# Supplementary material for: A collection of forcefield precursors for metal–organic frameworks
Source: RSC Adv. 2019 Nov 13;9(63):36492–507. doi: 10.1039/c9ra07327b (PMC9075174; doi:10.1039/c9ra07327b)
Supplement: RA-009-C9RA07327B-s4730 [file RA-009-C9RA07327B-s4730.xyz]

  326
jmolscript: load "" {1 1 1} spacegroup "x,y,z" unitcell [{      9.949000     0.000000     0.000000 }, {      0.000000    16.150000     0.000000 }, {     -2.493720     0.000000    24.423019 }]
Cd     0.259132     9.473105    13.104904     1.067216
Cd     0.018952    13.816002    24.037624     0.979685
Cd     0.974788     1.398105    23.529625     1.067217
Cd     1.214968     5.741002    12.596905     0.979685
Cd     7.196148     6.676894    11.318115     1.067216
Cd     7.436328     2.333998     0.385395     0.979685
Cd     6.480492    14.751894     0.893394     1.067216
Cd     6.240312    10.408998    11.826114     0.979685
Cd     0.000000     0.000000     0.000000     1.047599
Cd     3.727640     8.075000    12.211509     1.047599
H      1.737035    10.153505     9.617785     0.401603
H      2.313616    12.584080     2.908782     0.397170
H      7.724918     8.703235     8.384422     0.114861
H      6.457484     8.716155     6.249851     0.109077
H      6.339177     9.320165     4.046894     0.099538
H      8.177523    10.352150     3.035781     0.104038
H      0.075741    10.933550     4.208086     0.114225
H      2.526463    11.382520     6.894618     0.124230
H      2.175893    10.880255     5.456102     0.130350
H      0.566110     0.062985     4.647701     0.126849
H      0.077739     0.768740     6.994753     0.119551
H      0.084859     0.263245     9.224574     0.107487
H      0.719411    14.265295     9.957265     0.105984
H      1.370458    12.710050     8.511422     0.108147
H      8.213003    10.159965    15.569675     0.092460
H      8.090552    10.868950    17.743323     0.129451
H      2.174373    10.933550    17.767746     0.120940
H      2.155301    10.243945    15.586771     0.095511
H     -1.637984    12.550165    19.267320     0.122674
H     -1.614657    13.515935    21.348161     0.099235
H      1.809831    11.883170    22.127255     0.089710
H      1.910862    10.904480    20.065952     0.127727
H      6.395044    10.998150    24.127500     0.182826
H     -2.118703    11.471345    23.712309     0.179710
H      0.058489    11.154805     0.791306     0.200176
H     -0.699641    13.785640    13.058988     0.190056
H      0.020013    12.524325    13.650025     0.174891
H     -1.106431    13.239770    14.470639     0.188301
H      8.377343     0.381140     1.741361     0.420623
H      1.990605     2.078505     2.593725     0.401603
H      1.414024     4.509080     9.302728     0.397170
H      5.951722     0.628235     3.827087     0.114860
H      7.219156     0.641155     5.961659     0.109077
H      7.337463     1.245165     8.164615     0.099538
H      5.499117     2.277150     9.175728     0.104038
H      3.651899     2.858550     8.003423     0.114225
H      1.201177     3.307520     5.316891     0.124230
H      1.551747     2.805255     6.755407     0.130350
H      3.161530     8.137985     7.563809     0.126849
H      3.649901     8.843740     5.216757     0.119551
H      3.642781     8.338245     2.986935     0.107487
H      3.008229     6.190295     2.254245     0.105984
H      2.357182     4.635050     3.700087     0.108147
H      2.969917     2.084965    21.064854     0.092460
H      3.092368     2.793950    18.891205     0.129451
H     -0.940453     2.858550    18.866782     0.120940
H     -0.921381     2.168945    21.047758     0.095511
H      2.871904     4.475165    17.367209     0.122674
H      2.848577     5.440935    15.286368     0.099235
H     -0.575911     3.808170    14.507273     0.089710
H     -0.676942     2.829480    16.568576     0.127727
H      4.787876     2.923150    12.507028     0.182826
H      3.352623     3.396345    12.922219     0.179710
H      3.669151     3.079805    11.420204     0.200176
H      1.933561     5.710640    23.575540     0.190056
H      1.213907     4.449325    22.984503     0.174891
H      2.340351     5.164770    22.163890     0.188301
H      5.299297     8.456140    10.470148     0.420623
H      5.718245     5.996495    14.805234     0.401603
H      5.141664     3.565920    21.514237     0.397170
H     -0.269638     7.446765    16.038597     0.114861
H      0.997796     7.433845    18.173168     0.109077
H      1.116103     6.829835    20.376125     0.099538
H     -0.722243     5.797850    21.387238     0.104038
H      7.379539     5.216450    20.214933     0.114225
H      4.928817     4.767480    17.528401     0.124230
H      5.279387     5.269745    18.966917     0.130350
H      6.889170    16.087015    19.775318     0.126849
H      7.377541    15.381260    17.428266     0.119551
H      7.370421    15.886755    15.198445     0.107487
H      6.735869     1.884705    14.465754     0.105983
H      6.084822     3.439950    15.911597     0.108147
H     -0.757723     5.990035     8.853344     0.092460
H     -0.635272     5.281050     6.679696     0.129451
H      5.280907     5.216450     6.655273     0.120940
H      5.299979     5.906055     8.836248     0.095511
H      9.093264     3.599835     5.155699     0.122674
H      9.069937     2.634065     3.074858     0.099235
H      5.645449     4.266830     2.295764     0.089710
H      5.544418     5.245520     4.357067     0.127727
H      1.060236     5.151850     0.295519     0.182825
H      9.573983     4.678655     0.710710     0.179710
H      7.396791     4.995195    23.631713     0.200176
H      8.154921     2.364360    11.364031     0.190057
H      7.435267     3.625675    10.772994     0.174891
H      8.561711     2.910230     9.952380     0.188301
H     -0.922063    15.768860    22.681658     0.420623
H      5.464675    14.071495    21.829294     0.401603
H      6.041256    11.640920    15.120291     0.397170
H      1.503558    15.521765    20.595932     0.114860
H      0.236124    15.508845    18.461360     0.109077
H      0.117817    14.904835    16.258404     0.099538
H      1.956163    13.872850    15.247291     0.104038
H      3.803381    13.291450    16.419596     0.114225
H      6.254103    12.842480    19.106128     0.124230
H      5.903533    13.344745    17.667612     0.130350
H      4.293750     8.012015    16.859210     0.126849
H      3.805379     7.306260    19.206262     0.119551
H      3.812499     7.811755    21.436084     0.107487
H      4.447051     9.959705    22.168774     0.105983
H      5.098098    11.514950    20.722932     0.108147
H      4.485363    14.065035     3.358165     0.092460
H      4.362912    13.356050     5.531814     0.129451
H      8.395733    13.291450     5.556237     0.120940
H      8.376661    13.981055     3.375261     0.095511
H      4.583376    11.674835     7.055810     0.122674
H      4.606703    10.709065     9.136651     0.099235
H      8.031191    12.341830     9.915746     0.089710
H      8.132222    13.320520     7.854443     0.127727
H      2.667404    13.226850    11.915991     0.182825
H      4.102657    12.753655    11.500800     0.179710
H      3.786129    13.070195    13.002815     0.200176
H      5.521719    10.439360     0.847479     0.190057
H      6.241373    11.700675     1.438516     0.174891
H      5.114929    10.985230     2.259129     0.188300
H      2.155983     7.693860    13.952871     0.420623
C     -0.365172     9.070002    10.211997     0.604795
C     -0.390676     9.421102     8.744906    -0.164646
C      8.440482     9.142354     7.984618    -0.158839
C      8.344658     9.497653     6.633292     0.063535
C      7.167699     9.164640     5.851755    -0.149632
C      7.103078     9.505890     4.545612    -0.112853
C      8.215263    10.153182     3.942608    -0.080076
C      9.330038    10.492009     4.639397    -0.149590
C     -0.502084    10.174177     6.037859     0.036623
C      0.649510    10.532707     6.797903    -0.051169
C      0.705618    10.108769     8.128958     0.243029
C      1.823171    11.351996     6.226160    -0.255694
C      1.503147    12.763183     5.811702    -0.044206
C      1.636390    13.147069     4.494080     0.242587
C      1.265786    14.432609     4.038102    -0.155299
C      0.827192    15.372539     4.947615    -0.158278
C      0.768774    15.075863     6.327516     0.056629
C      0.344669    16.075549     7.284165    -0.143538
C      0.341260    15.771121     8.603741    -0.106536
C      0.730695    14.464263     9.047752    -0.084586
C      1.106399    13.539998     8.183177    -0.144480
C      1.126571    13.749303     6.773480     0.024332
C      1.304626    14.817625     2.576140     0.607772
C     -0.941491    10.322111    16.024920     0.094216
C     -1.030110    10.757353    17.335215    -0.179495
C      0.153934    11.027866    18.033713     0.106067
C      1.361181    10.795306    17.338634    -0.176680
C      1.345063    10.365231    16.026141     0.093953
C      0.128201    11.621701    19.403356     0.124118
C     -0.912652    12.403200    19.831980    -0.179300
C     -0.901072    12.976525    21.092452     0.095253
C      1.104578    12.020929    21.536462     0.101550
C      1.177310    11.426125    20.299925    -0.175927
C      9.249611    12.927429     0.184882     0.751168
C      9.653273    11.512850    -0.026865    -0.637826
C      8.100851    12.105071    12.948840     0.705107
C     -0.814568    12.994613    13.590189    -0.626656
C      4.092812     0.995001     1.999513     0.604795
C      4.118316     1.346102     3.466603    -0.164646
C      5.236158     1.067353     4.226892    -0.158839
C      5.331982     1.422653     5.578218     0.063535
C      6.508941     1.089641     6.359754    -0.149632
C      6.573562     1.430890     7.665897    -0.112853
C      5.461377     2.078182     8.268902    -0.080076
C      4.346602     2.417009     7.572113    -0.149590
C      4.229724     2.099177     6.173651     0.036623
C      3.078130     2.457707     5.413606    -0.051169
C      3.022022     2.033769     4.082552     0.243029
C      1.904469     3.276996     5.985349    -0.255695
C      2.224493     4.688183     6.399808    -0.044206
C      2.091250     5.072069     7.717430     0.242587
C      2.461854     6.357609     8.173408    -0.155299
C      2.900448     7.297539     7.263894    -0.158278
C      2.958866     7.000863     5.883994     0.056629
C      3.382971     8.000548     4.927344    -0.143538
C      3.386380     7.696121     3.607768    -0.106536
C      2.996945     6.389263     3.163758    -0.084586
C      2.621241     5.464998     4.028333    -0.144480
C      2.601069     5.674302     5.438029     0.024332
C      2.423014     6.742625     9.635369     0.607772
C      2.175411     2.247111    20.609609     0.094216
C      2.264030     2.682353    19.299314    -0.179495
C      1.079986     2.952866    18.600816     0.106067
C     -0.127261     2.720306    19.295895    -0.176680
C     -0.111143     2.290231    20.608388     0.093953
C      1.105719     3.546701    17.231173     0.124118
C      2.146572     4.328200    16.802549    -0.179300
C      2.134992     4.901525    15.542077     0.095253
C      0.129342     3.945929    15.098066     0.101550
C      0.056610     3.351125    16.334604    -0.175927
C      4.427029     4.852429    12.026627     0.751168
C      4.023367     3.437850    12.238375    -0.637826
C      3.082069     4.030071    23.685688     0.705106
C      2.048488     4.919613    23.044340    -0.626656
C      7.820452     7.079998    14.211022     0.604795
C      7.845956     6.728897    15.678113    -0.164646
C     -0.985202     7.007646    16.438401    -0.158839
C     -0.889378     6.652347    17.789727     0.063535
C      0.287581     6.985359    18.571264    -0.149632
C      0.352202     6.644110    19.877407    -0.112852
C     -0.759983     5.996818    20.480411    -0.080076
C     -1.874758     5.657991    19.783622    -0.149590
C      7.957364     5.975823    18.385160     0.036623
C      6.805770     5.617293    17.625116    -0.051169
C      6.749662     6.041230    16.294061     0.243029
C      5.632109     4.798003    18.196859    -0.255695
C      5.952133     3.386816    18.611317    -0.044206
C      5.818890     3.002931    19.928939     0.242587
C      6.189494     1.717391    20.384917    -0.155299
C      6.628088     0.777461    19.475404    -0.158278
C      6.686506     1.074136    18.095503     0.056629
C      7.110611     0.074451    17.138854    -0.143538
C      7.114020     0.378879    15.819278    -0.106536
C      6.724585     1.685737    15.375267    -0.084586
C      6.348881     2.610001    16.239842    -0.144479
C      6.328709     2.400697    17.649539     0.024332
C      6.150654     1.332375    21.846879     0.607772
C      8.396771     5.827889     8.398099     0.094216
C      8.485390     5.392646     7.087804    -0.179495
C      7.301346     5.122134     6.389306     0.106067
C      6.094099     5.354694     7.084385    -0.176680
C      6.110217     5.784768     8.396878     0.093953
C      7.327079     4.528298     5.019663     0.124118
C      8.367932     3.746800     4.591039    -0.179300
C      8.356352     3.173475     3.330567     0.095253
C      6.350702     4.129071     2.886557     0.101550
C      6.277970     4.723875     4.123094    -0.175926
C     -1.794331     3.222571    24.238137     0.751168
C      0.295727     4.637150     0.026865    -0.637826
C     -0.645571     4.044929    11.474179     0.705107
C      8.269848     3.155387    10.832830    -0.626656
C      3.362468    15.154998    22.423506     0.604795
C      3.336964    14.803897    20.956416    -0.164646
C      2.219122    15.082646    20.196127    -0.158839
C      2.123298    14.727346    18.844801     0.063536
C      0.946339    15.060359    18.063265    -0.149632
C      0.881718    14.719110    16.757122    -0.112852
C      1.993903    14.071818    16.154117    -0.080076
C      3.108678    13.732991    16.850906    -0.149590
C      3.225556    14.050823    18.249368     0.036623
C      4.377150    13.692293    19.009413    -0.051169
C      4.433258    14.116230    20.340467     0.243029
C      5.550811    12.873003    18.437670    -0.255695
C      5.230787    11.461816    18.023211    -0.044206
C      5.364030    11.077931    16.705589     0.242587
C      4.993426     9.792391    16.249611    -0.155299
C      4.554832     8.852461    17.159125    -0.158278
C      4.496414     9.149136    18.539025     0.056629
C      4.072309     8.149451    19.495675    -0.143538
C      4.068900     8.453879    20.815251    -0.106536
C      4.458335     9.760737    21.259261    -0.084585
C      4.834039    10.685001    20.394686    -0.144479
C      4.854211    10.475697    18.984990     0.024332
C      5.032266     9.407375    14.787650     0.607772
C      5.279869    13.902889     3.813410     0.094216
C      5.191250    13.467647     5.123705    -0.179495
C      6.375294    13.197134     5.822203     0.106067
C      7.582541    13.429694     5.127124    -0.176680
C      7.566423    13.859768     3.814631     0.093953
C      6.349561    12.603298     7.191846     0.124118
C      5.308708    11.821800     7.620470    -0.179300
C      5.320288    11.248475     8.880942     0.095253
C      7.325938    12.204070     9.324953     0.101550
C      7.398670    12.798875     8.088415    -0.175926
C      3.028251    11.297571    12.396392     0.751168
C      3.431913    12.712149    12.184644    -0.637826
C      4.373211    12.119929     0.737331     0.705107
C      5.406792    11.230387     1.378679    -0.626656
N      0.209784    10.117167    15.361590    -0.237466
N      0.087260    12.782563    21.944083    -0.236339
N      1.024136     2.042168    21.272938    -0.237466
N      1.146660     4.707564    14.690446    -0.236339
N      7.245496     6.032832     9.061429    -0.237466
N      7.368020     3.367436     2.478936    -0.236339
N      6.431144    14.107832     3.150081    -0.237466
N      6.308620    11.442436     9.732573    -0.236339
O      0.625370     9.483926    10.889980    -0.565449
O      8.616979     8.453879    10.701190    -0.605196
O      1.845189    10.368300     8.833318    -0.501549
O      0.612755    15.779357     2.175847    -0.554728
O      2.085592    14.095720     1.847601    -0.593377
O      2.098781    12.214406     3.607768    -0.508542
O      8.246872    13.219905     0.858958    -0.609809
O     -2.430568    13.794684    24.045195    -0.638048
O      8.416262    10.891075    12.656253    -0.614401
O      6.963924    12.547581    12.685316    -0.575228
O      7.959940     0.276488     1.057761    -0.923399
O      3.102270     1.408926     1.321530    -0.565449
O      5.059661     0.378879     1.510319    -0.605196
O      1.882451     2.293300     3.378192    -0.501549
O      3.114885     7.704357    10.035663    -0.554728
O      1.642048     6.020720    10.363908    -0.593377
O      1.628859     4.139406     8.603741    -0.508542
O      5.429768     5.144906    11.352552    -0.609809
O      3.664488     5.719684    12.589334    -0.638048
O      2.766658     2.816075    23.978276    -0.614401
O      4.218996     4.472581    23.949212    -0.575228
O      5.716700     8.351488    11.153749    -0.923399
O      6.829910     6.666074    13.533039    -0.565449
O     -1.161699     7.696121    13.721829    -0.605196
O      5.610091     5.781700    15.589701    -0.501549
O      6.842525     0.370642    22.247172    -0.554728
O      5.369688     2.054280    22.575418    -0.593377
O      5.356499     3.935593    20.815251    -0.508542
O     -0.791592     2.930094    23.564061    -0.609809
O     -0.063152     2.355316     0.377824    -0.638048
O     -0.960982     5.258924    11.766766    -0.614401
O      0.491356     3.602419    11.737703    -0.575229
O     -0.504660    15.873512    23.365258    -0.923399
O      4.353010    14.741074    23.101489    -0.565449
O      2.395619    15.771121    22.912700    -0.605196
O      5.572829    13.856700    21.044827    -0.501549
O      4.340395     8.445642    14.387356    -0.554728
O      5.813232    10.129280    14.059111    -0.593377
O      5.826421    12.010593    15.819278    -0.508542
O      2.025512    11.005094    13.070467    -0.609809
O      3.790792    10.430316    11.833685    -0.638048
O      4.688622    13.333924     0.444743    -0.614401
O      3.236284    11.677419     0.473807    -0.575229
O      1.738580     7.798512    13.269270    -0.923399

The following XYZ coordinates are in angstroms. Other properties are in atomic units.
The sperically averaged electron density of each atom fit to a function of the form exp(a - br)
eigen_1, eigen_2 and eigen_3 are the three eigenvalues of traceless quadrupole moment tensor
  atom number  atomic symbol              X              Y              Z     net charge C6 coefficient C8 coefficient C10 coefficient fluctuating dipole atomic polarizability isotropic forcefield polarizability              a              b squared Pearson coefficient          <r^3>          <r^4>         wp_QDO          m_QDO          q_QDO       dipole_x       dipole_y       dipole_z         dipole            Qxy            Qxz            Qyz     Q(x^2-y^2)  Q(3z^2 - R^2)        eigen_1        eigen_2        eigen_3 static polarizability      alpha(xx)      alpha(xy)      alpha(xz)      alpha(yy)      alpha(yz)      alpha(zz) atomic spin moment
            1             Cd       0.259132       9.473105      13.104904       1.067216     156.996892 0.37547127E+04  0.13778153E+06                                23.163927                           20.060424       0.657998       1.950828                    0.998100      74.205244     196.206552       0.415295       0.401916      -1.179219       0.000384      -0.062743      -0.086174       0.106596      -0.005131       0.012805      -0.013347      -0.004188      -0.371260      -0.125530       0.056383       0.069146             26.383935      25.524589      -1.670306      -1.487758      22.244792       1.219884      31.382423          -0.000005
            2             Cd       0.018952      13.816002      24.037624       0.979685     164.081473 0.43367533E+04  0.16447977E+06                                23.215395                           20.903959       0.862484       1.995993                    0.997776      76.185681     202.781547       0.427400       0.377854      -1.201187       0.005024       0.080486       0.095868       0.125275       0.042016       0.014717      -0.062536      -0.006817      -0.238304      -0.111971       0.020862       0.091108             26.117834      26.286866      -4.007577      -1.462052      20.262924       2.383649      31.803712          -0.000004
            3             Cd       0.974788       1.398105      23.529625       1.067217     156.996846 0.37547127E+04  0.13778153E+06                                23.163923                           20.060424       0.657998       1.950828                    0.998100      74.205244     196.206551       0.415295       0.401916      -1.179219      -0.000384      -0.062743       0.086174       0.106596       0.005131       0.012805       0.013347      -0.004188      -0.371260      -0.125530       0.056383       0.069146             26.383927      25.524587       1.670305      -1.487752      22.244789      -1.219881      31.382405          -0.000005
            4             Cd       1.214968       5.741002      12.596905       0.979685     164.081461 0.43367534E+04  0.16447977E+06                                23.215394                           20.903959       0.862484       1.995993                    0.997776      76.185681     202.781547       0.427400       0.377854      -1.201187      -0.005024       0.080486      -0.095868       0.125275      -0.042016       0.014717       0.062536      -0.006817      -0.238304      -0.111970       0.020862       0.091108             26.117833      26.286863       4.007578      -1.462051      20.262927      -2.383649      31.803709          -0.000004
            5             Cd       7.196148       6.676894      11.318115       1.067216     156.996878 0.37547127E+04  0.13778153E+06                                23.163926                           20.060424       0.657999       1.950828                    0.998100      74.205244     196.206551       0.415295       0.401916      -1.179219      -0.000384       0.062743       0.086174       0.106596      -0.005131       0.012805      -0.013347      -0.004188      -0.371260      -0.125530       0.056383       0.069146             26.383932      25.524586      -1.670304      -1.487757      22.244790       1.219890      31.382421          -0.000005
            6             Cd       7.436328       2.333998       0.385395       0.979685     164.081493 0.43367531E+04  0.16447976E+06                                23.215396                           20.903957       0.862484       1.995993                    0.997776      76.185681     202.781544       0.427400       0.377854      -1.201187      -0.005024      -0.080486      -0.095868       0.125275       0.042016       0.014717      -0.062536      -0.006817      -0.238304      -0.111970       0.020862       0.091108             26.117837      26.286869      -4.007577      -1.462050      20.262922       2.383651      31.803720          -0.000004
            7             Cd       6.480492      14.751894       0.893394       1.067216     156.996830 0.37547126E+04  0.13778153E+06                                23.163922                           20.060425       0.657999       1.950828                    0.998100      74.205244     196.206553       0.415295       0.401916      -1.179219       0.000384       0.062743      -0.086174       0.106596       0.005131       0.012805       0.013347      -0.004188      -0.371260      -0.125530       0.056383       0.069146             26.383925      25.524579       1.670305      -1.487750      22.244786      -1.219884      31.382411          -0.000005
            8             Cd       6.240312      10.408998      11.826114       0.979685     164.081462 0.43367532E+04  0.16447977E+06                                23.215394                           20.903959       0.862484       1.995993                    0.997776      76.185680     202.781543       0.427400       0.377854      -1.201187       0.005024      -0.080486       0.095868       0.125275      -0.042016       0.014717       0.062536      -0.006817      -0.238304      -0.111971       0.020862       0.091108             26.117833      26.286866       4.007576      -1.462049      20.262923      -2.383650      31.803710          -0.000004
            9             Cd       0.000000       0.000000       0.000000       1.047599     140.413045 0.34400295E+04  0.12407706E+06                                22.109863                           19.541660       0.583955       1.931197                    0.997322      74.702461     198.822367       0.407929       0.416286      -1.163487       0.000000       0.000000      -0.000000       0.000000       0.005979      -0.029603       0.051247       0.080998       0.036704      -0.079921       0.017593       0.062328             25.325465      28.561870      -2.720981       0.648919      22.223850      -4.274013      25.190676          -0.000007
           10             Cd       3.727640       8.075000      12.211509       1.047599     140.413079 0.34400296E+04  0.12407706E+06                                22.109866                           19.541660       0.583955       1.931197                    0.997322      74.702462     198.822370       0.407929       0.416286      -1.163487      -0.000000      -0.000000       0.000000       0.000000      -0.005979      -0.029603      -0.051247       0.080998       0.036704      -0.079921       0.017593       0.062328             25.325472      28.561878       2.720983       0.648922      22.223848       4.274015      25.190691          -0.000007
           11              H       1.737035      10.153505       9.617785       0.401603       0.393493 0.22513128E+01  0.16697984E+02                                 1.016761                            0.979666      -1.252191       2.435308                    0.999908       2.372592       6.506902       0.516566       1.598644      -0.646459       0.006902      -0.003094       0.016640       0.018279       0.002795       0.012127       0.003259       0.010022       0.002493      -0.009682      -0.006151       0.015833              1.036692       0.947787       0.022261       0.004270       0.912829      -0.113332       1.249459          -0.000001
           12              H       2.313616      12.584080       2.908782       0.397170       0.400302 0.22864585E+01  0.17014799E+02                                 1.024503                            0.983989      -1.237827       2.436245                    0.999914       2.401342       6.584417       0.518316       1.587992      -0.647908       0.007618      -0.000065      -0.016525       0.018196      -0.003146      -0.007668       0.008948       0.000198       0.010010      -0.009480      -0.004731       0.014212              1.043552       0.942584       0.018449      -0.127508       0.953374      -0.128862       1.234699          -0.000000
           13              H       7.724918       8.703235       8.384422       0.114861       0.979322 0.74532678E+01  0.73225794E+02                                 1.734168                            1.679592      -1.337015       2.247553                    0.992887       3.875441      11.527872       0.439235       1.419359      -0.678179      -0.029524      -0.016597       0.015170       0.037111       0.008407       0.000719      -0.000248       0.023979      -0.007922      -0.013342      -0.002642       0.015983              1.753747       1.852348       0.307245      -0.209796       1.727677      -0.209185       1.681217          -0.000001
           14              H       6.457484       8.716155       6.249851       0.109077       0.970159 0.71799605E+01  0.69218485E+02                                 1.665958                            1.604871      -0.989857       2.405885                    0.997259       3.615794      10.325966       0.472299       1.345208      -0.693955      -0.027407      -0.018765       0.014452       0.036224       0.009560       0.000510      -0.006932       0.020590       0.024087      -0.019663       0.007819       0.011844              1.676798       1.890979       0.365546      -0.184793       1.651644      -0.184807       1.487770          -0.000001
           15              H       6.339177       9.320165       4.046894       0.099538       1.111953 0.80637875E+01  0.79125932E+02                                 1.749407                            1.641616      -0.948530       2.415169                    0.998076       3.556043       9.872976       0.498071       1.253243      -0.714405      -0.028975      -0.006787      -0.019272       0.035454       0.008265       0.002377      -0.005622       0.023768       0.027152      -0.020261       0.009529       0.010732              1.777151       2.130157       0.216952       0.462186       1.487492       0.039334       1.713804           0.000002
           16              H       8.177523      10.352150       3.035781       0.104038       1.053228 0.75186564E+01  0.72386186E+02                                 1.687176                            1.586369      -0.763131       2.513643                    0.999646       3.372812       9.229330       0.506863       1.255162      -0.715225      -0.001557       0.008343      -0.036791       0.037758       0.011473       0.002547      -0.005153       0.017105       0.029755      -0.020360       0.009350       0.011011              1.719605       1.419460      -0.004877       0.107330       1.411637      -0.278528       2.327719           0.000003
           17              H       0.075741      10.933550       4.208086       0.114225       1.027940 0.75262337E+01  0.73651379E+02                                 1.749477                            1.655205      -1.250674       2.283338                    0.995633       3.745610      10.890280       0.458507       1.365078      -0.689208       0.025425       0.016796      -0.017876       0.035329       0.005169       0.005931      -0.007216       0.010345       0.029634      -0.015456       0.001834       0.013622              1.780823       2.049775       0.431929      -0.232474       1.681549      -0.229391       1.611145           0.000001
           18              H       2.526463      11.382520       6.894618       0.124230       0.946468 0.69345099E+01  0.66783764E+02                                 1.691556                            1.610731      -1.148537       2.327428                    0.994765       3.778692      11.059330       0.453304       1.403012      -0.681447       0.015360       0.001452       0.022420       0.027216       0.001316       0.006901       0.001630       0.005403      -0.019019      -0.009539       0.000165       0.009374              1.736689       2.027250       0.013136       0.336993       1.482674      -0.060162       1.700144          -0.000001
           19              H       2.175893      10.880255       5.456102       0.130350       0.977005 0.74523179E+01  0.72792938E+02                                 1.704464                            1.653232      -1.076726       2.364329                    0.996259       3.712329      10.805132       0.455933       1.375332      -0.687498       0.003574      -0.012227      -0.023869       0.027056      -0.003003      -0.002106       0.006369      -0.003732      -0.005626      -0.006321      -0.002333       0.008654              1.721947       1.624388      -0.160191      -0.188636       1.756354       0.166415       1.785100           0.000000
           20              H       0.566110       0.062985       4.647701       0.126849       0.953632 0.69944480E+01  0.67401245E+02                                 1.688836                            1.616028      -1.245305       2.301578                    0.994937       3.644959      10.617067       0.453958       1.400153      -0.682855      -0.009919       0.034882      -0.010301       0.037699      -0.009378      -0.002687       0.003594      -0.016879      -0.011849      -0.010803      -0.004771       0.015574              1.722721       1.456941      -0.120364       0.019894       2.155245      -0.220709       1.555976          -0.000001
           21              H       0.077739       0.768740       6.994753       0.119551       0.924220 0.64388030E+01  0.60072157E+02                                 1.588406                            1.500023      -0.762312       2.523798                    0.999678       3.333211       9.196561       0.500975       1.310454      -0.702386      -0.009651       0.033276      -0.009379       0.035894      -0.008745      -0.001516      -0.000944      -0.019569       0.023088      -0.017095       0.007744       0.009351              1.628965       1.410411      -0.171312       0.024140       2.116530      -0.205645       1.359953          -0.000000
           22              H       0.084859       0.263245       9.224574       0.107487       1.058637 0.73568755E+01  0.69961591E+02                                 1.646854                            1.533198      -0.746063       2.518055                    0.999814       3.272998       8.703435       0.537533       1.198214      -0.728571      -0.007209       0.027742       0.024734       0.037860      -0.008721      -0.002373       0.000278      -0.027914       0.033989      -0.022267       0.010153       0.012114              1.686229       1.372227      -0.200329      -0.154600       1.934667       0.446176       1.751791           0.000005
           23              H       0.719411      14.265295       9.957265       0.105984       1.013013 0.70032239E+01  0.65429580E+02                                 1.564264                            1.469654      -0.723716       2.525955                    0.999874       3.169991       8.209375       0.566848       1.156548      -0.739019      -0.000580      -0.009651       0.034842       0.036159      -0.008230      -0.003715      -0.002619      -0.027970       0.026748      -0.021291       0.008742       0.012548              1.591755       1.255933      -0.013758       0.011326       1.367569      -0.192027       2.151761           0.000004
           24              H       1.370458      12.710050       8.511422       0.108147       1.011389 0.72449600E+01  0.70027633E+02                                 1.708182                            1.605141      -1.216571       2.288334                    0.996502       3.723545      10.659981       0.475172       1.333589      -0.695214       0.009374      -0.027527       0.014112       0.032323      -0.004164      -0.003842      -0.000760      -0.008368       0.045080      -0.013927      -0.001643       0.015570              1.756854       1.425447      -0.257476       0.068710       2.312451      -0.253675       1.532663          -0.000000
           25              H       8.213003      10.159965      15.569675       0.092460       0.976455 0.69440469E+01  0.66900567E+02                                 1.717659                            1.609169      -1.233605       2.289621                    0.993999       3.834164      11.224859       0.454639       1.398370      -0.681991      -0.038662      -0.009832      -0.020299       0.044760       0.003338       0.001788       0.005469       0.019952       0.008120      -0.013514       0.003252       0.010262              1.774372       2.216794       0.142237       0.413275       1.437047       0.119932       1.669273          -0.000001
           26              H       8.090552      10.868950      17.743323       0.129451       0.976280 0.70888124E+01  0.68371888E+02                                 1.699211                            1.614073      -1.148767       2.344504                    0.995929       3.603274      10.416551       0.460784       1.378174      -0.687245      -0.029060       0.001369       0.017117       0.033754       0.000532      -0.003654       0.003778       0.005997       0.015512      -0.007162      -0.000719       0.007880              1.730250       2.250618      -0.118410      -0.303062       1.389964       0.160687       1.550168          -0.000000
           27              H       2.174373      10.933550      17.767746       0.120940       0.913267 0.67120898E+01  0.64510980E+02                                 1.676266                            1.609948      -1.477869       2.183388                    0.991605       3.902651      11.641182       0.440081       1.448096      -0.671951       0.029658       0.005801       0.015754       0.034080       0.000816      -0.000248       0.006728       0.018508       0.021043      -0.014869       0.005782       0.009086              1.697981       2.097501       0.103897       0.308494       1.396770       0.125308       1.599671          -0.000000
           28              H       2.155301      10.243945      15.586771       0.095511       1.016501 0.72416320E+01  0.70522551E+02                                 1.766413                            1.644626      -1.290652       2.262982                    0.993732       3.869097      11.398402       0.449040       1.400648      -0.681528       0.039418      -0.002519      -0.021743       0.045087       0.003425      -0.005188       0.006764       0.018172      -0.006160      -0.013835       0.001764       0.012071              1.829480       2.308089      -0.157068      -0.446631       1.409812       0.124405       1.770539          -0.000001
           29              H      -1.637984      12.550165      19.267320       0.122674       0.914851 0.64017671E+01  0.60086115E+02                                 1.616773                            1.524522      -0.979552       2.418350                    0.998004       3.510133       9.952865       0.479328       1.361441      -0.690557      -0.026140       0.005069      -0.020502       0.033605      -0.006537       0.006128       0.003521       0.004912       0.013033      -0.011773       0.002903       0.008871              1.650720       2.036245      -0.120193       0.388698       1.333558       0.041736       1.582357          -0.000001
           30              H      -1.614657      13.515935      21.348161       0.099235       1.030890 0.70729330E+01  0.68072731E+02                                 1.748821                            1.599463      -1.176725       2.319847                    0.995595       3.681677      10.577015       0.469194       1.356376      -0.691082      -0.035420       0.026114       0.010445       0.045229      -0.010140       0.001131       0.006496       0.001577      -0.003926      -0.012420       0.000507       0.011913              1.831689       2.157762      -0.503932      -0.252878       1.740573       0.245304       1.596733          -0.000001
           31              H       1.809831      11.883170      22.127255       0.089710       1.081739 0.79504126E+01  0.78334018E+02                                 1.773169                            1.673454      -0.978269       2.411532                    0.997112       3.632367      10.360972       0.470626       1.320898      -0.699709       0.037776      -0.007072       0.027955       0.047524      -0.008345       0.011981       0.003735       0.018891       0.002205      -0.017096      -0.001328       0.018425              1.803749       1.966698      -0.113626       0.484171       1.408738      -0.002835       2.035810           0.000001
           32              H       1.910862      10.904480      20.065952       0.127727       0.977740 0.71817767E+01  0.69908939E+02                                 1.733669                            1.649702      -1.340100       2.253462                    0.993321       3.784202      11.205564       0.442787       1.421054      -0.677958       0.024904      -0.018981      -0.010532       0.033037      -0.008253      -0.000263       0.007904       0.001975       0.011113      -0.012425       0.001099       0.011326              1.761245       2.027342      -0.466678      -0.188649       1.699023       0.216604       1.557370           0.000001
           33              H       6.395044      10.998150      24.127500       0.182826       0.898262 0.63252533E+01  0.57832182E+02                                 1.478129                            1.421368      -0.846919       2.498423                    0.999901       2.957194       7.671786       0.559304       1.197750      -0.729768      -0.008352      -0.000639      -0.003451       0.009059      -0.002194       0.001999       0.000537       0.008362      -0.007176      -0.004200      -0.002100       0.006300              1.487351       1.688247       0.316485       0.191935       1.426118       0.138996       1.347687           0.000004
           34              H      -2.118703      11.471345      23.712309       0.179710       1.030537 0.75579995E+01  0.73133041E+02                                 1.696538                            1.612736      -1.178364       2.343230                    0.998050       3.279594       9.107531       0.490510       1.290479      -0.707629       0.008343       0.001598      -0.008164       0.011782      -0.003365      -0.002118       0.000272      -0.003152       0.002614      -0.004660       0.000702       0.003958              1.728336       1.867211      -0.024325      -0.492343       1.380374       0.044679       1.937422           0.000002
           35              H       0.058489      11.154805       0.791306       0.200176       0.902801 0.64353057E+01  0.59715827E+02                                 1.555533                            1.491772      -0.775476       2.551666                    0.999993       2.982166       8.065739       0.509001       1.296782      -0.707952       0.007293      -0.001270       0.010145       0.012559      -0.002920       0.002226       0.000846      -0.000574       0.019625      -0.006583      -0.000433       0.007016              1.579127       1.387456      -0.105992       0.245315       1.379530      -0.275948       1.970395           0.000003
           36              H      -0.699641      13.785640      13.058988       0.190056       0.895905 0.63512774E+01  0.58019216E+02                                 1.471067                            1.422368      -0.788202       2.532768                    0.999979       2.877625       7.415836       0.561308       1.194522      -0.731651       0.001043       0.006587      -0.007183       0.009802       0.001039       0.001868      -0.003838      -0.002038       0.003649      -0.004497      -0.000258       0.004755              1.477914       1.228607       0.082155      -0.034646       1.702559      -0.304803       1.502577           0.000006
           37              H       0.020013      12.524325      13.650025       0.174891       0.934309 0.68795833E+01  0.65962784E+02                                 1.655645                            1.588406      -1.463198       2.194501                    0.996704       3.631753      10.522012       0.464491       1.375284      -0.686521       0.008419      -0.007407      -0.000851       0.011245       0.002430       0.002425       0.002329      -0.004177       0.008338      -0.004841      -0.000709       0.005550              1.673941       2.057109      -0.348084       0.064958       1.543685       0.004642       1.421029           0.000001
           38              H      -1.106431      13.239770      14.470639       0.188301       0.851600 0.60505161E+01  0.55796381E+02                                 1.538318                            1.478286      -0.836646       2.512811                    0.999656       3.164643       8.792429       0.490384       1.354427      -0.693895      -0.003282       0.001003       0.010256       0.010815       0.000857      -0.002480       0.002479       0.007813       0.008157      -0.006246       0.000981       0.005264              1.564493       1.344326      -0.036987      -0.162538       1.368988       0.258383       1.980163           0.000001
           39              H       8.377343       0.381140       1.741361       0.420623       0.381664 0.22983424E+01  0.17340448E+02                                 1.052494                            1.037477      -1.289462       2.446416                    0.999872       2.390636       6.874951       0.462261       1.756199      -0.623969       0.010431       0.002839       0.021629       0.024180       0.004527       0.002737       0.002192      -0.002041       0.024367      -0.008740      -0.000732       0.009472              1.068689       1.073925       0.003888       0.080842       1.004343       0.012340       1.127799          -0.000001
           40              H       1.990605       2.078505       2.593725       0.401603       0.393493 0.22513122E+01  0.16697980E+02                                 1.016761                            0.979666      -1.252191       2.435308                    0.999908       2.372592       6.506903       0.516566       1.598645      -0.646459      -0.006902      -0.003094      -0.016640       0.018279      -0.002795       0.012127      -0.003259       0.010022       0.002493      -0.009682      -0.006151       0.015833              1.036692       0.947788      -0.022261       0.004270       0.912829       0.113332       1.249459          -0.000001
           41              H       1.414024       4.509080       9.302728       0.397170       0.400302 0.22864603E+01  0.17014814E+02                                 1.024503                            0.983989      -1.237827       2.436245                    0.999914       2.401342       6.584417       0.518316       1.587992      -0.647908      -0.007618      -0.000065       0.016525       0.018196       0.003146      -0.007668      -0.008948       0.000198       0.010010      -0.009480      -0.004731       0.014212              1.043553       0.942585      -0.018449      -0.127508       0.953374       0.128862       1.234700           0.000000
           42              H       5.951722       0.628235       3.827087       0.114860       0.979321 0.74532651E+01  0.73225764E+02                                 1.734168                            1.679592      -1.337015       2.247553                    0.992887       3.875441      11.527873       0.439234       1.419360      -0.678179       0.029524      -0.016597      -0.015170       0.037111      -0.008407       0.000719       0.000248       0.023979      -0.007922      -0.013342      -0.002642       0.015983              1.753747       1.852348      -0.307245      -0.209796       1.727676       0.209185       1.681217          -0.000001
           43              H       7.219156       0.641155       5.961659       0.109077       0.970158 0.71799559E+01  0.69218436E+02                                 1.665958                            1.604871      -0.989857       2.405885                    0.997259       3.615793      10.325966       0.472298       1.345209      -0.693955       0.027407      -0.018765      -0.014452       0.036224      -0.009560       0.000510       0.006932       0.020590       0.024087      -0.019663       0.007819       0.011844              1.676798       1.890979      -0.365547      -0.184793       1.651645       0.184807       1.487770          -0.000001
           44              H       7.337463       1.245165       8.164615       0.099538       1.111953 0.80637913E+01  0.79125973E+02                                 1.749407                            1.641615      -0.948530       2.415169                    0.998076       3.556044       9.872977       0.498071       1.253242      -0.714405       0.028975      -0.006787       0.019272       0.035454      -0.008265       0.002377       0.005622       0.023768       0.027152      -0.020261       0.009529       0.010732              1.777151       2.130156      -0.216952       0.462186       1.487491      -0.039334       1.713804           0.000002
           45              H       5.499117       2.277150       9.175728       0.104038       1.053228 0.75186541E+01  0.72386160E+02                                 1.687176                            1.586369      -0.763131       2.513643                    0.999646       3.372813       9.229333       0.506863       1.255162      -0.715225       0.001557       0.008343       0.036791       0.037758      -0.011473       0.002547       0.005153       0.017105       0.029755      -0.020360       0.009350       0.011011              1.719605       1.419460       0.004877       0.107330       1.411637       0.278528       2.327719           0.000003
           46              H       3.651899       2.858550       8.003423       0.114225       1.027940 0.75262293E+01  0.73651330E+02                                 1.749477                            1.655205      -1.250674       2.283338                    0.995633       3.745610      10.890282       0.458506       1.365078      -0.689208      -0.025425       0.016796       0.017876       0.035329      -0.005169       0.005931       0.007216       0.010345       0.029634      -0.015456       0.001834       0.013622              1.780823       2.049776      -0.431929      -0.232473       1.681550       0.229391       1.611144           0.000001
           47              H       1.201177       3.307520       5.316891       0.124230       0.946468 0.69345099E+01  0.66783764E+02                                 1.691556                            1.610731      -1.148537       2.327428                    0.994765       3.778692      11.059330       0.453304       1.403012      -0.681447      -0.015360       0.001452      -0.022420       0.027216      -0.001316       0.006901      -0.001630       0.005403      -0.019019      -0.009540       0.000165       0.009374              1.736689       2.027250      -0.013136       0.336993       1.482674       0.060162       1.700144          -0.000001
           48              H       1.551747       2.805255       6.755407       0.130350       0.977004 0.74523178E+01  0.72792937E+02                                 1.704464                            1.653232      -1.076726       2.364329                    0.996259       3.712329      10.805132       0.455933       1.375332      -0.687498      -0.003574      -0.012227       0.023869       0.027056       0.003003      -0.002106      -0.006369      -0.003732      -0.005626      -0.006321      -0.002333       0.008654              1.721947       1.624388       0.160190      -0.188636       1.756354      -0.166415       1.785100           0.000000
           49              H       3.161530       8.137985       7.563809       0.126849       0.953632 0.69944499E+01  0.67401267E+02                                 1.688836                            1.616028      -1.245305       2.301578                    0.994937       3.644959      10.617067       0.453958       1.400153      -0.682855       0.009919       0.034882       0.010301       0.037699       0.009378      -0.002687      -0.003594      -0.016879      -0.011849      -0.010803      -0.004771       0.015574              1.722721       1.456941       0.120364       0.019894       2.155245       0.220710       1.555977          -0.000001
           50              H       3.649901       8.843740       5.216757       0.119551       0.924220 0.64388099E+01  0.60072234E+02                                 1.588407                            1.500023      -0.762312       2.523798                    0.999678       3.333211       9.196560       0.500975       1.310453      -0.702386       0.009651       0.033276       0.009379       0.035894       0.008745      -0.001516       0.000944      -0.019569       0.023088      -0.017095       0.007744       0.009351              1.628965       1.410411       0.171311       0.024140       2.116530       0.205645       1.359953          -0.000000
           51              H       3.642781       8.338245       2.986935       0.107487       1.058637 0.73568727E+01  0.69961562E+02                                 1.646854                            1.533198      -0.746063       2.518055                    0.999814       3.272997       8.703433       0.537533       1.198214      -0.728571       0.007209       0.027742      -0.024734       0.037860       0.008721      -0.002373      -0.000278      -0.027914       0.033989      -0.022267       0.010153       0.012114              1.686229       1.372228       0.200330      -0.154601       1.934667      -0.446176       1.751792           0.000005
           52              H       3.008229       6.190295       2.254245       0.105984       1.013013 0.70032240E+01  0.65429581E+02                                 1.564264                            1.469654      -0.723716       2.525955                    0.999874       3.169991       8.209375       0.566848       1.156548      -0.739019       0.000580      -0.009651      -0.034843       0.036159       0.008230      -0.003715       0.002619      -0.027970       0.026748      -0.021291       0.008742       0.012548              1.591755       1.255933       0.013758       0.011326       1.367569       0.192027       2.151761           0.000004
           53              H       2.357182       4.635050       3.700087       0.108147       1.011390 0.72449616E+01  0.70027653E+02                                 1.708183                            1.605142      -1.216571       2.288334                    0.996502       3.723545      10.659982       0.475172       1.333589      -0.695214      -0.009374      -0.027527      -0.014112       0.032323       0.004164      -0.003842       0.000760      -0.008368       0.045080      -0.013927      -0.001643       0.015570              1.756854       1.425448       0.257476       0.068711       2.312451       0.253676       1.532664          -0.000000
           54              H       2.969917       2.084965      21.064854       0.092460       0.976455 0.69440471E+01  0.66900570E+02                                 1.717659                            1.609169      -1.233605       2.289621                    0.993999       3.834164      11.224859       0.454639       1.398370      -0.681991       0.038662      -0.009832       0.020299       0.044760      -0.003338       0.001788      -0.005469       0.019952       0.008120      -0.013514       0.003252       0.010262              1.774372       2.216795      -0.142237       0.413275       1.437047      -0.119932       1.669274          -0.000001
           55              H       3.092368       2.793950      18.891205       0.129451       0.976280 0.70888143E+01  0.68371912E+02                                 1.699211                            1.614074      -1.148767       2.344504                    0.995929       3.603274      10.416552       0.460784       1.378175      -0.687245       0.029060       0.001369      -0.017117       0.033754      -0.000532      -0.003654      -0.003778       0.005997       0.015512      -0.007162      -0.000719       0.007880              1.730251       2.250618       0.118410      -0.303062       1.389965      -0.160687       1.550169          -0.000000
           56              H      -0.940453       2.858550      18.866782       0.120940       0.913267 0.67120914E+01  0.64511000E+02                                 1.676267                            1.609949      -1.477869       2.183388                    0.991605       3.902651      11.641183       0.440081       1.448097      -0.671951      -0.029658       0.005801      -0.015754       0.034080      -0.000816      -0.000248      -0.006728       0.018508       0.021043      -0.014869       0.005782       0.009086              1.697981       2.097501      -0.103897       0.308494       1.396770      -0.125308       1.599672          -0.000000
           57              H      -0.921381       2.168945      21.047758       0.095511       1.016501 0.72416322E+01  0.70522554E+02                                 1.766414                            1.644626      -1.290652       2.262982                    0.993732       3.869097      11.398402       0.449040       1.400648      -0.681528      -0.039418      -0.002519       0.021743       0.045087      -0.003425      -0.005188      -0.006764       0.018172      -0.006160      -0.013835       0.001764       0.012071              1.829480       2.308090       0.157068      -0.446632       1.409812      -0.124405       1.770539          -0.000001
           58              H       2.871904       4.475165      17.367209       0.122674       0.914852 0.64017724E+01  0.60086171E+02                                 1.616773                            1.524522      -0.979552       2.418350                    0.998004       3.510134       9.952865       0.479329       1.361440      -0.690557       0.026140       0.005069       0.020502       0.033605       0.006537       0.006128      -0.003521       0.004912       0.013033      -0.011773       0.002903       0.008871              1.650720       2.036245       0.120193       0.388698       1.333558      -0.041736       1.582357          -0.000001
           59              H       2.848577       5.440935      15.286368       0.099235       1.030890 0.70729330E+01  0.68072731E+02                                 1.748821                            1.599463      -1.176725       2.319847                    0.995595       3.681677      10.577015       0.469194       1.356376      -0.691082       0.035420       0.026114      -0.010445       0.045229       0.010140       0.001131      -0.006496       0.001577      -0.003926      -0.012420       0.000507       0.011913              1.831689       2.157762       0.503932      -0.252878       1.740573      -0.245304       1.596733          -0.000001
           60              H      -0.575911       3.808170      14.507273       0.089710       1.081738 0.79504111E+01  0.78334005E+02                                 1.773170                            1.673455      -0.978269       2.411532                    0.997112       3.632367      10.360974       0.470626       1.320899      -0.699709      -0.037776      -0.007072      -0.027955       0.047524       0.008345       0.011981      -0.003735       0.018891       0.002205      -0.017096      -0.001328       0.018425              1.803749       1.966698       0.113626       0.484171       1.408739       0.002835       2.035811           0.000001
           61              H      -0.676942       2.829480      16.568576       0.127727       0.977739 0.71817750E+01  0.69908918E+02                                 1.733669                            1.649702      -1.340100       2.253462                    0.993321       3.784202      11.205564       0.442787       1.421054      -0.677958      -0.024904      -0.018981       0.010532       0.033037       0.008253      -0.000263      -0.007904       0.001975       0.011113      -0.012425       0.001099       0.011326              1.761245       2.027342       0.466678      -0.188649       1.699023      -0.216603       1.557369           0.000001
           62              H       4.787876       2.923150      12.507028       0.182826       0.898261 0.63252483E+01  0.57832124E+02                                 1.478129                            1.421367      -0.846919       2.498423                    0.999901       2.957193       7.671782       0.559304       1.197750      -0.729768       0.008352      -0.000639       0.003451       0.009059       0.002194       0.001999      -0.000537       0.008361      -0.007176      -0.004200      -0.002100       0.006300              1.487350       1.688247      -0.316485       0.191934       1.426117      -0.138995       1.347686           0.000004
           63              H       3.352623       3.396345      12.922219       0.179710       1.030537 0.75579959E+01  0.73132994E+02                                 1.696537                            1.612735      -1.178364       2.343231                    0.998050       3.279594       9.107529       0.490511       1.290479      -0.707629      -0.008343       0.001598       0.008164       0.011782       0.003365      -0.002118      -0.000272      -0.003152       0.002614      -0.004660       0.000702       0.003958              1.728335       1.867211       0.024325      -0.492343       1.380374      -0.044679       1.937421           0.000003
           64              H       3.669151       3.079805      11.420204       0.200176       0.902801 0.64353057E+01  0.59715830E+02                                 1.555533                            1.491772      -0.775476       2.551666                    0.999993       2.982166       8.065740       0.509001       1.296783      -0.707951      -0.007293      -0.001270      -0.010145       0.012559       0.002920       0.002226      -0.000846      -0.000574       0.019625      -0.006583      -0.000433       0.007016              1.579127       1.387456       0.105992       0.245315       1.379530       0.275948       1.970395           0.000003
           65              H       1.933561       5.710640      23.575540       0.190056       0.895905 0.63512778E+01  0.58019215E+02                                 1.471066                            1.422367      -0.788202       2.532768                    0.999979       2.877626       7.415836       0.561309       1.194521      -0.731652      -0.001043       0.006587       0.007183       0.009802      -0.001039       0.001868       0.003838      -0.002038       0.003649      -0.004497      -0.000258       0.004755              1.477914       1.228606      -0.082155      -0.034646       1.702559       0.304803       1.502576           0.000006
           66              H       1.213907       4.449325      22.984503       0.174891       0.934309 0.68795850E+01  0.65962804E+02                                 1.655646                            1.588406      -1.463198       2.194501                    0.996704       3.631753      10.522012       0.464491       1.375284      -0.686521      -0.008419      -0.007407       0.000851       0.011245      -0.002430       0.002425      -0.002329      -0.004177       0.008338      -0.004841      -0.000709       0.005550              1.673941       2.057110       0.348084       0.064959       1.543686      -0.004642       1.421029           0.000001
           67              H       2.340351       5.164770      22.163890       0.188301       0.851599 0.60505118E+01  0.55796333E+02                                 1.538318                            1.478286      -0.836646       2.512811                    0.999656       3.164642       8.792427       0.490384       1.354428      -0.693895       0.003282       0.001003      -0.010256       0.010815      -0.000857      -0.002480      -0.002479       0.007813       0.008157      -0.006246       0.000981       0.005264              1.564492       1.344326       0.036987      -0.162538       1.368988      -0.258383       1.980163           0.000001
           68              H       5.299297       8.456140      10.470148       0.420623       0.381664 0.22983434E+01  0.17340457E+02                                 1.052494                            1.037478      -1.289462       2.446416                    0.999872       2.390636       6.874952       0.462260       1.756199      -0.623969      -0.010431       0.002839      -0.021629       0.024180      -0.004527       0.002737      -0.002192      -0.002041       0.024367      -0.008740      -0.000732       0.009472              1.068689       1.073925      -0.003888       0.080842       1.004344      -0.012340       1.127799          -0.000001
           69              H       5.718245       5.996495      14.805234       0.401603       0.393493 0.22513128E+01  0.16697985E+02                                 1.016761                            0.979666      -1.252191       2.435308                    0.999908       2.372592       6.506902       0.516566       1.598644      -0.646459      -0.006902       0.003094      -0.016640       0.018279       0.002795       0.012127       0.003259       0.010022       0.002493      -0.009682      -0.006151       0.015833              1.036692       0.947787       0.022261       0.004270       0.912829      -0.113332       1.249459          -0.000001
           70              H       5.141664       3.565920      21.514237       0.397170       0.400302 0.22864577E+01  0.17014791E+02                                 1.024503                            0.983989      -1.237827       2.436245                    0.999914       2.401342       6.584417       0.518316       1.587992      -0.647908      -0.007618       0.000065       0.016525       0.018196      -0.003146      -0.007668       0.008948       0.000198       0.010010      -0.009480      -0.004731       0.014212              1.043552       0.942584       0.018449      -0.127508       0.953373      -0.128862       1.234699          -0.000000
           71              H      -0.269638       7.446765      16.038597       0.114861       0.979322 0.74532669E+01  0.73225785E+02                                 1.734168                            1.679592      -1.337015       2.247553                    0.992887       3.875441      11.527873       0.439234       1.419359      -0.678179       0.029524       0.016597      -0.015170       0.037111       0.008407       0.000719      -0.000248       0.023979      -0.007922      -0.013342      -0.002642       0.015983              1.753747       1.852348       0.307246      -0.209796       1.727677      -0.209186       1.681217          -0.000001
           72              H       0.997796       7.433845      18.173168       0.109077       0.970159 0.71799628E+01  0.69218513E+02                                 1.665958                            1.604871      -0.989857       2.405885                    0.997259       3.615794      10.325967       0.472299       1.345208      -0.693955       0.027407       0.018765      -0.014452       0.036224       0.009560       0.000510      -0.006932       0.020590       0.024087      -0.019663       0.007819       0.011844              1.676798       1.890979       0.365547      -0.184793       1.651645      -0.184807       1.487770          -0.000001
           73              H       1.116103       6.829835      20.376125       0.099538       1.111953 0.80637927E+01  0.79125990E+02                                 1.749407                            1.641616      -0.948530       2.415169                    0.998076       3.556044       9.872977       0.498071       1.253242      -0.714405       0.028975       0.006787       0.019272       0.035454       0.008265       0.002377      -0.005622       0.023768       0.027152      -0.020261       0.009529       0.010732              1.777151       2.130157       0.216952       0.462186       1.487492       0.039334       1.713804           0.000002
           74              H      -0.722243       5.797850      21.387238       0.104038       1.053228 0.75186595E+01  0.72386221E+02                                 1.687176                            1.586369      -0.763131       2.513643                    0.999646       3.372813       9.229332       0.506864       1.255161      -0.715226       0.001557      -0.008343       0.036791       0.037758       0.011473       0.002547      -0.005153       0.017105       0.029755      -0.020360       0.009350       0.011011              1.719605       1.419460      -0.004877       0.107330       1.411637      -0.278528       2.327719           0.000003
           75              H       7.379539       5.216450      20.214933       0.114225       1.027940 0.75262330E+01  0.73651372E+02                                 1.749477                            1.655206      -1.250674       2.283338                    0.995633       3.745610      10.890281       0.458506       1.365078      -0.689208      -0.025425      -0.016796       0.017876       0.035329       0.005169       0.005931      -0.007216       0.010345       0.029634      -0.015456       0.001834       0.013622              1.780823       2.049775       0.431929      -0.232474       1.681550      -0.229391       1.611145           0.000001
           76              H       4.928817       4.767480      17.528401       0.124230       0.946467 0.69345052E+01  0.66783711E+02                                 1.691556                            1.610730      -1.148537       2.327428                    0.994765       3.778691      11.059328       0.453304       1.403012      -0.681446      -0.015360      -0.001452      -0.022420       0.027216       0.001316       0.006901       0.001630       0.005403      -0.019019      -0.009540       0.000165       0.009374              1.736689       2.027250       0.013136       0.336993       1.482674      -0.060163       1.700144          -0.000001
           77              H       5.279387       5.269745      18.966917       0.130350       0.977005 0.74523221E+01  0.72792984E+02                                 1.704464                            1.653232      -1.076726       2.364329                    0.996259       3.712329      10.805130       0.455933       1.375332      -0.687498      -0.003574       0.012227       0.023869       0.027056      -0.003003      -0.002106       0.006369      -0.003732      -0.005626      -0.006321      -0.002333       0.008654              1.721947       1.624388      -0.160191      -0.188635       1.756354       0.166415       1.785099           0.000000
           78              H       6.889170      16.087015      19.775318       0.126849       0.953632 0.69944481E+01  0.67401245E+02                                 1.688836                            1.616028      -1.245306       2.301578                    0.994937       3.644959      10.617067       0.453958       1.400153      -0.682855       0.009919      -0.034882       0.010301       0.037699      -0.009378      -0.002687       0.003594      -0.016879      -0.011849      -0.010803      -0.004771       0.015574              1.722721       1.456941      -0.120364       0.019894       2.155245      -0.220710       1.555976          -0.000001
           79              H       7.377541      15.381260      17.428266       0.119551       0.924220 0.64388026E+01  0.60072154E+02                                 1.588406                            1.500023      -0.762312       2.523798                    0.999678       3.333211       9.196562       0.500975       1.310454      -0.702386       0.009651      -0.033276       0.009379       0.035894      -0.008745      -0.001516      -0.000944      -0.019569       0.023088      -0.017095       0.007744       0.009351              1.628965       1.410411      -0.171312       0.024140       2.116530      -0.205645       1.359953          -0.000000
           80              H       7.370421      15.886755      15.198445       0.107487       1.058636 0.73568676E+01  0.69961497E+02                                 1.646853                            1.533197      -0.746063       2.518055                    0.999814       3.272996       8.703428       0.537534       1.198214      -0.728571       0.007209      -0.027742      -0.024734       0.037860      -0.008721      -0.002373       0.000278      -0.027914       0.033989      -0.022267       0.010153       0.012114              1.686228       1.372227      -0.200329      -0.154600       1.934666       0.446176       1.751790           0.000005
           81              H       6.735869       1.884705      14.465754       0.105983       1.013014 0.70032288E+01  0.65429635E+02                                 1.564265                            1.469655      -0.723716       2.525955                    0.999874       3.169992       8.209377       0.566848       1.156548      -0.739019       0.000580       0.009651      -0.034843       0.036159      -0.008230      -0.003715      -0.002619      -0.027970       0.026748      -0.021291       0.008742       0.012548              1.591755       1.255933      -0.013758       0.011326       1.367570      -0.192027       2.151763           0.000004
           82              H       6.084822       3.439950      15.911597       0.108147       1.011390 0.72449651E+01  0.70027697E+02                                 1.708183                            1.605142      -1.216572       2.288334                    0.996502       3.723545      10.659983       0.475172       1.333589      -0.695214      -0.009374       0.027527      -0.014112       0.032323      -0.004164      -0.003842      -0.000760      -0.008368       0.045080      -0.013927      -0.001643       0.015570              1.756855       1.425448      -0.257476       0.068710       2.312453      -0.253675       1.532664          -0.000000
           83              H      -0.757723       5.990035       8.853344       0.092460       0.976455 0.69440468E+01  0.66900567E+02                                 1.717659                            1.609169      -1.233605       2.289620                    0.993999       3.834164      11.224859       0.454639       1.398370      -0.681991       0.038662       0.009832       0.020299       0.044760       0.003338       0.001788       0.005469       0.019952       0.008120      -0.013514       0.003252       0.010262              1.774372       2.216794       0.142237       0.413275       1.437047       0.119932       1.669273          -0.000001
           84              H      -0.635272       5.281050       6.679696       0.129451       0.976279 0.70888114E+01  0.68371881E+02                                 1.699211                            1.614073      -1.148767       2.344504                    0.995929       3.603274      10.416553       0.460784       1.378175      -0.687245       0.029060      -0.001369      -0.017117       0.033754       0.000532      -0.003654       0.003778       0.005997       0.015512      -0.007162      -0.000719       0.007880              1.730251       2.250619      -0.118410      -0.303062       1.389965       0.160687       1.550168          -0.000000
           85              H       5.280907       5.216450       6.655273       0.120940       0.913267 0.67120951E+01  0.64511038E+02                                 1.676266                            1.609949      -1.477869       2.183388                    0.991605       3.902652      11.641183       0.440081       1.448096      -0.671951      -0.029658      -0.005801      -0.015754       0.034080       0.000816      -0.000248       0.006728       0.018508       0.021043      -0.014869       0.005782       0.009086              1.697981       2.097501       0.103897       0.308494       1.396770       0.125308       1.599671          -0.000000
           86              H       5.299979       5.906055       8.836248       0.095511       1.016501 0.72416329E+01  0.70522562E+02                                 1.766413                            1.644626      -1.290652       2.262982                    0.993732       3.869097      11.398402       0.449040       1.400648      -0.681528      -0.039418       0.002519       0.021743       0.045087       0.003425      -0.005188       0.006764       0.018172      -0.006160      -0.013835       0.001764       0.012071              1.829480       2.308089      -0.157069      -0.446631       1.409812       0.124405       1.770539          -0.000001
           87              H       9.093264       3.599835       5.155699       0.122674       0.914851 0.64017672E+01  0.60086116E+02                                 1.616773                            1.524522      -0.979552       2.418350                    0.998004       3.510133       9.952865       0.479328       1.361441      -0.690557       0.026140      -0.005069       0.020502       0.033605      -0.006537       0.006128       0.003521       0.004912       0.013033      -0.011773       0.002903       0.008871              1.650720       2.036245      -0.120193       0.388698       1.333558       0.041736       1.582357          -0.000001
           88              H       9.069937       2.634065       3.074858       0.099235       1.030890 0.70729322E+01  0.68072723E+02                                 1.748822                            1.599463      -1.176725       2.319847                    0.995595       3.681677      10.577016       0.469194       1.356376      -0.691082       0.035420      -0.026114      -0.010445       0.045229      -0.010140       0.001131       0.006496       0.001577      -0.003926      -0.012420       0.000507       0.011913              1.831690       2.157762      -0.503932      -0.252878       1.740573       0.245304       1.596733          -0.000001
           89              H       5.645449       4.266830       2.295764       0.089710       1.081738 0.79504120E+01  0.78334017E+02                                 1.773170                            1.673455      -0.978270       2.411531                    0.997112       3.632367      10.360975       0.470626       1.320899      -0.699709      -0.037776       0.007072      -0.027955       0.047524      -0.008345       0.011981       0.003735       0.018891       0.002205      -0.017096      -0.001328       0.018425              1.803750       1.966699      -0.113626       0.484171       1.408739      -0.002835       2.035811           0.000001
           90              H       5.544418       5.245520       4.357067       0.127727       0.977740 0.71817767E+01  0.69908938E+02                                 1.733669                            1.649702      -1.340100       2.253462                    0.993321       3.784202      11.205564       0.442787       1.421054      -0.677958      -0.024904       0.018981       0.010532       0.033037      -0.008253      -0.000263       0.007904       0.001975       0.011113      -0.012425       0.001099       0.011326              1.761245       2.027342      -0.466678      -0.188649       1.699024       0.216604       1.557370           0.000001
           91              H       1.060236       5.151850       0.295519       0.182825       0.898262 0.63252581E+01  0.57832239E+02                                 1.478130                            1.421369      -0.846920       2.498423                    0.999901       2.957195       7.671790       0.559304       1.197751      -0.729767       0.008352       0.000639       0.003451       0.009059      -0.002194       0.001999       0.000537       0.008362      -0.007176      -0.004200      -0.002100       0.006300              1.487352       1.688248       0.316485       0.191935       1.426119       0.138996       1.347688           0.000004
           92              H       9.573983       4.678655       0.710710       0.179710       1.030537 0.75580001E+01  0.73133042E+02                                 1.696537                            1.612736      -1.178364       2.343231                    0.998050       3.279594       9.107529       0.490511       1.290479      -0.707629      -0.008343      -0.001598       0.008164       0.011782      -0.003365      -0.002118       0.000272      -0.003152       0.002614      -0.004660       0.000702       0.003958              1.728335       1.867211      -0.024325      -0.492343       1.380374       0.044679       1.937421           0.000002
           93              H       7.396791       4.995195      23.631713       0.200176       0.902801 0.64353068E+01  0.59715843E+02                                 1.555533                            1.491773      -0.775476       2.551666                    0.999993       2.982166       8.065741       0.509001       1.296783      -0.707951      -0.007293       0.001270      -0.010145       0.012559      -0.002920       0.002226       0.000846      -0.000574       0.019626      -0.006583      -0.000433       0.007016              1.579128       1.387456      -0.105992       0.245315       1.379531      -0.275948       1.970396           0.000003
           94              H       8.154921       2.364360      11.364031       0.190057       0.895905 0.63512719E+01  0.58019150E+02                                 1.471066                            1.422367      -0.788201       2.532768                    0.999979       2.877624       7.415831       0.561308       1.194521      -0.731652      -0.001043      -0.006587       0.007183       0.009802       0.001039       0.001868      -0.003838      -0.002038       0.003649      -0.004497      -0.000258       0.004755              1.477913       1.228606       0.082155      -0.034646       1.702558      -0.304803       1.502576           0.000006
           95              H       7.435267       3.625675      10.772994       0.174891       0.934309 0.68795828E+01  0.65962781E+02                                 1.655646                            1.588407      -1.463199       2.194500                    0.996704       3.631753      10.522014       0.464490       1.375284      -0.686521      -0.008419       0.007407       0.000851       0.011245       0.002430       0.002425       0.002329      -0.004177       0.008338      -0.004841      -0.000709       0.005550              1.673941       2.057109      -0.348084       0.064958       1.543686       0.004642       1.421029           0.000001
           96              H       8.561711       2.910230       9.952380       0.188301       0.851600 0.60505154E+01  0.55796371E+02                                 1.538317                            1.478286      -0.836646       2.512811                    0.999656       3.164643       8.792428       0.490385       1.354427      -0.693895       0.003282      -0.001003      -0.010256       0.010815       0.000857      -0.002480       0.002479       0.007813       0.008157      -0.006246       0.000981       0.005264              1.564492       1.344326      -0.036987      -0.162538       1.368988       0.258383       1.980163           0.000001
           97              H      -0.922063      15.768860      22.681658       0.420623       0.381663 0.22983414E+01  0.17340440E+02                                 1.052494                            1.037477      -1.289462       2.446416                    0.999872       2.390636       6.874953       0.462260       1.756200      -0.623969      -0.010431      -0.002839      -0.021629       0.024180       0.004527       0.002737       0.002192      -0.002041       0.024367      -0.008740      -0.000732       0.009472              1.068689       1.073925       0.003888       0.080843       1.004343       0.012340       1.127799          -0.000001
           98              H       5.464675      14.071495      21.829294       0.401603       0.393493 0.22513128E+01  0.16697985E+02                                 1.016761                            0.979666      -1.252191       2.435308                    0.999908       2.372592       6.506902       0.516566       1.598644      -0.646459       0.006902       0.003094       0.016640       0.018279      -0.002795       0.012127      -0.003259       0.010022       0.002493      -0.009682      -0.006151       0.015833              1.036692       0.947787      -0.022261       0.004270       0.912829       0.113332       1.249459          -0.000001
           99              H       6.041256      11.640920      15.120291       0.397170       0.400302 0.22864594E+01  0.17014807E+02                                 1.024503                            0.983989      -1.237827       2.436245                    0.999914       2.401342       6.584417       0.518316       1.587992      -0.647908       0.007618       0.000065      -0.016525       0.018196       0.003146      -0.007668      -0.008948       0.000198       0.010010      -0.009480      -0.004731       0.014212              1.043553       0.942584      -0.018449      -0.127508       0.953373       0.128862       1.234700           0.000000
          100              H       1.503558      15.521765      20.595932       0.114860       0.979322 0.74532684E+01  0.73225805E+02                                 1.734169                            1.679593      -1.337015       2.247553                    0.992887       3.875441      11.527874       0.439234       1.419360      -0.678179      -0.029524       0.016597       0.015170       0.037111      -0.008407       0.000719       0.000248       0.023979      -0.007922      -0.013342      -0.002642       0.015983              1.753748       1.852348      -0.307245      -0.209796       1.727678       0.209186       1.681217          -0.000001
          101              H       0.236124      15.508845      18.461360       0.109077       0.970159 0.71799603E+01  0.69218484E+02                                 1.665958                            1.604871      -0.989857       2.405885                    0.997259       3.615794      10.325967       0.472299       1.345208      -0.693955      -0.027407       0.018765       0.014452       0.036224      -0.009560       0.000510       0.006932       0.020590       0.024087      -0.019663       0.007819       0.011844              1.676798       1.890979      -0.365547      -0.184793       1.651645       0.184807       1.487770          -0.000001
          102              H       0.117817      14.904835      16.258404       0.099538       1.111953 0.80637875E+01  0.79125932E+02                                 1.749407                            1.641616      -0.948530       2.415169                    0.998076       3.556043       9.872976       0.498071       1.253243      -0.714405      -0.028975       0.006787      -0.019272       0.035454      -0.008265       0.002377       0.005622       0.023768       0.027152      -0.020261       0.009529       0.010732              1.777151       2.130157      -0.216952       0.462186       1.487491      -0.039334       1.713804           0.000002
          103              H       1.956163      13.872850      15.247291       0.104038       1.053228 0.75186531E+01  0.72386147E+02                                 1.687175                            1.586369      -0.763131       2.513643                    0.999646       3.372813       9.229332       0.506864       1.255161      -0.715225      -0.001557      -0.008343      -0.036791       0.037758      -0.011473       0.002547       0.005153       0.017105       0.029755      -0.020360       0.009350       0.011011              1.719605       1.419460       0.004877       0.107330       1.411637       0.278528       2.327718           0.000003
          104              H       3.803381      13.291450      16.419596       0.114225       1.027940 0.75262308E+01  0.73651344E+02                                 1.749477                            1.655205      -1.250674       2.283338                    0.995633       3.745610      10.890280       0.458507       1.365078      -0.689208       0.025425      -0.016796      -0.017876       0.035329      -0.005169       0.005931       0.007216       0.010345       0.029634      -0.015456       0.001834       0.013622              1.780823       2.049775      -0.431929      -0.232473       1.681549       0.229391       1.611144           0.000001
          105              H       6.254103      12.842480      19.106128       0.124230       0.946467 0.69345052E+01  0.66783711E+02                                 1.691556                            1.610730      -1.148537       2.327428                    0.994765       3.778691      11.059328       0.453304       1.403012      -0.681446       0.015360      -0.001452       0.022420       0.027216      -0.001316       0.006901      -0.001630       0.005403      -0.019019      -0.009540       0.000165       0.009374              1.736689       2.027250      -0.013136       0.336993       1.482674       0.060162       1.700144          -0.000001
          106              H       5.903533      13.344745      17.667612       0.130350       0.977005 0.74523212E+01  0.72792975E+02                                 1.704464                            1.653232      -1.076726       2.364329                    0.996259       3.712329      10.805131       0.455933       1.375332      -0.687498       0.003574       0.012227      -0.023869       0.027056       0.003003      -0.002106      -0.006369      -0.003732      -0.005626      -0.006321      -0.002333       0.008654              1.721947       1.624388       0.160190      -0.188635       1.756354      -0.166415       1.785099           0.000000
          107              H       4.293750       8.012015      16.859210       0.126849       0.953632 0.69944492E+01  0.67401260E+02                                 1.688836                            1.616028      -1.245306       2.301578                    0.994937       3.644959      10.617068       0.453958       1.400153      -0.682855      -0.009919      -0.034882      -0.010301       0.037699       0.009378      -0.002687      -0.003594      -0.016879      -0.011849      -0.010803      -0.004771       0.015574              1.722721       1.456941       0.120364       0.019894       2.155245       0.220710       1.555977          -0.000001
          108              H       3.805379       7.306260      19.206262       0.119551       0.924220 0.64388046E+01  0.60072176E+02                                 1.588406                            1.500023      -0.762312       2.523798                    0.999678       3.333211       9.196561       0.500975       1.310454      -0.702386      -0.009651      -0.033276      -0.009379       0.035894       0.008745      -0.001516       0.000944      -0.019569       0.023088      -0.017095       0.007744       0.009351              1.628965       1.410411       0.171312       0.024140       2.116529       0.205645       1.359953          -0.000000
          109              H       3.812499       7.811755      21.436084       0.107487       1.058636 0.73568676E+01  0.69961499E+02                                 1.646853                            1.533197      -0.746063       2.518055                    0.999814       3.272996       8.703429       0.537533       1.198214      -0.728571      -0.007209      -0.027742       0.024734       0.037860       0.008721      -0.002373      -0.000278      -0.027914       0.033989      -0.022267       0.010153       0.012114              1.686228       1.372227       0.200329      -0.154600       1.934666      -0.446176       1.751791           0.000005
          110              H       4.447051       9.959705      22.168774       0.105983       1.013014 0.70032290E+01  0.65429638E+02                                 1.564265                            1.469655      -0.723716       2.525955                    0.999874       3.169992       8.209378       0.566847       1.156548      -0.739019      -0.000580       0.009651       0.034843       0.036159       0.008230      -0.003715       0.002619      -0.027970       0.026748      -0.021291       0.008742       0.012548              1.591755       1.255933       0.013758       0.011326       1.367570       0.192027       2.151763           0.000004
          111              H       5.098098      11.514950      20.722932       0.108147       1.011390 0.72449671E+01  0.70027718E+02                                 1.708183                            1.605142      -1.216572       2.288334                    0.996502       3.723545      10.659982       0.475172       1.333589      -0.695214       0.009374       0.027527       0.014112       0.032323       0.004164      -0.003842       0.000760      -0.008368       0.045080      -0.013927      -0.001643       0.015570              1.756855       1.425448       0.257476       0.068711       2.312453       0.253676       1.532664          -0.000000
          112              H       4.485363      14.065035       3.358165       0.092460       0.976455 0.69440471E+01  0.66900570E+02                                 1.717659                            1.609169      -1.233605       2.289620                    0.993999       3.834164      11.224859       0.454639       1.398370      -0.681991      -0.038662       0.009832      -0.020299       0.044760      -0.003338       0.001788      -0.005469       0.019952       0.008120      -0.013514       0.003252       0.010262              1.774372       2.216795      -0.142237       0.413275       1.437047      -0.119932       1.669273          -0.000001
          113              H       4.362912      13.356050       5.531814       0.129451       0.976280 0.70888143E+01  0.68371912E+02                                 1.699211                            1.614074      -1.148767       2.344504                    0.995929       3.603274      10.416552       0.460784       1.378175      -0.687245      -0.029060      -0.001369       0.017117       0.033754      -0.000532      -0.003654      -0.003778       0.005997       0.015512      -0.007162      -0.000719       0.007880              1.730251       2.250618       0.118410      -0.303062       1.389965      -0.160687       1.550169          -0.000000
          114              H       8.395733      13.291450       5.556237       0.120940       0.913267 0.67120967E+01  0.64511059E+02                                 1.676267                            1.609949      -1.477869       2.183388                    0.991605       3.902652      11.641184       0.440081       1.448096      -0.671951       0.029658      -0.005801       0.015754       0.034080      -0.000816      -0.000248      -0.006728       0.018508       0.021043      -0.014869       0.005782       0.009086              1.697981       2.097501      -0.103897       0.308494       1.396770      -0.125308       1.599672          -0.000000
          115              H       8.376661      13.981055       3.375261       0.095511       1.016501 0.72416321E+01  0.70522555E+02                                 1.766414                            1.644626      -1.290652       2.262982                    0.993732       3.869097      11.398403       0.449040       1.400648      -0.681528       0.039418       0.002519      -0.021743       0.045087      -0.003425      -0.005188      -0.006764       0.018172      -0.006160      -0.013835       0.001764       0.012071              1.829480       2.308090       0.157069      -0.446632       1.409812      -0.124405       1.770539          -0.000001
          116              H       4.583376      11.674835       7.055810       0.122674       0.914851 0.64017672E+01  0.60086116E+02                                 1.616773                            1.524522      -0.979552       2.418350                    0.998004       3.510133       9.952865       0.479328       1.361441      -0.690557      -0.026140      -0.005069      -0.020502       0.033605       0.006537       0.006128      -0.003521       0.004912       0.013033      -0.011773       0.002903       0.008871              1.650720       2.036245       0.120193       0.388698       1.333558      -0.041736       1.582357          -0.000001
          117              H       4.606703      10.709065       9.136651       0.099235       1.030890 0.70729322E+01  0.68072723E+02                                 1.748822                            1.599463      -1.176725       2.319847                    0.995595       3.681677      10.577016       0.469194       1.356376      -0.691082      -0.035420      -0.026114       0.010445       0.045229       0.010140       0.001131      -0.006496       0.001577      -0.003926      -0.012420       0.000507       0.011913              1.831690       2.157763       0.503932      -0.252878       1.740573      -0.245304       1.596733          -0.000001
          118              H       8.031191      12.341830       9.915746       0.089710       1.081738 0.79504130E+01  0.78334029E+02                                 1.773170                            1.673455      -0.978270       2.411531                    0.997112       3.632367      10.360975       0.470626       1.320899      -0.699709       0.037776       0.007072       0.027955       0.047524       0.008345       0.011981      -0.003735       0.018891       0.002205      -0.017096      -0.001328       0.018425              1.803750       1.966699       0.113627       0.484171       1.408739       0.002836       2.035811           0.000001
          119              H       8.132222      13.320520       7.854443       0.127727       0.977740 0.71817788E+01  0.69908962E+02                                 1.733669                            1.649702      -1.340100       2.253461                    0.993321       3.784203      11.205566       0.442787       1.421053      -0.677958       0.024904       0.018981      -0.010532       0.033037       0.008253      -0.000263      -0.007904       0.001975       0.011113      -0.012425       0.001099       0.011326              1.761245       2.027342       0.466678      -0.188649       1.699023      -0.216603       1.557369           0.000001
          120              H       2.667404      13.226850      11.915991       0.182825       0.898262 0.63252618E+01  0.57832283E+02                                 1.478131                            1.421369      -0.846920       2.498422                    0.999901       2.957195       7.671792       0.559304       1.197751      -0.729767      -0.008352       0.000639      -0.003451       0.009059       0.002194       0.001999      -0.000537       0.008362      -0.007176      -0.004200      -0.002100       0.006300              1.487353       1.688249      -0.316486       0.191935       1.426120      -0.138996       1.347688           0.000004
          121              H       4.102657      12.753655      11.500800       0.179710       1.030537 0.75579964E+01  0.73132998E+02                                 1.696537                            1.612735      -1.178364       2.343231                    0.998050       3.279594       9.107528       0.490511       1.290478      -0.707629       0.008343      -0.001598      -0.008164       0.011782       0.003365      -0.002118      -0.000272      -0.003152       0.002614      -0.004660       0.000702       0.003958              1.728335       1.867211       0.024325      -0.492343       1.380373      -0.044680       1.937421           0.000003
          122              H       3.786129      13.070195      13.002815       0.200176       0.902801 0.64353088E+01  0.59715864E+02                                 1.555533                            1.491773      -0.775476       2.551666                    0.999993       2.982166       8.065740       0.509001       1.296783      -0.707951       0.007293       0.001270       0.010145       0.012559       0.002920       0.002226      -0.000846      -0.000574       0.019625      -0.006583      -0.000433       0.007016              1.579127       1.387456       0.105992       0.245315       1.379531       0.275948       1.970395           0.000004
          123              H       5.521719      10.439360       0.847479       0.190057       0.895905 0.63512726E+01  0.58019154E+02                                 1.471065                            1.422366      -0.788201       2.532768                    0.999979       2.877625       7.415832       0.561309       1.194520      -0.731652       0.001043      -0.006587      -0.007183       0.009802      -0.001039       0.001868       0.003838      -0.002038       0.003649      -0.004497      -0.000258       0.004755              1.477913       1.228605      -0.082155      -0.034646       1.702558       0.304803       1.502575           0.000006
          124              H       6.241373      11.700675       1.438516       0.174891       0.934309 0.68795825E+01  0.65962780E+02                                 1.655646                            1.588407      -1.463199       2.194500                    0.996704       3.631753      10.522015       0.464490       1.375285      -0.686521       0.008419       0.007407      -0.000851       0.011245      -0.002430       0.002425      -0.002329      -0.004177       0.008338      -0.004841      -0.000709       0.005550              1.673942       2.057110       0.348084       0.064959       1.543686      -0.004642       1.421029           0.000001
          125              H       5.114929      10.985230       2.259129       0.188300       0.851600 0.60505149E+01  0.55796365E+02                                 1.538318                            1.478286      -0.836646       2.512811                    0.999656       3.164643       8.792428       0.490384       1.354428      -0.693895      -0.003282      -0.001003       0.010256       0.010815      -0.000857      -0.002480      -0.002479       0.007813       0.008157      -0.006246       0.000981       0.005264              1.564493       1.344326       0.036987      -0.162538       1.368988      -0.258383       1.980163           0.000001
          126              H       2.155983       7.693860      13.952871       0.420623       0.381664 0.22983461E+01  0.17340481E+02                                 1.052494                            1.037478      -1.289463       2.446416                    0.999872       2.390637       6.874953       0.462261       1.756197      -0.623969       0.010431      -0.002839       0.021629       0.024180      -0.004527       0.002737      -0.002192      -0.002041       0.024367      -0.008740      -0.000732       0.009472              1.068689       1.073925      -0.003888       0.080843       1.004344      -0.012340       1.127799          -0.000001
          127              C      -0.365172       9.070002      10.211997       0.604795      22.607103 0.25057363E+03  0.52265681E+04                                 7.485393                            5.694515      -0.044746       2.041513                    0.999460      22.889073      65.753196       0.605084       0.485299      -1.005885       0.002364      -0.015340       0.053171       0.055390      -0.062401      -0.005572       0.023162      -0.051744      -0.153580      -0.058566      -0.037976       0.096543              8.744906       8.335284       1.886803       0.370436       5.822629      -1.768565      12.076806          -0.000002
          128              C      -0.390676       9.421102       8.744906      -0.164646      42.062167 0.55150172E+03  0.13715469E+05                                10.488645                            7.835426      -0.026205       1.967394                    0.999242      30.287471      88.605693       0.589974       0.417455      -1.067011      -0.021407      -0.011476      -0.021324       0.032322      -0.003360       0.014290       0.013955       0.012124      -0.033807      -0.025912       0.006737       0.019175             12.476030      11.893670       2.525045       0.913950       7.930126      -3.736242      17.604294          -0.000003
          129              C       8.440482       9.142354       7.984618      -0.158839      35.005471 0.50871332E+03  0.12573390E+05                                 9.558623                            7.747560      -0.359216       1.838970                    0.998821      32.123254      98.072870       0.560065       0.442474      -1.036968       0.018708       0.004639       0.010482       0.021940      -0.001960      -0.016040       0.012159       0.012359      -0.077755      -0.034040       0.007970       0.026071             10.468524       9.819811       1.405801       2.572663       7.175212      -2.366863      14.410549          -0.000002
          130              C       8.344658       9.497653       6.633292       0.063535      32.507623 0.43484003E+03  0.10228058E+05                                 8.976323                            7.066109      -0.186948       1.948291                    0.999301      27.321823      78.677115       0.604756       0.430589      -1.054876      -0.008838      -0.008281      -0.010166       0.015813       0.004799       0.010996      -0.010731       0.021867       0.101556      -0.031469      -0.006522       0.037992              9.883408      10.321859       2.114470       2.393898       6.656913      -1.991030      12.671453          -0.000002
          131              C       7.167699       9.164640       5.851755      -0.149632      31.928051 0.48137988E+03  0.11653552E+05                                 8.814466                            7.413751       0.017950       1.968886                    0.999386      30.604166      90.399251       0.590903       0.428173      -1.052798       0.026875       0.002113       0.003615       0.027199       0.019804      -0.020521      -0.015646       0.024809      -0.023621      -0.023824      -0.016947       0.040771              9.210461       9.839979       2.050814       2.289601       6.807734      -1.365098      10.983671           0.000000
          132              C       7.103078       9.505890       4.545612      -0.112853      29.467932 0.43044077E+03  0.10122764E+05                                 8.293184                            6.951741       0.147242       2.015771                    0.999787      29.574985      85.817498       0.618608       0.421022      -1.058314       0.035371       0.013444      -0.003281       0.037982       0.016958       0.014593      -0.005342       0.038973       0.021677      -0.032220       0.003096       0.029124              8.598581       9.312535       2.186718       0.996509       6.566862      -1.844607       9.916345           0.000005
          133              C       8.215263      10.153182       3.942608      -0.080076      28.835079 0.41141176E+03  0.95590643E+04                                 8.176854                            6.794214       0.214260       2.046934                    0.999829      28.781041      82.800082       0.626519       0.420759      -1.059304      -0.014678      -0.014316       0.031163       0.037303       0.008042       0.001338      -0.019439       0.003253       0.084095      -0.027328      -0.008157       0.035486              8.544149       9.747333       2.280572       1.234473       6.234854      -1.366751       9.650261           0.000007
          134              C       9.330038      10.492009       4.639397      -0.149590      32.342942 0.47194730E+03  0.11396481E+05                                 8.968483                            7.402337      -0.107159       1.937681                    0.998541      30.517330      90.746953       0.582577       0.435387      -1.045865      -0.003387      -0.011802       0.023117       0.026176       0.009347      -0.015449      -0.019758       0.012224      -0.010575      -0.024394      -0.005602       0.029996              9.447861      10.584961       2.191779       2.211750       6.679239      -1.456365      11.079382           0.000003
          135              C      -0.502084      10.174177       6.037859       0.036623      32.777139 0.45091193E+03  0.10692433E+05                                 8.978815                            7.180122      -0.073375       1.977552                    0.999463      27.734497      79.937311       0.602446       0.428749      -1.057026       0.002546      -0.002343      -0.019380       0.019686       0.008448       0.005695      -0.008915       0.007111       0.034749      -0.018658       0.003372       0.015285              9.786095      11.088390       2.614403       2.018798       6.801001      -1.812481      11.468895          -0.000000
          136              C       0.649510      10.532707       6.797903      -0.051169      39.511803 0.51101328E+03  0.12473066E+05                                10.151993                            7.620635      -0.031973       1.982797                    0.999300      28.787225      83.530742       0.588821       0.426169      -1.061133       0.058729       0.048541      -0.069109       0.102866       0.038748      -0.011857      -0.012569       0.047700      -0.065070      -0.036853      -0.022841       0.059694             11.893681      12.782212       4.265936       0.591987      10.332587      -3.801307      12.566245          -0.000000
          137              C       0.705618      10.108769       8.128958       0.243029      30.514895 0.38726177E+03  0.88654719E+04                                 8.659761                            6.732579       0.043108       2.022120                    0.999795      26.105299      74.618354       0.609564       0.438924      -1.047864       0.087940       0.005009       0.070592       0.112879       0.028531       0.026864       0.012760       0.064476      -0.053441      -0.034969      -0.027888       0.062857              9.899583      10.301185       2.109491       0.501759       7.434153      -3.476823      11.963412          -0.000001
          138              C       1.823171      11.351996       6.226160      -0.255694      33.595143 0.47466981E+03  0.11524551E+05                                 9.334738                            7.382206      -0.527425       1.814665                    0.996439      31.391483      94.826113       0.585951       0.430539      -1.044626      -0.088207       0.029897       0.010519       0.093728       0.008990       0.002204      -0.016026      -0.026031       0.009139      -0.020130      -0.004597       0.024726             10.995995      10.152424       1.666363      -1.038945      14.351711      -3.499928       8.483852          -0.000001
          139              C       1.503147      12.763183       5.811702      -0.044206      38.765036 0.49146884E+03  0.11883991E+05                                 9.993951                            7.456428      -0.026463       1.985830                    0.999444      28.510085      82.438146       0.597094       0.424226      -1.061956       0.001428      -0.083432       0.054848       0.099856      -0.020680       0.006394      -0.001961      -0.077490      -0.067784      -0.035242      -0.020128       0.055370             11.723326       6.360214      -1.044129      -1.547204      15.878943      -3.018434      12.930821          -0.000001
          140              C       1.636390      13.147069       4.494080       0.242587      29.835638 0.37638581E+03  0.85586841E+04                                 8.546182                            6.651869       0.110539       2.048472                    0.999831      25.825068      73.663093       0.611008       0.440845      -1.046313       0.024837      -0.064880      -0.087037       0.111363      -0.016142      -0.010086       0.038631      -0.063347      -0.042419      -0.034815      -0.028404       0.063219              9.708676       5.974055      -1.240711      -1.518660      10.974042      -2.914431      12.177932          -0.000002
          141              C       1.265786      14.432609       4.038102      -0.155299      41.013769 0.52980124E+03  0.13025280E+05                                10.259127                            7.650223       0.086248       2.007976                    0.999450      29.704803      85.994106       0.601403       0.414254      -1.070621      -0.001696       0.018711       0.023355       0.029974       0.003346      -0.006374       0.024820       0.030106      -0.041469      -0.036795       0.013671       0.023124             12.092435       6.665352      -1.754950      -1.350920      12.618600      -2.710634      16.993353          -0.000002
          142              C       0.827192      15.372539       4.947615      -0.158278      34.758272 0.49885174E+03  0.12224904E+05                                 9.406218                            7.610181      -0.203011       1.891777                    0.999200      31.437430      94.441522       0.574093       0.435361      -1.044972       0.017110      -0.008874      -0.006080       0.020210       0.006407       0.009183       0.004041       0.010025      -0.107255      -0.037341       0.009744       0.027597             10.134091       6.125867      -0.927172      -1.699695      10.340314      -0.018473      13.936092          -0.000003
          143              C       0.768774      15.075863       6.327516       0.056629      33.475445 0.44019514E+03  0.10347762E+05                                 9.040237                            7.046718      -0.083712       1.976458                    0.999303      27.197659      77.364318       0.615950       0.423019      -1.063453       0.009869       0.015965       0.013180       0.022935      -0.007938      -0.004001       0.001658      -0.020301       0.106771      -0.030840      -0.005110       0.035950              9.937269       5.465870      -1.448605      -1.433448      11.557121       0.242236      12.788816          -0.000000
          144              C       0.344669      16.075549       7.284165      -0.143538      31.846398 0.45726004E+03  0.10876195E+05                                 8.680247                            7.145723       0.315283       2.071299                    0.999798      29.525772      85.109462       0.614939       0.418755      -1.063739       0.020166      -0.011449      -0.007486       0.024368      -0.013350       0.005048      -0.015705      -0.036041      -0.049148      -0.021596      -0.014234       0.035829              9.153594       5.558818      -1.471205      -0.992188      11.102592       0.583543      10.799372           0.000001
          145              C       0.341260      15.771121       8.603741      -0.106536      30.173857 0.41800777E+03  0.97135743E+04                                 8.329503                            6.786330       0.258573       2.052213                    0.999673      28.885484      82.068040       0.637962       0.413159      -1.068244       0.028568      -0.031318      -0.003935       0.042572      -0.016575      -0.008746       0.015783      -0.063392       0.037146      -0.042401       0.001925       0.040476              8.830068       5.016888      -1.535632      -0.397659      11.580068      -0.354729       9.893247           0.000009
          146              C       0.730695      14.464263       9.047752      -0.084586      29.149560 0.39246939E+03  0.89800657E+04                                 8.136727                            6.579139       0.319952       2.082541                    0.999768      28.176747      79.511267       0.647245       0.413584      -1.067665      -0.001354       0.026442      -0.023223       0.035219       0.000232      -0.006315      -0.018413      -0.028115       0.064090      -0.025811      -0.007569       0.033380              8.627218       4.925710      -1.605011      -0.375410      11.267323       0.064847       9.688620           0.000008
          147              C       1.106399      13.539998       8.183177      -0.144480      32.046878 0.44932610E+03  0.10721361E+05                                 8.889187                            7.223642      -0.107747       1.937958                    0.999061      30.193254      89.345197       0.589435       0.435494      -1.045454       0.003689       0.020029      -0.023096       0.030792      -0.004670      -0.003001      -0.025304      -0.010750      -0.023406      -0.027015      -0.000574       0.027589              9.369205       5.445094      -1.645336      -0.790623      11.094044       0.548989      11.568478           0.000001
          148              C       1.126571      13.749303       6.773480       0.024332      33.394313 0.45699958E+03  0.10855998E+05                                 9.035872                            7.204145      -0.036693       1.987035                    0.999455      27.761113      79.672248       0.605441       0.425873      -1.060482       0.003712      -0.006589       0.025304       0.026410      -0.004447      -0.002114      -0.002293      -0.034931       0.039567      -0.024767       0.010160       0.014608              9.770077       5.466125      -1.671259      -1.058140      11.760491       0.082303      12.083614          -0.000000
          149              C       1.304626      14.817625       2.576140       0.607772      22.682729 0.25780665E+03  0.53994002E+04                                 7.468172                            5.754079      -0.041178       2.042077                    0.999568      22.733333      64.792785       0.607248       0.481603      -1.010877       0.012187       0.020545      -0.053306       0.058414       0.069972       0.009712       0.028551      -0.002890      -0.145911      -0.063094      -0.036247       0.099342              8.610572       6.766141      -2.179530      -0.552064       7.500425      -1.811050      11.565150          -0.000002
          150              C      -0.941491      10.322111      16.024920       0.094216      26.474923 0.36101387E+03  0.81787096E+04                                 8.011388                            6.574972      -0.101496       1.987845                    0.997829      26.820179      78.051956       0.602074       0.449051      -1.034533       0.051395      -0.006744       0.001983       0.051873       0.008429       0.012994      -0.025673      -0.027367      -0.091489      -0.044976       0.006160       0.038816              8.766122      10.236150       0.176420      -0.211513       5.581232       2.475455      10.480984          -0.000002
          151              C      -1.030110      10.757353      17.335215      -0.179495      32.146566 0.45639738E+03  0.10884589E+05                                 8.833166                            7.175252       0.149390       2.027976                    0.998954      29.750373      86.754018       0.607120       0.423022      -1.057729       0.000194      -0.012805      -0.000267       0.012809      -0.000044      -0.018640      -0.008048      -0.020599      -0.039858      -0.028631       0.008325       0.020306              9.693496      11.044596       0.751407       0.920190       6.307289       3.553878      11.728604          -0.000001
          152              C       0.153934      11.027866      18.033713       0.106067      33.522938 0.41992581E+03  0.97561503E+04                                 9.167257                            6.936995      -0.023943       2.012337                    0.999342      26.258759      74.269507       0.613478       0.429736      -1.059217       0.002458      -0.001066      -0.003655       0.004532      -0.003602       0.004783      -0.005072      -0.000808       0.003394      -0.004965      -0.004166       0.009132             10.693182      10.175157       0.405897       0.218478       7.379876       5.265860      14.524513          -0.000000
          153              C       1.361181      10.795306      17.338634      -0.176680      33.111043 0.49480915E+03  0.12080327E+05                                 9.137495                            7.579464      -0.146537       1.927807                    0.997894      30.659671      91.415246       0.576228       0.435382      -1.046765      -0.010390       0.006966      -0.009914       0.015962       0.005107       0.014148      -0.006926      -0.007474      -0.014674      -0.020146       0.008765       0.011381              9.958625      10.941069      -0.153530      -0.728187       6.490585       3.554138      12.444222          -0.000001
          154              C       1.345063      10.365231      16.026141       0.093953      26.724698 0.35002339E+03  0.78612191E+04                                 7.993830                            6.414639      -0.000071       2.018976                    0.998890      26.622671      76.903485       0.618635       0.440838      -1.040303      -0.045864       0.007609      -0.010420       0.047644       0.001016      -0.010280      -0.021553      -0.043435      -0.111680      -0.045062      -0.001119       0.046181              8.848418      10.363026       0.355958       0.088676       5.359841       2.642627      10.822388          -0.000002
          155              C       0.128201      11.621701      19.403356       0.124118      31.747376 0.39568872E+03  0.90713301E+04                                 8.873392                            6.751017      -0.118399       1.985632                    0.999329      25.942735      73.254382       0.618547       0.431933      -1.056247       0.004195       0.004678       0.000340       0.006293       0.017935      -0.005466       0.000801       0.014319      -0.007885      -0.018876      -0.002453       0.021329             10.298282       8.736991      -1.794987       0.481147       7.964748       4.927944      14.193109           0.000000
          156              C      -0.912652      12.403200      19.831980      -0.179300      32.685683 0.44797664E+03  0.10627593E+05                                 8.937022                            7.120770       0.155556       2.029923                    0.999353      29.514155      85.666164       0.608270       0.424453      -1.057487       0.003964       0.000916       0.012863       0.013491       0.013128       0.017581      -0.011868       0.005400      -0.022806      -0.029322       0.009360       0.019962              9.946932      10.069001      -2.432819      -0.174109       7.891214       4.097151      11.880581          -0.000000
          157              C      -0.901072      12.976525      21.092452       0.095253      26.024339 0.33004682E+03  0.72722364E+04                                 7.741714                            6.146662       0.230504       2.097359                    0.999637      25.820483      72.817687       0.647559       0.429274      -1.051880       0.039623      -0.022367       0.006507       0.045963       0.013297      -0.017677      -0.025685      -0.020741      -0.112404      -0.049111       0.002183       0.046928              8.599039       8.950296      -2.020422       0.538441       6.422768       2.757818      10.424053          -0.000002
          158              C       1.104578      12.020929      21.536462       0.101550      25.696230 0.33727559E+03  0.74958650E+04                                 7.758508                            6.269564       0.011123       2.020842                    0.999401      26.353271      75.426931       0.630592       0.437040      -1.043824      -0.043085       0.024427      -0.003726       0.049667       0.020215       0.011460      -0.030151       0.010219      -0.075259      -0.049339       0.013649       0.035690              8.558113       8.135134      -1.927817       0.191775       6.529894       3.073923      11.009311           0.000002
          159              C       1.177310      11.426125      20.299925      -0.175927      31.988907 0.46089039E+03  0.11052676E+05                                 8.921584                            7.293607      -0.076531       1.957761                    0.997780      30.038563      88.724759       0.590090       0.432831      -1.048451      -0.000896       0.010045      -0.002380       0.010362       0.009753      -0.020858      -0.006758      -0.013504      -0.034058      -0.027709       0.001927       0.025782              9.765258       9.154193      -1.814604       0.992611       7.495233       3.677375      12.646348           0.000003
          160              C       9.249611      12.927429       0.184882       0.751168      18.921599 0.21693052E+03  0.43518547E+04                                 6.671992                            5.338913      -0.038718       2.069299                    0.999068      20.687667      57.726530       0.619635       0.492738      -1.005011       0.002984       0.019934      -0.008421       0.021845      -0.003655       0.068285       0.003870       0.017326       0.141298      -0.059850      -0.031259       0.091109              7.319701       8.395947      -0.355283      -2.685941       7.774277       0.073829       5.788877          -0.000002
          161              C       9.653273      11.512850      -0.026865      -0.637826      27.407509 0.45010362E+03  0.10637658E+05                                 7.530270                            6.729716       0.420928       2.084226                    0.999036      32.730433      93.293440       0.686848       0.377322      -1.094498       0.002585       0.014268      -0.004539       0.015194      -0.011800       0.005056       0.001636       0.001598      -0.001569      -0.013293       0.000663       0.012630              7.742523       7.172181      -0.546952      -0.282334       8.602014       0.388990       7.453374           0.000012
          162              C       8.100851      12.105071      12.948840       0.705107      19.456653 0.23712944E+03  0.48640601E+04                                 6.830945                            5.589581      -0.013437       2.069628                    0.999824      21.419416      60.433849       0.604350       0.494088      -1.004339       0.001958      -0.015012      -0.002429       0.015333       0.024243      -0.040628      -0.026791       0.004328       0.174515      -0.054314      -0.030169       0.084483              7.361423       8.859557       0.411197       1.961291       7.661016       1.540392       5.563696           0.000000
          163              C      -0.814568      12.994613      13.590189      -0.626656      29.573223 0.48739034E+03  0.11770451E+05                                 8.059922                            7.103968       0.183270       2.013287                    0.997061      33.194397      96.178471       0.653181       0.388290      -1.084831      -0.012656      -0.010709      -0.013135       0.021152       0.010695       0.001834       0.011770       0.010412       0.010969      -0.017906       0.001678       0.016228              8.496664       8.655094       1.361635       1.486108       8.383130       1.398525       8.451767           0.000007
          164              C       4.092812       0.995001       1.999513       0.604795      22.607106 0.25057361E+03  0.52265676E+04                                 7.485393                            5.694514      -0.044746       2.041513                    0.999460      22.889074      65.753197       0.605084       0.485299      -1.005885      -0.002364      -0.015340      -0.053171       0.055390       0.062401      -0.005572      -0.023162      -0.051744      -0.153580      -0.058566      -0.037976       0.096543              8.744907       8.335281      -1.886803       0.370430       5.822630       1.768570      12.076811          -0.000002
          165              C       4.118316       1.346102       3.466603      -0.164646      42.062187 0.55150195E+03  0.13715475E+05                                10.488648                            7.835427      -0.026205       1.967394                    0.999242      30.287470      88.605688       0.589974       0.417455      -1.067011       0.021407      -0.011476       0.021324       0.032322       0.003360       0.014290      -0.013955       0.012124      -0.033806      -0.025912       0.006737       0.019175             12.476036      11.893664      -2.525046       0.913944       7.930130       3.736250      17.604312          -0.000003
          166              C       5.236158       1.067353       4.226892      -0.158839      35.005486 0.50871374E+03  0.12573403E+05                                 9.558625                            7.747563      -0.359216       1.838970                    0.998821      32.123255      98.072872       0.560065       0.442474      -1.036968      -0.018708       0.004639      -0.010482       0.021940       0.001960      -0.016040      -0.012159       0.012359      -0.077755      -0.034040       0.007970       0.026071             10.468527       9.819807      -1.405800       2.572661       7.175215       2.366866      14.410557          -0.000002
          167              C       5.331982       1.422653       5.578218       0.063535      32.507619 0.43483987E+03  0.10228054E+05                                 8.976322                            7.066108      -0.186948       1.948291                    0.999301      27.321822      78.677111       0.604756       0.430589      -1.054876       0.008838      -0.008281       0.010166       0.015813      -0.004799       0.010996       0.010731       0.021867       0.101556      -0.031469      -0.006522       0.037992              9.883407      10.321862      -2.114469       2.393899       6.656912       1.991032      12.671448          -0.000001
          168              C       6.508941       1.089641       6.359754      -0.149632      31.928044 0.48137958E+03  0.11653542E+05                                 8.814464                            7.413748       0.017950       1.968886                    0.999386      30.604165      90.399247       0.590903       0.428173      -1.052798      -0.026875       0.002113      -0.003615       0.027199      -0.019804      -0.020521       0.015646       0.024809      -0.023621      -0.023824      -0.016947       0.040771              9.210460       9.839982      -2.050814       2.289606       6.807730       1.365095      10.983668           0.000000
          169              C       6.573562       1.430890       7.665897      -0.112853      29.467936 0.43044087E+03  0.10122767E+05                                 8.293186                            6.951743       0.147242       2.015771                    0.999787      29.574987      85.817511       0.618608       0.421022      -1.058314      -0.035371       0.013444       0.003281       0.037982      -0.016958       0.014594       0.005343       0.038973       0.021677      -0.032220       0.003096       0.029124              8.598582       9.312534      -2.186717       0.996509       6.566861       1.844607       9.916352           0.000005
          170              C       5.461377       2.078182       8.268902      -0.080076      28.835067 0.41141161E+03  0.95590603E+04                                 8.176852                            6.794213       0.214259       2.046934                    0.999829      28.781045      82.800099       0.626519       0.420759      -1.059304       0.014678      -0.014316      -0.031163       0.037303      -0.008042       0.001338       0.019439       0.003253       0.084095      -0.027328      -0.008157       0.035486              8.544147       9.747328      -2.280569       1.234472       6.234852       1.366752       9.650262           0.000007
          171              C       4.346602       2.417009       7.572113      -0.149590      32.342932 0.47194715E+03  0.11396477E+05                                 8.968482                            7.402336      -0.107159       1.937681                    0.998541      30.517331      90.746960       0.582577       0.435387      -1.045865       0.003387      -0.011802      -0.023117       0.026176      -0.009347      -0.015449       0.019758       0.012224      -0.010575      -0.024394      -0.005602       0.029996              9.447859      10.584961      -2.191780       2.211750       6.679238       1.456364      11.079377           0.000003
          172              C       4.229724       2.099177       6.173651       0.036623      32.777147 0.45091208E+03  0.10692437E+05                                 8.978817                            7.180124      -0.073375       1.977553                    0.999463      27.734496      79.937309       0.602446       0.428749      -1.057026      -0.002546      -0.002343       0.019380       0.019686      -0.008448       0.005695       0.008915       0.007111       0.034749      -0.018658       0.003372       0.015285              9.786097      11.088391      -2.614402       2.018800       6.801001       1.812482      11.468899          -0.000000
          173              C       3.078130       2.457707       5.413606      -0.051169      39.511800 0.51101310E+03  0.12473060E+05                                10.151992                            7.620634      -0.031973       1.982797                    0.999300      28.787224      83.530736       0.588822       0.426169      -1.061133      -0.058729       0.048541       0.069109       0.102866      -0.038748      -0.011857       0.012569       0.047700      -0.065070      -0.036853      -0.022841       0.059694             11.893680      12.782206      -4.265931       0.591989      10.332584       3.801310      12.566251          -0.000000
          174              C       3.022022       2.033769       4.082552       0.243029      30.514893 0.38726162E+03  0.88654677E+04                                 8.659761                            6.732578       0.043108       2.022120                    0.999795      26.105299      74.618356       0.609564       0.438924      -1.047864      -0.087940       0.005009      -0.070592       0.112879      -0.028531       0.026864      -0.012760       0.064476      -0.053441      -0.034969      -0.027888       0.062857              9.899584      10.301180      -2.109490       0.501757       7.434155       3.476827      11.963418          -0.000002
          175              C       1.904469       3.276996       5.985349      -0.255695      33.595141 0.47466987E+03  0.11524553E+05                                 9.334738                            7.382207      -0.527425       1.814665                    0.996439      31.391483      94.826115       0.585951       0.430539      -1.044626       0.088207       0.029897      -0.010519       0.093728      -0.008990       0.002204       0.016026      -0.026031       0.009139      -0.020130      -0.004597       0.024726             10.995996      10.152423      -1.666363      -1.038946      14.351709       3.499930       8.483856          -0.000001
          176              C       2.224493       4.688183       6.399808      -0.044206      38.765042 0.49146886E+03  0.11883992E+05                                 9.993953                            7.456428      -0.026463       1.985830                    0.999444      28.510084      82.438145       0.597094       0.424226      -1.061956      -0.001428      -0.083432      -0.054848       0.099856       0.020680       0.006394       0.001961      -0.077490      -0.067784      -0.035242      -0.020128       0.055370             11.723328       6.360215       1.044126      -1.547207      15.878932       3.018438      12.930838          -0.000001
          177              C       2.091250       5.072069       7.717430       0.242587      29.835635 0.37638563E+03  0.85586792E+04                                 8.546181                            6.651868       0.110539       2.048472                    0.999831      25.825068      73.663094       0.611008       0.440845      -1.046313      -0.024837      -0.064880       0.087037       0.111363       0.016142      -0.010086      -0.038631      -0.063347      -0.042419      -0.034815      -0.028404       0.063219              9.708677       5.974054       1.240711      -1.518659      10.974042       2.914432      12.177934          -0.000001
          178              C       2.461854       6.357609       8.173408      -0.155299      41.013792 0.52980127E+03  0.13025281E+05                                10.259131                            7.650223       0.086248       2.007976                    0.999450      29.704803      85.994107       0.601403       0.414254      -1.070621       0.001696       0.018711      -0.023355       0.029974      -0.003346      -0.006374      -0.024820       0.030106      -0.041469      -0.036795       0.013672       0.023124             12.092443       6.665353       1.754949      -1.350921      12.618600       2.710640      16.993374          -0.000002
          179              C       2.900448       7.297539       7.263894      -0.158278      34.758288 0.49885174E+03  0.12224904E+05                                 9.406220                            7.610181      -0.203011       1.891777                    0.999200      31.437428      94.441515       0.574093       0.435361      -1.044972      -0.017110      -0.008874       0.006080       0.020210      -0.006407       0.009183      -0.004041       0.010025      -0.107255      -0.037341       0.009744       0.027597             10.134095       6.125867       0.927170      -1.699697      10.340309       0.018477      13.936108          -0.000003
          180              C       2.958866       7.000863       5.883994       0.056629      33.475449 0.44019516E+03  0.10347763E+05                                 9.040238                            7.046718      -0.083712       1.976458                    0.999303      27.197659      77.364319       0.615949       0.423019      -1.063453      -0.009869       0.015965      -0.013180       0.022935       0.007938      -0.004001      -0.001658      -0.020301       0.106771      -0.030840      -0.005110       0.035950              9.937270       5.465870       1.448601      -1.433450      11.557108      -0.242232      12.788831          -0.000000
          181              C       3.382971       8.000548       4.927344      -0.143538      31.846419 0.45726041E+03  0.10876206E+05                                 8.680250                            7.145726       0.315284       2.071299                    0.999798      29.525772      85.109458       0.614939       0.418755      -1.063739      -0.020166      -0.011449       0.007486       0.024368       0.013350       0.005048       0.015705      -0.036041      -0.049148      -0.021596      -0.014234       0.035829              9.153597       5.558818       1.471203      -0.992189      11.102585      -0.583543      10.799386           0.000001
          182              C       3.386380       7.696121       3.607768      -0.106536      30.173853 0.41800757E+03  0.97135687E+04                                 8.329502                            6.786328       0.258573       2.052213                    0.999673      28.885482      82.068033       0.637962       0.413159      -1.068244      -0.028568      -0.031318       0.003935       0.042572       0.016575      -0.008746      -0.015784      -0.063392       0.037146      -0.042401       0.001925       0.040477              8.830067       5.016888       1.535632      -0.397660      11.580068       0.354722       9.893246           0.000009
          183              C       2.996945       6.389263       3.163758      -0.084586      29.149562 0.39246932E+03  0.89800638E+04                                 8.136728                            6.579139       0.319952       2.082541                    0.999768      28.176747      79.511266       0.647245       0.413584      -1.067665       0.001354       0.026442       0.023223       0.035219      -0.000232      -0.006315       0.018413      -0.028115       0.064090      -0.025811      -0.007569       0.033380              8.627219       4.925710       1.605013      -0.375411      11.267327      -0.064851       9.688620           0.000008
          184              C       2.621241       5.464998       4.028333      -0.144480      32.046885 0.44932593E+03  0.10721356E+05                                 8.889188                            7.223640      -0.107747       1.937957                    0.999061      30.193255      89.345203       0.589435       0.435494      -1.045454      -0.003689       0.020029       0.023096       0.030792       0.004670      -0.003001       0.025304      -0.010750      -0.023406      -0.027015      -0.000574       0.027589              9.369208       5.445094       1.645337      -0.790624      11.094043      -0.548991      11.568486           0.000001
          185              C       2.601069       5.674302       5.438029       0.024332      33.394317 0.45699961E+03  0.10855999E+05                                 9.035873                            7.204146      -0.036693       1.987035                    0.999455      27.761114      79.672253       0.605441       0.425873      -1.060482      -0.003712      -0.006589      -0.025304       0.026410       0.004447      -0.002114       0.002293      -0.034931       0.039567      -0.024767       0.010160       0.014608              9.770077       5.466125       1.671256      -1.058142      11.760479      -0.082306      12.083628          -0.000000
          186              C       2.423014       6.742625       9.635369       0.607772      22.682736 0.25780661E+03  0.53993993E+04                                 7.468173                            5.754078      -0.041178       2.042077                    0.999568      22.733333      64.792783       0.607248       0.481603      -1.010877      -0.012187       0.020545       0.053306       0.058414      -0.069972       0.009712      -0.028551      -0.002890      -0.145911      -0.063094      -0.036247       0.099342              8.610575       6.766139       2.179529      -0.552061       7.500426       1.811057      11.565161          -0.000002
          187              C       2.175411       2.247111      20.609609       0.094216      26.474919 0.36101370E+03  0.81787048E+04                                 8.011387                            6.574971      -0.101496       1.987845                    0.997829      26.820179      78.051958       0.602074       0.449051      -1.034533      -0.051395      -0.006744      -0.001983       0.051873      -0.008429       0.012994       0.025673      -0.027367      -0.091489      -0.044976       0.006160       0.038816              8.766122      10.236156      -0.176423      -0.211511       5.581230      -2.475452      10.480978          -0.000002
          188              C       2.264030       2.682353      19.299314      -0.179495      32.146574 0.45639759E+03  0.10884596E+05                                 8.833168                            7.175254       0.149390       2.027976                    0.998954      29.750374      86.754024       0.607120       0.423022      -1.057729      -0.000194      -0.012805       0.000267       0.012809       0.000044      -0.018640       0.008048      -0.020599      -0.039858      -0.028631       0.008325       0.020306              9.693498      11.044595      -0.751406       0.920186       6.307290      -3.553879      11.728608          -0.000001
          189              C       1.079986       2.952866      18.600816       0.106067      33.522929 0.41992579E+03  0.97561498E+04                                 9.167256                            6.936995      -0.023944       2.012337                    0.999342      26.258759      74.269507       0.613478       0.429736      -1.059217      -0.002458      -0.001066       0.003655       0.004532       0.003602       0.004783       0.005072      -0.000808       0.003395      -0.004965      -0.004166       0.009132             10.693180      10.175155      -0.405897       0.218477       7.379874      -5.265859      14.524510          -0.000000
          190              C      -0.127261       2.720306      19.295895      -0.176680      33.111050 0.49480934E+03  0.12080333E+05                                 9.137496                            7.579465      -0.146537       1.927807                    0.997894      30.659671      91.415248       0.576228       0.435382      -1.046765       0.010390       0.006966       0.009914       0.015962      -0.005107       0.014148       0.006926      -0.007474      -0.014674      -0.020146       0.008765       0.011381              9.958626      10.941068       0.153530      -0.728184       6.490585      -3.554139      12.444226          -0.000001
          191              C      -0.111143       2.290231      20.608388       0.093953      26.724696 0.35002324E+03  0.78612150E+04                                 7.993829                            6.414637      -0.000071       2.018976                    0.998890      26.622672      76.903488       0.618635       0.440838      -1.040303       0.045864       0.007609       0.010420       0.047644      -0.001016      -0.010280       0.021553      -0.043435      -0.111680      -0.045062      -0.001119       0.046181              8.848417      10.363031      -0.355956       0.088674       5.359838      -2.642624      10.822382          -0.000002
          192              C       1.105719       3.546701      17.231173       0.124118      31.747376 0.39568872E+03  0.90713299E+04                                 8.873392                            6.751016      -0.118399       1.985632                    0.999329      25.942735      73.254382       0.618547       0.431933      -1.056247      -0.004195       0.004678      -0.000340       0.006293      -0.017935      -0.005466      -0.000801       0.014319      -0.007885      -0.018876      -0.002453       0.021329             10.298282       8.736991       1.794987       0.481147       7.964747      -4.927943      14.193107           0.000000
          193              C       2.146572       4.328200      16.802549      -0.179300      32.685691 0.44797667E+03  0.10627594E+05                                 8.937023                            7.120771       0.155556       2.029923                    0.999353      29.514157      85.666173       0.608270       0.424453      -1.057487      -0.003964       0.000916      -0.012863       0.013491      -0.013128       0.017581       0.011868       0.005400      -0.022805      -0.029322       0.009360       0.019962              9.946934      10.069002       2.432820      -0.174109       7.891216      -4.097154      11.880585          -0.000000
          194              C       2.134992       4.901525      15.542077       0.095253      26.024342 0.33004680E+03  0.72722360E+04                                 7.741715                            6.146662       0.230504       2.097359                    0.999637      25.820484      72.817693       0.647559       0.429274      -1.051880      -0.039623      -0.022367      -0.006507       0.045963      -0.013297      -0.017677       0.025685      -0.020741      -0.112404      -0.049111       0.002183       0.046928              8.599041       8.950297       2.020420       0.538443       6.422768      -2.757820      10.424057          -0.000002
          195              C       0.129342       3.945929      15.098066       0.101550      25.696236 0.33727589E+03  0.74958733E+04                                 7.758509                            6.269567       0.011123       2.020842                    0.999401      26.353272      75.426934       0.630592       0.437040      -1.043824       0.043085       0.024427       0.003726       0.049667      -0.020215       0.011460       0.030151       0.010219      -0.075259      -0.049339       0.013649       0.035690              8.558113       8.135135       1.927818       0.191778       6.529895      -3.073920      11.009310           0.000002
          196              C       0.056610       3.351125      16.334604      -0.175927      31.988904 0.46089058E+03  0.11052681E+05                                 8.921584                            7.293609      -0.076531       1.957761                    0.997780      30.038563      88.724761       0.590089       0.432831      -1.048451       0.000896       0.010045       0.002380       0.010362      -0.009753      -0.020858       0.006758      -0.013504      -0.034058      -0.027709       0.001927       0.025782              9.765257       9.154196       1.814604       0.992616       7.495231      -3.677370      12.646343           0.000003
          197              C       4.427029       4.852429      12.026627       0.751168      18.921602 0.21693056E+03  0.43518557E+04                                 6.671993                            5.338914      -0.038718       2.069299                    0.999068      20.687667      57.726531       0.619635       0.492738      -1.005011      -0.002984       0.019934       0.008421       0.021845       0.003655       0.068285      -0.003870       0.017326       0.141297      -0.059850      -0.031259       0.091109              7.319701       8.395949       0.355289      -2.685941       7.774278      -0.073832       5.788878          -0.000002
          198              C       4.023367       3.437850      12.238375      -0.637826      27.407495 0.45010329E+03  0.10637648E+05                                 7.530268                            6.729714       0.420928       2.084226                    0.999036      32.730432      93.293436       0.686848       0.377322      -1.094498      -0.002585       0.014268       0.004539       0.015194       0.011800       0.005056      -0.001636       0.001598      -0.001569      -0.013293       0.000663       0.012630              7.742521       7.172182       0.546951      -0.282336       8.602011      -0.388990       7.453370           0.000012
          199              C       3.082069       4.030071      23.685688       0.705106      19.456655 0.23712943E+03  0.48640597E+04                                 6.830946                            5.589581      -0.013437       2.069628                    0.999824      21.419416      60.433851       0.604350       0.494088      -1.004338      -0.001958      -0.015012       0.002429       0.015333      -0.024243      -0.040628       0.026791       0.004328       0.174515      -0.054314      -0.030169       0.084483              7.361425       8.859560      -0.411200       1.961291       7.661017      -1.540395       5.563697           0.000000
          200              C       2.048488       4.919613      23.044340      -0.626656      29.573214 0.48739002E+03  0.11770442E+05                                 8.059921                            7.103966       0.183270       2.013287                    0.997061      33.194395      96.178464       0.653181       0.388290      -1.084831       0.012656      -0.010709       0.013135       0.021152      -0.010695       0.001834      -0.011770       0.010412       0.010969      -0.017906       0.001678       0.016228              8.496663       8.655096      -1.361637       1.486110       8.383130      -1.398523       8.451762           0.000007
          201              C       7.820452       7.079998      14.211022       0.604795      22.607106 0.25057368E+03  0.52265693E+04                                 7.485393                            5.694515      -0.044746       2.041513                    0.999460      22.889074      65.753198       0.605084       0.485299      -1.005885      -0.002364       0.015340      -0.053171       0.055390      -0.062401      -0.005572       0.023162      -0.051744      -0.153580      -0.058566      -0.037976       0.096543              8.744907       8.335285       1.886804       0.370436       5.822631      -1.768567      12.076804          -0.000002
          202              C       7.845956       6.728897      15.678113      -0.164646      42.062164 0.55150181E+03  0.13715471E+05                                10.488644                            7.835426      -0.026205       1.967394                    0.999242      30.287469      88.605684       0.589974       0.417455      -1.067011       0.021407       0.011476       0.021324       0.032322      -0.003360       0.014290       0.013955       0.012124      -0.033807      -0.025912       0.006737       0.019175             12.476029      11.893670       2.525048       0.913948       7.930127      -3.736242      17.604289          -0.000003
          203              C      -0.985202       7.007646      16.438401      -0.158839      35.005473 0.50871341E+03  0.12573393E+05                                 9.558623                            7.747560      -0.359216       1.838970                    0.998821      32.123254      98.072868       0.560066       0.442474      -1.036968      -0.018708      -0.004639      -0.010482       0.021940      -0.001960      -0.016040       0.012159       0.012359      -0.077755      -0.034040       0.007970       0.026071             10.468523       9.819810       1.405804       2.572661       7.175213      -2.366862      14.410547          -0.000002
          204              C      -0.889378       6.652347      17.789727       0.063535      32.507620 0.43483997E+03  0.10228056E+05                                 8.976322                            7.066108      -0.186948       1.948291                    0.999301      27.321823      78.677113       0.604756       0.430588      -1.054876       0.008838       0.008281       0.010166       0.015813       0.004799       0.010996      -0.010731       0.021867       0.101557      -0.031469      -0.006522       0.037992              9.883407      10.321858       2.114468       2.393899       6.656911      -1.991030      12.671451          -0.000001
          205              C       0.287581       6.985359      18.571264      -0.149632      31.928058 0.48137993E+03  0.11653553E+05                                 8.814467                            7.413752       0.017950       1.968886                    0.999386      30.604166      90.399251       0.590903       0.428173      -1.052798      -0.026875      -0.002113      -0.003615       0.027199       0.019804      -0.020521      -0.015646       0.024809      -0.023621      -0.023824      -0.016947       0.040771              9.210462       9.839980       2.050813       2.289603       6.807732      -1.365098      10.983675           0.000000
          206              C       0.352202       6.644110      19.877407      -0.112852      29.467927 0.43044063E+03  0.10122760E+05                                 8.293183                            6.951740       0.147243       2.015772                    0.999787      29.574984      85.817496       0.618608       0.421022      -1.058314      -0.035371      -0.013444       0.003281       0.037982       0.016958       0.014594      -0.005342       0.038973       0.021678      -0.032220       0.003096       0.029124              8.598580       9.312534       2.186718       0.996510       6.566860      -1.844605       9.916345           0.000005
          207              C      -0.759983       5.996818      20.480411      -0.080076      28.835088 0.41141194E+03  0.95590698E+04                                 8.176856                            6.794216       0.214259       2.046933                    0.999829      28.781048      82.800114       0.626519       0.420759      -1.059304       0.014678       0.014316      -0.031163       0.037303       0.008042       0.001338      -0.019439       0.003253       0.084095      -0.027329      -0.008157       0.035486              8.544152       9.747336       2.280573       1.234473       6.234855      -1.366752       9.650264           0.000007
          208              C      -1.874758       5.657991      19.783622      -0.149590      32.342946 0.47194738E+03  0.11396484E+05                                 8.968484                            7.402338      -0.107159       1.937681                    0.998541      30.517333      90.746969       0.582577       0.435387      -1.045865       0.003387       0.011802      -0.023117       0.026176       0.009347      -0.015449      -0.019758       0.012224      -0.010575      -0.024394      -0.005602       0.029996              9.447861      10.584962       2.191779       2.211751       6.679240      -1.456365      11.079383           0.000003
          209              C       7.957364       5.975823      18.385160       0.036623      32.777137 0.45091190E+03  0.10692432E+05                                 8.978815                            7.180122      -0.073375       1.977552                    0.999463      27.734496      79.937310       0.602446       0.428749      -1.057026      -0.002546       0.002343       0.019380       0.019686       0.008448       0.005695      -0.008915       0.007111       0.034749      -0.018657       0.003372       0.015285              9.786095      11.088390       2.614403       2.018800       6.801000      -1.812480      11.468895          -0.000000
          210              C       6.805770       5.617293      17.625116      -0.051169      39.511796 0.51101323E+03  0.12473064E+05                                10.151992                            7.620635      -0.031973       1.982797                    0.999300      28.787223      83.530735       0.588821       0.426169      -1.061133      -0.058729      -0.048541       0.069109       0.102866       0.038748      -0.011857      -0.012569       0.047700      -0.065070      -0.036853      -0.022841       0.059694             11.893679      12.782208       4.265933       0.591992      10.332582      -3.801303      12.566245          -0.000000
          211              C       6.749662       6.041230      16.294061       0.243029      30.514890 0.38726164E+03  0.88654683E+04                                 8.659760                            6.732578       0.043108       2.022120                    0.999795      26.105299      74.618355       0.609564       0.438924      -1.047864      -0.087940      -0.005009      -0.070592       0.112879       0.028531       0.026864       0.012760       0.064476      -0.053441      -0.034969      -0.027888       0.062857              9.899582      10.301184       2.109489       0.501763       7.434150      -3.476821      11.963411          -0.000001
          212              C       5.632109       4.798003      18.196859      -0.255695      33.595160 0.47467015E+03  0.11524561E+05                                 9.334741                            7.382210      -0.527425       1.814665                    0.996439      31.391484      94.826117       0.585951       0.430539      -1.044626       0.088207      -0.029897      -0.010519       0.093728       0.008990       0.002204      -0.016026      -0.026031       0.009139      -0.020130      -0.004597       0.024726             10.996000      10.152423       1.666360      -1.038943      14.351724      -3.499931       8.483853          -0.000001
          213              C       5.952133       3.386816      18.611317      -0.044206      38.765028 0.49146848E+03  0.11883981E+05                                 9.993950                            7.456425      -0.026463       1.985830                    0.999444      28.510084      82.438146       0.597094       0.424226      -1.061956      -0.001428       0.083432      -0.054848       0.099856      -0.020680       0.006394      -0.001961      -0.077490      -0.067784      -0.035242      -0.020128       0.055370             11.723324       6.360213      -1.044130      -1.547207      15.878930      -3.018427      12.930828          -0.000001
          214              C       5.818890       3.002931      19.928939       0.242587      29.835634 0.37638560E+03  0.85586781E+04                                 8.546181                            6.651867       0.110539       2.048472                    0.999831      25.825068      73.663091       0.611008       0.440844      -1.046313      -0.024837       0.064880       0.087037       0.111363      -0.016142      -0.010086       0.038631      -0.063347      -0.042419      -0.034815      -0.028404       0.063219              9.708675       5.974054      -1.240710      -1.518662      10.974034      -2.914426      12.177937          -0.000002
          215              C       6.189494       1.717391      20.384917      -0.155299      41.013767 0.52980121E+03  0.13025280E+05                                10.259127                            7.650223       0.086248       2.007976                    0.999450      29.704802      85.994104       0.601403       0.414254      -1.070621       0.001696      -0.018711      -0.023355       0.029974       0.003346      -0.006374       0.024820       0.030106      -0.041469      -0.036795       0.013671       0.023124             12.092435       6.665352      -1.754951      -1.350921      12.618600      -2.710632      16.993353          -0.000002
          216              C       6.628088       0.777461      19.475404      -0.158278      34.758271 0.49885164E+03  0.12224901E+05                                 9.406218                            7.610180      -0.203011       1.891777                    0.999200      31.437429      94.441519       0.574093       0.435361      -1.044972      -0.017110       0.008874       0.006080       0.020210       0.006407       0.009183       0.004041       0.010025      -0.107255      -0.037341       0.009744       0.027597             10.134090       6.125866      -0.927173      -1.699696      10.340311      -0.018469      13.936094          -0.000003
          217              C       6.686506       1.074136      18.095503       0.056629      33.475446 0.44019515E+03  0.10347762E+05                                 9.040237                            7.046718      -0.083712       1.976458                    0.999303      27.197659      77.364317       0.615950       0.423019      -1.063453      -0.009869      -0.015965      -0.013180       0.022935      -0.007938      -0.004001       0.001658      -0.020301       0.106771      -0.030840      -0.005110       0.035950              9.937269       5.465870      -1.448605      -1.433451      11.557114       0.242244      12.788821          -0.000000
          218              C       7.110611       0.074451      17.138854      -0.143538      31.846395 0.45725985E+03  0.10876190E+05                                 8.680246                            7.145721       0.315283       2.071299                    0.999798      29.525772      85.109460       0.614939       0.418755      -1.063739      -0.020166       0.011449       0.007486       0.024368      -0.013350       0.005048      -0.015705      -0.036041      -0.049148      -0.021596      -0.014234       0.035829              9.153593       5.558817      -1.471206      -0.992189      11.102589       0.583545      10.799373           0.000001
          219              C       7.114020       0.378879      15.819278      -0.106536      30.173861 0.41800781E+03  0.97135753E+04                                 8.329504                            6.786330       0.258573       2.052213                    0.999673      28.885484      82.068035       0.637962       0.413159      -1.068244      -0.028568       0.031318       0.003935       0.042572      -0.016575      -0.008746       0.015784      -0.063392       0.037146      -0.042401       0.001925       0.040476              8.830068       5.016888      -1.535632      -0.397660      11.580069      -0.354728       9.893248           0.000009
          220              C       6.724585       1.685737      15.375267      -0.084586      29.149550 0.39246908E+03  0.89800571E+04                                 8.136725                            6.579136       0.319952       2.082540                    0.999768      28.176745      79.511257       0.647245       0.413584      -1.067665       0.001354      -0.026442       0.023223       0.035219       0.000232      -0.006315      -0.018413      -0.028115       0.064090      -0.025811      -0.007569       0.033380              8.627215       4.925708      -1.605011      -0.375412      11.267316       0.064849       9.688622           0.000008
          221              C       6.348881       2.610001      16.239842      -0.144479      32.046890 0.44932610E+03  0.10721361E+05                                 8.889189                            7.223642      -0.107747       1.937958                    0.999061      30.193252      89.345191       0.589435       0.435494      -1.045454      -0.003689      -0.020029       0.023096       0.030792      -0.004670      -0.003001      -0.025304      -0.010750      -0.023406      -0.027015      -0.000574       0.027589              9.369207       5.445094      -1.645337      -0.790626      11.094044       0.548996      11.568484           0.000001
          222              C       6.328709       2.400697      17.649539       0.024332      33.394322 0.45699963E+03  0.10855999E+05                                 9.035873                            7.204146      -0.036693       1.987035                    0.999455      27.761114      79.672251       0.605441       0.425873      -1.060482      -0.003712       0.006589      -0.025304       0.026410      -0.004447      -0.002114      -0.002293      -0.034931       0.039567      -0.024767       0.010160       0.014608              9.770078       5.466126      -1.671259      -1.058144      11.760487       0.082313      12.083621          -0.000000
          223              C       6.150654       1.332375      21.846879       0.607772      22.682740 0.25780684E+03  0.53994049E+04                                 7.468174                            5.754081      -0.041178       2.042077                    0.999568      22.733333      64.792783       0.607248       0.481603      -1.010877      -0.012187      -0.020545       0.053306       0.058414       0.069972       0.009712       0.028551      -0.002890      -0.145911      -0.063094      -0.036247       0.099342              8.610575       6.766142      -2.179530      -0.552065       7.500428      -1.811050      11.565154          -0.000002
          224              C       8.396771       5.827889       8.398099       0.094216      26.474923 0.36101392E+03  0.81787108E+04                                 8.011388                            6.574973      -0.101496       1.987845                    0.997829      26.820179      78.051955       0.602074       0.449051      -1.034533      -0.051395       0.006744      -0.001983       0.051873       0.008429       0.012994      -0.025673      -0.027367      -0.091489      -0.044976       0.006160       0.038816              8.766122      10.236152       0.176423      -0.211513       5.581233       2.475454      10.480981          -0.000002
          225              C       8.485390       5.392646       7.087804      -0.179495      32.146563 0.45639737E+03  0.10884589E+05                                 8.833165                            7.175252       0.149390       2.027976                    0.998954      29.750373      86.754020       0.607120       0.423022      -1.057729      -0.000194       0.012805       0.000267       0.012809      -0.000044      -0.018640      -0.008048      -0.020599      -0.039858      -0.028631       0.008325       0.020306              9.693496      11.044598       0.751407       0.920190       6.307288       3.553876      11.728600          -0.000001
          226              C       7.301346       5.122134       6.389306       0.106067      33.522937 0.41992588E+03  0.97561522E+04                                 9.167257                            6.936995      -0.023944       2.012337                    0.999342      26.258760      74.269509       0.613478       0.429736      -1.059217      -0.002458       0.001066       0.003655       0.004532      -0.003602       0.004783      -0.005072      -0.000808       0.003395      -0.004965      -0.004166       0.009132             10.693181      10.175159       0.405896       0.218476       7.379875       5.265859      14.524510          -0.000000
          227              C       6.094099       5.354694       7.084385      -0.176680      33.111039 0.49480898E+03  0.12080322E+05                                 9.137494                            7.579462      -0.146537       1.927807                    0.997894      30.659670      91.415240       0.576228       0.435382      -1.046765       0.010390      -0.006966       0.009914       0.015962       0.005107       0.014148      -0.006926      -0.007474      -0.014674      -0.020146       0.008765       0.011381              9.958624      10.941068      -0.153531      -0.728187       6.490582       3.554136      12.444222          -0.000001
          228              C       6.110217       5.784768       8.396878       0.093953      26.724700 0.35002339E+03  0.78612190E+04                                 7.993830                            6.414638      -0.000070       2.018976                    0.998890      26.622672      76.903486       0.618635       0.440838      -1.040304       0.045864      -0.007609       0.010420       0.047644       0.001016      -0.010280      -0.021553      -0.043435      -0.111680      -0.045062      -0.001119       0.046181              8.848418      10.363024       0.355956       0.088676       5.359840       2.642626      10.822391          -0.000002
          229              C       7.327079       4.528298       5.019663       0.124118      31.747370 0.39568868E+03  0.90713291E+04                                 8.873392                            6.751016      -0.118399       1.985632                    0.999329      25.942735      73.254384       0.618547       0.431933      -1.056247      -0.004195      -0.004678      -0.000340       0.006293       0.017935      -0.005466       0.000801       0.014319      -0.007885      -0.018876      -0.002453       0.021329             10.298281       8.736994      -1.794990       0.481144       7.964747       4.927941      14.193102           0.000000
          230              C       8.367932       3.746800       4.591039      -0.179300      32.685682 0.44797646E+03  0.10627587E+05                                 8.937021                            7.120768       0.155556       2.029923                    0.999353      29.514155      85.666161       0.608271       0.424453      -1.057487      -0.003964      -0.000916      -0.012863       0.013491       0.013128       0.017581      -0.011868       0.005400      -0.022806      -0.029322       0.009360       0.019962              9.946932      10.069002      -2.432820      -0.174110       7.891212       4.097151      11.880581          -0.000000
          231              C       8.356352       3.173475       3.330567       0.095253      26.024340 0.33004680E+03  0.72722360E+04                                 7.741714                            6.146662       0.230504       2.097359                    0.999637      25.820484      72.817691       0.647559       0.429274      -1.051880      -0.039623       0.022367      -0.006507       0.045963       0.013297      -0.017677      -0.025685      -0.020741      -0.112404      -0.049111       0.002183       0.046928              8.599040       8.950295      -2.020420       0.538442       6.422768       2.757820      10.424057          -0.000002
          232              C       6.350702       4.129071       2.886557       0.101550      25.696233 0.33727573E+03  0.74958688E+04                                 7.758508                            6.269565       0.011124       2.020842                    0.999401      26.353271      75.426929       0.630592       0.437040      -1.043824       0.043085      -0.024427       0.003726       0.049667       0.020215       0.011460      -0.030151       0.010219      -0.075259      -0.049339       0.013649       0.035690              8.558113       8.135132      -1.927817       0.191776       6.529895       3.073923      11.009312           0.000002
          233              C       6.277970       4.723875       4.123094      -0.175926      31.988902 0.46089038E+03  0.11052676E+05                                 8.921583                            7.293607      -0.076530       1.957761                    0.997780      30.038561      88.724753       0.590090       0.432831      -1.048451       0.000895      -0.010045       0.002380       0.010362       0.009753      -0.020858      -0.006758      -0.013504      -0.034058      -0.027709       0.001927       0.025782              9.765257       9.154193      -1.814606       0.992611       7.495233       3.677372      12.646343           0.000003
          234              C      -1.794331       3.222571      24.238137       0.751168      18.921603 0.21693059E+03  0.43518564E+04                                 6.671993                            5.338914      -0.038718       2.069299                    0.999068      20.687668      57.726532       0.619635       0.492738      -1.005011      -0.002984      -0.019934       0.008421       0.021845      -0.003655       0.068285       0.003870       0.017326       0.141297      -0.059850      -0.031259       0.091109              7.319701       8.395946      -0.355286      -2.685940       7.774280       0.073831       5.788877          -0.000002
          235              C       0.295727       4.637150       0.026865      -0.637826      27.407504 0.45010347E+03  0.10637653E+05                                 7.530269                            6.729714       0.420928       2.084226                    0.999036      32.730429      93.293422       0.686848       0.377322      -1.094498      -0.002585      -0.014268       0.004539       0.015194      -0.011800       0.005056       0.001637       0.001598      -0.001569      -0.013293       0.000663       0.012630              7.742522       7.172180      -0.546951      -0.282333       8.602013       0.388990       7.453373           0.000012
          236              C      -0.645571       4.044929      11.474179       0.705107      19.456641 0.23712921E+03  0.48640545E+04                                 6.830942                            5.589578      -0.013437       2.069628                    0.999824      21.419415      60.433849       0.604350       0.494088      -1.004338      -0.001958       0.015012       0.002429       0.015333       0.024243      -0.040628      -0.026791       0.004328       0.174515      -0.054314      -0.030169       0.084483              7.361421       8.859554       0.411196       1.961290       7.661014       1.540392       5.563694           0.000001
          237              C       8.269848       3.155387      10.832830      -0.626656      29.573228 0.48739045E+03  0.11770455E+05                                 8.059923                            7.103969       0.183270       2.013287                    0.997061      33.194399      96.178479       0.653181       0.388290      -1.084831       0.012656       0.010709       0.013135       0.021152       0.010695       0.001834       0.011770       0.010412       0.010970      -0.017906       0.001678       0.016228              8.496665       8.655096       1.361635       1.486109       8.383131       1.398526       8.451769           0.000007
          238              C       3.362468      15.154998      22.423506       0.604795      22.607110 0.25057363E+03  0.52265682E+04                                 7.485394                            5.694515      -0.044746       2.041513                    0.999460      22.889073      65.753196       0.605084       0.485299      -1.005885       0.002364       0.015340       0.053171       0.055390       0.062401      -0.005572      -0.023162      -0.051744      -0.153580      -0.058566      -0.037976       0.096543              8.744909       8.335282      -1.886803       0.370433       5.822631       1.768571      12.076814          -0.000002
          239              C       3.336964      14.803897      20.956416      -0.164646      42.062183 0.55150192E+03  0.13715474E+05                                10.488647                            7.835427      -0.026205       1.967394                    0.999242      30.287469      88.605684       0.589974       0.417455      -1.067011      -0.021407       0.011476      -0.021324       0.032322       0.003360       0.014290      -0.013955       0.012124      -0.033807      -0.025912       0.006737       0.019175             12.476035      11.893663      -2.525045       0.913945       7.930129       3.736250      17.604311          -0.000003
          240              C       2.219122      15.082646      20.196127      -0.158839      35.005494 0.50871390E+03  0.12573407E+05                                 9.558626                            7.747563      -0.359216       1.838970                    0.998821      32.123253      98.072862       0.560065       0.442474      -1.036968       0.018708      -0.004639       0.010482       0.021940       0.001960      -0.016040      -0.012159       0.012359      -0.077755      -0.034040       0.007970       0.026071             10.468527       9.819808      -1.405801       2.572661       7.175217       2.366867      14.410558          -0.000002
          241              C       2.123298      14.727346      18.844801       0.063536      32.507612 0.43483980E+03  0.10228052E+05                                 8.976320                            7.066107      -0.186948       1.948291                    0.999301      27.321822      78.677109       0.604756       0.430588      -1.054876      -0.008838       0.008281      -0.010166       0.015813      -0.004799       0.010996       0.010731       0.021867       0.101556      -0.031469      -0.006522       0.037992              9.883405      10.321861      -2.114470       2.393896       6.656910       1.991029      12.671443          -0.000002
          242              C       0.946339      15.060359      18.063265      -0.149632      31.928042 0.48137961E+03  0.11653543E+05                                 8.814464                            7.413749       0.017951       1.968886                    0.999386      30.604164      90.399243       0.590903       0.428173      -1.052798       0.026875      -0.002113       0.003615       0.027199      -0.019804      -0.020521       0.015646       0.024809      -0.023621      -0.023824      -0.016947       0.040771              9.210459       9.839982      -2.050817       2.289604       6.807731       1.365093      10.983665           0.000000
          243              C       0.881718      14.719110      16.757122      -0.112852      29.467928 0.43044077E+03  0.10122764E+05                                 8.293183                            6.951741       0.147243       2.015772                    0.999787      29.574983      85.817492       0.618608       0.421022      -1.058314       0.035371      -0.013444      -0.003281       0.037982      -0.016958       0.014593       0.005343       0.038973       0.021678      -0.032220       0.003096       0.029124              8.598579       9.312532      -2.186717       0.996509       6.566859       1.844606       9.916347           0.000005
          244              C       1.993903      14.071818      16.154117      -0.080076      28.835067 0.41141163E+03  0.95590609E+04                                 8.176852                            6.794214       0.214260       2.046934                    0.999829      28.781045      82.800100       0.626519       0.420759      -1.059304      -0.014678       0.014316       0.031163       0.037303      -0.008042       0.001338       0.019439       0.003253       0.084095      -0.027328      -0.008157       0.035486              8.544147       9.747328      -2.280569       1.234472       6.234852       1.366752       9.650262           0.000007
          245              C       3.108678      13.732991      16.850906      -0.149590      32.342931 0.47194712E+03  0.11396476E+05                                 8.968482                            7.402335      -0.107159       1.937681                    0.998541      30.517330      90.746955       0.582577       0.435387      -1.045865      -0.003387       0.011802       0.023117       0.026176      -0.009347      -0.015449       0.019758       0.012224      -0.010575      -0.024394      -0.005602       0.029996              9.447859      10.584959      -2.191780       2.211750       6.679238       1.456364      11.079378           0.000003
          246              C       3.225556      14.050823      18.249368       0.036623      32.777144 0.45091198E+03  0.10692434E+05                                 8.978816                            7.180122      -0.073375       1.977553                    0.999463      27.734497      79.937310       0.602446       0.428749      -1.057026       0.002546       0.002343      -0.019380       0.019686      -0.008448       0.005695       0.008915       0.007111       0.034749      -0.018658       0.003372       0.015285              9.786096      11.088390      -2.614401       2.018799       6.800999       1.812481      11.468899          -0.000000
          247              C       4.377150      13.692293      19.009413      -0.051169      39.511795 0.51101308E+03  0.12473060E+05                                10.151991                            7.620634      -0.031973       1.982797                    0.999300      28.787223      83.530734       0.588822       0.426169      -1.061133       0.058729      -0.048541      -0.069109       0.102866      -0.038748      -0.011857       0.012569       0.047700      -0.065070      -0.036853      -0.022841       0.059694             11.893679      12.782204      -4.265930       0.591992      10.332581       3.801307      12.566253          -0.000000
          248              C       4.433258      14.116230      20.340467       0.243029      30.514887 0.38726149E+03  0.88654643E+04                                 8.659760                            6.732577       0.043108       2.022120                    0.999795      26.105299      74.618354       0.609564       0.438924      -1.047864       0.087940      -0.005009       0.070592       0.112879      -0.028531       0.026864      -0.012760       0.064476      -0.053441      -0.034969      -0.027888       0.062857              9.899582      10.301178      -2.109487       0.501760       7.434151       3.476825      11.963418          -0.000001
          249              C       5.550811      12.873003      18.437670      -0.255695      33.595160 0.47467022E+03  0.11524563E+05                                 9.334741                            7.382210      -0.527425       1.814665                    0.996439      31.391484      94.826116       0.585951       0.430539      -1.044626      -0.088207      -0.029897       0.010519       0.093728      -0.008990       0.002204       0.016026      -0.026031       0.009139      -0.020130      -0.004597       0.024726             10.996000      10.152422      -1.666361      -1.038945      14.351720       3.499935       8.483857          -0.000001
          250              C       5.230787      11.461816      18.023211      -0.044206      38.765044 0.49146882E+03  0.11883990E+05                                 9.993953                            7.456428      -0.026463       1.985830                    0.999444      28.510085      82.438146       0.597094       0.424226      -1.061956       0.001428       0.083432       0.054848       0.099856       0.020680       0.006394       0.001961      -0.077490      -0.067784      -0.035242      -0.020128       0.055370             11.723327       6.360214       1.044127      -1.547208      15.878925       3.018434      12.930842          -0.000001
          251              C       5.364030      11.077931      16.705589       0.242587      29.835625 0.37638541E+03  0.85586729E+04                                 8.546179                            6.651865       0.110539       2.048472                    0.999831      25.825068      73.663092       0.611008       0.440844      -1.046313       0.024837       0.064880      -0.087037       0.111363       0.016142      -0.010086      -0.038631      -0.063347      -0.042419      -0.034815      -0.028404       0.063219              9.708674       5.974053       1.240711      -1.518661      10.974033       2.914427      12.177935          -0.000002
          252              C       4.993426       9.792391      16.249611      -0.155299      41.013786 0.52980125E+03  0.13025281E+05                                10.259130                            7.650223       0.086248       2.007976                    0.999450      29.704802      85.994102       0.601403       0.414254      -1.070621      -0.001696      -0.018711       0.023355       0.029974      -0.003346      -0.006374      -0.024820       0.030106      -0.041469      -0.036795       0.013671       0.023124             12.092441       6.665353       1.754949      -1.350922      12.618599       2.710638      16.993370          -0.000002
          253              C       4.554832       8.852461      17.159125      -0.158278      34.758285 0.49885164E+03  0.12224901E+05                                 9.406220                            7.610180      -0.203011       1.891777                    0.999200      31.437427      94.441514       0.574093       0.435361      -1.044972       0.017110       0.008874      -0.006080       0.020210      -0.006407       0.009183      -0.004041       0.010025      -0.107255      -0.037341       0.009744       0.027597             10.134094       6.125867       0.927171      -1.699697      10.340307       0.018474      13.936109          -0.000003
          254              C       4.496414       9.149136      18.539025       0.056629      33.475444 0.44019511E+03  0.10347761E+05                                 9.040237                            7.046718      -0.083712       1.976458                    0.999303      27.197659      77.364317       0.615950       0.423019      -1.063453       0.009869      -0.015965       0.013180       0.022935       0.007938      -0.004001      -0.001658      -0.020301       0.106771      -0.030840      -0.005110       0.035950              9.937268       5.465869       1.448601      -1.433450      11.557105      -0.242236      12.788830          -0.000000
          255              C       4.072309       8.149451      19.495675      -0.143538      31.846402 0.45726015E+03  0.10876198E+05                                 8.680247                            7.145724       0.315284       2.071299                    0.999798      29.525772      85.109458       0.614939       0.418755      -1.063739       0.020166       0.011449      -0.007486       0.024368       0.013350       0.005048       0.015704      -0.036041      -0.049148      -0.021596      -0.014234       0.035829              9.153593       5.558817       1.471203      -0.992188      11.102584      -0.583539      10.799379           0.000001
          256              C       4.068900       8.453879      20.815251      -0.106536      30.173858 0.41800768E+03  0.97135718E+04                                 8.329503                            6.786329       0.258574       2.052213                    0.999673      28.885482      82.068030       0.637962       0.413159      -1.068244       0.028568       0.031318      -0.003935       0.042572       0.016575      -0.008746      -0.015784      -0.063392       0.037146      -0.042401       0.001925       0.040476              8.830068       5.016889       1.535633      -0.397660      11.580072       0.354726       9.893245           0.000009
          257              C       4.458335       9.760737      21.259261      -0.084585      29.149546 0.39246893E+03  0.89800526E+04                                 8.136724                            6.579135       0.319952       2.082541                    0.999768      28.176741      79.511244       0.647245       0.413584      -1.067665      -0.001354      -0.026442      -0.023223       0.035219      -0.000232      -0.006315       0.018413      -0.028115       0.064090      -0.025811      -0.007569       0.033380              8.627215       4.925708       1.605012      -0.375412      11.267318      -0.064852       9.688620           0.000008
          258              C       4.834039      10.685001      20.394686      -0.144479      32.046893 0.44932593E+03  0.10721356E+05                                 8.889188                            7.223640      -0.107746       1.937958                    0.999061      30.193251      89.345182       0.589435       0.435494      -1.045454       0.003689      -0.020029      -0.023096       0.030792       0.004670      -0.003001       0.025304      -0.010750      -0.023406      -0.027015      -0.000574       0.027589              9.369208       5.445093       1.645337      -0.790626      11.094042      -0.548993      11.568489           0.000001
          259              C       4.854211      10.475697      18.984990       0.024332      33.394321 0.45699962E+03  0.10855999E+05                                 9.035874                            7.204146      -0.036693       1.987035                    0.999455      27.761114      79.672253       0.605441       0.425873      -1.060482       0.003712       0.006589       0.025304       0.026410       0.004447      -0.002114       0.002293      -0.034931       0.039567      -0.024767       0.010160       0.014608              9.770078       5.466125       1.671256      -1.058143      11.760478      -0.082307      12.083631          -0.000000
          260              C       5.032266       9.407375      14.787650       0.607772      22.682745 0.25780680E+03  0.53994039E+04                                 7.468175                            5.754080      -0.041178       2.042077                    0.999568      22.733333      64.792782       0.607248       0.481603      -1.010877       0.012187      -0.020545      -0.053306       0.058414      -0.069972       0.009712      -0.028551      -0.002890      -0.145911      -0.063094      -0.036247       0.099342              8.610577       6.766139       2.179528      -0.552063       7.500428       1.811057      11.565164          -0.000002
          261              C       5.279869      13.902889       3.813410       0.094216      26.474916 0.36101369E+03  0.81787047E+04                                 8.011387                            6.574971      -0.101496       1.987845                    0.997829      26.820179      78.051958       0.602074       0.449051      -1.034533       0.051395       0.006744       0.001983       0.051873      -0.008429       0.012994       0.025673      -0.027367      -0.091489      -0.044976       0.006160       0.038816              8.766121      10.236155      -0.176423      -0.211511       5.581230      -2.475451      10.480977          -0.000002
          262              C       5.191250      13.467647       5.123705      -0.179495      32.146571 0.45639758E+03  0.10884595E+05                                 8.833166                            7.175253       0.149390       2.027976                    0.998954      29.750374      86.754021       0.607120       0.423021      -1.057729       0.000194       0.012805      -0.000267       0.012809       0.000044      -0.018640       0.008048      -0.020599      -0.039858      -0.028631       0.008325       0.020306              9.693496      11.044594      -0.751406       0.920185       6.307289      -3.553878      11.728605          -0.000001
          263              C       6.375294      13.197134       5.822203       0.106067      33.522930 0.41992588E+03  0.97561523E+04                                 9.167256                            6.936996      -0.023943       2.012337                    0.999342      26.258759      74.269506       0.613478       0.429736      -1.059217       0.002458       0.001066      -0.003655       0.004532       0.003602       0.004783       0.005072      -0.000808       0.003394      -0.004965      -0.004166       0.009132             10.693180      10.175156      -0.405897       0.218475       7.379875      -5.265859      14.524507          -0.000000
          264              C       7.582541      13.429694       5.127124      -0.176680      33.111044 0.49480917E+03  0.12080328E+05                                 9.137495                            7.579464      -0.146537       1.927807                    0.997894      30.659670      91.415243       0.576228       0.435382      -1.046765      -0.010390      -0.006966      -0.009914       0.015962      -0.005107       0.014148       0.006926      -0.007474      -0.014674      -0.020146       0.008765       0.011381              9.958625      10.941067       0.153529      -0.728183       6.490583      -3.554137      12.444226          -0.000001
          265              C       7.566423      13.859768       3.814631       0.093953      26.724697 0.35002326E+03  0.78612155E+04                                 7.993829                            6.414637      -0.000071       2.018976                    0.998890      26.622672      76.903488       0.618635       0.440838      -1.040303      -0.045864      -0.007609      -0.010420       0.047644      -0.001016      -0.010280       0.021553      -0.043435      -0.111680      -0.045062      -0.001119       0.046181              8.848418      10.363029      -0.355956       0.088674       5.359839      -2.642625      10.822386          -0.000002
          266              C       6.349561      12.603298       7.191846       0.124118      31.747367 0.39568867E+03  0.90713286E+04                                 8.873391                            6.751016      -0.118399       1.985632                    0.999329      25.942735      73.254382       0.618547       0.431933      -1.056247       0.004195      -0.004678       0.000340       0.006293      -0.017935      -0.005466      -0.000801       0.014319      -0.007885      -0.018876      -0.002453       0.021329             10.298279       8.736993       1.794990       0.481142       7.964747      -4.927941      14.193099           0.000000
          267              C       5.308708      11.821800       7.620470      -0.179300      32.685686 0.44797648E+03  0.10627588E+05                                 8.937022                            7.120769       0.155556       2.029923                    0.999353      29.514156      85.666166       0.608271       0.424453      -1.057487       0.003964      -0.000916       0.012863       0.013491      -0.013128       0.017581       0.011868       0.005400      -0.022805      -0.029322       0.009360       0.019962              9.946933      10.069003       2.432820      -0.174110       7.891213      -4.097152      11.880583          -0.000000
          268              C       5.320288      11.248475       8.880942       0.095253      26.024347 0.33004684E+03  0.72722370E+04                                 7.741716                            6.146662       0.230504       2.097359                    0.999637      25.820485      72.817696       0.647559       0.429274      -1.051880       0.039623       0.022367       0.006507       0.045963      -0.013297      -0.017677       0.025685      -0.020741      -0.112404      -0.049111       0.002183       0.046928              8.599042       8.950299       2.020420       0.538443       6.422768      -2.757820      10.424059          -0.000002
          269              C       7.325938      12.204070       9.324953       0.101550      25.696230 0.33727585E+03  0.74958723E+04                                 7.758508                            6.269566       0.011124       2.020842                    0.999401      26.353271      75.426930       0.630592       0.437040      -1.043824      -0.043085      -0.024427      -0.003727       0.049667      -0.020215       0.011460       0.030151       0.010219      -0.075259      -0.049339       0.013649       0.035690              8.558111       8.135138       1.927820       0.191776       6.529894      -3.073917      11.009302           0.000002
          270              C       7.398670      12.798875       8.088415      -0.175926      31.988903 0.46089072E+03  0.11052685E+05                                 8.921584                            7.293610      -0.076531       1.957761                    0.997780      30.038562      88.724756       0.590089       0.432831      -1.048451      -0.000896      -0.010045      -0.002380       0.010362      -0.009753      -0.020858       0.006758      -0.013504      -0.034058      -0.027709       0.001927       0.025782              9.765256       9.154197       1.814607       0.992613       7.495233      -3.677368      12.646336           0.000003
          271              C       3.028251      11.297571      12.396392       0.751168      18.921600 0.21693047E+03  0.43518535E+04                                 6.671992                            5.338912      -0.038717       2.069299                    0.999068      20.687667      57.726529       0.619635       0.492738      -1.005011       0.002984      -0.019934      -0.008421       0.021845       0.003655       0.068285      -0.003870       0.017326       0.141298      -0.059850      -0.031259       0.091109              7.319701       8.395946       0.355290      -2.685940       7.774280      -0.073833       5.788876          -0.000002
          272              C       3.431913      12.712149      12.184644      -0.637826      27.407500 0.45010323E+03  0.10637646E+05                                 7.530268                            6.729712       0.420928       2.084226                    0.999036      32.730428      93.293417       0.686848       0.377322      -1.094498       0.002585      -0.014268      -0.004539       0.015194       0.011800       0.005056      -0.001636       0.001598      -0.001569      -0.013293       0.000663       0.012630              7.742521       7.172180       0.546954      -0.282337       8.602018      -0.388992       7.453366           0.000012
          273              C       4.373211      12.119929       0.737331       0.705107      19.456644 0.23712922E+03  0.48640547E+04                                 6.830943                            5.589578      -0.013437       2.069628                    0.999824      21.419415      60.433848       0.604350       0.494088      -1.004338       0.001958       0.015012      -0.002429       0.015333      -0.024243      -0.040628       0.026791       0.004328       0.174515      -0.054314      -0.030169       0.084483              7.361421       8.859556      -0.411198       1.961289       7.661014      -1.540394       5.563694           0.000000
          274              C       5.406792      11.230387       1.378679      -0.626656      29.573219 0.48739014E+03  0.11770446E+05                                 8.059922                            7.103967       0.183270       2.013287                    0.997061      33.194398      96.178476       0.653181       0.388290      -1.084831      -0.012656       0.010709      -0.013135       0.021152      -0.010695       0.001834      -0.011770       0.010412       0.010969      -0.017906       0.001678       0.016228              8.496664       8.655097      -1.361637       1.486111       8.383132      -1.398525       8.451763           0.000006
          275              N       0.209784      10.117167      15.361590      -0.237466      35.902989 0.53256445E+03  0.12923996E+05                                 9.033771                            7.457593       0.144355       2.077320                    0.997725      27.746250      76.159275       0.644503       0.391612      -1.101419      -0.000214       0.054966       0.165293       0.174192       0.004362      -0.006990      -0.042111       0.063977      -0.294449      -0.112043       0.030055       0.081988             10.010352      12.781532       0.599532      -0.182307       6.119180       2.035707      11.130346          -0.000001
          276              N       0.087260      12.782563      21.944083      -0.236339      34.289585 0.50837017E+03  0.12192713E+05                                 8.751789                            7.273310       0.170631       2.082154                    0.998346      27.619739      75.335901       0.654441       0.390225      -1.102539       0.003247      -0.073434      -0.156887       0.173253      -0.014742       0.011900      -0.048242       0.043803      -0.236473      -0.099009       0.027740       0.071269              9.657637      10.573234      -2.457878       0.419348       6.980763       2.517240      11.418914           0.000001
          277              N       1.024136       2.042168      21.272938      -0.237466      35.902975 0.53256398E+03  0.12923982E+05                                 9.033768                            7.457590       0.144355       2.077320                    0.997725      27.746250      76.159276       0.644503       0.391612      -1.101419       0.000214       0.054966      -0.165293       0.174192      -0.004362      -0.006990       0.042111       0.063977      -0.294449      -0.112043       0.030055       0.081988             10.010350      12.781543      -0.599532      -0.182306       6.119174      -2.035702      11.130332          -0.000001
          278              N       1.146660       4.707564      14.690446      -0.236339      34.289581 0.50837018E+03  0.12192713E+05                                 8.751789                            7.273310       0.170631       2.082154                    0.998346      27.619739      75.335902       0.654441       0.390225      -1.102539      -0.003247      -0.073435       0.156887       0.173253       0.014742       0.011900       0.048242       0.043803      -0.236473      -0.099009       0.027740       0.071269              9.657636      10.573233       2.457875       0.419355       6.980763      -2.517239      11.418911           0.000001
          279              N       7.245496       6.032832       9.061429      -0.237466      35.902984 0.53256435E+03  0.12923993E+05                                 9.033770                            7.457593       0.144355       2.077320                    0.997725      27.746249      76.159272       0.644503       0.391612      -1.101419       0.000214      -0.054966      -0.165293       0.174192       0.004362      -0.006990      -0.042111       0.063977      -0.294449      -0.112043       0.030055       0.081988             10.010352      12.781532       0.599533      -0.182306       6.119178       2.035705      11.130345          -0.000001
          280              N       7.368020       3.367436       2.478936      -0.236339      34.289590 0.50837035E+03  0.12192718E+05                                 8.751791                            7.273311       0.170631       2.082153                    0.998346      27.619740      75.335907       0.654441       0.390225      -1.102539      -0.003247       0.073434       0.156887       0.173253      -0.014742       0.011900      -0.048242       0.043803      -0.236473      -0.099009       0.027740       0.071269              9.657639      10.573232      -2.457875       0.419351       6.980765       2.517243      11.418919           0.000001
          281              N       6.431144      14.107832       3.150081      -0.237466      35.902977 0.53256404E+03  0.12923984E+05                                 9.033768                            7.457590       0.144355       2.077320                    0.997725      27.746250      76.159275       0.644503       0.391612      -1.101419      -0.000214      -0.054966       0.165293       0.174192      -0.004362      -0.006990       0.042111       0.063977      -0.294449      -0.112043       0.030055       0.081988             10.010350      12.781541      -0.599534      -0.182306       6.119175      -2.035702      11.130333          -0.000001
          282              N       6.308620      11.442436       9.732573      -0.236339      34.289577 0.50837000E+03  0.12192708E+05                                 8.751788                            7.273309       0.170631       2.082153                    0.998346      27.619740      75.335908       0.654441       0.390225      -1.102539       0.003247       0.073434      -0.156887       0.173253       0.014742       0.011900       0.048242       0.043803      -0.236473      -0.099009       0.027740       0.071269              9.657635      10.573236       2.457875       0.419354       6.980761      -2.517238      11.418909           0.000001
          283              O       0.625370       9.483926      10.889980      -0.565449      38.754432 0.60886082E+03  0.15098534E+05                                 9.150648                            7.692795       0.094227       2.090067                    0.994119      27.812851      74.243124       0.677654       0.364487      -1.134725      -0.009828      -0.027241      -0.006635       0.029710      -0.002889       0.031948       0.023429       0.013576      -0.061706      -0.048182       0.009944       0.038239             10.338614      10.920365       1.273431       3.196445       6.292061       0.554929      13.803417          -0.000004
          284              O       8.616979       8.453879      10.701190      -0.605196      45.318477 0.71269282E+03  0.18399621E+05                                10.128190                            8.364772       0.006388       2.033649                    0.994290      29.281541      79.989938       0.644410       0.368160      -1.130858       0.023775       0.019057      -0.007678       0.031423      -0.012938      -0.048859      -0.004576      -0.011149      -0.178106      -0.082671       0.030192       0.052478             11.483939      12.600445       4.257290      -3.749075      10.325079      -2.975142      11.526295          -0.000005
          285              O       1.845189      10.368300       8.833318      -0.501549      28.812748 0.44228067E+03  0.10189672E+05                                 7.559222                            6.577941       0.069559       2.114621                    0.995986      25.738535      67.608574       0.724654       0.366871      -1.125725      -0.081340      -0.024904      -0.059823       0.103996       0.008736       0.088384       0.006826       0.073783       0.158536      -0.065111      -0.058056       0.123167              8.132496       9.426976       0.497962       2.265906       6.043167      -1.257100       8.927345          -0.000003
          286              O       0.612755      15.779357       2.175847      -0.554728      38.662890 0.59966208E+03  0.14794717E+05                                 9.077679                            7.608579       0.226655       2.131492                    0.994061      27.641950      73.287405       0.685763       0.362019      -1.138130       0.032866      -0.006769       0.002365       0.033639       0.002274       0.048014      -0.021425      -0.003598      -0.156488      -0.079170       0.028974       0.050196             10.230036       9.374124      -2.991021       2.954256      10.511285      -3.620430      10.804700          -0.000005
          287              O       2.085592      14.095720       1.847601      -0.593377      40.674871 0.66190304E+03  0.16708287E+05                                 9.350534                            7.964404       0.259881       2.132595                    0.995355      28.240753      75.291029       0.675189       0.359371      -1.142282      -0.012602       0.023027      -0.003536       0.026486       0.008633      -0.035727       0.039322       0.005009      -0.086209      -0.067435       0.023125       0.044309             10.412500       9.742666      -2.314968      -3.556336       7.799987       1.663198      13.694848          -0.000003
          288              O       2.098781      12.214406       3.607768      -0.508542      26.170588 0.41076646E+03  0.92951103E+04                                 7.040660                            6.301631       0.185568       2.145418                    0.998022      25.735857      67.109482       0.746628       0.362529      -1.128501      -0.054110       0.062886       0.069004       0.107907      -0.019373      -0.068401       0.055119      -0.021371       0.230963      -0.079713      -0.048947       0.128660              7.294651       6.074333      -0.452233      -2.216328       6.844689      -0.054085       8.964932           0.000001
          289              O       8.246872      13.219905       0.858958      -0.609809      39.908342 0.60054819E+03  0.14782600E+05                                 9.148908                            7.532201       0.542164       2.224009                    0.996045      27.919522      73.297540       0.702386       0.354264      -1.147362       0.015314       0.013835      -0.008982       0.022508      -0.033782       0.014556       0.021722       0.103010       0.139240      -0.089412       0.034831       0.054581             10.245023      14.248767      -2.056530      -4.674739       6.823963       0.737264       9.662339          -0.000003
          290              O      -2.430568      13.794684      24.045195      -0.638048      41.774845 0.68706358E+03  0.17487723E+05                                 9.431060                            8.059504       0.323950       2.145867                    0.993395      28.742080      76.684687       0.678764       0.354528      -1.147357      -0.025214      -0.008220      -0.001654       0.026572       0.047925       0.020828      -0.041008       0.019051       0.031747      -0.077316       0.028477       0.048839             10.357892      12.322738       3.367260      -2.467672      10.348862      -1.860050       8.402076          -0.000004
          291              O       8.416262      10.891075      12.656253      -0.614401      38.719022 0.66710700E+03  0.16892070E+05                                 8.982900                            7.977234       0.232127       2.117289                    0.993838      28.671946      76.847680       0.676205       0.357718      -1.142286      -0.001965       0.003336       0.001687       0.004223      -0.002412      -0.032907       0.008507      -0.101590       0.004137      -0.067280       0.014994       0.052286              9.469052       9.136395      -2.447710       0.323243      11.643164       1.667190       7.627597          -0.000003
          292              O       6.963924      12.547581      12.685316      -0.575228      29.357657 0.47119444E+03  0.10953611E+05                                 7.427142                            6.644092       0.688610       2.274739                    0.996533      27.337157      70.531420       0.749975       0.351320      -1.145818      -0.005021      -0.011060       0.010481       0.016043      -0.003556      -0.005325      -0.037162       0.133114       0.084270      -0.092264       0.038439       0.053825              7.710624      10.528989      -1.088335       1.465523       6.160424      -0.131549       6.442460           0.000007
          293              O       7.959940       0.276488       1.057761      -0.923399      44.591789 0.89332635E+03  0.24445866E+05                                10.006192                            9.236097      -0.371662       1.878926                    0.994129      33.195075      93.896214       0.625047       0.358095      -1.136727      -0.054172      -0.010541      -0.050805       0.075013       0.006039       0.049721       0.000856       0.018434       0.151517      -0.044932      -0.032245       0.077177             10.820089      12.670735       1.008714      -0.345628      10.303640      -0.446403       9.485893          -0.000006
          294              O       3.102270       1.408926       1.321530      -0.565449      38.754433 0.60886101E+03  0.15098540E+05                                 9.150648                            7.692796       0.094228       2.090067                    0.994119      27.812852      74.243126       0.677654       0.364487      -1.134725       0.009828      -0.027241       0.006635       0.029710       0.002889       0.031948      -0.023429       0.013576      -0.061706      -0.048182       0.009944       0.038239             10.338614      10.920362      -1.273432       3.196442       6.292062      -0.554929      13.803418          -0.000004
          295              O       5.059661       0.378879       1.510319      -0.605196      45.318482 0.71269274E+03  0.18399618E+05                                10.128191                            8.364771       0.006388       2.033649                    0.994290      29.281541      79.989937       0.644410       0.368160      -1.130858      -0.023775       0.019057       0.007678       0.031423       0.012938      -0.048859       0.004576      -0.011149      -0.178106      -0.082671       0.030192       0.052478             11.483942      12.600445      -4.257288      -3.749081      10.325076       2.975145      11.526304          -0.000005
          296              O       1.882451       2.293300       3.378192      -0.501549      28.812747 0.44228069E+03  0.10189673E+05                                 7.559222                            6.577941       0.069559       2.114621                    0.995986      25.738535      67.608576       0.724654       0.366871      -1.125725       0.081340      -0.024904       0.059823       0.103996      -0.008736       0.088384      -0.006826       0.073783       0.158536      -0.065111      -0.058056       0.123167              8.132496       9.426974      -0.497961       2.265906       6.043168       1.257101       8.927346          -0.000003
          297              O       3.114885       7.704357      10.035663      -0.554728      38.662907 0.59966220E+03  0.14794720E+05                                 9.077682                            7.608580       0.226655       2.131492                    0.994061      27.641950      73.287403       0.685763       0.362019      -1.138130      -0.032866      -0.006769      -0.002365       0.033639      -0.002274       0.048014       0.021425      -0.003598      -0.156488      -0.079170       0.028974       0.050196             10.230041       9.374125       2.991021       2.954261      10.511287       3.620437      10.804712          -0.000005
          298              O       1.642048       6.020720      10.363908      -0.593377      40.674868 0.66190307E+03  0.16708288E+05                                 9.350534                            7.964404       0.259881       2.132595                    0.995355      28.240753      75.291028       0.675189       0.359371      -1.142282       0.012602       0.023027       0.003536       0.026486      -0.008633      -0.035727      -0.039322       0.005009      -0.086209      -0.067435       0.023125       0.044309             10.412500       9.742665       2.314967      -3.556336       7.799986      -1.663196      13.694849          -0.000003
          299              O       1.628859       4.139406       8.603741      -0.508542      26.170598 0.41076658E+03  0.92951137E+04                                 7.040661                            6.301632       0.185568       2.145418                    0.998022      25.735857      67.109482       0.746628       0.362529      -1.128501       0.054110       0.062886      -0.069004       0.107907       0.019373      -0.068401      -0.055119      -0.021371       0.230963      -0.079713      -0.048947       0.128660              7.294653       6.074334       0.452234      -2.216329       6.844692       0.054085       8.964934           0.000001
          300              O       5.429768       5.144906      11.352552      -0.609809      39.908341 0.60054801E+03  0.14782594E+05                                 9.148908                            7.532200       0.542164       2.224009                    0.996045      27.919522      73.297541       0.702386       0.354264      -1.147362      -0.015314       0.013835       0.008982       0.022508       0.033782       0.014556      -0.021722       0.103010       0.139240      -0.089412       0.034831       0.054581             10.245023      14.248769       2.056536      -4.674736       6.823965      -0.737267       9.662334          -0.000003
          301              O       3.664488       5.719684      12.589334      -0.638048      41.774844 0.68706377E+03  0.17487729E+05                                 9.431060                            8.059505       0.323950       2.145867                    0.993395      28.742079      76.684685       0.678764       0.354528      -1.147357       0.025214      -0.008220       0.001654       0.026572      -0.047925       0.020828       0.041008       0.019051       0.031747      -0.077316       0.028477       0.048839             10.357892      12.322739      -3.367256      -2.467673      10.348858       1.860050       8.402079          -0.000004
          302              O       2.766658       2.816075      23.978276      -0.614401      38.719027 0.66710710E+03  0.16892073E+05                                 8.982901                            7.977235       0.232127       2.117289                    0.993838      28.671946      76.847679       0.676205       0.357718      -1.142286       0.001965       0.003336      -0.001687       0.004223       0.002412      -0.032907      -0.008508      -0.101590       0.004137      -0.067280       0.014994       0.052286              9.469053       9.136395       2.447709       0.323242      11.643164      -1.667194       7.627599          -0.000003
          303              O       4.218996       4.472581      23.949212      -0.575228      29.357668 0.47119465E+03  0.10953617E+05                                 7.427144                            6.644094       0.688609       2.274739                    0.996533      27.337160      70.531435       0.749974       0.351320      -1.145818       0.005021      -0.011060      -0.010481       0.016043       0.003556      -0.005325       0.037162       0.133114       0.084270      -0.092264       0.038439       0.053825              7.710627      10.528993       1.088335       1.465523       6.160425       0.131549       6.442462           0.000007
          304              O       5.716700       8.351488      11.153749      -0.923399      44.591810 0.89332683E+03  0.24445882E+05                                10.006195                            9.236098      -0.371662       1.878926                    0.994129      33.195075      93.896212       0.625047       0.358095      -1.136727       0.054172      -0.010541       0.050805       0.075013      -0.006039       0.049721      -0.000856       0.018434       0.151518      -0.044932      -0.032245       0.077177             10.820093      12.670739      -1.008715      -0.345628      10.303643       0.446403       9.485896          -0.000006
          305              O       6.829910       6.666074      13.533039      -0.565449      38.754433 0.60886084E+03  0.15098535E+05                                 9.150648                            7.692795       0.094228       2.090067                    0.994119      27.812852      74.243126       0.677654       0.364487      -1.134725       0.009828       0.027241       0.006635       0.029710      -0.002889       0.031948       0.023429       0.013576      -0.061706      -0.048182       0.009944       0.038239             10.338614      10.920365       1.273431       3.196445       6.292061       0.554930      13.803416          -0.000004
          306              O      -1.161699       7.696121      13.721829      -0.605196      45.318483 0.71269282E+03  0.18399621E+05                                10.128191                            8.364772       0.006388       2.033648                    0.994290      29.281542      79.989940       0.644410       0.368160      -1.130858      -0.023775      -0.019057       0.007678       0.031423      -0.012938      -0.048859      -0.004576      -0.011149      -0.178106      -0.082671       0.030193       0.052478             11.483940      12.600447       4.257293      -3.749075      10.325081      -2.975142      11.526293          -0.000005
          307              O       5.610091       5.781700      15.589701      -0.501549      28.812749 0.44228062E+03  0.10189671E+05                                 7.559222                            6.577940       0.069559       2.114621                    0.995986      25.738535      67.608574       0.724654       0.366871      -1.125725       0.081340       0.024904       0.059823       0.103996       0.008736       0.088384       0.006826       0.073783       0.158536      -0.065111      -0.058056       0.123167              8.132497       9.426978       0.497960       2.265908       6.043166      -1.257101       8.927346          -0.000003
          308              O       6.842525       0.370642      22.247172      -0.554728      38.662899 0.59966245E+03  0.14794728E+05                                 9.077681                            7.608581       0.226655       2.131492                    0.994061      27.641950      73.287403       0.685763       0.362019      -1.138130      -0.032866       0.006769      -0.002365       0.033639       0.002274       0.048014      -0.021425      -0.003598      -0.156488      -0.079170       0.028974       0.050196             10.230037       9.374124      -2.991018       2.954255      10.511288      -3.620429      10.804701          -0.000005
          309              O       5.369688       2.054280      22.575418      -0.593377      40.674871 0.66190300E+03  0.16708285E+05                                 9.350534                            7.964404       0.259881       2.132595                    0.995355      28.240753      75.291027       0.675189       0.359371      -1.142282       0.012602      -0.023027       0.003536       0.026486       0.008633      -0.035727       0.039322       0.005009      -0.086209      -0.067435       0.023125       0.044309             10.412500       9.742665      -2.314967      -3.556336       7.799986       1.663198      13.694850          -0.000003
          310              O       5.356499       3.935593      20.815251      -0.508542      26.170581 0.41076613E+03  0.92951011E+04                                 7.040658                            6.301629       0.185568       2.145418                    0.998022      25.735857      67.109481       0.746628       0.362529      -1.128501       0.054110      -0.062886      -0.069004       0.107907      -0.019373      -0.068401       0.055119      -0.021371       0.230963      -0.079713      -0.048947       0.128660              7.294650       6.074331      -0.452234      -2.216330       6.844684      -0.054083       8.964934           0.000001
          311              O      -0.791592       2.930094      23.564061      -0.609809      39.908347 0.60054835E+03  0.14782605E+05                                 9.148909                            7.532202       0.542164       2.224009                    0.996045      27.919523      73.297544       0.702386       0.354264      -1.147362      -0.015314      -0.013835       0.008982       0.022508      -0.033782       0.014556       0.021722       0.103010       0.139240      -0.089412       0.034831       0.054581             10.245024      14.248766      -2.056534      -4.674737       6.823966       0.737266       9.662339          -0.000003
          312              O      -0.063152       2.355316       0.377824      -0.638048      41.774840 0.68706356E+03  0.17487723E+05                                 9.431059                            8.059504       0.323950       2.145867                    0.993395      28.742080      76.684687       0.678764       0.354528      -1.147357       0.025214       0.008220       0.001654       0.026572       0.047925       0.020828      -0.041008       0.019051       0.031747      -0.077316       0.028477       0.048839             10.357891      12.322738       3.367258      -2.467672      10.348860      -1.860049       8.402075          -0.000004
          313              O      -0.960982       5.258924      11.766766      -0.614401      38.719003 0.66710642E+03  0.16892051E+05                                 8.982897                            7.977231       0.232127       2.117289                    0.993838      28.671944      76.847672       0.676205       0.357718      -1.142286       0.001965      -0.003336      -0.001687       0.004223      -0.002412      -0.032907       0.008508      -0.101590       0.004137      -0.067280       0.014994       0.052286              9.469048       9.136391      -2.447709       0.323243      11.643161       1.667191       7.627593          -0.000003
          314              O       0.491356       3.602419      11.737703      -0.575229      29.357675 0.47119475E+03  0.10953621E+05                                 7.427146                            6.644095       0.688609       2.274739                    0.996533      27.337160      70.531439       0.749974       0.351320      -1.145818       0.005021       0.011060      -0.010481       0.016043      -0.003556      -0.005325      -0.037162       0.133114       0.084271      -0.092264       0.038439       0.053825              7.710629      10.528996      -1.088337       1.465524       6.160427      -0.131550       6.442464           0.000007
          315              O      -0.504660      15.873512      23.365258      -0.923399      44.591788 0.89332630E+03  0.24445865E+05                                10.006192                            9.236096      -0.371662       1.878926                    0.994129      33.195075      93.896214       0.625047       0.358095      -1.136727       0.054172       0.010541       0.050805       0.075013       0.006039       0.049721       0.000856       0.018434       0.151517      -0.044932      -0.032245       0.077177             10.820089      12.670736       1.008716      -0.345627      10.303639      -0.446403       9.485892          -0.000006
          316              O       4.353010      14.741074      23.101489      -0.565449      38.754429 0.60886081E+03  0.15098534E+05                                 9.150648                            7.692795       0.094227       2.090067                    0.994119      27.812851      74.243125       0.677654       0.364487      -1.134725      -0.009828       0.027241      -0.006635       0.029710       0.002889       0.031948      -0.023429       0.013576      -0.061706      -0.048182       0.009944       0.038239             10.338614      10.920363      -1.273430       3.196444       6.292060      -0.554929      13.803418          -0.000004
          317              O       2.395619      15.771121      22.912700      -0.605196      45.318499 0.71269308E+03  0.18399629E+05                                10.128193                            8.364773       0.006388       2.033648                    0.994290      29.281542      79.989939       0.644410       0.368160      -1.130858       0.023775      -0.019057      -0.007678       0.031423       0.012938      -0.048859       0.004576      -0.011149      -0.178106      -0.082671       0.030192       0.052478             11.483944      12.600447      -4.257292      -3.749081      10.325082       2.975147      11.526304          -0.000005
          318              O       5.572829      13.856700      21.044827      -0.501549      28.812747 0.44228061E+03  0.10189670E+05                                 7.559221                            6.577940       0.069559       2.114621                    0.995986      25.738535      67.608573       0.724654       0.366871      -1.125725      -0.081340       0.024904      -0.059823       0.103996      -0.008736       0.088384      -0.006826       0.073783       0.158536      -0.065111      -0.058056       0.123167              8.132496       9.426976      -0.497959       2.265908       6.043166       1.257102       8.927346          -0.000003
          319              O       4.340395       8.445642      14.387356      -0.554728      38.662916 0.59966263E+03  0.14794733E+05                                 9.077684                            7.608583       0.226655       2.131492                    0.994061      27.641950      73.287403       0.685763       0.362019      -1.138130       0.032866       0.006769       0.002365       0.033639      -0.002274       0.048014       0.021425      -0.003598      -0.156488      -0.079170       0.028974       0.050196             10.230042       9.374125       2.991019       2.954260      10.511291       3.620436      10.804712          -0.000005
          320              O       5.813232      10.129280      14.059111      -0.593377      40.674866 0.66190305E+03  0.16708287E+05                                 9.350534                            7.964404       0.259881       2.132595                    0.995355      28.240753      75.291027       0.675189       0.359371      -1.142282      -0.012602      -0.023027      -0.003536       0.026486      -0.008633      -0.035727      -0.039322       0.005009      -0.086209      -0.067435       0.023125       0.044309             10.412500       9.742663       2.314965      -3.556336       7.799985      -1.663195      13.694851          -0.000003
          321              O       5.826421      12.010593      15.819278      -0.508542      26.170589 0.41076626E+03  0.92951047E+04                                 7.040660                            6.301629       0.185568       2.145418                    0.998022      25.735857      67.109482       0.746628       0.362529      -1.128501      -0.054110      -0.062886       0.069004       0.107907       0.019373      -0.068401      -0.055119      -0.021371       0.230963      -0.079713      -0.048947       0.128660              7.294651       6.074332       0.452235      -2.216330       6.844687       0.054082       8.964936           0.000001
          322              O       2.025512      11.005094      13.070467      -0.609809      39.908344 0.60054806E+03  0.14782596E+05                                 9.148908                            7.532200       0.542164       2.224009                    0.996045      27.919523      73.297541       0.702386       0.354264      -1.147362       0.015314      -0.013835      -0.008982       0.022508       0.033782       0.014556      -0.021722       0.103010       0.139240      -0.089412       0.034831       0.054581             10.245023      14.248768       2.056537      -4.674736       6.823966      -0.737268       9.662335          -0.000003
          323              O       3.790792      10.430316      11.833685      -0.638048      41.774846 0.68706377E+03  0.17487729E+05                                 9.431060                            8.059505       0.323950       2.145867                    0.993395      28.742079      76.684685       0.678764       0.354528      -1.147357      -0.025214       0.008220      -0.001654       0.026572      -0.047925       0.020828       0.041008       0.019051       0.031747      -0.077316       0.028477       0.048839             10.357893      12.322738      -3.367257      -2.467673      10.348861       1.860051       8.402078          -0.000004
          324              O       4.688622      13.333924       0.444743      -0.614401      38.719011 0.66710660E+03  0.16892057E+05                                 8.982897                            7.977231       0.232127       2.117289                    0.993838      28.671946      76.847676       0.676205       0.357718      -1.142286      -0.001965      -0.003336       0.001687       0.004223       0.002412      -0.032907      -0.008508      -0.101590       0.004137      -0.067280       0.014994       0.052286              9.469049       9.136391       2.447707       0.323241      11.643161      -1.667195       7.627596          -0.000003
          325              O       3.236284      11.677419       0.473807      -0.575229      29.357670 0.47119465E+03  0.10953618E+05                                 7.427145                            6.644094       0.688610       2.274739                    0.996533      27.337158      70.531431       0.749974       0.351320      -1.145818      -0.005021       0.011060       0.010481       0.016043       0.003556      -0.005325       0.037162       0.133114       0.084270      -0.092264       0.038439       0.053825              7.710628      10.528995       1.088336       1.465523       6.160426       0.131549       6.442462           0.000007
          326              O       1.738580       7.798512      13.269270      -0.923399      44.591805 0.89332665E+03  0.24445876E+05                                10.006194                            9.236098      -0.371662       1.878926                    0.994129      33.195074      93.896210       0.625047       0.358095      -1.136727      -0.054172       0.010541      -0.050805       0.075013      -0.006039       0.049721      -0.000856       0.018434       0.151517      -0.044932      -0.032245       0.077177             10.820092      12.670738      -1.008717      -0.345628      10.303643       0.446403       9.485896          -0.000006

******************************************************
Auxiliary information for the entire system
The total spin magnetic moment of the unit cell is   0.000028
The total net atomic charge of the unit cell is   -0.000008
Accuracy of reproducing the electrostatic potential in the unit cell:
  The inner radius (bohr) =    5.0000
  The outer radius (bohr) =   12.0000
  Valid grid points have density less than (e/(bohr^3)) =    0.0001
  The number of valid grid points were=        34706
  The rms potential error without charges in kcal/mol is=      2.87295
  The rms potential error with partial charges in kcal/mol is=      0.58793
  The RRMSE value at monopole order=      0.20464
  The rms potential error with partial charges and cloud penetration in kcal/mol is=      0.56014
  The RRMSE value at monopole order with cloud penetration is=      0.19497
  The rms potential error with partial charges and atomic dipoles in kcal/mol is=      0.29893
  The RRMSE value at dipole order=      0.10405
  The rms potential error with partial charges, atomic dipoles and cloud penetration in kcal/mol is=      0.31095
  The RRMSE value at dipole order with cloud penetration=      0.10823

******************************************************
The electron densities and ab initio electrostatic potential were computed in VASP using the PBE functional and
projector augmented wave method. See the main text of the journal article for a description of computational details.
The atomic charges, dipoles, and quadrupoles were computed with the DDEC6 method as described in
(a) T. A. Manz and N. Gabaldon Limas, RSC Adv. 6 (2016) 47771-47801 DOI: 10.1039/c6ra04656h
(b) N. Gabaldon Limas and T. A. Manz, RSC Adv. 8 (2018) 2678-2707 DOI: 10.1039/c7ra11829e.
For each atom in the material, the electron cloud parameters were fit to the spherically averaged atom-in-material
electron density using radial positions for which this density was between 10^-4 and 10^-2 electrons per cubic bohr.
The polarizabilities, dispersion coefficients, and quantum Drude oscillator (QDO) parameters were fit using the MCLF method.
The magnetic structure of the system was optimized in VASP from the default ferromagnetic initial guess using spin polarization.
The atomic spin moments (ASMs) were computed on this optimized magnetic structure using the DDEC6 partition as inputs
to the method of T. A. Manz and D. S. Sholl, J. Chem. Theory Comput. 7 (2011) 4146-4164 DOI: 10.1021/ct200539n.
The RMSE and RRMSE were computed using a uniform grid with Ewald summation.
