# Supplementary material for: A collection of forcefield precursors for metal–organic frameworks
Source: RSC Adv. 2019 Nov 13;9(63):36492–507. doi: 10.1039/c9ra07327b (PMC9075174; doi:10.1039/c9ra07327b)
Supplement: RA-009-C9RA07327B-s4731 [file RA-009-C9RA07327B-s4731.xyz]

  208
jmolscript: load "" {1 1 1} spacegroup "x,y,z" unitcell [{     15.316300     0.000000     0.000000 }, {     -4.824935    14.536473     0.000000 }, {     -2.325542    -3.222191    16.406630 }]
Cu    10.020486     3.088117     9.846439     0.279836
Cu    10.778713    -2.316961    14.833562     0.306199
Cu    -2.698952     9.734106     9.704029     0.276026
Cu     7.228815    -0.779925    14.763506     0.279836
Cu    12.597551     0.203158     9.776383     0.306196
Cu    -3.085667     9.198287    14.905916     0.276027
Cu    -1.854663     8.226165     6.560191     0.279837
Cu    -2.612890    13.631243     1.573068     0.306196
Cu    10.864775     1.580176     6.702601     0.276028
Cu     0.937008    12.094207     1.643124     0.279837
Cu    -4.431728    11.111124     6.630247     0.306198
Cu    11.251490     2.115995     1.500714     0.276026
H      9.332989     0.512507    11.105648     0.085283
H      7.975200    -1.199025    10.894002     0.123933
H      5.712359     1.077204     8.570824     0.125536
H      7.160633     2.757067     9.084351     0.069397
H      7.750382     3.875551    11.656911     0.080312
H      7.010321     5.706594    12.821781     0.115998
H      9.918678     7.762692    11.182759     0.116928
H     10.596710     5.990012    10.127813     0.090166
H     -2.188104    12.396440     8.587230     0.085901
H      4.293089    -0.570961     8.465821     0.114334
H      1.788489    11.794411    10.749624     0.131488
H      0.175836    10.188138    10.764390     0.063233
H      8.507673    11.185241    13.496094     0.083460
H      9.368933     9.382063    12.500211     0.123375
H      5.937398     7.530581    13.112179     0.109439
H      5.127853     9.405412    14.313144     0.098853
H      9.456713     0.683935    13.504297     0.085283
H     10.653373     2.511759    13.715943     0.123933
H      7.780199     3.942331    16.039121     0.125537
H      6.642100     2.038606    15.525594     0.069396
H      5.766346     1.126540    12.953034     0.080312
H      3.795396     1.252106    11.788164     0.115998
H      2.760174    -2.155884    13.427186     0.116928
H      4.656192    -2.240964    14.482132     0.090167
H     -5.451521     7.874762    16.022715     0.085901
H      8.897350     5.808543    16.144124     0.114331
H     -3.627439     4.290288    13.860321     0.131488
H     -2.610967     6.326840    13.845555     0.063233
H     -0.932610    -1.894890    11.113851     0.083460
H      1.050073    -2.144262    12.109734     0.123375
H      1.726286     1.695809    11.497766     0.109439
H     -0.308111     1.873528    10.296801     0.098853
H     -1.167166    10.801775     5.300982     0.085284
H      0.190623    12.513307     5.512628     0.123933
H      2.453464    10.237078     7.835806     0.125536
H      1.005190     8.557215     7.322279     0.069396
H      0.415441     7.438731     4.749719     0.080312
H      1.155502     5.607688     3.584849     0.115998
H     -1.752855     3.551590     5.223871     0.116928
H     -2.430887     5.324270     6.278817     0.090167
H     10.353927    -1.082158     7.819400     0.085901
H      3.872734    11.885243     7.940809     0.114334
H      6.377334    -0.480129     5.657006     0.131488
H      7.989987     1.126144     5.642240     0.063233
H     -0.341850     0.129041     2.910536     0.083460
H     -1.203110     1.932219     3.906419     0.123376
H      2.228425     3.783701     3.294451     0.109439
H      3.037970     1.908870     2.093486     0.098852
H     -1.290890    10.630347     2.902333     0.085283
H     -2.487550     8.802523     2.690687     0.123933
H      0.385624     7.371951     0.367509     0.125537
H      1.523723     9.275676     0.881036     0.069396
H      2.399477    10.187742     3.453596     0.080312
H      4.370427    10.062176     4.618466     0.115998
H      5.405649    13.470166     2.979444     0.116928
H      3.509631    13.555246     1.924498     0.090166
H     13.617344     3.439520     0.383915     0.085901
H     -0.731527     5.505739     0.262506     0.114331
H     11.793262     7.023994     2.546309     0.131488
H     10.776790     4.987442     2.561075     0.063233
H      9.098433    13.209172     5.292779     0.083460
H      7.115750    13.458544     4.296896     0.123375
H      6.439537     9.618473     4.908864     0.109439
H      8.473934     9.440754     6.109829     0.098853
H     -0.001308     6.475061    11.788164     0.532689
H     -0.053863     7.675547    12.633105     0.357733
H      0.857255     7.664657    12.821781     0.532695
H     -0.298664     7.336360    11.976840     0.357821
H      8.167131     4.839221     4.618466     0.532689
H      8.219686     3.638735     3.773525     0.357733
H      7.308568     3.649625     3.584849     0.532695
H      8.464487     3.977922     4.429790     0.357821
W     12.380175     2.653580     8.653513     1.160806
W      8.384577    -2.882584    15.956432     1.160805
W     -4.214352     8.660702     7.753117     1.160808
W     -0.218754    14.196866     0.450198     1.160807
C      8.584646     0.604625    10.562588     0.099905
C      7.754605    -0.388410    10.496962    -0.177756
C      6.535671    -0.252254     9.840697     0.097232
C      6.414343     0.933585     9.161462    -0.213253
C      7.354125     1.896167     9.374748     0.096287
C      8.207289     4.678401    11.558471     0.065146
C      7.740072     5.788200    12.250831    -0.206602
C      8.342645     6.979630    12.098249     0.130087
C      9.440002     6.972124    11.292683    -0.161711
C      9.849004     5.913239    10.674153     0.099682
C     -1.393221    12.254210     9.044975     0.122221
C      4.410641    -1.303644     9.028568    -0.178087
C      5.504647    -1.353990     9.773429     0.103767
C      0.961084    11.955245    10.352584    -0.170562
C      0.009350    10.993081    10.329614     0.040383
C      7.977963    10.421582    13.476406     0.130687
C      8.513252     9.333946    12.856235    -0.160831
C      7.823481     8.208449    12.754514     0.100062
C      6.495562     8.261509    13.246713    -0.206320
C      5.980357     9.406683    13.943995     0.060876
C      9.133543     1.365157    14.047357     0.099905
C      9.814539     2.465763    14.112983    -0.177756
C      9.301327     3.579743    14.769248     0.097232
C      8.137644     3.321331    15.448483    -0.213253
C      7.520121     2.126166    15.235197     0.096287
C      5.148308     0.439982    13.051474     0.065147
C      3.947832     0.533803    12.359114    -0.206602
C      3.006885    -0.413415    12.511696     0.130088
C      3.359698    -1.452535    13.317262    -0.161711
C      4.493514    -1.507143    13.935792     0.099683
C     -5.066129     7.165155    15.564970     0.122221
C      9.629759     5.927786    15.581377    -0.178088
C     10.022176     4.905342    14.836516     0.103767
C     -4.040734     5.024899    14.257361    -0.170562
C     -3.427373     6.231277    14.280331     0.040383
C     -0.374702    -1.151582    11.133539     0.130687
C      0.826184    -1.316990    11.753710    -0.160831
C      1.677084    -0.307785    11.855431     0.100062
C      1.208405     0.935808    11.363232    -0.206320
C     -0.040762     1.064029    10.665950     0.060876
C     -0.418823    10.709657     5.844042     0.099905
C      0.411218    11.702692     5.909668    -0.177756
C      1.630152    11.566536     6.565933     0.097232
C      1.751480    10.380697     7.245168    -0.213253
C      0.811698     9.418115     7.031882     0.096286
C     -0.041466     6.635881     4.848159     0.065146
C      0.425751     5.526082     4.155799    -0.206602
C     -0.176822     4.334652     4.308381     0.130088
C     -1.274179     4.342158     5.113947    -0.161711
C     -1.683181     5.401043     5.732477     0.099682
C      9.559044    -0.939928     7.361655     0.122221
C      3.755182    12.617926     7.378062    -0.178087
C      2.661176    12.668272     6.633201     0.103767
C      7.204739    -0.640963     6.054046    -0.170562
C      8.156473     0.321201     6.077016     0.040383
C      0.187860     0.892700     2.930224     0.130687
C     -0.347429     1.980336     3.550395    -0.160831
C      0.342342     3.105833     3.652116     0.100062
C      1.670261     3.052773     3.159917    -0.206320
C      2.185466     1.907599     2.462635     0.060876
C     -0.967720     9.949125     2.359273     0.099905
C     -1.648716     8.848519     2.293647    -0.177756
C     -1.135504     7.734539     1.637382     0.097232
C      0.028179     7.992951     0.958147    -0.213253
C      0.645702     9.188116     1.171433     0.096287
C      3.017515    10.874300     3.355156     0.065146
C      4.217991    10.780479     4.047516    -0.206602
C      5.158938    11.727697     3.894934     0.130087
C      4.806125    12.766817     3.089368    -0.161711
C      3.672309    12.821425     2.470838     0.099682
C     13.231952     4.149127     0.841660     0.122221
C     -1.463936     5.386496     0.825253    -0.178088
C     -1.856353     6.408940     1.570114     0.103767
C     12.206557     6.289383     2.149269    -0.170561
C     11.593196     5.083005     2.126299     0.040383
C      8.540525    12.465864     5.273091     0.130687
C      7.339639    12.631272     4.652920    -0.160831
C      6.488739    11.622067     4.551199     0.100062
C      6.957418    10.378474     5.043398    -0.206320
C      8.206585    10.250253     5.740680     0.060876
S     12.652627     0.511635     0.650851    -0.522079
S     11.883716     2.152030    10.783914    -0.573781
S     10.576382     3.612600     7.710296    -0.615110
S     12.828834     0.755782     7.552464    -0.522079
S      8.704196    -2.253403    13.826031    -0.573781
S      9.231697     1.749451     0.493019    -0.615109
S     -4.486804    10.802647    15.755779    -0.522079
S     -3.717893     9.162252     5.622716    -0.573782
S     -2.410559     7.701682     8.696334    -0.615110
S     -4.663011    10.558500     8.854166    -0.522079
S     -0.538373    13.567685     2.580599    -0.573781
S     -1.065874     9.564831    15.913611    -0.615109
I     12.469407    -0.523189    14.157937    -0.508494
I     11.427710    -1.966528    10.452008    -0.508494
I     -4.303584    11.837471     2.248693    -0.508494
I     -3.261887    13.280810     5.954622    -0.508495
I     -2.700162     9.327519    12.304973    -0.484111
I     10.865985     1.986763     4.101657    -0.484112
N      8.433899     1.711503     9.922730    -0.176511
N     -1.222298    11.158310     9.673349    -0.171529
N      6.811398    10.515702    14.040794    -0.156968
N      9.261973     4.705145    10.770953    -0.178208
N      8.035534     1.159541    14.687215    -0.176511
N     -3.972182     7.348165    14.936596    -0.171529
N     -0.831521    -0.074063    10.569151    -0.156967
N      5.455172    -0.569427    13.838992    -0.178208
N     -0.268076     9.602779     6.483900    -0.176511
N      9.388121     0.155972     6.733281    -0.171529
N      1.354425     0.798580     2.365836    -0.156967
N     -1.096150     6.609137     5.635677    -0.178208
N      0.130289    10.154741     1.719415    -0.176511
N     12.138005     3.966117     1.470034    -0.171529
N      8.997344    11.388345     5.837479    -0.156967
N      2.710651    11.883709     2.567638    -0.178208
N      0.480341     7.032064    12.304973    -0.961918
N      7.685482     4.282218     4.101657    -0.961918
O     -1.595338     3.727397     8.636450    -0.576491
O      2.962872    10.043095    15.973495    -0.576491
O      9.761161     7.586885     7.770180    -0.576491
O      5.202951     1.271187     0.433135    -0.576491

The following XYZ coordinates are in angstroms. Other properties are in atomic units.
The sperically averaged electron density of each atom fit to a function of the form exp(a - br)
eigen_1, eigen_2 and eigen_3 are the three eigenvalues of traceless quadrupole moment tensor
  atom number  atomic symbol              X              Y              Z     net charge C6 coefficient C8 coefficient C10 coefficient fluctuating dipole atomic polarizability isotropic forcefield polarizability              a              b squared Pearson coefficient          <r^3>          <r^4>         wp_QDO          m_QDO          q_QDO       dipole_x       dipole_y       dipole_z         dipole            Qxy            Qxz            Qyz     Q(x^2-y^2)  Q(3z^2 - R^2)        eigen_1        eigen_2        eigen_3 static polarizability      alpha(xx)      alpha(xy)      alpha(xz)      alpha(yy)      alpha(yz)      alpha(zz) atomic spin moment
            1             Cu      10.020486       3.088117       9.846439       0.279836      98.497283 0.20755152E+04  0.68012576E+05                                18.580668                           15.850016       0.739071       2.015883                    0.997055      55.687306     156.008486       0.411792       0.453905      -1.104524      -0.003236       0.005017      -0.002747       0.006572      -0.009456       0.054008      -0.074384      -0.034061       0.163346      -0.080238      -0.038774       0.119012             22.210692      21.193182      -1.916787      -6.179975      24.900195       6.267550      20.538700          -0.000027
            2             Cu      10.778713      -2.316961      14.833562       0.306199      93.912713 0.21274092E+04  0.70501486E+05                                18.712109                           16.618685       0.644106       1.971335                    0.998723      56.983093     163.220576       0.379652       0.486826      -1.079867       0.035781       0.012998      -0.026964       0.046651       0.026838       0.072404      -0.047711       0.062587       0.283942      -0.114896      -0.020243       0.135139             21.565759      23.108750      -5.727900      -5.453065      20.629506       3.544843      20.959022          -0.000034
            3             Cu      -2.698952       9.734106       9.704029       0.276026     100.046996 0.21706071E+04  0.72511742E+05                                19.981217                           17.168141       0.459360       1.910144                    0.998628      58.264448     169.203822       0.360066       0.509210      -1.064614      -0.014577       0.002599       0.058126       0.059982      -0.052538      -0.031280      -0.001224      -0.051711       0.007960      -0.070295       0.008540       0.061754             23.262066      21.045020       6.498395       3.145671      22.255538       4.114999      26.485639          -0.000017
            4             Cu       7.228815      -0.779925      14.763506       0.279836      98.497293 0.20755151E+04  0.68012573E+05                                18.580669                           15.850016       0.739072       2.015884                    0.997055      55.687305     156.008479       0.411792       0.453905      -1.104524      -0.005781       0.001491       0.002747       0.006572       0.002604      -0.087610       0.027825       0.038609       0.163346      -0.080238      -0.038774       0.119012             22.210694      25.678502      -0.428026       7.895261      20.414883      -3.890916      20.538698          -0.000026
            5             Cu      12.597551       0.203158       9.776383       0.306196      93.912825 0.21274121E+04  0.70501611E+05                                18.712135                           16.618705       0.644103       1.971334                    0.998723      56.983133     163.220775       0.379651       0.486826      -1.079867      -0.001065      -0.038054       0.026964       0.046651       0.002798      -0.068091       0.053687      -0.082261       0.283942      -0.114896      -0.020244       0.135140             21.565793      24.300630      -5.332309       5.082194      19.437688      -4.058742      20.959061          -0.000035
            6             Cu      -3.085667       9.198287      14.905916       0.276027     100.047009 0.21706068E+04  0.72511717E+05                                19.981200                           17.168125       0.459365       1.910146                    0.998628      58.264429     169.203673       0.360067       0.509209      -1.064615      -0.007058       0.013017      -0.058126       0.059982      -0.026650       0.008692      -0.030072       0.104280       0.007958      -0.070295       0.008540       0.061755             23.262046      18.249614       5.570552       2.914526      25.050928       4.281800      26.485596          -0.000017
            7             Cu      -1.854663       8.226165       6.560191       0.279837      98.497232 0.20755137E+04  0.68012513E+05                                18.580662                           15.850011       0.739072       2.015884                    0.997055      55.687285     156.008410       0.411792       0.453905      -1.104524       0.003236      -0.005017       0.002747       0.006572      -0.009456       0.054008      -0.074384      -0.034061       0.163346      -0.080238      -0.038774       0.119012             22.210685      21.193175      -1.916786      -6.179971      24.900189       6.267549      20.538692          -0.000026
            8             Cu      -2.612890      13.631243       1.573068       0.306196      93.912786 0.21274115E+04  0.70501589E+05                                18.712130                           16.618703       0.644102       1.971333                    0.998723      56.983127     163.220763       0.379651       0.486826      -1.079867      -0.035781      -0.012998       0.026964       0.046651       0.026837       0.072404      -0.047711       0.062587       0.283942      -0.114895      -0.020244       0.135139             21.565783      23.108778      -5.727904      -5.453072      20.629526       3.544845      20.959045          -0.000034
            9             Cu      10.864775       1.580176       6.702601       0.276028     100.046968 0.21706064E+04  0.72511705E+05                                19.981203                           17.168130       0.459363       1.910146                    0.998628      58.264431     169.203714       0.360067       0.509209      -1.064615       0.014577      -0.002598      -0.058126       0.059983      -0.052538      -0.031280      -0.001224      -0.051711       0.007958      -0.070295       0.008540       0.061755             23.262049      21.045006       6.498391       3.145667      22.255524       4.114995      26.485615          -0.000019
           10             Cu       0.937008      12.094207       1.643124       0.279837      98.497273 0.20755147E+04  0.68012551E+05                                18.580663                           15.850012       0.739075       2.015884                    0.997055      55.687298     156.008435       0.411792       0.453905      -1.104524       0.005781      -0.001491      -0.002747       0.006572       0.002604      -0.087610       0.027826       0.038609       0.163347      -0.080238      -0.038774       0.119012             22.210688      25.678496      -0.428028       7.895261      20.414877      -3.890915      20.538692          -0.000026
           11             Cu      -4.431728      11.111124       6.630247       0.306198      93.912758 0.21274100E+04  0.70501520E+05                                18.712116                           16.618689       0.644106       1.971335                    0.998723      56.983101     163.220609       0.379652       0.486826      -1.079867       0.001065       0.038054      -0.026964       0.046651       0.002798      -0.068090       0.053688      -0.082261       0.283942      -0.114896      -0.020244       0.135140             21.565772      24.300612      -5.332303       5.082190      19.437665      -4.058736      20.959040          -0.000035
           12             Cu      11.251490       2.115995       1.500714       0.276026     100.047027 0.21706072E+04  0.72511740E+05                                19.981210                           17.168133       0.459363       1.910145                    0.998628      58.264447     169.203766       0.360067       0.509209      -1.064615       0.007058      -0.013017       0.058126       0.059982      -0.026651       0.008692      -0.030072       0.104280       0.007959      -0.070295       0.008540       0.061755             23.262058      18.249622       5.570554       2.914527      25.050939       4.281803      26.485611          -0.000019
           13              H       9.332989       0.512507      11.105648       0.085283       1.035115 0.72916740E+01  0.71258494E+02                                 1.797483                            1.656340      -1.296741       2.251584                    0.993378       3.982049      11.819946       0.444216       1.410921      -0.679078       0.033672      -0.006635       0.030267       0.045759       0.005326       0.017222      -0.008848       0.001220       0.003765      -0.021556       0.003274       0.018282              1.885568       2.237163       0.064243       0.577323       1.477756       0.060268       1.941786          -0.000003
           14              H       7.975200      -1.199025      10.894002       0.123933       0.969785 0.72764314E+01  0.71043352E+02                                 1.724110                            1.660813      -1.310400       2.265206                    0.993593       3.790637      11.231560       0.441313       1.421524      -0.678085       0.012868      -0.029160       0.014161       0.034877       0.002886       0.010987      -0.007189      -0.011063      -0.011482      -0.016841       0.005324       0.011517              1.733561       1.560741       0.019773       0.112072       2.030332      -0.243684       1.609609          -0.000004
           15              H       5.712359       1.077204       8.570824       0.125536       1.134354 0.85897424E+01  0.85056562E+02                                 1.747516                            1.681236      -0.886552       2.463543                    0.999044       3.306396       9.021875       0.501268       1.233981      -0.722002      -0.021479       0.002516      -0.025986       0.033807       0.002291       0.013632      -0.008148      -0.005221      -0.008779      -0.018281       0.004662       0.013619              1.746837       1.968440       0.070782       0.390271       1.523819      -0.014500       1.748254          -0.000003
           16              H       7.160633       2.757067       9.084351       0.069397       1.428619 0.10723507E+02  0.11118092E+03                                 1.962206                            1.816725      -0.985435       2.392714                    0.998067       3.552107       9.614833       0.511846       1.154178      -0.741175      -0.009030       0.038098      -0.005977       0.039607      -0.003073       0.012193      -0.004027      -0.007530      -0.039170      -0.019827       0.005273       0.014554              2.006436       1.566252      -0.054337       0.084051       2.804321      -0.275561       1.648734          -0.000003
           17              H       7.750382       3.875551      11.656911       0.080312       1.223656 0.87345937E+01  0.87378680E+02                                 1.868103                            1.708590      -0.937347       2.418523                    0.998040       3.620126      10.126037       0.488516       1.253327      -0.714875      -0.023245      -0.036995       0.006912       0.044235       0.011017      -0.014057      -0.001303      -0.003819      -0.026738      -0.019490      -0.000205       0.019695              1.979600       1.658437       0.535357      -0.030037       2.738197       0.061028       1.542167          -0.000002
           18              H       7.010321       5.706594      12.821781       0.115998       1.149637 0.87201521E+01  0.86439451E+02                                 1.733804                            1.667924      -0.965804       2.417774                    0.998437       3.390263       9.174132       0.516486       1.196355      -0.729586      -0.024136      -0.001573       0.023122       0.033461       0.006553      -0.013013       0.002452      -0.002577      -0.013878      -0.016923       0.003856       0.013067              1.730299       1.858311      -0.035262      -0.380740       1.656899       0.018381       1.675687          -0.000002
           19              H       9.918678       7.762692      11.182759       0.116928       1.006147 0.72277204E+01  0.70549329E+02                                 1.774072                            1.657919      -1.341291       2.243658                    0.992887       3.877424      11.540536       0.440006       1.426121      -0.676578       0.015473       0.027440      -0.004807       0.031867       0.003417      -0.006216       0.003742      -0.007681      -0.021251      -0.012044       0.003212       0.008833              1.840768       1.641353       0.361727      -0.160224       2.334111      -0.019456       1.546840          -0.000003
           20              H      10.596710       5.990012      10.127813       0.090166       1.143978 0.81921383E+01  0.81946876E+02                                 1.886613                            1.730702      -1.254819       2.277152                    0.993844       3.883888      11.445044       0.446573       1.371130      -0.687928       0.032450       0.007784      -0.029730       0.044693       0.005672      -0.012186       0.004775       0.002717      -0.011019      -0.016076       0.003390       0.012686              1.971948       2.168534       0.052739      -0.688123       1.664150      -0.012786       2.083159          -0.000003
           21              H      -2.188104      12.396440       8.587230       0.085901       1.217671 0.90618144E+01  0.93650055E+02                                 2.000049                            1.843571      -1.568263       2.113206                    0.991817       4.341754      13.321657       0.421383       1.406487      -0.678540      -0.037515       0.007015      -0.015311       0.041122      -0.001220       0.001026      -0.003169       0.010961      -0.033688      -0.012074       0.000758       0.011315              2.090884       2.757863      -0.021529       0.590304       1.574519      -0.008983       1.940269          -0.000002
           22              H       4.293089      -0.570961       8.465821       0.114334       1.206991 0.98080637E+01  0.10213617E+03                                 1.928909                            1.879142      -1.246760       2.287100                    0.994381       3.827857      11.329880       0.435655       1.350104      -0.693915      -0.000032       0.021893      -0.021298       0.030543       0.006906      -0.001681      -0.007637      -0.007272      -0.012312      -0.008972      -0.004135       0.013107              1.907656       1.743370       0.076260       0.069749       2.081781      -0.340534       1.897817          -0.000002
           23              H       1.788489      11.794411      10.749624       0.131488       1.035375 0.76664002E+01  0.74673886E+02                                 1.717085                            1.642291      -0.898774       2.466068                    0.998933       3.390792       9.542077       0.476638       1.319289      -0.701591       0.032382      -0.006537       0.013590       0.035721      -0.001103       0.006529      -0.006086       0.001033      -0.028029      -0.013476       0.003512       0.009964              1.738415       2.135604       0.079255       0.330727       1.506301      -0.019920       1.573339          -0.000004
           24              H       0.175836      10.188138      10.764390       0.063233       1.471214 0.11527736E+02  0.12407931E+03                                 2.114310                            1.965736      -1.444998       2.155165                    0.993253       4.195149      12.325529       0.452703       1.257007      -0.711614       0.015134      -0.027985       0.017993       0.036550      -0.007635       0.016302      -0.002642       0.016453      -0.039235      -0.020630      -0.004099       0.024729              2.160918       1.695891       0.004876       0.021568       2.782701      -0.613039       2.004163          -0.000004
           25              H       8.507673      11.185241      13.496094       0.083460       1.054751 0.75288545E+01  0.73921839E+02                                 1.800250                            1.667826      -1.224388       2.286124                    0.994043       3.908519      11.503540       0.450255       1.385492      -0.684440       0.027600       0.035193       0.000110       0.044725       0.005935      -0.008634       0.002181       0.012912      -0.022806      -0.012990      -0.002049       0.015039              1.860754       1.787454       0.417381      -0.032083       2.332047       0.049284       1.462761          -0.000002
           26              H       9.368933       9.382063      12.500211       0.123375       0.900798 0.63497642E+01  0.59815474E+02                                 1.634991                            1.545623      -1.071876       2.379566                    0.996290       3.600535      10.419375       0.460860       1.410850      -0.680552       0.030553       0.004306      -0.014816       0.034228       0.005721      -0.008449       0.002815       0.000238      -0.028671      -0.014756       0.003225       0.011531              1.677388       2.008275      -0.015216      -0.323093       1.541046       0.065255       1.482842          -0.000002
           27              H       5.937398       7.530581      13.112179       0.109439       1.141027 0.85483030E+01  0.83925921E+02                                 1.690025                            1.623781      -1.013070       2.389165                    0.998094       3.352007       8.891659       0.539366       1.156661      -0.739180      -0.022750      -0.025519      -0.006571       0.034813       0.006816      -0.007564       0.007848       0.010282      -0.038015      -0.019305       0.003944       0.015362              1.687531       1.701791       0.195335       0.010406       1.995633       0.171799       1.365169          -0.000003
           28              H       5.127853       9.405412      14.313144       0.098853       1.308027 0.94408498E+01  0.97197803E+02                                 2.015615                            1.824491      -1.287134       2.262577                    0.994814       3.843853      11.244031       0.449942       1.322220      -0.698843      -0.043020      -0.005465       0.018352       0.047089       0.013724      -0.005336       0.004843       0.000704      -0.036221      -0.017405      -0.002367       0.019772              2.123824       2.819051      -0.267864      -0.608214       1.711649       0.153740       1.840773          -0.000002
           29              H       9.456713       0.683935      13.504297       0.085283       1.035115 0.72916749E+01  0.71258505E+02                                 1.797483                            1.656340      -1.296741       2.251584                    0.993378       3.982050      11.819949       0.444216       1.410921      -0.679079       0.016904      -0.029867      -0.030267       0.045759       0.003904      -0.013822       0.013558      -0.007347       0.003765      -0.021556       0.003274       0.018282              1.885568       1.514703      -0.175556      -0.124669       2.200216       0.566915       1.941786          -0.000003
           30              H      10.653373       2.511759      13.715943       0.123933       0.969782 0.72764118E+01  0.71043113E+02                                 1.724107                            1.660811      -1.310398       2.265207                    0.993593       3.790634      11.231548       0.441313       1.421524      -0.678085       0.031729      -0.003027      -0.014161       0.034878       0.005621      -0.010284       0.008163       0.005416      -0.011482      -0.016841       0.005324       0.011517              1.733558       1.971903       0.156246      -0.266581       1.619163       0.029601       1.609607          -0.000004
           31              H       7.780199       3.942331      16.039121       0.125537       1.134344 0.85896458E+01  0.85055364E+02                                 1.747505                            1.681226      -0.886547       2.463546                    0.999044       3.306387       9.021837       0.501270       1.233980      -0.722002      -0.009154       0.019593       0.025986       0.033808       0.003397      -0.012028       0.010371       0.001445      -0.008779      -0.018281       0.004662       0.013619              1.746826       1.525608      -0.076196      -0.136702       1.966631       0.365829       1.748241          -0.000003
           32              H       6.642100       2.038606      15.525594       0.069396       1.428621 0.10723524E+02  0.11118113E+03                                 1.962207                            1.816727      -0.985438       2.392712                    0.998067       3.552110       9.614842       0.511846       1.154178      -0.741175      -0.039003      -0.003432       0.005977       0.039607      -0.000211      -0.007663       0.010304       0.009710      -0.039170      -0.019827       0.005273       0.014554              2.006438       2.713953       0.326607      -0.288009       1.656625      -0.007036       1.648735          -0.000003
           33              H       5.766346       1.126540      12.953034       0.080312       1.223661 0.87346307E+01  0.87379092E+02                                 1.868102                            1.708589      -0.937347       2.418523                    0.998040       3.620134      10.126043       0.488519       1.253320      -0.714876       0.027789       0.033716      -0.006912       0.044235       0.009972       0.003192      -0.013752      -0.010115      -0.026738      -0.019490      -0.000205       0.019695              1.979599       2.310920       0.751929       0.067383       2.085712      -0.009283       1.542166          -0.000002
           34              H       3.795396       1.252106      11.788164       0.115998       1.149638 0.87201680E+01  0.86439653E+02                                 1.733806                            1.667926      -0.965805       2.417773                    0.998437       3.390266       9.174144       0.516485       1.196355      -0.729586      -0.006110       0.023403      -0.023122       0.033461       0.006023       0.006427      -0.011578      -0.005771      -0.013878      -0.016923       0.003856       0.013067              1.730301       1.697975      -0.088482       0.137387       1.817240      -0.355565       1.675689          -0.000002
           35              H       2.760174      -2.155884      13.427186       0.116928       1.006147 0.72277171E+01  0.70549290E+02                                 1.774071                            1.657918      -1.341291       2.243659                    0.992887       3.877423      11.540533       0.440006       1.426121      -0.676578      -0.021169      -0.023329       0.004807       0.031867       0.005035       0.005510      -0.004721       0.002070      -0.021251      -0.012044       0.003212       0.008833              1.840768       2.049065       0.497054       0.032009       1.926400      -0.158195       1.546839          -0.000003
           36              H       4.656192      -2.240964      14.482132       0.090167       1.143977 0.81921332E+01  0.81946808E+02                                 1.886611                            1.730701      -1.254818       2.277152                    0.993844       3.883887      11.445038       0.446573       1.371129      -0.687928       0.002834      -0.033250       0.029730       0.044693       0.003734       0.008371      -0.010061      -0.008961      -0.011019      -0.016076       0.003390       0.012686              1.971946       1.682668      -0.108529       0.204637       2.150014      -0.657114       2.083157          -0.000003
           37              H      -5.451521       7.874762      16.022715       0.085901       1.217669 0.90618040E+01  0.93649922E+02                                 2.000046                            1.843570      -1.568263       2.113206                    0.991817       4.341753      13.321653       0.421383       1.406487      -0.678540      -0.018476       0.033395       0.015311       0.041122      -0.004255      -0.003331      -0.000024      -0.007327      -0.033688      -0.012074       0.000758       0.011315              2.090879       1.704820      -0.371049      -0.194480       2.627553       0.557415       1.940264          -0.000002
           38              H       8.897350       5.808543      16.144124       0.114331       1.207127 0.98095395E+01  0.10215608E+03                                 1.929105                            1.879323      -1.246848       2.287061                    0.994377       3.828136      11.331211       0.435617       1.350161      -0.693902      -0.020788      -0.006866       0.021297       0.030543       0.007710      -0.006718      -0.004002      -0.002429      -0.012313      -0.008971      -0.004137       0.013108              1.907849       2.002805       0.162329      -0.345227       1.822734      -0.041083       1.898010          -0.000002
           39              H      -3.627439       4.290288      13.860321       0.131488       1.035374 0.76663936E+01  0.74673805E+02                                 1.717084                            1.642290      -0.898773       2.466069                    0.998933       3.390792       9.542075       0.476638       1.319289      -0.701591       0.016405      -0.028674      -0.013590       0.035721      -0.001193      -0.007833       0.004279       0.000491      -0.028029      -0.013476       0.003512       0.009964              1.738414       1.521360      -0.124625      -0.123092       2.120542       0.307612       1.573339          -0.000004
           40              H      -2.610967       6.326840      13.845555       0.063233       1.471214 0.11527742E+02  0.12407940E+03                                 2.114311                            1.965737      -1.444999       2.155165                    0.993253       4.195150      12.325535       0.452702       1.257008      -0.711614       0.031327      -0.005547      -0.017992       0.036550      -0.011039      -0.007643       0.014639      -0.004056      -0.039236      -0.020631      -0.004099       0.024729              2.160920       2.671936       0.328843      -0.588621       1.806659      -0.172649       2.004164          -0.000004
           41              H      -0.932610      -1.894890      11.113851       0.083460       1.054750 0.75288477E+01  0.73921756E+02                                 1.800250                            1.667826      -1.224388       2.286125                    0.994043       3.908517      11.503533       0.450255       1.385492      -0.684440      -0.024706      -0.037281      -0.000110       0.044725       0.000897       0.004790      -0.007508      -0.017447      -0.022806      -0.012990      -0.002049       0.015039              1.860753       2.028424       0.497364       0.056881       2.091076      -0.014924       1.462760          -0.000002
           42              H       1.050073      -2.144262      12.109734       0.123375       0.900798 0.63497623E+01  0.59815450E+02                                 1.634991                            1.545623      -1.071876       2.379566                    0.996290       3.600534      10.419371       0.460860       1.410850      -0.680552       0.005538      -0.030354       0.014816       0.034228       0.004515       0.005333      -0.007132      -0.007033      -0.028671      -0.014756       0.003225       0.011531              1.677388       1.596511      -0.151888       0.163713       1.952810      -0.286086       1.482841          -0.000002
           43              H       1.726286       1.695809      11.497766       0.109439       1.141028 0.85483095E+01  0.83926004E+02                                 1.690025                            1.623782      -1.013070       2.389164                    0.998094       3.352009       8.891666       0.539366       1.156661      -0.739180       0.017053       0.029631       0.006571       0.034813       0.002389       0.009831      -0.004706      -0.016393      -0.038014      -0.019305       0.003944       0.015362              1.687532       1.849672       0.244419       0.159774       1.847754       0.063996       1.365170          -0.000003
           44              H      -0.308111       1.873528      10.296801       0.098853       1.308027 0.94408492E+01  0.97197800E+02                                 2.015615                            1.824492      -1.287133       2.262577                    0.994814       3.843854      11.244036       0.449942       1.322221      -0.698843      -0.008365       0.042552      -0.018352       0.047089       0.010790       0.006278      -0.003538      -0.016977      -0.036221      -0.017405      -0.002367       0.019772              2.123825       1.981717      -0.545791       0.337512       2.548983      -0.528816       1.840774          -0.000002
           45              H      -1.167166      10.801775       5.300982       0.085284       1.035114 0.72916700E+01  0.71258441E+02                                 1.797482                            1.656339      -1.296740       2.251584                    0.993378       3.982047      11.819936       0.444216       1.410920      -0.679079      -0.033672       0.006634      -0.030267       0.045759       0.005326       0.017222      -0.008848       0.001220       0.003765      -0.021556       0.003274       0.018282              1.885567       2.237161       0.064242       0.577323       1.477755       0.060267       1.941785          -0.000003
           46              H       0.190623      12.513307       5.512628       0.123933       0.969785 0.72764310E+01  0.71043345E+02                                 1.724109                            1.660813      -1.310400       2.265206                    0.993593       3.790637      11.231559       0.441313       1.421524      -0.678085      -0.012868       0.029160      -0.014161       0.034877       0.002886       0.010987      -0.007189      -0.011063      -0.011482      -0.016841       0.005324       0.011517              1.733560       1.560741       0.019773       0.112072       2.030331      -0.243684       1.609609          -0.000004
           47              H       2.453464      10.237078       7.835806       0.125536       1.134354 0.85897385E+01  0.85056514E+02                                 1.747516                            1.681236      -0.886551       2.463544                    0.999044       3.306395       9.021872       0.501268       1.233981      -0.722002       0.021479      -0.002516       0.025986       0.033807       0.002291       0.013632      -0.008148      -0.005221      -0.008779      -0.018281       0.004662       0.013619              1.746837       1.968439       0.070782       0.390271       1.523818      -0.014500       1.748254          -0.000003
           48              H       1.005190       8.557215       7.322279       0.069396       1.428622 0.10723536E+02  0.11118129E+03                                 1.962208                            1.816728      -0.985438       2.392712                    0.998067       3.552112       9.614849       0.511846       1.154178      -0.741175       0.009030      -0.038098       0.005977       0.039607      -0.003072       0.012193      -0.004027      -0.007530      -0.039170      -0.019827       0.005273       0.014554              2.006439       1.566254      -0.054337       0.084051       2.804326      -0.275562       1.648736          -0.000003
           49              H       0.415441       7.438731       4.749719       0.080312       1.223661 0.87346335E+01  0.87379136E+02                                 1.868104                            1.708590      -0.937349       2.418522                    0.998040       3.620136      10.126053       0.488518       1.253321      -0.714876       0.023245       0.036995      -0.006912       0.044235       0.011017      -0.014057      -0.001303      -0.003819      -0.026738      -0.019490      -0.000205       0.019695              1.979601       1.658437       0.535357      -0.030037       2.738198       0.061028       1.542167          -0.000002
           50              H       1.155502       5.607688       3.584849       0.115998       1.149639 0.87201720E+01  0.86439704E+02                                 1.733807                            1.667927      -0.965805       2.417774                    0.998437       3.390267       9.174148       0.516485       1.196355      -0.729586       0.024136       0.001573      -0.023122       0.033461       0.006553      -0.013013       0.002452      -0.002577      -0.013878      -0.016923       0.003856       0.013067              1.730301       1.858313      -0.035262      -0.380741       1.656902       0.018381       1.675689          -0.000002
           51              H      -1.752855       3.551590       5.223871       0.116928       1.006147 0.72277159E+01  0.70549275E+02                                 1.774071                            1.657918      -1.341291       2.243659                    0.992887       3.877423      11.540533       0.440006       1.426121      -0.676578      -0.015473      -0.027440       0.004807       0.031867       0.003417      -0.006216       0.003742      -0.007681      -0.021251      -0.012044       0.003212       0.008833              1.840768       1.641353       0.361727      -0.160224       2.334111      -0.019456       1.546839          -0.000003
           52              H      -2.430887       5.324270       6.278817       0.090167       1.143977 0.81921359E+01  0.81946841E+02                                 1.886612                            1.730702      -1.254818       2.277152                    0.993844       3.883887      11.445038       0.446573       1.371129      -0.687928      -0.032450      -0.007784       0.029730       0.044693       0.005672      -0.012186       0.004775       0.002717      -0.011019      -0.016076       0.003390       0.012686              1.971947       2.168533       0.052739      -0.688122       1.664149      -0.012786       2.083158          -0.000003
           53              H      10.353927      -1.082158       7.819400       0.085901       1.217672 0.90618203E+01  0.93650133E+02                                 2.000050                            1.843572      -1.568264       2.113206                    0.991817       4.341756      13.321666       0.421383       1.406487      -0.678540       0.037515      -0.007016       0.015311       0.041122      -0.001220       0.001026      -0.003169       0.010962      -0.033688      -0.012074       0.000758       0.011315              2.090885       2.757864      -0.021529       0.590304       1.574519      -0.008983       1.940270          -0.000002
           54              H       3.872734      11.885243       7.940809       0.114334       1.206991 0.98080641E+01  0.10213617E+03                                 1.928909                            1.879142      -1.246760       2.287100                    0.994381       3.827857      11.329879       0.435655       1.350104      -0.693915       0.000032      -0.021893       0.021298       0.030543       0.006906      -0.001681      -0.007638      -0.007272      -0.012312      -0.008972      -0.004136       0.013107              1.907656       1.743370       0.076260       0.069749       2.081780      -0.340534       1.897817          -0.000002
           55              H       6.377334      -0.480129       5.657006       0.131488       1.035376 0.76664083E+01  0.74673984E+02                                 1.717086                            1.642292      -0.898774       2.466068                    0.998933       3.390794       9.542083       0.476638       1.319289      -0.701591      -0.032382       0.006537      -0.013590       0.035721      -0.001103       0.006529      -0.006086       0.001033      -0.028029      -0.013476       0.003512       0.009964              1.738415       2.135605       0.079255       0.330727       1.506302      -0.019920       1.573340          -0.000004
           56              H       7.989987       1.126144       5.642240       0.063233       1.471214 0.11527739E+02  0.12407936E+03                                 2.114311                            1.965737      -1.444999       2.155165                    0.993253       4.195150      12.325536       0.452702       1.257008      -0.711614      -0.015134       0.027985      -0.017993       0.036550      -0.007635       0.016301      -0.002642       0.016453      -0.039235      -0.020630      -0.004099       0.024729              2.160919       1.695892       0.004876       0.021568       2.782703      -0.613039       2.004164          -0.000004
           57              H      -0.341850       0.129041       2.910536       0.083460       1.054750 0.75288475E+01  0.73921753E+02                                 1.800250                            1.667826      -1.224387       2.286125                    0.994043       3.908517      11.503533       0.450255       1.385492      -0.684440      -0.027600      -0.035193      -0.000110       0.044725       0.005935      -0.008634       0.002181       0.012912      -0.022806      -0.012990      -0.002049       0.015039              1.860753       1.787453       0.417381      -0.032083       2.332047       0.049284       1.462760          -0.000002
           58              H      -1.203110       1.932219       3.906419       0.123376       0.900797 0.63497548E+01  0.59815364E+02                                 1.634990                            1.545622      -1.071876       2.379566                    0.996290       3.600532      10.419365       0.460860       1.410850      -0.680552      -0.030553      -0.004306       0.014816       0.034228       0.005722      -0.008449       0.002815       0.000238      -0.028671      -0.014756       0.003225       0.011531              1.677386       2.008274      -0.015216      -0.323093       1.541045       0.065254       1.482841          -0.000002
           59              H       2.228425       3.783701       3.294451       0.109439       1.141029 0.85483200E+01  0.83926142E+02                                 1.690027                            1.623783      -1.013070       2.389164                    0.998094       3.352010       8.891674       0.539365       1.156663      -0.739180       0.022750       0.025519       0.006571       0.034813       0.006816      -0.007564       0.007848       0.010282      -0.038015      -0.019305       0.003944       0.015362              1.687534       1.701794       0.195335       0.010406       1.995636       0.171799       1.365171          -0.000003
           60              H       3.037970       1.908870       2.093486       0.098852       1.308029 0.94408667E+01  0.97198025E+02                                 2.015617                            1.824493      -1.287135       2.262576                    0.994814       3.843857      11.244047       0.449942       1.322221      -0.698843       0.043020       0.005466      -0.018352       0.047089       0.013724      -0.005336       0.004843       0.000704      -0.036221      -0.017405      -0.002367       0.019772              2.123827       2.819054      -0.267865      -0.608215       1.711651       0.153740       1.840775          -0.000002
           61              H      -1.290890      10.630347       2.902333       0.085283       1.035115 0.72916725E+01  0.71258475E+02                                 1.797483                            1.656339      -1.296741       2.251584                    0.993378       3.982049      11.819945       0.444216       1.410921      -0.679079      -0.016904       0.029867       0.030267       0.045759       0.003904      -0.013822       0.013558      -0.007347       0.003765      -0.021556       0.003274       0.018282              1.885568       1.514703      -0.175556      -0.124669       2.200215       0.566914       1.941786          -0.000003
           62              H      -2.487550       8.802523       2.690687       0.123933       0.969783 0.72764158E+01  0.71043164E+02                                 1.724108                            1.660811      -1.310399       2.265206                    0.993593       3.790635      11.231553       0.441313       1.421525      -0.678085      -0.031729       0.003027       0.014161       0.034877       0.005621      -0.010284       0.008162       0.005416      -0.011482      -0.016841       0.005324       0.011517              1.733559       1.971904       0.156246      -0.266581       1.619164       0.029601       1.609608          -0.000004
           63              H       0.385624       7.371951       0.367509       0.125537       1.134345 0.85896534E+01  0.85055463E+02                                 1.747506                            1.681227      -0.886548       2.463545                    0.999044       3.306388       9.021843       0.501269       1.233981      -0.722002       0.009154      -0.019593      -0.025986       0.033808       0.003397      -0.012028       0.010371       0.001445      -0.008779      -0.018281       0.004662       0.013619              1.746828       1.525609      -0.076196      -0.136702       1.966632       0.365829       1.748242          -0.000003
           64              H       1.523723       9.275676       0.881036       0.069396       1.428621 0.10723528E+02  0.11118120E+03                                 1.962209                            1.816728      -0.985437       2.392713                    0.998067       3.552110       9.614846       0.511846       1.154179      -0.741175       0.039003       0.003432      -0.005977       0.039607      -0.000211      -0.007663       0.010304       0.009710      -0.039170      -0.019827       0.005273       0.014554              2.006439       2.713955       0.326607      -0.288009       1.656627      -0.007036       1.648736          -0.000003
           65              H       2.399477      10.187742       3.453596       0.080312       1.223656 0.87345985E+01  0.87378741E+02                                 1.868104                            1.708590      -0.937347       2.418523                    0.998040       3.620127      10.126041       0.488516       1.253327      -0.714875      -0.027789      -0.033716       0.006912       0.044235       0.009972       0.003192      -0.013751      -0.010115      -0.026738      -0.019490      -0.000205       0.019695              1.979601       2.310922       0.751929       0.067383       2.085713      -0.009283       1.542167          -0.000002
           66              H       4.370427      10.062176       4.618466       0.115998       1.149639 0.87201770E+01  0.86439769E+02                                 1.733808                            1.667927      -0.965807       2.417773                    0.998437       3.390268       9.174153       0.516485       1.196355      -0.729586       0.006110      -0.023403       0.023122       0.033461       0.006023       0.006427      -0.011578      -0.005771      -0.013878      -0.016923       0.003856       0.013067              1.730303       1.697976      -0.088483       0.137387       1.817241      -0.355565       1.675690          -0.000002
           67              H       5.405649      13.470166       2.979444       0.116928       1.006147 0.72277199E+01  0.70549325E+02                                 1.774072                            1.657919      -1.341292       2.243658                    0.992887       3.877424      11.540538       0.440005       1.426121      -0.676578       0.021169       0.023329      -0.004807       0.031867       0.005035       0.005510      -0.004721       0.002070      -0.021251      -0.012044       0.003212       0.008833              1.840768       2.049065       0.497054       0.032009       1.926400      -0.158195       1.546840          -0.000003
           68              H       3.509631      13.555246       1.924498       0.090166       1.143977 0.81921351E+01  0.81946835E+02                                 1.886612                            1.730702      -1.254819       2.277152                    0.993844       3.883888      11.445043       0.446573       1.371130      -0.687928      -0.002834       0.033250      -0.029730       0.044693       0.003734       0.008371      -0.010061      -0.008961      -0.011019      -0.016076       0.003390       0.012686              1.971947       1.682668      -0.108530       0.204638       2.150015      -0.657114       2.083158          -0.000003
           69              H      13.617344       3.439520       0.383915       0.085901       1.217669 0.90618071E+01  0.93649965E+02                                 2.000046                            1.843570      -1.568263       2.113206                    0.991817       4.341754      13.321658       0.421383       1.406488      -0.678540       0.018476      -0.033395      -0.015311       0.041122      -0.004255      -0.003331      -0.000024      -0.007327      -0.033688      -0.012074       0.000758       0.011315              2.090880       1.704821      -0.371049      -0.194480       2.627554       0.557416       1.940265          -0.000002
           70              H      -0.731527       5.505739       0.262506       0.114331       1.207126 0.98095346E+01  0.10215601E+03                                 1.929104                            1.879323      -1.246848       2.287061                    0.994377       3.828135      11.331205       0.435617       1.350161      -0.693903       0.020788       0.006866      -0.021297       0.030543       0.007710      -0.006719      -0.004002      -0.002429      -0.012313      -0.008971      -0.004137       0.013108              1.907848       2.002804       0.162329      -0.345226       1.822733      -0.041083       1.898009          -0.000002
           71              H      11.793262       7.023994       2.546309       0.131488       1.035374 0.76663895E+01  0.74673756E+02                                 1.717084                            1.642290      -0.898772       2.466069                    0.998933       3.390791       9.542072       0.476638       1.319289      -0.701591      -0.016405       0.028674       0.013590       0.035721      -0.001193      -0.007833       0.004279       0.000491      -0.028029      -0.013476       0.003512       0.009964              1.738413       1.521360      -0.124625      -0.123092       2.120542       0.307612       1.573339          -0.000004
           72              H      10.776790       4.987442       2.561075       0.063233       1.471215 0.11527751E+02  0.12407952E+03                                 2.114312                            1.965738      -1.444999       2.155165                    0.993253       4.195152      12.325543       0.452702       1.257008      -0.711614      -0.031327       0.005547       0.017992       0.036550      -0.011039      -0.007642       0.014639      -0.004056      -0.039237      -0.020631      -0.004099       0.024729              2.160921       2.671938       0.328843      -0.588622       1.806660      -0.172649       2.004165          -0.000004
           73              H       9.098433      13.209172       5.292779       0.083460       1.054750 0.75288481E+01  0.73921762E+02                                 1.800250                            1.667826      -1.224387       2.286125                    0.994043       3.908517      11.503534       0.450255       1.385492      -0.684440       0.024706       0.037281       0.000110       0.044725       0.000897       0.004790      -0.007508      -0.017447      -0.022806      -0.012990      -0.002049       0.015039              1.860754       2.028424       0.497364       0.056881       2.091076      -0.014924       1.462760          -0.000002
           74              H       7.115750      13.458544       4.296896       0.123375       0.900799 0.63497695E+01  0.59815534E+02                                 1.634992                            1.545623      -1.071877       2.379565                    0.996290       3.600536      10.419377       0.460860       1.410849      -0.680552      -0.005538       0.030354      -0.014816       0.034228       0.004515       0.005333      -0.007132      -0.007033      -0.028671      -0.014756       0.003225       0.011531              1.677388       1.596512      -0.151888       0.163713       1.952811      -0.286087       1.482842          -0.000002
           75              H       6.439537       9.618473       4.908864       0.109439       1.141029 0.85483241E+01  0.83926197E+02                                 1.690028                            1.623784      -1.013071       2.389164                    0.998094       3.352011       8.891679       0.539365       1.156663      -0.739180      -0.017053      -0.029631      -0.006571       0.034813       0.002389       0.009831      -0.004706      -0.016393      -0.038015      -0.019305       0.003944       0.015362              1.687535       1.849675       0.244419       0.159774       1.847757       0.063996       1.365172          -0.000003
           76              H       8.473934       9.440754       6.109829       0.098853       1.308027 0.94408529E+01  0.97197850E+02                                 2.015616                            1.824492      -1.287134       2.262577                    0.994814       3.843855      11.244041       0.449942       1.322221      -0.698843       0.008365      -0.042552       0.018352       0.047089       0.010790       0.006278      -0.003538      -0.016977      -0.036221      -0.017405      -0.002367       0.019772              2.123826       1.981718      -0.545792       0.337512       2.548984      -0.528817       1.840775          -0.000002
           77              H      -0.001308       6.475061      11.788164       0.532689       0.330402 0.16638265E+01  0.11297503E+02                                 0.885158                            0.827580      -1.452219       2.497766                    0.999482       1.585164       3.990356       0.584371       1.543630      -0.660488      -0.008898      -0.014223      -0.018686       0.025112       0.002547       0.009765       0.012554       0.013525      -0.011962      -0.017976       0.000341       0.017634              0.901568       0.740333       0.022072       0.029859       1.152644       0.221114       0.811726          -0.000011
           78              H      -0.053863       7.675547      12.633105       0.357733       0.719751 0.42664542E+01  0.36422510E+02                                 1.306241                            1.175312      -1.911414       2.023531                    0.997728       3.119433       8.620727       0.590926       1.214144      -0.705902       0.015809       0.013007       0.015447       0.025646       0.014074       0.007394       0.016264      -0.015716       0.014310      -0.018754      -0.008852       0.027606              1.334931       1.389525      -0.033213       0.135240       1.232808       0.356019       1.382460          -0.000023
           79              H       0.857255       7.664657      12.821781       0.532695       0.330391 0.16637600E+01  0.11296950E+02                                 0.885142                            0.827565      -1.452227       2.497771                    0.999482       1.585142       3.990296       0.584374       1.543636      -0.660487       0.010694       0.012925       0.018686       0.025112      -0.002002       0.008837       0.013223      -0.013887      -0.011963      -0.017975       0.000341       0.017634              0.901550       1.098509       0.140959       0.200443       0.794433       0.097990       0.811709          -0.000011
           80              H      -0.298664       7.336360      11.976840       0.357821       0.719635 0.42655953E+01  0.36413419E+02                                 1.306108                            1.175196      -1.911345       2.023598                    0.997728       3.119112       8.619689       0.590952       1.214150      -0.705900      -0.007363      -0.019099      -0.015442       0.025641       0.015978       0.013104       0.012141      -0.004236       0.014308      -0.018752      -0.008852       0.027603              1.334794       1.268077      -0.073461       0.295250       1.353980       0.240489       1.382325          -0.000023
           81              H       8.167131       4.839221       4.618466       0.532689       0.330401 0.16638242E+01  0.11297485E+02                                 0.885158                            0.827580      -1.452219       2.497766                    0.999482       1.585163       3.990355       0.584370       1.543632      -0.660488       0.008898       0.014223       0.018686       0.025112       0.002547       0.009765       0.012554       0.013525      -0.011962      -0.017976       0.000341       0.017634              0.901568       0.740333       0.022072       0.029859       1.152644       0.221114       0.811726          -0.000011
           82              H       8.219686       3.638735       3.773525       0.357733       0.719752 0.42664605E+01  0.36422578E+02                                 1.306242                            1.175312      -1.911416       2.023530                    0.997728       3.119436       8.620737       0.590926       1.214144      -0.705902      -0.015808      -0.013007      -0.015447       0.025646       0.014074       0.007394       0.016264      -0.015716       0.014310      -0.018754      -0.008852       0.027606              1.334932       1.389526      -0.033213       0.135240       1.232809       0.356019       1.382461          -0.000022
           83              H       7.308568       3.649625       3.584849       0.532695       0.330392 0.16637643E+01  0.11296986E+02                                 0.885142                            0.827566      -1.452227       2.497770                    0.999482       1.585145       3.990304       0.584374       1.543634      -0.660487      -0.010694      -0.012925      -0.018686       0.025112      -0.002002       0.008837       0.013223      -0.013887      -0.011963      -0.017975       0.000341       0.017634              0.901551       1.098510       0.140959       0.200443       0.794434       0.097990       0.811709          -0.000011
           84              H       8.464487       3.977922       4.429790       0.357821       0.719636 0.42655997E+01  0.36413465E+02                                 1.306108                            1.175196      -1.911346       2.023597                    0.997728       3.119114       8.619695       0.590952       1.214149      -0.705900       0.007363       0.019099       0.015442       0.025641       0.015978       0.013104       0.012141      -0.004236       0.014308      -0.018752      -0.008852       0.027603              1.334795       1.268077      -0.073461       0.295250       1.353981       0.240489       1.382326          -0.000022
           85              W      12.380175       2.653580       8.653513       1.160806     163.669576 0.42338500E+04  0.16225246E+06                                25.158716                           22.274807       1.930707       2.108127                    0.999899     110.777026     312.680572       0.363686       0.439464      -1.137877       0.102077       0.104575      -0.024545       0.148183       0.017630      -0.003395      -0.042937       0.019449      -0.102785      -0.061643       0.013764       0.047880             27.573850      25.555766      -0.427013      -1.664519      28.020311      -0.922998      29.145474           0.000061
           86              W       8.384577      -2.882584      15.956432       1.160805     163.669586 0.42338510E+04  0.16225251E+06                                25.158718                           22.274811       1.930705       2.108126                    0.999899     110.777044     312.680656       0.363686       0.439464      -1.137877      -0.067094      -0.129823       0.024546       0.148182       0.008315      -0.039682      -0.016748      -0.036674      -0.102785      -0.061644       0.013764       0.047880             27.573849      28.031076       0.394590      -0.351643      25.545009      -1.870531      29.145461           0.000061
           87              W      -4.214352       8.660702       7.753117       1.160808     163.669489 0.42338470E+04  0.16225231E+06                                25.158707                           22.274798       1.930708       2.108127                    0.999899     110.776989     312.680430       0.363686       0.439464      -1.137877      -0.102077      -0.104574       0.024545       0.148182       0.017630      -0.003395      -0.042937       0.019450      -0.102785      -0.061644       0.013764       0.047880             27.573840      25.555759      -0.427011      -1.664517      28.020298      -0.922995      29.145465           0.000062
           88              W      -0.218754      14.196866       0.450198       1.160807     163.669514 0.42338484E+04  0.16225238E+06                                25.158709                           22.274802       1.930707       2.108127                    0.999899     110.776998     312.680473       0.363686       0.439464      -1.137877       0.067094       0.129823      -0.024546       0.148182       0.008316      -0.039682      -0.016748      -0.036674      -0.102784      -0.061644       0.013764       0.047880             27.573838      28.031066       0.394591      -0.351645      25.545002      -1.870530      29.145447           0.000060
           89              C       8.584646       0.604625      10.562588       0.099905      24.856231 0.31103429E+03  0.68348517E+04                                 7.784837                            6.145120      -0.204578       1.962061                    0.998479      26.385457      77.315454       0.612212       0.455285      -1.024020      -0.017584       0.027586      -0.036194       0.048787      -0.030944      -0.013119       0.011314       0.016631       0.117815      -0.051689       0.003944       0.047745              8.866286       9.753238       3.271219       2.212623      10.119025      -0.716659       6.726595          -0.000023
           90              C       7.754605      -0.388410      10.496962      -0.177756      31.903768 0.43707903E+03  0.10386077E+05                                 8.991336                            7.138111      -0.186356       1.923675                    0.997931      30.058776      89.570717       0.589626       0.437157      -1.041567       0.002341      -0.000195      -0.016379       0.016547      -0.012334      -0.007466      -0.006628      -0.027064       0.098102      -0.035941       0.001597       0.034344             10.463744      13.109677       4.922712       2.680080      11.181479       0.137120       7.100075           0.000032
           91              C       6.535671      -0.252254       9.840697       0.097232      34.101618 0.42198889E+03  0.98270756E+04                                 9.367858                            6.965539      -0.060008       1.998770                    0.999463      26.418070      75.081191       0.610019       0.431161      -1.057159       0.007978       0.000308       0.003183       0.008595       0.005216       0.002592      -0.004429       0.001580      -0.007663      -0.008401       0.001724       0.006677             11.756127      14.989687       7.500810       1.963235      13.490156      -0.011100       6.788539          -0.000020
           92              C       6.414343       0.933585       9.161462      -0.213253      30.837515 0.43940483E+03  0.10378959E+05                                 8.547710                            7.001898       0.155680       2.017722                    0.999602      30.039845      87.138045       0.619754       0.418406      -1.060782       0.022957      -0.004626      -0.014113       0.027342      -0.014137       0.013990       0.004929       0.044988      -0.014644      -0.027774      -0.005222       0.032996              9.498856      10.279191       4.529249       1.708488      11.569684      -0.372566       6.647695           0.000032
           93              C       7.354125       1.896167       9.374748       0.096287      22.999452 0.28168670E+03  0.59916749E+04                                 7.118107                            5.658491       0.175145       2.079039                    0.999736      25.530692      71.756167       0.675551       0.426252      -1.049159       0.021696      -0.033825       0.015288       0.042995      -0.023864      -0.026767       0.003771      -0.040338       0.095405      -0.053420       0.008675       0.044745              7.927428       8.727294       2.706319       1.815809      10.002548      -0.111393       5.052442          -0.000021
           94              C       8.207289       4.678401      11.558471       0.065146      27.122639 0.34050232E+03  0.75673593E+04                                 7.990818                            6.223521       0.130979       2.046948                    0.999748      26.710583      75.849208       0.646098       0.426563      -1.052708       0.034990       0.024014      -0.016421       0.045504       0.022629       0.016928      -0.024938      -0.004417       0.009644      -0.043164       0.015596       0.027567              9.323308       6.984817       0.226987      -2.354936      13.628802       2.733851       7.356305          -0.000023
           95              C       7.740072       5.788200      12.250831      -0.206602      33.318727 0.44021752E+03  0.10412728E+05                                 9.076935                            7.038815       0.054908       1.984179                    0.999526      30.212187      87.968627       0.613544       0.422049      -1.057492       0.008969      -0.009462      -0.003339       0.013458      -0.005837      -0.020567      -0.006456       0.040761       0.030454      -0.029054      -0.004402       0.033456             10.697852       7.350589      -0.745516      -2.311822      17.004538       3.257040       7.738430           0.000019
           96              C       8.342645       6.979630      12.098249       0.130087      33.855322 0.36825839E+03  0.83008759E+04                                 9.362007                            6.525889      -0.004891       2.030062                    0.999499      25.387727      71.326746       0.626580       0.433669      -1.054085       0.005539       0.003928      -0.008515       0.010891      -0.000243       0.011901       0.000927       0.012448       0.019437      -0.009731      -0.007040       0.016771             12.298950       9.025547      -3.212784      -3.914210      18.810292       5.064716       9.061011          -0.000000
           97              C       9.440002       6.972124      11.292683      -0.161711      32.389813 0.40705999E+03  0.94996088E+04                                 9.081666                            6.880265      -0.131545       1.951202                    0.998047      29.247627      86.292897       0.601832       0.436097      -1.042485      -0.019551       0.001830      -0.003122       0.019884       0.010684       0.035568      -0.015920      -0.001535       0.043181      -0.043069       0.001598       0.041471             10.780970       8.851012      -1.384230      -4.093549      14.010155       3.606048       9.481743           0.000017
           98              C       9.849004       5.913239      10.674153       0.099682      27.550168 0.32166379E+03  0.71041802E+04                                 8.296296                            6.212299      -0.115198       1.990724                    0.998342      26.291876      76.393759       0.616397       0.449918      -1.030513      -0.046756      -0.034727      -0.005086       0.058463       0.003868       0.021782      -0.022633       0.038703       0.065411      -0.041536      -0.000180       0.041716              9.874399       7.461273       0.052560      -3.113483      14.080406       2.531095       8.081519          -0.000020
           99              C      -1.393221      12.254210       9.044975       0.122221      23.945216 0.32274161E+03  0.71647128E+04                                 7.665995                            6.295846      -0.336522       1.923659                    0.997300      26.571857      78.501628       0.599070       0.460558      -1.020110       0.024653      -0.016580       0.022332       0.037167      -0.018361      -0.030890       0.033482       0.015390       0.078417      -0.038428      -0.024105       0.062532              8.501936      10.911277       2.732154       1.823500       8.498494      -0.752626       6.096037          -0.000022
          100              C       4.410641      -1.303644       9.028568      -0.178087      30.804452 0.43144848E+03  0.10221057E+05                                 8.756910                            7.058250      -0.135946       1.938200                    0.998071      30.135854      89.719599       0.597094       0.433009      -1.043853      -0.009864      -0.025187      -0.004159       0.027368      -0.012168      -0.029353      -0.001109      -0.038132       0.005648      -0.042277       0.015092       0.027185              9.995806      13.427332       4.692910       2.415829       9.410993      -0.036427       7.149091           0.000026
          101              C       5.504647      -1.353990       9.773429       0.103767      32.180051 0.40115557E+03  0.92488820E+04                                 9.055566                            6.827677      -0.115985       1.985576                    0.999467      26.250961      74.878799       0.609629       0.435777      -1.051560       0.000081      -0.008419       0.014688       0.016929       0.003908      -0.003100      -0.009578      -0.004122       0.008276      -0.008118      -0.004724       0.012842             11.148148      14.203684       6.479275       2.437071      12.428217       0.285441       6.812542          -0.000018
          102              C       0.961084      11.955245      10.352584      -0.170562      29.386053 0.42981425E+03  0.10110873E+05                                 8.350981                            6.964418       0.202173       2.048542                    0.999037      29.380754      85.445838       0.615288       0.423175      -1.056284       0.001432       0.015614      -0.003605       0.016089      -0.016873       0.002191       0.008064       0.040818       0.061634      -0.037939       0.016130       0.021809              9.142390      10.558363       3.830104       1.134787      10.768274      -0.916885       6.100532           0.000038
          103              C       0.009350      10.993081      10.329614       0.040383      27.695626 0.38244827E+03  0.87880995E+04                                 8.163055                            6.666808      -0.021585       1.983112                    0.999625      28.213238      82.627827       0.611631       0.435807      -1.042547      -0.051503       0.024857      -0.022190       0.061342      -0.032775       0.008112      -0.003425       0.012709       0.015264      -0.036087       0.002721       0.033366              8.963145      10.267739       3.129662       1.382996      10.194828      -1.364900       6.426868          -0.000030
          104              C       7.977963      10.421582      13.476406       0.130687      27.488824 0.31894243E+03  0.70146474E+04                                 8.253781                            6.167530      -0.051787       2.016575                    0.999303      25.750811      74.163813       0.622689       0.447241      -1.034183      -0.034713      -0.019305       0.010902       0.041189       0.007197       0.037078      -0.024495       0.014503       0.088623      -0.046893      -0.009485       0.056378              9.832296      10.435608      -2.207568      -2.944820      12.332926       3.065602       6.728353          -0.000036
          105              C       8.513252       9.333946      12.856235      -0.160831      33.182662 0.41438887E+03  0.96742825E+04                                 9.137980                            6.888990       0.096442       2.024175                    0.998871      28.924917      84.225454       0.610887       0.429471      -1.050766      -0.003972       0.016468       0.002206       0.017083      -0.000471       0.003056      -0.013537       0.033820       0.079437      -0.033220       0.003309       0.029911             10.978448       9.550531      -1.826860      -2.359874      16.065831       4.072934       7.318981           0.000034
          106              C       7.823481       8.208449      12.754514       0.100062      35.596063 0.38996290E+03  0.89081494E+04                                 9.642731                            6.700055       0.026907       2.032313                    0.999488      25.944274      73.144079       0.621122       0.431683      -1.056328      -0.010059       0.003576       0.000602       0.010693      -0.002850      -0.010016       0.000188      -0.003267       0.025794      -0.011712      -0.002125       0.013838             12.687420      10.601952      -3.974075      -3.221284      19.320436       5.891096       8.139871          -0.000004
          107              C       6.495562       8.261509      13.246713      -0.206320      36.126786 0.48535887E+03  0.11721404E+05                                 9.537361                            7.352225       0.166429       2.008188                    0.999847      30.820076      89.604490       0.607272       0.417644      -1.064133       0.014777       0.016976      -0.005745       0.023229       0.037554      -0.005943       0.003592      -0.015364      -0.090808      -0.034472      -0.019005       0.053478             11.204537      12.077494      -3.873449      -3.554993      13.756805       4.432373       7.779312           0.000031
          108              C       5.980357       9.406683      13.943995       0.060876      30.049855 0.38954955E+03  0.89715403E+04                                 8.680334                            6.753985       0.051252       2.019447                    0.999207      27.655273      80.468408       0.605638       0.439126      -1.043008       0.028806       0.036071       0.003816       0.046319       0.013758       0.001565      -0.013324       0.026433       0.001743      -0.025740       0.005994       0.019746             10.012404      11.237070      -2.536881      -3.355212      11.688605       3.327021       7.111536          -0.000046
          109              C       9.133543       1.365157      14.047357       0.099905      24.856217 0.31103424E+03  0.68348503E+04                                 7.784834                            6.145119      -0.204578       1.962061                    0.998479      26.385457      77.315452       0.612212       0.455285      -1.024020      -0.031720       0.007999       0.036194       0.048787      -0.029775       0.014870      -0.008886       0.023676       0.117815      -0.051689       0.003944       0.047745              8.866279       8.126656       2.731321      -1.377187      11.745589       1.874208       6.726593          -0.000018
          110              C       9.814539       2.465763      14.112983      -0.177756      31.903749 0.43707911E+03  0.10386079E+05                                 8.991332                            7.138112      -0.186356       1.923675                    0.997931      30.058767      89.570682       0.589626       0.437158      -1.041567       0.000923      -0.002161       0.016379       0.016547      -0.001795      -0.003938      -0.009174       0.036443       0.098102      -0.035942       0.001598       0.034344             10.463736       8.429229       3.369174      -0.714134      15.861904       2.586822       7.100074           0.000030
          111              C       9.301327       3.579743      14.769248       0.097232      34.101549 0.42198894E+03  0.98270763E+04                                 9.367839                            6.965539      -0.060007       1.998770                    0.999463      26.418062      75.081151       0.610019       0.431161      -1.057159       0.002221      -0.007668      -0.003183       0.008594       0.003708      -0.005020       0.001065      -0.007504      -0.007664      -0.008400       0.001724       0.006676             11.756091       9.153735       5.563719      -0.628983      19.326012       1.859791       6.788527          -0.000020
          112              C       8.137644       3.321331      15.448483      -0.213253      30.837501 0.43940477E+03  0.10378957E+05                                 8.547706                            7.001898       0.155682       2.017722                    0.999602      30.039824      87.137948       0.619754       0.418406      -1.060782       0.011622      -0.020330       0.014113       0.027342      -0.024782       0.000271       0.014830      -0.019153      -0.014644      -0.027775      -0.005223       0.032997              9.498853       8.733298       4.016149      -0.891791      13.115580       1.504137       6.647681           0.000029
          113              C       7.520121       2.126166      15.235197       0.096287      22.999459 0.28168683E+03  0.59916782E+04                                 7.118109                            5.658492       0.175144       2.079039                    0.999736      25.530694      71.756172       0.675551       0.426252      -1.049159       0.038937      -0.009936      -0.015288       0.042995      -0.007067       0.012011      -0.024217       0.060872       0.095405      -0.053420       0.008675       0.044745              7.927429       8.257728       2.550461      -0.677736      10.472119       1.688265       5.052440          -0.000019
          114              C       5.148308       0.439982      13.051474       0.065147      27.122734 0.34050384E+03  0.75673947E+04                                 7.990797                            6.223506       0.130981       2.046949                    0.999748      26.710676      75.849261       0.646104       0.426559      -1.052712      -0.011769      -0.040773       0.016421       0.045504       0.019458      -0.029001       0.008210      -0.023521       0.009644      -0.043164       0.015596       0.027567              9.323281      12.833695       2.168345       3.336497       7.779861      -1.373819       7.356286          -0.000024
          115              C       3.947832       0.533803      12.359114      -0.206602      33.318751 0.44021798E+03  0.10412742E+05                                 9.076940                            7.038820       0.054907       1.984179                    0.999526      30.212195      87.968658       0.613544       0.422049      -1.057492       0.011806      -0.005531       0.003339       0.013458      -0.016865       0.000351      -0.021554      -0.025691       0.030452      -0.029054      -0.004402       0.033456             10.697856      16.492298       2.288781       3.819483       7.862835      -1.168088       7.738435           0.000019
          116              C       3.006885      -0.413415      12.511696       0.130088      33.855332 0.36825863E+03  0.83008827E+04                                 9.362009                            6.525891      -0.004891       2.030062                    0.999499      25.387726      71.326743       0.626580       0.433669      -1.054085      -0.001983      -0.006494       0.008515       0.010891      -0.003917      -0.002869       0.011587      -0.009687       0.019437      -0.009731      -0.007040       0.016772             12.298952      19.760398       0.350308       6.039905       8.075443      -2.119438       9.061016           0.000001
          117              C       3.359698      -1.452535      13.317262      -0.161711      32.389818 0.40706002E+03  0.94996096E+04                                 9.081666                            6.880265      -0.131544       1.951202                    0.998047      29.247627      86.292891       0.601833       0.436097      -1.042485      -0.007896       0.017979       0.003122       0.019883       0.009023      -0.026314       0.028742      -0.011548       0.043181      -0.043069       0.001598       0.041471             10.780972      14.325896       0.432985       4.711998       8.535277      -2.749150       9.481743           0.000016
          118              C       4.493514      -1.507143      13.935792       0.099683      27.550164 0.32166371E+03  0.71041781E+04                                 8.296296                            6.212299      -0.115198       1.990724                    0.998342      26.291873      76.393751       0.616397       0.449919      -1.030513       0.018230       0.055315       0.005086       0.058463      -0.008471      -0.028343       0.013544      -0.035647       0.065411      -0.041536      -0.000180       0.041716              9.874401      13.392119       2.021120       3.383036       8.149566      -2.157614       8.081518          -0.000019
          119              C      -5.066129       7.165155      15.564970       0.122221      23.945256 0.32274222E+03  0.71647294E+04                                 7.666008                            6.295856      -0.336523       1.923659                    0.997300      26.571857      78.501633       0.599069       0.460559      -1.020110       0.023502      -0.018175      -0.022332       0.037167      -0.019319       0.041509      -0.018770       0.009623       0.078416      -0.038428      -0.024105       0.062533              8.501950       7.104244       1.468568      -1.288752      12.305578       1.493528       6.096029          -0.000019
          120              C       9.629759       5.927786      15.581377      -0.178088      30.804034 0.43144083E+03  0.10220835E+05                                 8.756779                            7.058135      -0.135943       1.938201                    0.998071      30.135835      89.719484       0.597105       0.433002      -1.043857       0.020798       0.017297       0.004159       0.027368       0.001647       0.008195      -0.028208       0.045117       0.005647      -0.042278       0.015091       0.027186              9.995636       7.003353       2.560632      -0.795676      15.834545       2.281264       7.149010           0.000022
          121              C      10.022176       4.905342      14.836516       0.103767      32.180000 0.40115561E+03  0.92488825E+04                                 9.055555                            6.827680      -0.115984       1.985577                    0.999467      26.250951      74.878753       0.609628       0.435777      -1.051560       0.008015       0.002576      -0.014687       0.016929       0.004364      -0.008113      -0.005959      -0.001370       0.008276      -0.008118      -0.004724       0.012842             11.148116       8.730031       4.662395      -0.496843      17.901755       2.402934       6.812562          -0.000013
          122              C      -4.040734       5.024899      14.257361      -0.170562      29.386045 0.42981409E+03  0.10110868E+05                                 8.350981                            6.964417       0.202173       2.048542                    0.999037      29.380749      85.445822       0.615287       0.423175      -1.056284      -0.014368      -0.006278       0.003605       0.016089      -0.025728       0.006963       0.004620      -0.012538       0.061634      -0.037940       0.016130       0.021809              9.142387       8.457197       3.132672      -1.227693      12.869426       0.788168       6.100539           0.000035
          123              C      -3.427373       6.231277      14.280331       0.040383      27.695620 0.38244827E+03  0.87880995E+04                                 8.163055                            6.666808      -0.021586       1.983112                    0.999625      28.213233      82.627813       0.611631       0.435807      -1.042547      -0.039816       0.041050       0.022190       0.061342      -0.030069      -0.005805       0.006620       0.029010       0.015264      -0.036087       0.002721       0.033366              8.963143       8.330651       2.486700      -1.731082      12.131906       0.882607       6.426870          -0.000025
          124              C      -0.374702      -1.151582      11.133539       0.130687      27.488824 0.31894238E+03  0.70146459E+04                                 8.253781                            6.167529      -0.051786       2.016575                    0.999303      25.750808      74.163797       0.622689       0.447241      -1.034183       0.007386       0.039027      -0.010902       0.041189       0.001432      -0.034929       0.027474      -0.020231       0.088623      -0.046893      -0.009485       0.056378              9.832296      13.464676      -1.202163       3.837194       9.303857      -1.829162       6.728354          -0.000045
          125              C       0.826184      -1.316990      11.753710      -0.160831      33.182645 0.41438865E+03  0.96742762E+04                                 9.137977                            6.888989       0.096441       2.024175                    0.998871      28.924915      84.225451       0.610887       0.429471      -1.050766      -0.016880      -0.001418      -0.002206       0.017083      -0.010489      -0.013811      -0.001364      -0.026544       0.079437      -0.033220       0.003309       0.029911             10.978444      16.511649       0.483672       4.608966       9.104704      -0.956667       7.318979           0.000041
          126              C       1.677084      -0.307785      11.855431       0.100062      35.596058 0.38996286E+03  0.89081486E+04                                 9.642731                            6.700055       0.026906       2.032313                    0.999488      25.944281      73.144110       0.621122       0.431683      -1.056328      -0.006562       0.008421      -0.000602       0.010693      -0.001307       0.003334      -0.009447       0.006027       0.025793      -0.011712      -0.002125       0.013837             12.687418      20.831564      -0.578676       6.605919       9.090818      -1.201468       8.139872          -0.000012
          127              C       1.208405       0.935808      11.363232      -0.206320      36.126797 0.48535876E+03  0.11721401E+05                                 9.537365                            7.352226       0.166427       2.008187                    0.999847      30.820082      89.604531       0.607272       0.417644      -1.064133      -0.011457      -0.019373       0.005745       0.023229       0.034694       0.005282      -0.004508      -0.032597      -0.090809      -0.034473      -0.019005       0.053478             11.204543      15.906333      -2.602588       5.326596       9.927979      -1.977711       7.779318           0.000042
          128              C      -0.040762       1.064029      10.665950       0.060876      30.049878 0.38954982E+03  0.89715483E+04                                 8.680340                            6.753988       0.051250       2.019446                    0.999207      27.655285      80.468465       0.605638       0.439126      -1.043007      -0.025160      -0.038702      -0.003815       0.046318       0.003125      -0.013138      -0.002712      -0.037641       0.001742      -0.025740       0.005994       0.019746             10.012412      13.160760      -1.898379       4.214589       9.764932      -2.136309       7.111544          -0.000058
          129              C      -0.418823      10.709657       5.844042       0.099905      24.856232 0.31103430E+03  0.68348518E+04                                 7.784838                            6.145120      -0.204578       1.962061                    0.998479      26.385456      77.315451       0.612212       0.455285      -1.024020       0.017584      -0.027586       0.036194       0.048787      -0.030944      -0.013119       0.011314       0.016631       0.117815      -0.051689       0.003944       0.047745              8.866287       9.753238       3.271219       2.212623      10.119026      -0.716660       6.726596          -0.000023
          130              C       0.411218      11.702692       5.909668      -0.177756      31.903765 0.43707899E+03  0.10386075E+05                                 8.991335                            7.138111      -0.186355       1.923675                    0.997931      30.058774      89.570709       0.589626       0.437157      -1.041567      -0.002341       0.000195       0.016379       0.016547      -0.012334      -0.007466      -0.006628      -0.027064       0.098102      -0.035941       0.001597       0.034344             10.463742      13.109675       4.922711       2.680079      11.181478       0.137120       7.100074           0.000032
          131              C       1.630152      11.566536       6.565933       0.097232      34.101619 0.42198891E+03  0.98270759E+04                                 9.367858                            6.965539      -0.060008       1.998770                    0.999463      26.418070      75.081189       0.610019       0.431161      -1.057159      -0.007977      -0.000308      -0.003183       0.008595       0.005216       0.002592      -0.004429       0.001581      -0.007664      -0.008401       0.001724       0.006677             11.756127      14.989685       7.500810       1.963234      13.490156      -0.011100       6.788538          -0.000022
          132              C       1.751480      10.380697       7.245168      -0.213253      30.837513 0.43940478E+03  0.10378958E+05                                 8.547710                            7.001898       0.155680       2.017722                    0.999602      30.039842      87.138039       0.619754       0.418406      -1.060782      -0.022957       0.004626       0.014113       0.027342      -0.014137       0.013990       0.004929       0.044988      -0.014644      -0.027774      -0.005222       0.032996              9.498857      10.279191       4.529250       1.708488      11.569686      -0.372566       6.647695           0.000033
          133              C       0.811698       9.418115       7.031882       0.096286      22.999459 0.28168678E+03  0.59916772E+04                                 7.118109                            5.658492       0.175144       2.079039                    0.999736      25.530700      71.756201       0.675551       0.426252      -1.049159      -0.021696       0.033825      -0.015288       0.042995      -0.023864      -0.026767       0.003771      -0.040338       0.095405      -0.053420       0.008675       0.044745              7.927431       8.727296       2.706319       1.815809      10.002553      -0.111394       5.052443          -0.000021
          134              C      -0.041466       6.635881       4.848159       0.065146      27.122755 0.34050418E+03  0.75674045E+04                                 7.990803                            6.223510       0.130978       2.046948                    0.999748      26.710688      75.849319       0.646103       0.426559      -1.052712      -0.034990      -0.024014       0.016421       0.045504       0.022629       0.016928      -0.024938      -0.004417       0.009644      -0.043164       0.015596       0.027567              9.323289       6.984805       0.226988      -2.354931      13.628773       2.733843       7.356290          -0.000022
          135              C       0.425751       5.526082       4.155799      -0.206602      33.318751 0.44021779E+03  0.10412737E+05                                 9.076941                            7.038819       0.054908       1.984179                    0.999526      30.212201      87.968693       0.613544       0.422049      -1.057492      -0.008969       0.009462       0.003339       0.013458      -0.005837      -0.020567      -0.006456       0.040761       0.030455      -0.029054      -0.004402       0.033456             10.697859       7.350594      -0.745517      -2.311824      17.004549       3.257042       7.738435           0.000019
          136              C      -0.176822       4.334652       4.308381       0.130088      33.855317 0.36825829E+03  0.83008734E+04                                 9.362007                            6.525888      -0.004891       2.030062                    0.999499      25.387724      71.326741       0.626580       0.433669      -1.054085      -0.005538      -0.003928       0.008515       0.010891      -0.000243       0.011901       0.000927       0.012448       0.019438      -0.009731      -0.007040       0.016772             12.298949       9.025547      -3.212784      -3.914210      18.810288       5.064715       9.061011          -0.000002
          137              C      -1.274179       4.342158       5.113947      -0.161711      32.389823 0.40706015E+03  0.94996136E+04                                 9.081668                            6.880266      -0.131545       1.951201                    0.998047      29.247633      86.292921       0.601832       0.436097      -1.042485       0.019551      -0.001830       0.003122       0.019884       0.010684       0.035568      -0.015920      -0.001535       0.043180      -0.043069       0.001598       0.041471             10.780974       8.851015      -1.384231      -4.093551      14.010159       3.606049       9.481746           0.000016
          138              C      -1.683181       5.401043       5.732477       0.099682      27.550173 0.32166385E+03  0.71041821E+04                                 8.296298                            6.212301      -0.115199       1.990724                    0.998342      26.291881      76.393783       0.616397       0.449919      -1.030513       0.046756       0.034727       0.005086       0.058463       0.003868       0.021782      -0.022633       0.038703       0.065411      -0.041536      -0.000180       0.041716              9.874402       7.461274       0.052559      -3.113484      14.080411       2.531097       8.081521          -0.000017
          139              C       9.559044      -0.939928       7.361655       0.122221      23.945222 0.32274172E+03  0.71647161E+04                                 7.665997                            6.295848      -0.336523       1.923659                    0.997300      26.571865      78.501667       0.599070       0.460558      -1.020110      -0.024653       0.016580      -0.022332       0.037167      -0.018361      -0.030890       0.033482       0.015390       0.078417      -0.038428      -0.024105       0.062533              8.501938      10.911280       2.732155       1.823501       8.498496      -0.752626       6.096039          -0.000021
          140              C       3.755182      12.617926       7.378062      -0.178087      30.804447 0.43144837E+03  0.10221054E+05                                 8.756908                            7.058249      -0.135946       1.938200                    0.998071      30.135850      89.719583       0.597094       0.433008      -1.043853       0.009864       0.025187       0.004159       0.027368      -0.012168      -0.029353      -0.001109      -0.038132       0.005648      -0.042277       0.015092       0.027185              9.995804      13.427330       4.692909       2.415828       9.410992      -0.036427       7.149091           0.000023
          141              C       2.661176      12.668272       6.633201       0.103767      32.180049 0.40115554E+03  0.92488809E+04                                 9.055565                            6.827677      -0.115984       1.985576                    0.999467      26.250959      74.878789       0.609629       0.435777      -1.051560      -0.000081       0.008419      -0.014688       0.016929       0.003908      -0.003100      -0.009578      -0.004122       0.008276      -0.008118      -0.004724       0.012842             11.148147      14.203682       6.479274       2.437071      12.428216       0.285441       6.812542          -0.000014
          142              C       7.204739      -0.640963       6.054046      -0.170562      29.386053 0.42981423E+03  0.10110872E+05                                 8.350981                            6.964418       0.202173       2.048542                    0.999037      29.380754      85.445839       0.615288       0.423175      -1.056284      -0.001432      -0.015614       0.003605       0.016089      -0.016873       0.002191       0.008064       0.040818       0.061634      -0.037939       0.016130       0.021809              9.142390      10.558363       3.830104       1.134787      10.768274      -0.916885       6.100532           0.000037
          143              C       8.156473       0.321201       6.077016       0.040383      27.695617 0.38244810E+03  0.87880947E+04                                 8.163054                            6.666807      -0.021586       1.983112                    0.999625      28.213232      82.627811       0.611631       0.435807      -1.042547       0.051503      -0.024857       0.022190       0.061342      -0.032775       0.008111      -0.003424       0.012709       0.015265      -0.036087       0.002721       0.033366              8.963144      10.267737       3.129661       1.382996      10.194827      -1.364900       6.426867          -0.000029
          144              C       0.187860       0.892700       2.930224       0.130687      27.488818 0.31894236E+03  0.70146453E+04                                 8.253779                            6.167529      -0.051785       2.016576                    0.999303      25.750804      74.163782       0.622689       0.447241      -1.034183       0.034713       0.019305      -0.010902       0.041189       0.007197       0.037078      -0.024495       0.014503       0.088623      -0.046893      -0.009485       0.056378              9.832293      10.435606      -2.207566      -2.944819      12.332922       3.065600       6.728351          -0.000039
          145              C      -0.347429       1.980336       3.550395      -0.160831      33.182659 0.41438886E+03  0.96742821E+04                                 9.137979                            6.888990       0.096441       2.024175                    0.998871      28.924914      84.225445       0.610887       0.429472      -1.050766       0.003972      -0.016468      -0.002206       0.017083      -0.000471       0.003056      -0.013537       0.033820       0.079437      -0.033220       0.003309       0.029911             10.978447       9.550530      -1.826858      -2.359873      16.065830       4.072933       7.318980           0.000037
          146              C       0.342342       3.105833       3.652116       0.100062      35.596073 0.38996299E+03  0.89081523E+04                                 9.642733                            6.700056       0.026907       2.032313                    0.999488      25.944278      73.144097       0.621122       0.431683      -1.056328       0.010059      -0.003576      -0.000602       0.010693      -0.002850      -0.010016       0.000188      -0.003267       0.025794      -0.011712      -0.002125       0.013838             12.687422      10.601956      -3.974076      -3.221286      19.320439       5.891097       8.139873          -0.000005
          147              C       1.670261       3.052773       3.159917      -0.206320      36.126811 0.48535920E+03  0.11721414E+05                                 9.537367                            7.352229       0.166426       2.008187                    0.999847      30.820089      89.604557       0.607272       0.417644      -1.064133      -0.014777      -0.016976       0.005745       0.023229       0.037554      -0.005943       0.003592      -0.015364      -0.090809      -0.034473      -0.019005       0.053478             11.204545      12.077502      -3.873453      -3.554997      13.756816       4.432377       7.779317           0.000034
          148              C       2.185466       1.907599       2.462635       0.060876      30.049876 0.38954983E+03  0.89715486E+04                                 8.680339                            6.753987       0.051250       2.019446                    0.999207      27.655285      80.468463       0.605638       0.439126      -1.043008      -0.028806      -0.036070      -0.003816       0.046318       0.013758       0.001565      -0.013324       0.026433       0.001742      -0.025740       0.005994       0.019746             10.012411      11.237077      -2.536885      -3.355215      11.688614       3.327024       7.111541          -0.000050
          149              C      -0.967720       9.949125       2.359273       0.099905      24.856218 0.31103426E+03  0.68348510E+04                                 7.784835                            6.145120      -0.204578       1.962061                    0.998479      26.385458      77.315461       0.612212       0.455285      -1.024020       0.031720      -0.007999      -0.036194       0.048787      -0.029775       0.014870      -0.008887       0.023676       0.117815      -0.051689       0.003944       0.047745              8.866281       8.126658       2.731321      -1.377188      11.745590       1.874208       6.726594          -0.000021
          150              C      -1.648716       8.848519       2.293647      -0.177756      31.903745 0.43707906E+03  0.10386077E+05                                 8.991331                            7.138112      -0.186356       1.923675                    0.997931      30.058766      89.570679       0.589626       0.437157      -1.041567      -0.000923       0.002160      -0.016379       0.016547      -0.001795      -0.003938      -0.009174       0.036443       0.098102      -0.035942       0.001597       0.034344             10.463735       8.429229       3.369173      -0.714135      15.861902       2.586822       7.100073           0.000031
          151              C      -1.135504       7.734539       1.637382       0.097232      34.101544 0.42198887E+03  0.98270745E+04                                 9.367839                            6.965539      -0.060008       1.998770                    0.999463      26.418060      75.081147       0.610019       0.431161      -1.057159      -0.002221       0.007668       0.003183       0.008594       0.003708      -0.005020       0.001065      -0.007504      -0.007664      -0.008400       0.001724       0.006676             11.756091       9.153736       5.563718      -0.628984      19.326011       1.859791       6.788527          -0.000020
          152              C       0.028179       7.992951       0.958147      -0.213253      30.837505 0.43940485E+03  0.10378959E+05                                 8.547707                            7.001898       0.155682       2.017722                    0.999602      30.039828      87.137966       0.619754       0.418406      -1.060782      -0.011622       0.020330      -0.014113       0.027342      -0.024782       0.000271       0.014831      -0.019154      -0.014645      -0.027774      -0.005223       0.032997              9.498854       8.733299       4.016150      -0.891791      13.115582       1.504138       6.647682           0.000031
          153              C       0.645702       9.188116       1.171433       0.096287      22.999458 0.28168681E+03  0.59916780E+04                                 7.118109                            5.658493       0.175144       2.079039                    0.999736      25.530694      71.756179       0.675551       0.426252      -1.049159      -0.038937       0.009936       0.015288       0.042995      -0.007067       0.012011      -0.024217       0.060872       0.095405      -0.053420       0.008675       0.044745              7.927430       8.257730       2.550461      -0.677736      10.472120       1.688265       5.052440          -0.000020
          154              C       3.017515      10.874300       3.355156       0.065146      27.122634 0.34050218E+03  0.75673555E+04                                 7.990817                            6.223520       0.130979       2.046949                    0.999748      26.710582      75.849204       0.646098       0.426563      -1.052709       0.011769       0.040773      -0.016421       0.045504       0.019458      -0.029001       0.008210      -0.023521       0.009644      -0.043164       0.015597       0.027567              9.323306      12.833734       2.168350       3.336510       7.779879      -1.373822       7.356306          -0.000021
          155              C       4.217991      10.780479       4.047516      -0.206602      33.318745 0.44021793E+03  0.10412741E+05                                 9.076940                            7.038819       0.054906       1.984178                    0.999526      30.212192      87.968663       0.613544       0.422049      -1.057492      -0.011806       0.005531      -0.003339       0.013458      -0.016866       0.000351      -0.021554      -0.025691       0.030453      -0.029054      -0.004402       0.033456             10.697858      16.492303       2.288781       3.819486       7.862835      -1.168088       7.738437           0.000017
          156              C       5.158938      11.727697       3.894934       0.130087      33.855339 0.36825870E+03  0.83008849E+04                                 9.362012                            6.525892      -0.004892       2.030062                    0.999499      25.387729      71.326760       0.626580       0.433669      -1.054085       0.001983       0.006494      -0.008515       0.010891      -0.003917      -0.002869       0.011587      -0.009687       0.019437      -0.009731      -0.007040       0.016772             12.298958      19.760409       0.350309       6.039908       8.075445      -2.119439       9.061019           0.000001
          157              C       4.806125      12.766817       3.089368      -0.161711      32.389818 0.40706000E+03  0.94996090E+04                                 9.081666                            6.880265      -0.131544       1.951202                    0.998047      29.247627      86.292893       0.601833       0.436097      -1.042485       0.007896      -0.017979      -0.003122       0.019883       0.009023      -0.026314       0.028742      -0.011548       0.043181      -0.043069       0.001598       0.041471             10.780972      14.325895       0.432986       4.711997       8.535278      -2.749150       9.481742           0.000016
          158              C       3.672309      12.821425       2.470838       0.099682      27.550166 0.32166374E+03  0.71041788E+04                                 8.296296                            6.212299      -0.115198       1.990724                    0.998342      26.291874      76.393751       0.616397       0.449919      -1.030513      -0.018230      -0.055315      -0.005086       0.058463      -0.008471      -0.028343       0.013543      -0.035647       0.065411      -0.041536      -0.000180       0.041716              9.874400      13.392117       2.021119       3.383035       8.149567      -2.157615       8.081517          -0.000015
          159              C      13.231952       4.149127       0.841660       0.122221      23.945258 0.32274225E+03  0.71647300E+04                                 7.666008                            6.295856      -0.336523       1.923659                    0.997300      26.571858      78.501634       0.599069       0.460559      -1.020110      -0.023502       0.018175       0.022332       0.037167      -0.019319       0.041509      -0.018770       0.009623       0.078416      -0.038428      -0.024105       0.062533              8.501950       7.104244       1.468568      -1.288752      12.305578       1.493528       6.096029          -0.000020
          160              C      -1.463936       5.386496       0.825253      -0.178088      30.804032 0.43144081E+03  0.10220834E+05                                 8.756779                            7.058135      -0.135942       1.938201                    0.998071      30.135833      89.719476       0.597105       0.433002      -1.043857      -0.020798      -0.017297      -0.004159       0.027368       0.001647       0.008195      -0.028208       0.045117       0.005647      -0.042278       0.015091       0.027186              9.995636       7.003353       2.560632      -0.795676      15.834546       2.281264       7.149010           0.000024
          161              C      -1.856353       6.408940       1.570114       0.103767      32.179996 0.40115556E+03  0.92488811E+04                                 9.055555                            6.827680      -0.115984       1.985576                    0.999467      26.250949      74.878749       0.609628       0.435777      -1.051560      -0.008015      -0.002576       0.014687       0.016929       0.004364      -0.008113      -0.005959      -0.001369       0.008276      -0.008118      -0.004724       0.012842             11.148116       8.730032       4.662395      -0.496843      17.901755       2.402933       6.812562          -0.000016
          162              C      12.206557       6.289383       2.149269      -0.170561      29.386039 0.42981399E+03  0.10110865E+05                                 8.350979                            6.964416       0.202174       2.048542                    0.999037      29.380744      85.445799       0.615288       0.423175      -1.056284       0.014368       0.006278      -0.003605       0.016089      -0.025728       0.006963       0.004620      -0.012538       0.061634      -0.037940       0.016130       0.021809              9.142385       8.457196       3.132672      -1.227693      12.869423       0.788168       6.100537           0.000037
          163              C      11.593196       5.083005       2.126299       0.040383      27.695623 0.38244833E+03  0.87881011E+04                                 8.163056                            6.666809      -0.021586       1.983111                    0.999625      28.213236      82.627825       0.611631       0.435807      -1.042547       0.039816      -0.041050      -0.022190       0.061342      -0.030069      -0.005805       0.006620       0.029010       0.015264      -0.036087       0.002721       0.033366              8.963143       8.330653       2.486701      -1.731083      12.131907       0.882607       6.426871          -0.000028
          164              C       8.540525      12.465864       5.273091       0.130687      27.488822 0.31894234E+03  0.70146450E+04                                 8.253781                            6.167529      -0.051786       2.016575                    0.999303      25.750808      74.163801       0.622689       0.447241      -1.034183      -0.007386      -0.039027       0.010902       0.041189       0.001432      -0.034929       0.027474      -0.020231       0.088623      -0.046893      -0.009485       0.056378              9.832296      13.464677      -1.202162       3.837194       9.303857      -1.829162       6.728354          -0.000041
          165              C       7.339639      12.631272       4.652920      -0.160831      33.182653 0.41438875E+03  0.96742793E+04                                 9.137979                            6.888990       0.096440       2.024175                    0.998871      28.924921      84.225478       0.610887       0.429472      -1.050766       0.016881       0.001418       0.002206       0.017083      -0.010489      -0.013811      -0.001364      -0.026544       0.079437      -0.033220       0.003309       0.029911             10.978447      16.511654       0.483672       4.608968       9.104707      -0.956667       7.318980           0.000038
          166              C       6.488739      11.622067       4.551199       0.100062      35.596068 0.38996296E+03  0.89081518E+04                                 9.642734                            6.700056       0.026906       2.032312                    0.999488      25.944286      73.144136       0.621122       0.431683      -1.056328       0.006562      -0.008421       0.000602       0.010693      -0.001307       0.003334      -0.009447       0.006027       0.025793      -0.011712      -0.002125       0.013838             12.687423      20.831574      -0.578676       6.605922       9.090822      -1.201469       8.139874          -0.000008
          167              C       6.957418      10.378474       5.043398      -0.206320      36.126825 0.48535918E+03  0.11721415E+05                                 9.537372                            7.352230       0.166426       2.008186                    0.999847      30.820097      89.604607       0.607272       0.417644      -1.064133       0.011457       0.019373      -0.005745       0.023229       0.034694       0.005282      -0.004508      -0.032597      -0.090810      -0.034473      -0.019005       0.053478             11.204552      15.906348      -2.602590       5.326602       9.927986      -1.977712       7.779323           0.000038
          168              C       8.206585      10.250253       5.740680       0.060876      30.049875 0.38954974E+03  0.89715462E+04                                 8.680340                            6.753987       0.051251       2.019446                    0.999207      27.655284      80.468464       0.605638       0.439126      -1.043007       0.025160       0.038702       0.003816       0.046319       0.003125      -0.013138      -0.002712      -0.037641       0.001742      -0.025740       0.005994       0.019746             10.012412      13.160761      -1.898379       4.214590       9.764932      -2.136309       7.111544          -0.000054
          169              S      12.652627       0.511635       0.650851      -0.522079     185.452907 0.59245930E+04  0.25300278E+06                                22.269453                           20.831592       0.785546       1.854780                    0.998860      86.338068     278.455354       0.522182       0.274674      -1.249084       0.330386      -0.076621       0.180006       0.383963      -0.000034      -0.009601       0.050429       0.041546      -0.015433      -0.062987       0.020952       0.042035             24.043722      24.323565      -3.615179       1.814687      18.252509       1.963817      29.555093          -0.000013
          170              S      11.883716       2.152030      10.783914      -0.573781     194.818559 0.61706586E+04  0.26666674E+06                                23.054771                           21.312007       0.671961       1.811292                    0.999193      89.171404     290.952112       0.513476       0.276025      -1.245394      -0.016187      -0.095110       0.343951       0.357225      -0.046086      -0.041958      -0.087241       0.060453      -0.002741      -0.128191       0.054876       0.073315             25.132890      24.283757      -7.790759      -3.542506      22.454379       0.691736      28.660536          -0.000012
          171              S      10.576382       3.612600       7.710296      -0.615110     196.774722 0.63154626E+04  0.27458912E+06                                23.176732                           21.470839       0.705581       1.812083                    0.999429      90.821908     297.513591       0.514640       0.273731      -1.247643      -0.153841       0.252151      -0.098561       0.311386      -0.002565      -0.079905       0.060112      -0.053882      -0.129670      -0.119431       0.021848       0.097583             25.273651      18.332205      -1.348185      -3.505908      27.467711       1.839882      30.021037          -0.000009
          172              S      12.828834       0.755782       7.552464      -0.522079     185.452797 0.59245875E+04  0.25300249E+06                                22.269444                           20.831582       0.785548       1.854781                    0.998860      86.338031     278.455187       0.522182       0.274674      -1.249084       0.176799      -0.289427      -0.180006       0.383964      -0.012449       0.050885       0.006774      -0.033259      -0.015433      -0.062986       0.020951       0.042035             24.043716      21.016713      -4.712782       1.292170      21.559348       2.340925      29.555088          -0.000012
          173              S       8.704196      -2.253403      13.826031      -0.573781     194.818617 0.61706617E+04  0.26666691E+06                                23.054774                           21.312011       0.671961       1.811292                    0.999193      89.171426     290.952197       0.513476       0.276025      -1.245394       0.085168       0.045325      -0.343951       0.357226      -0.055014      -0.069582      -0.067304       0.006660      -0.002739      -0.128192       0.054876       0.073316             25.132892      27.294497      -6.791446       1.772484      19.443653      -3.144235      28.660525          -0.000012
          174              S       9.231697       1.749451       0.493019      -0.615109     196.774369 0.63154470E+04  0.27458825E+06                                23.176698                           21.470807       0.705588       1.812085                    0.999429      90.821820     297.513127       0.514641       0.273731      -1.247643      -0.287776       0.066576       0.098561       0.311386       0.014053       0.082222      -0.056898       0.046255      -0.129666      -0.119428       0.021847       0.097582             25.273612      27.367241       1.650723       2.850635      18.432602      -2.747793      30.020994          -0.000009
          175              S      -4.486804      10.802647      15.755779      -0.522079     185.452794 0.59245884E+04  0.25300253E+06                                22.269444                           20.831584       0.785546       1.854780                    0.998860      86.338035     278.455213       0.522182       0.274674      -1.249084      -0.330386       0.076621      -0.180006       0.383963      -0.000034      -0.009601       0.050429       0.041546      -0.015432      -0.062987       0.020951       0.042035             24.043713      24.323553      -3.615176       1.814687      18.252502       1.963815      29.555083          -0.000012
          176              S      -3.717893       9.162252       5.622716      -0.573782     194.818757 0.61706665E+04  0.26666717E+06                                23.054788                           21.312021       0.671959       1.811291                    0.999193      89.171449     290.952316       0.513476       0.276025      -1.245394       0.016188       0.095110      -0.343951       0.357226      -0.046086      -0.041958      -0.087241       0.060454      -0.002739      -0.128191       0.054876       0.073315             25.132910      24.283775      -7.790766      -3.542509      22.454395       0.691735      28.660559          -0.000012
          177              S      -2.410559       7.701682       8.696334      -0.615110     196.774682 0.63154610E+04  0.27458903E+06                                23.176728                           21.470835       0.705581       1.812083                    0.999429      90.821900     297.513549       0.514640       0.273731      -1.247643       0.153841      -0.252151       0.098560       0.311386      -0.002566      -0.079904       0.060111      -0.053882      -0.129671      -0.119431       0.021848       0.097583             25.273647      18.332203      -1.348185      -3.505908      27.467707       1.839884      30.021031          -0.000009
          178              S      -4.663011      10.558500       8.854166      -0.522079     185.452881 0.59245909E+04  0.25300267E+06                                22.269451                           20.831588       0.785547       1.854780                    0.998860      86.338053     278.455282       0.522182       0.274674      -1.249084      -0.176798       0.289427       0.180005       0.383963      -0.012448       0.050886       0.006774      -0.033259      -0.015434      -0.062986       0.020951       0.042035             24.043724      21.016720      -4.712785       1.292172      21.559355       2.340925      29.555097          -0.000013
          179              S      -0.538373      13.567685       2.580599      -0.573781     194.818590 0.61706607E+04  0.26666685E+06                                23.054774                           21.312012       0.671960       1.811291                    0.999193      89.171405     290.952134       0.513476       0.276025      -1.245394      -0.085168      -0.045325       0.343950       0.357225      -0.055014      -0.069582      -0.067305       0.006661      -0.002740      -0.128191       0.054876       0.073316             25.132892      27.294500      -6.791447       1.772486      19.443654      -3.144235      28.660522          -0.000012
          180              S      -1.065874       9.564831      15.913611      -0.615109     196.774370 0.63154471E+04  0.27458826E+06                                23.176698                           21.470807       0.705588       1.812085                    0.999429      90.821824     297.513134       0.514641       0.273731      -1.247643       0.287776      -0.066577      -0.098561       0.311387       0.014052       0.082221      -0.056897       0.046255      -0.129665      -0.119427       0.021846       0.097581             25.273612      27.367240       1.650722       2.850635      18.432602      -2.747793      30.020993          -0.000009
          181              I      12.469407      -0.523189      14.157937      -0.508494     444.126866 0.20290030E+05  0.11379448E+07                                35.387523                           35.320955       1.640618       1.860227                    0.999788     171.748359     565.856120       0.473646       0.230576      -1.351690       0.047434      -0.038188      -0.185405       0.195149       0.038067      -0.104620      -0.112793      -0.091975       0.081295      -0.137886      -0.047344       0.185230             35.717797      33.875596      -2.315819      -6.683512      35.012779      -1.255502      38.265016           0.000035
          182              I      11.427710      -1.966528      10.452008      -0.508494     444.127438 0.20290064E+05  0.11379473E+07                                35.387568                           35.320996       1.640608       1.860225                    0.999788     171.748461     565.856776       0.473646       0.230576      -1.351690       0.051188      -0.032988       0.185407       0.195152       0.058007      -0.074096      -0.134828       0.028195       0.081294      -0.137890      -0.047343       0.185233             35.717844      36.284730      -1.516196       0.913847      32.603732      -6.738752      38.265070           0.000036
          183              I      -4.303584      11.837471       2.248693      -0.508494     444.126795 0.20290025E+05  0.11379445E+07                                35.387519                           35.320952       1.640618       1.860227                    0.999788     171.748336     565.856035       0.473646       0.230576      -1.351690      -0.047434       0.038188       0.185406       0.195150       0.038066      -0.104620      -0.112793      -0.091976       0.081296      -0.137887      -0.047343       0.185230             35.717794      33.875597      -2.315816      -6.683513      35.012776      -1.255503      38.265009           0.000035
          184              I      -3.261887      13.280810       5.954622      -0.508495     444.127752 0.20290083E+05  0.11379487E+07                                35.387586                           35.321014       1.640607       1.860224                    0.999788     171.748517     565.857034       0.473646       0.230576      -1.351690      -0.051188       0.032989      -0.185406       0.195151       0.058006      -0.074096      -0.134828       0.028196       0.081296      -0.137889      -0.047343       0.185232             35.717862      36.284752      -1.516197       0.913847      32.603746      -6.738754      38.265089           0.000034
          185              I      -2.700162       9.327519      12.304973      -0.484111     648.739454 0.23968666E+05  0.13925529E+07                                45.730590                           37.815986       1.814625       1.899810                    0.999100     171.354824     562.802061       0.471194       0.223737      -1.370588      -0.349764       0.252435       0.000001       0.431345       0.194870      -0.000468      -0.000655      -0.129357       0.509217      -0.290193       0.120441       0.169752             56.225274      32.160056       6.099631      -9.399403      36.209219     -13.023502     100.306546           0.000071
          186              I      10.865985       1.986763       4.101657      -0.484112     648.739678 0.23968677E+05  0.13925536E+07                                45.730601                           37.815995       1.814624       1.899809                    0.999100     171.354844     562.802164       0.471194       0.223737      -1.370588       0.349764      -0.252435      -0.000000       0.431344       0.194870      -0.000467      -0.000654      -0.129355       0.509216      -0.290192       0.120441       0.169752             56.225286      32.160063       6.099633      -9.399407      36.209229     -13.023504     100.306566           0.000067
          187              N       8.433899       1.711503       9.922730      -0.176511      31.039826 0.45274194E+03  0.10675843E+05                                 8.469539                            7.067584      -0.232676       1.963557                    0.997966      27.379303      77.010527       0.627816       0.413735      -1.073566      -0.062450      -0.104164      -0.027268       0.124473      -0.047886      -0.011575      -0.013693       0.000990       0.079178      -0.064597       0.029535       0.035062              9.353496      10.379289       2.683822       1.725427      10.932759      -1.273959       6.748441           0.000018
          188              N      -1.222298      11.158310       9.673349      -0.171529      32.319930 0.51445138E+03  0.12473493E+05                                 8.657094                            7.470533      -0.167069       1.984399                    0.997486      27.716327      77.999456       0.620972       0.406809      -1.082538       0.081535       0.077846       0.001887       0.112745      -0.042952       0.017883      -0.001299       0.036698       0.085836      -0.061888       0.015309       0.046579              9.397156      11.029335       2.642174       1.686321       9.947960      -1.352563       7.214172           0.000019
          189              N       6.811398      10.515702      14.040794      -0.156968      35.844207 0.50419768E+03  0.12144962E+05                                 9.291356                            7.392502      -0.091312       2.010802                    0.998551      27.351509      76.339396       0.625601       0.406456      -1.084426       0.027942      -0.092153      -0.058351       0.112595       0.030125       0.012115      -0.039456       0.060056      -0.019235      -0.067173       0.020961       0.046212             10.858555      12.925258      -2.626332      -3.713458      12.028160       3.098020       7.622247           0.000040
          190              N       9.261973       4.705145      10.770953      -0.178208      35.803817 0.48637844E+03  0.11573864E+05                                 9.161963                            7.144047       0.060463       2.049768                    0.999452      27.249205      74.808836       0.654119       0.393501      -1.096734      -0.029369       0.096878       0.046670       0.111472       0.024472      -0.009844      -0.035198       0.024254      -0.001881      -0.044851      -0.001519       0.046370             10.986373       8.285503       0.358682      -3.136532      15.964019       3.058715       8.709596           0.000022
          191              N       8.035534       1.159541      14.687215      -0.176511      31.039821 0.45274208E+03  0.10675847E+05                                 8.469537                            7.067585      -0.232676       1.963557                    0.997966      27.379307      77.010541       0.627816       0.413735      -1.073566       0.079187       0.092084       0.027268       0.124473      -0.038678      -0.009350      -0.015299       0.056474       0.079178      -0.064597       0.029535       0.035062              9.353491       9.273010       2.316621      -1.752639      12.039025       1.236255       6.748438           0.000015
          192              N      -3.972182       7.348165      14.936596      -0.171529      32.319954 0.51445145E+03  0.12473495E+05                                 8.657099                            7.470533      -0.167068       1.984399                    0.997487      27.716331      77.999464       0.620972       0.406809      -1.082538      -0.048197      -0.101907      -0.001887       0.112746      -0.045399      -0.006867       0.016563       0.021953       0.085836      -0.061888       0.015308       0.046579              9.397161       8.475371       1.794469      -1.814929      12.501937       1.174369       7.214176           0.000016
          193              N      -0.831521      -0.074063      10.569151      -0.156967      35.844163 0.50419681E+03  0.12144935E+05                                 9.291348                            7.392494      -0.091310       2.010803                    0.998551      27.351488      76.339312       0.625602       0.406456      -1.084426       0.096263       0.002510       0.058351       0.112595       0.006190      -0.041263      -0.000931      -0.084164      -0.019235      -0.067173       0.020961       0.046212             10.858546      13.687612      -2.373286       4.110093      11.265782      -2.548450       7.622243           0.000049
          194              N       5.455172      -0.569427      13.838992      -0.178208      35.803870 0.48637907E+03  0.11573883E+05                                 9.161971                            7.144051       0.060462       2.049768                    0.999452      27.249232      74.808919       0.654118       0.393501      -1.096734      -0.101197      -0.002645      -0.046671       0.111472       0.012364      -0.030305      -0.020431      -0.048707      -0.001882      -0.044851      -0.001519       0.046370             10.986385      14.987567       2.583218       3.891060       9.261983      -2.013282       8.709605           0.000022
          195              N      -0.268076       9.602779       6.483900      -0.176511      31.039820 0.45274182E+03  0.10675839E+05                                 8.469538                            7.067584      -0.232675       1.963558                    0.997966      27.379299      77.010513       0.627816       0.413735      -1.073566       0.062450       0.104164       0.027268       0.124474      -0.047886      -0.011575      -0.013693       0.000991       0.079178      -0.064597       0.029535       0.035062              9.353495      10.379288       2.683821       1.725427      10.932757      -1.273959       6.748440           0.000017
          196              N       9.388121       0.155972       6.733281      -0.171529      32.319947 0.51445170E+03  0.12473503E+05                                 8.657097                            7.470536      -0.167069       1.984398                    0.997487      27.716337      77.999495       0.620972       0.406809      -1.082538      -0.081536      -0.077846      -0.001887       0.112746      -0.042952       0.017883      -0.001299       0.036698       0.085836      -0.061888       0.015309       0.046579              9.397159      11.029339       2.642175       1.686321       9.947964      -1.352563       7.214175           0.000019
          197              N       1.354425       0.798580       2.365836      -0.156967      35.844159 0.50419689E+03  0.12144937E+05                                 9.291347                            7.392495      -0.091310       2.010803                    0.998551      27.351486      76.339303       0.625602       0.406456      -1.084426      -0.027942       0.092153       0.058351       0.112595       0.030125       0.012115      -0.039456       0.060056      -0.019235      -0.067173       0.020961       0.046212             10.858543      12.925244      -2.626325      -3.713452      12.028146       3.098014       7.622238           0.000043
          198              N      -1.096150       6.609137       5.635677      -0.178208      35.803877 0.48637933E+03  0.11573891E+05                                 9.161973                            7.144054       0.060462       2.049768                    0.999452      27.249236      74.808938       0.654118       0.393501      -1.096734       0.029369      -0.096878      -0.046671       0.111472       0.024472      -0.009844      -0.035198       0.024254      -0.001881      -0.044851      -0.001519       0.046370             10.986386       8.285511       0.358679      -3.136535      15.964042       3.058722       8.709606           0.000020
          199              N       0.130289      10.154741       1.719415      -0.176511      31.039817 0.45274200E+03  0.10675845E+05                                 8.469536                            7.067584      -0.232675       1.963558                    0.997966      27.379304      77.010528       0.627816       0.413735      -1.073566      -0.079187      -0.092084      -0.027268       0.124473      -0.038678      -0.009350      -0.015299       0.056474       0.079178      -0.064597       0.029535       0.035062              9.353490       9.273010       2.316620      -1.752639      12.039023       1.236255       6.748438           0.000016
          200              N      12.138005       3.966117       1.470034      -0.171529      32.319946 0.51445131E+03  0.12473490E+05                                 8.657097                            7.470532      -0.167068       1.984399                    0.997487      27.716327      77.999448       0.620972       0.406808      -1.082538       0.048197       0.101907       0.001887       0.112746      -0.045399      -0.006867       0.016563       0.021953       0.085835      -0.061887       0.015308       0.046579              9.397160       8.475370       1.794468      -1.814929      12.501934       1.174369       7.214175           0.000019
          201              N       8.997344      11.388345       5.837479      -0.156967      35.844187 0.50419719E+03  0.12144947E+05                                 9.291353                            7.392498      -0.091311       2.010802                    0.998551      27.351499      76.339358       0.625601       0.406456      -1.084426      -0.096263      -0.002511      -0.058351       0.112595       0.006190      -0.041264      -0.000931      -0.084164      -0.019234      -0.067173       0.020961       0.046212             10.858553      13.687624      -2.373288       4.110097      11.265787      -2.548452       7.622247           0.000046
          202              N       2.710651      11.883709       2.567638      -0.178208      35.803839 0.48637860E+03  0.11573869E+05                                 9.161967                            7.144048       0.060463       2.049768                    0.999452      27.249214      74.808872       0.654118       0.393501      -1.096734       0.101197       0.002645       0.046670       0.111472       0.012364      -0.030305      -0.020431      -0.048707      -0.001881      -0.044851      -0.001519       0.046370             10.986380      14.987558       2.583216       3.891057       9.261980      -2.013282       8.709601           0.000019
          203              N       0.480341       7.032064      12.304973      -0.961918      19.492274 0.30153818E+03  0.63767359E+04                                 5.645737                            5.246577       0.351262       2.174178                    0.991495      28.592376      74.367192       0.846075       0.342327      -1.133881       0.281745      -0.203343       0.000004       0.347460      -0.144918       0.009002       0.012485       0.096195      -0.125364      -0.134356      -0.039229       0.173585              5.606347       6.050737      -0.223877       0.721891       5.902193       1.000301       4.866110           0.000050
          204              N       7.685482       4.282218       4.101657      -0.961918      19.492289 0.30153851E+03  0.63767451E+04                                 5.645742                            5.246582       0.351261       2.174178                    0.991495      28.592385      74.367245       0.846074       0.342327      -1.133881      -0.281745       0.203343      -0.000004       0.347460      -0.144919       0.009002       0.012484       0.096194      -0.125363      -0.134357      -0.039229       0.173585              5.606351       6.050742      -0.223878       0.721891       5.902198       1.000301       4.866114           0.000049
          205              O      -1.595338       3.727397       8.636450      -0.576491      32.356993 0.61972580E+03  0.15427007E+05                                 8.101831                            7.814052       0.279361       2.104326                    0.997491      29.231894      78.031022       0.665947       0.369474      -1.131540       0.044282       0.044033      -0.016426       0.064573      -0.028331       0.003842      -0.022973      -0.018913       0.001065      -0.033922      -0.006948       0.040870              8.258363       8.152358       1.780603      -0.550100       9.206519      -1.248757       7.416211          -0.000019
          206              O       2.962872      10.043095      15.973495      -0.576491      32.356997 0.61972588E+03  0.15427010E+05                                 8.101832                            7.814053       0.279360       2.104325                    0.997491      29.231894      78.031028       0.665947       0.369474      -1.131540      -0.027841      -0.055899       0.016426       0.064573      -0.017053      -0.023014      -0.003590       0.049040       0.001065      -0.033922      -0.006948       0.040870              8.258364       8.037178       1.742373      -1.011884       9.321703      -0.915474       7.416210          -0.000019
          207              O       9.761161       7.586885       7.770180      -0.576491      32.357006 0.61972612E+03  0.15427017E+05                                 8.101833                            7.814054       0.279362       2.104326                    0.997491      29.231900      78.031043       0.665947       0.369474      -1.131540      -0.044282      -0.044033       0.016426       0.064573      -0.028330       0.003842      -0.022973      -0.018912       0.001064      -0.033922      -0.006948       0.040869              8.258365       8.152360       1.780604      -0.550100       9.206522      -1.248757       7.416213          -0.000020
          208              O       5.202951       1.271187       0.433135      -0.576491      32.357019 0.61972638E+03  0.15427025E+05                                 8.101836                            7.814056       0.279360       2.104325                    0.997491      29.231905      78.031065       0.665947       0.369474      -1.131540       0.027842       0.055899      -0.016426       0.064573      -0.017053      -0.023014      -0.003590       0.049040       0.001065      -0.033922      -0.006948       0.040870              8.258367       8.037182       1.742374      -1.011884       9.321708      -0.915475       7.416213          -0.000019

******************************************************
Auxiliary information for the entire system
The total spin magnetic moment of the unit cell is   0.000049
The total net atomic charge of the unit cell is   -0.000002
Accuracy of reproducing the electrostatic potential in the unit cell:
  The inner radius (bohr) =    5.0000
  The outer radius (bohr) =   12.0000
  Valid grid points have density less than (e/(bohr^3)) =    0.0001
  The number of valid grid points were=       112608
  The rms potential error without charges in kcal/mol is=     11.52165
  The rms potential error with partial charges in kcal/mol is=      1.29968
  The RRMSE value at monopole order=      0.11280
  The rms potential error with partial charges and cloud penetration in kcal/mol is=      1.29896
  The RRMSE value at monopole order with cloud penetration is=      0.11274
  The rms potential error with partial charges and atomic dipoles in kcal/mol is=      0.40026
  The RRMSE value at dipole order=      0.03474
  The rms potential error with partial charges, atomic dipoles and cloud penetration in kcal/mol is=      0.39881
  The RRMSE value at dipole order with cloud penetration=      0.03461

******************************************************
The electron densities and ab initio electrostatic potential were computed in VASP using the PBE functional and
projector augmented wave method. See the main text of the journal article for a description of computational details.
The atomic charges, dipoles, and quadrupoles were computed with the DDEC6 method as described in
(a) T. A. Manz and N. Gabaldon Limas, RSC Adv. 6 (2016) 47771-47801 DOI: 10.1039/c6ra04656h
(b) N. Gabaldon Limas and T. A. Manz, RSC Adv. 8 (2018) 2678-2707 DOI: 10.1039/c7ra11829e.
For each atom in the material, the electron cloud parameters were fit to the spherically averaged atom-in-material
electron density using radial positions for which this density was between 10^-4 and 10^-2 electrons per cubic bohr.
The polarizabilities, dispersion coefficients, and quantum Drude oscillator (QDO) parameters were fit using the MCLF method.
The magnetic structure of the system was optimized in VASP from the default ferromagnetic initial guess using spin polarization.
The atomic spin moments (ASMs) were computed on this optimized magnetic structure using the DDEC6 partition as inputs
to the method of T. A. Manz and D. S. Sholl, J. Chem. Theory Comput. 7 (2011) 4146-4164 DOI: 10.1021/ct200539n.
The RMSE and RRMSE were computed using a uniform grid with Ewald summation.
