# Supplementary material for: A collection of forcefield precursors for metal–organic frameworks
Source: RSC Adv. 2019 Nov 13;9(63):36492–507. doi: 10.1039/c9ra07327b (PMC9075174; doi:10.1039/c9ra07327b)
Supplement: RA-009-C9RA07327B-s4732 [file RA-009-C9RA07327B-s4732.xyz]

   22
jmolscript: load "" {1 1 1} spacegroup "x,y,z" unitcell [{      6.923500     0.000000     0.000000 }, {     -0.431269     7.414268     0.000000 }, {     -2.791640    -0.179406     7.763061 }]
Zn     2.065930    -0.089703     3.881531     1.062536
Zn    -1.611455     3.617431     3.881531     1.064246
H      1.174005     1.343450     7.475828     0.135425
H      2.526586     5.891412     0.287233     0.135425
C      0.883147     2.219314     7.593826    -0.117777
C      3.454222     2.879112     1.116328    -0.043645
C      3.027666     4.195359     1.299536    -0.055550
C      2.788041     4.847301     2.637112     0.624507
C      3.565743     1.878247     2.236538     0.638214
C      2.817444     5.015548     0.169235    -0.117777
C      0.246369     4.355750     6.646733    -0.043646
C      0.672925     3.039503     6.463525    -0.055549
C      0.912550     2.387561     5.125949     0.624505
C      0.134848     5.356615     5.526523     0.638213
O      2.667019     0.997435     2.242826    -0.542829
O      4.512779     1.932890     3.061053    -0.575594
O      1.791471     5.616599     2.717615    -0.552205
O      3.595001     4.652132     3.587854    -0.573937
O      1.033572     6.237427     5.520235    -0.542828
O     -0.812188     5.301972     4.702008    -0.575593
O      1.909120     1.618263     5.045446    -0.552204
O      0.105590     2.582730     4.175207    -0.573936

The following XYZ coordinates are in angstroms. Other properties are in atomic units.
The sperically averaged electron density of each atom fit to a function of the form exp(a - br)
eigen_1, eigen_2 and eigen_3 are the three eigenvalues of traceless quadrupole moment tensor
  atom number  atomic symbol              X              Y              Z     net charge C6 coefficient C8 coefficient C10 coefficient fluctuating dipole atomic polarizability isotropic forcefield polarizability              a              b squared Pearson coefficient          <r^3>          <r^4>         wp_QDO          m_QDO          q_QDO       dipole_x       dipole_y       dipole_z         dipole            Qxy            Qxz            Qyz     Q(x^2-y^2)  Q(3z^2 - R^2)        eigen_1        eigen_2        eigen_3 static polarizability      alpha(xx)      alpha(xy)      alpha(xz)      alpha(yy)      alpha(yz)      alpha(zz) atomic spin moment
            1             Zn       2.065930      -0.089703       3.881531       1.062536      83.377151 0.14598792E+04  0.43652698E+05                                16.040449                           12.825371       0.229365       1.983649                    0.996685      41.622062     110.081132       0.484795       0.422527      -1.128547      -0.000000      -0.000000      -0.000000       0.000000      -0.010630       0.157816       0.005091       0.238498       0.054506      -0.131867      -0.096766       0.228633             19.216863      13.257558       0.185983      -6.372098      27.690722      -0.352145      16.702308          -0.000013
            2             Zn      -1.611455       3.617431       3.881531       1.064246      84.443322 0.14590448E+04  0.43692659E+05                                16.122573                           12.822795       0.221719       1.974932                    0.997792      42.017578     111.803396       0.483992       0.422599      -1.126662      -0.000000       0.000000       0.000000       0.000000       0.013119      -0.162834      -0.065423      -0.045478       0.151334      -0.173901      -0.016546       0.190447             19.208293      27.443573       0.556138      10.305502      14.926821       2.147502      15.254484          -0.000036
            3              H       1.174005       1.343450       7.475828       0.135425       1.020594 0.74137604E+01  0.71267141E+02                                 1.666144                            1.587164      -1.036132       2.408818                    0.997762       3.309249       9.107240       0.500056       1.274196      -0.711128       0.014807      -0.039725      -0.003084       0.042507      -0.008632       0.004964      -0.002713      -0.017440      -0.005863      -0.012576      -0.001886       0.014461              1.691882       1.357967      -0.233159      -0.065034       2.146068       0.117377       1.571610          -0.000015
            4              H       2.526586       5.891412       0.287233       0.135425       1.020595 0.74137700E+01  0.71267263E+02                                 1.666146                            1.587166      -1.036133       2.408818                    0.997762       3.309251       9.107250       0.500056       1.274197      -0.711128      -0.014807       0.039725       0.003084       0.042507      -0.008632       0.004964      -0.002713      -0.017440      -0.005863      -0.012576      -0.001886       0.014461              1.691883       1.357968      -0.233160      -0.065034       2.146071       0.117378       1.571612          -0.000016
            5              C       0.883147       2.219314       7.593826      -0.117777      35.637855 0.44247383E+03  0.10479153E+05                                 9.521817                            7.107405      -0.037543       1.963296                    0.999290      29.617395      86.281649       0.604090       0.428120      -1.053756      -0.006596       0.020790      -0.000502       0.021817       0.000117       0.001125       0.000118       0.015583      -0.136563      -0.045538       0.014968       0.030569             11.146558       5.204045      -1.431855      -0.605974       9.977819      -0.543442      18.257810          -0.000013
            6              C       3.454222       2.879112       1.116328      -0.043645      39.058143 0.46163977E+03  0.10936496E+05                                 9.913020                            7.123820      -0.069841       1.973631                    0.998992      27.815308      78.366544       0.627158       0.412244      -1.074758      -0.021491       0.015371      -0.042189       0.049780       0.006210       0.003248      -0.002476       0.049293      -0.071676      -0.024752      -0.012749       0.037502             11.907079       5.444523      -1.690866      -0.425385      13.101291      -1.825318      17.175423          -0.000005
            7              C       3.027666       4.195359       1.299536      -0.055550      39.172324 0.47053980E+03  0.11195496E+05                                 9.939485                            7.190905       0.070701       2.017404                    0.999399      27.974540      78.865704       0.624679       0.412099      -1.075350      -0.011066      -0.013797      -0.050544       0.053549       0.012587      -0.003388      -0.000452       0.028209      -0.046600      -0.015922      -0.011010       0.026932             11.923696       5.644188      -2.278444      -0.706202      12.590905       1.336379      17.535994           0.000001
            8              C       2.788041       4.847301       2.637112       0.624507      23.496297 0.25386137E+03  0.52823170E+04                                 7.643450                            5.714227      -0.059936       2.043053                    0.999406      22.186207      62.485758       0.610279       0.482336      -1.013170      -0.023159       0.031070       0.061649       0.072817       0.082551      -0.024305      -0.059626      -0.054824      -0.088950      -0.080120      -0.046870       0.126991              8.879918       8.297820      -3.005585       0.402367       7.456067       1.939310      10.885868           0.000007
            9              C       3.565743       1.878247       2.236538       0.638214      23.508262 0.25274455E+03  0.52507130E+04                                 7.647442                            5.708942      -0.268813       1.975797                    0.998842      22.043944      61.936536       0.609690       0.483572      -1.013018       0.005175      -0.064538       0.031185       0.071864      -0.084675      -0.059178       0.077967       0.001913       0.014821      -0.091645      -0.056504       0.148149              8.872243       8.131430       2.345748       1.681361       9.034390      -2.615399       9.450909           0.000001
           10              C       2.817444       5.015548       0.169235      -0.117777      35.637835 0.44247351E+03  0.10479143E+05                                 9.521813                            7.107403      -0.037543       1.963296                    0.999290      29.617387      86.281625       0.604090       0.428120      -1.053756       0.006596      -0.020790       0.000502       0.021817       0.000117       0.001125       0.000118       0.015582      -0.136562      -0.045538       0.014969       0.030569             11.146554       5.204044      -1.431855      -0.605974       9.977817      -0.543443      18.257802          -0.000013
           11              C       0.246369       4.355750       6.646733      -0.043646      39.058164 0.46164003E+03  0.10936504E+05                                 9.913025                            7.123823      -0.069842       1.973631                    0.998992      27.815315      78.366575       0.627158       0.412244      -1.074758       0.021490      -0.015371       0.042189       0.049780       0.006210       0.003248      -0.002476       0.049293      -0.071676      -0.024752      -0.012749       0.037502             11.907085       5.444525      -1.690866      -0.425385      13.101297      -1.825319      17.175433          -0.000004
           12              C       0.672925       3.039503       6.463525      -0.055549      39.172258 0.47053891E+03  0.11195468E+05                                 9.939472                            7.190897       0.070703       2.017405                    0.999399      27.974512      78.865590       0.624680       0.412099      -1.075350       0.011066       0.013797       0.050544       0.053549       0.012587      -0.003388      -0.000453       0.028209      -0.046601      -0.015922      -0.011010       0.026932             11.923680       5.644182      -2.278441      -0.706202      12.590890       1.336378      17.535968           0.000001
           13              C       0.912550       2.387561       5.125949       0.624505      23.496318 0.25386165E+03  0.52823243E+04                                 7.643455                            5.714231      -0.059936       2.043053                    0.999406      22.186219      62.485802       0.610279       0.482336      -1.013170       0.023159      -0.031071      -0.061648       0.072817       0.082551      -0.024305      -0.059626      -0.054824      -0.088950      -0.080120      -0.046870       0.126991              8.879924       8.297826      -3.005587       0.402366       7.456073       1.939313      10.885874           0.000007
           14              C       0.134848       5.356615       5.526523       0.638213      23.508268 0.25274461E+03  0.52507145E+04                                 7.647443                            5.708943      -0.268813       1.975797                    0.998842      22.043946      61.936540       0.609690       0.483572      -1.013018      -0.005175       0.064538      -0.031185       0.071864      -0.084675      -0.059178       0.077967       0.001913       0.014821      -0.091645      -0.056504       0.148149              8.872244       8.131431       2.345749       1.681361       9.034392      -2.615400       9.450910           0.000000
           15              O       2.667019       0.997435       2.242826      -0.542829      32.847117 0.46317535E+03  0.10708791E+05                                 8.082080                            6.567278       0.620485       2.256928                    0.998297      26.834735      68.788718       0.758673       0.349186      -1.148882       0.023423       0.006587      -0.016832       0.029586       0.025622      -0.048341       0.036273       0.006815      -0.134447      -0.087543       0.034868       0.052675              9.171619       8.371078       4.553776      -1.699454      12.054123      -2.301386       7.089654          -0.000003
           16              O       4.512779       1.932890       3.061053      -0.575594      34.453777 0.50559970E+03  0.11951035E+05                                 8.279297                            6.860479       0.523058       2.204812                    0.998913      27.706656      71.861210       0.742291       0.349087      -1.148730       0.000952      -0.049515      -0.019397       0.053187      -0.032985       0.026675       0.078316       0.096899      -0.000974      -0.117055       0.056525       0.060530              9.168534      11.332294       1.743087       4.816238       6.908796       1.064914       9.264511          -0.000012
           17              O       1.791471       5.616599       2.717615      -0.552205      34.649717 0.49555644E+03  0.11667002E+05                                 8.439662                            6.848414       0.422444       2.191485                    0.997086      27.227587      70.714699       0.733030       0.354910      -1.142815       0.011136      -0.031173      -0.001930       0.033158      -0.019136      -0.033215      -0.031667      -0.012481      -0.171107      -0.080577       0.031260       0.049317              9.600214       9.991106      -4.452007      -2.343822      11.311872       2.517455       7.497665          -0.000002
           18              O       3.595001       4.652132       3.587854      -0.573937      36.833375 0.54434798E+03  0.13108471E+05                                 8.732269                            7.172097       0.557008       2.224226                    0.998431      27.745330      72.666158       0.717767       0.354362      -1.144275      -0.034529       0.021009      -0.000217       0.040418       0.044902       0.048377      -0.056517       0.037308      -0.081143      -0.105270       0.040968       0.064302              9.775824      12.359078      -2.368191       4.755718       6.720974      -1.082897      10.247419          -0.000007
           19              O       1.033572       6.237427       5.520235      -0.542828      32.847110 0.46317515E+03  0.10708785E+05                                 8.082078                            6.567276       0.620485       2.256928                    0.998297      26.834730      68.788702       0.758673       0.349186      -1.148882      -0.023423      -0.006587       0.016832       0.029586       0.025622      -0.048342       0.036273       0.006815      -0.134447      -0.087543       0.034868       0.052675              9.171618       8.371077       4.553776      -1.699455      12.054122      -2.301387       7.089653          -0.000003
           20              O      -0.812188       5.301972       4.702008      -0.575593      34.453751 0.50559918E+03  0.11951020E+05                                 8.279293                            6.860475       0.523059       2.204812                    0.998913      27.706643      71.861164       0.742291       0.349087      -1.148730      -0.000952       0.049515       0.019397       0.053187      -0.032985       0.026675       0.078315       0.096899      -0.000974      -0.117055       0.056525       0.060530              9.168529      11.332290       1.743087       4.816236       6.908792       1.064913       9.264505          -0.000012
           21              O       1.909120       1.618263       5.045446      -0.552204      34.649702 0.49555616E+03  0.11666994E+05                                 8.439659                            6.848411       0.422444       2.191485                    0.997086      27.227583      70.714682       0.733030       0.354910      -1.142815      -0.011136       0.031173       0.001930       0.033158      -0.019136      -0.033215      -0.031667      -0.012481      -0.171108      -0.080577       0.031260       0.049317              9.600211       9.991102      -4.452005      -2.343820      11.311869       2.517453       7.497661          -0.000002
           22              O       0.105590       2.582730       4.175207      -0.573936      36.833336 0.54434737E+03  0.13108452E+05                                 8.732261                            7.172092       0.557009       2.224226                    0.998431      27.745319      72.666109       0.717768       0.354362      -1.144275       0.034529      -0.021009       0.000217       0.040419       0.044902       0.048377      -0.056517       0.037308      -0.081144      -0.105270       0.040968       0.064302              9.775814      12.359066      -2.368187       4.755711       6.720968      -1.082895      10.247409          -0.000007

******************************************************
Auxiliary information for the entire system
The total spin magnetic moment of the unit cell is   -0.000145
The total net atomic charge of the unit cell is   0.000001
Accuracy of reproducing the electrostatic potential in the unit cell:
  The inner radius (bohr) =    5.0000
  The outer radius (bohr) =   12.0000
  Valid grid points have density less than (e/(bohr^3)) =    0.0001
  The number of valid grid points were=        11994
  The rms potential error without charges in kcal/mol is=      2.91605
  The rms potential error with partial charges in kcal/mol is=      1.20058
  The RRMSE value at monopole order=      0.41172
  The rms potential error with partial charges and cloud penetration in kcal/mol is=      1.21429
  The RRMSE value at monopole order with cloud penetration is=      0.41642
  The rms potential error with partial charges and atomic dipoles in kcal/mol is=      0.56040
  The RRMSE value at dipole order=      0.19218
  The rms potential error with partial charges, atomic dipoles and cloud penetration in kcal/mol is=      0.55733
  The RRMSE value at dipole order with cloud penetration=      0.19112

******************************************************
The electron densities and ab initio electrostatic potential were computed in VASP using the PBE functional and
projector augmented wave method. See the main text of the journal article for a description of computational details.
The atomic charges, dipoles, and quadrupoles were computed with the DDEC6 method as described in
(a) T. A. Manz and N. Gabaldon Limas, RSC Adv. 6 (2016) 47771-47801 DOI: 10.1039/c6ra04656h
(b) N. Gabaldon Limas and T. A. Manz, RSC Adv. 8 (2018) 2678-2707 DOI: 10.1039/c7ra11829e.
For each atom in the material, the electron cloud parameters were fit to the spherically averaged atom-in-material
electron density using radial positions for which this density was between 10^-4 and 10^-2 electrons per cubic bohr.
The polarizabilities, dispersion coefficients, and quantum Drude oscillator (QDO) parameters were fit using the MCLF method.
The magnetic structure of the system was optimized in VASP from the default ferromagnetic initial guess using spin polarization.
The atomic spin moments (ASMs) were computed on this optimized magnetic structure using the DDEC6 partition as inputs
to the method of T. A. Manz and D. S. Sholl, J. Chem. Theory Comput. 7 (2011) 4146-4164 DOI: 10.1021/ct200539n.
The RMSE and RRMSE were computed using a uniform grid with Ewald summation.
