# Supplementary material for: A collection of forcefield precursors for metal–organic frameworks
Source: RSC Adv. 2019 Nov 13;9(63):36492–507. doi: 10.1039/c9ra07327b (PMC9075174; doi:10.1039/c9ra07327b)
Supplement: RA-009-C9RA07327B-s4733 [file RA-009-C9RA07327B-s4733.xyz]

  472
jmolscript: load "" {1 1 1} spacegroup "x,y,z" unitcell [{     17.200000     0.000000     0.000000 }, {      0.000000    19.278000     0.000000 }, {      0.000000    -7.635395    18.170989 }]
Zn    12.591088    12.858811    14.583854     0.670909
Zn    13.330344     7.665714     2.867382     0.673774
Zn     3.991088    -5.033903    12.672629     0.670909
Zn     4.730344     7.794589     6.218112     0.673774
Zn     4.608912    -1.216206     3.587135     0.670909
Zn     3.869656     3.976891    15.303607     0.673774
Zn    13.208912    16.676508     5.498360     0.670909
Zn    12.469656     3.848016    11.952877     0.673774
H     14.723200    -1.740101    18.005633     0.123583
H     14.669880     5.187081     1.235627     0.137484
H     12.593840     4.742019     1.482753     0.137538
H     11.811240     5.376645     0.279833     0.124228
H     11.969480     7.954249     0.219869     0.111471
H     13.467600     8.377796     0.083587     0.110192
H     10.918560    -1.054584    16.617369     0.111051
H     10.897920    -1.587869    14.385972     0.113301
H     14.718040    -0.467178    14.077065     0.119151
H     14.752440     0.067997    16.299377     0.123703
H     10.841160    -0.990986    12.176380     0.107107
H     10.806760    -1.553150     9.954068     0.108522
H     14.669880    -2.549428    10.141229     0.132061
H     14.714600    -1.961839    12.358090     0.124576
H     11.818120    -2.857377     8.135152     0.111544
H     13.316240    -3.291803     8.251446     0.111185
H     14.518520    -0.776452     8.518560     0.118125
H     14.521960    -0.079443     7.112125     0.130949
H     12.390880     0.385525     6.923147     0.133127
H     11.596240    -0.358525     8.051565     0.120920
H     10.801600     9.642892     2.596634     0.124032
H     10.982200    12.086070     2.384034     0.130606
H     14.599360    10.547280     2.563927     0.119495
H     14.547760    13.096427     2.429461     0.138573
H     13.213040    13.722908     2.970957     0.120526
H     11.639240    14.704186     1.406435     0.120852
H     11.114640     7.804453    17.455052     0.131597
H     14.272560     5.883358    16.012276     0.121089
H     14.841880    12.819031    -0.016354     0.136683
H     12.707360     6.767671    14.494998     0.120544
H     11.365760     7.400986    15.011054     0.131837
H     14.871120     8.390722    14.642183     0.136154
H     15.048280    10.817714    14.431399     0.126593
H     11.319320     9.991164    15.100092     0.119890
H     10.208200    12.547980    12.552519     0.119450
H     13.717000    14.110971    11.796606     0.132588
H     12.468280    14.007829     9.716028     0.126276
H      9.205440    12.376818    10.248438     0.144201
H     10.221960    12.526478     9.061872     0.116824
H      8.851120    -4.340923    11.298721     0.120583
H      9.375720    14.000033     7.477362     0.104197
H     15.627920     8.091689     4.884362     0.116668
H     12.156960     6.514781     5.723862     0.125616
H     13.354080     6.782225     7.817159     0.133785
H     15.516120     8.574645     8.267800     0.118447
H     16.594560     8.457732     7.137564     0.142113
H     16.137040     5.346913     7.108491     0.109561
H      0.018920     7.974898     9.883201     0.117146
H      6.123200     9.565009     9.250850     0.123584
H      6.069880    10.273221     7.849867     0.137484
H      3.993840    10.718283     7.602742     0.137538
H      3.211240    10.083658     8.805661     0.124228
H      3.369480     7.506054     8.865626     0.111471
H      4.867600     7.082506     9.001908     0.110192
H      2.318560     8.879491    10.639114     0.111052
H      2.297920     9.412776    12.870512     0.113301
H      6.118040     8.292085    13.179418     0.119150
H      6.152440     7.756910    10.957106     0.123703
H      2.241160     8.815894    15.080104     0.107107
H      2.206760     9.378058    17.302416     0.108522
H      6.069880    10.374335    17.115255     0.132061
H      6.114600     9.786747    14.898394     0.124575
H      3.218120    18.317679     0.950343     0.111544
H      4.716240    18.752106     0.834048     0.111185
H      5.918520    16.236754     0.566935     0.118125
H      5.921960    15.539746     1.973369     0.130949
H      3.790880    15.074778     2.162348     0.133127
H      2.996240    15.818828     1.033929     0.120919
H      2.201600     5.817410     6.488860     0.124033
H      2.382200     3.374232     6.701461     0.130606
H      5.999360     4.913023     6.521568     0.119495
H      5.947760     2.363875     6.656033     0.138573
H      4.613040     1.737395     6.114538     0.120526
H      3.039240     0.756117     7.679060     0.120852
H      2.514640     0.020455     9.801431     0.131597
H      5.672560     1.941550    11.244208     0.121089
H      6.241880     2.641272     9.101848     0.136683
H      4.107360     1.057236    12.761486     0.120544
H      2.765760     0.423922    12.245429     0.131837
H      6.271120    -0.565814    12.614301     0.136154
H      6.448280    -2.992806    12.825084     0.126593
H      2.719320    -2.166256    12.156392     0.119889
H      1.608200    -4.723073    14.703964     0.119450
H      5.117000    -6.286064    15.459877     0.132588
H      3.868280    -6.182922    17.540456     0.126276
H      0.605440    -4.551911    17.008046     0.144201
H      1.621960     2.933825     0.023622     0.116824
H      0.251120    12.165830    15.957763     0.120584
H      0.775720     1.460270     1.608133     0.104197
H      7.027920     7.368613     4.201133     0.116668
H      3.556960     8.945521     3.361633     0.125616
H      4.754080     8.678078     1.268335     0.133786
H      6.916120     6.885657     0.817695     0.118447
H      7.994560     7.002570     1.947930     0.142113
H      7.537040    10.113390     1.977004     0.109561
H      8.618920    -0.149991    17.373283     0.117147
H      2.476800    13.382706     0.165356     0.123583
H      2.530120     6.455524    16.935362     0.137484
H      4.606160     6.900586    16.688236     0.137537
H      5.388760     6.265960    17.891156     0.124227
H      5.230520     3.688356    17.951120     0.111471
H      3.732400     3.264809    18.087402     0.110192
H      6.281440    12.697189     1.553620     0.111051
H      6.302080    13.230474     3.785017     0.113301
H      2.481960    12.109783     4.093924     0.119150
H      2.447560    11.574608     1.871612     0.123703
H      6.358840    12.633591     5.994609     0.107108
H      6.393240    13.195755     8.216921     0.108523
H      2.530120    14.192033     8.029760     0.132061
H      2.485400    13.604444     5.812899     0.124576
H      5.381880    14.499982    10.035837     0.111544
H      3.883760    14.934408     9.919543     0.111185
H      2.681480    12.419057     9.652429     0.118124
H      2.678040    11.722048    11.058864     0.130949
H      4.809120    11.257080    11.247842     0.133127
H      5.603760    12.001130    10.119424     0.120919
H      6.398400     1.999713    15.574355     0.124033
H      6.217800    -0.443465    15.786955     0.130607
H      2.600640     1.095325    15.607062     0.119493
H      2.652240    -1.453822    15.741528     0.138573
H      3.986960    -2.080303    15.200032     0.120526
H      5.560760    -3.061581    16.764554     0.120852
H      6.085360     3.838152     0.715937     0.131597
H      2.927440     5.759247     2.158713     0.121089
H      2.358120     6.458969     0.016354     0.136683
H      4.492640     4.874934     3.675991     0.120544
H      5.834240     4.241619     3.159935     0.131836
H      2.328880     3.251883     3.528806     0.136154
H      2.151720     0.824891     3.739590     0.126593
H      5.880680     1.651441     3.070897     0.119889
H      6.991800    -0.905375     5.618470     0.119450
H      3.483000    -2.468366     6.374383     0.132588
H      4.731720    -2.365224     8.454961     0.126276
H      7.994560    -0.734213     7.922551     0.144202
H      6.978040    -0.883873     9.109117     0.116824
H      8.348880    15.983528     6.872268     0.120583
H      7.824280    -2.357428    10.693627     0.104198
H      1.572080     3.550916    13.286627     0.116668
H      5.043040     5.127824    12.447127     0.125616
H      3.845920     4.860380    10.353830     0.133786
H      1.683880     3.067960     9.903189     0.118447
H      0.605440     3.184873    11.033425     0.142113
H      1.062960     6.295692    11.062498     0.109561
H     -0.018920     3.667707     8.287788     0.117147
H     11.076800     2.077596     8.920139     0.123583
H     11.130120     1.369384    10.321122     0.137484
H     13.206160     0.924322    10.568247     0.137538
H     13.988760     1.558947     9.365328     0.124227
H     13.830520     4.136551     9.305363     0.111471
H     12.332400     4.560099     9.169081     0.110192
H     14.881440     2.763114     7.531875     0.111052
H     14.902080     2.229829     5.300477     0.113302
H     11.081960     3.350520     4.991571     0.119150
H     11.047560     3.885695     7.213883     0.123703
H     14.958840     2.826711     3.090885     0.107109
H     14.993240     2.264547     0.868573     0.108523
H     11.130120     1.268270     1.055734     0.132061
H     11.085400     1.855858     3.272595     0.124575
H     13.981880    -6.675074    17.220646     0.111544
H     12.483760    -7.109501    17.336941     0.111185
H     11.281480    -4.594149    17.604054     0.118124
H     11.278040    -3.897141    16.197620     0.130949
H     13.409120    -3.432173    16.008641     0.133127
H     14.203760    -4.176223    17.137060     0.120919
H     14.998400     5.825195    11.682129     0.124033
H     14.817800     8.268373    11.469528     0.130607
H     11.200640     6.729582    11.649421     0.119494
H     11.252240     9.278730    11.514956     0.138573
H     12.586960     9.905210    12.056451     0.120526
H     14.160760    10.886488    10.491929     0.120852
H     14.685360    11.622150     8.369558     0.131597
H     11.527440     9.701055     6.926781     0.121089
H     10.958120     9.001333     9.069141     0.136683
H     13.092640    10.585369     5.409503     0.120544
H     14.434240    11.218683     5.925560     0.131836
H     10.928880    12.208419     5.556688     0.136155
H     10.751720    14.635411     5.345905     0.126594
H     14.480680    13.808861     6.014597     0.119889
H     15.591800    16.365678     3.467025     0.119450
H     12.083000    17.928669     2.711112     0.132589
H     13.331720    17.825527     0.630533     0.126277
H     16.594560    16.194516     1.162943     0.144202
H     15.578040    16.344175    -0.023622     0.116824
H     16.948880    -0.523225     2.213226     0.120584
H     16.424280    10.182335    16.562856     0.104199
H     10.172080     4.273992    13.969856     0.116668
H     13.643040     2.697084    14.809356     0.125616
H     12.445920     2.964527    16.902654     0.133786
H     10.283880     4.756948    17.353294     0.118447
H      9.205440     4.640035    16.223059     0.142113
H      9.662960     1.529215    16.193985     0.109561
H      8.581080    11.792596     0.797706     0.117148
C     15.645120     6.990641     1.306494     0.629516
C     14.587664     6.041683     0.784623    -0.295370
C     11.118080     6.002611     2.084212     0.625074
C     12.196864     5.562148     1.150950    -0.288568
C     12.855452     7.630519    -0.005270    -0.193165
C     12.843068    -0.427955    16.723125     0.102037
C     11.688776    -0.932468    16.111126    -0.164499
C     11.677768    -1.252578    14.766654    -0.159002
C     12.793704    -1.085985    13.979305     0.077414
C     13.949372    -0.585113    14.587125    -0.117346
C     13.970184    -0.264736    15.921784    -0.142375
C     12.776332    -1.426500    12.531077     0.062607
C     11.617740    -1.304893    11.773711    -0.158975
C     11.597960    -1.640209    10.434690    -0.162447
C     12.725076    -2.099912     9.797252     0.107277
C     13.897600    -2.228686    10.546442    -0.133452
C     13.919788    -1.885059    11.881283    -0.114726
C     12.710112    -2.540290     8.348116    -0.199763
C     14.418588    -0.931025     7.566036    -0.291564
C     15.499608    -1.886021     7.094318     0.620252
C     12.019876    -0.470902     7.186263    -0.293476
C     10.976180    -0.891958     6.172867     0.628562
C     11.592800    10.130111     2.565744    -0.040233
C     11.687400    11.485263     2.451266    -0.144742
C     13.672624    10.624001     2.553387     0.077406
C     13.586280    13.130818     2.299902    -0.170385
C     13.276680    13.673614     0.914546     0.102920
C     12.179320    14.461381     0.690498    -0.147424
C     11.861120     7.263673    17.585883    -0.145311
C     12.635120     6.910270    16.523425     0.102013
C     13.741080     6.129965    16.733845    -0.150659
C     14.079920     5.697026    18.020170    -0.143315
C     12.327240     7.385407    15.139886    -0.174157
C     14.174520     9.004390    14.700330    -0.150265
C     14.262240    10.347078    14.592576    -0.044358
C     12.232640     9.902667    14.949636     0.077449
C     10.935760    12.921710    12.110419     0.083163
C     12.853560    13.780901    11.696666    -0.030884
C     12.169000    13.719818    10.548259    -0.129062
C      9.872800    12.960076     9.855944    -0.166030
C      9.224360    14.270743     9.466540     0.113401
C      8.754800    -4.133781    10.397440    -0.137953
C      9.067840    14.584346     8.132971    -0.157279
C     14.912400     7.723685     5.349539     0.071947
C     13.014552     6.862164     5.814716    -0.022004
C     13.667120     7.008871     6.970391    -0.126270
C     15.910000     7.967389     7.620913    -0.167835
C     16.562224     6.831257     8.359745     0.117485
C     16.565320     5.548775     7.908560    -0.159912
C      0.007052     7.105322     9.554124    -0.149691
C      7.045120     8.469662     7.779000     0.629516
C      5.987664     9.418620     8.300871    -0.295370
C      2.518080     9.457692     7.001282     0.625074
C      3.596864     9.898155     7.934544    -0.288568
C      4.255452     7.829784     9.090764    -0.193165
C      4.243068     8.252862    10.533359     0.102037
C      3.088776     8.757376    11.145358    -0.164500
C      3.077768     9.077486    12.489829    -0.159002
C      4.193704     8.910893    13.277178     0.077414
C      5.349372     8.410021    12.669359    -0.117346
C      5.370184     8.089643    11.334700    -0.142375
C      4.176332     9.251408    14.725406     0.062607
C      3.017740     9.129800    15.482773    -0.158975
C      2.997960     9.465117    16.821793    -0.162448
C      4.125076     9.924819    17.459231     0.107277
C      5.297600    10.053594    16.710041    -0.133452
C      5.319788     9.709966    15.375201    -0.114726
C      4.110112    18.000593     0.737379    -0.199763
C      5.818588    16.391328     1.519458    -0.291564
C      6.899608    17.346323     1.991177     0.620252
C      3.419876    15.931204     1.899232    -0.293475
C      2.376180    16.352261     2.912628     0.628561
C      2.992800     5.330191     6.519751    -0.040233
C      3.087400     3.975040     6.634228    -0.144742
C      5.072624     4.836302     6.532107     0.077406
C      4.986280     2.329484     6.785592    -0.170385
C      4.676680     1.786689     8.170949     0.102920
C      3.579320     0.998922     8.394997    -0.147424
C      3.261120     0.561235     9.670600    -0.145311
C      4.035120     0.914638    10.733058     0.102013
C      5.141080     1.694943    10.522638    -0.150659
C      5.479920     2.127881     9.236314    -0.143314
C      3.727240     0.439500    12.116597    -0.174157
C      5.574520    -1.179483    12.556153    -0.150265
C      5.662240    -2.522170    12.663907    -0.044359
C      3.632640    -2.077760    12.306847     0.077449
C      2.335760    -5.096802    15.146064     0.083164
C      4.253560    -5.955993    15.559818    -0.030884
C      3.569000    -5.894911    16.708224    -0.129062
C      1.272800    -5.135168    17.400539    -0.166030
C      0.624360    -6.445836    17.789943     0.113401
C      0.154800    11.958689    16.859044    -0.137953
C      0.467840     0.875956     0.952523    -0.157279
C      6.312400     7.736617     3.735955     0.071946
C      4.414552     8.598138     3.270778    -0.022004
C      5.067120     8.451431     2.115103    -0.126270
C      7.310000     7.492914     1.464582    -0.167836
C      7.962224     8.629046     0.725749     0.117485
C      7.965320     9.911527     1.176935    -0.159912
C      8.607052     0.719586    17.702359    -0.149692
C      1.554880     4.651964    16.864495     0.629516
C      2.612336     5.600922    17.386366    -0.295371
C      6.081920     5.639994    16.086777     0.625073
C      5.003136     6.080457    17.020039    -0.288568
C      4.344548    11.647481     0.005270    -0.193165
C      4.356932    12.070560     1.447864     0.102037
C      5.511224    12.575073     2.059863    -0.164499
C      5.522232    12.895183     3.404335    -0.159002
C      4.406296    12.728590     4.191684     0.077414
C      3.250628    12.227718     3.583864    -0.117346
C      3.229816    11.907341     2.249205    -0.142375
C      4.423668    13.069105     5.639912     0.062607
C      5.582260    12.947498     6.397278    -0.158975
C      5.602040    13.282814     7.736299    -0.162448
C      4.474924    13.742517     8.373737     0.107277
C      3.302400    13.871291     7.624547    -0.133452
C      3.280212    13.527664     6.289706    -0.114726
C      4.489888    14.182895     9.822873    -0.199763
C      2.781412    12.573630    10.604953    -0.291564
C      1.700392    13.528626    11.076671     0.620252
C      5.180124    12.113507    10.984726    -0.293475
C      6.223820    12.534563    11.998122     0.628561
C      5.607200     1.512494    15.605245    -0.040233
C      5.512600     0.157342    15.719723    -0.144742
C      3.527376     1.018604    15.617602     0.077406
C      3.613720    -1.488213    15.871087    -0.170385
C      3.923320    -2.031009    17.256443     0.102920
C      5.020680    -2.818776    17.480491    -0.147424
C      5.338880     4.378932     0.585106    -0.145312
C      4.564880     4.732335     1.647564     0.102013
C      3.458920     5.512640     1.437144    -0.150659
C      3.120080     5.945579     0.150819    -0.143314
C      4.872760     4.257198     3.031103    -0.174157
C      3.025480     2.638215     3.470659    -0.150266
C      2.937760     1.295527     3.578413    -0.044358
C      4.967360     1.739938     3.221353     0.077449
C      6.264240    -1.279105     6.060570     0.083163
C      4.346440    -2.138296     6.474323    -0.030884
C      5.031000    -2.077213     7.622730    -0.129062
C      7.327200    -1.317471     8.315045    -0.166030
C      7.975640    -2.628138     8.704449     0.113401
C      8.445200    15.776386     7.773549    -0.137950
C      8.132160    -2.941741    10.038018    -0.157276
C      2.287600     3.918920    12.821450     0.071947
C      4.185448     4.780441    12.356273    -0.022003
C      3.532880     4.633734    11.200598    -0.126270
C      1.290000     3.675216    10.550076    -0.167835
C      0.637776     4.811348     9.811244     0.117484
C      0.634680     6.093830    10.262429    -0.159906
C     -0.007052     4.537283     8.616865    -0.149685
C     10.154880     3.172943    10.391989     0.629516
C     11.212336     2.223985     9.870118    -0.295370
C     14.681920     2.184913    11.169707     0.625073
C     13.603136     1.744450    10.236445    -0.288568
C     12.944548     3.812821     9.080225    -0.193165
C     12.956932     3.389743     7.637630     0.102037
C     14.111224     2.885229     7.025631    -0.164499
C     14.122232     2.565119     5.681160    -0.159002
C     13.006296     2.731712     4.893811     0.077414
C     11.850628     3.232584     5.501630    -0.117346
C     11.829816     3.552962     6.836289    -0.142376
C     13.023668     2.391197     3.445583     0.062607
C     14.182260     2.512805     2.688216    -0.158975
C     14.202040     2.177488     1.349196    -0.162448
C     13.074924     1.717786     0.711758     0.107277
C     11.902400     1.589011     1.460948    -0.133451
C     11.880212     1.932639     2.795788    -0.114726
C     13.089888    -6.357988    17.433610    -0.199763
C     11.381412    -4.748723    16.651531    -0.291564
C     10.300392    -5.703718    16.179812     0.620252
C     13.780124    -4.288599    16.271757    -0.293475
C     14.823820    -4.709656    15.258361     0.628561
C     14.207200     6.312414    11.651238    -0.040233
C     14.112600     7.667565    11.536761    -0.144742
C     12.127376     6.806303    11.638882     0.077406
C     12.213720     9.313121    11.385397    -0.170385
C     12.523320     9.855916    10.000040     0.102920
C     13.620680    10.643683     9.775992    -0.147424
C     13.938880    11.081370     8.500389    -0.145311
C     13.164880    10.727967     7.437931     0.102013
C     12.058920     9.947662     7.648351    -0.150659
C     11.720080     9.514724     8.934675    -0.143314
C     13.472760    11.203105     6.054392    -0.174157
C     11.625480    12.822088     5.614836    -0.150266
C     11.537760    14.164775     5.507082    -0.044359
C     13.567360    13.720365     5.864142     0.077449
C     14.864240    16.739407     3.024925     0.083164
C     12.946440    17.598598     2.611171    -0.030884
C     13.631000    17.537516     1.462765    -0.129062
C     15.927200    16.777773     0.770450    -0.166031
C     16.575640    18.088441     0.381046     0.113401
C     17.045200    -0.316084     1.311945    -0.137950
C     16.732160    10.766649    17.218466    -0.157276
C     10.887600     3.905988    14.435034     0.071947
C     12.785448     3.044467    14.900211    -0.022004
C     12.132880     3.191174    16.055886    -0.126270
C      9.890000     4.149691    16.706407    -0.167836
C      9.237776     3.013559    17.445240     0.117484
C      9.234680     1.731078    16.994054    -0.159906
C      8.592948    10.923019     0.468630    -0.149685
N     13.242968     6.588463     1.010670    -0.040774
N     13.107776    -1.451426     7.304738    -0.040984
N     12.848400     9.608405     2.629160    -0.243584
N     13.019368    11.785757     2.457808     0.074412
N     12.874544     8.733177    14.910387     0.082553
N     13.042932    10.906152    14.752663    -0.230600
N     12.065628    13.272550    12.706427    -0.261702
N     10.967924    13.166352    10.817553     0.085685
N     13.791476     7.296925     4.789691    -0.257200
N     14.873872     7.553240     6.673659     0.085262
N      4.642968     8.871840     8.074824    -0.040774
N      4.507776    16.911729     1.780757    -0.040984
N      4.248400     5.851898     6.456334    -0.243584
N      4.419368     3.674545     6.627687     0.074412
N      4.274544    -0.908270    12.346097     0.082553
N      4.442932    -3.081245    12.503821    -0.230600
N      3.465628    -5.447642    14.550056    -0.261702
N      2.367924    -5.341444    16.438930     0.085685
N      5.191476     8.163377     4.295804    -0.257200
N      6.273872     7.907063     2.411835     0.085262
N      3.957032     5.054142    17.160319    -0.040774
N      4.092224    13.094031    10.866251    -0.040984
N      4.351600     2.034200    15.541829    -0.243584
N      4.180632    -0.143152    15.713181     0.074412
N      4.325456     2.909428     3.260602     0.082553
N      4.157068     0.736453     3.418326    -0.230600
N      5.134372    -1.629945     5.464562    -0.261702
N      6.232076    -1.523747     7.353436     0.085685
N      3.408524     4.345680    13.381298    -0.257200
N      2.326128     4.089365    11.497330     0.085262
N     12.557032     2.770765    10.096165    -0.040774
N     12.692224    -5.269124    16.390232    -0.040984
N     12.951600     5.790707    11.714655    -0.243584
N     12.780632     7.968060    11.543302     0.074412
N     12.925456    12.550875     5.824892     0.082553
N     12.757068    14.723850     5.667168    -0.230600
N     13.734372    17.090247     3.620933    -0.261702
N     14.832076    16.984049     1.732059     0.085685
N     12.008524     3.479228    13.875185    -0.257200
N     10.926128     3.735542    15.759154     0.085262
O     15.316084     7.793850     2.214680    -0.600013
O     16.803884     6.864332     0.844588    -0.626439
O     11.393624     6.900131     2.937704    -0.593762
O     10.011948     5.423757     2.016616    -0.613985
O     16.639452    -1.740085     7.556769    -0.601678
O     15.186052    16.533938     6.212479    -0.605305
O      9.909608    -0.261789     6.156876    -0.613550
O     11.273052    -1.821638     5.373888    -0.584799
O      6.716084     7.666453     6.870814    -0.600013
O      8.203884     8.595970     8.240907    -0.626439
O      2.793624     8.560172     6.147791    -0.593763
O      1.411948    10.036545     7.068878    -0.613985
O      8.039452    17.200387     1.528725    -0.601677
O      6.586052    -1.073636     2.873015    -0.605305
O      1.309608    15.722091     2.928618    -0.613550
O      2.673052    17.281940     3.711606    -0.584799
O      1.883916     3.848755    15.956309    -0.600013
O      0.396116     4.778273    17.326401    -0.626439
O      5.806376     4.742474    15.233285    -0.593762
O      7.188052     6.218848    16.154373    -0.613985
O      0.560548    13.382690    10.614220    -0.601677
O      2.013948    -4.891333    11.958510    -0.605306
O      7.290392    11.904394    12.014113    -0.613550
O      5.926948    13.464243    12.797101    -0.584799
O     10.483916     3.976152    11.300175    -0.600013
O      8.996116     3.046635     9.930082    -0.626439
O     14.406376     3.082433    12.023198    -0.593762
O     15.788052     1.606060    11.102111    -0.613985
O      9.160548    -5.557782    16.642264    -0.601677
O     10.613948    12.716241    15.297974    -0.605305
O     15.890392    -4.079486    15.242371    -0.613550
O     14.526948    -5.639335    14.459383    -0.584799

The following XYZ coordinates are in angstroms. Other properties are in atomic units.
The sperically averaged electron density of each atom fit to a function of the form exp(a - br)
eigen_1, eigen_2 and eigen_3 are the three eigenvalues of traceless quadrupole moment tensor
  atom number  atomic symbol              X              Y              Z     net charge C6 coefficient C8 coefficient C10 coefficient fluctuating dipole atomic polarizability isotropic forcefield polarizability              a              b squared Pearson coefficient          <r^3>          <r^4>         wp_QDO          m_QDO          q_QDO       dipole_x       dipole_y       dipole_z         dipole            Qxy            Qxz            Qyz     Q(x^2-y^2)  Q(3z^2 - R^2)        eigen_1        eigen_2        eigen_3 static polarizability      alpha(xx)      alpha(xy)      alpha(xz)      alpha(yy)      alpha(yz)      alpha(zz) atomic spin moment
            1             Zn      12.591088      12.858811      14.583854       0.670909     103.431158 0.21771394E+04  0.71673598E+05                                17.616148                           14.949186       0.666029       2.042253                    0.995037      49.559956     135.874825       0.483340       0.384929      -1.159450       0.007976       0.001437      -0.026048       0.027280       0.007439      -0.042105      -0.036914       0.093603      -0.262827      -0.108398       0.005980       0.102418             20.668974      14.512469      -1.087906       3.899524      19.742369       1.566172      27.752084           0.000010
            2             Zn      13.330344       7.665714       2.867382       0.673774     101.809621 0.21611972E+04  0.71044540E+05                                17.476588                           14.917358       0.653060       2.039716                    0.994795      49.506055     135.792257       0.482558       0.386119      -1.158125      -0.002323      -0.005419       0.028612       0.029213       0.010690      -0.030913      -0.029541       0.086707      -0.298515      -0.110870       0.010391       0.100478             20.430493      14.274210      -1.244523       3.203253      18.959139       1.829634      28.058130           0.000010
            3             Zn       3.991088      -5.033903      12.672629       0.670909     103.431117 0.21771382E+04  0.71673548E+05                                17.616143                           14.949182       0.666028       2.042253                    0.995037      49.559947     135.874794       0.483340       0.384929      -1.159450       0.007976      -0.001437       0.026048       0.027280      -0.007439       0.042105      -0.036914       0.093603      -0.262827      -0.108398       0.005980       0.102418             20.668968      14.512467       1.087909      -3.899519      19.742376       1.566173      27.752061           0.000010
            4             Zn       4.730344       7.794589       6.218112       0.673774     101.809637 0.21611965E+04  0.71044512E+05                                17.476589                           14.917355       0.653060       2.039716                    0.994795      49.506053     135.792249       0.482558       0.386119      -1.158125      -0.002323       0.005419      -0.028612       0.029213      -0.010690       0.030913      -0.029541       0.086707      -0.298515      -0.110870       0.010391       0.100478             20.430499      14.274212       1.244520      -3.203261      18.959136       1.829636      28.058148           0.000010
            5             Zn       4.608912      -1.216206       3.587135       0.670909     103.431151 0.21771393E+04  0.71673591E+05                                17.616146                           14.949185       0.666029       2.042253                    0.995037      49.559955     135.874817       0.483340       0.384929      -1.159450      -0.007976      -0.001437       0.026048       0.027280       0.007439      -0.042105      -0.036914       0.093603      -0.262827      -0.108398       0.005980       0.102418             20.668972      14.512469      -1.087905       3.899524      19.742367       1.566172      27.752081           0.000010
            6             Zn       3.869656       3.976891      15.303607       0.673774     101.809614 0.21611971E+04  0.71044536E+05                                17.476587                           14.917357       0.653060       2.039716                    0.994795      49.506055     135.792255       0.482558       0.386119      -1.158125       0.002323       0.005419      -0.028612       0.029213       0.010690      -0.030913      -0.029541       0.086707      -0.298515      -0.110870       0.010391       0.100478             20.430491      14.274211      -1.244522       3.203252      18.959136       1.829634      28.058127           0.000010
            7             Zn      13.208912      16.676508       5.498360       0.670909     103.431130 0.21771385E+04  0.71673560E+05                                17.616144                           14.949182       0.666029       2.042253                    0.995037      49.559951     135.874802       0.483340       0.384928      -1.159450      -0.007976       0.001437      -0.026048       0.027280      -0.007439       0.042105      -0.036914       0.093603      -0.262827      -0.108398       0.005980       0.102418             20.668969      14.512468       1.087909      -3.899520      19.742377       1.566173      27.752062           0.000010
            8             Zn      12.469656       3.848016      11.952877       0.673774     101.809645 0.21611967E+04  0.71044520E+05                                17.476590                           14.917356       0.653060       2.039716                    0.994795      49.506055     135.792258       0.482558       0.386119      -1.158125       0.002323      -0.005419       0.028612       0.029213      -0.010689       0.030913      -0.029541       0.086707      -0.298515      -0.110870       0.010391       0.100478             20.430500      14.274214       1.244519      -3.203261      18.959135       1.829636      28.058150           0.000010
            9              H      14.723200      -1.740101      18.005633       0.123583       1.096102 0.88342999E+01  0.90140771E+02                                 1.844810                            1.804414      -1.326780       2.246174                    0.993442       3.934254      11.746082       0.434336       1.382074      -0.685898       0.003118      -0.000074      -0.025016       0.025210      -0.001953      -0.001082      -0.000446       0.000805       0.006588      -0.003288       0.000719       0.002569              1.858097       1.546567      -0.051166      -0.000115       1.620587       0.123272       2.407138          -0.000002
           10              H      14.669880       5.187081       1.235627       0.137484       0.976524 0.75102634E+01  0.73264411E+02                                 1.690613                            1.651190      -1.018395       2.401554                    0.996877       3.570134      10.275715       0.461209       1.361352      -0.691483       0.005216      -0.021498       0.012592       0.025454      -0.009649       0.000621      -0.005225       0.009199      -0.003777      -0.011731      -0.000453       0.012184              1.702506       1.443004      -0.066449       0.060410       2.118497      -0.342609       1.546017           0.000000
           11              H      12.593840       4.742019       1.482753       0.137538       0.922026 0.69681973E+01  0.67505132E+02                                 1.692319                            1.639296      -1.343244       2.249309                    0.992388       3.833043      11.425076       0.437184       1.446190      -0.673140       0.008875      -0.021263       0.010052       0.025138       0.003889       0.000946      -0.003826      -0.001695      -0.004205      -0.005820       0.000179       0.005640              1.724540       1.495219      -0.295018       0.099734       2.165429      -0.304062       1.512972           0.000003
           12              H      11.811240       5.376645       0.279833       0.124228       0.981284 0.76801046E+01  0.75899676E+02                                 1.734505                            1.698431      -1.262356       2.278450                    0.993697       3.860042      11.455453       0.440021       1.408511      -0.680577      -0.010712      -0.001275      -0.021996       0.024499       0.001672       0.003687      -0.000449       0.001255       0.003684      -0.004019      -0.000440       0.004459              1.753527       1.481800       0.043967       0.258301       1.588374       0.123471       2.190408           0.000001
           13              H      11.969480       7.954249       0.219869       0.111471       0.971393 0.75961658E+01  0.74786834E+02                                 1.716557                            1.684040      -1.248374       2.284930                    0.992394       3.856295      11.384216       0.444359       1.400044      -0.682308      -0.030723       0.005218       0.005445       0.031635      -0.002543      -0.004516      -0.002044       0.003959      -0.016041      -0.008018       0.001148       0.006870              1.736159       1.985908      -0.303614      -0.143614       1.629534       0.094049       1.593036           0.000000
           14              H      13.467600       8.377796       0.083587       0.110192       1.176186 0.96346436E+01  0.99705882E+02                                 1.891433                            1.851623      -1.187022       2.309482                    0.994150       3.814698      11.190388       0.443527       1.334445      -0.697183       0.026332       0.021694      -0.001464       0.034149       0.006745      -0.000986      -0.005675      -0.005243      -0.033587      -0.012781      -0.001162       0.013943              1.913003       1.778199       0.305060       0.127605       2.194604       0.137174       1.766206           0.000001
           15              H      10.918560      -1.054584      16.617369       0.111051       1.006675 0.74248011E+01  0.71736402E+02                                 1.676080                            1.607228      -0.900235       2.451109                    0.998445       3.476643       9.740716       0.485903       1.304672      -0.703622      -0.031579      -0.007384       0.017999       0.037091       0.008439      -0.000560       0.005038       0.022940       0.019405      -0.018463       0.007184       0.011278              1.698947       1.900828      -0.054171      -0.362155       1.420775       0.016026       1.775238          -0.000001
           16              H      10.897920      -1.587869      14.385972       0.113301       1.029784 0.75062630E+01  0.71338744E+02                                 1.579958                            1.521647      -0.879768       2.457810                    0.999053       3.216480       8.394597       0.557146       1.156740      -0.739169      -0.029220      -0.015316      -0.011745       0.035019       0.009878      -0.002751       0.005159       0.021045       0.006146      -0.017211       0.003760       0.013451              1.589726       1.717611       0.186332       0.252756       1.370606       0.127970       1.680960          -0.000003
           17              H      14.718040      -0.467178      14.077065       0.119151       1.080992 0.79563752E+01  0.77484738E+02                                 1.707891                            1.627501      -0.823807       2.495634                    0.999499       3.291253       8.979424       0.503787       1.248414      -0.718103       0.035160       0.005647      -0.018401       0.040084       0.006835      -0.001954       0.003686       0.024042       0.006907      -0.015889       0.003120       0.012768              1.726259       1.859429       0.105104      -0.369072       1.437093      -0.026750       1.882254          -0.000005
           18              H      14.752440       0.067997      16.299377       0.123703       1.020574 0.75257140E+01  0.72211023E+02                                 1.636484                            1.578021      -0.788488       2.513491                    0.999708       3.221406       8.697470       0.514448       1.240821      -0.719867       0.033922       0.010667       0.013542       0.038051       0.008100      -0.002154       0.005207       0.020295       0.019888      -0.017605       0.007884       0.009721              1.646787       1.841996       0.212613       0.283498       1.450656       0.095920       1.647708          -0.000005
           19              H      10.841160      -0.990986      12.176380       0.107107       1.071180 0.79865519E+01  0.77259642E+02                                 1.635204                            1.580514      -0.891067       2.446692                    0.998867       3.315734       8.793731       0.539814       1.172921      -0.734983      -0.029240       0.012681       0.012993       0.034419      -0.008896       0.001931       0.004938       0.021872       0.006844      -0.016717       0.003757       0.012959              1.637801       1.791514      -0.169065      -0.231123       1.398222       0.123334       1.723669          -0.000004
           20              H      10.806760      -1.553150       9.954068       0.108522       0.979573 0.72250570E+01  0.69559060E+02                                 1.659739                            1.595416      -0.982935       2.406276                    0.997842       3.573559      10.101694       0.481566       1.321106      -0.699136      -0.029868       0.003963      -0.018398       0.035303      -0.011552       0.003718       0.006401       0.018043       0.027113      -0.020991       0.009865       0.011126              1.682482       1.971268       0.049506       0.360177       1.373072       0.005506       1.703105          -0.000002
           21              H      14.669880      -2.549428      10.141229       0.132061       0.974658 0.71121181E+01  0.67605524E+02                                 1.616960                            1.557523      -0.796147       2.519440                    0.999692       3.208757       8.757740       0.503757       1.279091      -0.711032       0.035241      -0.012219      -0.015082       0.040233      -0.006912       0.001344       0.006362       0.018514       0.017241      -0.016320       0.007287       0.009032              1.631354       1.808777      -0.209454      -0.289871       1.431191       0.093936       1.654093          -0.000004
           22              H      14.714600      -1.961839      12.358090       0.124576       1.046289 0.76418572E+01  0.73694780E+02                                 1.672324                            1.595899      -0.792618       2.511775                    0.999700       3.248686       8.827592       0.508189       1.249807      -0.717711       0.035500      -0.005372       0.016334       0.039445      -0.005938       0.001908       0.004073       0.026166       0.005988      -0.016412       0.002949       0.013463              1.689898       1.865218      -0.085047       0.355852       1.402251      -0.001723       1.802226          -0.000005
           23              H      11.818120      -2.857377       8.135152       0.111544       0.960006 0.75234060E+01  0.73912754E+02                                 1.702853                            1.676112      -1.244799       2.284632                    0.992599       3.867115      11.414221       0.445224       1.400306      -0.682089      -0.031234      -0.004980      -0.003110       0.031781       0.000912       0.001925      -0.002752       0.004523      -0.016068      -0.006841       0.001514       0.005327              1.716581       1.990539       0.274342       0.124159       1.596824       0.065840       1.562378          -0.000001
           24              H      13.316240      -3.291803       8.251446       0.111185       1.178034 0.96440970E+01  0.10002757E+03                                 1.904070                            1.860612      -1.254091       2.277977                    0.993467       3.876763      11.459647       0.438699       1.346113      -0.694281       0.025538      -0.021899       0.003229       0.033796      -0.007153       0.001913      -0.005544      -0.004777      -0.034474      -0.012949      -0.001559       0.014508              1.930387       1.789135      -0.308952      -0.146189       2.208166       0.136498       1.793859           0.000001
           25              H      14.518520      -0.776452       8.518560       0.118125       1.111963 0.89228896E+01  0.91416149E+02                                 1.871002                            1.818904      -1.421398       2.197440                    0.992798       4.024259      12.101466       0.429975       1.390418      -0.683787       0.002803      -0.000668       0.023265       0.023443       0.000778       0.001353       0.000602       0.001904       0.007301      -0.002449      -0.000685       0.003134              1.895951       1.537491       0.039220      -0.035985       1.652149       0.118397       2.498212          -0.000000
           26              H      14.521960      -0.079443       7.112125       0.130949       0.995298 0.76241358E+01  0.74619026E+02                                 1.708884                            1.660375      -0.998001       2.406797                    0.996981       3.600381      10.363141       0.461524       1.355979      -0.692506       0.006054       0.020651      -0.014371       0.025877       0.009364       0.000259      -0.006064       0.008981      -0.002272      -0.012462       0.000877       0.011584              1.728015       1.442587       0.084666      -0.087424       2.152188      -0.366417       1.589270           0.000001
           27              H      12.390880       0.385525       6.923147       0.133127       0.921400 0.69732316E+01  0.67500596E+02                                 1.684749                            1.634590      -1.304132       2.264460                    0.992651       3.830802      11.377785       0.440370       1.436862      -0.674885       0.009586       0.021878      -0.009789       0.025814      -0.003075      -0.001086      -0.004295      -0.002744      -0.004727      -0.005783       0.000109       0.005674              1.714856       1.479787       0.290677      -0.081563       2.189908      -0.258877       1.474873           0.000003
           28              H      11.596240      -0.358525       8.051565       0.120920       0.984700 0.77481617E+01  0.76673133E+02                                 1.731464                            1.700494      -1.249088       2.280975                    0.994119       3.866779      11.449701       0.442261       1.399532      -0.682272      -0.010775      -0.002259       0.021421       0.024084      -0.000643      -0.005456      -0.001803       0.004185       0.001605      -0.005374      -0.001358       0.006732              1.746778       1.534819      -0.025167      -0.285868       1.550116       0.041619       2.155399           0.000000
           29              H      10.801600       9.642892       2.596634       0.124032       1.144292 0.83253760E+01  0.82729693E+02                                 1.821011                            1.701578      -1.156937       2.342424                    0.996370       3.529338      10.011152       0.472626       1.304161      -0.704059      -0.039328      -0.024879       0.002523       0.046605       0.001800      -0.003542      -0.001179       0.012011      -0.054555      -0.018603       0.002843       0.015760              1.856042       2.271473       0.502356       0.067366       1.844920       0.033213       1.451733          -0.000002
           30              H      10.982200      12.086070       2.384034       0.130606       1.087773 0.80907659E+01  0.79302502E+02                                 1.717314                            1.645588      -1.017303       2.407397                    0.997946       3.378892       9.316515       0.497881       1.255116      -0.715529      -0.039986       0.023364      -0.002670       0.046388      -0.004153      -0.001754      -0.003440       0.013933      -0.085953      -0.029068       0.006620       0.022448              1.723865       1.920788      -0.369306       0.100404       1.789561      -0.032261       1.461247          -0.000004
           31              H      14.599360      10.547280       2.563927       0.119495       1.136891 0.83724646E+01  0.82320696E+02                                 1.745129                            1.655788      -0.936103       2.445622                    0.999111       3.274760       8.884588       0.507298       1.227969      -0.723368       0.054984      -0.011052      -0.001301       0.056099       0.003075       0.001582      -0.004169       0.015389      -0.065255      -0.022534       0.003357       0.019177              1.752502       2.283466      -0.156112       0.038645       1.560383      -0.016225       1.413657          -0.000001
           32              H      14.547760      13.096427       2.429461       0.138573       1.025602 0.78580931E+01  0.76108191E+02                                 1.647317                            1.613337      -0.676080       2.573641                    0.999889       3.169374       8.556172       0.509129       1.242122      -0.720730       0.038858       0.003807      -0.000911       0.039055       0.002518       0.001872      -0.001583       0.014019      -0.035705      -0.012325      -0.001172       0.013497              1.657143       2.010264       0.094779       0.085161       1.487206      -0.029396       1.473960          -0.000001
           33              H      13.213040      13.722908       2.970957       0.120526       1.001148 0.75110957E+01  0.73718634E+02                                 1.750665                            1.671803      -1.264858       2.280535                    0.992526       3.815862      11.235946       0.447233       1.395399      -0.683086      -0.014093       0.024180       0.015930       0.032203      -0.002433      -0.004627       0.003829      -0.005629      -0.012271      -0.007625      -0.000530       0.008155              1.802832       1.418221      -0.093614      -0.199500       1.870147       0.380658       2.120127           0.000001
           34              H      11.639240      14.704186       1.406435       0.120852       1.035914 0.76585133E+01  0.73984646E+02                                 1.665952                            1.601933      -0.798041       2.506387                    0.999653       3.290734       8.984938       0.504584       1.256537      -0.715885      -0.024888       0.014893       0.026500       0.039287      -0.013839      -0.004982      -0.002352       0.013450       0.026481      -0.020539       0.007247       0.013293              1.678210       1.588708      -0.099286      -0.301306       1.493674       0.133037       1.952248          -0.000003
           35              H      11.114640       7.804453      17.455052       0.131597       0.966468 0.69923177E+01  0.65730488E+02                                 1.566247                            1.512033      -0.749942       2.538529                    0.999831       3.104252       8.237903       0.531407       1.226120      -0.723560      -0.033128       0.022245      -0.000339       0.039906      -0.014036      -0.000539      -0.001765       0.009843       0.018799      -0.018133       0.006330       0.011803              1.571696       1.757459      -0.304851       0.082899       1.569539      -0.089303       1.388089          -0.000003
           36              H      14.272560       5.883358      16.012276       0.121089       1.078421 0.81562787E+01  0.80303368E+02                                 1.733137                            1.671321      -0.845217       2.485463                    0.999271       3.385438       9.430997       0.484401       1.284278      -0.709684       0.024671      -0.013460      -0.025368       0.037860      -0.012757      -0.005502      -0.001294       0.011421       0.032191      -0.019895       0.005848       0.014047              1.739131       1.669660      -0.116596      -0.298879       1.529972       0.124912       2.017762          -0.000000
           37              H      14.841880      12.819031      -0.016354       0.136683       0.986173 0.71813047E+01  0.69060340E+02                                 1.682261                            1.604606      -0.998596       2.426593                    0.998042       3.389894       9.589567       0.473714       1.344512      -0.695797       0.035074      -0.018831       0.001353       0.039832      -0.011295       0.002026      -0.003142       0.007274       0.020561      -0.015377       0.004127       0.011250              1.702028       2.021535      -0.355371       0.078154       1.616633      -0.092698       1.467916          -0.000002
           38              H      12.707360       6.767671      14.494998       0.120544       1.007004 0.76256277E+01  0.75040084E+02                                 1.751660                            1.680435      -1.234697       2.295513                    0.992895       3.789201      11.130262       0.448218       1.388671      -0.684699       0.016657      -0.025022      -0.014143       0.033220      -0.002776      -0.007544       0.003277      -0.006522      -0.014814      -0.010744       0.001165       0.009579              1.798226       1.417509      -0.088337      -0.162923       1.896231       0.359581       2.080937           0.000003
           39              H      11.365760       7.400986      15.011054       0.131837       1.066246 0.82997840E+01  0.81630899E+02                                 1.700562                            1.665489      -0.710384       2.552280                    0.999678       3.265112       8.931934       0.496901       1.253280      -0.717902      -0.037194      -0.002055       0.002608       0.037342       0.000973       0.000540      -0.001927       0.014494      -0.035267      -0.012121      -0.001075       0.013196              1.711129       2.062143       0.118969       0.108204       1.538903      -0.037595       1.532340          -0.000001
           40              H      14.871120       8.390722      14.642183       0.136154       1.076516 0.78402127E+01  0.75754430E+02                                 1.670982                            1.593991      -0.882034       2.474061                    0.999329       3.204975       8.591003       0.521616       1.215276      -0.725991       0.039221      -0.022483      -0.002083       0.045256      -0.002518      -0.007461      -0.003752       0.015930      -0.089813      -0.031401       0.007203       0.024198              1.682150       1.826705      -0.386401      -0.027905       1.787204       0.069432       1.432540          -0.000002
           41              H      15.048280      10.817714      14.431399       0.126593       1.094708 0.77843002E+01  0.75482499E+02                                 1.728267                            1.616327      -0.880989       2.476662                    0.999203       3.268797       8.932444       0.501891       1.258549      -0.715828       0.042161       0.024119      -0.008648       0.049336      -0.001137      -0.006553      -0.003070       0.020565      -0.064882      -0.023046       0.000946       0.022100              1.759540       2.086327       0.453042      -0.039596       1.736973      -0.025401       1.455320          -0.000004
           42              H      11.319320       9.991164      15.100092       0.119890       1.121239 0.82127213E+01  0.80188173E+02                                 1.710977                            1.625886      -0.929796       2.445796                    0.999188       3.250469       8.725978       0.519707       1.207047      -0.728058      -0.054789       0.012895       0.009899       0.057150       0.003157      -0.005665      -0.003836       0.016477      -0.059913      -0.021286       0.001479       0.019806              1.715426       2.202144      -0.158455      -0.111604       1.544507       0.008977       1.399628          -0.000003
           43              H      10.208200      12.547980      12.552519       0.119450       1.162428 0.86305826E+01  0.86817080E+02                                 1.858842                            1.745237      -1.311183       2.266671                    0.995365       3.653151      10.536106       0.460088       1.323427      -0.699227      -0.039478      -0.018431       0.030319       0.053079       0.011731       0.000813      -0.006358       0.009110       0.017250      -0.016916       0.005355       0.011560              1.874330       2.161096       0.285343      -0.305655       1.605398      -0.237121       1.856495          -0.000004
           44              H      13.717000      14.110971      11.796606       0.132588       1.028067 0.74114614E+01  0.71675989E+02                                 1.712987                            1.619525      -1.022074       2.414103                    0.998105       3.388206       9.541172       0.477237       1.327097      -0.699647       0.046141       0.016886       0.002846       0.049216       0.012865      -0.004553      -0.003687       0.029476       0.017552      -0.022613       0.003611       0.019002              1.730230       2.146683       0.320297       0.194552       1.573781       0.038825       1.470225          -0.000001
           45              H      12.468280      14.007829       9.716028       0.126276       0.950387 0.67165019E+01  0.63346871E+02                                 1.617882                            1.534582      -0.827793       2.496367                    0.999450       3.355001       9.316120       0.493919       1.314826      -0.701593       0.021537       0.018322      -0.034598       0.044682       0.014831      -0.000932      -0.008626       0.031292       0.028537      -0.027902       0.009049       0.018853              1.644044       1.369736       0.102784      -0.237445       1.527490      -0.296256       2.034906          -0.000000
           46              H       9.205440      12.376818      10.248438       0.144201       1.019810 0.77129984E+01  0.75639865E+02                                 1.735057                            1.668804      -1.030382       2.403467                    0.997325       3.514964      10.097770       0.461275       1.354001      -0.693381      -0.026419      -0.018390       0.012612       0.034572       0.004726       0.006639      -0.002148       0.001420       0.010872      -0.009527       0.001116       0.008411              1.762757       2.036887       0.350902      -0.182530       1.738842      -0.174816       1.512542          -0.000003
           47              H      10.221960      12.526478       9.061872       0.116824       1.056028 0.81094318E+01  0.80176810E+02                                 1.743444                            1.685458      -0.931480       2.434037                    0.997466       3.575475      10.166271       0.471597       1.313641      -0.701727       0.006220      -0.010859      -0.025365       0.028284      -0.000225       0.002883       0.005038       0.012382       0.008999      -0.009806       0.002315       0.007491              1.762224       1.627577      -0.236003      -0.208616       1.710037       0.302031       1.949058          -0.000004
           48              H       8.851120      -4.340923      11.298721       0.120583       1.050848 0.79216495E+01  0.77540633E+02                                 1.710148                            1.651265      -0.865131       2.475538                    0.999011       3.403990       9.500823       0.484779       1.290770      -0.707744       0.000046      -0.007898       0.036537       0.037381      -0.007504      -0.000281       0.001880      -0.016047       0.039327      -0.017546       0.004053       0.013493              1.718061       1.519800      -0.099133       0.123581       1.514231      -0.216098       2.120152          -0.000005
           49              H       9.375720      14.000033       7.477362       0.104197       1.028635 0.75051623E+01  0.72064377E+02                                 1.633203                            1.563499      -1.012335       2.384560                    0.998290       3.439353       9.331295       0.522251       1.221425      -0.721707       0.005948      -0.020258      -0.026784       0.034105      -0.006063       0.003164       0.002264      -0.020644       0.037480      -0.018646       0.005482       0.013164              1.645755       1.532041      -0.224810      -0.230477       1.643774       0.316823       1.761451          -0.000003
           50              H      15.627920       8.091689       4.884362       0.116668       1.215170 0.90976391E+01  0.92055560E+02                                 1.874983                            1.764184      -1.079404       2.374011                    0.998071       3.502016       9.891621       0.471840       1.282892      -0.709842       0.040658       0.019126      -0.030955       0.054563       0.012454      -0.000755      -0.006513       0.022582       0.010008      -0.019872       0.003792       0.016080              1.882742       2.063354       0.269229      -0.353468       1.598014      -0.226783       1.986859          -0.000002
           51              H      12.156960       6.514781       5.723862       0.125616       1.120757 0.82186460E+01  0.81145047E+02                                 1.784007                            1.683117      -1.016481       2.412393                    0.998030       3.389175       9.482665       0.479937       1.292587      -0.707900      -0.044414      -0.016352      -0.003199       0.047437       0.012583      -0.004839      -0.002319       0.032202       0.019838      -0.023754       0.004395       0.019359              1.797803       2.204832       0.377985       0.185519       1.672081       0.048990       1.516496           0.000001
           52              H      13.354080       6.782225       7.817159       0.133785       0.920763 0.64819789E+01  0.60615210E+02                                 1.587683                            1.511087      -0.808973       2.511846                    0.999610       3.294223       9.118726       0.495826       1.321000      -0.700528      -0.022791      -0.014624       0.035598       0.044727       0.015747      -0.003443      -0.006829       0.028930       0.029236      -0.026916       0.006856       0.020060              1.610515       1.360311       0.072513      -0.244204       1.443495      -0.219388       2.027738           0.000000
           53              H      15.516120       8.574645       8.267800       0.118447       1.033029 0.79367325E+01  0.78425294E+02                                 1.745468                            1.687235      -1.022625       2.388793                    0.996548       3.684793      10.640366       0.460841       1.345056      -0.694239      -0.006241       0.016665       0.021781       0.028126       0.001970       0.002899       0.008163       0.008298       0.004783      -0.010470       0.001256       0.009214              1.770819       1.716059      -0.346778      -0.182150       1.822106       0.315680       1.774291          -0.000002
           54              H      16.594560       8.457732       7.137564       0.142113       1.004078 0.76083791E+01  0.74737122E+02                                 1.743783                            1.676509      -1.115748       2.357060                    0.996303       3.663592      10.709141       0.450102       1.385322      -0.685945       0.026276       0.015395      -0.012132       0.032781       0.000376       0.002830       0.002706       0.004009       0.017315      -0.005559      -0.001835       0.007395              1.770611       2.085929       0.329047      -0.193543       1.629720      -0.203849       1.596184          -0.000004
           55              H      16.137040       5.346913       7.108491       0.109561       1.147320 0.86448008E+01  0.86238836E+02                                 1.783117                            1.698611      -1.098518       2.347841                    0.997291       3.562287       9.943372       0.490562       1.251595      -0.715275      -0.013537      -0.010514      -0.030600       0.035074      -0.002754       0.008366       0.005066      -0.015679       0.022848      -0.015758       0.003192       0.012566              1.818417       1.786845       0.058575       0.502647       1.572076       0.114139       2.096328          -0.000003
           56              H       0.018920       7.974898       9.883201       0.117146       1.002404 0.73252688E+01  0.69879606E+02                                 1.617525                            1.556602      -0.743146       2.527935                    0.999863       3.260256       8.803356       0.517626       1.240404      -0.719261       0.003154       0.034732       0.012333       0.036991      -0.003980       0.008433       0.004070      -0.024759       0.011054      -0.018506       0.006075       0.012432              1.627098       1.485526       0.036775       0.084370       1.944373       0.226268       1.451394          -0.000005
           57              H       6.123200       9.565009       9.250850       0.123584       1.096102 0.88342971E+01  0.90140739E+02                                 1.844810                            1.804414      -1.326780       2.246175                    0.993442       3.934253      11.746080       0.434336       1.382074      -0.685898       0.003118       0.000074       0.025016       0.025210       0.001953       0.001082      -0.000446       0.000805       0.006588      -0.003288       0.000719       0.002569              1.858097       1.546567       0.051166       0.000115       1.620586       0.123272       2.407138          -0.000002
           58              H       6.069880      10.273221       7.849867       0.137484       0.976523 0.75102546E+01  0.73264305E+02                                 1.690612                            1.651189      -1.018395       2.401555                    0.996877       3.570133      10.275711       0.461209       1.361352      -0.691483       0.005216       0.021498      -0.012592       0.025454       0.009649      -0.000621      -0.005225       0.009199      -0.003777      -0.011731      -0.000453       0.012184              1.702505       1.443004       0.066449      -0.060410       2.118495      -0.342608       1.546016           0.000000
           59              H       3.993840      10.718283       7.602742       0.137538       0.922025 0.69681902E+01  0.67505050E+02                                 1.692319                            1.639295      -1.343244       2.249309                    0.992388       3.833043      11.425077       0.437184       1.446191      -0.673140       0.008875       0.021263      -0.010052       0.025138      -0.003889      -0.000946      -0.003826      -0.001695      -0.004205      -0.005820       0.000179       0.005640              1.724540       1.495219       0.295018      -0.099734       2.165428      -0.304062       1.512972           0.000003
           60              H       3.211240      10.083658       8.805661       0.124228       0.981285 0.76801092E+01  0.75899730E+02                                 1.734505                            1.698431      -1.262357       2.278449                    0.993697       3.860043      11.455455       0.440021       1.408510      -0.680577      -0.010712       0.001275       0.021996       0.024499      -0.001672      -0.003687      -0.000449       0.001255       0.003684      -0.004019      -0.000440       0.004459              1.753527       1.481800      -0.043967      -0.258301       1.588374       0.123471       2.190408           0.000001
           61              H       3.369480       7.506054       8.865626       0.111471       0.971393 0.75961607E+01  0.74786773E+02                                 1.716556                            1.684040      -1.248373       2.284930                    0.992394       3.856294      11.384213       0.444359       1.400044      -0.682308      -0.030723      -0.005218      -0.005445       0.031635       0.002543       0.004516      -0.002044       0.003959      -0.016041      -0.008018       0.001148       0.006870              1.736159       1.985908       0.303613       0.143613       1.629533       0.094048       1.593036           0.000000
           62              H       4.867600       7.082506       9.001908       0.110192       1.176187 0.96346541E+01  0.99706019E+02                                 1.891434                            1.851624      -1.187022       2.309482                    0.994150       3.814699      11.190393       0.443527       1.334445      -0.697183       0.026332      -0.021694       0.001464       0.034149      -0.006745       0.000986      -0.005675      -0.005243      -0.033586      -0.012781      -0.001162       0.013943              1.913004       1.778199      -0.305060      -0.127605       2.194606       0.137174       1.766207           0.000001
           63              H       2.318560       8.879491      10.639114       0.111052       1.006674 0.74247913E+01  0.71736284E+02                                 1.676079                            1.607227      -0.900234       2.451110                    0.998445       3.476640       9.740706       0.485904       1.304672      -0.703622      -0.031579       0.007384      -0.017999       0.037091      -0.008439       0.000560       0.005038       0.022940       0.019405      -0.018463       0.007184       0.011278              1.698946       1.900826       0.054171       0.362155       1.420774       0.016026       1.775237          -0.000001
           64              H       2.297920       9.412776      12.870512       0.113301       1.029783 0.75062585E+01  0.71338691E+02                                 1.579958                            1.521647      -0.879768       2.457810                    0.999053       3.216479       8.394594       0.557146       1.156740      -0.739169      -0.029220       0.015316       0.011745       0.035019      -0.009878       0.002751       0.005159       0.021045       0.006146      -0.017211       0.003760       0.013451              1.589726       1.717611      -0.186331      -0.252756       1.370605       0.127970       1.680960          -0.000003
           65              H       6.118040       8.292085      13.179418       0.119150       1.080994 0.79563948E+01  0.77484979E+02                                 1.707894                            1.627503      -0.823809       2.495632                    0.999499       3.291257       8.979439       0.503786       1.248414      -0.718103       0.035160      -0.005647       0.018401       0.040084      -0.006835       0.001954       0.003686       0.024042       0.006907      -0.015889       0.003121       0.012768              1.726261       1.859433      -0.105105       0.369073       1.437095      -0.026751       1.882256          -0.000005
           66              H       6.152440       7.756910      10.957106       0.123703       1.020574 0.75257152E+01  0.72211032E+02                                 1.636484                            1.578021      -0.788488       2.513491                    0.999708       3.221406       8.697468       0.514448       1.240821      -0.719867       0.033922      -0.010667      -0.013542       0.038051      -0.008100       0.002154       0.005207       0.020295       0.019888      -0.017605       0.007884       0.009721              1.646786       1.841995      -0.212613      -0.283498       1.450656       0.095920       1.647708          -0.000005
           67              H       2.241160       8.815894      15.080104       0.107107       1.071180 0.79865496E+01  0.77259616E+02                                 1.635204                            1.580514      -0.891067       2.446692                    0.998867       3.315734       8.793731       0.539814       1.172921      -0.734983      -0.029240      -0.012681      -0.012993       0.034419       0.008896      -0.001931       0.004938       0.021872       0.006844      -0.016717       0.003757       0.012959              1.637801       1.791514       0.169065       0.231123       1.398221       0.123334       1.723669          -0.000004
           68              H       2.206760       9.378058      17.302416       0.108522       0.979575 0.72250683E+01  0.69559191E+02                                 1.659740                            1.595417      -0.982935       2.406276                    0.997842       3.573561      10.101699       0.481566       1.321106      -0.699136      -0.029868      -0.003963       0.018398       0.035303       0.011552      -0.003718       0.006401       0.018043       0.027113      -0.020991       0.009865       0.011126              1.682483       1.971269      -0.049507      -0.360178       1.373073       0.005506       1.703106          -0.000002
           69              H       6.069880      10.374335      17.115255       0.132061       0.974659 0.71121212E+01  0.67605561E+02                                 1.616960                            1.557524      -0.796147       2.519440                    0.999692       3.208757       8.757741       0.503757       1.279091      -0.711032       0.035241       0.012219       0.015082       0.040233       0.006912      -0.001344       0.006362       0.018514       0.017241      -0.016320       0.007287       0.009032              1.631355       1.808778       0.209454       0.289872       1.431191       0.093936       1.654095          -0.000004
           70              H       6.114600       9.786747      14.898394       0.124575       1.046290 0.76418642E+01  0.73694867E+02                                 1.672325                            1.595900      -0.792618       2.511774                    0.999700       3.248687       8.827597       0.508189       1.249808      -0.717711       0.035500       0.005372      -0.016334       0.039445       0.005938      -0.001908       0.004073       0.026166       0.005988      -0.016412       0.002949       0.013463              1.689900       1.865220       0.085047      -0.355852       1.402252      -0.001724       1.802228          -0.000005
           71              H       3.218120      18.317679       0.950343       0.111544       0.960006 0.75234095E+01  0.73912795E+02                                 1.702853                            1.676112      -1.244799       2.284631                    0.992599       3.867116      11.414223       0.445224       1.400305      -0.682089      -0.031234       0.004980       0.003110       0.031781      -0.000912      -0.001925      -0.002752       0.004523      -0.016068      -0.006841       0.001514       0.005327              1.716581       1.990539      -0.274342      -0.124159       1.596824       0.065840       1.562378          -0.000001
           72              H       4.716240      18.752106       0.834048       0.111185       1.178033 0.96440961E+01  0.10002756E+03                                 1.904070                            1.860612      -1.254091       2.277978                    0.993467       3.876763      11.459647       0.438699       1.346113      -0.694281       0.025538       0.021899      -0.003229       0.033796       0.007153      -0.001913      -0.005544      -0.004777      -0.034474      -0.012949      -0.001559       0.014508              1.930386       1.789134       0.308952       0.146189       2.208166       0.136497       1.793859           0.000001
           73              H       5.918520      16.236754       0.566935       0.118125       1.111962 0.89228715E+01  0.91415917E+02                                 1.871000                            1.818903      -1.421396       2.197441                    0.992798       4.024256      12.101454       0.429975       1.390418      -0.683787       0.002803       0.000668      -0.023265       0.023443      -0.000778      -0.001353       0.000602       0.001904       0.007301      -0.002449      -0.000685       0.003134              1.895949       1.537489      -0.039219       0.035985       1.652148       0.118398       2.498210          -0.000000
           74              H       5.921960      15.539746       1.973369       0.130949       0.995298 0.76241346E+01  0.74619015E+02                                 1.708884                            1.660375      -0.998001       2.406797                    0.996980       3.600381      10.363143       0.461524       1.355980      -0.692506       0.006054      -0.020651       0.014371       0.025877      -0.009364      -0.000259      -0.006064       0.008981      -0.002272      -0.012462       0.000877       0.011584              1.728015       1.442587      -0.084666       0.087424       2.152188      -0.366417       1.589270           0.000002
           75              H       3.790880      15.074778       2.162348       0.133127       0.921399 0.69732289E+01  0.67500563E+02                                 1.684749                            1.634590      -1.304132       2.264460                    0.992651       3.830802      11.377784       0.440370       1.436861      -0.674885       0.009586      -0.021878       0.009789       0.025814       0.003075       0.001086      -0.004295      -0.002744      -0.004727      -0.005783       0.000109       0.005674              1.714855       1.479787      -0.290677       0.081563       2.189907      -0.258877       1.474872           0.000003
           76              H       2.996240      15.818828       1.033929       0.120919       0.984701 0.77481642E+01  0.76673165E+02                                 1.731465                            1.700495      -1.249088       2.280975                    0.994119       3.866779      11.449702       0.442261       1.399533      -0.682272      -0.010775       0.002259      -0.021421       0.024084       0.000643       0.005456      -0.001803       0.004185       0.001605      -0.005374      -0.001358       0.006732              1.746779       1.534819       0.025167       0.285868       1.550116       0.041618       2.155401           0.000000
           77              H       2.201600       5.817410       6.488860       0.124033       1.144291 0.83253590E+01  0.82729484E+02                                 1.821009                            1.701576      -1.156935       2.342425                    0.996370       3.529334      10.011139       0.472626       1.304161      -0.704059      -0.039328       0.024879      -0.002523       0.046605      -0.001800       0.003542      -0.001179       0.012011      -0.054555      -0.018603       0.002843       0.015760              1.856040       2.271470      -0.502355      -0.067365       1.844919       0.033213       1.451731          -0.000002
           78              H       2.382200       3.374232       6.701461       0.130606       1.087774 0.80907725E+01  0.79302580E+02                                 1.717314                            1.645588      -1.017303       2.407397                    0.997946       3.378892       9.316514       0.497881       1.255115      -0.715530      -0.039986      -0.023364       0.002670       0.046388       0.004153       0.001754      -0.003440       0.013933      -0.085953      -0.029068       0.006620       0.022448              1.723866       1.920788       0.369307      -0.100405       1.789562      -0.032262       1.461248          -0.000004
           79              H       5.999360       4.913023       6.521568       0.119495       1.136893 0.83724774E+01  0.82320851E+02                                 1.745130                            1.655789      -0.936105       2.445622                    0.999111       3.274763       8.884597       0.507298       1.227969      -0.723368       0.054984       0.011052       0.001301       0.056099      -0.003076      -0.001582      -0.004169       0.015389      -0.065255      -0.022534       0.003357       0.019177              1.752503       2.283467       0.156112      -0.038644       1.560384      -0.016225       1.413658          -0.000001
           80              H       5.947760       2.363875       6.656033       0.138573       1.025602 0.78580932E+01  0.76108190E+02                                 1.647317                            1.613336      -0.676080       2.573642                    0.999889       3.169374       8.556171       0.509129       1.242121      -0.720730       0.038858      -0.003807       0.000911       0.039055      -0.002518      -0.001872      -0.001583       0.014019      -0.035705      -0.012325      -0.001172       0.013497              1.657143       2.010264      -0.094779      -0.085161       1.487206      -0.029396       1.473959          -0.000001
           81              H       4.613040       1.737395       6.114538       0.120526       1.001147 0.75110871E+01  0.73718533E+02                                 1.750665                            1.671802      -1.264858       2.280535                    0.992526       3.815862      11.235947       0.447233       1.395399      -0.683086      -0.014093      -0.024180      -0.015930       0.032203       0.002433       0.004627       0.003829      -0.005629      -0.012271      -0.007625      -0.000530       0.008155              1.802831       1.418221       0.093614       0.199501       1.870147       0.380658       2.120126           0.000001
           82              H       3.039240       0.756117       7.679060       0.120852       1.035913 0.76585097E+01  0.73984599E+02                                 1.665952                            1.601932      -0.798040       2.506388                    0.999653       3.290733       8.984933       0.504584       1.256537      -0.715885      -0.024888      -0.014893      -0.026500       0.039287       0.013839       0.004982      -0.002352       0.013450       0.026481      -0.020539       0.007247       0.013293              1.678210       1.588708       0.099286       0.301306       1.493673       0.133037       1.952248          -0.000003
           83              H       2.514640       0.020455       9.801431       0.131597       0.966468 0.69923181E+01  0.65730497E+02                                 1.566248                            1.512034      -0.749942       2.538529                    0.999831       3.104252       8.237905       0.531407       1.226120      -0.723560      -0.033128      -0.022245       0.000339       0.039906       0.014036       0.000539      -0.001765       0.009843       0.018799      -0.018133       0.006330       0.011803              1.571696       1.757460       0.304852      -0.082899       1.569540      -0.089303       1.388089          -0.000003
           84              H       5.672560       1.941550      11.244208       0.121089       1.078421 0.81562807E+01  0.80303387E+02                                 1.733137                            1.671321      -0.845216       2.485463                    0.999271       3.385437       9.430992       0.484401       1.284278      -0.709684       0.024671       0.013460       0.025368       0.037860       0.012758       0.005502      -0.001294       0.011421       0.032191      -0.019895       0.005848       0.014047              1.739131       1.669660       0.116596       0.298879       1.529972       0.124912       2.017763          -0.000001
           85              H       6.241880       2.641272       9.101848       0.136683       0.986174 0.71813142E+01  0.69060453E+02                                 1.682262                            1.604607      -0.998596       2.426593                    0.998042       3.389895       9.589571       0.473714       1.344512      -0.695797       0.035074       0.018831      -0.001353       0.039832       0.011295      -0.002026      -0.003142       0.007274       0.020561      -0.015377       0.004127       0.011250              1.702030       2.021537       0.355372      -0.078155       1.616635      -0.092698       1.467917          -0.000002
           86              H       4.107360       1.057236      12.761486       0.120544       1.007004 0.76256332E+01  0.75040146E+02                                 1.751661                            1.680436      -1.234697       2.295513                    0.992895       3.789201      11.130260       0.448218       1.388670      -0.684699       0.016657       0.025022       0.014143       0.033220       0.002776       0.007544       0.003277      -0.006522      -0.014814      -0.010744       0.001165       0.009579              1.798226       1.417509       0.088337       0.162923       1.896231       0.359581       2.080938           0.000003
           87              H       2.765760       0.423922      12.245429       0.131837       1.066246 0.82997867E+01  0.81630939E+02                                 1.700563                            1.665490      -0.710384       2.552280                    0.999678       3.265112       8.931937       0.496901       1.253281      -0.717902      -0.037194       0.002055      -0.002608       0.037342      -0.000973      -0.000540      -0.001927       0.014494      -0.035267      -0.012121      -0.001075       0.013196              1.711130       2.062144      -0.118969      -0.108204       1.538904      -0.037595       1.532341          -0.000001
           88              H       6.271120      -0.565814      12.614301       0.136154       1.076516 0.78402142E+01  0.75754449E+02                                 1.670982                            1.593991      -0.882034       2.474061                    0.999329       3.204974       8.591001       0.521616       1.215277      -0.725991       0.039221       0.022483       0.002083       0.045256       0.002518       0.007461      -0.003752       0.015930      -0.089813      -0.031401       0.007203       0.024198              1.682150       1.826705       0.386402       0.027906       1.787206       0.069433       1.432541          -0.000002
           89              H       6.448280      -2.992806      12.825084       0.126593       1.094706 0.77842886E+01  0.75482354E+02                                 1.728265                            1.616325      -0.880988       2.476663                    0.999203       3.268795       8.932435       0.501891       1.258548      -0.715829       0.042161      -0.024119       0.008648       0.049336       0.001137       0.006553      -0.003070       0.020565      -0.064882      -0.023046       0.000946       0.022100              1.759538       2.086325      -0.453041       0.039596       1.736972      -0.025401       1.455318          -0.000003
           90              H       2.719320      -2.166256      12.156392       0.119889       1.121241 0.82127350E+01  0.80188345E+02                                 1.710979                            1.625888      -0.929797       2.445795                    0.999188       3.250472       8.725990       0.519707       1.207048      -0.728057      -0.054789      -0.012895      -0.009899       0.057150      -0.003157       0.005665      -0.003836       0.016477      -0.059913      -0.021286       0.001479       0.019806              1.715428       2.202147       0.158455       0.111604       1.544509       0.008977       1.399629          -0.000002
           91              H       1.608200      -4.723073      14.703964       0.119450       1.162428 0.86305839E+01  0.86817096E+02                                 1.858842                            1.745237      -1.311183       2.266671                    0.995365       3.653152      10.536109       0.460088       1.323427      -0.699227      -0.039478       0.018431      -0.030319       0.053079      -0.011731      -0.000813      -0.006358       0.009110       0.017250      -0.016916       0.005355       0.011560              1.874330       2.161096      -0.285342       0.305656       1.605398      -0.237120       1.856495          -0.000004
           92              H       5.117000      -6.286064      15.459877       0.132588       1.028067 0.74114608E+01  0.71675986E+02                                 1.712988                            1.619525      -1.022074       2.414102                    0.998105       3.388205       9.541171       0.477236       1.327098      -0.699646       0.046141      -0.016886      -0.002846       0.049216      -0.012865       0.004553      -0.003687       0.029476       0.017552      -0.022613       0.003611       0.019002              1.730230       2.146683      -0.320298      -0.194553       1.573782       0.038826       1.470225          -0.000001
           93              H       3.868280      -6.182922      17.540456       0.126276       0.950387 0.67165076E+01  0.63346938E+02                                 1.617883                            1.534583      -0.827793       2.496367                    0.999450       3.355001       9.316121       0.493919       1.314826      -0.701593       0.021537      -0.018322       0.034598       0.044683      -0.014831       0.000932      -0.008626       0.031292       0.028537      -0.027902       0.009049       0.018853              1.644045       1.369736      -0.102784       0.237445       1.527491      -0.296256       2.034907          -0.000000
           94              H       0.605440      -4.551911      17.008046       0.144201       1.019809 0.77129922E+01  0.75639791E+02                                 1.735056                            1.668804      -1.030382       2.403467                    0.997325       3.514964      10.097770       0.461275       1.354001      -0.693381      -0.026419       0.018390      -0.012612       0.034572      -0.004726      -0.006639      -0.002148       0.001420       0.010872      -0.009527       0.001116       0.008411              1.762757       2.036887      -0.350902       0.182530       1.738841      -0.174816       1.512541          -0.000003
           95              H       1.621960       2.933825       0.023622       0.116824       1.056028 0.81094265E+01  0.80176749E+02                                 1.743444                            1.685458      -0.931479       2.434037                    0.997466       3.575474      10.166270       0.471597       1.313642      -0.701727       0.006220       0.010859       0.025365       0.028284       0.000225      -0.002883       0.005038       0.012382       0.008999      -0.009806       0.002315       0.007491              1.762224       1.627577       0.236003       0.208617       1.710037       0.302031       1.949059          -0.000004
           96              H       0.251120      12.165830      15.957763       0.120584       1.050847 0.79216439E+01  0.77540561E+02                                 1.710147                            1.651263      -0.865131       2.475538                    0.999011       3.403989       9.500818       0.484779       1.290769      -0.707744       0.000046       0.007898      -0.036537       0.037381       0.007504       0.000281       0.001880      -0.016047       0.039327      -0.017546       0.004053       0.013493              1.718060       1.519798       0.099133      -0.123581       1.514230      -0.216097       2.120152          -0.000005
           97              H       0.775720       1.460270       1.608133       0.104197       1.028635 0.75051703E+01  0.72064472E+02                                 1.633204                            1.563500      -1.012335       2.384560                    0.998290       3.439353       9.331296       0.522250       1.221425      -0.721707       0.005948       0.020258       0.026784       0.034105       0.006063      -0.003164       0.002264      -0.020644       0.037480      -0.018646       0.005482       0.013164              1.645756       1.532042       0.224810       0.230478       1.643775       0.316824       1.761452          -0.000003
           98              H       7.027920       7.368613       4.201133       0.116668       1.215169 0.90976359E+01  0.92055517E+02                                 1.874982                            1.764183      -1.079403       2.374011                    0.998071       3.502015       9.891617       0.471840       1.282892      -0.709842       0.040658      -0.019126       0.030955       0.054563      -0.012455       0.000755      -0.006513       0.022582       0.010008      -0.019872       0.003792       0.016080              1.882742       2.063352      -0.269228       0.353468       1.598014      -0.226783       1.986859          -0.000002
           99              H       3.556960       8.945521       3.361633       0.125616       1.120756 0.82186374E+01  0.81144935E+02                                 1.784006                            1.683116      -1.016480       2.412394                    0.998030       3.389173       9.482656       0.479938       1.292586      -0.707900      -0.044414       0.016352       0.003199       0.047437      -0.012583       0.004839      -0.002319       0.032202       0.019838      -0.023754       0.004395       0.019359              1.797802       2.204829      -0.377984      -0.185520       1.672080       0.048990       1.516496           0.000001
          100              H       4.754080       8.678078       1.268335       0.133786       0.920763 0.64819741E+01  0.60615155E+02                                 1.587683                            1.511087      -0.808973       2.511846                    0.999611       3.294221       9.118720       0.495826       1.321000      -0.700528      -0.022791       0.014624      -0.035598       0.044727      -0.015747       0.003443      -0.006829       0.028930       0.029236      -0.026916       0.006856       0.020060              1.610514       1.360311      -0.072513       0.244204       1.443495      -0.219388       2.027737           0.000000
          101              H       6.916120       6.885657       0.817695       0.118447       1.033026 0.79367032E+01  0.78424970E+02                                 1.745468                            1.687235      -1.022625       2.388793                    0.996548       3.684787      10.640363       0.460839       1.345062      -0.694238      -0.006241      -0.016665      -0.021781       0.028126      -0.001970      -0.002899       0.008163       0.008298       0.004783      -0.010470       0.001256       0.009214              1.770819       1.716059       0.346778       0.182150       1.822107       0.315680       1.774290          -0.000002
          102              H       7.994560       7.002570       1.947930       0.142113       1.004076 0.76083602E+01  0.74736899E+02                                 1.743781                            1.676507      -1.115747       2.357061                    0.996303       3.663588      10.709131       0.450102       1.385323      -0.685945       0.026276      -0.015395       0.012132       0.032781      -0.000376      -0.002830       0.002706       0.004009       0.017315      -0.005559      -0.001835       0.007395              1.770610       2.085927      -0.329047       0.193543       1.629719      -0.203849       1.596183          -0.000004
          103              H       7.537040      10.113390       1.977004       0.109561       1.147320 0.86448005E+01  0.86238827E+02                                 1.783116                            1.698610      -1.098517       2.347841                    0.997291       3.562287       9.943370       0.490563       1.251595      -0.715275      -0.013537       0.010514       0.030600       0.035074       0.002754      -0.008366       0.005066      -0.015679       0.022848      -0.015758       0.003192       0.012566              1.818416       1.786845      -0.058576      -0.502647       1.572075       0.114140       2.096328          -0.000003
          104              H       8.618920      -0.149991      17.373283       0.117147       1.002403 0.73252598E+01  0.69879495E+02                                 1.617524                            1.556601      -0.743145       2.527935                    0.999863       3.260253       8.803345       0.517626       1.240403      -0.719261       0.003154      -0.034732      -0.012333       0.036991       0.003980      -0.008433       0.004070      -0.024759       0.011054      -0.018506       0.006075       0.012432              1.627096       1.485525      -0.036775      -0.084370       1.944371       0.226267       1.451392          -0.000005
          105              H       2.476800      13.382706       0.165356       0.123583       1.096102 0.88342991E+01  0.90140763E+02                                 1.844810                            1.804414      -1.326781       2.246174                    0.993442       3.934254      11.746083       0.434336       1.382075      -0.685898      -0.003118       0.000074       0.025016       0.025210      -0.001953      -0.001082      -0.000446       0.000805       0.006588      -0.003288       0.000719       0.002569              1.858097       1.546567      -0.051166      -0.000115       1.620587       0.123272       2.407138          -0.000002
          106              H       2.530120       6.455524      16.935362       0.137484       0.976523 0.75102569E+01  0.73264336E+02                                 1.690612                            1.651190      -1.018395       2.401554                    0.996877       3.570133      10.275713       0.461209       1.361353      -0.691483      -0.005216       0.021498      -0.012592       0.025454      -0.009649       0.000621      -0.005225       0.009199      -0.003777      -0.011731      -0.000453       0.012184              1.702506       1.443004      -0.066449       0.060410       2.118497      -0.342608       1.546017           0.000000
          107              H       4.606160       6.900586      16.688236       0.137537       0.922026 0.69681953E+01  0.67505112E+02                                 1.692320                            1.639296      -1.343244       2.249309                    0.992388       3.833043      11.425078       0.437184       1.446191      -0.673140      -0.008875       0.021263      -0.010052       0.025138       0.003889       0.000946      -0.003826      -0.001695      -0.004205      -0.005820       0.000179       0.005640              1.724541       1.495219      -0.295018       0.099734       2.165430      -0.304063       1.512973           0.000003
          108              H       5.388760       6.265960      17.891156       0.124227       0.981285 0.76801144E+01  0.75899798E+02                                 1.734506                            1.698433      -1.262357       2.278449                    0.993697       3.860045      11.455464       0.440021       1.408511      -0.680577       0.010712       0.001275       0.021996       0.024499       0.001672       0.003687      -0.000449       0.001255       0.003684      -0.004019      -0.000440       0.004459              1.753528       1.481801       0.043967       0.258301       1.588375       0.123472       2.190410           0.000001
          109              H       5.230520       3.688356      17.951120       0.111471       0.971393 0.75961615E+01  0.74786784E+02                                 1.716557                            1.684040      -1.248374       2.284930                    0.992394       3.856294      11.384214       0.444359       1.400044      -0.682308       0.030723      -0.005218      -0.005445       0.031635      -0.002543      -0.004516      -0.002044       0.003959      -0.016041      -0.008018       0.001148       0.006870              1.736159       1.985908      -0.303614      -0.143614       1.629533       0.094049       1.593036          -0.000000
          110              H       3.732400       3.264809      18.087402       0.110192       1.176187 0.96346488E+01  0.99705945E+02                                 1.891433                            1.851623      -1.187023       2.309482                    0.994150       3.814699      11.190390       0.443527       1.334444      -0.697183      -0.026332      -0.021694       0.001464       0.034149       0.006745      -0.000986      -0.005675      -0.005243      -0.033587      -0.012781      -0.001162       0.013943              1.913003       1.778199       0.305060       0.127605       2.194605       0.137174       1.766206           0.000001
          111              H       6.281440      12.697189       1.553620       0.111051       1.006676 0.74248063E+01  0.71736470E+02                                 1.676081                            1.607229      -0.900236       2.451108                    0.998445       3.476644       9.740722       0.485903       1.304673      -0.703622       0.031579       0.007384      -0.017999       0.037091       0.008439      -0.000560       0.005038       0.022940       0.019405      -0.018463       0.007184       0.011278              1.698948       1.900829      -0.054171      -0.362155       1.420776       0.016026       1.775239          -0.000002
          112              H       6.302080      13.230474       3.785017       0.113301       1.029784 0.75062630E+01  0.71338744E+02                                 1.579958                            1.521647      -0.879768       2.457810                    0.999053       3.216480       8.394597       0.557146       1.156740      -0.739169       0.029220       0.015316       0.011745       0.035019       0.009878      -0.002751       0.005159       0.021045       0.006146      -0.017211       0.003760       0.013451              1.589726       1.717611       0.186332       0.252756       1.370606       0.127970       1.680960          -0.000003
          113              H       2.481960      12.109783       4.093924       0.119150       1.080994 0.79563922E+01  0.77484944E+02                                 1.707893                            1.627503      -0.823809       2.495633                    0.999499       3.291256       8.979434       0.503786       1.248414      -0.718103      -0.035160      -0.005648       0.018401       0.040084       0.006835      -0.001954       0.003686       0.024042       0.006907      -0.015889       0.003120       0.012768              1.726261       1.859431       0.105104      -0.369073       1.437095      -0.026750       1.882256          -0.000005
          114              H       2.447560      11.574608       1.871612       0.123703       1.020575 0.75257217E+01  0.72211107E+02                                 1.636484                            1.578021      -0.788488       2.513491                    0.999708       3.221408       8.697473       0.514448       1.240820      -0.719867      -0.033922      -0.010667      -0.013542       0.038051       0.008100      -0.002154       0.005207       0.020295       0.019888      -0.017605       0.007884       0.009721              1.646787       1.841996       0.212613       0.283498       1.450656       0.095920       1.647708          -0.000005
          115              H       6.358840      12.633591       5.994609       0.107108       1.071179 0.79865414E+01  0.77259515E+02                                 1.635202                            1.580513      -0.891066       2.446693                    0.998867       3.315732       8.793724       0.539814       1.172920      -0.734984       0.029240      -0.012681      -0.012993       0.034419      -0.008896       0.001931       0.004938       0.021872       0.006844      -0.016716       0.003757       0.012959              1.637800       1.791512      -0.169065      -0.231123       1.398221       0.123334       1.723667          -0.000004
          116              H       6.393240      13.195755       8.216921       0.108523       0.979573 0.72250502E+01  0.69558974E+02                                 1.659738                            1.595415      -0.982933       2.406277                    0.997842       3.573557      10.101685       0.481566       1.321106      -0.699136       0.029868      -0.003963       0.018398       0.035303      -0.011552       0.003718       0.006401       0.018043       0.027113      -0.020991       0.009865       0.011126              1.682480       1.971267       0.049506       0.360176       1.373071       0.005506       1.703103          -0.000003
          117              H       2.530120      14.192033       8.029760       0.132061       0.974659 0.71121231E+01  0.67605584E+02                                 1.616960                            1.557524      -0.796147       2.519440                    0.999692       3.208758       8.757744       0.503757       1.279091      -0.711032      -0.035241       0.012219       0.015082       0.040233      -0.006912       0.001344       0.006362       0.018514       0.017241      -0.016320       0.007287       0.009032              1.631355       1.808778      -0.209454      -0.289871       1.431192       0.093936       1.654094          -0.000004
          118              H       2.485400      13.604444       5.812899       0.124576       1.046289 0.76418559E+01  0.73694761E+02                                 1.672323                            1.595898      -0.792618       2.511775                    0.999700       3.248686       8.827590       0.508189       1.249806      -0.717711      -0.035500       0.005372      -0.016334       0.039445      -0.005938       0.001908       0.004073       0.026166       0.005988      -0.016412       0.002949       0.013463              1.689898       1.865217      -0.085046       0.355851       1.402251      -0.001723       1.802226          -0.000005
          119              H       5.381880      14.499982      10.035837       0.111544       0.960007 0.75234116E+01  0.73912820E+02                                 1.702853                            1.676112      -1.244799       2.284632                    0.992599       3.867116      11.414223       0.445224       1.400305      -0.682089       0.031234       0.004980       0.003110       0.031781       0.000912       0.001925      -0.002752       0.004523      -0.016068      -0.006841       0.001514       0.005327              1.716581       1.990539       0.274342       0.124159       1.596825       0.065840       1.562379          -0.000001
          120              H       3.883760      14.934408       9.919543       0.111185       1.178034 0.96441012E+01  0.10002762E+03                                 1.904070                            1.860613      -1.254091       2.277977                    0.993467       3.876764      11.459651       0.438699       1.346113      -0.694281      -0.025537       0.021899      -0.003229       0.033796      -0.007153       0.001913      -0.005544      -0.004777      -0.034474      -0.012949      -0.001559       0.014508              1.930387       1.789135      -0.308952      -0.146190       2.208166       0.136498       1.793860           0.000001
          121              H       2.681480      12.419057       9.652429       0.118124       1.111964 0.89228971E+01  0.91416249E+02                                 1.871003                            1.818906      -1.421399       2.197440                    0.992798       4.024261      12.101475       0.429975       1.390419      -0.683787      -0.002803       0.000668      -0.023265       0.023443       0.000778       0.001353       0.000602       0.001904       0.007301      -0.002449      -0.000685       0.003134              1.895952       1.537492       0.039220      -0.035985       1.652150       0.118397       2.498214          -0.000000
          122              H       2.678040      11.722048      11.058864       0.130949       0.995298 0.76241403E+01  0.74619080E+02                                 1.708884                            1.660375      -0.998002       2.406797                    0.996980       3.600382      10.363144       0.461524       1.355979      -0.692506      -0.006054      -0.020651       0.014371       0.025877       0.009364       0.000259      -0.006064       0.008981      -0.002272      -0.012462       0.000877       0.011584              1.728015       1.442587       0.084667      -0.087424       2.152188      -0.366417       1.589270           0.000001
          123              H       4.809120      11.257080      11.247842       0.133127       0.921400 0.69732365E+01  0.67500656E+02                                 1.684750                            1.634591      -1.304132       2.264460                    0.992651       3.830803      11.377789       0.440370       1.436862      -0.674885      -0.009586      -0.021878       0.009789       0.025814      -0.003075      -0.001086      -0.004295      -0.002744      -0.004727      -0.005783       0.000109       0.005674              1.714856       1.479787       0.290677      -0.081563       2.189909      -0.258877       1.474873           0.000003
          124              H       5.603760      12.001130      10.119424       0.120919       0.984700 0.77481638E+01  0.76673164E+02                                 1.731465                            1.700495      -1.249088       2.280975                    0.994119       3.866780      11.449707       0.442261       1.399533      -0.682272       0.010775       0.002259      -0.021421       0.024085      -0.000643      -0.005456      -0.001803       0.004185       0.001605      -0.005374      -0.001358       0.006732              1.746779       1.534819      -0.025167      -0.285868       1.550117       0.041619       2.155401           0.000000
          125              H       6.398400       1.999713      15.574355       0.124033       1.144291 0.83253641E+01  0.82729547E+02                                 1.821009                            1.701577      -1.156936       2.342424                    0.996370       3.529335      10.011142       0.472626       1.304161      -0.704059       0.039328       0.024879      -0.002523       0.046605       0.001800      -0.003542      -0.001179       0.012011      -0.054555      -0.018603       0.002843       0.015760              1.856041       2.271471       0.502355       0.067366       1.844919       0.033213       1.451732          -0.000002
          126              H       6.217800      -0.443465      15.786955       0.130607       1.087771 0.80907490E+01  0.79302291E+02                                 1.717311                            1.645585      -1.017301       2.407398                    0.997946       3.378889       9.316502       0.497881       1.255115      -0.715530       0.039986      -0.023364       0.002670       0.046388      -0.004153      -0.001754      -0.003440       0.013933      -0.085953      -0.029068       0.006620       0.022448              1.723863       1.920785      -0.369305       0.100404       1.789558      -0.032261       1.461245          -0.000004
          127              H       2.600640       1.095325      15.607062       0.119493       1.136895 0.83724967E+01  0.82321097E+02                                 1.745133                            1.655792      -0.936106       2.445621                    0.999111       3.274766       8.884611       0.507297       1.227970      -0.723367      -0.054984       0.011052       0.001301       0.056099       0.003075       0.001582      -0.004169       0.015389      -0.065255      -0.022534       0.003357       0.019177              1.752507       2.283473      -0.156112       0.038645       1.560387      -0.016225       1.413660          -0.000001
          128              H       2.652240      -1.453822      15.741528       0.138573       1.025602 0.78580892E+01  0.76108148E+02                                 1.647317                            1.613337      -0.676080       2.573642                    0.999889       3.169373       8.556170       0.509129       1.242122      -0.720729      -0.038858      -0.003807       0.000911       0.039055       0.002518       0.001872      -0.001583       0.014019      -0.035705      -0.012325      -0.001173       0.013497              1.657143       2.010263       0.094779       0.085161       1.487206      -0.029396       1.473959          -0.000001
          129              H       3.986960      -2.080303      15.200032       0.120526       1.001148 0.75110956E+01  0.73718633E+02                                 1.750665                            1.671803      -1.264858       2.280535                    0.992526       3.815862      11.235946       0.447233       1.395399      -0.683086       0.014093      -0.024180      -0.015930       0.032203      -0.002433      -0.004627       0.003829      -0.005629      -0.012271      -0.007625      -0.000530       0.008155              1.802832       1.418221      -0.093614      -0.199500       1.870147       0.380658       2.120127           0.000001
          130              H       5.560760      -3.061581      16.764554       0.120852       1.035913 0.76585043E+01  0.73984534E+02                                 1.665951                            1.601932      -0.798040       2.506387                    0.999653       3.290732       8.984930       0.504584       1.256537      -0.715885       0.024888      -0.014893      -0.026500       0.039287      -0.013839      -0.004982      -0.002352       0.013450       0.026481      -0.020539       0.007247       0.013293              1.678209       1.588707      -0.099286      -0.301306       1.493673       0.133037       1.952247          -0.000003
          131              H       6.085360       3.838152       0.715937       0.131597       0.966468 0.69923164E+01  0.65730471E+02                                 1.566247                            1.512033      -0.749943       2.538529                    0.999831       3.104252       8.237902       0.531408       1.226119      -0.723560       0.033128      -0.022245       0.000339       0.039906      -0.014036      -0.000539      -0.001765       0.009843       0.018799      -0.018133       0.006330       0.011803              1.571695       1.757459      -0.304851       0.082899       1.569539      -0.089303       1.388088          -0.000003
          132              H       2.927440       5.759247       2.158713       0.121089       1.078420 0.81562707E+01  0.80303270E+02                                 1.733136                            1.671321      -0.845216       2.485463                    0.999271       3.385436       9.430990       0.484401       1.284279      -0.709684      -0.024671       0.013460       0.025368       0.037860      -0.012757      -0.005502      -0.001294       0.011421       0.032191      -0.019895       0.005848       0.014047              1.739131       1.669660      -0.116596      -0.298879       1.529971       0.124912       2.017761          -0.000000
          133              H       2.358120       6.458969       0.016354       0.136683       0.986172 0.71813011E+01  0.69060295E+02                                 1.682261                            1.604605      -0.998596       2.426593                    0.998042       3.389893       9.589563       0.473714       1.344512      -0.695797      -0.035074       0.018831      -0.001353       0.039832      -0.011295       0.002026      -0.003142       0.007274       0.020561      -0.015377       0.004127       0.011250              1.702028       2.021535      -0.355371       0.078154       1.616633      -0.092698       1.467916          -0.000002
          134              H       4.492640       4.874934       3.675991       0.120544       1.007004 0.76256286E+01  0.75040093E+02                                 1.751660                            1.680435      -1.234697       2.295513                    0.992895       3.789201      11.130261       0.448218       1.388670      -0.684699      -0.016657       0.025022       0.014143       0.033220      -0.002776      -0.007544       0.003277      -0.006522      -0.014814      -0.010744       0.001165       0.009579              1.798226       1.417509      -0.088337      -0.162923       1.896231       0.359581       2.080937           0.000003
          135              H       5.834240       4.241619       3.159935       0.131836       1.066248 0.82998022E+01  0.81631127E+02                                 1.700564                            1.665492      -0.710385       2.552280                    0.999678       3.265115       8.931946       0.496901       1.253281      -0.717902       0.037194       0.002055      -0.002608       0.037342       0.000973       0.000540      -0.001927       0.014494      -0.035267      -0.012121      -0.001075       0.013196              1.711131       2.062146       0.118969       0.108204       1.538905      -0.037595       1.532342          -0.000001
          136              H       2.328880       3.251883       3.528806       0.136154       1.076515 0.78402021E+01  0.75754302E+02                                 1.670980                            1.593990      -0.882034       2.474062                    0.999329       3.204973       8.590996       0.521616       1.215276      -0.725991      -0.039221       0.022483       0.002083       0.045256      -0.002518      -0.007461      -0.003752       0.015930      -0.089813      -0.031401       0.007203       0.024198              1.682149       1.826703      -0.386401      -0.027905       1.787203       0.069432       1.432539          -0.000002
          137              H       2.151720       0.824891       3.739590       0.126593       1.094707 0.77842989E+01  0.75482482E+02                                 1.728266                            1.616327      -0.880989       2.476662                    0.999203       3.268797       8.932443       0.501891       1.258549      -0.715829      -0.042161      -0.024119       0.008648       0.049336      -0.001137      -0.006553      -0.003070       0.020565      -0.064882      -0.023046       0.000946       0.022100              1.759540       2.086327       0.453041      -0.039596       1.736973      -0.025401       1.455319          -0.000003
          138              H       5.880680       1.651441       3.070897       0.119889       1.121240 0.82127325E+01  0.80188313E+02                                 1.710979                            1.625887      -0.929798       2.445795                    0.999188       3.250471       8.725986       0.519707       1.207048      -0.728058       0.054789      -0.012895      -0.009899       0.057150       0.003157      -0.005665      -0.003836       0.016477      -0.059913      -0.021286       0.001479       0.019806              1.715428       2.202146      -0.158456      -0.111604       1.544508       0.008977       1.399629          -0.000002
          139              H       6.991800      -0.905375       5.618470       0.119450       1.162429 0.86305870E+01  0.86817134E+02                                 1.858842                            1.745237      -1.311183       2.266671                    0.995365       3.653152      10.536109       0.460088       1.323427      -0.699227       0.039478       0.018431      -0.030319       0.053079       0.011731       0.000813      -0.006358       0.009110       0.017250      -0.016916       0.005355       0.011560              1.874330       2.161096       0.285343      -0.305656       1.605399      -0.237121       1.856495          -0.000004
          140              H       3.483000      -2.468366       6.374383       0.132588       1.028066 0.74114564E+01  0.71675928E+02                                 1.712987                            1.619524      -1.022073       2.414103                    0.998105       3.388205       9.541168       0.477237       1.327097      -0.699647      -0.046141      -0.016886      -0.002846       0.049216       0.012865      -0.004553      -0.003687       0.029476       0.017552      -0.022612       0.003611       0.019002              1.730229       2.146682       0.320297       0.194552       1.573781       0.038825       1.470224          -0.000001
          141              H       4.731720      -2.365224       8.454961       0.126276       0.950387 0.67165025E+01  0.63346880E+02                                 1.617882                            1.534582      -0.827793       2.496367                    0.999450       3.355001       9.316121       0.493919       1.314826      -0.701592      -0.021537      -0.018322       0.034598       0.044682       0.014831      -0.000932      -0.008626       0.031292       0.028537      -0.027902       0.009049       0.018853              1.644044       1.369736       0.102784      -0.237445       1.527490      -0.296256       2.034906           0.000000
          142              H       7.994560      -0.734213       7.922551       0.144202       1.019809 0.77129940E+01  0.75639810E+02                                 1.735056                            1.668804      -1.030381       2.403467                    0.997325       3.514963      10.097766       0.461275       1.354000      -0.693381       0.026419       0.018390      -0.012612       0.034572       0.004726       0.006639      -0.002148       0.001420       0.010872      -0.009527       0.001116       0.008411              1.762756       2.036886       0.350902      -0.182530       1.738841      -0.174816       1.512541          -0.000003
          143              H       6.978040      -0.883873       9.109117       0.116824       1.056028 0.81094302E+01  0.80176797E+02                                 1.743444                            1.685458      -0.931481       2.434037                    0.997466       3.575475      10.166274       0.471597       1.313642      -0.701727      -0.006220       0.010859       0.025365       0.028284      -0.000225       0.002883       0.005038       0.012382       0.008999      -0.009806       0.002315       0.007491              1.762225       1.627578      -0.236003      -0.208616       1.710038       0.302031       1.949059          -0.000004
          144              H       8.348880      15.983528       6.872268       0.120583       1.050849 0.79216629E+01  0.77540795E+02                                 1.710149                            1.651266      -0.865132       2.475537                    0.999011       3.403992       9.500830       0.484779       1.290770      -0.707744      -0.000046       0.007898      -0.036537       0.037381      -0.007504      -0.000281       0.001880      -0.016047       0.039327      -0.017546       0.004053       0.013493              1.718063       1.519801      -0.099133       0.123581       1.514232      -0.216099       2.120155          -0.000005
          145              H       7.824280      -2.357428      10.693627       0.104198       1.028635 0.75051619E+01  0.72064366E+02                                 1.633203                            1.563499      -1.012334       2.384561                    0.998290       3.439352       9.331290       0.522251       1.221424      -0.721707      -0.005948       0.020258       0.026784       0.034105      -0.006063       0.003164       0.002264      -0.020644       0.037480      -0.018646       0.005482       0.013164              1.645755       1.532040      -0.224810      -0.230477       1.643774       0.316823       1.761451          -0.000003
          146              H       1.572080       3.550916      13.286627       0.116668       1.215170 0.90976431E+01  0.92055616E+02                                 1.874984                            1.764184      -1.079405       2.374011                    0.998071       3.502017       9.891627       0.471840       1.282893      -0.709842      -0.040658      -0.019126       0.030955       0.054563       0.012455      -0.000755      -0.006513       0.022582       0.010008      -0.019872       0.003792       0.016080              1.882743       2.063355       0.269229      -0.353468       1.598015      -0.226783       1.986861          -0.000002
          147              H       5.043040       5.127824      12.447127       0.125616       1.120757 0.82186459E+01  0.81145048E+02                                 1.784007                            1.683117      -1.016481       2.412393                    0.998030       3.389175       9.482666       0.479937       1.292587      -0.707900       0.044414       0.016352       0.003199       0.047437       0.012583      -0.004839      -0.002319       0.032202       0.019838      -0.023754       0.004395       0.019359              1.797803       2.204832       0.377985       0.185520       1.672081       0.048990       1.516497           0.000001
          148              H       3.845920       4.860380      10.353830       0.133786       0.920763 0.64819751E+01  0.60615168E+02                                 1.587683                            1.511087      -0.808974       2.511846                    0.999610       3.294222       9.118724       0.495826       1.321000      -0.700528       0.022791       0.014624      -0.035598       0.044727       0.015747      -0.003443      -0.006829       0.028930       0.029236      -0.026916       0.006856       0.020060              1.610514       1.360311       0.072513      -0.244204       1.443494      -0.219388       2.027737           0.000000
          149              H       1.683880       3.067960       9.903189       0.118447       1.033026 0.79367054E+01  0.78424996E+02                                 1.745469                            1.687235      -1.022625       2.388792                    0.996548       3.684788      10.640366       0.460839       1.345062      -0.694238       0.006241      -0.016665      -0.021781       0.028126       0.001970       0.002899       0.008163       0.008298       0.004783      -0.010470       0.001256       0.009214              1.770819       1.716060      -0.346778      -0.182150       1.822106       0.315680       1.774291          -0.000002
          150              H       0.605440       3.184873      11.033425       0.142113       1.004077 0.76083717E+01  0.74737042E+02                                 1.743783                            1.676509      -1.115749       2.357060                    0.996303       3.663591      10.709143       0.450102       1.385323      -0.685945      -0.026275      -0.015395       0.012132       0.032781       0.000376       0.002830       0.002706       0.004009       0.017315      -0.005559      -0.001835       0.007395              1.770611       2.085929       0.329047      -0.193543       1.629720      -0.203849       1.596185          -0.000004
          151              H       1.062960       6.295692      11.062498       0.109561       1.147323 0.86448276E+01  0.86239160E+02                                 1.783119                            1.698612      -1.098520       2.347840                    0.997290       3.562291       9.943383       0.490563       1.251594      -0.715275       0.013537       0.010514       0.030600       0.035074      -0.002754       0.008366       0.005066      -0.015679       0.022848      -0.015758       0.003192       0.012566              1.818419       1.786848       0.058576       0.502649       1.572077       0.114140       2.096332          -0.000003
          152              H      -0.018920       3.667707       8.287788       0.117147       1.002406 0.73252794E+01  0.69879727E+02                                 1.617526                            1.556603      -0.743146       2.527934                    0.999863       3.260257       8.803358       0.517626       1.240403      -0.719261      -0.003154      -0.034732      -0.012333       0.036991      -0.003980       0.008433       0.004070      -0.024759       0.011054      -0.018506       0.006075       0.012432              1.627098       1.485526       0.036775       0.084370       1.944374       0.226268       1.451394          -0.000005
          153              H      11.076800       2.077596       8.920139       0.123583       1.096103 0.88343124E+01  0.90140933E+02                                 1.844811                            1.804415      -1.326783       2.246173                    0.993442       3.934257      11.746094       0.434336       1.382074      -0.685898      -0.003118      -0.000074      -0.025016       0.025210       0.001953       0.001082      -0.000446       0.000805       0.006588      -0.003288       0.000719       0.002568              1.858099       1.546568       0.051166       0.000115       1.620588       0.123272       2.407140          -0.000002
          154              H      11.130120       1.369384      10.321122       0.137484       0.976523 0.75102496E+01  0.73264243E+02                                 1.690611                            1.651189      -1.018394       2.401555                    0.996877       3.570132      10.275707       0.461209       1.361352      -0.691483      -0.005216      -0.021498       0.012592       0.025454       0.009649      -0.000621      -0.005225       0.009199      -0.003777      -0.011731      -0.000453       0.012184              1.702505       1.443003       0.066449      -0.060410       2.118494      -0.342608       1.546016           0.000000
          155              H      13.206160       0.924322      10.568247       0.137538       0.922026 0.69681949E+01  0.67505105E+02                                 1.692319                            1.639296      -1.343244       2.249309                    0.992388       3.833044      11.425080       0.437184       1.446190      -0.673140      -0.008875      -0.021263       0.010052       0.025138      -0.003889      -0.000946      -0.003826      -0.001695      -0.004205      -0.005820       0.000179       0.005640              1.724540       1.495219       0.295018      -0.099734       2.165429      -0.304062       1.512972           0.000003
          156              H      13.988760       1.558947       9.365328       0.124227       0.981285 0.76801142E+01  0.75899799E+02                                 1.734507                            1.698433      -1.262358       2.278449                    0.993697       3.860045      11.455466       0.440020       1.408511      -0.680577       0.010712      -0.001275      -0.021996       0.024499      -0.001672      -0.003687      -0.000449       0.001255       0.003684      -0.004019      -0.000440       0.004459              1.753529       1.481801      -0.043967      -0.258302       1.588375       0.123472       2.190411           0.000001
          157              H      13.830520       4.136551       9.305363       0.111471       0.971393 0.75961607E+01  0.74786773E+02                                 1.716556                            1.684040      -1.248374       2.284930                    0.992394       3.856294      11.384213       0.444359       1.400044      -0.682308       0.030723       0.005218       0.005445       0.031635       0.002543       0.004516      -0.002044       0.003959      -0.016041      -0.008018       0.001148       0.006870              1.736159       1.985908       0.303613       0.143613       1.629533       0.094048       1.593036           0.000000
          158              H      12.332400       4.560099       9.169081       0.110192       1.176187 0.96346546E+01  0.99706023E+02                                 1.891434                            1.851624      -1.187023       2.309482                    0.994150       3.814699      11.190392       0.443527       1.334445      -0.697183      -0.026332       0.021694      -0.001464       0.034149      -0.006745       0.000986      -0.005675      -0.005243      -0.033587      -0.012781      -0.001162       0.013943              1.913004       1.778199      -0.305060      -0.127605       2.194606       0.137174       1.766207           0.000001
          159              H      14.881440       2.763114       7.531875       0.111052       1.006674 0.74247918E+01  0.71736288E+02                                 1.676079                            1.607227      -0.900234       2.451110                    0.998445       3.476640       9.740705       0.485904       1.304672      -0.703622       0.031579      -0.007384       0.017999       0.037091      -0.008439       0.000560       0.005038       0.022940       0.019405      -0.018463       0.007184       0.011278              1.698946       1.900826       0.054171       0.362155       1.420774       0.016026       1.775237          -0.000001
          160              H      14.902080       2.229829       5.300477       0.113302       1.029783 0.75062546E+01  0.71338645E+02                                 1.579958                            1.521647      -0.879767       2.457811                    0.999053       3.216478       8.394591       0.557146       1.156739      -0.739169       0.029220      -0.015316      -0.011745       0.035019      -0.009878       0.002751       0.005159       0.021045       0.006146      -0.017211       0.003760       0.013451              1.589725       1.717611      -0.186331      -0.252756       1.370605       0.127970       1.680960          -0.000003
          161              H      11.081960       3.350520       4.991571       0.119150       1.080993 0.79563881E+01  0.77484892E+02                                 1.707893                            1.627502      -0.823809       2.495633                    0.999499       3.291256       8.979433       0.503786       1.248414      -0.718103      -0.035160       0.005647      -0.018401       0.040084      -0.006835       0.001954       0.003686       0.024042       0.006907      -0.015889       0.003120       0.012768              1.726260       1.859431      -0.105105       0.369073       1.437094      -0.026751       1.882254          -0.000005
          162              H      11.047560       3.885695       7.213883       0.123703       1.020575 0.75257204E+01  0.72211095E+02                                 1.636484                            1.578022      -0.788488       2.513491                    0.999708       3.221407       8.697472       0.514448       1.240821      -0.719867      -0.033922       0.010667       0.013542       0.038051      -0.008100       0.002154       0.005207       0.020295       0.019888      -0.017605       0.007884       0.009721              1.646787       1.841996      -0.212613      -0.283498       1.450656       0.095920       1.647709          -0.000005
          163              H      14.958840       2.826711       3.090885       0.107109       1.071178 0.79865286E+01  0.77259361E+02                                 1.635201                            1.580511      -0.891065       2.446694                    0.998867       3.315730       8.793717       0.539815       1.172920      -0.734984       0.029240       0.012681       0.012993       0.034419       0.008896      -0.001931       0.004938       0.021872       0.006844      -0.016717       0.003757       0.012959              1.637799       1.791511       0.169064       0.231123       1.398219       0.123334       1.723666          -0.000004
          164              H      14.993240       2.264547       0.868573       0.108523       0.979573 0.72250535E+01  0.69559013E+02                                 1.659738                            1.595415      -0.982933       2.406277                    0.997842       3.573557      10.101685       0.481566       1.321106      -0.699136       0.029868       0.003963      -0.018398       0.035303       0.011552      -0.003718       0.006401       0.018043       0.027113      -0.020991       0.009865       0.011126              1.682481       1.971267      -0.049506      -0.360177       1.373072       0.005506       1.703104          -0.000003
          165              H      11.130120       1.268270       1.055734       0.132061       0.974659 0.71121249E+01  0.67605607E+02                                 1.616961                            1.557524      -0.796148       2.519440                    0.999692       3.208758       8.757745       0.503757       1.279092      -0.711032      -0.035241      -0.012219      -0.015082       0.040233       0.006912      -0.001344       0.006362       0.018514       0.017241      -0.016320       0.007287       0.009032              1.631355       1.808779       0.209454       0.289872       1.431192       0.093936       1.654095          -0.000004
          166              H      11.085400       1.855858       3.272595       0.124575       1.046290 0.76418629E+01  0.73694848E+02                                 1.672324                            1.595899      -0.792618       2.511774                    0.999700       3.248687       8.827595       0.508189       1.249807      -0.717711      -0.035500      -0.005372       0.016334       0.039445       0.005938      -0.001908       0.004073       0.026166       0.005989      -0.016412       0.002949       0.013463              1.689899       1.865219       0.085047      -0.355852       1.402252      -0.001724       1.802227          -0.000005
          167              H      13.981880      -6.675074      17.220646       0.111544       0.960006 0.75234096E+01  0.73912795E+02                                 1.702853                            1.676112      -1.244799       2.284632                    0.992599       3.867116      11.414223       0.445224       1.400305      -0.682089       0.031234      -0.004980      -0.003110       0.031781      -0.000912      -0.001925      -0.002752       0.004523      -0.016068      -0.006841       0.001514       0.005327              1.716581       1.990539      -0.274342      -0.124159       1.596824       0.065840       1.562378          -0.000001
          168              H      12.483760      -7.109501      17.336941       0.111185       1.178034 0.96441014E+01  0.10002762E+03                                 1.904070                            1.860612      -1.254091       2.277977                    0.993467       3.876764      11.459649       0.438699       1.346112      -0.694281      -0.025537      -0.021899       0.003229       0.033796       0.007153      -0.001913      -0.005544      -0.004777      -0.034474      -0.012949      -0.001559       0.014508              1.930387       1.789134       0.308952       0.146189       2.208166       0.136497       1.793859           0.000001
          169              H      11.281480      -4.594149      17.604054       0.118124       1.111964 0.89228936E+01  0.91416203E+02                                 1.871003                            1.818905      -1.421398       2.197440                    0.992798       4.024261      12.101474       0.429975       1.390419      -0.683787      -0.002803      -0.000668       0.023265       0.023443      -0.000778      -0.001353       0.000602       0.001903       0.007301      -0.002449      -0.000685       0.003134              1.895952       1.537491      -0.039220       0.035985       1.652150       0.118398       2.498214          -0.000000
          170              H      11.278040      -3.897141      16.197620       0.130949       0.995298 0.76241411E+01  0.74619092E+02                                 1.708884                            1.660376      -0.998001       2.406797                    0.996981       3.600382      10.363145       0.461524       1.355979      -0.692506      -0.006054       0.020651      -0.014371       0.025877      -0.009364      -0.000259      -0.006064       0.008981      -0.002272      -0.012462       0.000877       0.011584              1.728015       1.442587      -0.084666       0.087424       2.152188      -0.366417       1.589271           0.000001
          171              H      13.409120      -3.432173      16.008641       0.133127       0.921400 0.69732360E+01  0.67500648E+02                                 1.684750                            1.634590      -1.304133       2.264460                    0.992651       3.830804      11.377791       0.440370       1.436861      -0.674885      -0.009586       0.021878      -0.009789       0.025814       0.003075       0.001086      -0.004295      -0.002744      -0.004727      -0.005783       0.000109       0.005674              1.714856       1.479787      -0.290677       0.081563       2.189908      -0.258877       1.474873           0.000003
          172              H      14.203760      -4.176223      17.137060       0.120919       0.984701 0.77481694E+01  0.76673229E+02                                 1.731466                            1.700495      -1.249088       2.280975                    0.994119       3.866780      11.449706       0.442261       1.399533      -0.682272       0.010775      -0.002259       0.021421       0.024085       0.000643       0.005456      -0.001803       0.004185       0.001605      -0.005374      -0.001358       0.006732              1.746779       1.534819       0.025167       0.285868       1.550117       0.041618       2.155402           0.000000
          173              H      14.998400       5.825195      11.682129       0.124033       1.144291 0.83253590E+01  0.82729484E+02                                 1.821009                            1.701576      -1.156935       2.342425                    0.996370       3.529334      10.011139       0.472626       1.304161      -0.704059       0.039328      -0.024879       0.002523       0.046605      -0.001800       0.003542      -0.001179       0.012011      -0.054555      -0.018603       0.002843       0.015760              1.856040       2.271470      -0.502355      -0.067365       1.844919       0.033213       1.451731          -0.000002
          174              H      14.817800       8.268373      11.469528       0.130607       1.087772 0.80907544E+01  0.79302352E+02                                 1.717312                            1.645586      -1.017301       2.407398                    0.997946       3.378889       9.316501       0.497881       1.255114      -0.715530       0.039986       0.023364      -0.002670       0.046388       0.004153       0.001754      -0.003440       0.013933      -0.085953      -0.029068       0.006620       0.022448              1.723863       1.920785       0.369305      -0.100404       1.789559      -0.032262       1.461246          -0.000004
          175              H      11.200640       6.729582      11.649421       0.119494       1.136893 0.83724853E+01  0.82320956E+02                                 1.745132                            1.655791      -0.936105       2.445621                    0.999111       3.274764       8.884604       0.507297       1.227970      -0.723367      -0.054984      -0.011052      -0.001301       0.056099      -0.003076      -0.001582      -0.004169       0.015389      -0.065256      -0.022534       0.003357       0.019177              1.752505       2.283470       0.156112      -0.038644       1.560386      -0.016225       1.413659          -0.000001
          176              H      11.252240       9.278730      11.514956       0.138573       1.025602 0.78580917E+01  0.76108170E+02                                 1.647317                            1.613336      -0.676080       2.573642                    0.999889       3.169374       8.556170       0.509129       1.242121      -0.720730      -0.038858       0.003807      -0.000911       0.039055      -0.002518      -0.001872      -0.001583       0.014019      -0.035705      -0.012325      -0.001172       0.013497              1.657143       2.010263      -0.094779      -0.085161       1.487205      -0.029396       1.473959          -0.000001
          177              H      12.586960       9.905210      12.056451       0.120526       1.001147 0.75110871E+01  0.73718533E+02                                 1.750665                            1.671802      -1.264858       2.280535                    0.992526       3.815862      11.235947       0.447233       1.395399      -0.683086       0.014093       0.024180       0.015930       0.032203       0.002433       0.004627       0.003829      -0.005629      -0.012271      -0.007625      -0.000530       0.008155              1.802831       1.418221       0.093614       0.199501       1.870147       0.380658       2.120126           0.000001
          178              H      14.160760      10.886488      10.491929       0.120852       1.035913 0.76585085E+01  0.73984584E+02                                 1.665951                            1.601932      -0.798040       2.506387                    0.999653       3.290733       8.984933       0.504584       1.256537      -0.715885       0.024888       0.014893       0.026500       0.039287       0.013839       0.004982      -0.002352       0.013450       0.026481      -0.020539       0.007247       0.013293              1.678209       1.588708       0.099286       0.301306       1.493673       0.133037       1.952248          -0.000003
          179              H      14.685360      11.622150       8.369558       0.131597       0.966467 0.69923092E+01  0.65730389E+02                                 1.566246                            1.512033      -0.749942       2.538529                    0.999831       3.104250       8.237897       0.531407       1.226120      -0.723560       0.033128       0.022245      -0.000339       0.039906       0.014036       0.000539      -0.001765       0.009843       0.018799      -0.018133       0.006330       0.011803              1.571695       1.757458       0.304851      -0.082899       1.569539      -0.089303       1.388088          -0.000003
          180              H      11.527440       9.701055       6.926781       0.121089       1.078421 0.81562793E+01  0.80303371E+02                                 1.733137                            1.671321      -0.845217       2.485463                    0.999271       3.385437       9.430992       0.484401       1.284278      -0.709684      -0.024671      -0.013460      -0.025368       0.037860       0.012757       0.005502      -0.001294       0.011421       0.032191      -0.019895       0.005848       0.014047              1.739131       1.669660       0.116596       0.298879       1.529972       0.124912       2.017762          -0.000001
          181              H      10.958120       9.001333       9.069141       0.136683       0.986174 0.71813147E+01  0.69060456E+02                                 1.682262                            1.604607      -0.998597       2.426593                    0.998042       3.389895       9.589570       0.473714       1.344512      -0.695797      -0.035074      -0.018831       0.001353       0.039832       0.011295      -0.002026      -0.003142       0.007274       0.020561      -0.015377       0.004127       0.011250              1.702029       2.021536       0.355372      -0.078155       1.616635      -0.092698       1.467917          -0.000002
          182              H      13.092640      10.585369       5.409503       0.120544       1.007004 0.76256333E+01  0.75040147E+02                                 1.751661                            1.680436      -1.234697       2.295513                    0.992895       3.789201      11.130260       0.448218       1.388670      -0.684699      -0.016657      -0.025022      -0.014143       0.033220       0.002776       0.007544       0.003277      -0.006522      -0.014814      -0.010744       0.001165       0.009579              1.798226       1.417509       0.088337       0.162924       1.896231       0.359581       2.080938           0.000003
          183              H      14.434240      11.218683       5.925560       0.131836       1.066247 0.82997961E+01  0.81631048E+02                                 1.700563                            1.665491      -0.710384       2.552280                    0.999678       3.265114       8.931941       0.496901       1.253281      -0.717902       0.037194      -0.002055       0.002608       0.037342      -0.000973      -0.000540      -0.001927       0.014494      -0.035267      -0.012121      -0.001075       0.013197              1.711130       2.062145      -0.118969      -0.108204       1.538904      -0.037595       1.532341          -0.000001
          184              H      10.928880      12.208419       5.556688       0.136155       1.076515 0.78402005E+01  0.75754280E+02                                 1.670980                            1.593989      -0.882033       2.474062                    0.999329       3.204972       8.590992       0.521616       1.215276      -0.725991      -0.039221      -0.022483      -0.002083       0.045256       0.002518       0.007461      -0.003752       0.015930      -0.089813      -0.031401       0.007203       0.024198              1.682148       1.826702       0.386401       0.027906       1.787203       0.069433       1.432539          -0.000002
          185              H      10.751720      14.635411       5.345905       0.126594       1.094706 0.77842822E+01  0.75482271E+02                                 1.728263                            1.616324      -0.880987       2.476663                    0.999203       3.268794       8.932429       0.501892       1.258547      -0.715829      -0.042161       0.024119      -0.008648       0.049336       0.001137       0.006553      -0.003070       0.020565      -0.064882      -0.023046       0.000946       0.022100              1.759537       2.086323      -0.453040       0.039596       1.736970      -0.025401       1.455317          -0.000003
          186              H      14.480680      13.808861       6.014597       0.119889       1.121241 0.82127360E+01  0.80188355E+02                                 1.710979                            1.625887      -0.929798       2.445795                    0.999188       3.250472       8.725989       0.519707       1.207047      -0.728058       0.054789       0.012895       0.009899       0.057150      -0.003157       0.005665      -0.003836       0.016477      -0.059913      -0.021286       0.001479       0.019806              1.715428       2.202147       0.158455       0.111604       1.544508       0.008977       1.399629          -0.000002
          187              H      15.591800      16.365678       3.467025       0.119450       1.162428 0.86305790E+01  0.86817038E+02                                 1.858842                            1.745237      -1.311183       2.266671                    0.995365       3.653151      10.536107       0.460088       1.323427      -0.699227       0.039478      -0.018431       0.030319       0.053079      -0.011731      -0.000813      -0.006358       0.009110       0.017250      -0.016916       0.005355       0.011560              1.874329       2.161096      -0.285342       0.305656       1.605398      -0.237120       1.856495          -0.000004
          188              H      12.083000      17.928669       2.711112       0.132589       1.028066 0.74114564E+01  0.71675931E+02                                 1.712987                            1.619524      -1.022073       2.414103                    0.998105       3.388204       9.541167       0.477236       1.327097      -0.699647      -0.046141       0.016886       0.002846       0.049216      -0.012865       0.004553      -0.003687       0.029476       0.017552      -0.022613       0.003611       0.019002              1.730229       2.146681      -0.320297      -0.194552       1.573782       0.038825       1.470225          -0.000001
          189              H      13.331720      17.825527       0.630533       0.126277       0.950387 0.67165037E+01  0.63346895E+02                                 1.617882                            1.534582      -0.827793       2.496367                    0.999450       3.355000       9.316119       0.493919       1.314826      -0.701592      -0.021537       0.018322      -0.034598       0.044682      -0.014831       0.000932      -0.008626       0.031292       0.028537      -0.027902       0.009049       0.018853              1.644044       1.369736      -0.102784       0.237445       1.527490      -0.296256       2.034907          -0.000000
          190              H      16.594560      16.194516       1.162943       0.144202       1.019809 0.77129872E+01  0.75639731E+02                                 1.735056                            1.668803      -1.030382       2.403467                    0.997325       3.514963      10.097767       0.461275       1.354001      -0.693381       0.026419      -0.018390       0.012612       0.034572      -0.004726      -0.006639      -0.002148       0.001420       0.010872      -0.009527       0.001116       0.008411              1.762756       2.036886      -0.350902       0.182529       1.738840      -0.174815       1.512541          -0.000003
          191              H      15.578040      16.344175      -0.023622       0.116824       1.056028 0.81094294E+01  0.80176786E+02                                 1.743444                            1.685458      -0.931481       2.434037                    0.997466       3.575475      10.166273       0.471597       1.313641      -0.701727      -0.006220      -0.010859      -0.025365       0.028284       0.000225      -0.002883       0.005038       0.012382       0.008999      -0.009806       0.002315       0.007491              1.762225       1.627578       0.236003       0.208617       1.710037       0.302031       1.949059          -0.000004
          192              H      16.948880      -0.523225       2.213226       0.120584       1.050848 0.79216523E+01  0.77540660E+02                                 1.710147                            1.651264      -0.865131       2.475538                    0.999011       3.403990       9.500820       0.484779       1.290769      -0.707744      -0.000046      -0.007898       0.036537       0.037381       0.007504       0.000281       0.001880      -0.016047       0.039327      -0.017546       0.004053       0.013493              1.718061       1.519799       0.099133      -0.123581       1.514230      -0.216098       2.120153          -0.000005
          193              H      16.424280      10.182335      16.562856       0.104199       1.028635 0.75051696E+01  0.72064457E+02                                 1.633203                            1.563499      -1.012334       2.384561                    0.998290       3.439352       9.331290       0.522251       1.221423      -0.721708      -0.005948      -0.020258      -0.026784       0.034105       0.006063      -0.003164       0.002264      -0.020644       0.037480      -0.018646       0.005482       0.013164              1.645755       1.532041       0.224810       0.230477       1.643774       0.316824       1.761451          -0.000003
          194              H      10.172080       4.273992      13.969856       0.116668       1.215170 0.90976470E+01  0.92055667E+02                                 1.874984                            1.764185      -1.079405       2.374011                    0.998071       3.502017       9.891628       0.471839       1.282893      -0.709842      -0.040658       0.019126      -0.030955       0.054563      -0.012454       0.000755      -0.006513       0.022582       0.010008      -0.019872       0.003792       0.016080              1.882744       2.063354      -0.269228       0.353469       1.598015      -0.226784       1.986862          -0.000002
          195              H      13.643040       2.697084      14.809356       0.125616       1.120757 0.82186421E+01  0.81145004E+02                                 1.784007                            1.683117      -1.016480       2.412393                    0.998030       3.389174       9.482664       0.479937       1.292588      -0.707899       0.044414      -0.016352      -0.003199       0.047437      -0.012583       0.004839      -0.002319       0.032202       0.019838      -0.023754       0.004395       0.019359              1.797803       2.204831      -0.377985      -0.185520       1.672081       0.048990       1.516497           0.000001
          196              H      12.445920       2.964527      16.902654       0.133786       0.920763 0.64819770E+01  0.60615187E+02                                 1.587683                            1.511087      -0.808974       2.511846                    0.999610       3.294222       9.118723       0.495826       1.321000      -0.700528       0.022791      -0.014624       0.035598       0.044727      -0.015747       0.003443      -0.006829       0.028930       0.029236      -0.026916       0.006856       0.020060              1.610514       1.360311      -0.072513       0.244204       1.443495      -0.219388       2.027737           0.000000
          197              H      10.283880       4.756948      17.353294       0.118447       1.033030 0.79367402E+01  0.78425385E+02                                 1.745468                            1.687235      -1.022625       2.388792                    0.996548       3.684794      10.640368       0.460841       1.345056      -0.694239       0.006241       0.016665       0.021781       0.028126      -0.001970      -0.002899       0.008163       0.008298       0.004783      -0.010470       0.001256       0.009214              1.770819       1.716060       0.346778       0.182150       1.822107       0.315680       1.774291          -0.000002
          198              H       9.205440       4.640035      16.223059       0.142113       1.004078 0.76083805E+01  0.74737146E+02                                 1.743783                            1.676509      -1.115749       2.357060                    0.996303       3.663593      10.709148       0.450102       1.385323      -0.685945      -0.026276       0.015395      -0.012132       0.032781      -0.000376      -0.002830       0.002706       0.004009       0.017315      -0.005559      -0.001835       0.007395              1.770612       2.085930      -0.329048       0.193543       1.629721      -0.203849       1.596184          -0.000004
          199              H       9.662960       1.529215      16.193985       0.109561       1.147323 0.86448241E+01  0.86239116E+02                                 1.783118                            1.698612      -1.098519       2.347840                    0.997291       3.562290       9.943379       0.490563       1.251594      -0.715275       0.013537      -0.010514      -0.030600       0.035074       0.002754      -0.008366       0.005066      -0.015679       0.022848      -0.015758       0.003192       0.012566              1.818419       1.786847      -0.058576      -0.502648       1.572077       0.114140       2.096332          -0.000003
          200              H       8.581080      11.792596       0.797706       0.117148       1.002405 0.73252772E+01  0.69879694E+02                                 1.617525                            1.556602      -0.743146       2.527935                    0.999863       3.260256       8.803352       0.517627       1.240402      -0.719261      -0.003154       0.034732       0.012333       0.036991       0.003980      -0.008433       0.004070      -0.024759       0.011054      -0.018506       0.006075       0.012432              1.627097       1.485525      -0.036775      -0.084370       1.944373       0.226268       1.451393          -0.000005
          201              C      15.645120       6.990641       1.306494       0.629516      22.744565 0.25580994E+03  0.53459775E+04                                 7.467501                            5.755529      -0.245705       1.975651                    0.999466      22.569382      64.208694       0.603548       0.485606      -1.009013       0.020162       0.032906       0.021369       0.044113      -0.012459       0.041971      -0.071522      -0.084846       0.070002      -0.077011      -0.030720       0.107731              8.349184      11.461141       0.095166      -1.102885       6.586362       2.657692       7.000049           0.000001
          202              C      14.587664       6.041683       0.784623      -0.295370      27.372549 0.45580791E+03  0.10923038E+05                                 7.950860                            7.099421      -0.235301       1.906068                    0.997041      31.072861      92.367428       0.616381       0.414663      -1.057568      -0.068546       0.020775       0.006016       0.071878      -0.043512      -0.008453      -0.028650       0.053946      -0.066470      -0.061755      -0.001077       0.062832              8.411208       9.954868       0.246996       1.155791       7.963125       0.677876       7.315631          -0.000002
          203              C      11.118080       6.002611       2.084212       0.625074      20.944577 0.25603389E+03  0.53501617E+04                                 7.072245                            5.759971      -0.101536       2.021339                    0.999611      22.493287      63.924172       0.603201       0.485931      -1.009159      -0.015685       0.011855       0.036685       0.041622      -0.043798       0.017766      -0.064667      -0.072214       0.067324      -0.070386      -0.031000       0.101386              7.625409       9.393084       1.365605      -0.959513       6.687240       2.081392       6.795904           0.000005
          204              C      12.196864       5.562148       1.150950      -0.288568      27.246127 0.45802924E+03  0.10987175E+05                                 7.931212                            7.121915      -0.299599       1.889991                    0.996601      30.845868      91.671573       0.614868       0.415271      -1.057416       0.057893       0.047037      -0.010382       0.075312       0.041659       0.005124      -0.028213      -0.000011      -0.066908      -0.051424      -0.005068       0.056493              8.342941       8.255067       0.275828      -1.497807       8.551140       0.042974       8.222615           0.000001
          205              C      12.855452       7.630519      -0.005270      -0.193165      28.872502 0.43911642E+03  0.10466114E+05                                 8.423282                            7.072843      -0.440183       1.845279                    0.996864      30.664712      92.073449       0.601535       0.427208      -1.045629       0.027404      -0.086682       0.006499       0.091143       0.006526      -0.006693      -0.034776       0.028371      -0.126310      -0.060240       0.019833       0.040407              9.651719       6.498329      -0.801342       1.252545       8.400829      -0.236397      14.056000           0.000008
          206              C      12.843068      -0.427955      16.723125       0.102037      31.194093 0.42772117E+03  0.99910814E+04                                 8.793196                            7.007210      -0.066547       1.994607                    0.999466      26.467088      75.258357       0.609107       0.430488      -1.057905       0.007338      -0.005172       0.033579       0.034759       0.006439       0.003939       0.015439       0.004378       0.140976      -0.031822      -0.018684       0.050506             10.228337       7.724896       0.849047       0.342420       5.798618       2.158004      17.161498           0.000009
          207              C      11.688776      -0.932468      16.111126      -0.164499      32.859619 0.46542444E+03  0.11147545E+05                                 8.943195                            7.219555       0.158012       2.016207                    0.999436      30.177870      88.013554       0.608938       0.419955      -1.060302       0.000366      -0.014731      -0.034703       0.037703       0.007171      -0.024260      -0.002816       0.047274       0.005039      -0.025580      -0.014005       0.039585             10.146866       8.370811       0.662937       0.227641       6.226321       2.572074      15.843466           0.000004
          208              C      11.677768      -1.252578      14.766654      -0.159002      32.930456 0.43957318E+03  0.10368493E+05                                 8.945225                            6.997529       0.126241       2.002536                    0.999768      29.852949      86.116140       0.621630       0.417724      -1.062794       0.008316       0.002241       0.030929       0.032106       0.017494       0.015868       0.005868       0.019544      -0.036823      -0.019803      -0.012608       0.032410             10.361798       7.875403       0.675132      -1.273594       5.880004       2.071360      17.329987           0.000004
          209              C      12.793704      -1.085985      13.979305       0.077414      35.813693 0.41665235E+03  0.96493170E+04                                 9.588920                            6.856350      -0.045999       1.996836                    0.999257      26.469740      74.447781       0.625086       0.423100      -1.064653       0.000376      -0.005831       0.004144       0.007164      -0.011401       0.002205       0.005909       0.013045       0.033329      -0.019937       0.007366       0.012570             12.181676       8.071759       1.065425      -0.153103       6.282108       3.062507      22.191160           0.000006
          210              C      13.949372      -0.585113      14.587125      -0.117346      31.651111 0.42619663E+03  0.99951293E+04                                 8.793196                            6.952994       0.136417       2.024018                    0.999603      29.114614      84.280938       0.613992       0.425368      -1.055920       0.001749      -0.002688       0.025741       0.025940       0.004049      -0.016221      -0.006927       0.016491      -0.043539      -0.022679      -0.001610       0.024289              9.965002       7.860444       1.256041       0.605284       6.100652       2.221552      15.933911           0.000002
          211              C      13.970184      -0.264736      15.921784      -0.142375      30.917461 0.42930617E+03  0.10073883E+05                                 8.592743                            6.940013       0.259463       2.061375                    0.999565      29.202720      84.219020       0.620428       0.420712      -1.060142       0.007468      -0.015896      -0.032555       0.036991       0.014592       0.015842       0.005329       0.017154      -0.030465      -0.018409      -0.010518       0.028928              9.591803       7.740933       0.841425      -0.515574       5.694959       1.474801      15.339517           0.000002
          212              C      12.776332      -1.426500      12.531077       0.062607      36.252543 0.42416205E+03  0.98606237E+04                                 9.637995                            6.897690      -0.032589       1.998018                    0.999346      26.655834      74.950264       0.626364       0.420636      -1.066920       0.000105      -0.003517       0.000887       0.003628       0.014415      -0.001852       0.006281       0.014433       0.041520      -0.024095       0.008733       0.015362             12.244302       8.244950      -0.857117       0.669213       6.245232       3.116467      22.242725           0.000006
          213              C      11.617740      -1.304893      11.773711      -0.158975      32.884190 0.44951556E+03  0.10672819E+05                                 8.956423                            7.092267       0.108661       1.995326                    0.999773      30.144359      87.519602       0.614773       0.419620      -1.060562       0.008190      -0.015402      -0.026589       0.031800      -0.017399      -0.018337       0.004180       0.028034      -0.032850      -0.021491      -0.013677       0.035168             10.266815       8.205699      -0.478082       1.734553       5.813542       2.080645      16.781204           0.000002
          214              C      11.597960      -1.640209      10.434690      -0.162447      32.141280 0.46275599E+03  0.11090828E+05                                 8.854068                            7.234927       0.040496       1.978243                    0.999327      30.354212      89.162209       0.602485       0.424177      -1.055449      -0.000468       0.005304       0.038207       0.038577      -0.006690       0.022817      -0.003458       0.031189       0.020901      -0.020574      -0.012940       0.033514              9.903384       8.728087      -0.583253      -0.049037       5.995666       2.393501      14.986400           0.000002
          215              C      12.725076      -2.099912       9.797252       0.107277      30.206649 0.42067402E+03  0.97929892E+04                                 8.611138                            6.957443      -0.078788       1.992839                    0.999400      26.362999      75.015810       0.609750       0.431504      -1.056499       0.005192       0.001122      -0.033635       0.034052      -0.001725      -0.000549       0.012116       0.005454       0.136346      -0.027798      -0.019674       0.047472              9.882147       7.881627      -0.812136      -0.371825       5.660172       2.068016      16.104642           0.000010
          216              C      13.897600      -2.228686      10.546442      -0.133452      30.438868 0.42783776E+03  0.10027889E+05                                 8.517909                            6.939998       0.259587       2.068906                    0.999394      28.891817      83.194791       0.619020       0.422154      -1.059546       0.009082       0.010246       0.032133       0.034929      -0.010378      -0.013967       0.000940       0.006263      -0.029548      -0.018467      -0.002187       0.020654              9.464521       7.875554      -0.787180       0.634058       5.674108       1.540310      14.843903           0.000004
          217              C      13.919788      -1.885059      11.881283      -0.114726      31.097508 0.42301137E+03  0.98963161E+04                                 8.682118                            6.922605       0.177435       2.039512                    0.999638      28.922631      83.471050       0.616263       0.424833      -1.056842      -0.003355      -0.006057      -0.029454       0.030257      -0.004252       0.010799      -0.007725       0.015860      -0.050703      -0.021889       0.000355       0.021534              9.784826       7.887595      -1.105483      -0.388224       5.993004       2.272183      15.473878           0.000002
          218              C      12.710112      -2.540290       8.348116      -0.199763      29.404606 0.46110855E+03  0.11110568E+05                                 8.520635                            7.249374      -0.433592       1.845138                    0.996735      30.910761      92.913512       0.594763       0.427395      -1.046909       0.027967       0.085535      -0.008499       0.090391      -0.001620       0.002647      -0.037184       0.029507      -0.122046      -0.061365       0.025489       0.035877              9.700927       6.618945       0.719037      -1.252501       8.433852      -0.259924      14.049984           0.000009
          219              C      14.418588      -0.931025       7.566036      -0.291564      27.361963 0.44955290E+03  0.10754714E+05                                 7.976538                            7.069501      -0.286130       1.886839                    0.997409      31.243535      93.324953       0.614130       0.416896      -1.054310      -0.069688      -0.023150      -0.013218       0.074612       0.040264       0.008899      -0.032522       0.047981      -0.047459      -0.062249       0.006323       0.055926              8.480806       9.926493      -0.380389      -1.224034       8.007719       0.590595       7.508208           0.000002
          220              C      15.499608      -1.886021       7.094318       0.620252      22.249980 0.25640837E+03  0.53594330E+04                                 7.359053                            5.762692      -0.183838       1.997279                    0.999484      22.532074      64.023062       0.603350       0.485680      -1.009386       0.018458      -0.035364      -0.026573       0.047932       0.004073      -0.046361      -0.071386      -0.076286       0.093534      -0.082841      -0.024146       0.106987              8.134593      11.059919      -0.459454       0.709114       6.580290       2.497795       6.763571           0.000004
          221              C      12.019876      -0.470902       7.186263      -0.293476      27.543007 0.46823904E+03  0.11285196E+05                                 7.969028                            7.191636      -0.251965       1.900163                    0.996809      31.068111      92.310292       0.613544       0.414209      -1.058934       0.063077      -0.046619       0.006806       0.078730      -0.033265      -0.011855      -0.031143       0.007037      -0.057256      -0.053371       0.007548       0.045822              8.357780       8.469681      -0.428049       1.473917       8.344094      -0.072298       8.259566           0.000003
          222              C      10.976180      -0.891958       6.172867       0.628562      20.754516 0.25137353E+03  0.52255113E+04                                 7.003502                            5.693137      -0.106187       2.021974                    0.999608      22.343703      63.207581       0.609371       0.483521      -1.011033      -0.017139      -0.012229      -0.044491       0.049222       0.050802      -0.022407      -0.063399      -0.042921       0.083747      -0.073288      -0.027536       0.100824              7.560836       9.247384      -1.757326       0.942919       6.729022       1.868224       6.706101           0.000005
          223              C      11.592800      10.130111       2.565744      -0.040233      27.430697 0.38776789E+03  0.89048556E+04                                 7.943542                            6.605126       0.153068       2.028512                    0.999798      28.615946      82.675343       0.632164       0.421912      -1.055312       0.053831      -0.047853      -0.000511       0.072027      -0.002263      -0.007622      -0.008085       0.029339      -0.099238      -0.035798       0.003639       0.032159              8.495033       9.683121       1.312967       0.497859      11.156718      -0.121615       4.645261           0.000005
          224              C      11.687400      11.485263       2.451266      -0.144742      28.606697 0.43441189E+03  0.10222923E+05                                 8.106919                            6.962161       0.238538       2.044914                    0.999475      29.635889      85.564961       0.622035       0.418425      -1.061686       0.044783       0.028577      -0.010381       0.054129       0.000294      -0.004205      -0.008844       0.052656      -0.230964      -0.077978       0.013025       0.064952              8.551473       9.133931      -0.132090       0.404475      11.499946      -0.498684       5.020543           0.000005
          225              C      13.672624      10.624001       2.553387       0.077406      23.420764 0.30485485E+03  0.65658054E+04                                 7.078615                            5.813025       0.666542       2.237574                    0.999831      25.458078      70.303721       0.684177       0.415664      -1.063509      -0.040553      -0.016004      -0.017647       0.047032      -0.009211      -0.000769       0.000337       0.044239      -0.018927      -0.020808      -0.006327       0.027135              7.725699       7.916628      -0.471885       0.310086      10.983088      -0.642343       4.277381           0.000010
          226              C      13.586280      13.130818       2.299902      -0.170385      29.887500 0.40769932E+03  0.94776695E+04                                 8.519817                            6.775208      -0.228121       1.934952                    0.996485      28.796361      83.621155       0.624034       0.422218      -1.055450      -0.039475      -0.053386      -0.039404       0.077208       0.016123      -0.009242      -0.005723      -0.010695      -0.186229      -0.063207       0.014268       0.048939              9.941117       6.404983       1.802506      -0.004004      12.371183      -2.386253      11.047187           0.000007
          227              C      13.276680      13.673614       0.914546       0.102920      29.397484 0.40706396E+03  0.93835423E+04                                 8.402305                            6.814795       0.053218       2.035643                    0.999496      26.058406      73.401347       0.621052       0.427833      -1.060452       0.012185      -0.008738       0.033857       0.037029      -0.006825       0.015927      -0.022358       0.002079       0.142246      -0.031945      -0.025524       0.057470              9.382593       6.855395      -1.622604      -0.134468       7.935644      -3.394752      13.356740           0.000007
          228              C      12.179320      14.461381       0.690498      -0.147424      29.669494 0.43808415E+03  0.10341404E+05                                 8.342959                            7.026441       0.156955       2.022792                    0.999689      29.583323      85.826007       0.613959       0.422615      -1.057985      -0.009836       0.024252      -0.037741       0.045927      -0.013934      -0.020528       0.004852       0.025879       0.040370      -0.026239      -0.007520       0.033759              8.900265       7.213314      -1.997221       0.785504       7.491532      -2.063405      11.995948           0.000004
          229              C      11.861120       7.263673      17.585883      -0.145311      29.415973 0.42231678E+03  0.98590953E+04                                 8.251997                            6.867141       0.255234       2.060840                    0.999707      28.987432      83.102672       0.626560       0.418740      -1.062485       0.004913      -0.006111       0.042255       0.042976      -0.018433       0.006641       0.000365       0.024608      -0.041084      -0.018331      -0.011426       0.029757              8.830290       7.131322      -1.404128      -0.195091       6.610266      -1.796233      12.749281           0.000002
          230              C      12.635120       6.910270      16.523425       0.102013      29.292811 0.39784736E+03  0.91279498E+04                                 8.392701                            6.740393       0.024617       2.027521                    0.999538      26.022621      73.369905       0.623396       0.428238      -1.059130      -0.009756       0.011138      -0.033266       0.036412      -0.004947       0.021233      -0.018400       0.000918       0.136455      -0.028523      -0.027638       0.056161              9.434418       6.781588      -1.631091       0.068413       7.726667      -3.363097      13.794999           0.000008
          231              C      13.741080       6.129965      16.733845      -0.150659      29.906916 0.44728145E+03  0.10629542E+05                                 8.432050                            7.122766       0.100620       2.003494                    0.999435      29.912292      87.502383       0.605933       0.425351      -1.054685       0.017458      -0.017466       0.041315       0.048133      -0.014060      -0.015465       0.004279       0.025980       0.044758      -0.026750      -0.002567       0.029317              8.971875       7.541894      -2.186089       1.006308       7.441930      -2.149422      11.931800           0.000007
          232              C      14.079920       5.697026      18.020170      -0.143315      30.220319 0.43962746E+03  0.10392944E+05                                 8.489011                            7.056675       0.165022       2.034320                    0.999117      29.390381      85.488893       0.609966       0.424763      -1.056037       0.001154       0.014867      -0.041002       0.043630      -0.008793       0.007807      -0.000034       0.013224      -0.037711      -0.015216      -0.003655       0.018871              9.084288       7.951504      -1.634912      -0.190045       6.585077      -1.819706      12.716284           0.000006
          233              C      12.327240       7.385407      15.139886      -0.174157      30.203295 0.40646341E+03  0.94506549E+04                                 8.586311                            6.763416      -0.245073       1.927009                    0.996808      28.950509      84.335147       0.624200       0.422029      -1.054576       0.041038       0.055077       0.037566       0.078286       0.008981      -0.022940      -0.006125      -0.008854      -0.181327      -0.066307       0.022834       0.043473             10.105097       6.365644       1.727633       0.148512      12.481337      -2.841571      11.468310           0.000007
          234              C      14.174520       9.004390      14.700330      -0.150265      27.845598 0.41166946E+03  0.95431701E+04                                 7.910485                            6.740449       0.348967       2.084165                    0.999673      29.089125      82.925188       0.638413       0.413866      -1.066293      -0.037471      -0.026164       0.017675       0.049000       0.003302      -0.025642      -0.008817       0.053043      -0.213824      -0.076791       0.009466       0.067325              8.393501       8.563162      -0.315577      -0.532720      11.537858      -0.124853       5.079484           0.000006
          235              C      14.262240      10.347078      14.592576      -0.044358      26.815505 0.37211838E+03  0.84351240E+04                                 7.748578                            6.418775       0.329909       2.087432                    0.999850      28.065197      79.851917       0.650791       0.415197      -1.062416      -0.050705       0.046788       0.011578       0.069958      -0.002333      -0.016367      -0.008984       0.038246      -0.109312      -0.041997       0.001183       0.040814              8.320717       9.065712       1.161522      -0.298474      11.143917      -0.109854       4.752522           0.000001
          236              C      12.232640       9.902667      14.949636       0.077449      23.285989 0.30173254E+03  0.64803875E+04                                 7.052623                            5.787391       0.640890       2.231496                    0.999848      25.334359      69.812534       0.685098       0.416270      -1.063362       0.041316       0.017800       0.006576       0.045465      -0.013398       0.000034      -0.000648       0.045521      -0.026003      -0.022106      -0.008640       0.030746              7.715753       7.691176      -0.523166      -0.451435      11.149424      -0.511970       4.306659           0.000008
          237              C      10.935760      12.921710      12.110419       0.083163      23.976320 0.30839342E+03  0.66786244E+04                                 7.272696                            5.893654       0.562317       2.208354                    0.999582      25.546198      71.347162       0.669621       0.422372      -1.056498       0.037373       0.037078      -0.000958       0.052654       0.003330      -0.016576      -0.004922      -0.005256      -0.025959      -0.020989       0.003959       0.017031              7.982594       8.584697       1.114876       1.475587       4.858523      -1.379694      10.504561           0.000001
          238              C      12.853560      13.780901      11.696666      -0.030884      26.873939 0.38369274E+03  0.87762069E+04                                 7.834003                            6.574678       0.204055       2.051021                    0.999838      28.146416      80.800718       0.633850       0.422471      -1.056384      -0.025095      -0.013752       0.068070       0.073840       0.012500      -0.020620      -0.014128       0.048839       0.026019      -0.034150      -0.006571       0.040720              8.329839       9.325064       1.908491       1.820902       5.774038      -0.712242       9.890413           0.000004
          239              C      12.169000      13.719818      10.548259      -0.129062      27.942315 0.41281873E+03  0.95886340E+04                                 7.995544                            6.795036       0.379366       2.102992                    0.999435      28.792906      82.502408       0.628714       0.419426      -1.061395      -0.046710      -0.004045      -0.004729       0.047122       0.041971      -0.015338      -0.020242       0.092135       0.046389      -0.072170       0.007772       0.064399              8.503227       8.534049       1.412784       0.662319       5.896286      -1.484966      11.079347           0.000005
          240              C       9.872800      12.960076       9.855944      -0.166030      28.514538 0.39943227E+03  0.92450983E+04                                 8.258931                            6.717142      -0.208806       1.947185                    0.996399      28.561870      82.965950       0.624713       0.423601      -1.053783       0.033893       0.051759       0.037538       0.072366       0.015623       0.038691       0.014753       0.059708       0.078090      -0.047245      -0.017415       0.064660              9.406649      10.770517      -1.947792       3.004783       9.099107      -0.990773       8.350324          -0.000001
          241              C       9.224360      14.270743       9.466540       0.113401      28.872789 0.39465066E+03  0.90264866E+04                                 8.290514                            6.714239       0.118125       2.061403                    0.999436      25.723704      72.156192       0.625156       0.428363      -1.060212       0.006540      -0.034162       0.013267       0.037226      -0.022643       0.011140      -0.018866      -0.047013      -0.071099      -0.030972      -0.019828       0.050800              9.229461       7.572452      -4.091981       1.555240      10.573158      -1.899679       9.542773           0.000002
          242              C       8.754800      -4.133781      10.397440      -0.137953      29.051085 0.43288748E+03  0.10201715E+05                                 8.259641                            7.010467       0.092839       2.008610                    0.999265      29.442802      85.715027       0.610461       0.425746      -1.054645      -0.021840       0.029123      -0.011978       0.038322       0.010636       0.000547      -0.014282      -0.005183       0.059632      -0.023133      -0.003235       0.026368              8.737602       7.416180      -3.549248       0.565087      10.300853      -0.886708       8.495773          -0.000003
          243              C       9.067840      14.584346       8.132971      -0.157279      30.486719 0.44458896E+03  0.10501122E+05                                 8.395413                            7.008246       0.316178       2.068982                    0.999806      29.531874      84.839175       0.625947       0.414277      -1.066567      -0.023781       0.029819      -0.017746       0.042066       0.001841      -0.007151       0.016767      -0.031926       0.012515      -0.021718      -0.004946       0.026663              8.979951       7.200161      -3.170242       0.936311       9.780859      -1.471842       9.958832          -0.000002
          244              C      14.912400       7.723685       5.349539       0.071947      23.892457 0.30730840E+03  0.66333197E+04                                 7.183087                            5.823454       0.687102       2.241702                    0.999781      25.587612      70.788283       0.685696       0.413826      -1.064464      -0.033134      -0.029613      -0.000629       0.044443       0.007036      -0.020132      -0.006196       0.007653      -0.015635      -0.020377      -0.004535       0.024912              7.902040       7.852816       1.259812       1.177895       4.670281      -0.932394      11.183024           0.000003
          245              C      13.014552       6.862164       5.814716      -0.022004      26.435170 0.36804424E+03  0.83408800E+04                                 7.755359                            6.441708       0.185065       2.048607                    0.999814      27.924354      80.100218       0.639236       0.422798      -1.054941       0.026029       0.011074      -0.066845       0.072584       0.010796      -0.018932      -0.007737       0.046018       0.023573      -0.029742      -0.006275       0.036016              8.275864       8.922183       2.125171       1.584831       5.738620      -0.306711      10.166790           0.000009
          246              C      13.667120       7.008871       6.970391      -0.126270      28.182434 0.41536155E+03  0.96626594E+04                                 8.066988                            6.836201       0.376370       2.104737                    0.999259      28.715980      82.349682       0.624024       0.421924      -1.059805       0.045999       0.012048       0.006158       0.047948       0.042921      -0.015484      -0.013180       0.090795       0.039983      -0.069670       0.006386       0.063284              8.619118       8.443511       1.438171       0.690802       5.709631      -0.901800      11.704210           0.000009
          247              C      15.910000       7.967389       7.620913      -0.167835      29.586107 0.40284695E+03  0.93555115E+04                                 8.502196                            6.761686      -0.272434       1.926942                    0.995869      28.717294      83.894472       0.619694       0.425600      -1.051249      -0.028692      -0.060206      -0.025641       0.071453       0.028517       0.044252       0.032393       0.037586       0.024431      -0.043287      -0.031444       0.074731              9.897839      11.361010      -1.702928       4.107927       8.446319      -1.441403       9.886189          -0.000002
          248              C      16.562224       6.831257       8.359745       0.117485      30.528221 0.39494977E+03  0.90436249E+04                                 8.647342                            6.732741       0.073456       2.046282                    0.999488      25.823640      72.703012       0.621487       0.430401      -1.057949      -0.000541       0.031900      -0.025014       0.040541      -0.016541       0.019873      -0.031263      -0.035671      -0.030285      -0.034234      -0.016962       0.051197              9.975611       8.628369      -2.687217       4.669124      10.880572      -1.750897      10.417892           0.000001
          249              C      16.565320       5.548775       7.908560      -0.159912      30.380211 0.43436170E+03  0.10240913E+05                                 8.462998                            6.975435       0.174242       2.025002                    0.999700      29.823199      86.723782       0.618439       0.420071      -1.058628       0.023132      -0.029572       0.018916       0.042040       0.008328       0.001554       0.001039       0.006008       0.068385      -0.020251      -0.002681       0.022932              9.159884       7.871251      -1.956908       3.487880      10.718945      -0.950707       8.889455          -0.000000
          250              C       0.007052       7.105322       9.554124      -0.149691      31.562851 0.44409047E+03  0.10505400E+05                                 8.691694                            7.064653       0.207443       2.041311                    0.999477      29.473208      85.237752       0.614361       0.421446      -1.060082       0.028810      -0.022448       0.009582       0.037759       0.000454      -0.008755       0.003590      -0.062317       0.000197      -0.033505       0.001965       0.031540              9.595151       8.772640      -1.650118       4.336151       9.521648      -0.994228      10.491165          -0.000002
          251              C       7.045120       8.469662       7.779000       0.629516      22.744570 0.25581004E+03  0.53459802E+04                                 7.467503                            5.755531      -0.245705       1.975651                    0.999466      22.569385      64.208710       0.603548       0.485606      -1.009013       0.020162      -0.032906      -0.021369       0.044113       0.012459      -0.041971      -0.071522      -0.084846       0.070002      -0.077011      -0.030720       0.107731              8.349186      11.461141      -0.095169       1.102888       6.586363       2.657693       7.000053           0.000001
          252              C       5.987664       9.418620       8.300871      -0.295370      27.372531 0.45580754E+03  0.10923027E+05                                 7.950856                            7.099418      -0.235300       1.906068                    0.997041      31.072857      92.367406       0.616381       0.414663      -1.057568      -0.068546      -0.020775      -0.006016       0.071878       0.043512       0.008453      -0.028650       0.053946      -0.066470      -0.061755      -0.001077       0.062831              8.411203       9.954861      -0.246996      -1.155790       7.963121       0.677876       7.315628          -0.000002
          253              C       2.518080       9.457692       7.001282       0.625074      20.944564 0.25603359E+03  0.53501542E+04                                 7.072242                            5.759967      -0.101536       2.021339                    0.999611      22.493284      63.924161       0.603201       0.485931      -1.009159      -0.015685      -0.011855      -0.036685       0.041622       0.043798      -0.017766      -0.064667      -0.072214       0.067324      -0.070386      -0.031000       0.101386              7.625407       9.393084      -1.365604       0.959512       6.687237       2.081392       6.795899           0.000005
          254              C       3.596864       9.898155       7.934544      -0.288568      27.246108 0.45802881E+03  0.10987163E+05                                 7.931209                            7.121912      -0.299600       1.889991                    0.996601      30.845868      91.671576       0.614868       0.415271      -1.057416       0.057893      -0.047037       0.010382       0.075312      -0.041659      -0.005124      -0.028213      -0.000012      -0.066908      -0.051425      -0.005068       0.056493              8.342938       8.255065      -0.275826       1.497805       8.551138       0.042977       8.222610           0.000002
          255              C       4.255452       7.829784       9.090764      -0.193165      28.872515 0.43911672E+03  0.10466123E+05                                 8.423285                            7.072846      -0.440183       1.845279                    0.996864      30.664712      92.073453       0.601534       0.427208      -1.045629       0.027404       0.086682      -0.006499       0.091143      -0.006526       0.006693      -0.034776       0.028371      -0.126310      -0.060240       0.019833       0.040407              9.651723       6.498330       0.801343      -1.252547       8.400833      -0.236406      14.056004           0.000008
          256              C       4.243068       8.252862      10.533359       0.102037      31.194087 0.42772129E+03  0.99910848E+04                                 8.793195                            7.007211      -0.066547       1.994607                    0.999466      26.467085      75.258347       0.609107       0.430488      -1.057905       0.007338       0.005172      -0.033580       0.034759      -0.006439      -0.003939       0.015439       0.004378       0.140976      -0.031822      -0.018684       0.050506             10.228336       7.724894      -0.849048      -0.342419       5.798618       2.158002      17.161496           0.000009
          257              C       3.088776       8.757376      11.145358      -0.164500      32.859640 0.46542460E+03  0.11147550E+05                                 8.943199                            7.219557       0.158012       2.016207                    0.999436      30.177875      88.013574       0.608938       0.419955      -1.060302       0.000366       0.014731       0.034703       0.037703      -0.007171       0.024260      -0.002816       0.047274       0.005039      -0.025580      -0.014005       0.039585             10.146871       8.370809      -0.662936      -0.227636       6.226324       2.572079      15.843481           0.000004
          258              C       3.077768       9.077486      12.489829      -0.159002      32.930459 0.43957297E+03  0.10368487E+05                                 8.945224                            6.997527       0.126241       2.002535                    0.999768      29.852951      86.116145       0.621630       0.417724      -1.062794       0.008316      -0.002241      -0.030929       0.032106      -0.017494      -0.015868       0.005868       0.019544      -0.036823      -0.019803      -0.012607       0.032410             10.361799       7.875402      -0.675131       1.273592       5.880003       2.071362      17.329990           0.000004
          259              C       4.193704       8.910893      13.277178       0.077414      35.813686 0.41665220E+03  0.96493127E+04                                 9.588919                            6.856349      -0.045999       1.996836                    0.999257      26.469738      74.447775       0.625086       0.423100      -1.064653       0.000376       0.005831      -0.004144       0.007164       0.011401      -0.002205       0.005909       0.013045       0.033329      -0.019937       0.007366       0.012570             12.181674       8.071761      -1.065426       0.153106       6.282107       3.062507      22.191153           0.000006
          260              C       5.349372       8.410021      12.669359      -0.117346      31.651083 0.42619628E+03  0.99951195E+04                                 8.793191                            6.952991       0.136416       2.024017                    0.999603      29.114613      84.280939       0.613992       0.425368      -1.055920       0.001749       0.002688      -0.025741       0.025940      -0.004049       0.016221      -0.006926       0.016490      -0.043539      -0.022679      -0.001609       0.024289              9.964995       7.860445      -1.256044      -0.605283       6.100651       2.221551      15.933889           0.000002
          261              C       5.370184       8.089643      11.334700      -0.142375      30.917471 0.42930649E+03  0.10073892E+05                                 8.592745                            6.940015       0.259463       2.061375                    0.999565      29.202723      84.219027       0.620428       0.420712      -1.060142       0.007468       0.015896       0.032555       0.036990      -0.014592      -0.015842       0.005329       0.017154      -0.030465      -0.018409      -0.010518       0.028928              9.591804       7.740932      -0.841425       0.515571       5.694962       1.474805      15.339518           0.000003
          262              C       4.176332       9.251408      14.725406       0.062607      36.252567 0.42416224E+03  0.98606292E+04                                 9.638000                            6.897692      -0.032588       1.998018                    0.999346      26.655832      74.950258       0.626364       0.420636      -1.066920       0.000105       0.003516      -0.000887       0.003628      -0.014415       0.001852       0.006281       0.014433       0.041521      -0.024095       0.008733       0.015362             12.244311       8.244949       0.857116      -0.669212       6.245234       3.116469      22.242750           0.000005
          263              C       3.017740       9.129800      15.482773      -0.158975      32.884191 0.44951555E+03  0.10672818E+05                                 8.956423                            7.092267       0.108660       1.995326                    0.999773      30.144365      87.519629       0.614773       0.419621      -1.060562       0.008190       0.015401       0.026589       0.031800       0.017399       0.018337       0.004180       0.028034      -0.032850      -0.021491      -0.013677       0.035168             10.266816       8.205697       0.478082      -1.734550       5.813543       2.080646      16.781207           0.000002
          264              C       2.997960       9.465117      16.821793      -0.162448      32.141283 0.46275586E+03  0.11090825E+05                                 8.854070                            7.234927       0.040495       1.978242                    0.999327      30.354216      89.162230       0.602485       0.424178      -1.055449      -0.000468      -0.005304      -0.038207       0.038577       0.006690      -0.022817      -0.003458       0.031189       0.020901      -0.020574      -0.012940       0.033514              9.903386       8.728087       0.583251       0.049035       5.995666       2.393504      14.986404           0.000002
          265              C       4.125076       9.924819      17.459231       0.107277      30.206648 0.42067421E+03  0.97929945E+04                                 8.611138                            6.957445      -0.078788       1.992839                    0.999400      26.362999      75.015809       0.609750       0.431504      -1.056499       0.005192      -0.001122       0.033635       0.034052       0.001725       0.000549       0.012116       0.005454       0.136346      -0.027798      -0.019674       0.047472              9.882146       7.881631       0.812137       0.371827       5.660172       2.068013      16.104635           0.000010
          266              C       5.297600      10.053594      16.710041      -0.133452      30.438857 0.42783748E+03  0.10027881E+05                                 8.517905                            6.939994       0.259587       2.068906                    0.999394      28.891813      83.194769       0.619021       0.422154      -1.059546       0.009082      -0.010246      -0.032133       0.034928       0.010378       0.013967       0.000940       0.006263      -0.029548      -0.018467      -0.002187       0.020654              9.464517       7.875550       0.787180      -0.634054       5.674106       1.540311      14.843896           0.000004
          267              C       5.319788       9.709966      15.375201      -0.114726      31.097490 0.42301095E+03  0.98963036E+04                                 8.682113                            6.922601       0.177436       2.039512                    0.999638      28.922622      83.471011       0.616264       0.424833      -1.056842      -0.003355       0.006057       0.029454       0.030257       0.004252      -0.010799      -0.007725       0.015860      -0.050703      -0.021889       0.000355       0.021534              9.784821       7.887590       1.105482       0.388225       5.993001       2.272183      15.473872           0.000002
          268              C       4.110112      18.000593       0.737379      -0.199763      29.404600 0.46110870E+03  0.11110572E+05                                 8.520635                            7.249375      -0.433592       1.845138                    0.996735      30.910763      92.913522       0.594763       0.427395      -1.046908       0.027966      -0.085535       0.008499       0.090391       0.001620      -0.002647      -0.037184       0.029507      -0.122047      -0.061365       0.025489       0.035877              9.700925       6.618947      -0.719036       1.252500       8.433853      -0.259929      14.049976           0.000009
          269              C       5.818588      16.391328       1.519458      -0.291564      27.361955 0.44955274E+03  0.10754709E+05                                 7.976537                            7.069500      -0.286129       1.886839                    0.997409      31.243539      93.324968       0.614130       0.416896      -1.054310      -0.069688       0.023150       0.013218       0.074612      -0.040264      -0.008899      -0.032522       0.047981      -0.047459      -0.062249       0.006323       0.055926              8.480805       9.926489       0.380388       1.224034       8.007717       0.590600       7.508208           0.000002
          270              C       6.899608      17.346323       1.991177       0.620252      22.249973 0.25640826E+03  0.53594301E+04                                 7.359051                            5.762691      -0.183839       1.997279                    0.999484      22.532073      64.023056       0.603350       0.485680      -1.009386       0.018458       0.035364       0.026573       0.047931      -0.004073       0.046361      -0.071386      -0.076286       0.093534      -0.082841      -0.024146       0.106987              8.134591      11.059912       0.459452      -0.709114       6.580289       2.497796       6.763571           0.000003
          271              C       3.419876      15.931204       1.899232      -0.293475      27.542997 0.46823903E+03  0.11285196E+05                                 7.969025                            7.191636      -0.251965       1.900163                    0.996809      31.068102      92.310255       0.613544       0.414208      -1.058934       0.063077       0.046619      -0.006806       0.078730       0.033265       0.011855      -0.031143       0.007037      -0.057256      -0.053371       0.007549       0.045822              8.357777       8.469673       0.428044      -1.473913       8.344093      -0.072299       8.259565           0.000003
          272              C       2.376180      16.352261       2.912628       0.628561      20.754511 0.25137343E+03  0.52255089E+04                                 7.003501                            5.693136      -0.106188       2.021974                    0.999608      22.343707      63.207601       0.609371       0.483521      -1.011033      -0.017139       0.012229       0.044491       0.049222      -0.050802       0.022407      -0.063399      -0.042921       0.083747      -0.073288      -0.027536       0.100824              7.560835       9.247379       1.757330      -0.942911       6.729027       1.868228       6.706100           0.000005
          273              C       2.992800       5.330191       6.519751      -0.040233      27.430692 0.38776765E+03  0.89048488E+04                                 7.943541                            6.605124       0.153068       2.028512                    0.999798      28.615940      82.675322       0.632164       0.421912      -1.055312       0.053831       0.047853       0.000511       0.072027       0.002264       0.007622      -0.008085       0.029339      -0.099237      -0.035797       0.003638       0.032159              8.495033       9.683117      -1.312964      -0.497859      11.156723      -0.121617       4.645260           0.000005
          274              C       3.087400       3.975040       6.634228      -0.144742      28.606702 0.43441177E+03  0.10222919E+05                                 8.106919                            6.962159       0.238538       2.044914                    0.999475      29.635885      85.564941       0.622036       0.418425      -1.061686       0.044783      -0.028577       0.010381       0.054129      -0.000294       0.004205      -0.008844       0.052656      -0.230964      -0.077978       0.013025       0.064952              8.551474       9.133925       0.132088      -0.404475      11.499955      -0.498685       5.020543           0.000005
          275              C       5.072624       4.836302       6.532107       0.077406      23.420772 0.30485512E+03  0.65658126E+04                                 7.078617                            5.813028       0.666541       2.237574                    0.999831      25.458084      70.303747       0.684177       0.415664      -1.063509      -0.040553       0.016004       0.017647       0.047032       0.009211       0.000769       0.000337       0.044239      -0.018927      -0.020808      -0.006327       0.027135              7.725701       7.916629       0.471884      -0.310084      10.983090      -0.642345       4.277383           0.000010
          276              C       4.986280       2.329484       6.785592      -0.170385      29.887489 0.40769918E+03  0.94776657E+04                                 8.519816                            6.775207      -0.228121       1.934952                    0.996485      28.796369      83.621190       0.624034       0.422218      -1.055450      -0.039475       0.053386       0.039404       0.077208      -0.016123       0.009242      -0.005723      -0.010695      -0.186229      -0.063207       0.014268       0.048939              9.941115       6.404984      -1.802507       0.004003      12.371176      -2.386246      11.047186           0.000007
          277              C       4.676680       1.786689       8.170949       0.102920      29.397492 0.40706405E+03  0.93835450E+04                                 8.402306                            6.814796       0.053218       2.035643                    0.999496      26.058407      73.401350       0.621052       0.427833      -1.060452       0.012185       0.008738      -0.033857       0.037029       0.006825      -0.015927      -0.022358       0.002079       0.142246      -0.031945      -0.025524       0.057470              9.382596       6.855396       1.622602       0.134470       7.935642      -3.394754      13.356749           0.000007
          278              C       3.579320       0.998922       8.394997      -0.147424      29.669481 0.43808381E+03  0.10341394E+05                                 8.342955                            7.026437       0.156956       2.022792                    0.999689      29.583320      85.825992       0.613960       0.422615      -1.057985      -0.009836      -0.024252       0.037741       0.045927       0.013934       0.020528       0.004852       0.025879       0.040370      -0.026239      -0.007520       0.033759              8.900262       7.213312       1.997220      -0.785504       7.491528      -2.063406      11.995945           0.000004
          279              C       3.261120       0.561235       9.670600      -0.145311      29.415962 0.42231650E+03  0.98590874E+04                                 8.251995                            6.867139       0.255234       2.060840                    0.999707      28.987431      83.102674       0.626560       0.418740      -1.062485       0.004913       0.006111      -0.042255       0.042976       0.018432      -0.006641       0.000365       0.024608      -0.041084      -0.018331      -0.011426       0.029757              8.830288       7.131321       1.404130       0.195088       6.610266      -1.796235      12.749276           0.000002
          280              C       4.035120       0.914638      10.733058       0.102013      29.292815 0.39784742E+03  0.91279514E+04                                 8.392702                            6.740393       0.024617       2.027522                    0.999538      26.022620      73.369898       0.623396       0.428238      -1.059130      -0.009756      -0.011138       0.033266       0.036412       0.004947      -0.021233      -0.018400       0.000918       0.136455      -0.028523      -0.027638       0.056161              9.434419       6.781589       1.631091      -0.068414       7.726669      -3.363100      13.794999           0.000008
          281              C       5.141080       1.694943      10.522638      -0.150659      29.906918 0.44728122E+03  0.10629535E+05                                 8.432049                            7.122764       0.100620       2.003494                    0.999435      29.912285      87.502354       0.605933       0.425351      -1.054685       0.017458       0.017466      -0.041315       0.048133       0.014060       0.015465       0.004279       0.025980       0.044758      -0.026750      -0.002568       0.029317              8.971875       7.541891       2.186087      -1.006308       7.441927      -2.149421      11.931807           0.000007
          282              C       5.479920       2.127881       9.236314      -0.143314      30.220316 0.43962712E+03  0.10392934E+05                                 8.489010                            7.056671       0.165023       2.034320                    0.999117      29.390376      85.488872       0.609966       0.424763      -1.056037       0.001154      -0.014867       0.041003       0.043630       0.008793      -0.007806      -0.000034       0.013224      -0.037711      -0.015216      -0.003655       0.018871              9.084287       7.951502       1.634913       0.190040       6.585076      -1.819709      12.716284           0.000006
          283              C       3.727240       0.439500      12.116597      -0.174157      30.203313 0.40646361E+03  0.94506606E+04                                 8.586314                            6.763417      -0.245073       1.927009                    0.996808      28.950506      84.335135       0.624200       0.422029      -1.054576       0.041038      -0.055077      -0.037566       0.078286      -0.008981       0.022940      -0.006125      -0.008854      -0.181327      -0.066307       0.022834       0.043473             10.105102       6.365646      -1.727637      -0.148509      12.481344      -2.841580      11.468316           0.000007
          284              C       5.574520      -1.179483      12.556153      -0.150265      27.845604 0.41166937E+03  0.95431674E+04                                 7.910486                            6.740448       0.348966       2.084164                    0.999673      29.089124      82.925185       0.638413       0.413866      -1.066293      -0.037471       0.026164      -0.017675       0.049000      -0.003302       0.025642      -0.008817       0.053043      -0.213823      -0.076791       0.009466       0.067325              8.393503       8.563160       0.315578       0.532720      11.537866      -0.124852       5.079483           0.000005
          285              C       5.662240      -2.522170      12.663907      -0.044359      26.815509 0.37211830E+03  0.84351218E+04                                 7.748579                            6.418774       0.329909       2.087432                    0.999850      28.065200      79.851929       0.650791       0.415197      -1.062416      -0.050705      -0.046788      -0.011578       0.069958       0.002333       0.016367      -0.008984       0.038246      -0.109311      -0.041997       0.001183       0.040814              8.320719       9.065711      -1.161519       0.298471      11.143924      -0.109855       4.752522           0.000002
          286              C       3.632640      -2.077760      12.306847       0.077449      23.285976 0.30173238E+03  0.64803833E+04                                 7.052620                            5.787389       0.640891       2.231496                    0.999848      25.334355      69.812522       0.685098       0.416270      -1.063362       0.041316      -0.017800      -0.006576       0.045465       0.013398      -0.000034      -0.000648       0.045521      -0.026003      -0.022106      -0.008641       0.030746              7.715750       7.691176       0.523165       0.451435      11.149416      -0.511969       4.306657           0.000008
          287              C       2.335760      -5.096802      15.146064       0.083164      23.976307 0.30839326E+03  0.66786201E+04                                 7.272693                            5.893651       0.562317       2.208354                    0.999582      25.546197      71.347154       0.669621       0.422372      -1.056498       0.037373      -0.037078       0.000958       0.052654      -0.003330       0.016576      -0.004922      -0.005256      -0.025959      -0.020989       0.003958       0.017031              7.982589       8.584692      -1.114874      -1.475584       4.858519      -1.379693      10.504557           0.000001
          288              C       4.253560      -5.955993      15.559818      -0.030884      26.873935 0.38369257E+03  0.87762018E+04                                 7.834001                            6.574676       0.204055       2.051022                    0.999838      28.146405      80.800673       0.633850       0.422471      -1.056384      -0.025095       0.013752      -0.068070       0.073840      -0.012500       0.020620      -0.014128       0.048838       0.026019      -0.034150      -0.006571       0.040720              8.329838       9.325061      -1.908490      -1.820907       5.774038      -0.712242       9.890414           0.000004
          289              C       3.569000      -5.894911      16.708224      -0.129062      27.942320 0.41281873E+03  0.95886336E+04                                 7.995545                            6.795036       0.379366       2.102992                    0.999435      28.792900      82.502383       0.628714       0.419426      -1.061395      -0.046710       0.004045       0.004729       0.047122      -0.041971       0.015338      -0.020242       0.092135       0.046389      -0.072170       0.007772       0.064399              8.503228       8.534047      -1.412784      -0.662322       5.896288      -1.484970      11.079350           0.000005
          290              C       1.272800      -5.135168      17.400539      -0.166030      28.514526 0.39943216E+03  0.92450952E+04                                 8.258930                            6.717141      -0.208806       1.947185                    0.996399      28.561871      82.965958       0.624713       0.423601      -1.053783       0.033893      -0.051759      -0.037538       0.072366      -0.015623      -0.038691       0.014753       0.059708       0.078090      -0.047245      -0.017415       0.064660              9.406647      10.770517       1.947788      -3.004781       9.099104      -0.990769       8.350320          -0.000001
          291              C       0.624360      -6.445836      17.789943       0.113401      28.872772 0.39465041E+03  0.90264796E+04                                 8.290512                            6.714237       0.118124       2.061403                    0.999436      25.723703      72.156193       0.625156       0.428363      -1.060212       0.006540       0.034162      -0.013267       0.037226       0.022643      -0.011140      -0.018866      -0.047013      -0.071099      -0.030972      -0.019828       0.050800              9.229457       7.572448       4.091979      -1.555236      10.573156      -1.899674       9.542767           0.000001
          292              C       0.154800      11.958689      16.859044      -0.137953      29.051065 0.43288705E+03  0.10201702E+05                                 8.259638                            7.010464       0.092838       2.008610                    0.999265      29.442805      85.715040       0.610461       0.425746      -1.054645      -0.021840      -0.029123       0.011978       0.038322      -0.010636      -0.000547      -0.014282      -0.005183       0.059632      -0.023133      -0.003235       0.026368              8.737598       7.416176       3.549245      -0.565085      10.300845      -0.886703       8.495772          -0.000003
          293              C       0.467840       0.875956       0.952523      -0.157279      30.486747 0.44458954E+03  0.10501139E+05                                 8.395418                            7.008251       0.316177       2.068982                    0.999806      29.531876      84.839184       0.625947       0.414277      -1.066567      -0.023781      -0.029819       0.017746       0.042066      -0.001841       0.007151       0.016767      -0.031926       0.012515      -0.021718      -0.004946       0.026663              8.979956       7.200164       3.170244      -0.936310       9.780865      -1.471840       9.958838          -0.000002
          294              C       6.312400       7.736617       3.735955       0.071946      23.892484 0.30730887E+03  0.66333322E+04                                 7.183093                            5.823459       0.687102       2.241702                    0.999781      25.587620      70.788312       0.685695       0.413826      -1.064464      -0.033134       0.029613       0.000629       0.044443      -0.007036       0.020132      -0.006196       0.007653      -0.015635      -0.020377      -0.004535       0.024912              7.902049       7.852817      -1.259809      -1.177900       4.670285      -0.932398      11.183044           0.000003
          295              C       4.414552       8.598138       3.270778      -0.022004      26.435174 0.36804437E+03  0.83408836E+04                                 7.755361                            6.441710       0.185065       2.048607                    0.999814      27.924348      80.100200       0.639235       0.422799      -1.054941       0.026029      -0.011074       0.066845       0.072584      -0.010796       0.018932      -0.007737       0.046018       0.023573      -0.029742      -0.006275       0.036016              8.275867       8.922183      -2.125168      -1.584837       5.738620      -0.306709      10.166798           0.000008
          296              C       5.067120       8.451431       2.115103      -0.126270      28.182441 0.41536157E+03  0.96626599E+04                                 8.066989                            6.836201       0.376370       2.104737                    0.999259      28.715979      82.349677       0.624024       0.421924      -1.059805       0.045999      -0.012048      -0.006158       0.047948      -0.042921       0.015484      -0.013180       0.090795       0.039983      -0.069670       0.006386       0.063285              8.619120       8.443516      -1.438171      -0.690802       5.709632      -0.901802      11.704210           0.000009
          297              C       7.310000       7.492914       1.464582      -0.167836      29.585961 0.40284437E+03  0.93554444E+04                                 8.502207                            6.761694      -0.272434       1.926942                    0.995869      28.717203      83.894405       0.619689       0.425603      -1.051246      -0.028692       0.060206       0.025641       0.071453      -0.028517      -0.044252       0.032393       0.037586       0.024431      -0.043287      -0.031444       0.074731              9.897855      11.361031       1.702929      -4.107942       8.446332      -1.441406       9.886203          -0.000002
          298              C       7.962224       8.629046       0.725749       0.117485      30.528181 0.39494925E+03  0.90436103E+04                                 8.647337                            6.732737       0.073455       2.046282                    0.999488      25.823622      72.702959       0.621487       0.430401      -1.057949      -0.000541      -0.031900       0.025014       0.040541       0.016541      -0.019873      -0.031263      -0.035671      -0.030285      -0.034234      -0.016963       0.051197              9.975605       8.628363       2.687214      -4.669121      10.880562      -1.750893      10.417889           0.000001
          299              C       7.965320       9.911527       1.176935      -0.159912      30.380206 0.43436163E+03  0.10240911E+05                                 8.462997                            6.975435       0.174242       2.025002                    0.999700      29.823200      86.723788       0.618439       0.420071      -1.058628       0.023132       0.029572      -0.018916       0.042041      -0.008328      -0.001554       0.001039       0.006008       0.068386      -0.020251      -0.002681       0.022932              9.159883       7.871250       1.956906      -3.487879      10.718942      -0.950701       8.889456          -0.000000
          300              C       8.607052       0.719586      17.702359      -0.149692      31.562879 0.44409100E+03  0.10505415E+05                                 8.691699                            7.064658       0.207443       2.041311                    0.999477      29.473216      85.237780       0.614361       0.421446      -1.060082       0.028810       0.022449      -0.009582       0.037759      -0.000454       0.008755       0.003590      -0.062317       0.000197      -0.033505       0.001965       0.031540              9.595157       8.772646       1.650121      -4.336154       9.521656      -0.994231      10.491170          -0.000002
          301              C       1.554880       4.651964      16.864495       0.629516      22.744569 0.25580998E+03  0.53459788E+04                                 7.467503                            5.755530      -0.245706       1.975651                    0.999466      22.569387      64.208723       0.603548       0.485606      -1.009013      -0.020162      -0.032906      -0.021369       0.044113      -0.012459       0.041971      -0.071522      -0.084846       0.070002      -0.077011      -0.030720       0.107732              8.349186      11.461144       0.095166      -1.102886       6.586364       2.657693       7.000051           0.000001
          302              C       2.612336       5.600922      17.386366      -0.295371      27.372554 0.45580801E+03  0.10923041E+05                                 7.950861                            7.099422      -0.235301       1.906068                    0.997041      31.072864      92.367438       0.616381       0.414663      -1.057568       0.068546      -0.020775      -0.006016       0.071878      -0.043512      -0.008453      -0.028650       0.053946      -0.066470      -0.061755      -0.001077       0.062831              8.411209       9.954870       0.246996       1.155792       7.963126       0.677877       7.315632          -0.000002
          303              C       6.081920       5.639994      16.086777       0.625073      20.944581 0.25603394E+03  0.53501633E+04                                 7.072246                            5.759972      -0.101537       2.021339                    0.999611      22.493292      63.924195       0.603201       0.485931      -1.009159       0.015685      -0.011855      -0.036685       0.041622      -0.043798       0.017766      -0.064668      -0.072214       0.067324      -0.070386      -0.031000       0.101386              7.625411       9.393087       1.365605      -0.959514       6.687241       2.081393       6.795906           0.000005
          304              C       5.003136       6.080457      17.020039      -0.288568      27.246112 0.45802891E+03  0.10987165E+05                                 7.931208                            7.121912      -0.299599       1.889992                    0.996601      30.845857      91.671529       0.614868       0.415271      -1.057416      -0.057893      -0.047037       0.010382       0.075312       0.041659       0.005124      -0.028213      -0.000012      -0.066908      -0.051424      -0.005069       0.056493              8.342937       8.255064       0.275827      -1.497805       8.551136       0.042974       8.222612           0.000001
          305              C       4.344548      11.647481       0.005270      -0.193165      28.872504 0.43911645E+03  0.10466115E+05                                 8.423282                            7.072843      -0.440183       1.845279                    0.996864      30.664713      92.073452       0.601535       0.427208      -1.045629      -0.027404       0.086682      -0.006499       0.091143       0.006526      -0.006693      -0.034776       0.028371      -0.126310      -0.060240       0.019833       0.040407              9.651720       6.498329      -0.801342       1.252545       8.400829      -0.236396      14.056001           0.000008
          306              C       4.356932      12.070560       1.447864       0.102037      31.194092 0.42772114E+03  0.99910805E+04                                 8.793196                            7.007210      -0.066547       1.994607                    0.999466      26.467087      75.258355       0.609107       0.430488      -1.057905      -0.007338       0.005172      -0.033579       0.034759       0.006439       0.003939       0.015439       0.004378       0.140976      -0.031822      -0.018684       0.050506             10.228338       7.724897       0.849047       0.342420       5.798618       2.158004      17.161499           0.000009
          307              C       5.511224      12.575073       2.059863      -0.164499      32.859622 0.46542445E+03  0.11147546E+05                                 8.943196                            7.219555       0.158012       2.016207                    0.999436      30.177872      88.013564       0.608938       0.419955      -1.060302      -0.000366       0.014732       0.034703       0.037703       0.007171      -0.024260      -0.002816       0.047274       0.005039      -0.025580      -0.014005       0.039585             10.146867       8.370812       0.662937       0.227640       6.226321       2.572074      15.843467           0.000004
          308              C       5.522232      12.895183       3.404335      -0.159002      32.930467 0.43957334E+03  0.10368498E+05                                 8.945227                            6.997530       0.126241       2.002535                    0.999768      29.852955      86.116164       0.621630       0.417724      -1.062794      -0.008316      -0.002241      -0.030929       0.032106       0.017494       0.015868       0.005868       0.019544      -0.036823      -0.019803      -0.012608       0.032410             10.361801       7.875404       0.675132      -1.273595       5.880005       2.071361      17.329993           0.000003
          309              C       4.406296      12.728590       4.191684       0.077414      35.813695 0.41665238E+03  0.96493176E+04                                 9.588920                            6.856350      -0.045999       1.996836                    0.999257      26.469741      74.447785       0.625086       0.423100      -1.064653      -0.000376       0.005831      -0.004144       0.007164      -0.011401       0.002205       0.005909       0.013045       0.033329      -0.019937       0.007366       0.012570             12.181676       8.071760       1.065425      -0.153103       6.282108       3.062508      22.191162           0.000006
          310              C       3.250628      12.227718       3.583864      -0.117346      31.651111 0.42619660E+03  0.99951285E+04                                 8.793195                            6.952994       0.136416       2.024017                    0.999603      29.114616      84.280947       0.613992       0.425368      -1.055920      -0.001749       0.002688      -0.025741       0.025940       0.004049      -0.016221      -0.006927       0.016490      -0.043539      -0.022679      -0.001610       0.024289              9.965002       7.860444       1.256041       0.605283       6.100652       2.221551      15.933911           0.000002
          311              C       3.229816      11.907341       2.249205      -0.142375      30.917462 0.42930616E+03  0.10073882E+05                                 8.592743                            6.940013       0.259463       2.061375                    0.999565      29.202721      84.219017       0.620428       0.420712      -1.060142      -0.007468       0.015896       0.032555       0.036990       0.014592       0.015842       0.005329       0.017154      -0.030465      -0.018409      -0.010519       0.028928              9.591803       7.740933       0.841424      -0.515574       5.694958       1.474801      15.339517           0.000002
          312              C       4.423668      13.069105       5.639912       0.062607      36.252544 0.42416204E+03  0.98606236E+04                                 9.637996                            6.897690      -0.032589       1.998018                    0.999346      26.655834      74.950266       0.626364       0.420636      -1.066920      -0.000105       0.003517      -0.000887       0.003628       0.014415      -0.001852       0.006281       0.014433       0.041520      -0.024095       0.008733       0.015362             12.244303       8.244950      -0.857117       0.669213       6.245232       3.116468      22.242728           0.000006
          313              C       5.582260      12.947498       6.397278      -0.158975      32.884204 0.44951580E+03  0.10672826E+05                                 8.956425                            7.092269       0.108660       1.995326                    0.999773      30.144366      87.519631       0.614773       0.419621      -1.060562      -0.008190       0.015402       0.026589       0.031800      -0.017399      -0.018337       0.004180       0.028034      -0.032850      -0.021491      -0.013677       0.035168             10.266818       8.205701      -0.478082       1.734554       5.813544       2.080645      16.781211           0.000002
          314              C       5.602040      13.282814       7.736299      -0.162448      32.141290 0.46275617E+03  0.11090834E+05                                 8.854071                            7.234930       0.040495       1.978242                    0.999327      30.354218      89.162236       0.602485       0.424178      -1.055449       0.000468      -0.005304      -0.038207       0.038577      -0.006690       0.022817      -0.003458       0.031189       0.020901      -0.020574      -0.012939       0.033514              9.903387       8.728089      -0.583253      -0.049038       5.995668       2.393503      14.986405           0.000002
          315              C       4.474924      13.742517       8.373737       0.107277      30.206648 0.42067400E+03  0.97929888E+04                                 8.611138                            6.957443      -0.078788       1.992839                    0.999400      26.362999      75.015810       0.609750       0.431504      -1.056499      -0.005192      -0.001122       0.033635       0.034052      -0.001725      -0.000549       0.012116       0.005453       0.136346      -0.027798      -0.019674       0.047472              9.882147       7.881627      -0.812136      -0.371825       5.660172       2.068016      16.104642           0.000010
          316              C       3.302400      13.871291       7.624547      -0.133452      30.438870 0.42783779E+03  0.10027890E+05                                 8.517909                            6.939998       0.259586       2.068905                    0.999394      28.891819      83.194802       0.619020       0.422154      -1.059546      -0.009082      -0.010246      -0.032133       0.034929      -0.010378      -0.013967       0.000940       0.006263      -0.029548      -0.018467      -0.002187       0.020654              9.464522       7.875554      -0.787181       0.634058       5.674108       1.540310      14.843904           0.000004
          317              C       3.280212      13.527664       6.289706      -0.114726      31.097501 0.42301125E+03  0.98963124E+04                                 8.682117                            6.922604       0.177435       2.039512                    0.999638      28.922626      83.471031       0.616263       0.424833      -1.056842       0.003355       0.006057       0.029454       0.030257      -0.004252       0.010799      -0.007724       0.015860      -0.050703      -0.021889       0.000355       0.021534              9.784825       7.887594      -1.105482      -0.388225       5.993004       2.272183      15.473876           0.000002
          318              C       4.489888      14.182895       9.822873      -0.199763      29.404607 0.46110856E+03  0.11110568E+05                                 8.520636                            7.249374      -0.433592       1.845138                    0.996735      30.910764      92.913527       0.594763       0.427395      -1.046908      -0.027967      -0.085535       0.008499       0.090391      -0.001620       0.002647      -0.037184       0.029507      -0.122046      -0.061365       0.025489       0.035877              9.700928       6.618946       0.719037      -1.252501       8.433852      -0.259924      14.049985           0.000009
          319              C       2.781412      12.573630      10.604953      -0.291564      27.361960 0.44955283E+03  0.10754712E+05                                 7.976538                            7.069501      -0.286130       1.886839                    0.997409      31.243535      93.324954       0.614130       0.416896      -1.054310       0.069688       0.023150       0.013218       0.074612       0.040264       0.008899      -0.032522       0.047981      -0.047459      -0.062249       0.006323       0.055926              8.480805       9.926490      -0.380389      -1.224034       8.007718       0.590595       7.508208           0.000002
          320              C       1.700392      13.528626      11.076671       0.620252      22.249981 0.25640837E+03  0.53594330E+04                                 7.359052                            5.762691      -0.183838       1.997279                    0.999484      22.532075      64.023058       0.603350       0.485680      -1.009386      -0.018458       0.035364       0.026573       0.047932       0.004073      -0.046361      -0.071386      -0.076286       0.093534      -0.082841      -0.024146       0.106987              8.134592      11.059917      -0.459453       0.709113       6.580289       2.497795       6.763570           0.000004
          321              C       5.180124      12.113507      10.984726      -0.293475      27.542985 0.46823855E+03  0.11285181E+05                                 7.969022                            7.191631      -0.251964       1.900164                    0.996809      31.068093      92.310217       0.613544       0.414208      -1.058934      -0.063077       0.046619      -0.006806       0.078730      -0.033265      -0.011855      -0.031143       0.007037      -0.057256      -0.053371       0.007549       0.045822              8.357775       8.469674      -0.428048       1.473914       8.344089      -0.072299       8.259561           0.000003
          322              C       6.223820      12.534563      11.998122       0.628561      20.754518 0.25137358E+03  0.52255123E+04                                 7.003503                            5.693137      -0.106187       2.021974                    0.999608      22.343703      63.207580       0.609371       0.483521      -1.011033       0.017139       0.012229       0.044491       0.049222       0.050802      -0.022407      -0.063399      -0.042921       0.083747      -0.073288      -0.027536       0.100824              7.560837       9.247385      -1.757327       0.942919       6.729023       1.868224       6.706102           0.000004
          323              C       5.607200       1.512494      15.605245      -0.040233      27.430690 0.38776779E+03  0.89048525E+04                                 7.943540                            6.605125       0.153068       2.028512                    0.999798      28.615940      82.675320       0.632164       0.421912      -1.055312      -0.053831       0.047853       0.000511       0.072027      -0.002264      -0.007622      -0.008085       0.029339      -0.099237      -0.035797       0.003639       0.032159              8.495032       9.683120       1.312966       0.497859      11.156715      -0.121615       4.645260           0.000005
          324              C       5.512600       0.157342      15.719723      -0.144742      28.606712 0.43441223E+03  0.10222933E+05                                 8.106922                            6.962164       0.238538       2.044913                    0.999475      29.635898      85.564993       0.622035       0.418425      -1.061686      -0.044783      -0.028577       0.010381       0.054129       0.000294      -0.004205      -0.008844       0.052656      -0.230964      -0.077978       0.013025       0.064952              8.551476       9.133934      -0.132088       0.404475      11.499950      -0.498684       5.020545           0.000005
          325              C       3.527376       1.018604      15.617602       0.077406      23.420751 0.30485461E+03  0.65657992E+04                                 7.078613                            5.813022       0.666542       2.237574                    0.999831      25.458071      70.303701       0.684177       0.415664      -1.063509       0.040553       0.016004       0.017647       0.047032      -0.009211      -0.000769       0.000337       0.044239      -0.018927      -0.020808      -0.006327       0.027135              7.725696       7.916628      -0.471885       0.310086      10.983082      -0.642343       4.277379           0.000010
          326              C       3.613720      -1.488213      15.871087      -0.170385      29.887505 0.40769941E+03  0.94776721E+04                                 8.519818                            6.775209      -0.228121       1.934952                    0.996485      28.796364      83.621168       0.624034       0.422218      -1.055450       0.039475       0.053386       0.039404       0.077208       0.016123      -0.009242      -0.005723      -0.010695      -0.186229      -0.063207       0.014268       0.048939              9.941119       6.404983       1.802506      -0.004004      12.371184      -2.386254      11.047188           0.000007
          327              C       3.923320      -2.031009      17.256443       0.102920      29.397484 0.40706395E+03  0.93835421E+04                                 8.402305                            6.814796       0.053219       2.035643                    0.999496      26.058406      73.401349       0.621052       0.427833      -1.060452      -0.012185       0.008738      -0.033857       0.037029      -0.006825       0.015927      -0.022358       0.002079       0.142246      -0.031945      -0.025524       0.057470              9.382593       6.855395      -1.622604      -0.134468       7.935645      -3.394753      13.356740           0.000007
          328              C       5.020680      -2.818776      17.480491      -0.147424      29.669500 0.43808427E+03  0.10341408E+05                                 8.342960                            7.026442       0.156955       2.022792                    0.999689      29.583326      85.826018       0.613959       0.422615      -1.057985       0.009836      -0.024252       0.037741       0.045927      -0.013934      -0.020528       0.004852       0.025879       0.040370      -0.026239      -0.007520       0.033759              8.900266       7.213315      -1.997221       0.785505       7.491533      -2.063406      11.995949           0.000004
          329              C       5.338880       4.378932       0.585106      -0.145312      29.415980 0.42231689E+03  0.98590986E+04                                 8.251999                            6.867143       0.255234       2.060840                    0.999707      28.987436      83.102692       0.626560       0.418740      -1.062485      -0.004913       0.006111      -0.042255       0.042976      -0.018432       0.006641       0.000365       0.024608      -0.041084      -0.018331      -0.011426       0.029757              8.830292       7.131323      -1.404129      -0.195091       6.610267      -1.796234      12.749284           0.000002
          330              C       4.564880       4.732335       1.647564       0.102013      29.292809 0.39784731E+03  0.91279483E+04                                 8.392701                            6.740392       0.024617       2.027522                    0.999538      26.022619      73.369896       0.623396       0.428238      -1.059130       0.009755      -0.011138       0.033266       0.036412      -0.004947       0.021233      -0.018400       0.000918       0.136455      -0.028523      -0.027638       0.056161              9.434417       6.781587      -1.631091       0.068414       7.726666      -3.363097      13.794998           0.000008
          331              C       3.458920       5.512640       1.437144      -0.150659      29.906916 0.44728144E+03  0.10629542E+05                                 8.432050                            7.122767       0.100620       2.003494                    0.999435      29.912290      87.502377       0.605933       0.425351      -1.054685      -0.017458       0.017466      -0.041315       0.048133      -0.014060      -0.015465       0.004279       0.025980       0.044757      -0.026750      -0.002568       0.029317              8.971875       7.541894      -2.186089       1.006309       7.441931      -2.149422      11.931800           0.000007
          332              C       3.120080       5.945579       0.150819      -0.143314      30.220314 0.43962738E+03  0.10392942E+05                                 8.489010                            7.056674       0.165022       2.034320                    0.999117      29.390377      85.488874       0.609966       0.424763      -1.056037      -0.001154      -0.014867       0.041003       0.043630      -0.008793       0.007807      -0.000034       0.013224      -0.037710      -0.015216      -0.003655       0.018871              9.084287       7.951503      -1.634912      -0.190045       6.585076      -1.819706      12.716281           0.000006
          333              C       4.872760       4.257198       3.031103      -0.174157      30.203290 0.40646332E+03  0.94506525E+04                                 8.586310                            6.763415      -0.245074       1.927009                    0.996808      28.950509      84.335150       0.624200       0.422029      -1.054576      -0.041038      -0.055077      -0.037566       0.078287       0.008981      -0.022940      -0.006125      -0.008853      -0.181327      -0.066307       0.022834       0.043473             10.105096       6.365645       1.727633       0.148512      12.481335      -2.841570      11.468308           0.000007
          334              C       3.025480       2.638215       3.470659      -0.150266      27.845607 0.41166966E+03  0.95431759E+04                                 7.910487                            6.740451       0.348966       2.084164                    0.999673      29.089131      82.925212       0.638413       0.413867      -1.066292       0.037471       0.026164      -0.017675       0.049000       0.003302      -0.025642      -0.008817       0.053043      -0.213823      -0.076791       0.009466       0.067325              8.393503       8.563164      -0.315576      -0.532720      11.537861      -0.124853       5.079486           0.000006
          335              C       2.937760       1.295527       3.578413      -0.044358      26.815506 0.37211840E+03  0.84351247E+04                                 7.748579                            6.418775       0.329909       2.087432                    0.999850      28.065198      79.851923       0.650791       0.415197      -1.062416       0.050705      -0.046788      -0.011578       0.069958      -0.002333      -0.016367      -0.008984       0.038246      -0.109311      -0.041997       0.001183       0.040814              8.320717       9.065713       1.161522      -0.298474      11.143917      -0.109854       4.752523           0.000001
          336              C       4.967360       1.739938       3.221353       0.077449      23.285991 0.30173256E+03  0.64803882E+04                                 7.052623                            5.787391       0.640890       2.231496                    0.999848      25.334362      69.812544       0.685098       0.416270      -1.063362      -0.041316      -0.017800      -0.006576       0.045465      -0.013398       0.000034      -0.000648       0.045521      -0.026003      -0.022106      -0.008641       0.030746              7.715753       7.691177      -0.523166      -0.451436      11.149423      -0.511970       4.306659           0.000008
          337              C       6.264240      -1.279105       6.060570       0.083163      23.976322 0.30839345E+03  0.66786251E+04                                 7.272697                            5.893654       0.562316       2.208354                    0.999582      25.546200      71.347172       0.669621       0.422372      -1.056498      -0.037373      -0.037078       0.000958       0.052654       0.003330      -0.016576      -0.004922      -0.005256      -0.025959      -0.020989       0.003958       0.017031              7.982595       8.584698       1.114876       1.475587       4.858523      -1.379694      10.504563           0.000001
          338              C       4.346440      -2.138296       6.474323      -0.030884      26.873934 0.38369265E+03  0.87762041E+04                                 7.834002                            6.574677       0.204055       2.051021                    0.999838      28.146411      80.800699       0.633850       0.422471      -1.056384       0.025095       0.013752      -0.068070       0.073840       0.012500      -0.020620      -0.014128       0.048839       0.026019      -0.034150      -0.006571       0.040720              8.329837       9.325063       1.908491       1.820902       5.774038      -0.712242       9.890412           0.000004
          339              C       5.031000      -2.077213       7.622730      -0.129062      27.942314 0.41281873E+03  0.95886338E+04                                 7.995544                            6.795036       0.379366       2.102992                    0.999435      28.792906      82.502408       0.628714       0.419426      -1.061395       0.046710       0.004045       0.004729       0.047122       0.041971      -0.015338      -0.020242       0.092135       0.046389      -0.072171       0.007772       0.064399              8.503227       8.534048       1.412784       0.662319       5.896286      -1.484967      11.079347           0.000005
          340              C       7.327200      -1.317471       8.315045      -0.166030      28.514547 0.39943243E+03  0.92451032E+04                                 8.258934                            6.717144      -0.208806       1.947185                    0.996399      28.561877      82.965985       0.624713       0.423601      -1.053783      -0.033893      -0.051759      -0.037538       0.072366       0.015623       0.038691       0.014753       0.059708       0.078090      -0.047245      -0.017415       0.064660              9.406653      10.770521      -1.947793       3.004785       9.099110      -0.990773       8.350327          -0.000001
          341              C       7.975640      -2.628138       8.704449       0.113401      28.872813 0.39465105E+03  0.90264978E+04                                 8.290519                            6.714243       0.118124       2.061403                    0.999436      25.723715      72.156233       0.625155       0.428363      -1.060212      -0.006540       0.034162      -0.013267       0.037226      -0.022643       0.011140      -0.018866      -0.047013      -0.071099      -0.030972      -0.019828       0.050800              9.229467       7.572457      -4.091984       1.555242      10.573165      -1.899681       9.542778           0.000002
          342              C       8.445200      15.776386       7.773549      -0.137950      29.051024 0.43288628E+03  0.10201678E+05                                 8.259626                            7.010455       0.092843       2.008612                    0.999265      29.442761      85.714850       0.610462       0.425745      -1.054645       0.021840      -0.029123       0.011978       0.038322       0.010636       0.000547      -0.014282      -0.005183       0.059632      -0.023133      -0.003235       0.026368              8.737586       7.416165      -3.549240       0.565086      10.300833      -0.886706       8.495760          -0.000003
          343              C       8.132160      -2.941741      10.038018      -0.157276      30.486675 0.44458810E+03  0.10501096E+05                                 8.395402                            7.008237       0.316182       2.068983                    0.999806      29.531845      84.839050       0.625948       0.414277      -1.066567       0.023781      -0.029819       0.017746       0.042066       0.001841      -0.007151       0.016767      -0.031926       0.012515      -0.021718      -0.004946       0.026663              8.979939       7.200152      -3.170238       0.936309       9.780847      -1.471839       9.958819          -0.000002
          344              C       2.287600       3.918920      12.821450       0.071947      23.892464 0.30730853E+03  0.66333232E+04                                 7.183089                            5.823455       0.687101       2.241702                    0.999781      25.587618      70.788307       0.685696       0.413826      -1.064464       0.033134       0.029613       0.000629       0.044443       0.007036      -0.020132      -0.006196       0.007653      -0.015635      -0.020377      -0.004535       0.024912              7.902042       7.852818       1.259812       1.177895       4.670282      -0.932394      11.183027           0.000003
          345              C       4.185448       4.780441      12.356273      -0.022003      26.435164 0.36804415E+03  0.83408775E+04                                 7.755358                            6.441708       0.185065       2.048607                    0.999814      27.924350      80.100207       0.639236       0.422798      -1.054941      -0.026029      -0.011074       0.066845       0.072584       0.010796      -0.018932      -0.007737       0.046018       0.023573      -0.029742      -0.006275       0.036016              8.275864       8.922183       2.125171       1.584831       5.738619      -0.306710      10.166788           0.000008
          346              C       3.532880       4.633734      11.200598      -0.126270      28.182438 0.41536164E+03  0.96626620E+04                                 8.066989                            6.836202       0.376369       2.104736                    0.999259      28.715982      82.349688       0.624024       0.421924      -1.059805      -0.045999      -0.012048      -0.006158       0.047948       0.042921      -0.015484      -0.013180       0.090795       0.039983      -0.069670       0.006386       0.063284              8.619118       8.443513       1.438171       0.690802       5.709632      -0.901800      11.704210           0.000009
          347              C       1.290000       3.675216      10.550076      -0.167835      29.585945 0.40284419E+03  0.93554399E+04                                 8.502205                            6.761693      -0.272436       1.926942                    0.995869      28.717209      83.894437       0.619689       0.425603      -1.051246       0.028692       0.060206       0.025641       0.071453       0.028517       0.044252       0.032392       0.037586       0.024431      -0.043287      -0.031444       0.074731              9.897851      11.361024      -1.702931       4.107934       8.446328      -1.441406       9.886201          -0.000002
          348              C       0.637776       4.811348       9.811244       0.117484      30.528253 0.39495036E+03  0.90436417E+04                                 8.647350                            6.732747       0.073455       2.046281                    0.999488      25.823651      72.703056       0.621487       0.430401      -1.057949       0.000541      -0.031900       0.025014       0.040541      -0.016541       0.019873      -0.031263      -0.035672      -0.030285      -0.034235      -0.016963       0.051197              9.975620       8.628377      -2.687222       4.669129      10.880582      -1.750901      10.417902           0.000001
          349              C       0.634680       6.093830      10.262429      -0.159906      30.380089 0.43435941E+03  0.10240844E+05                                 8.462970                            6.975412       0.174250       2.025005                    0.999700      29.823121      86.723454       0.618440       0.420070      -1.058629      -0.023132       0.029572      -0.018916       0.042041       0.008328       0.001554       0.001039       0.006007       0.068385      -0.020251      -0.002681       0.022932              9.159853       7.871224      -1.956900       3.487868      10.718906      -0.950702       8.889428          -0.000000
          350              C      -0.007052       4.537283       8.616865      -0.149685      31.562723 0.44408818E+03  0.10505330E+05                                 8.691664                            7.064629       0.207451       2.041314                    0.999477      29.473130      85.237417       0.614363       0.421445      -1.060083      -0.028810       0.022449      -0.009582       0.037759       0.000454      -0.008755       0.003590      -0.062317       0.000197      -0.033505       0.001965       0.031540              9.595117       8.772606      -1.650113       4.336133       9.521620      -0.994223      10.491126          -0.000002
          351              C      10.154880       3.172943      10.391989       0.629516      22.744570 0.25581003E+03  0.53459803E+04                                 7.467503                            5.755531      -0.245706       1.975651                    0.999466      22.569387      64.208722       0.603548       0.485606      -1.009013      -0.020162       0.032906       0.021369       0.044113       0.012459      -0.041971      -0.071522      -0.084846       0.070002      -0.077011      -0.030720       0.107732              8.349186      11.461142      -0.095169       1.102888       6.586364       2.657693       7.000054           0.000001
          352              C      11.212336       2.223985       9.870118      -0.295370      27.372531 0.45580753E+03  0.10923027E+05                                 7.950857                            7.099418      -0.235302       1.906068                    0.997041      31.072859      92.367420       0.616381       0.414663      -1.057568       0.068546       0.020775       0.006016       0.071878       0.043512       0.008453      -0.028650       0.053946      -0.066470      -0.061755      -0.001077       0.062832              8.411204       9.954862      -0.246996      -1.155790       7.963121       0.677877       7.315630          -0.000002
          353              C      14.681920       2.184913      11.169707       0.625073      20.944572 0.25603371E+03  0.53501573E+04                                 7.072244                            5.759969      -0.101537       2.021339                    0.999611      22.493292      63.924193       0.603201       0.485931      -1.009159       0.015685       0.011855       0.036685       0.041622       0.043798      -0.017766      -0.064668      -0.072214       0.067324      -0.070386      -0.031000       0.101386              7.625409       9.393087      -1.365604       0.959513       6.687239       2.081392       6.795902           0.000005
          354              C      13.603136       1.744450      10.236445      -0.288568      27.246099 0.45802860E+03  0.10987156E+05                                 7.931206                            7.121909      -0.299600       1.889991                    0.996601      30.845862      91.671551       0.614868       0.415271      -1.057416      -0.057893       0.047037      -0.010382       0.075312      -0.041659      -0.005124      -0.028213      -0.000012      -0.066908      -0.051424      -0.005069       0.056493              8.342935       8.255063      -0.275825       1.497805       8.551135       0.042977       8.222608           0.000002
          355              C      12.944548       3.812821       9.080225      -0.193165      28.872510 0.43911665E+03  0.10466121E+05                                 8.423283                            7.072845      -0.440183       1.845279                    0.996864      30.664708      92.073431       0.601535       0.427208      -1.045629      -0.027404      -0.086682       0.006499       0.091143      -0.006526       0.006693      -0.034776       0.028371      -0.126310      -0.060240       0.019833       0.040407              9.651721       6.498329       0.801343      -1.252546       8.400832      -0.236406      14.056001           0.000008
          356              C      12.956932       3.389743       7.637630       0.102037      31.194087 0.42772129E+03  0.99910849E+04                                 8.793195                            7.007211      -0.066547       1.994607                    0.999466      26.467085      75.258348       0.609107       0.430488      -1.057905      -0.007338      -0.005172       0.033579       0.034759      -0.006439      -0.003939       0.015439       0.004378       0.140976      -0.031822      -0.018684       0.050506             10.228336       7.724895      -0.849048      -0.342419       5.798618       2.158002      17.161496           0.000009
          357              C      14.111224       2.885229       7.025631      -0.164499      32.859632 0.46542447E+03  0.11147546E+05                                 8.943198                            7.219556       0.158012       2.016207                    0.999436      30.177870      88.013558       0.608938       0.419955      -1.060302      -0.000366      -0.014731      -0.034704       0.037703      -0.007171       0.024260      -0.002816       0.047274       0.005038      -0.025580      -0.014005       0.039585             10.146870       8.370808      -0.662935      -0.227636       6.226324       2.572079      15.843479           0.000004
          358              C      14.122232       2.565119       5.681160      -0.159002      32.930457 0.43957295E+03  0.10368486E+05                                 8.945225                            6.997527       0.126241       2.002536                    0.999768      29.852949      86.116142       0.621630       0.417724      -1.062794      -0.008316       0.002241       0.030929       0.032106      -0.017494      -0.015868       0.005868       0.019544      -0.036823      -0.019803      -0.012607       0.032410             10.361799       7.875402      -0.675131       1.273592       5.880004       2.071362      17.329992           0.000004
          359              C      13.006296       2.731712       4.893811       0.077414      35.813689 0.41665222E+03  0.96493133E+04                                 9.588920                            6.856349      -0.045999       1.996836                    0.999257      26.469739      74.447781       0.625086       0.423100      -1.064653      -0.000376      -0.005831       0.004144       0.007164       0.011401      -0.002205       0.005909       0.013045       0.033329      -0.019937       0.007366       0.012570             12.181676       8.071761      -1.065426       0.153106       6.282108       3.062508      22.191159           0.000006
          360              C      11.850628       3.232584       5.501630      -0.117346      31.651090 0.42619638E+03  0.99951224E+04                                 8.793192                            6.952992       0.136416       2.024017                    0.999603      29.114616      84.280946       0.613992       0.425368      -1.055920      -0.001749      -0.002688       0.025741       0.025940      -0.004049       0.016221      -0.006926       0.016491      -0.043539      -0.022679      -0.001610       0.024289              9.964996       7.860445      -1.256044      -0.605284       6.100652       2.221551      15.933892           0.000002
          361              C      11.829816       3.552962       6.836289      -0.142376      30.917474 0.42930654E+03  0.10073893E+05                                 8.592746                            6.940016       0.259462       2.061375                    0.999565      29.202726      84.219043       0.620428       0.420712      -1.060142      -0.007468      -0.015896      -0.032555       0.036990      -0.014592      -0.015842       0.005329       0.017154      -0.030465      -0.018409      -0.010519       0.028928              9.591806       7.740933      -0.841425       0.515570       5.694963       1.474805      15.339521           0.000002
          362              C      13.023668       2.391197       3.445583       0.062607      36.252571 0.42416227E+03  0.98606302E+04                                 9.638001                            6.897693      -0.032589       1.998018                    0.999346      26.655834      74.950269       0.626364       0.420636      -1.066920      -0.000105      -0.003517       0.000887       0.003628      -0.014415       0.001852       0.006281       0.014433       0.041520      -0.024095       0.008733       0.015362             12.244313       8.244949       0.857116      -0.669211       6.245235       3.116470      22.242756           0.000006
          363              C      14.182260       2.512805       2.688216      -0.158975      32.884205 0.44951580E+03  0.10672826E+05                                 8.956426                            7.092269       0.108661       1.995326                    0.999773      30.144371      87.519648       0.614773       0.419621      -1.060562      -0.008190      -0.015402      -0.026589       0.031800       0.017399       0.018337       0.004180       0.028034      -0.032850      -0.021491      -0.013677       0.035168             10.266818       8.205698       0.478082      -1.734552       5.813545       2.080646      16.781212           0.000002
          364              C      14.202040       2.177488       1.349196      -0.162448      32.141288 0.46275599E+03  0.11090829E+05                                 8.854070                            7.234928       0.040496       1.978242                    0.999327      30.354218      89.162236       0.602485       0.424178      -1.055449       0.000468       0.005304       0.038207       0.038577       0.006690      -0.022817      -0.003458       0.031189       0.020902      -0.020574      -0.012939       0.033514              9.903386       8.728087       0.583251       0.049035       5.995667       2.393504      14.986405           0.000002
          365              C      13.074924       1.717786       0.711758       0.107277      30.206647 0.42067420E+03  0.97929944E+04                                 8.611138                            6.957444      -0.078788       1.992839                    0.999400      26.362999      75.015808       0.609750       0.431504      -1.056499      -0.005192       0.001122      -0.033635       0.034052       0.001725       0.000549       0.012116       0.005454       0.136346      -0.027798      -0.019674       0.047472              9.882146       7.881630       0.812137       0.371826       5.660171       2.068013      16.104635           0.000010
          366              C      11.902400       1.589011       1.460948      -0.133451      30.438858 0.42783749E+03  0.10027882E+05                                 8.517906                            6.939995       0.259587       2.068906                    0.999394      28.891814      83.194780       0.619020       0.422154      -1.059546      -0.009082       0.010246       0.032133       0.034928       0.010378       0.013967       0.000940       0.006263      -0.029548      -0.018467      -0.002187       0.020655              9.464519       7.875551       0.787180      -0.634053       5.674106       1.540312      14.843899           0.000004
          367              C      11.880212       1.932639       2.795788      -0.114726      31.097500 0.42301111E+03  0.98963085E+04                                 8.682116                            6.922602       0.177436       2.039512                    0.999638      28.922628      83.471036       0.616263       0.424833      -1.056842       0.003355      -0.006057      -0.029454       0.030257       0.004252      -0.010799      -0.007724       0.015860      -0.050702      -0.021889       0.000355       0.021534              9.784824       7.887591       1.105482       0.388226       5.993002       2.272184      15.473878           0.000003
          368              C      13.089888      -6.357988      17.433610      -0.199763      29.404600 0.46110870E+03  0.11110572E+05                                 8.520635                            7.249376      -0.433592       1.845138                    0.996735      30.910764      92.913526       0.594763       0.427395      -1.046908      -0.027967       0.085535      -0.008499       0.090391       0.001620      -0.002647      -0.037184       0.029507      -0.122046      -0.061365       0.025489       0.035877              9.700925       6.618947      -0.719036       1.252499       8.433853      -0.259929      14.049976           0.000009
          369              C      11.381412      -4.748723      16.651531      -0.291564      27.361949 0.44955260E+03  0.10754705E+05                                 7.976536                            7.069499      -0.286130       1.886839                    0.997409      31.243539      93.324971       0.614130       0.416896      -1.054310       0.069688      -0.023150      -0.013218       0.074612      -0.040264      -0.008899      -0.032522       0.047981      -0.047459      -0.062249       0.006323       0.055926              8.480803       9.926486       0.380388       1.224033       8.007715       0.590600       7.508209           0.000002
          370              C      10.300392      -5.703718      16.179812       0.620252      22.249972 0.25640825E+03  0.53594299E+04                                 7.359050                            5.762690      -0.183838       1.997279                    0.999484      22.532071      64.023041       0.603351       0.485680      -1.009386      -0.018458      -0.035364      -0.026573       0.047932      -0.004073       0.046361      -0.071386      -0.076286       0.093534      -0.082841      -0.024146       0.106987              8.134589      11.059910       0.459452      -0.709113       6.580288       2.497796       6.763570           0.000004
          371              C      13.780124      -4.288599      16.271757      -0.293475      27.542984 0.46823873E+03  0.11285187E+05                                 7.969022                            7.191633      -0.251964       1.900164                    0.996809      31.068093      92.310218       0.613544       0.414208      -1.058934      -0.063077      -0.046619       0.006805       0.078730       0.033265       0.011855      -0.031143       0.007037      -0.057256      -0.053371       0.007549       0.045822              8.357774       8.469669       0.428044      -1.473912       8.344090      -0.072299       8.259563           0.000003
          372              C      14.823820      -4.709656      15.258361       0.628561      20.754514 0.25137348E+03  0.52255101E+04                                 7.003503                            5.693137      -0.106188       2.021974                    0.999608      22.343708      63.207608       0.609371       0.483521      -1.011033       0.017139      -0.012229      -0.044491       0.049222      -0.050802       0.022407      -0.063399      -0.042921       0.083748      -0.073288      -0.027536       0.100824              7.560837       9.247381       1.757330      -0.942912       6.729028       1.868228       6.706101           0.000004
          373              C      14.207200       6.312414      11.651238      -0.040233      27.430695 0.38776771E+03  0.89048506E+04                                 7.943542                            6.605125       0.153068       2.028512                    0.999798      28.615943      82.675335       0.632164       0.421912      -1.055312      -0.053831      -0.047853      -0.000511       0.072027       0.002264       0.007622      -0.008085       0.029339      -0.099237      -0.035797       0.003638       0.032159              8.495034       9.683118      -1.312964      -0.497859      11.156724      -0.121617       4.645260           0.000005
          374              C      14.112600       7.667565      11.536761      -0.144742      28.606719 0.43441215E+03  0.10222931E+05                                 8.106923                            6.962163       0.238538       2.044913                    0.999475      29.635896      85.564985       0.622035       0.418425      -1.061686      -0.044783       0.028577      -0.010381       0.054129      -0.000294       0.004205      -0.008844       0.052656      -0.230964      -0.077978       0.013025       0.064952              8.551478       9.133928       0.132085      -0.404475      11.499962      -0.498686       5.020546           0.000005
          375              C      12.127376       6.806303      11.638882       0.077406      23.420756 0.30485485E+03  0.65658053E+04                                 7.078614                            5.813025       0.666542       2.237574                    0.999831      25.458072      70.303704       0.684177       0.415664      -1.063509       0.040553      -0.016004      -0.017647       0.047032       0.009211       0.000769       0.000337       0.044239      -0.018927      -0.020808      -0.006327       0.027135              7.725697       7.916627       0.471884      -0.310084      10.983082      -0.642344       4.277381           0.000010
          376              C      12.213720       9.313121      11.385397      -0.170385      29.887488 0.40769918E+03  0.94776656E+04                                 8.519815                            6.775207      -0.228121       1.934952                    0.996485      28.796368      83.621182       0.624034       0.422218      -1.055450       0.039475      -0.053386      -0.039404       0.077208      -0.016123       0.009242      -0.005723      -0.010695      -0.186229      -0.063207       0.014268       0.048939              9.941115       6.404983      -1.802506       0.004003      12.371175      -2.386246      11.047185           0.000007
          377              C      12.523320       9.855916      10.000040       0.102920      29.397487 0.40706398E+03  0.93835429E+04                                 8.402306                            6.814796       0.053218       2.035643                    0.999496      26.058405      73.401348       0.621051       0.427833      -1.060452      -0.012185      -0.008738       0.033857       0.037029       0.006825      -0.015927      -0.022358       0.002079       0.142246      -0.031945      -0.025524       0.057470              9.382595       6.855395       1.622602       0.134470       7.935642      -3.394754      13.356749           0.000007
          378              C      13.620680      10.643683       9.775992      -0.147424      29.669491 0.43808402E+03  0.10341401E+05                                 8.342958                            7.026439       0.156955       2.022792                    0.999689      29.583328      85.826025       0.613959       0.422615      -1.057985       0.009836       0.024252      -0.037741       0.045927       0.013934       0.020528       0.004852       0.025879       0.040370      -0.026239      -0.007520       0.033759              8.900264       7.213313       1.997220      -0.785504       7.491530      -2.063407      11.995948           0.000004
          379              C      13.938880      11.081370       8.500389      -0.145311      29.415964 0.42231656E+03  0.98590890E+04                                 8.251995                            6.867139       0.255234       2.060840                    0.999707      28.987432      83.102675       0.626560       0.418740      -1.062485      -0.004913      -0.006111       0.042255       0.042976       0.018432      -0.006641       0.000365       0.024608      -0.041084      -0.018331      -0.011426       0.029757              8.830288       7.131321       1.404129       0.195089       6.610266      -1.796235      12.749277           0.000002
          380              C      13.164880      10.727967       7.437931       0.102013      29.292811 0.39784737E+03  0.91279498E+04                                 8.392701                            6.740393       0.024617       2.027522                    0.999538      26.022618      73.369892       0.623396       0.428238      -1.059130       0.009756       0.011138      -0.033266       0.036412       0.004947      -0.021233      -0.018400       0.000918       0.136455      -0.028523      -0.027638       0.056161              9.434418       6.781588       1.631091      -0.068415       7.726668      -3.363100      13.794999           0.000008
          381              C      12.058920       9.947662       7.648351      -0.150659      29.906922 0.44728131E+03  0.10629538E+05                                 8.432051                            7.122765       0.100619       2.003494                    0.999435      29.912288      87.502370       0.605933       0.425351      -1.054685      -0.017458      -0.017466       0.041315       0.048133       0.014060       0.015465       0.004279       0.025981       0.044757      -0.026750      -0.002568       0.029317              8.971876       7.541892       2.186088      -1.006308       7.441928      -2.149421      11.931809           0.000007
          382              C      11.720080       9.514724       8.934675      -0.143314      30.220315 0.43962711E+03  0.10392934E+05                                 8.489010                            7.056671       0.165022       2.034320                    0.999117      29.390376      85.488874       0.609966       0.424763      -1.056037      -0.001154       0.014868      -0.041002       0.043630       0.008793      -0.007807      -0.000034       0.013224      -0.037710      -0.015216      -0.003655       0.018871              9.084288       7.951502       1.634913       0.190041       6.585076      -1.819709      12.716284           0.000006
          383              C      13.472760      11.203105       6.054392      -0.174157      30.203303 0.40646344E+03  0.94506556E+04                                 8.586312                            6.763416      -0.245073       1.927009                    0.996808      28.950500      84.335110       0.624200       0.422029      -1.054576      -0.041038       0.055077       0.037566       0.078286      -0.008981       0.022940      -0.006125      -0.008853      -0.181327      -0.066307       0.022834       0.043473             10.105099       6.365645      -1.727636      -0.148509      12.481340      -2.841578      11.468313           0.000007
          384              C      11.625480      12.822088       5.614836      -0.150266      27.845619 0.41166969E+03  0.95431768E+04                                 7.910490                            6.740451       0.348966       2.084164                    0.999673      29.089134      82.925226       0.638413       0.413867      -1.066292       0.037471      -0.026164       0.017675       0.049000      -0.003302       0.025642      -0.008817       0.053043      -0.213823      -0.076791       0.009466       0.067325              8.393507       8.563163       0.315577       0.532720      11.537871      -0.124852       5.079486           0.000005
          385              C      11.537760      14.164775       5.507082      -0.044359      26.815512 0.37211836E+03  0.84351238E+04                                 7.748580                            6.418775       0.329909       2.087432                    0.999850      28.065202      79.851938       0.650790       0.415197      -1.062416       0.050705       0.046788       0.011578       0.069958       0.002333       0.016366      -0.008984       0.038246      -0.109311      -0.041997       0.001183       0.040814              8.320720       9.065711      -1.161518       0.298471      11.143925      -0.109854       4.752523           0.000001
          386              C      13.567360      13.720365       5.864142       0.077449      23.285975 0.30173238E+03  0.64803833E+04                                 7.052620                            5.787389       0.640890       2.231496                    0.999848      25.334355      69.812521       0.685098       0.416270      -1.063362      -0.041316       0.017800       0.006576       0.045465       0.013398      -0.000034      -0.000648       0.045521      -0.026003      -0.022106      -0.008641       0.030746              7.715749       7.691176       0.523165       0.451435      11.149415      -0.511969       4.306657           0.000008
          387              C      14.864240      16.739407       3.024925       0.083164      23.976308 0.30839328E+03  0.66786207E+04                                 7.272694                            5.893652       0.562316       2.208354                    0.999582      25.546197      71.347162       0.669621       0.422372      -1.056498      -0.037373       0.037078      -0.000958       0.052654      -0.003330       0.016576      -0.004922      -0.005256      -0.025959      -0.020989       0.003959       0.017031              7.982591       8.584693      -1.114874      -1.475585       4.858520      -1.379694      10.504559           0.000001
          388              C      12.946440      17.598598       2.611171      -0.030884      26.873949 0.38369284E+03  0.87762096E+04                                 7.834004                            6.574679       0.204055       2.051021                    0.999838      28.146416      80.800715       0.633850       0.422471      -1.056384       0.025095      -0.013752       0.068070       0.073840      -0.012500       0.020620      -0.014128       0.048839       0.026019      -0.034150      -0.006571       0.040720              8.329841       9.325064      -1.908490      -1.820908       5.774040      -0.712242       9.890418           0.000004
          389              C      13.631000      17.537516       1.462765      -0.129062      27.942330 0.41281893E+03  0.95886396E+04                                 7.995547                            6.795038       0.379366       2.102992                    0.999435      28.792908      82.502414       0.628714       0.419426      -1.061395       0.046710      -0.004045      -0.004729       0.047122      -0.041971       0.015338      -0.020242       0.092135       0.046389      -0.072171       0.007772       0.064399              8.503231       8.534049      -1.412784      -0.662323       5.896290      -1.484970      11.079353           0.000005
          390              C      15.927200      16.777773       0.770450      -0.166031      28.514548 0.39943253E+03  0.92451064E+04                                 8.258935                            6.717145      -0.208807       1.947184                    0.996399      28.561887      82.966024       0.624713       0.423601      -1.053783      -0.033893       0.051759       0.037538       0.072366      -0.015623      -0.038691       0.014753       0.059708       0.078090      -0.047245      -0.017415       0.064660              9.406654      10.770525       1.947791      -3.004785       9.099109      -0.990770       8.350326          -0.000001
          391              C      16.575640      18.088441       0.381046       0.113401      28.872795 0.39465079E+03  0.90264905E+04                                 8.290516                            6.714240       0.118124       2.061403                    0.999436      25.723714      72.156230       0.625156       0.428363      -1.060212      -0.006540      -0.034162       0.013267       0.037226       0.022643      -0.011140      -0.018866      -0.047013      -0.071099      -0.030972      -0.019828       0.050800              9.229462       7.572453       4.091983      -1.555238      10.573163      -1.899676       9.542771           0.000002
          392              C      17.045200      -0.316084       1.311945      -0.137950      29.051007 0.43288590E+03  0.10201668E+05                                 8.259624                            7.010452       0.092844       2.008612                    0.999265      29.442765      85.714872       0.610462       0.425745      -1.054645       0.021840       0.029123      -0.011978       0.038322      -0.010636      -0.000547      -0.014282      -0.005183       0.059631      -0.023133      -0.003235       0.026368              8.737583       7.416162       3.549238      -0.565083      10.300827      -0.886702       8.495760          -0.000003
          393              C      16.732160      10.766649      17.218466      -0.157276      30.486704 0.44458870E+03  0.10501114E+05                                 8.395407                            7.008242       0.316181       2.068983                    0.999806      29.531847      84.839061       0.625948       0.414277      -1.066567       0.023781       0.029819      -0.017746       0.042067      -0.001841       0.007151       0.016767      -0.031926       0.012515      -0.021718      -0.004946       0.026663              8.979945       7.200156       3.170240      -0.936309       9.780854      -1.471837       9.958826          -0.000002
          394              C      10.887600       3.905988      14.435034       0.071947      23.892481 0.30730878E+03  0.66333299E+04                                 7.183092                            5.823457       0.687101       2.241702                    0.999781      25.587618      70.788309       0.685696       0.413826      -1.064464       0.033134      -0.029613      -0.000629       0.044443      -0.007036       0.020132      -0.006196       0.007653      -0.015636      -0.020377      -0.004535       0.024912              7.902047       7.852817      -1.259810      -1.177898       4.670284      -0.932398      11.183042           0.000003
          395              C      12.785448       3.044467      14.900211      -0.022004      26.435181 0.36804445E+03  0.83408860E+04                                 7.755362                            6.441711       0.185065       2.048607                    0.999814      27.924353      80.100221       0.639235       0.422798      -1.054941      -0.026029       0.011074      -0.066845       0.072584      -0.010796       0.018932      -0.007737       0.046018       0.023574      -0.029742      -0.006275       0.036017              8.275868       8.922186      -2.125169      -1.584838       5.738621      -0.306709      10.166799           0.000009
          396              C      12.132880       3.191174      16.055886      -0.126270      28.182446 0.41536164E+03  0.96626623E+04                                 8.066990                            6.836202       0.376369       2.104736                    0.999259      28.715984      82.349699       0.624024       0.421924      -1.059805      -0.045999       0.012048       0.006158       0.047948      -0.042921       0.015484      -0.013180       0.090795       0.039983      -0.069670       0.006386       0.063284              8.619121       8.443518      -1.438172      -0.690802       5.709633      -0.901802      11.704212           0.000009
          397              C       9.890000       4.149691      16.706407      -0.167836      29.586143 0.40284747E+03  0.93555268E+04                                 8.502204                            6.761691      -0.272436       1.926942                    0.995869      28.717312      83.894549       0.619694       0.425600      -1.051249       0.028692      -0.060206      -0.025641       0.071453      -0.028517      -0.044252       0.032393       0.037586       0.024431      -0.043287      -0.031444       0.074731              9.897850      11.361026       1.702926      -4.107938       8.446327      -1.441404       9.886197          -0.000002
          398              C       9.237776       3.013559      17.445240       0.117484      30.528264 0.39495048E+03  0.90436453E+04                                 8.647351                            6.732748       0.073454       2.046281                    0.999488      25.823663      72.703096       0.621487       0.430401      -1.057949       0.000541       0.031900      -0.025014       0.040541       0.016541      -0.019873      -0.031263      -0.035672      -0.030285      -0.034235      -0.016963       0.051197              9.975622       8.628379       2.687221      -4.669131      10.880580      -1.750898      10.417907           0.000001
          399              C       9.234680       1.731078      16.994054      -0.159906      30.380082 0.43435933E+03  0.10240842E+05                                 8.462969                            6.975412       0.174249       2.025005                    0.999700      29.823123      86.723467       0.618440       0.420070      -1.058629      -0.023132      -0.029572       0.018916       0.042041      -0.008328      -0.001554       0.001039       0.006007       0.068385      -0.020251      -0.002682       0.022932              9.159851       7.871222       1.956897      -3.487867      10.718903      -0.950696       8.889429          -0.000000
          400              C       8.592948      10.923019       0.468630      -0.149685      31.562752 0.44408867E+03  0.10505345E+05                                 8.691670                            7.064634       0.207451       2.041314                    0.999477      29.473139      85.237459       0.614362       0.421445      -1.060083      -0.028810      -0.022449       0.009582       0.037759      -0.000454       0.008755       0.003590      -0.062316       0.000197      -0.033505       0.001965       0.031540              9.595124       8.772613       1.650114      -4.336135       9.521628      -0.994226      10.491132          -0.000002
          401              N      13.242968       6.588463       1.010670      -0.040774      26.466014 0.41616312E+03  0.95596898E+04                                 7.936633                            7.021485      -0.194035       1.987484                    0.997579      25.602777      69.897721       0.600206       0.444248      -1.060053      -0.000751      -0.084042      -0.136062       0.159927      -0.000268      -0.007131      -0.096212       0.062120      -0.264349      -0.146422       0.069175       0.077247              8.599901       9.548578      -0.082821       0.233720       8.176418      -1.447717       8.074706           0.000003
          402              N      13.107776      -1.451426       7.304738      -0.040984      26.581788 0.42140223E+03  0.97061192E+04                                 7.903601                            7.023257      -0.185264       1.988705                    0.997642      25.668852      70.072393       0.605823       0.438946      -1.063704      -0.001884       0.089360       0.131642       0.159117      -0.000504       0.005199      -0.100712       0.059697      -0.248066      -0.146853       0.069555       0.077298              8.524677       9.872077      -0.136411      -0.097699       7.884551      -1.170934       7.817403           0.000005
          403              N      12.848400       9.608405       2.629160      -0.243584      36.141378 0.52938529E+03  0.12867261E+05                                 9.168493                            7.464898      -0.165402       1.967565                    0.998419      28.231430      78.337951       0.638388       0.394736      -1.095848      -0.054024       0.102280      -0.021547       0.117661       0.027742      -0.007747      -0.006262       0.099043      -0.131134      -0.045904      -0.033385       0.079289             10.436867       8.699007      -1.331072       0.512285      16.935083      -0.429431       5.676511           0.000007
          404              N      13.019368      11.785757       2.457808       0.074412      28.362695 0.33972308E+03  0.73570192E+04                                 7.758950                            5.873396       0.117579       2.124828                    0.999161      22.892149      59.074987       0.742753       0.380789      -1.110789      -0.009085       0.037058      -0.022635       0.044364       0.024513      -0.004792      -0.015448      -0.037984      -0.320477      -0.108199       0.022450       0.085749              9.250187       6.993530       2.156823      -0.247249      15.797995      -2.029719       4.959036           0.000006
          405              N      12.874544       8.733177      14.910387       0.082553      28.011474 0.33161466E+03  0.71395924E+04                                 7.710786                            5.806984       0.111089       2.125673                    0.999056      22.710130      58.472013       0.746049       0.381328      -1.110177       0.015071      -0.036717       0.019244       0.044109       0.021367      -0.028924      -0.017132      -0.046217      -0.305601      -0.108873       0.022603       0.086269              9.250773       6.753209       2.035004      -0.801641      15.865169      -2.293933       5.133942           0.000006
          406              N      13.042932      10.906152      14.752663      -0.230600      35.854791 0.51675766E+03  0.12486975E+05                                 9.139295                            7.386463      -0.173450       1.968894                    0.998397      27.967263      77.422977       0.640204       0.395929      -1.094827       0.049340      -0.101264       0.006933       0.112858       0.023833      -0.021499      -0.013055       0.102132      -0.112642      -0.048266      -0.031711       0.079977             10.501997       8.362711      -1.371157      -0.151095      17.416724      -0.248349       5.726556           0.000005
          407              N      12.065628      13.272550      12.706427      -0.261702      37.205750 0.51720734E+03  0.12453400E+05                                 9.246037                            7.268333       0.111613       2.047457                    0.999484      28.115183      76.740632       0.664120       0.383033      -1.108108      -0.007660       0.027823      -0.112444       0.116088       0.042697      -0.011650      -0.020748       0.101304      -0.082352      -0.060367      -0.022608       0.082974             10.900196       9.275430       0.728955       3.688782       6.150339      -1.969715      17.274819           0.000006
          408              N      10.967924      13.166352      10.817553       0.085685      26.704900 0.32397224E+03  0.69348733E+04                                 7.436358                            5.732674       0.207744       2.160734                    0.999045      22.524493      57.836572       0.752207       0.380398      -1.110798      -0.020121       0.021616      -0.031859       0.043441       0.048835       0.035869      -0.009560       0.131990       0.111466      -0.103730       0.018946       0.084784              8.681198      10.679558       0.512203       4.319548       4.686065      -0.859134      10.677972           0.000003
          409              N      13.791476       7.296925       4.789691      -0.257200      36.779069 0.51200925E+03  0.12311533E+05                                 9.220575                            7.262589       0.069339       2.034767                    0.999373      28.147578      77.070779       0.659379       0.386310      -1.104458       0.004316      -0.017342       0.117373       0.118726       0.039648      -0.013853      -0.021961       0.090822      -0.096825      -0.056105      -0.024185       0.080290             10.856834       8.712454       1.059718       3.009552       6.009187      -1.279645      17.848861           0.000006
          410              N      14.873872       7.553240       6.673659       0.085262      27.757574 0.32933106E+03  0.70713030E+04                                 7.635251                            5.771978       0.212499       2.162417                    0.998885      22.506486      57.685809       0.751954       0.379357      -1.112699       0.011346      -0.002433       0.036144       0.037961       0.055448       0.034839      -0.000546       0.116286       0.122425      -0.102074       0.017815       0.084259              9.090714      10.524854       1.125055       4.731782       4.754316      -0.140532      11.992970           0.000002
          411              N       4.642968       8.871840       8.074824      -0.040774      26.466016 0.41616313E+03  0.95596902E+04                                 7.936634                            7.021485      -0.194035       1.987483                    0.997579      25.602777      69.897723       0.600206       0.444248      -1.060053      -0.000751       0.084042       0.136062       0.159927       0.000268       0.007131      -0.096212       0.062120      -0.264349      -0.146422       0.069175       0.077247              8.599901       9.548579       0.082821      -0.233720       8.176419      -1.447717       8.074706           0.000004
          412              N       4.507776      16.911729       1.780757      -0.040984      26.581785 0.42140234E+03  0.97061222E+04                                 7.903601                            7.023258      -0.185264       1.988706                    0.997642      25.668850      70.072383       0.605823       0.438946      -1.063704      -0.001884      -0.089360      -0.131642       0.159118       0.000504      -0.005200      -0.100712       0.059697      -0.248067      -0.146853       0.069554       0.077298              8.524676       9.872072       0.136409       0.097698       7.884551      -1.170933       7.817405           0.000005
          413              N       4.248400       5.851898       6.456334      -0.243584      36.141388 0.52938546E+03  0.12867266E+05                                 9.168496                            7.464899      -0.165403       1.967564                    0.998419      28.231430      78.337955       0.638388       0.394736      -1.095848      -0.054024      -0.102280       0.021547       0.117661      -0.027742       0.007747      -0.006262       0.099043      -0.131134      -0.045904      -0.033385       0.079289             10.436870       8.699007       1.331077      -0.512287      16.935090      -0.429434       5.676513           0.000007
          414              N       4.419368       3.674545       6.627687       0.074412      28.362714 0.33972338E+03  0.73570271E+04                                 7.758954                            5.873399       0.117578       2.124828                    0.999161      22.892151      59.074996       0.742753       0.380789      -1.110789      -0.009085      -0.037058       0.022635       0.044365      -0.024513       0.004792      -0.015448      -0.037984      -0.320477      -0.108199       0.022450       0.085749              9.250193       6.993531      -2.156830       0.247250      15.798007      -2.029722       4.959039           0.000006
          415              N       4.274544      -0.908270      12.346097       0.082553      28.011472 0.33161468E+03  0.71395929E+04                                 7.710786                            5.806984       0.111089       2.125673                    0.999056      22.710131      58.472016       0.746049       0.381328      -1.110177       0.015071       0.036717      -0.019244       0.044109      -0.021367       0.028924      -0.017132      -0.046217      -0.305601      -0.108873       0.022603       0.086269              9.250773       6.753210      -2.035003       0.801641      15.865167      -2.293931       5.133941           0.000006
          416              N       4.442932      -3.081245      12.503821      -0.230600      35.854806 0.51675774E+03  0.12486977E+05                                 9.139297                            7.386463      -0.173449       1.968894                    0.998397      27.967262      77.422972       0.640204       0.395929      -1.094827       0.049341       0.101264      -0.006933       0.112858      -0.023833       0.021499      -0.013055       0.102132      -0.112642      -0.048266      -0.031711       0.079977             10.502001       8.362710       1.371164       0.151093      17.416736      -0.248353       5.726557           0.000005
          417              N       3.465628      -5.447642      14.550056      -0.261702      37.205762 0.51720759E+03  0.12453407E+05                                 9.246040                            7.268335       0.111613       2.047457                    0.999484      28.115182      76.740627       0.664120       0.383033      -1.108108      -0.007660      -0.027823       0.112444       0.116088      -0.042697       0.011650      -0.020748       0.101304      -0.082353      -0.060366      -0.022608       0.082974             10.900199       9.275431      -0.728953      -3.688785       6.150341      -1.969718      17.274826           0.000006
          418              N       2.367924      -5.341444      16.438930       0.085685      26.704912 0.32397243E+03  0.69348786E+04                                 7.436360                            5.732676       0.207743       2.160733                    0.999045      22.524497      57.836587       0.752207       0.380398      -1.110798      -0.020121      -0.021616       0.031859       0.043441      -0.048835      -0.035869      -0.009560       0.131990       0.111466      -0.103730       0.018946       0.084784              8.681201      10.679559      -0.512205      -4.319550       4.686068      -0.859134      10.677978           0.000003
          419              N       5.191476       8.163377       4.295804      -0.257200      36.779081 0.51200946E+03  0.12311539E+05                                 9.220576                            7.262590       0.069339       2.034768                    0.999373      28.147575      77.070765       0.659379       0.386310      -1.104458       0.004316       0.017342      -0.117373       0.118726      -0.039648       0.013853      -0.021961       0.090822      -0.096825      -0.056105      -0.024185       0.080290             10.856839       8.712451      -1.059714      -3.009558       6.009187      -1.279644      17.848878           0.000006
          420              N       6.273872       7.907063       2.411835       0.085262      27.757541 0.32933056E+03  0.70712896E+04                                 7.635245                            5.771972       0.212499       2.162417                    0.998885      22.506471      57.685759       0.751955       0.379357      -1.112699       0.011346       0.002433      -0.036144       0.037961      -0.055448      -0.034839      -0.000546       0.116286       0.122425      -0.102074       0.017815       0.084259              9.090707      10.524851      -1.125054      -4.731778       4.754313      -0.140534      11.992958           0.000003
          421              N       3.957032       5.054142      17.160319      -0.040774      26.466017 0.41616317E+03  0.95596909E+04                                 7.936633                            7.021485      -0.194034       1.987484                    0.997579      25.602777      69.897717       0.600206       0.444248      -1.060053       0.000751       0.084042       0.136062       0.159927      -0.000268      -0.007131      -0.096212       0.062120      -0.264350      -0.146422       0.069175       0.077247              8.599900       9.548578      -0.082821       0.233720       8.176417      -1.447717       8.074706           0.000003
          422              N       4.092224      13.094031      10.866251      -0.040984      26.581790 0.42140229E+03  0.97061211E+04                                 7.903602                            7.023258      -0.185264       1.988705                    0.997642      25.668854      70.072402       0.605823       0.438946      -1.063704       0.001884      -0.089360      -0.131642       0.159117      -0.000504       0.005200      -0.100712       0.059697      -0.248066      -0.146853       0.069554       0.077298              8.524678       9.872077      -0.136411      -0.097699       7.884552      -1.170934       7.817404           0.000005
          423              N       4.351600       2.034200      15.541829      -0.243584      36.141378 0.52938529E+03  0.12867260E+05                                 9.168493                            7.464897      -0.165402       1.967565                    0.998420      28.231429      78.337943       0.638388       0.394736      -1.095848       0.054024      -0.102280       0.021547       0.117661       0.027742      -0.007748      -0.006262       0.099043      -0.131134      -0.045904      -0.033385       0.079289             10.436866       8.699007      -1.331071       0.512285      16.935081      -0.429430       5.676510           0.000007
          424              N       4.180632      -0.143152      15.713181       0.074412      28.362692 0.33972306E+03  0.73570185E+04                                 7.758949                            5.873396       0.117579       2.124828                    0.999161      22.892148      59.074980       0.742753       0.380789      -1.110789       0.009085      -0.037058       0.022635       0.044365       0.024513      -0.004792      -0.015448      -0.037984      -0.320477      -0.108199       0.022450       0.085749              9.250185       6.993529       2.156820      -0.247249      15.797992      -2.029718       4.959035           0.000006
          425              N       4.325456       2.909428       3.260602       0.082553      28.011471 0.33161463E+03  0.71395915E+04                                 7.710786                            5.806984       0.111089       2.125673                    0.999056      22.710129      58.472011       0.746049       0.381328      -1.110177      -0.015071       0.036717      -0.019244       0.044109       0.021367      -0.028924      -0.017132      -0.046217      -0.305601      -0.108873       0.022603       0.086269              9.250773       6.753209       2.035004      -0.801641      15.865169      -2.293933       5.133942           0.000006
          426              N       4.157068       0.736453       3.418326      -0.230600      35.854793 0.51675768E+03  0.12486975E+05                                 9.139295                            7.386463      -0.173449       1.968894                    0.998397      27.967264      77.422978       0.640204       0.395929      -1.094827      -0.049341       0.101264      -0.006933       0.112859       0.023833      -0.021499      -0.013055       0.102132      -0.112642      -0.048266      -0.031711       0.079977             10.501997       8.362711      -1.371156      -0.151095      17.416723      -0.248350       5.726556           0.000005
          427              N       5.134372      -1.629945       5.464562      -0.261702      37.205751 0.51720734E+03  0.12453400E+05                                 9.246038                            7.268333       0.111613       2.047457                    0.999484      28.115183      76.740632       0.664120       0.383033      -1.108108       0.007660      -0.027823       0.112444       0.116088       0.042697      -0.011650      -0.020748       0.101304      -0.082353      -0.060366      -0.022608       0.082974             10.900196       9.275431       0.728955       3.688782       6.150339      -1.969715      17.274819           0.000006
          428              N       6.232076      -1.523747       7.353436       0.085685      26.704905 0.32397231E+03  0.69348753E+04                                 7.436359                            5.732675       0.207743       2.160733                    0.999045      22.524496      57.836582       0.752207       0.380398      -1.110798       0.020121      -0.021616       0.031859       0.043441       0.048835       0.035869      -0.009560       0.131990       0.111466      -0.103730       0.018946       0.084784              8.681199      10.679559       0.512203       4.319549       4.686066      -0.859134      10.677974           0.000003
          429              N       3.408524       4.345680      13.381298      -0.257200      36.779069 0.51200928E+03  0.12311534E+05                                 9.220575                            7.262589       0.069339       2.034767                    0.999373      28.147579      77.070781       0.659379       0.386310      -1.104458      -0.004316       0.017342      -0.117373       0.118726       0.039648      -0.013853      -0.021961       0.090822      -0.096825      -0.056105      -0.024185       0.080290             10.856834       8.712455       1.059718       3.009552       6.009187      -1.279644      17.848860           0.000006
          430              N       2.326128       4.089365      11.497330       0.085262      27.757556 0.32933090E+03  0.70712989E+04                                 7.635249                            5.771976       0.212498       2.162417                    0.998885      22.506478      57.685789       0.751954       0.379357      -1.112699      -0.011346       0.002433      -0.036144       0.037961       0.055448       0.034839      -0.000546       0.116286       0.122425      -0.102074       0.017815       0.084259              9.090711      10.524852       1.125055       4.731781       4.754315      -0.140532      11.992967           0.000003
          431              N      12.557032       2.770765      10.096165      -0.040774      26.466020 0.41616321E+03  0.95596923E+04                                 7.936634                            7.021486      -0.194035       1.987484                    0.997579      25.602779      69.897727       0.600206       0.444248      -1.060053       0.000751      -0.084042      -0.136062       0.159927       0.000268       0.007131      -0.096212       0.062120      -0.264349      -0.146422       0.069175       0.077247              8.599902       9.548580       0.082820      -0.233720       8.176419      -1.447716       8.074706           0.000004
          432              N      12.692224      -5.269124      16.390232      -0.040984      26.581785 0.42140236E+03  0.97061228E+04                                 7.903601                            7.023258      -0.185264       1.988706                    0.997642      25.668851      70.072390       0.605823       0.438947      -1.063704       0.001884       0.089360       0.131642       0.159117       0.000504      -0.005199      -0.100712       0.059697      -0.248066      -0.146853       0.069555       0.077298              8.524677       9.872072       0.136408       0.097698       7.884552      -1.170932       7.817406           0.000005
          433              N      12.951600       5.790707      11.714655      -0.243584      36.141382 0.52938539E+03  0.12867263E+05                                 9.168494                            7.464898      -0.165402       1.967565                    0.998419      28.231427      78.337937       0.638388       0.394736      -1.095848       0.054024       0.102280      -0.021547       0.117661      -0.027742       0.007747      -0.006262       0.099043      -0.131134      -0.045904      -0.033385       0.079289             10.436868       8.699006       1.331076      -0.512287      16.935085      -0.429434       5.676512           0.000007
          434              N      12.780632       7.968060      11.543302       0.074412      28.362709 0.33972333E+03  0.73570255E+04                                 7.758953                            5.873399       0.117579       2.124828                    0.999161      22.892149      59.074986       0.742753       0.380789      -1.110789       0.009085       0.037058      -0.022635       0.044365      -0.024513       0.004792      -0.015448      -0.037984      -0.320477      -0.108199       0.022450       0.085749              9.250191       6.993530      -2.156828       0.247250      15.798004      -2.029722       4.959039           0.000006
          435              N      12.925456      12.550875       5.824892       0.082553      28.011467 0.33161463E+03  0.71395914E+04                                 7.710784                            5.806983       0.111089       2.125673                    0.999056      22.710129      58.472005       0.746050       0.381328      -1.110177      -0.015071      -0.036717       0.019244       0.044109      -0.021367       0.028924      -0.017132      -0.046217      -0.305601      -0.108873       0.022603       0.086269              9.250771       6.753209      -2.035002       0.801640      15.865163      -2.293930       5.133940           0.000006
          436              N      12.757068      14.723850       5.667168      -0.230600      35.854799 0.51675763E+03  0.12486974E+05                                 9.139296                            7.386462      -0.173449       1.968894                    0.998397      27.967259      77.422960       0.640204       0.395929      -1.094827      -0.049341      -0.101264       0.006933       0.112859      -0.023833       0.021499      -0.013055       0.102132      -0.112643      -0.048266      -0.031711       0.079977             10.502000       8.362708       1.371163       0.151093      17.416734      -0.248353       5.726557           0.000005
          437              N      13.734372      17.090247       3.620933      -0.261702      37.205762 0.51720759E+03  0.12453407E+05                                 9.246039                            7.268335       0.111613       2.047457                    0.999484      28.115183      76.740629       0.664120       0.383033      -1.108108       0.007660       0.027823      -0.112444       0.116088      -0.042697       0.011650      -0.020748       0.101304      -0.082353      -0.060367      -0.022608       0.082974             10.900199       9.275430      -0.728953      -3.688785       6.150340      -1.969718      17.274826           0.000006
          438              N      14.832076      16.984049       1.732059       0.085685      26.704909 0.32397239E+03  0.69348774E+04                                 7.436360                            5.732676       0.207743       2.160733                    0.999045      22.524496      57.836585       0.752207       0.380398      -1.110798       0.020121       0.021616      -0.031859       0.043441      -0.048835      -0.035869      -0.009560       0.131990       0.111466      -0.103730       0.018946       0.084784              8.681201      10.679559      -0.512205      -4.319551       4.686067      -0.859134      10.677977           0.000003
          439              N      12.008524       3.479228      13.875185      -0.257200      36.779091 0.51200958E+03  0.12311543E+05                                 9.220578                            7.262591       0.069339       2.034767                    0.999373      28.147578      77.070780       0.659379       0.386310      -1.104458      -0.004316      -0.017342       0.117373       0.118726      -0.039648       0.013853      -0.021961       0.090822      -0.096825      -0.056105      -0.024185       0.080290             10.856841       8.712454      -1.059714      -3.009559       6.009188      -1.279644      17.848882           0.000006
          440              N      10.926128       3.735542      15.759154       0.085262      27.757572 0.32933086E+03  0.70712980E+04                                 7.635251                            5.771976       0.212498       2.162417                    0.998885      22.506486      57.685811       0.751954       0.379357      -1.112699      -0.011346      -0.002433       0.036144       0.037961      -0.055448      -0.034838      -0.000546       0.116286       0.122425      -0.102074       0.017815       0.084259              9.090714      10.524860      -1.125055      -4.731783       4.754316      -0.140534      11.992968           0.000003
          441              O      15.316084       7.793850       2.214680      -0.600013      36.082779 0.57154567E+03  0.13993482E+05                                 8.659525                            7.437530       0.221865       2.105673                    0.996160      28.717097      76.932177       0.689276       0.362942      -1.132470      -0.000204      -0.029519      -0.020998       0.036226      -0.064286      -0.053958       0.005245      -0.031083       0.132092      -0.099607       0.013390       0.086218              9.293504       8.400500      -1.886956      -2.141992       8.666547       3.960941      10.813464          -0.000001
          442              O      16.803884       6.864332       0.844588      -0.626439      36.462892 0.51369999E+03  0.12174850E+05                                 8.536742                            6.845929       0.618614       2.198310                    0.999535      28.977466      74.935136       0.755380       0.342126      -1.156046      -0.022393       0.018363       0.021996       0.036366      -0.057532      -0.052057      -0.083390       0.095961      -0.054995      -0.142708       0.055424       0.087284              9.624696      16.832698      -1.235441      -2.864349       5.786490       0.637610       6.254899          -0.000014
          443              O      11.393624       6.900131       2.937704      -0.593762      33.556587 0.55535320E+03  0.13477599E+05                                 8.190620                            7.296288       0.361644       2.155312                    0.996647      28.298587      75.074655       0.702097       0.359473      -1.137053       0.013831      -0.024118      -0.015751       0.031954       0.042933       0.078457       0.012376      -0.090937      -0.022269      -0.109291       0.018558       0.090732              8.627624       7.445850       1.953914       1.528290       9.411488       3.251354       9.025534           0.000004
          444              O      10.011948       5.423757       2.016616      -0.613985      31.904236 0.49009741E+03  0.11483041E+05                                 7.762917                            6.695428       0.811275       2.271936                    0.999647      28.478312      73.293454       0.762125       0.343009      -1.154963       0.028343       0.010316       0.017609       0.034926       0.019236       0.064833      -0.074909       0.030616      -0.230291      -0.139662       0.055360       0.084302              8.280570      12.859885       2.200587       0.092320       6.877333      -0.005507       5.104492          -0.000008
          445              O      16.639452      -1.740085       7.556769      -0.601678      33.432967 0.48260366E+03  0.11275860E+05                                 8.034239                            6.640783       0.467502       2.153172                    0.999402      28.648946      73.883295       0.765011       0.342673      -1.154030      -0.021965      -0.033832      -0.029049       0.049709       0.044216       0.042908      -0.086193       0.087733       0.015272      -0.132170       0.057874       0.074296              8.825341      14.892190       0.697876       2.239876       5.484407       0.471074       6.099427          -0.000019
          446              O      15.186052      16.533938       6.212479      -0.605305      35.523464 0.57776628E+03  0.14167576E+05                                 8.535382                            7.459571       0.300120       2.130535                    0.996197      28.707946      76.674043       0.691602       0.361166      -1.135184       0.013500       0.032426       0.015151       0.038253       0.062116       0.050787       0.013459      -0.022622       0.128651      -0.092183       0.004224       0.087958              9.020333       8.077751       1.496627       1.504504       8.687583       3.641868      10.295665          -0.000002
          447              O       9.909608      -0.261789       6.156876      -0.613550      32.396443 0.49098252E+03  0.11510248E+05                                 7.862940                            6.717757       0.900730       2.305488                    0.999576      28.330411      72.959756       0.758008       0.344678      -1.153434       0.025594      -0.023455      -0.033198       0.048034      -0.021529      -0.051995      -0.078359       0.055437      -0.163662      -0.127000       0.048978       0.078022              8.454515      13.100837      -2.639559       0.068505       6.907531      -0.261128       5.355175          -0.000007
          448              O      11.273052      -1.821638       5.373888      -0.584799      33.793825 0.55141162E+03  0.13355055E+05                                 8.237542                            7.279831       0.365608       2.163399                    0.996030      28.047479      74.277728       0.701679       0.360411      -1.136575       0.008235       0.030154       0.007738       0.032202      -0.046696      -0.074382       0.009735      -0.072754      -0.042425      -0.102300       0.013306       0.088994              8.718089       7.723052      -2.243944      -1.696682       9.537884       3.183820       8.893332           0.000000
          449              O       6.716084       7.666453       6.870814      -0.600013      36.082802 0.57154612E+03  0.13993496E+05                                 8.659529                            7.437534       0.221864       2.105673                    0.996160      28.717105      76.932211       0.689276       0.362943      -1.132470      -0.000204       0.029519       0.020998       0.036226       0.064286       0.053958       0.005245      -0.031083       0.132093      -0.099608       0.013390       0.086218              9.293508       8.400504       1.886956       2.141994       8.666549       3.960943      10.813472          -0.000002
          450              O       8.203884       8.595970       8.240907      -0.626439      36.462894 0.51370013E+03  0.12174854E+05                                 8.536743                            6.845930       0.618615       2.198310                    0.999535      28.977465      74.935134       0.755380       0.342126      -1.156046      -0.022393      -0.018363      -0.021996       0.036366       0.057533       0.052057      -0.083390       0.095961      -0.054993      -0.142708       0.055424       0.087284              9.624695      16.832695       1.235436       2.864353       5.786489       0.637609       6.254902          -0.000014
          451              O       2.793624       8.560172       6.147791      -0.593763      33.556584 0.55535293E+03  0.13477591E+05                                 8.190619                            7.296286       0.361644       2.155312                    0.996647      28.298589      75.074659       0.702097       0.359473      -1.137053       0.013831       0.024118       0.015751       0.031954      -0.042934      -0.078457       0.012376      -0.090937      -0.022269      -0.109291       0.018558       0.090732              8.627623       7.445851      -1.953916      -1.528291       9.411490       3.251355       9.025530           0.000004
          452              O       1.411948      10.036545       7.068878      -0.613985      31.904228 0.49009710E+03  0.11483032E+05                                 7.762916                            6.695426       0.811276       2.271936                    0.999647      28.478311      73.293446       0.762125       0.343009      -1.154963       0.028343      -0.010316      -0.017609       0.034926      -0.019236      -0.064833      -0.074909       0.030616      -0.230290      -0.139662       0.055360       0.084302              8.280569      12.859887      -2.200585      -0.092322       6.877329      -0.005507       5.104491          -0.000008
          453              O       8.039452      17.200387       1.528725      -0.601677      33.432956 0.48260354E+03  0.11275856E+05                                 8.034237                            6.640782       0.467502       2.153172                    0.999402      28.648940      73.883273       0.765011       0.342673      -1.154030      -0.021965       0.033832       0.029049       0.049709      -0.044216      -0.042908      -0.086193       0.087733       0.015272      -0.132170       0.057874       0.074296              8.825339      14.892183      -0.697877      -2.239878       5.484406       0.471074       6.099428          -0.000019
          454              O       6.586052      -1.073636       2.873015      -0.605305      35.523466 0.57776617E+03  0.14167573E+05                                 8.535382                            7.459570       0.300119       2.130535                    0.996197      28.707951      76.674060       0.691602       0.361166      -1.135184       0.013500      -0.032426      -0.015151       0.038252      -0.062116      -0.050788       0.013458      -0.022622       0.128651      -0.092183       0.004225       0.087958              9.020333       8.077751      -1.496626      -1.504503       8.687585       3.641869      10.295663          -0.000002
          455              O       1.309608      15.722091       2.928618      -0.613550      32.396453 0.49098279E+03  0.11510255E+05                                 7.862941                            6.717759       0.900731       2.305488                    0.999576      28.330414      72.959763       0.758008       0.344678      -1.153434       0.025594       0.023455       0.033198       0.048034       0.021529       0.051995      -0.078359       0.055437      -0.163662      -0.127000       0.048978       0.078022              8.454516      13.100836       2.639562      -0.068501       6.907536      -0.261126       5.355176          -0.000007
          456              O       2.673052      17.281940       3.711606      -0.584799      33.793814 0.55141106E+03  0.13355039E+05                                 8.237540                            7.279827       0.365608       2.163399                    0.996030      28.047480      74.277732       0.701679       0.360411      -1.136575       0.008235      -0.030155      -0.007739       0.032202       0.046696       0.074382       0.009735      -0.072754      -0.042426      -0.102300       0.013306       0.088994              8.718088       7.723050       2.243945       1.696683       9.537884       3.183822       8.893329           0.000000
          457              O       1.883916       3.848755      15.956309      -0.600013      36.082812 0.57154629E+03  0.13993502E+05                                 8.659532                            7.437535       0.221863       2.105673                    0.996160      28.717105      76.932219       0.689276       0.362943      -1.132470       0.000204       0.029519       0.020998       0.036226      -0.064286      -0.053958       0.005245      -0.031084       0.132093      -0.099608       0.013390       0.086218              9.293511       8.400507      -1.886958      -2.141995       8.666553       3.960944      10.813472          -0.000002
          458              O       0.396116       4.778273      17.326401      -0.626439      36.462913 0.51370031E+03  0.12174860E+05                                 8.536746                            6.845931       0.618613       2.198310                    0.999535      28.977470      74.935155       0.755380       0.342126      -1.156046       0.022393      -0.018363      -0.021996       0.036366      -0.057532      -0.052057      -0.083390       0.095961      -0.054995      -0.142708       0.055424       0.087285              9.624700      16.832707      -1.235443      -2.864351       5.786492       0.637611       6.254901          -0.000013
          459              O       5.806376       4.742474      15.233285      -0.593762      33.556603 0.55535354E+03  0.13477610E+05                                 8.190623                            7.296290       0.361644       2.155311                    0.996647      28.298594      75.074682       0.702097       0.359473      -1.137053      -0.013831       0.024118       0.015751       0.031954       0.042933       0.078457       0.012376      -0.090937      -0.022269      -0.109291       0.018558       0.090732              8.627627       7.445853       1.953915       1.528291       9.411491       3.251355       9.025537           0.000004
          460              O       7.188052       6.218848      16.154373      -0.613985      31.904255 0.49009777E+03  0.11483052E+05                                 7.762921                            6.695431       0.811275       2.271936                    0.999647      28.478318      73.293481       0.762124       0.343009      -1.154963      -0.028344      -0.010316      -0.017609       0.034926       0.019236       0.064833      -0.074909       0.030616      -0.230291      -0.139662       0.055360       0.084302              8.280574      12.859892       2.200588       0.092320       6.877336      -0.005507       5.104495          -0.000009
          461              O       0.560548      13.382690      10.614220      -0.601677      33.432967 0.48260366E+03  0.11275860E+05                                 8.034239                            6.640783       0.467503       2.153172                    0.999402      28.648946      73.883296       0.765011       0.342673      -1.154030       0.021965       0.033832       0.029049       0.049709       0.044216       0.042908      -0.086193       0.087733       0.015271      -0.132170       0.057874       0.074296              8.825341      14.892190       0.697876       2.239876       5.484407       0.471074       6.099427          -0.000019
          462              O       2.013948      -4.891333      11.958510      -0.605306      35.523493 0.57776686E+03  0.14167594E+05                                 8.535386                            7.459575       0.300119       2.130535                    0.996197      28.707960      76.674092       0.691601       0.361166      -1.135184      -0.013500      -0.032426      -0.015151       0.038252       0.062116       0.050788       0.013458      -0.022622       0.128651      -0.092183       0.004225       0.087958              9.020338       8.077756       1.496628       1.504504       8.687587       3.641870      10.295670          -0.000002
          463              O       7.290392      11.904394      12.014113      -0.613550      32.396417 0.49098205E+03  0.11510234E+05                                 7.862935                            6.717754       0.900731       2.305488                    0.999576      28.330402      72.959719       0.758008       0.344678      -1.153434      -0.025594       0.023455       0.033198       0.048034      -0.021529      -0.051995      -0.078359       0.055437      -0.163662      -0.126999       0.048978       0.078022              8.454509      13.100828      -2.639557       0.068505       6.907527      -0.261128       5.355172          -0.000007
          464              O       5.926948      13.464243      12.797101      -0.584799      33.793812 0.55141138E+03  0.13355048E+05                                 8.237540                            7.279829       0.365608       2.163399                    0.996030      28.047474      74.277709       0.701679       0.360411      -1.136575      -0.008235      -0.030155      -0.007738       0.032202      -0.046696      -0.074382       0.009735      -0.072754      -0.042426      -0.102300       0.013306       0.088994              8.718087       7.723050      -2.243943      -1.696682       9.537882       3.183819       8.893329           0.000000
          465              O      10.483916       3.976152      11.300175      -0.600013      36.082816 0.57154637E+03  0.13993504E+05                                 8.659532                            7.437536       0.221864       2.105673                    0.996160      28.717108      76.932228       0.689276       0.362943      -1.132470       0.000204      -0.029519      -0.020998       0.036226       0.064286       0.053958       0.005245      -0.031083       0.132093      -0.099608       0.013390       0.086218              9.293512       8.400507       1.886957       2.141995       8.666552       3.960945      10.813476          -0.000001
          466              O       8.996116       3.046635       9.930082      -0.626439      36.462924 0.51370062E+03  0.12174869E+05                                 8.536748                            6.845933       0.618613       2.198310                    0.999535      28.977474      74.935171       0.755380       0.342126      -1.156046       0.022393       0.018363       0.021996       0.036366       0.057533       0.052057      -0.083390       0.095961      -0.054995      -0.142709       0.055424       0.087285              9.624702      16.832707       1.235437       2.864355       5.786493       0.637610       6.254905          -0.000014
          467              O      14.406376       3.082433      12.023198      -0.593762      33.556600 0.55535324E+03  0.13477601E+05                                 8.190621                            7.296287       0.361645       2.155312                    0.996647      28.298596      75.074684       0.702097       0.359473      -1.137053      -0.013831      -0.024118      -0.015751       0.031954      -0.042934      -0.078457       0.012376      -0.090937      -0.022269      -0.109291       0.018558       0.090733              8.627626       7.445853      -1.953917      -1.528292       9.411492       3.251356       9.025532           0.000004
          468              O      15.788052       1.606060      11.102111      -0.613985      31.904248 0.49009746E+03  0.11483043E+05                                 7.762919                            6.695429       0.811275       2.271936                    0.999647      28.478316      73.293471       0.762125       0.343009      -1.154963      -0.028343       0.010316       0.017609       0.034926      -0.019236      -0.064833      -0.074909       0.030616      -0.230290      -0.139662       0.055360       0.084302              8.280573      12.859895      -2.200587      -0.092322       6.877332      -0.005507       5.104493          -0.000008
          469              O       9.160548      -5.557782      16.642264      -0.601677      33.432936 0.48260321E+03  0.11275846E+05                                 8.034234                            6.640780       0.467504       2.153173                    0.999402      28.648934      73.883248       0.765011       0.342672      -1.154030       0.021965      -0.033832      -0.029049       0.049709      -0.044216      -0.042908      -0.086193       0.087733       0.015271      -0.132170       0.057874       0.074296              8.825335      14.892176      -0.697876      -2.239877       5.484404       0.471074       6.099425          -0.000019
          470              O      10.613948      12.716241      15.297974      -0.605305      35.523457 0.57776600E+03  0.14167568E+05                                 8.535380                            7.459569       0.300120       2.130535                    0.996197      28.707949      76.674050       0.691602       0.361166      -1.135184      -0.013500       0.032426       0.015151       0.038252      -0.062116      -0.050788       0.013459      -0.022622       0.128651      -0.092183       0.004224       0.087958              9.020331       8.077749      -1.496626      -1.504502       8.687584       3.641869      10.295661          -0.000002
          471              O      15.890392      -4.079486      15.242371      -0.613550      32.396430 0.49098235E+03  0.11510242E+05                                 7.862937                            6.717756       0.900732       2.305489                    0.999576      28.330404      72.959726       0.758008       0.344678      -1.153434      -0.025594      -0.023455      -0.033197       0.048034       0.021529       0.051995      -0.078359       0.055437      -0.163662      -0.126999       0.048978       0.078022              8.454511      13.100828       2.639561      -0.068501       6.907532      -0.261126       5.355173          -0.000007
          472              O      14.526948      -5.639335      14.459383      -0.584799      33.793808 0.55141093E+03  0.13355035E+05                                 8.237539                            7.279826       0.365608       2.163399                    0.996030      28.047478      74.277722       0.701679       0.360411      -1.136575      -0.008235       0.030155       0.007739       0.032202       0.046696       0.074382       0.009735      -0.072753      -0.042426      -0.102300       0.013306       0.088994              8.718086       7.723048       2.243944       1.696682       9.537882       3.183821       8.893327           0.000000

******************************************************
Auxiliary information for the entire system
The total spin magnetic moment of the unit cell is   0.000549
The total net atomic charge of the unit cell is   -0.000005
Accuracy of reproducing the electrostatic potential in the unit cell:
  The inner radius (bohr) =    5.0000
  The outer radius (bohr) =   12.0000
  Valid grid points have density less than (e/(bohr^3)) =    0.0001
  The number of valid grid points were=        31554
  The rms potential error without charges in kcal/mol is=     12.50053
  The rms potential error with partial charges in kcal/mol is=      1.37150
  The RRMSE value at monopole order=      0.10972
  The rms potential error with partial charges and cloud penetration in kcal/mol is=      1.36194
  The RRMSE value at monopole order with cloud penetration is=      0.10895
  The rms potential error with partial charges and atomic dipoles in kcal/mol is=      0.71748
  The RRMSE value at dipole order=      0.05740
  The rms potential error with partial charges, atomic dipoles and cloud penetration in kcal/mol is=      0.71081
  The RRMSE value at dipole order with cloud penetration=      0.05686

******************************************************
The electron densities and ab initio electrostatic potential were computed in VASP using the PBE functional and
projector augmented wave method. See the main text of the journal article for a description of computational details.
The atomic charges, dipoles, and quadrupoles were computed with the DDEC6 method as described in
(a) T. A. Manz and N. Gabaldon Limas, RSC Adv. 6 (2016) 47771-47801 DOI: 10.1039/c6ra04656h
(b) N. Gabaldon Limas and T. A. Manz, RSC Adv. 8 (2018) 2678-2707 DOI: 10.1039/c7ra11829e.
For each atom in the material, the electron cloud parameters were fit to the spherically averaged atom-in-material
electron density using radial positions for which this density was between 10^-4 and 10^-2 electrons per cubic bohr.
The polarizabilities, dispersion coefficients, and quantum Drude oscillator (QDO) parameters were fit using the MCLF method.
The magnetic structure of the system was optimized in VASP from the default ferromagnetic initial guess using spin polarization.
The atomic spin moments (ASMs) were computed on this optimized magnetic structure using the DDEC6 partition as inputs
to the method of T. A. Manz and D. S. Sholl, J. Chem. Theory Comput. 7 (2011) 4146-4164 DOI: 10.1021/ct200539n.
The RMSE and RRMSE were computed using a uniform grid with Ewald summation.
