# Supplementary material for: A collection of forcefield precursors for metal–organic frameworks
Source: RSC Adv. 2019 Nov 13;9(63):36492–507. doi: 10.1039/c9ra07327b (PMC9075174; doi:10.1039/c9ra07327b)
Supplement: RA-009-C9RA07327B-s4734 [file RA-009-C9RA07327B-s4734.xyz]

  117
jmolscript: load "" {1 1 1} spacegroup "x,y,z" unitcell [{     12.032800     0.000000     0.000000 }, {     -4.519636    11.151734     0.000000 }, {     -3.953418    -5.443313     9.976427 }]
Cd     5.411651    -3.645985     6.682311     1.044916
Cd     2.667731    -1.797328     3.294116     1.044918
Cd    -1.793096     6.480977     4.988213     0.949099
Cd     5.352842    -0.772556     4.988213     0.949096
H      5.207549     2.380299     1.885545     0.098811
H      2.934294     1.277151     0.692364     0.111899
H      3.177131     2.777051     1.111374     0.104400
H     -0.318483    -3.731851     8.566758     0.109743
H     -0.215738    -2.205665     8.949853     0.104571
H      3.015782    -1.757847     9.794856     0.159963
H      1.717429    -1.136045     9.172327     0.147904
H      5.643609     3.730574     0.653456     0.160713
H      7.854079     0.871293     0.109741     0.159467
H      7.549538     2.016847     1.137313     0.160460
H      7.338105     0.518484     1.547344     0.159796
H     -2.400162     5.300698     9.043631     0.156318
H      1.047022    10.324650     0.489843     0.160689
H     -3.896385     5.540213     9.444683     0.163200
H     -0.673402     2.671654     6.943593     0.098817
H      1.511734     3.834169     8.240529     0.111896
H      0.380921     2.932512     8.867048     0.104398
H      2.841236     2.032121     7.952210     0.109692
H      1.769174     1.158978     8.710418     0.104566
H     -0.099880    -0.206754     6.261206     0.159954
H      0.505378    -0.361607     7.699806     0.147916
H     -0.421450     0.857855     7.365596     0.160712
H      0.731882     1.450892     3.948670     0.159459
H     -0.573456     1.389938     4.816619     0.160456
H     -0.140030     2.738741     4.145205     0.159784
H      2.729979     2.583773     4.735810     0.156310
H      1.899166     3.903923     4.887452     0.160688
H      2.726472     3.354648     6.100585     0.163191
H      6.288750     6.087882     3.032834     0.098809
H      6.545392     8.549680     1.735898     0.111899
H      6.134504     7.163001     1.109379     0.104398
H      4.375918     9.104964     2.024217     0.109751
H      3.969389     7.783446     1.266009     0.104567
H      3.405681     5.538247     3.715221     0.159968
H      3.034834     6.041033     2.276621     0.147910
H      4.513128     5.640108     2.610831     0.160711
H      4.629520     6.931714     6.027757     0.159458
H      5.063332     5.699067     5.159808     0.160463
H     -5.882230     6.607376     5.831222     0.159789
H      9.448585    -1.942700     5.240617     0.156313
H     -1.048667    -2.216817     5.088975     0.160685
H     10.164340    -1.656391     3.875842     0.163196
H     -3.703405     0.277008     8.090882     0.098816
H     -3.871927    -2.244158     9.284063     0.111897
H     -2.573063    -1.455722     8.865053     0.104402
H      0.220820     4.011608     1.409669     0.109697
H      1.596667     4.680083     1.026574     0.104557
H      0.797908     7.843197     0.181571     0.159960
H      1.861851     6.873461     0.804100     0.147902
H     -2.615795     1.188305     9.322971     0.160711
H     -6.095990     2.162942     9.866686     0.159469
H     -4.919921     2.310989     8.839114     0.160461
H      5.803647     1.552241     8.429083     0.159795
H     -2.658911     5.475071     0.932796     0.156313
H      5.221971    -0.594914     9.486584     0.160686
H     -1.874935     4.178371     0.531744     0.163204
C      2.455701    -3.512574     7.948219     0.620060
C      4.617924     0.493055     2.487123     0.655196
C      1.660753    -3.208861     9.194275     0.025237
C      5.849579     1.214908     0.330220     0.227337
C      4.858582     1.589093     1.424634    -0.183623
C      3.576804     2.000302     0.689371    -0.200761
C      0.067540    -3.101805     9.194275    -0.235610
C      2.058579    -1.823110     9.750960    -0.514722
C      7.279889     1.147881     0.825051    -0.534868
C     -2.990738     5.529958     9.763929    -0.537897
C      2.429340     0.221336     5.789321     0.620116
C     -0.102417     4.571456     6.363963     0.655198
C      1.487312     1.087849     6.588432     0.025249
C      0.979072     2.291204     5.797302     0.227313
C      0.187337     3.118071     6.801928    -0.183620
C      0.981067     3.035667     8.111833    -0.200767
C      1.907854     1.770838     7.969170    -0.235549
C      0.250653     0.267232     7.019414    -0.514729
C      0.177462     1.934666     4.562220    -0.534845
C      2.198724     3.110308     5.336391    -0.537885
C      2.852423     8.043062     4.187106     0.620046
C     -4.197826     7.330638     3.612464     0.655202
C      4.009328     7.495489     3.387995     0.025266
C      5.315466     7.476448     4.179125     0.227310
C      6.379177     7.053274     3.174499    -0.183623
C      6.004681     7.757944     1.864594    -0.200756
C      4.484355     8.141787     2.007257    -0.235612
C      3.713301     6.041152     2.957013    -0.514742
C      5.286120     6.599605     5.414207    -0.534861
C     -1.896686    -2.237279     4.640036    -0.537890
C     -0.617972     6.665018     2.028208     0.620082
C      6.801811    -0.978307     7.489304     0.655215
C     -0.037900     6.042365     0.782152     0.025259
C     -5.024624     0.434282     9.646207     0.227315
C     -4.305605    -0.343596     8.551793    -0.183640
C     -3.443061    -1.377071     9.287056    -0.200783
C      0.659744     4.606022     0.782152    -0.235513
C      1.096958     6.931568     0.225467    -0.514718
C     -5.623979     1.734690     9.151376    -0.534862
C      9.808192     5.013855     0.212498    -0.537889
O      3.805608    -3.384372     8.070929    -0.570013
O     -2.571383     7.196310     6.973522    -0.496843
O      3.799865    -0.371240     2.274625    -0.526976
O      5.406008     0.769533     3.362056    -0.491826
O      1.867427    -0.437750     4.738803    -0.569965
O      3.597686     0.218929     5.985856    -0.496887
O      0.725809     5.428901     6.564489    -0.526962
O     -1.192142     4.498197     5.844191    -0.491818
O      2.452652     7.274726     5.237624    -0.569953
O      6.930988    -2.026777     3.990571    -0.496828
O     -3.714253     8.420286     3.411938    -0.526976
O     -3.856412     6.293184     4.132236    -0.491805
O     -1.006194     7.964237     1.905498    -0.570014
O     -0.837799     6.028380     3.002905    -0.496882
O      6.308071    -2.061105     7.701802    -0.526975
O      6.762038    -0.144073     6.614371    -0.491843
O      4.039691    -2.721657     4.988213    -0.758664

The following XYZ coordinates are in angstroms. Other properties are in atomic units.
The sperically averaged electron density of each atom fit to a function of the form exp(a - br)
eigen_1, eigen_2 and eigen_3 are the three eigenvalues of traceless quadrupole moment tensor
  atom number  atomic symbol              X              Y              Z     net charge C6 coefficient C8 coefficient C10 coefficient fluctuating dipole atomic polarizability isotropic forcefield polarizability              a              b squared Pearson coefficient          <r^3>          <r^4>         wp_QDO          m_QDO          q_QDO       dipole_x       dipole_y       dipole_z         dipole            Qxy            Qxz            Qyz     Q(x^2-y^2)  Q(3z^2 - R^2)        eigen_1        eigen_2        eigen_3 static polarizability      alpha(xx)      alpha(xy)      alpha(xz)      alpha(yy)      alpha(yz)      alpha(zz) atomic spin moment
            1             Cd       5.411651      -3.645985       6.682311       1.044916     161.058036 0.35680070E+04  0.12963058E+06                                22.218853                           18.425551       0.667559       1.940877                    0.999164      75.529658     200.524301       0.472474       0.356818      -1.211466       0.061682      -0.041568       0.076171       0.106464      -0.129871       0.059528      -0.007151       0.045510       0.263604      -0.179950       0.040144       0.139805             25.612441      25.969265       4.736964      -5.179544      28.713605       2.891365      22.154452           0.091067
            2             Cd       2.667731      -1.797328       3.294116       1.044918     161.059851 0.35680465E+04  0.12963188E+06                                22.218732                           18.425430       0.667678       1.940912                    0.999165      75.529126     200.520311       0.472486       0.356809      -1.211478      -0.061673       0.041552      -0.076156       0.106442      -0.109035       0.029253      -0.052029       0.148243       0.263567      -0.179810       0.040048       0.139762             25.612318      25.028004       4.355562      -4.625537      29.654463       3.713686      22.154486           0.091023
            3             Cd      -1.793096       6.480977       4.988213       0.949099     165.195163 0.44363723E+04  0.16942649E+06                                22.757956                           20.622595       0.697123       1.938792                    0.998392      77.549533     207.969694       0.446131       0.359493      -1.214729      -0.022253      -0.033038      -0.000006       0.039834       0.052048      -0.082835       0.056075      -0.042097      -0.220656      -0.150094       0.057174       0.092919             24.933213      23.426981      -3.076804       2.055501      20.933933      -1.385337      30.438724           0.016490
            4             Cd       5.352842      -0.772556       4.988213       0.949096     165.197068 0.44364462E+04  0.16943008E+06                                22.758177                           20.622800       0.697106       1.938784                    0.998393      77.549942     207.971543       0.446128       0.359494      -1.214728       0.022255       0.033039      -0.000000       0.039835       0.075056      -0.083832       0.056750      -0.060761      -0.071594      -0.150176       0.057271       0.092904             24.933464      26.740976      -5.309181       2.150945      22.438125      -1.449638      25.621292           0.016458
            5              H       5.207549       2.380299       1.885545       0.098811       1.117607 0.90829442E+01  0.91522690E+02                                 1.739346                            1.725825      -0.981221       2.394520                    0.997137       3.636487      10.124015       0.494318       1.229696      -0.720117       0.014441       0.026634       0.015051       0.033829       0.001453       0.002888       0.007106      -0.002289      -0.001941      -0.007047      -0.001509       0.008556              1.748961       1.514975       0.144408      -0.004599       2.008955       0.091859       1.722952           0.000100
            6              H       2.934294       1.277151       0.692364       0.111899       1.068430 0.83398351E+01  0.81254110E+02                                 1.614084                            1.598576      -0.764074       2.498917                    0.999531       3.295128       8.665033       0.547114       1.149054      -0.741506      -0.014962      -0.025246      -0.002451       0.029449       0.008112       0.002963       0.002208       0.003393      -0.010144      -0.006607      -0.004324       0.010931              1.608729       1.672962       0.266783      -0.054600       1.770144      -0.103137       1.383080           0.000180
            7              H       3.177131       2.777051       1.111374       0.104400       0.932730 0.67353408E+01  0.62761327E+02                                 1.521246                            1.469881      -0.558742       2.593121                    0.999996       3.294566       8.721180       0.546434       1.202918      -0.726602      -0.007322       0.023974       0.011257       0.027479      -0.003977      -0.000888       0.004484      -0.008141       0.005961      -0.006792      -0.001257       0.008048              1.550852       1.506231      -0.378029      -0.161215       1.773103       0.214756       1.373221           0.000021
            8              H      -0.318483      -3.731851       8.566758       0.109743       1.023771 0.79764287E+01  0.77550142E+02                                 1.618421                            1.602325      -0.747153       2.503919                    0.999496       3.427105       9.272234       0.521925       1.207046      -0.725847      -0.009132      -0.021580      -0.014910       0.027774       0.006773       0.003030       0.006033      -0.002652      -0.002767      -0.007134      -0.003895       0.011029              1.613457       1.496700       0.107572       0.224967       1.622331       0.243780       1.721340           0.000040
            9              H      -0.215738      -2.205665       8.949853       0.104571       0.970258 0.71633201E+01  0.68442588E+02                                 1.617006                            1.558994      -0.743040       2.503879                    0.999280       3.536215       9.782383       0.503835       1.272347      -0.709600      -0.004691       0.024365      -0.000123       0.024813      -0.003738      -0.000811      -0.001034      -0.008790      -0.008178      -0.004973      -0.002208       0.007182              1.651662       1.523852      -0.252620       0.079368       2.024051      -0.257201       1.407084           0.000134
           10              H       3.015782      -1.757847       9.794856       0.159963       0.859108 0.62421386E+01  0.58053615E+02                                 1.538377                            1.493610      -1.101979       2.368826                    0.998065       3.376946       9.443208       0.491403       1.340209      -0.695253       0.016811      -0.005699      -0.002119       0.017877       0.000381       0.002327       0.000416       0.004539      -0.012136      -0.004672      -0.000269       0.004941              1.556001       2.049678       0.103149       0.004676       1.375280      -0.011312       1.243045           0.000211
           11              H       1.717429      -1.136045       9.172327       0.147904       0.850647 0.58843984E+01  0.53810609E+02                                 1.518942                            1.440068      -0.899752       2.455858                    0.998998       3.331040       9.172717       0.506810       1.321585      -0.699172      -0.003441       0.005374      -0.012175       0.013746       0.000103      -0.000647      -0.002341      -0.003928       0.015670      -0.004619      -0.001463       0.006081              1.564718       1.323862      -0.205918       0.190582       1.823897      -0.450669       1.546395           0.000050
           12              H       5.643609       3.730574       0.653456       0.160713       0.847359 0.61017739E+01  0.56200127E+02                                 1.506324                            1.463285      -0.887326       2.476323                    0.999007       3.239791       8.898237       0.505350       1.315930      -0.701250      -0.007747      -0.004354       0.013197       0.015910       0.002445      -0.001672       0.002569       0.002022       0.006058      -0.004995       0.001636       0.003359              1.528012       1.353329       0.016542      -0.288537       1.424254       0.011356       1.806454           0.000252
           13              H       7.854079       0.871293       0.109741       0.159467       0.973961 0.72773947E+01  0.69265231E+02                                 1.579370                            1.541371      -1.030029       2.393883                    0.999091       3.247136       8.739830       0.525650       1.224249      -0.722080       0.005111      -0.002865      -0.013103       0.014353      -0.000023      -0.001461       0.005576       0.009571      -0.007956      -0.008711       0.002237       0.006474              1.582435       1.606032      -0.134743      -0.347320       1.393023       0.107427       1.748250           0.000393
           14              H       7.549538       2.016847       1.137313       0.160460       0.941095 0.69814331E+01  0.65500546E+02                                 1.526873                            1.496673      -0.849183       2.491199                    0.999474       3.110651       8.205016       0.542582       1.203207      -0.728113      -0.001921       0.013792       0.001421       0.013998      -0.000823       0.001093       0.003134      -0.003138      -0.011092      -0.005196       0.000560       0.004636              1.530786       1.369569       0.189871       0.085954       1.920859       0.130941       1.301930          -0.000012
           15              H       7.338105       0.518484       1.547344       0.159796       0.957346 0.68681356E+01  0.64477056E+02                                 1.567459                            1.500952      -0.935045       2.447044                    0.998982       3.203771       8.584088       0.530412       1.230060      -0.720709      -0.003703      -0.008431       0.009641       0.013332       0.003114       0.002605      -0.002983       0.002763       0.001265      -0.006018       0.002495       0.003523              1.595849       1.327778      -0.075453       0.064777       1.702042      -0.476463       1.757726           0.000273
           16              H      -2.400162       5.300698       9.043631       0.156318       0.890056 0.64944934E+01  0.60602810E+02                                 1.541722                            1.499536      -0.840284       2.490992                    0.999490       3.249811       8.909750       0.505544       1.298373      -0.705403       0.010442       0.000511      -0.008660       0.013575       0.000131      -0.004134       0.003297       0.004923       0.000162      -0.005646      -0.000359       0.006006              1.552212       1.535842      -0.125815      -0.397351       1.410392       0.122963       1.710403          -0.000053
           17              H       1.047022      10.324650       0.489843       0.160689       0.882805 0.63548463E+01  0.59475006E+02                                 1.582773                            1.520312      -0.938870       2.449298                    0.998653       3.372964       9.518240       0.479827       1.363929      -0.690951       0.001617      -0.005429       0.014599       0.015660       0.000486       0.003312      -0.004107      -0.001726       0.011397      -0.005439      -0.001458       0.006897              1.617994       1.268532      -0.032564      -0.003074       1.891188      -0.428816       1.694262           0.000043
           18              H      -3.896385       5.540213       9.444683       0.163200       0.947065 0.73479497E+01  0.70522931E+02                                 1.594923                            1.586467      -0.926545       2.459472                    0.998873       3.261895       8.988836       0.496838       1.284480      -0.709241      -0.015002       0.006949      -0.001072       0.016568      -0.001645       0.002533       0.002147       0.008243      -0.013353      -0.006385      -0.000679       0.007065              1.582136       1.878740      -0.068236       0.182042       1.490575      -0.029221       1.377093           0.000027
           19              H      -0.673402       2.671654       6.943593       0.098817       1.117653 0.90834305E+01  0.91528851E+02                                 1.739402                            1.725879      -0.981224       2.394524                    0.997137       3.636484      10.124089       0.494306       1.229708      -0.720115      -0.029390      -0.016560       0.002549       0.033830       0.004060      -0.001471       0.000595       0.012911      -0.004545      -0.007045      -0.001494       0.008539              1.749018       1.879727       0.151130      -0.138573       1.834440      -0.115088       1.532887           0.000097
           20              H       1.511734       3.834169       8.240529       0.111896       1.068291 0.83385397E+01  0.81239074E+02                                 1.613994                            1.598491      -0.764227       2.498847                    0.999529       3.295142       8.665199       0.547104       1.149110      -0.741490       0.018435       0.022906      -0.001639       0.029448       0.006837       0.003683       0.003202       0.001719      -0.015357      -0.006603      -0.004331       0.010934              1.608638       1.462455       0.236035       0.038060       1.906936       0.037533       1.456523           0.000163
           21              H       0.380921       2.932512       8.867048       0.104398       0.932719 0.67352351E+01  0.62760011E+02                                 1.521226                            1.469865      -0.558754       2.593117                    0.999996       3.294521       8.720999       0.546440       1.202910      -0.726604      -0.018542      -0.006548       0.019197       0.027481      -0.001192      -0.005560      -0.002499       0.008171       0.003067      -0.006780      -0.001255       0.008035              1.550831       1.458586       0.014033      -0.368545       1.266425      -0.069402       1.927481           0.000017
           22              H       2.841236       2.032121       7.952210       0.109692       1.023885 0.79775511E+01  0.77563715E+02                                 1.618535                            1.602433      -0.747286       2.503839                    0.999494       3.427332       9.272981       0.521910       1.207039      -0.725849       0.025318       0.010686      -0.004113       0.027787       0.006272       0.000219       0.001641       0.009277      -0.019038      -0.007138      -0.003887       0.011025              1.613571       2.011890       0.106619       0.041758       1.389949      -0.040198       1.438874           0.000038
           23              H       1.769174       1.158978       8.710418       0.104566       0.970260 0.71632894E+01  0.68441852E+02                                 1.616971                            1.558961      -0.743164       2.503825                    0.999278       3.536163       9.782035       0.503857       1.272299      -0.709610      -0.010073      -0.014414       0.017503       0.024811       0.000610      -0.003267      -0.004423      -0.003078       0.009555      -0.004974      -0.002206       0.007180              1.651625       1.321829       0.049002      -0.021142       1.709285      -0.384376       1.923763           0.000134
           24              H      -0.099880      -0.206754       6.261206       0.159954       0.859081 0.62419041E+01  0.58050975E+02                                 1.538361                            1.493596      -1.101963       2.368837                    0.998065       3.376885       9.443046       0.491398       1.340234      -0.695248      -0.000510      -0.005286      -0.017077       0.017884       0.003220       0.002557       0.001042       0.000804       0.007839      -0.004683      -0.000270       0.004953              1.555984       1.365738       0.197545       0.194690       1.558497       0.292037       1.743718           0.000209
           25              H       0.505378      -0.361607       7.699806       0.147916       0.850623 0.58842341E+01  0.53809067E+02                                 1.518955                            1.440080      -0.899843       2.455817                    0.998997       3.331043       9.172909       0.506787       1.321645      -0.699160       0.008551      -0.008819       0.006141       0.013733      -0.004081      -0.000202      -0.002061      -0.001600      -0.010175      -0.004601      -0.001485       0.006086              1.564731       1.270552      -0.120785       0.160896       1.733405      -0.488611       1.690236           0.000050
           26              H      -0.421450       0.857855       7.365596       0.160712       0.847353 0.61017652E+01  0.56200367E+02                                 1.506357                            1.463316      -0.887184       2.476389                    0.999009       3.239835       8.898559       0.505324       1.315989      -0.701238      -0.006587       0.014010       0.003675       0.015912      -0.000155      -0.001181       0.003084       0.002589      -0.009042      -0.004993       0.001648       0.003345              1.528046       1.552845      -0.242326      -0.211600       1.682552       0.106074       1.348742           0.000250
           27              H       0.731882       1.450892       3.948670       0.159459       0.973945 0.72771948E+01  0.69262538E+02                                 1.579319                            1.541322      -1.030073       2.393865                    0.999091       3.247121       8.739610       0.525676       1.224204      -0.722090       0.010713      -0.007792      -0.005520       0.014352       0.002297      -0.001171       0.006247       0.006101       0.008843      -0.008712       0.002218       0.006494              1.582383       1.532121      -0.239145      -0.261213       1.567182       0.230941       1.647848           0.000402
           28              H      -0.573456       1.389938       4.816619       0.160456       0.941179 0.69822573E+01  0.65510421E+02                                 1.526990                            1.496781      -0.849165       2.491203                    0.999475       3.110762       8.205529       0.542550       1.203240      -0.728106      -0.007154      -0.007676       0.009265       0.013998       0.003691      -0.001749      -0.000843       0.003999       0.005976      -0.005199       0.000574       0.004625              1.530905       1.645748       0.349040      -0.103603       1.581287      -0.147711       1.365680          -0.000011
           29              H      -0.140030       2.738741       4.145205       0.159784       0.957425 0.68688474E+01  0.64485533E+02                                 1.567556                            1.501037      -0.935085       2.447020                    0.998982       3.203927       8.584679       0.530392       1.230072      -0.720706      -0.002903       0.012875      -0.001877       0.013331       0.000484       0.004587      -0.000161      -0.002734      -0.007154      -0.006019       0.002497       0.003522              1.595952       1.343415      -0.238251       0.152377       1.914442      -0.356207       1.529998           0.000273
           30              H       2.729979       2.583773       4.735810       0.156310       0.890110 0.64950514E+01  0.60609787E+02                                 1.541829                            1.499636      -0.840339       2.490950                    0.999489       3.250012       8.910656       0.505505       1.298436      -0.705389       0.003853      -0.010138      -0.008167       0.013577      -0.000386      -0.003070       0.004901       0.001086       0.001615      -0.005648      -0.000367       0.006015              1.552321       1.494202      -0.228849      -0.323549       1.568248       0.227641       1.594514          -0.000051
           31              H       1.899166       3.903923       4.887452       0.160688       0.882790 0.63546619E+01  0.59472304E+02                                 1.582698                            1.520245      -0.938940       2.449267                    0.998654       3.372814       9.517454       0.479864       1.363848      -0.690967      -0.010007       0.011082      -0.004718       0.015659      -0.002743       0.003945      -0.003430      -0.001131      -0.007243      -0.005432      -0.001457       0.006889              1.617915       1.353284      -0.139028       0.027587       1.996048      -0.391347       1.504411           0.000042
           32              H       2.726472       3.354648       6.100585       0.163191       0.947050 0.73477746E+01  0.70520605E+02                                 1.594884                            1.586429      -0.926447       2.459518                    0.998874       3.261875       8.988646       0.496854       1.284449      -0.709248       0.002031       0.001793       0.016355       0.016578       0.002862       0.002396       0.002355       0.004380       0.016029      -0.006382      -0.000699       0.007082              1.582096       1.493660       0.110719       0.217018       1.424178       0.041931       1.828451           0.000018
           33              H       6.288750       6.087882       3.032834       0.098809       1.117718 0.90835793E+01  0.91526302E+02                                 1.739093                            1.725579      -0.981235       2.394508                    0.997135       3.636223      10.121541       0.494508       1.229261      -0.720216      -0.004310      -0.033459      -0.002544       0.033832      -0.001577      -0.001092       0.001155      -0.014912      -0.004551      -0.007035      -0.001504       0.008539              1.748701       1.735282       0.092695       0.054591       1.978187       0.171612       1.532634           0.000100
           34              H       6.545392       8.549680       1.735898       0.111899       1.067997 0.83354825E+01  0.81201398E+02                                 1.613629                            1.598134      -0.764117       2.498898                    0.999530       3.294986       8.664212       0.547201       1.149018      -0.741509       0.014303       0.025691       0.001636       0.029450       0.004310      -0.001570      -0.004597      -0.010758      -0.015364      -0.006592      -0.004331       0.010924              1.608274       1.679497       0.324067      -0.020482       1.689128      -0.049350       1.456197           0.000179
           35              H       6.134504       7.163001       1.109379       0.104398       0.932739 0.67353226E+01  0.62760341E+02                                 1.521176                            1.469813      -0.558766       2.593107                    0.999996       3.294471       8.720520       0.546490       1.202810      -0.726627       0.000894      -0.019643      -0.019194       0.027478      -0.003698       0.000240       0.006113      -0.004200       0.003077      -0.006800      -0.001250       0.008050              1.550780       1.283720      -0.056825      -0.074117       1.441193       0.367618       1.927426           0.000022
           36              H       4.375918       9.104964       2.024217       0.109751       1.023604 0.79747161E+01  0.77529111E+02                                 1.618222                            1.602132      -0.746964       2.504011                    0.999496       3.426895       9.271319       0.521968       1.207016      -0.725854       0.000399       0.027464       0.004127       0.027775       0.001274      -0.001421      -0.000805      -0.015385      -0.019014      -0.007117      -0.003898       0.011015              1.613258       1.403210      -0.139912       0.052925       1.997944      -0.023583       1.438619           0.000040
           37              H       3.969389       7.783446       1.266009       0.104567       0.970259 0.71632975E+01  0.68441912E+02                                 1.616965                            1.558958      -0.743070       2.503865                    0.999279       3.536161       9.782011       0.503860       1.272292      -0.709612      -0.009575      -0.014747      -0.017504       0.024810       0.001509       0.002889       0.004712       0.001366       0.009552      -0.004997      -0.002210       0.007207              1.651617       1.620494       0.170040       0.348278       1.410596       0.163955       1.923761           0.000134
           38              H       3.405681       5.538247       3.715221       0.159968       0.859025 0.62414454E+01  0.58046057E+02                                 1.538342                            1.493579      -1.101863       2.368891                    0.998067       3.376861       9.443146       0.491378       1.340301      -0.695235      -0.004703      -0.002458       0.017072       0.017878       0.002035       0.000010      -0.002736      -0.005047       0.007830      -0.004682      -0.000242       0.004923              1.555964       1.393742       0.208899      -0.197517       1.530455      -0.290126       1.743696           0.000212
           39              H       3.034834       6.041033       2.276621       0.147910       0.850648 0.58844460E+01  0.53811587E+02                                 1.518991                            1.440113      -0.899915       2.455781                    0.998998       3.331125       9.173239       0.506777       1.321657      -0.699157      -0.011386       0.004613      -0.006141       0.013734      -0.002373       0.001852       0.000988       0.006831      -0.010173      -0.004630      -0.001459       0.006089              1.564767       1.752227       0.074418       0.513287       1.251787       0.034413       1.690289           0.000050
           40              H       4.513128       5.640108       2.610831       0.160711       0.847347 0.61015516E+01  0.56196374E+02                                 1.506170                            1.463142      -0.887283       2.476339                    0.999008       3.239642       8.897075       0.505446       1.315721      -0.701293       0.015459      -0.000844      -0.003675       0.015912      -0.001011      -0.003285      -0.000038      -0.001636      -0.009043      -0.004975       0.001627       0.003348              1.527852       1.832711      -0.128783      -0.177754       1.402263       0.156233       1.348584           0.000252
           41              H       4.629520       6.931714       6.027757       0.159458       0.974162 0.72793199E+01  0.69288057E+02                                 1.579583                            1.541573      -1.030167       2.393815                    0.999091       3.247349       8.740655       0.525618       1.224246      -0.722082      -0.011246       0.007000       0.005519       0.014351      -0.000475      -0.006214      -0.001239      -0.007576       0.008828      -0.008696       0.002226       0.006471              1.582650       1.729042      -0.159489      -0.312217       1.370774       0.155365       1.648133           0.000394
           42              H       5.063332       5.699067       5.159808       0.160463       0.940909 0.69797573E+01  0.65481478E+02                                 1.526724                            1.496531      -0.849075       2.491253                    0.999475       3.110569       8.204830       0.542582       1.203269      -0.728097      -0.004427      -0.009519      -0.009262       0.014000       0.001258       0.000136       0.001954      -0.008009       0.005965      -0.005195       0.000554       0.004641              1.530636       1.347154       0.228036       0.097954       1.879289       0.151469       1.365466          -0.000013
           43              H      -5.882230       6.607376       5.831222       0.159789       0.957337 0.68680717E+01  0.64476411E+02                                 1.567457                            1.500948      -0.935029       2.447047                    0.998982       3.203839       8.584313       0.530410       1.230065      -0.720707       0.013029       0.002150       0.001873       0.013338       0.001300       0.001877      -0.004182       0.001290      -0.007145      -0.006013       0.002499       0.003513              1.595848       1.999613       0.027737       0.387308       1.258038      -0.007430       1.529894           0.000272
           44              H       9.448585      -1.942700       5.240617       0.156313       0.890141 0.64952817E+01  0.60611841E+02                                 1.541799                            1.499608      -0.840355       2.490951                    0.999489       3.249938       8.910143       0.505543       1.298341      -0.705409      -0.010842      -0.000241       0.008166       0.013575      -0.000652      -0.005680       0.001022      -0.000239       0.001621      -0.005632      -0.000374       0.006006              1.552290       1.717100      -0.138493      -0.332493       1.345293       0.214345       1.594477          -0.000053
           45              H      -1.048667      -2.216817       5.088975       0.160685       0.882815 0.63548183E+01  0.59473596E+02                                 1.582665                            1.520211      -0.939036       2.449216                    0.998651       3.372796       9.517108       0.479898       1.363753      -0.690986       0.014030      -0.005115       0.004721       0.015662      -0.001575       0.004679      -0.002344       0.004632      -0.007238      -0.005430      -0.001466       0.006897              1.617882       2.002122       0.123949       0.373051       1.347145       0.121424       1.504380           0.000043
           46              H      10.164340      -1.656391       3.875842       0.163196       0.946953 0.73468238E+01  0.70509500E+02                                 1.594801                            1.586345      -0.926418       2.459536                    0.998873       3.261823       8.988502       0.496856       1.284479      -0.709240       0.000897       0.002554      -0.016355       0.016577       0.000530      -0.001267      -0.003084      -0.007127       0.016030      -0.006378      -0.000684       0.007062              1.582016       1.356827       0.055289       0.042648       1.560868      -0.216874       1.828353           0.000026
           47              H      -3.703405       0.277008       8.090882       0.098816       1.117796 0.90843947E+01  0.91536504E+02                                 1.739169                            1.725652      -0.981352       2.394471                    0.997135       3.636292      10.121818       0.494499       1.229255      -0.720217       0.019256       0.023381      -0.015055       0.033825       0.001838      -0.005486      -0.005329      -0.000374      -0.001955      -0.007027      -0.001505       0.008533              1.748780       1.838532       0.275582      -0.086853       1.685036      -0.030244       1.722770           0.000097
           48              H      -3.871927      -2.244158       9.284063       0.111897       1.068179 0.83373328E+01  0.81223902E+02                                 1.613818                            1.598317      -0.764291       2.498815                    0.999529       3.295149       8.664870       0.547166       1.149026      -0.741508      -0.017777      -0.023348       0.002453       0.029448       0.004643      -0.000918      -0.003560      -0.013729      -0.010146      -0.006608      -0.004314       0.010922              1.608462       1.570438       0.225288       0.075052       1.872083       0.089318       1.382866           0.000163
           49              H      -2.573063      -1.455722       8.865053       0.104402       0.932735 0.67353357E+01  0.62760813E+02                                 1.521204                            1.469841      -0.558734       2.593126                    0.999996       3.294515       8.720806       0.546467       1.202853      -0.726617       0.024969       0.002220      -0.011257       0.027479      -0.000019      -0.004475      -0.000843       0.011388       0.005968      -0.006791      -0.001245       0.008036              1.550809       1.998579      -0.178460      -0.259580       1.280659       0.068746       1.373189           0.000017
           50              H       0.220820       4.011608       1.409669       0.109697       1.023779 0.79764714E+01  0.77550425E+02                                 1.618402                            1.602303      -0.747034       2.503957                    0.999496       3.427251       9.272529       0.521943       1.207006      -0.725856      -0.016562      -0.016586       0.014922       0.027786       0.005793      -0.004443      -0.005054      -0.007530      -0.002768      -0.007136      -0.003880       0.011015              1.613438       1.529699       0.120957      -0.141436       1.589303      -0.300061       1.721312           0.000038
           51              H       1.596667       4.680083       1.026574       0.104557       0.970306 0.71637079E+01  0.68446709E+02                                 1.617004                            1.558990      -0.743159       2.503816                    0.999278       3.536255       9.782285       0.503861       1.272273      -0.709615       0.024344       0.004802       0.000121       0.024813       0.000380       0.000671       0.001164       0.011522      -0.008188      -0.004995      -0.002195       0.007189              1.651658       2.129358      -0.007222       0.268179       1.418539       0.023050       1.407078           0.000134
           52              H       0.797908       7.843197       0.181571       0.159960       0.859067 0.62417440E+01  0.58048714E+02                                 1.538297                            1.493536      -1.101889       2.368864                    0.998064       3.376833       9.442625       0.491431       1.340161      -0.695263      -0.011595       0.013446       0.002124       0.017882      -0.001306       0.000504      -0.002290      -0.003777      -0.012135      -0.004662      -0.000265       0.004928              1.555918       1.398546      -0.160709       0.012241       2.026220      -0.000086       1.242990           0.000208
           53              H       1.861851       6.873461       0.804100       0.147902       0.850664 0.58845665E+01  0.53812740E+02                                 1.518982                            1.440106      -0.899844       2.455810                    0.998998       3.331129       9.173129       0.506792       1.321617      -0.699165       0.006277      -0.001172       0.012176       0.013749       0.001442       0.001945       0.001501       0.002684       0.015667      -0.004624      -0.001474       0.006098              1.564758       1.896758       0.026249       0.489268       1.251077      -0.007355       1.546438           0.000049
           54              H      -2.615795       1.188305       9.322971       0.160711       0.847334 0.61015764E+01  0.56197925E+02                                 1.506303                            1.463266      -0.887250       2.476355                    0.999009       3.239801       8.898271       0.505350       1.315938      -0.701248      -0.001126      -0.008813      -0.013200       0.015912       0.001052      -0.002995       0.000608      -0.004854       0.006057      -0.004988       0.001635       0.003352              1.527990       1.402714       0.036563      -0.118903       1.374826       0.263128       1.806429           0.000250
           55              H      -6.095990       2.162942       9.866686       0.159469       0.973996 0.72776716E+01  0.69267953E+02                                 1.579348                            1.541352      -1.029995       2.393901                    0.999091       3.247125       8.739570       0.525683       1.224172      -0.722098      -0.004573       0.003657       0.013104       0.014353      -0.003345      -0.005700      -0.000719      -0.006830      -0.007950      -0.008687       0.002213       0.006473              1.582412       1.516866      -0.170866      -0.230007       1.482147       0.281526       1.748223           0.000400
           56              H      -4.919921       2.310989       8.839114       0.160461       0.940986 0.69804706E+01  0.65489639E+02                                 1.526787                            1.496591      -0.849130       2.491225                    0.999475       3.110638       8.205020       0.542582       1.203242      -0.728104       0.013505       0.003398      -0.001428       0.013999       0.000504      -0.002483      -0.002175       0.003407      -0.011091      -0.005183       0.000551       0.004631              1.530699       1.710793       0.328174      -0.089057       1.579442      -0.128829       1.301862          -0.000010
           57              H       5.803647       1.552241       8.429083       0.159795       0.957330 0.68679913E+01  0.64475327E+02                                 1.567433                            1.500926      -0.935048       2.447036                    0.998982       3.203806       8.584141       0.530423       1.230043      -0.720712      -0.006421      -0.006600      -0.009642       0.013333       0.001271       0.003758      -0.001279      -0.006319       0.001271      -0.006026       0.002514       0.003512              1.595824       1.701744       0.076115       0.465896       1.328025       0.118924       1.757702           0.000273
           58              H      -2.658911       5.475071       0.932796       0.156313       0.890153 0.64953956E+01  0.60613574E+02                                 1.541856                            1.499653      -0.840315       2.490962                    0.999489       3.250050       8.910693       0.505516       1.298396      -0.705397      -0.003454       0.009869       0.008661       0.013577      -0.001618      -0.004596       0.002612      -0.003715       0.000168      -0.005636      -0.000375       0.006011              1.552350       1.515811      -0.134011      -0.263260       1.430663       0.322132       1.710578          -0.000051
           59              H       5.221971      -0.594914       9.486584       0.160686       0.882861 0.63552553E+01  0.59479307E+02                                 1.582783                            1.520311      -0.938926       2.449270                    0.998654       3.373014       9.518166       0.479855       1.363839      -0.690968      -0.005638      -0.000538      -0.014599       0.015659       0.000951       0.005067      -0.001503       0.000563       0.011392      -0.005441      -0.001466       0.006907              1.618009       1.826027       0.193382       0.396299       1.333698       0.163926       1.694301           0.000043
           60              H      -1.874935       4.178371       0.531744       0.163204       0.947100 0.73481851E+01  0.70525034E+02                                 1.594894                            1.586430      -0.926527       2.459484                    0.998872       3.261882       8.988490       0.496878       1.284378      -0.709262       0.012074      -0.011293       0.001072       0.016567      -0.004049      -0.001024      -0.003131      -0.003624      -0.013358      -0.006363      -0.000697       0.007060              1.582108       1.592808      -0.184125       0.095464       1.776463      -0.157746       1.377054           0.000019
           61              C       2.455701      -3.512574       7.948219       0.620060      20.719673 0.24622573E+03  0.50914730E+04                                 7.099711                            5.677665      -0.010728       2.075490                    0.999409      21.813215      61.519378       0.603335       0.490950      -1.007308       0.042739       0.002244      -0.039737       0.058401      -0.007163       0.024150      -0.057578      -0.142090      -0.143003      -0.080810      -0.035776       0.116586              7.956202       8.091228       0.173224      -1.745086       4.597832       1.478496      11.179548           0.002139
           62              C       4.617924       0.493055       2.487123       0.655196      19.454378 0.22340934E+03  0.45115328E+04                                 6.788046                            5.405297       0.005927       2.083592                    0.999630      21.274992      59.415901       0.618464       0.490421      -1.006951      -0.000737      -0.027738       0.021264       0.034959      -0.067742      -0.044971       0.051846       0.029479      -0.089719      -0.069413      -0.046372       0.115785              7.630041       6.151991       2.373523       0.175506       8.083338      -2.483972       8.654795           0.006024
           63              C       1.660753      -3.208861       9.194275       0.025237      27.829733 0.40463960E+03  0.93283436E+04                                 8.687513                            7.273704      -0.442399       1.894240                    0.995076      26.593997      75.297198       0.541871       0.490314      -1.023318      -0.033221       0.063454       0.042165       0.083114       0.020497       0.017122       0.019075      -0.006154      -0.101602      -0.042108      -0.003787       0.045895              9.966373       9.223864      -0.231205      -3.232600       9.113959      -0.805906      11.561296           0.014417
           64              C       5.849579       1.214908       0.330220       0.227337      20.021961 0.30797232E+03  0.67196189E+04                                 7.718741                            6.960918      -0.508891       1.878394                    0.996854      25.296564      72.751429       0.475796       0.590001      -0.964229       0.015823      -0.028325       0.013705       0.035221      -0.001264       0.010896       0.014422       0.005877      -0.098497      -0.038967       0.016915       0.022052              8.377098       8.297704      -0.402488      -0.843743       8.474453      -1.225020       8.359139           0.001062
           65              C       4.858582       1.589093       1.424634      -0.183623      31.623406 0.48773322E+03  0.11805622E+05                                 8.836678                            7.377902      -0.406200       1.873595                    0.996650      29.370258      85.783048       0.604623       0.418519      -1.062450      -0.023794       0.010439      -0.053836       0.059779      -0.013758       0.038187       0.007339       0.039832       0.013883      -0.039809      -0.010517       0.050326             10.237024       8.154596      -0.018283      -1.759046       9.607966      -3.856697      12.948511           0.024037
           66              C       3.576804       2.000302       0.689371      -0.200761      25.716815 0.43505220E+03  0.10246073E+05                                 7.618659                            6.961773       0.026754       1.992383                    0.999411      29.493510      85.304668       0.622530       0.417763      -1.061659       0.085126      -0.002684      -0.044184       0.095948      -0.007942       0.006645      -0.015834       0.028999       0.083783      -0.033692      -0.000526       0.034218              8.050770       8.528694      -1.338199      -0.770692       7.413868      -1.337646       8.209747           0.002958
           67              C       0.067540      -3.101805       9.194275      -0.235610      27.489151 0.48037088E+03  0.11605985E+05                                 8.005861                            7.346400      -0.175427       1.921156                    0.998269      30.574754      89.791087       0.601724       0.421312      -1.058611       0.042033      -0.016045       0.088162       0.098979       0.015519      -0.007413      -0.010114       0.044200       0.020049      -0.031843       0.003291       0.028551              8.447549       9.050366      -0.938571      -0.038987       7.411637      -1.340505       8.880643           0.003731
           68              C       2.058579      -1.823110       9.750960      -0.514722      27.988179 0.49123305E+03  0.11913205E+05                                 7.870234                            7.221562       0.179170       2.004626                    0.999175      32.926054      96.303209       0.634394       0.398113      -1.075666      -0.027280      -0.081675      -0.024792       0.089608       0.022791      -0.002100       0.008301      -0.041201      -0.025409      -0.027975      -0.008011       0.035987              8.253093       7.180797       0.547534      -0.387473      10.369693      -0.278218       7.208788           0.000845
           69              C       7.279889       1.147881       0.825051      -0.534868      25.631715 0.44949286E+03  0.10669280E+05                                 7.353199                            6.884916       0.022182       1.958885                    0.998380      32.710440      94.873250       0.652511       0.395463      -1.076689      -0.058233       0.001797      -0.023038       0.062650       0.007747       0.016041       0.006148       0.038443      -0.051765      -0.023458      -0.011405       0.034863              7.460010       8.246884      -0.162425       0.294434       6.957439      -0.886868       7.175706           0.001096
           70              C      -2.990738       5.529958       9.763929      -0.537897      26.403135 0.47455219E+03  0.11420211E+05                                 7.525606                            7.065960       0.044793       1.969124                    0.997946      32.885127      96.101837       0.645099       0.394539      -1.077102       0.015886       0.056438       0.026693       0.064421       0.000296       0.008381       0.017948       0.007766      -0.041968      -0.026619       0.008524       0.018095              7.740848       6.282290       0.155284      -0.730236       9.694868      -0.323291       7.245386           0.000599
           71              C       2.429340       0.221336       5.789321       0.620116      20.718938 0.24621545E+03  0.50912225E+04                                 7.099682                            5.677653      -0.010594       2.075543                    0.999409      21.812590      61.517990       0.603317       0.490969      -1.007296       0.019289      -0.043978      -0.033256       0.058413       0.031334       0.003491      -0.085886      -0.095853       0.018931      -0.080798      -0.035765       0.116563              7.956163       9.783590      -2.439788      -0.853787       7.350512       2.612174       6.734387           0.002137
           72              C      -0.102417       4.571456       6.363963       0.655198      19.454306 0.22340850E+03  0.45115042E+04                                 6.788001                            5.405269       0.005866       2.083576                    0.999631      21.274821      59.415025       0.618469       0.490418      -1.006955      -0.004278       0.031112      -0.015382       0.034970      -0.005555      -0.063455       0.029138       0.043536       0.240416      -0.069428      -0.046414       0.115842              7.629984       7.105360      -0.226708       1.323132      11.154188      -0.951835       4.630403           0.006036
           73              C       1.487312       1.087849       6.588432       0.025249      27.830263 0.40465240E+03  0.93287152E+04                                 8.687492                            7.273707      -0.442378       1.894248                    0.995076      26.593914      75.297345       0.541883       0.490299      -1.023326      -0.055235      -0.003865       0.061991       0.083119       0.042450       0.005406       0.003025       0.019948      -0.008888      -0.042149      -0.003704       0.045853              9.966326       8.521252      -2.194881      -1.858240      12.078774       1.137673       9.298952           0.014431
           74              C       0.979072       2.291204       5.797302       0.227313      20.022721 0.30798608E+03  0.67199317E+04                                 7.718577                            6.960787      -0.508694       1.878446                    0.996857      25.296466      72.749002       0.475834       0.589952      -0.964258      -0.002599       0.019415      -0.029280       0.035228       0.028548       0.001331       0.002404       0.015538       0.056327      -0.038995       0.016885       0.022110              8.376902       6.889081      -0.701833      -0.169837       9.516845      -0.209221       8.724780           0.001061
           75              C       0.187337       3.118071       6.801928      -0.183620      31.623130 0.48772916E+03  0.11805492E+05                                 8.836585                            7.377845      -0.406147       1.873615                    0.996649      29.370195      85.782580       0.604629       0.418516      -1.062453       0.046730      -0.025910       0.026850       0.059799      -0.001786       0.030424      -0.003553       0.059682       0.058107      -0.039739      -0.010608       0.050348             10.236886       7.875076      -3.313574       0.226250      14.174891      -1.092451       8.660692           0.024068
           76              C       0.981067       3.035667       8.111833      -0.200767      25.717239 0.43506374E+03  0.10246429E+05                                 7.618834                            6.961945       0.026812       1.992401                    0.999410      29.493631      85.305826       0.622511       0.417772      -1.061651       0.012723      -0.063242      -0.071027       0.095949      -0.028619       0.018251       0.000173       0.002105      -0.000932      -0.033798      -0.000324       0.034122              8.050953       6.252728      -1.358657       0.053140       8.474583      -0.063136       9.425546           0.002955
           77              C       1.907854       1.770838       7.969170      -0.235549      27.488046 0.48034603E+03  0.11605264E+05                                 8.005737                            7.346289      -0.175499       1.921148                    0.998268      30.574060      89.789346       0.601717       0.421321      -1.058602      -0.077840       0.040248      -0.045926       0.098935      -0.006717       0.014452       0.021696      -0.023107      -0.027983      -0.031848       0.003168       0.028680              8.447403       7.227770      -1.260278       0.795451       8.672278      -0.078015       9.442162           0.003733
           78              C       0.250653       0.267232       7.019414      -0.514729      27.988848 0.49125135E+03  0.11913809E+05                                 7.870516                            7.221821       0.179052       2.004589                    0.999174      32.926648      96.306889       0.634364       0.398126      -1.075653       0.067366       0.054663      -0.022428       0.089606       0.021387      -0.010701      -0.005158      -0.004770      -0.074315      -0.027825      -0.008082       0.035907              8.253395       7.662801       1.078261      -0.863034       9.436412      -0.964846       7.660971           0.000838
           79              C       0.177462       1.934666       4.562220      -0.534845      25.630971 0.44947257E+03  0.10668669E+05                                 7.353009                            6.884713       0.022255       1.958916                    0.998380      32.709744      94.870382       0.652528       0.395457      -1.076694       0.035479       0.013547       0.049836       0.062657       0.017307       0.019485       0.012423       0.014912       0.027842      -0.023491      -0.011489       0.034981              7.459829       6.621387      -0.187451       0.888681       7.728798       0.031471       8.029301           0.001105
           80              C       2.198724       3.110308       5.336391      -0.537885      26.403593 0.47456372E+03  0.11420580E+05                                 7.525795                            7.066141       0.044701       1.969096                    0.997946      32.885496      96.103921       0.645076       0.394549      -1.077092      -0.053599      -0.031030       0.017714       0.064416       0.016460      -0.000596       0.005573       0.028434       0.024524      -0.026650       0.008644       0.018007              7.741042       7.143672       0.458430      -1.211073       8.895715      -1.039442       7.183738           0.000596
           81              C       2.852423       8.043062       4.187106       0.620046      20.720049 0.24623053E+03  0.50916144E+04                                 7.099897                            5.677813      -0.010667       2.075514                    0.999409      21.813359      61.520727       0.603311       0.490966      -1.007296      -0.047999       0.001290       0.033243       0.058401       0.055891       0.081017       0.029129       0.025299       0.019003      -0.080837      -0.035905       0.116742              7.956396       9.392639      -2.598397      -2.741635       7.741998      -0.189952       6.734552           0.002150
           82              C      -4.197826       7.330638       3.612464       0.655202      19.455143 0.22341931E+03  0.45117211E+04                                 6.787920                            5.405227       0.005989       2.083610                    0.999630      21.274532      59.411809       0.618509       0.490386      -1.006983       0.030412       0.007748       0.015385       0.034952      -0.019117      -0.050737       0.047954      -0.023495       0.240396      -0.069349      -0.046481       0.115830              7.629865      10.740533       1.246682       1.379032       7.518730      -0.868748       4.630332           0.006030
           83              C       4.009328       7.495489       3.387995       0.025266      27.831549 0.40466995E+03  0.93292461E+04                                 8.687599                            7.273797      -0.442602       1.894194                    0.995071      26.593937      75.298579       0.541886       0.490290      -1.023328       0.017169      -0.052657      -0.061980       0.083121       0.023531      -0.000662      -0.006031      -0.073414      -0.008943      -0.042140      -0.003683       0.045824              9.966418      13.105044      -0.337159      -1.752268       7.495117       1.294875       9.299094           0.014436
           84              C       5.315466       7.476448       4.179125       0.227310      20.042292 0.30835885E+03  0.67297887E+04                                 7.718249                            6.960496      -0.508700       1.878446                    0.996857      25.296155      72.746435       0.476328       0.589190      -0.964614       0.018992       0.004889       0.029281       0.035242       0.015080      -0.001663      -0.002025      -0.050923       0.056404      -0.039012       0.017018       0.021994              8.376523       9.634274       0.410988       0.130157       6.770853       0.235938       8.724441           0.001063
           85              C       6.379177       7.053274       3.174499      -0.183623      31.623117 0.48772416E+03  0.11805175E+05                                 8.836218                            7.377631      -0.406168       1.873604                    0.996649      29.369367      85.775512       0.604668       0.418496      -1.062481      -0.041557       0.033564      -0.026841       0.059782      -0.022056       0.014856      -0.026687      -0.040367       0.058137      -0.039771      -0.010480       0.050251             10.236356      15.592189      -0.185549       1.097200       6.456558       0.200685       8.660321           0.024059
           86              C       6.004681       7.757944       1.864594      -0.200756      25.716296 0.43503882E+03  0.10245427E+05                                 7.617786                            6.961051       0.026735       1.992379                    0.999411      29.491899      85.291768       0.622660       0.417689      -1.061732      -0.063394      -0.011960       0.071028       0.095952      -0.021269       0.006845      -0.016788       0.038396      -0.000966      -0.033648      -0.000511       0.034160              8.049787       9.105526      -0.201797       0.078373       5.619586      -0.025422       9.424248           0.002963
           87              C       4.484355       8.141787       2.007257      -0.235612      27.489701 0.48038532E+03  0.11606358E+05                                 8.005854                            7.346440      -0.175449       1.921151                    0.998269      30.574643      89.789272       0.601734       0.421304      -1.058621       0.066534      -0.057104       0.045918       0.098976       0.003247      -0.014527      -0.021391       0.026089      -0.027860      -0.031672       0.003124       0.028548              8.447500       9.345893      -0.401781       0.371015       6.554067      -0.707956       9.442540           0.003735
           88              C       3.713301       6.041152       2.957013      -0.514742      27.988483 0.49123992E+03  0.11913397E+05                                 7.870261                            7.221608       0.179212       2.004639                    0.999175      32.925987      96.302668       0.634393       0.398112      -1.075668       0.025358       0.082970       0.022416       0.089608       0.017026       0.000925       0.012103      -0.026319      -0.074343      -0.027916      -0.008099       0.036014              8.253101       8.435030       1.391316       0.570064       8.663456       1.162184       7.660818           0.000846
           89              C       5.286120       6.599605       5.414207      -0.534861      25.632391 0.44950569E+03  0.10669684E+05                                 7.353402                            6.885094       0.022144       1.958877                    0.998379      32.710809      94.875427       0.652490       0.395472      -1.076680      -0.000773       0.037957      -0.049833       0.062647       0.007218      -0.004020      -0.022492      -0.034804       0.027836      -0.023490      -0.011227       0.034717              7.460224       7.703538       0.250841       0.304551       6.647306      -0.835561       8.029829           0.001098
           90              C      -1.896686      -2.237279       4.640036      -0.537890      26.403167 0.47454617E+03  0.11419939E+05                                 7.525316                            7.065685       0.044679       1.969084                    0.997945      32.885128      96.098815       0.645148       0.394513      -1.077128      -0.008612      -0.061326      -0.017717       0.064413       0.001930      -0.005239      -0.001329      -0.043302       0.024560      -0.026601       0.008690       0.017911              7.740552       8.328890       0.938972       0.508461       7.709490       1.512623       7.183277           0.000599
           91              C      -0.617972       6.665018       2.028208       0.620082      20.719908 0.24622730E+03  0.50915060E+04                                 7.099689                            5.677650      -0.010802       2.075466                    0.999409      21.813171      61.518956       0.603342       0.490944      -1.007312      -0.013994       0.040418       0.039774       0.058407       0.044339       0.062483      -0.000643       0.112000      -0.143022      -0.080781      -0.035878       0.116659              7.956160       4.970082      -1.091693      -2.025712       7.718957       1.061810      11.179441           0.002127
           92              C       6.801811      -0.978307       7.489304       0.655215      19.455131 0.22341898E+03  0.45117015E+04                                 6.787824                            5.405155       0.005976       2.083604                    0.999630      21.274512      59.411175       0.618526       0.490374      -1.006992      -0.025440      -0.011108      -0.021272       0.034973      -0.058898      -0.064864       0.022313       0.073149      -0.089739      -0.069298      -0.046476       0.115774              7.629754       6.158127       2.376023       2.367828       8.076739       0.770227       8.654395           0.006030
           93              C      -0.037900       6.042365       0.782152       0.025259      27.833294 0.40470335E+03  0.93301502E+04                                 8.687467                            7.273704      -0.442490       1.894222                    0.995073      26.593788      75.297158       0.541937       0.490237      -1.023362       0.071278      -0.006924      -0.042166       0.083105       0.016843      -0.011160      -0.022906      -0.024101      -0.101590      -0.042017      -0.003772       0.045789              9.966258       9.290394      -0.204300      -0.467376       9.047212       3.298413      11.561167           0.014412
           94              C      -5.024624       0.434282       9.646207       0.227315      20.043257 0.30837957E+03  0.67303288E+04                                 7.718232                            6.960525      -0.508719       1.878440                    0.996856      25.295993      72.745551       0.476350       0.589155      -0.964632      -0.032216       0.004018      -0.013720       0.035246      -0.002959      -0.009205      -0.015405      -0.002468      -0.098487      -0.038886       0.016883       0.022003              8.376486       8.729155      -0.227415       0.818370       8.041771       1.241886       8.358532           0.001060
           95              C      -4.305605      -0.343596       8.551793      -0.183640      31.622934 0.48772019E+03  0.11805051E+05                                 8.836131                            7.377564      -0.406155       1.873613                    0.996649      29.369393      85.775395       0.604676       0.418491      -1.062483       0.018629      -0.018102       0.053863       0.059799      -0.023759       0.007671      -0.037981      -0.009447       0.013851      -0.039625      -0.010627       0.050252             10.236251       9.414986       0.492712       2.913235       8.346335       3.078548      12.947432           0.024046
           96              C      -3.443061      -1.377071       9.287056      -0.200783      25.717195 0.43505940E+03  0.10246092E+05                                 7.618118                            6.961334       0.026717       1.992360                    0.999411      29.493018      85.297380       0.622628       0.417703      -1.061717      -0.034477       0.077888       0.044161       0.095944      -0.015775       0.017309      -0.000025      -0.009721       0.083694      -0.033751      -0.000487       0.034238              8.050154       8.502178      -1.348598       0.950028       7.439147       1.216557       8.209136           0.002950
           97              C       0.659744       4.606022       0.782152      -0.235513      27.487680 0.48033739E+03  0.11604938E+05                                 8.005516                            7.346113      -0.175461       1.921162                    0.998268      30.573357      89.785188       0.601741       0.421308      -1.058616      -0.030699       0.032887      -0.088136       0.098955      -0.004209       0.006700       0.010867      -0.053242       0.020016      -0.031838       0.003169       0.028668              8.447145       8.295926      -1.244147       1.227523       8.165376       0.539502       8.880132           0.003728
           98              C       1.096958       6.931568       0.225467      -0.514718      27.988685 0.49124512E+03  0.11913581E+05                                 7.870372                            7.221710       0.179141       2.004616                    0.999175      32.926229      96.304337       0.634379       0.398119      -1.075661      -0.065452      -0.055951       0.024780       0.089602       0.030712      -0.008315      -0.000918      -0.002119      -0.025406      -0.028008      -0.007900       0.035908              8.253216       9.538760       1.503120       0.112256       8.011949       0.463526       7.208939           0.000837
           99              C      -5.623979       1.734690       9.151376      -0.534862      25.631729 0.44949031E+03  0.10669199E+05                                 7.353214                            6.884941       0.022167       1.958885                    0.998380      32.710285      94.872551       0.652504       0.395468      -1.076686       0.023547      -0.053294       0.023037       0.062654      -0.007807       0.000482      -0.016935      -0.038333      -0.051816      -0.023272      -0.011449       0.034721              7.460027       7.252521      -0.565483       0.932605       7.951789       0.060223       7.175772           0.001103
          100              C       9.808192       5.013855       0.212498      -0.537889      26.401389 0.47449539E+03  0.11418254E+05                                 7.524334                            7.064714       0.044892       1.969152                    0.997946      32.883815      96.088704       0.645283       0.394447      -1.077188       0.046345       0.035926      -0.026696       0.064429      -0.002477      -0.013328      -0.014286      -0.005952      -0.041986      -0.026376       0.008514       0.017862              7.739540       9.103585       1.298939       0.025440       6.870744       0.798075       7.244292           0.000595
          101              O       3.805608      -3.384372       8.070929      -0.570013      37.771272 0.62996037E+03  0.15663441E+05                                 8.842454                            7.704848       0.507236       2.213257                    0.996878      27.836931      72.997606       0.697085       0.353383      -1.150247      -0.026198       0.002974       0.010308       0.028310      -0.000199      -0.008866      -0.019918       0.144437      -0.092471      -0.067721      -0.020581       0.088302              9.636319      14.481730       1.055354      -3.264955       6.004517      -0.024715       8.422710           0.092586
          102              O      -2.571383       7.196310       6.973522      -0.496843      30.780558 0.46482076E+03  0.10776613E+05                                 7.728666                            6.655408       0.537599       2.247983                    0.997579      26.175296      67.605220       0.739289       0.357351      -1.140116       0.018576       0.005801       0.008690       0.021312       0.005970       0.019306      -0.014123      -0.142141       0.045776      -0.083021       0.015743       0.067279              8.336700       6.106937       0.224084       0.882272       5.503899       2.205724      13.399265           0.012870
          103              O       3.799865      -0.371240       2.274625      -0.526976      34.913020 0.50168574E+03  0.11843726E+05                                 8.398519                            6.902984       0.382547       2.191541                    0.997602      26.595092      69.091746       0.728411       0.356183      -1.142171       0.013618       0.000736      -0.029102       0.032139       0.022268      -0.025240       0.034063       0.000920      -0.144567      -0.072275       0.025307       0.046968              9.386143       8.773258       4.866677      -1.711538      12.297559      -2.285839       7.087614           0.029388
          104              O       5.406008       0.769533       3.362056      -0.491826      25.347126 0.38105497E+03  0.83840463E+04                                 6.661002                            5.912117       0.842282       2.362437                    0.998178      25.243998      62.965774       0.809302       0.343977      -1.154109       0.018137       0.015645      -0.014659       0.028082      -0.024270       0.016431       0.018895       0.040674       0.057348      -0.049721       0.017822       0.031899              7.042499       5.716637       0.097787       1.898720       5.419345      -1.261641       9.991513           0.024553
          105              O       1.867427      -0.437750       4.738803      -0.569965      37.768565 0.62990458E+03  0.15661741E+05                                 8.842167                            7.704619       0.507412       2.213330                    0.996879      27.835537      72.993725       0.697079       0.353394      -1.150236      -0.002205       0.016173       0.023134       0.028313       0.000112       0.038744       0.053971      -0.050018       0.128693      -0.067831      -0.020571       0.088402              9.635985       7.083667      -0.232286       0.111483      11.097011       5.084847      10.727278           0.092691
          106              O       3.597686       0.218929       5.985856      -0.496887      30.779379 0.46480019E+03  0.10775978E+05                                 7.728332                            6.655143       0.537735       2.248021                    0.997581      26.175122      67.603488       0.739326       0.357338      -1.140130      -0.015410      -0.007922      -0.012333       0.021268       0.005118      -0.014660      -0.066771      -0.003015      -0.115813      -0.082885       0.015617       0.067268              8.336326      13.214384      -2.615205      -0.029241       6.103306       0.524549       5.691289           0.012855
          107              O       0.725809       5.428901       6.564489      -0.526962      34.912544 0.50167830E+03  0.11843494E+05                                 8.398391                            6.902893       0.382745       2.191603                    0.997601      26.595063      69.091260       0.728423       0.356179      -1.142176       0.019756      -0.023242      -0.010188       0.032160       0.047343      -0.028996       0.030628      -0.008409       0.005389      -0.072328       0.025354       0.046973              9.385988       7.135852       2.918972      -0.012902      15.664785       0.161793       5.357328           0.029411
          108              O      -1.192142       4.498197       5.844191      -0.491818      25.346798 0.38104888E+03  0.83838446E+04                                 6.660845                            5.911996       0.842427       2.362488                    0.998179      25.243620      62.963742       0.809328       0.343969      -1.154121      -0.000649      -0.027439      -0.005963       0.028087      -0.017914       0.008299       0.006912       0.067545       0.062314      -0.049700       0.017839       0.031861              7.042317       8.554532      -1.978307       2.073918       6.928458      -1.186486       5.643962           0.024613
          109              O       2.452652       7.274726       5.237624      -0.569953      37.768937 0.62991138E+03  0.15661929E+05                                 8.842126                            7.704580       0.507269       2.213290                    0.996875      27.835976      72.994576       0.697093       0.353386      -1.150244       0.015819       0.004017      -0.023135       0.028312       0.017554      -0.035334      -0.056055       0.035764       0.128783      -0.067741      -0.020527       0.088268              9.635932      10.692443       1.230443      -4.670537       7.488222      -2.013377      10.727131           0.092721
          110              O       6.930988      -2.026777       3.990571      -0.496828      30.779627 0.46480226E+03  0.10776077E+05                                 7.728496                            6.655263       0.537540       2.247966                    0.997582      26.175006      67.604144       0.739299       0.357350      -1.140117      -0.001524      -0.017293       0.012364       0.021313       0.004716       0.056493       0.038776      -0.004913      -0.115789      -0.083024       0.015611       0.067413              8.336508       8.927458      -4.352819      -0.497083      10.390703      -0.169999       5.691364           0.012852
          111              O      -3.714253       8.420286       3.411938      -0.526976      34.908893 0.50161544E+03  0.11841509E+05                                 8.397352                            6.902118       0.382659       2.191570                    0.997601      26.594590      69.086101       0.728526       0.356144      -1.142217      -0.028944       0.009594       0.010175       0.032145       0.036912      -0.039174       0.015493      -0.059825       0.005357      -0.072276       0.025348       0.046928              9.384749      12.427347       5.063508      -0.154844      10.370124      -0.048834       5.356776           0.029397
          112              O      -3.856412       6.293184       4.132236      -0.491805      25.340751 0.38093698E+03  0.83807091E+04                                 6.659454                            5.910850       0.842507       2.362514                    0.998180      25.242796      62.957726       0.809469       0.343936      -1.154156      -0.025188      -0.010902       0.005947       0.028083      -0.036355      -0.003210      -0.010201      -0.023497       0.062367      -0.049658       0.017845       0.031814              7.040772       8.532983      -1.985643       1.877991       6.946476      -1.476061       5.642857           0.024599
          113              O      -1.006194       7.964237       1.905498      -0.570014      37.770038 0.62993108E+03  0.15662529E+05                                 8.842250                            7.704671       0.507142       2.213225                    0.996878      27.836504      72.996022       0.697093       0.353384      -1.150247       0.012601      -0.023165      -0.010299       0.028310      -0.050417       0.015195       0.015873      -0.103369      -0.092259      -0.067830      -0.020441       0.088271              9.636079       6.465566      -2.193310      -1.203345      14.020251       3.034960       8.422421           0.092556
          114              O      -0.837799       6.028380       3.002905      -0.496882      30.781400 0.46483357E+03  0.10776983E+05                                 7.728782                            6.655489       0.537569       2.247960                    0.997581      26.175756      67.606623       0.739286       0.357350      -1.140117      -0.001587       0.019384      -0.008656       0.021288       0.053781       0.020410      -0.012439       0.093749       0.045774      -0.083000       0.015641       0.067360              8.336836       5.433015      -0.049014      -1.712866       6.178014      -1.646331      13.399479           0.012872
          115              O       6.308071      -2.061105       7.701802      -0.526975      34.907827 0.50159691E+03  0.11840932E+05                                 8.397060                            6.901899       0.382482       2.191519                    0.997600      26.594535      69.084979       0.728554       0.356134      -1.142227      -0.004433       0.012899       0.029119       0.032155       0.015661      -0.040977       0.010714      -0.031651      -0.144604      -0.072252       0.025313       0.046939              9.384400       8.410567       4.719229       1.475094      12.656351       2.444092       7.086281           0.029402
          116              O       6.762038      -0.144073       6.614371      -0.491843      25.342054 0.38096185E+03  0.83814471E+04                                 6.659826                            5.911152       0.842253       2.362419                    0.998178      25.243997      62.962767       0.809421       0.343949      -1.154138       0.007693       0.022694       0.014640       0.028081      -0.031586      -0.011280      -0.022226       0.004604       0.057263      -0.049645       0.017825       0.031820              7.041196       5.392254      -0.033335       1.881884       5.741858      -1.285633       9.989477           0.024567
          117              O       4.039691      -2.721657       4.988213      -0.758664      52.216433 0.13284038E+04  0.39729536E+05                                11.018216                           11.281202      -0.052043       1.929397                    0.996741      35.152732     100.497413       0.570047       0.359262      -1.147610      -0.000005      -0.000008      -0.000003       0.000010      -0.076054      -0.154672       0.104357       0.061685       0.144372      -0.133585      -0.106132       0.239717             11.033574      10.985552       0.539630       1.215985      11.423302      -0.819440      10.691867           0.573607

******************************************************
Auxiliary information for the entire system
The total spin magnetic moment of the unit cell is   1.660891
The total net atomic charge of the unit cell is   -0.000005
Accuracy of reproducing the electrostatic potential in the unit cell:
  The inner radius (bohr) =    5.0000
  The outer radius (bohr) =   12.0000
  Valid grid points have density less than (e/(bohr^3)) =    0.0001
  The number of valid grid points were=        12854
  The rms potential error without charges in kcal/mol is=      6.77256
  The rms potential error with partial charges in kcal/mol is=      0.48914
  The RRMSE value at monopole order=      0.07222
  The rms potential error with partial charges and cloud penetration in kcal/mol is=      0.47657
  The RRMSE value at monopole order with cloud penetration is=      0.07037
  The rms potential error with partial charges and atomic dipoles in kcal/mol is=      0.45464
  The RRMSE value at dipole order=      0.06713
  The rms potential error with partial charges, atomic dipoles and cloud penetration in kcal/mol is=      0.44389
  The RRMSE value at dipole order with cloud penetration=      0.06554

******************************************************
The electron densities and ab initio electrostatic potential were computed in VASP using the PBE functional and
projector augmented wave method. See the main text of the journal article for a description of computational details.
The atomic charges, dipoles, and quadrupoles were computed with the DDEC6 method as described in
(a) T. A. Manz and N. Gabaldon Limas, RSC Adv. 6 (2016) 47771-47801 DOI: 10.1039/c6ra04656h
(b) N. Gabaldon Limas and T. A. Manz, RSC Adv. 8 (2018) 2678-2707 DOI: 10.1039/c7ra11829e.
For each atom in the material, the electron cloud parameters were fit to the spherically averaged atom-in-material
electron density using radial positions for which this density was between 10^-4 and 10^-2 electrons per cubic bohr.
The polarizabilities, dispersion coefficients, and quantum Drude oscillator (QDO) parameters were fit using the MCLF method.
The magnetic structure of the system was optimized in VASP from the default ferromagnetic initial guess using spin polarization.
The atomic spin moments (ASMs) were computed on this optimized magnetic structure using the DDEC6 partition as inputs
to the method of T. A. Manz and D. S. Sholl, J. Chem. Theory Comput. 7 (2011) 4146-4164 DOI: 10.1021/ct200539n.
The RMSE and RRMSE were computed using a uniform grid with Ewald summation.
