# Supplementary material for: A collection of forcefield precursors for metal–organic frameworks
Source: RSC Adv. 2019 Nov 13;9(63):36492–507. doi: 10.1039/c9ra07327b (PMC9075174; doi:10.1039/c9ra07327b)
Supplement: RA-009-C9RA07327B-s4735 [file RA-009-C9RA07327B-s4735.xyz]

   48
jmolscript: load "" {1 1 1} spacegroup "x,y,z" unitcell [{      8.157000     0.000000     0.000000 }, {     -4.078458     9.317043     0.000000 }, {      0.000000     0.000000    11.613000 }]
Cu     4.078500     0.000000     2.903250     0.616187
Cu     4.078500     0.000000     8.709750     0.616195
H     -2.039229     4.658521     9.270658     0.155085
H      2.039271     4.658521     8.148842     0.155426
H     -2.039229     4.658521     2.342342     0.155085
H      2.039271     4.658521     3.464158     0.155426
C      5.445624     2.301310    10.226408     0.328438
C      5.810247     3.506935    10.919704     0.058811
C     -1.367082     7.015733    10.226408     0.328438
C     -1.731705     5.810108    10.919704     0.058811
C      2.711397     2.301310     7.193092     0.327383
C      2.346785     3.506935     6.499796     0.059581
C      1.367145     7.015733     7.193092     0.327383
C      1.731757     5.810108     6.499796     0.059581
C     -1.367082     7.015733     1.386592     0.328439
C     -1.731705     5.810108     0.693296     0.058821
C      5.445624     2.301310     1.386592     0.328439
C      5.810247     3.506935     0.693296     0.058821
C      1.367145     7.015733     4.419908     0.327385
C      1.731757     5.810108     5.113204     0.059589
C      2.711397     2.301310     4.419908     0.327384
C      2.346785     3.506935     5.113204     0.059589
C     -2.039229     4.658521    10.200859    -0.082158
C      2.039271     4.658521     7.218641    -0.082941
C     -2.039229     4.658521     1.412141    -0.082160
C      2.039271     4.658521     4.394359    -0.082943
N      5.109551     1.326747     9.736339    -0.355173
N     -1.031009     7.990296     9.736339    -0.355173
N      3.047461     1.326747     7.683161    -0.353828
N      1.031081     7.990296     7.683161    -0.353828
N     -1.031009     7.990296     1.876661    -0.355170
N      5.109551     1.326747     1.876661    -0.355170
N      1.031081     7.990296     3.929839    -0.353825
N      3.047461     1.326747     3.929839    -0.353825
P      2.039271     4.658521     0.000000     1.733039
P     -2.039229     4.658521     5.806500     1.738466
F      2.766872     3.808807    10.502797    -0.435972
F      1.311670     5.508236    10.502797    -0.435972
F      1.311670     5.508236     1.110203    -0.435973
F      2.766872     3.808807     1.110203    -0.435973
F      3.266904     5.623767     0.000000    -0.440702
F      0.811638     3.693276     0.000000    -0.440702
F      5.390163     3.808807     6.916703    -0.437659
F     -1.311621     5.508236     6.916703    -0.437659
F     -1.311621     5.508236     4.696297    -0.437660
F      5.390163     3.808807     4.696297    -0.437660
F      4.890147     5.623767     5.806500    -0.439840
F     -0.811605     3.693276     5.806500    -0.439840

The following XYZ coordinates are in angstroms. Other properties are in atomic units.
The sperically averaged electron density of each atom fit to a function of the form exp(a - br)
eigen_1, eigen_2 and eigen_3 are the three eigenvalues of traceless quadrupole moment tensor
  atom number  atomic symbol              X              Y              Z     net charge C6 coefficient C8 coefficient C10 coefficient fluctuating dipole atomic polarizability isotropic forcefield polarizability              a              b squared Pearson coefficient          <r^3>          <r^4>         wp_QDO          m_QDO          q_QDO       dipole_x       dipole_y       dipole_z         dipole            Qxy            Qxz            Qyz     Q(x^2-y^2)  Q(3z^2 - R^2)        eigen_1        eigen_2        eigen_3 static polarizability      alpha(xx)      alpha(xy)      alpha(xz)      alpha(yy)      alpha(yz)      alpha(zz) atomic spin moment
            1             Cu       4.078500       0.000000       2.903250       0.616187     101.776141 0.13228121E+04  0.38551143E+05                                18.635082                           12.685667       0.908425       2.140780                    0.997551      46.441866     120.851006       0.460688       0.456205      -1.108265      -0.000000      -0.000000      -0.001461       0.001461       0.002412      -0.000000      -0.000000      -0.056317      -0.043768      -0.020967      -0.014589       0.035556             25.063386      15.300561       0.000789      -0.000000      41.395130      -0.000000      18.494466           0.000078
            2             Cu       4.078500       0.000000       8.709750       0.616195     101.775152 0.13227968E+04  0.38550581E+05                                18.634966                           12.685592       0.908427       2.140783                    0.997551      46.441618     120.850112       0.460690       0.456205      -1.108266       0.000000       0.000000       0.001461       0.001461       0.002412       0.000000      -0.000000      -0.056314      -0.043768      -0.020965      -0.014589       0.035555             25.063228      15.300473       0.000788      -0.000000      41.394854       0.000001      18.494357           0.000072
            3              H      -2.039229       4.658521       9.270658       0.155085       0.869328 0.59106558E+01  0.54371756E+02                                 1.566402                            1.469359      -1.037990       2.414960                    0.998438       3.298972       9.255599       0.486091       1.369781      -0.689615       0.000000       0.000000      -0.040841       0.040841      -0.000781      -0.000000      -0.000000      -0.005175       0.006953      -0.003862       0.001544       0.002318              1.614992       1.294729       0.054793      -0.000000       1.307600      -0.000000       2.242647           0.000004
            4              H       2.039271       4.658521       8.148842       0.155426       0.866144 0.58855014E+01  0.54086336E+02                                 1.563217                            1.466786      -1.034803       2.416999                    0.998496       3.293467       9.237589       0.486206       1.370823      -0.689437      -0.000000      -0.000000       0.040965       0.040965       0.001257      -0.000000       0.000000      -0.005075       0.006780      -0.003962       0.001702       0.002260              1.611518       1.292726      -0.054656      -0.000000       1.305592       0.000000       2.236235           0.000004
            5              H      -2.039229       4.658521       2.342342       0.155085       0.869329 0.59106650E+01  0.54371875E+02                                 1.566405                            1.469361      -1.037995       2.414958                    0.998438       3.298977       9.255624       0.486089       1.369784      -0.689615       0.000000      -0.000000       0.040841       0.040841      -0.000781      -0.000000      -0.000000      -0.005175       0.006953      -0.003862       0.001544       0.002318              1.614995       1.294731       0.054793       0.000000       1.307602       0.000000       2.242651           0.000004
            6              H       2.039271       4.658521       3.464158       0.155426       0.866145 0.58855157E+01  0.54086504E+02                                 1.563219                            1.466788      -1.034807       2.416998                    0.998496       3.293473       9.237612       0.486206       1.370824      -0.689437      -0.000000      -0.000000      -0.040965       0.040965       0.001257       0.000000       0.000000      -0.005074       0.006780      -0.003961       0.001702       0.002260              1.611520       1.292727      -0.054656       0.000000       1.305594      -0.000000       2.236238           0.000004
            7              C       5.445624       2.301310      10.226408       0.328438      37.157002 0.31196394E+03  0.67702850E+04                                10.020763                            6.274978       0.156238       2.107817                    0.999203      23.571532      65.739029       0.596283       0.473316      -1.027623       0.010279       0.045364       0.001688       0.046545      -0.039417      -0.027268      -0.083313       0.092448       0.091221      -0.125268       0.045330       0.079937             12.840401       7.632601       5.169937       3.080837      19.663583       8.379905      11.225021           0.000013
            8              C       5.810247       3.506935      10.919704       0.058811      39.266568 0.41126795E+03  0.95065897E+04                                10.109137                            6.844624      -0.118233       1.988717                    0.998165      26.326710      74.304055       0.620298       0.427175      -1.060665      -0.002425       0.012084      -0.017420       0.021339      -0.000754       0.003211       0.020176       0.000174      -0.034746      -0.025197       0.006087       0.019110             12.750270       7.507351       4.549863       0.596992      16.948779       1.589564      13.794680           0.000005
            9              C      -1.367082       7.015733      10.226408       0.328438      37.157005 0.31196399E+03  0.67702863E+04                                10.020763                            6.274978       0.156238       2.107817                    0.999203      23.571535      65.739036       0.596283       0.473316      -1.027623      -0.010279      -0.045364       0.001688       0.046545      -0.039417       0.027268       0.083313       0.092448       0.091222      -0.125268       0.045330       0.079937             12.840400       7.632600       5.169936      -3.080837      19.663580      -8.379905      11.225021           0.000013
           10              C      -1.731705       5.810108      10.919704       0.058811      39.266580 0.41126822E+03  0.95065973E+04                                10.109139                            6.844626      -0.118232       1.988717                    0.998165      26.326712      74.304059       0.620298       0.427175      -1.060665       0.002425      -0.012084      -0.017419       0.021339      -0.000754      -0.003211      -0.020176       0.000174      -0.034746      -0.025197       0.006087       0.019110             12.750272       7.507352       4.549865      -0.596993      16.948786      -1.589568      13.794677           0.000005
           11              C       2.711397       2.301310       7.193092       0.327383      37.214483 0.31250603E+03  0.67847868E+04                                10.028903                            6.279256       0.151537       2.105773                    0.999174      23.593246      65.806308       0.596265       0.473140      -1.027751      -0.009160       0.045974      -0.000535       0.046881       0.039246      -0.028092       0.083146       0.095113       0.094630      -0.126236       0.045829       0.080407             12.851750       7.638532      -5.175365       3.083747      19.682445      -8.387970      11.234274           0.000013
           12              C       2.346785       3.506935       6.499796       0.059581      39.203038 0.41046661E+03  0.94831492E+04                                10.097659                            6.837317      -0.116757       1.989446                    0.998131      26.300890      74.204471       0.620735       0.427095      -1.060747       0.001831       0.011059       0.017452       0.020742       0.000832       0.003893      -0.020183       0.001323      -0.033316      -0.025250       0.006464       0.018786             12.735035       7.498072      -4.543165       0.596312      16.927696      -1.587995      13.779338           0.000005
           13              C       1.367145       7.015733       7.193092       0.327383      37.214486 0.31250607E+03  0.67847880E+04                                10.028904                            6.279257       0.151537       2.105773                    0.999174      23.593248      65.806318       0.596265       0.473140      -1.027751       0.009160      -0.045974      -0.000536       0.046881       0.039246       0.028092      -0.083146       0.095113       0.094630      -0.126236       0.045829       0.080407             12.851751       7.638532      -5.175364      -3.083747      19.682446       8.387971      11.234277           0.000013
           14              C       1.731757       5.810108       6.499796       0.059581      39.203048 0.41046685E+03  0.94831559E+04                                10.097661                            6.837319      -0.116757       1.989446                    0.998131      26.300891      74.204474       0.620735       0.427095      -1.060747      -0.001831      -0.011059       0.017452       0.020742       0.000832      -0.003893       0.020183       0.001323      -0.033316      -0.025250       0.006464       0.018786             12.735038       7.498074      -4.543167      -0.596313      16.927703       1.587999      13.779336           0.000005
           15              C      -1.367082       7.015733       1.386592       0.328439      37.157052 0.31196445E+03  0.67702979E+04                                10.020766                            6.274980       0.156240       2.107817                    0.999203      23.571554      65.739075       0.596283       0.473316      -1.027624      -0.010279      -0.045363      -0.001688       0.046544      -0.039417      -0.027268      -0.083313       0.092447       0.091221      -0.125267       0.045330       0.079937             12.840405       7.632602       5.169939       3.080837      19.663590       8.379908      11.225023           0.000016
           16              C      -1.731705       5.810108       0.693296       0.058821      39.266457 0.41126674E+03  0.95065546E+04                                10.109118                            6.844613      -0.118231       1.988718                    0.998165      26.326662      74.303882       0.620299       0.427175      -1.060665       0.002425      -0.012085       0.017419       0.021339      -0.000754       0.003211       0.020175       0.000174      -0.034746      -0.025196       0.006087       0.019110             12.750243       7.507336       4.549852       0.596990      16.948745       1.589560      13.794648           0.000005
           17              C       5.445624       2.301310       1.386592       0.328439      37.157054 0.31196446E+03  0.67702980E+04                                10.020766                            6.274979       0.156241       2.107817                    0.999203      23.571555      65.739073       0.596283       0.473316      -1.027624       0.010279       0.045363      -0.001689       0.046544      -0.039417       0.027268       0.083313       0.092447       0.091221      -0.125267       0.045330       0.079937             12.840405       7.632602       5.169939      -3.080837      19.663590      -8.379907      11.225022           0.000016
           18              C       5.810247       3.506935       0.693296       0.058821      39.266451 0.41126656E+03  0.95065493E+04                                10.109116                            6.844611      -0.118231       1.988718                    0.998165      26.326663      74.303883       0.620299       0.427175      -1.060665      -0.002425       0.012085       0.017419       0.021339      -0.000754      -0.003211      -0.020175       0.000174      -0.034746      -0.025196       0.006087       0.019110             12.750241       7.507334       4.549851      -0.596988      16.948738      -1.589556      13.794651           0.000005
           19              C       1.367145       7.015733       4.419908       0.327385      37.214525 0.31250646E+03  0.67847977E+04                                10.028905                            6.279257       0.151539       2.105774                    0.999174      23.593265      65.806346       0.596265       0.473139      -1.027751       0.009159      -0.045974       0.000536       0.046880       0.039246      -0.028092       0.083146       0.095112       0.094630      -0.126236       0.045829       0.080407             12.851753       7.638532      -5.175366       3.083747      19.682450      -8.387972      11.234276           0.000016
           20              C       1.731757       5.810108       5.113204       0.059589      39.202951 0.41046570E+03  0.94831224E+04                                10.097643                            6.837308      -0.116755       1.989447                    0.998131      26.300852      74.204331       0.620736       0.427095      -1.060747      -0.001831      -0.011060      -0.017452       0.020742       0.000832       0.003893      -0.020183       0.001322      -0.033316      -0.025250       0.006463       0.018786             12.735014       7.498061      -4.543156       0.596310      16.927669      -1.587991      13.779311           0.000005
           21              C       2.711397       2.301310       4.419908       0.327384      37.214526 0.31250645E+03  0.67847974E+04                                10.028904                            6.279257       0.151539       2.105774                    0.999174      23.593265      65.806341       0.596265       0.473139      -1.027751      -0.009159       0.045974       0.000536       0.046880       0.039247       0.028092      -0.083146       0.095112       0.094630      -0.126236       0.045829       0.080407             12.851753       7.638532      -5.175366      -3.083747      19.682451       8.387972      11.234275           0.000015
           22              C       2.346785       3.506935       5.113204       0.059589      39.202943 0.41046549E+03  0.94831164E+04                                10.097641                            6.837306      -0.116755       1.989447                    0.998131      26.300852      74.204329       0.620736       0.427095      -1.060747       0.001831       0.011060      -0.017452       0.020742       0.000832      -0.003893       0.020183       0.001322      -0.033316      -0.025250       0.006463       0.018786             12.735011       7.498059      -4.543154      -0.596309      16.927661       1.587988      13.779314           0.000005
           23              C      -2.039229       4.658521      10.200859      -0.082158      34.034951 0.42484940E+03  0.99706778E+04                                 9.407524                            7.067842      -0.083401       1.980911                    0.996889      28.307383      82.378383       0.591898       0.440930      -1.044900      -0.000000      -0.000000       0.010659       0.010659      -0.029419      -0.000000      -0.000000       0.097951      -0.062690      -0.046683      -0.020897       0.067580             11.164592       7.150363       3.997819      -0.000001      14.794343      -0.000003      11.549069           0.000017
           24              C       2.039271       4.658521       7.218641      -0.082941      34.165441 0.42685163E+03  0.10030446E+05                                 9.434726                            7.087449      -0.125128       1.966432                    0.996761      28.371047      82.643106       0.590648       0.441300      -1.044577      -0.000000      -0.000000      -0.011182       0.011182       0.027834      -0.000000      -0.000000       0.098105      -0.059445      -0.046492      -0.019815       0.066307             11.198560       7.172957      -4.014437      -0.000001      14.847135       0.000003      11.575587           0.000018
           25              C      -2.039229       4.658521       1.412141      -0.082160      34.035086 0.42485139E+03  0.99707364E+04                                 9.407547                            7.067857      -0.083403       1.980909                    0.996889      28.307453      82.378642       0.591897       0.440930      -1.044900       0.000000      -0.000000      -0.010658       0.010658      -0.029418       0.000000      -0.000000       0.097951      -0.062689      -0.046684      -0.020896       0.067580             11.164621       7.150381       3.997831       0.000001      14.794383       0.000003      11.549099           0.000018
           26              C       2.039271       4.658521       4.394359      -0.082943      34.165557 0.42685333E+03  0.10030496E+05                                 9.434747                            7.087463      -0.125129       1.966430                    0.996761      28.371108      82.643338       0.590647       0.441300      -1.044577       0.000000      -0.000000       0.011182       0.011182       0.027833      -0.000000       0.000000       0.098105      -0.059444      -0.046492      -0.019815       0.066306             11.198587       7.172974      -4.014448       0.000001      14.847173      -0.000003      11.575614           0.000018
           27              N       5.109551       1.326747       9.736339      -0.355173      50.649807 0.53876841E+03  0.13062504E+05                                11.139337                            7.433887       0.606944       2.181835                    0.999626      29.558883      80.092371       0.656781       0.384646      -1.110604      -0.003376      -0.015734      -0.011534       0.019798      -0.058526      -0.027022      -0.087091       0.132544       0.084478      -0.149232       0.069676       0.079555             14.187546       9.053990       5.701696       3.606189      21.398301       8.569887      12.110348           0.000011
           28              N      -1.031009       7.990296       9.736339      -0.355173      50.649805 0.53876838E+03  0.13062503E+05                                11.139337                            7.433887       0.606944       2.181835                    0.999626      29.558881      80.092368       0.656781       0.384646      -1.110604       0.003376       0.015733      -0.011534       0.019798      -0.058526       0.027022       0.087091       0.132544       0.084478      -0.149232       0.069677       0.079555             14.187547       9.053990       5.701696      -3.606189      21.398301      -8.569887      12.110349           0.000011
           29              N       3.047461       1.326747       7.683161      -0.353828      50.587998 0.53794390E+03  0.13037661E+05                                11.131507                            7.428947       0.610881       2.183269                    0.999630      29.536174      80.018772       0.656893       0.384724      -1.110536       0.003473      -0.017056       0.011545       0.020887       0.057978      -0.024575       0.086499       0.134119       0.088554      -0.148580       0.067892       0.080688             14.177237       9.047618      -5.697086       3.603126      21.382522      -8.562937      12.101570           0.000011
           30              N       1.031081       7.990296       7.683161      -0.353828      50.588009 0.53794403E+03  0.13037665E+05                                11.131509                            7.428948       0.610880       2.183269                    0.999630      29.536176      80.018784       0.656893       0.384724      -1.110536      -0.003473       0.017056       0.011545       0.020887       0.057978       0.024575      -0.086499       0.134118       0.088555      -0.148580       0.067891       0.080689             14.177240       9.047620      -5.697086      -3.603127      21.382527       8.562939      12.101573           0.000011
           31              N      -1.031009       7.990296       1.876661      -0.355170      50.649749 0.53876767E+03  0.13062480E+05                                11.139323                            7.433878       0.606945       2.181835                    0.999626      29.558878      80.092326       0.656782       0.384645      -1.110604       0.003377       0.015733       0.011533       0.019797      -0.058526      -0.027022      -0.087091       0.132545       0.084478      -0.149232       0.069677       0.079556             14.187527       9.053978       5.701687       3.606182      21.398273       8.569874      12.110331           0.000010
           32              N       5.109551       1.326747       1.876661      -0.355170      50.649751 0.53876766E+03  0.13062480E+05                                11.139324                            7.433879       0.606945       2.181835                    0.999626      29.558876      80.092324       0.656782       0.384646      -1.110604      -0.003376      -0.015733       0.011533       0.019797      -0.058526       0.027022       0.087091       0.132545       0.084478      -0.149233       0.069677       0.079556             14.187529       9.053979       5.701688      -3.606183      21.398275      -8.569874      12.110331           0.000010
           33              N       1.031081       7.990296       3.929839      -0.353825      50.587947 0.53794324E+03  0.13037641E+05                                11.131494                            7.428939       0.610881       2.183269                    0.999630      29.536171      80.018734       0.656894       0.384723      -1.110536      -0.003473       0.017056      -0.011544       0.020886       0.057978      -0.024575       0.086500       0.134120       0.088555      -0.148581       0.067892       0.080689             14.177219       9.047607      -5.697077       3.603120      21.382496      -8.562925      12.101554           0.000010
           34              N       3.047461       1.326747       3.929839      -0.353825      50.587943 0.53794317E+03  0.13037638E+05                                11.131494                            7.428939       0.610881       2.183269                    0.999630      29.536168      80.018726       0.656894       0.384723      -1.110536       0.003473      -0.017056      -0.011544       0.020886       0.057978       0.024575      -0.086500       0.134119       0.088554      -0.148581       0.067892       0.080689             14.177219       9.047607      -5.697078      -3.603120      21.382496       8.562924      12.101553           0.000010
           35              P       2.039271       4.658521       0.000000       1.733039      55.037997 0.95388382E+03  0.26959314E+05                                12.071904                           10.241676       0.039335       1.861247                    0.999745      41.152843     124.598053       0.525551       0.412361      -1.080039      -0.000000       0.000000       0.000000       0.000000       0.001840      -0.000000       0.000000      -0.004583       0.002487      -0.003354       0.000829       0.002525             12.977023      15.881857      -1.022986       0.000000       9.826525      -0.000000      13.222687           0.000001
           36              P      -2.039229       4.658521       5.806500       1.738466      54.581255 0.94283464E+03  0.26559205E+05                                12.004758                           10.182402       0.053897       1.866639                    0.999729      40.885471     123.427535       0.527267       0.412379      -1.080447       0.000000       0.000000      -0.000000       0.000000       0.006878       0.000000      -0.000000      -0.008409       0.005873      -0.009040       0.001958       0.007082             12.906875      15.790046       1.016016       0.000000       9.777271       0.000000      13.153309           0.000001
           37              F       2.766872       3.808807      10.502797      -0.435972      19.649125 0.30938040E+03  0.63719301E+04                                 5.547704                            5.297830       0.908449       2.470962                    0.999059      21.300904      49.112527       0.874165       0.340200      -1.173572       0.022892      -0.029897      -0.034964       0.051384      -0.009753      -0.015647       0.008935      -0.002610       0.039493      -0.018341      -0.008125       0.026467              5.677213       5.808984      -1.112571      -1.191841       4.663558       1.233593       6.559097          -0.000001
           38              F       1.311670       5.508236      10.502797      -0.435972      19.649129 0.30938052E+03  0.63719333E+04                                 5.547704                            5.297831       0.908449       2.470962                    0.999059      21.300906      49.112533       0.874165       0.340200      -1.173572      -0.022892       0.029897      -0.034964       0.051384      -0.009753       0.015647      -0.008935      -0.002610       0.039494      -0.018341      -0.008125       0.026467              5.677214       5.808984      -1.112572       1.191840       4.663560      -1.233593       6.559097          -0.000001
           39              F       1.311670       5.508236       1.110203      -0.435973      19.649155 0.30938105E+03  0.63719471E+04                                 5.547710                            5.297836       0.908447       2.470961                    0.999059      21.300919      49.112578       0.874164       0.340200      -1.173572      -0.022892       0.029896       0.034964       0.051384      -0.009753      -0.015647       0.008935      -0.002610       0.039494      -0.018342      -0.008125       0.026467              5.677219       5.808991      -1.112574      -1.191842       4.663565       1.233594       6.559103          -0.000001
           40              F       2.766872       3.808807       1.110203      -0.435973      19.649159 0.30938109E+03  0.63719482E+04                                 5.547711                            5.297837       0.908446       2.470960                    0.999059      21.300920      49.112584       0.874164       0.340200      -1.173572       0.022892      -0.029896       0.034964       0.051384      -0.009753       0.015647      -0.008934      -0.002610       0.039494      -0.018342      -0.008125       0.026467              5.677221       5.808992      -1.112574       1.191843       4.663565      -1.233595       6.559106          -0.000000
           41              F       3.266904       5.623767       0.000000      -0.440702      17.689787 0.27658896E+03  0.55578015E+04                                 5.158664                            4.996591       0.527499       2.326188                    0.998654      21.484385      49.466718       0.900521       0.338489      -1.171124       0.043546       0.035316      -0.000000       0.056067       0.016768      -0.000000      -0.000000       0.000307      -0.028185      -0.012071      -0.009395       0.021466              5.248891       7.247912       1.284423      -0.000000       4.497453      -0.000000       4.001307           0.000005
           42              F       0.811638       3.693276       0.000000      -0.440702      17.689784 0.27658887E+03  0.55577992E+04                                 5.158663                            4.996590       0.527499       2.326189                    0.998654      21.484383      49.466713       0.900521       0.338489      -1.171124      -0.043546      -0.035316      -0.000000       0.056067       0.016768       0.000000       0.000000       0.000307      -0.028185      -0.012071      -0.009395       0.021466              5.248891       7.247914       1.284423       0.000000       4.497452       0.000000       4.001307           0.000005
           43              F       5.390163       3.808807       6.916703      -0.437659      19.667202 0.30974477E+03  0.63814161E+04                                 5.552508                            5.301960       0.900958       2.468503                    0.998967      21.309857      49.143416       0.873560       0.340330      -1.173441      -0.023170      -0.029898       0.035875       0.052132       0.010580      -0.015474      -0.009643      -0.002468       0.037972      -0.018476      -0.008370       0.026846              5.682531       5.814132       1.114294      -1.193796       4.667406      -1.235635       6.566057          -0.000001
           44              F      -1.311621       5.508236       6.916703      -0.437659      19.667204 0.30974483E+03  0.63814177E+04                                 5.552508                            5.301960       0.900958       2.468503                    0.998967      21.309858      49.143418       0.873560       0.340330      -1.173441       0.023170       0.029898       0.035875       0.052132       0.010580       0.015474       0.009643      -0.002468       0.037972      -0.018476      -0.008370       0.026846              5.682531       5.814132       1.114294       1.193795       4.667407       1.235635       6.566056          -0.000001
           45              F      -1.311621       5.508236       4.696297      -0.437660      19.667232 0.30974541E+03  0.63814329E+04                                 5.552514                            5.301966       0.900956       2.468502                    0.998967      21.309871      49.143465       0.873560       0.340330      -1.173441       0.023170       0.029897      -0.035875       0.052132       0.010580      -0.015474      -0.009643      -0.002468       0.037972      -0.018476      -0.008370       0.026846              5.682538       5.814139       1.114296      -1.193796       4.667412      -1.235636       6.566063          -0.000001
           46              F       5.390163       3.808807       4.696297      -0.437660      19.667235 0.30974542E+03  0.63814332E+04                                 5.552515                            5.301966       0.900955       2.468501                    0.998967      21.309872      49.143470       0.873560       0.340330      -1.173441      -0.023170      -0.029897      -0.035875       0.052132       0.010580       0.015474       0.009643      -0.002468       0.037972      -0.018476      -0.008370       0.026846              5.682539       5.814140       1.114296       1.193798       4.667412       1.235637       6.566065          -0.000001
           47              F       4.890147       5.623767       5.806500      -0.439840      17.684617 0.27650031E+03  0.55557771E+04                                 5.159613                            4.997312       0.529137       2.326874                    0.998860      21.478055      49.456944       0.900012       0.338695      -1.170903      -0.041916       0.034482       0.000000       0.054277      -0.018412      -0.000000       0.000000       0.001842      -0.031669      -0.013157      -0.010556       0.023713              5.250051       7.249927      -1.285405      -0.000000       4.498426       0.000000       4.001799           0.000005
           48              F      -0.811605       3.693276       5.806500      -0.439840      17.684620 0.27650032E+03  0.55557775E+04                                 5.159613                            4.997312       0.529136       2.326874                    0.998860      21.478056      49.456949       0.900012       0.338695      -1.170903       0.041916      -0.034482       0.000000       0.054277      -0.018412       0.000000      -0.000000       0.001842      -0.031669      -0.013157      -0.010556       0.023713              5.250052       7.249930      -1.285405       0.000000       4.498426      -0.000000       4.001800           0.000005

******************************************************
Auxiliary information for the entire system
The total spin magnetic moment of the unit cell is   0.000491
The total net atomic charge of the unit cell is   -0.000004
Accuracy of reproducing the electrostatic potential in the unit cell:
  The inner radius (bohr) =    5.0000
  The outer radius (bohr) =   12.0000
  Valid grid points have density less than (e/(bohr^3)) =    0.0001
  The number of valid grid points were=        26966
  The rms potential error without charges in kcal/mol is=      2.50489
  The rms potential error with partial charges in kcal/mol is=      0.39642
  The RRMSE value at monopole order=      0.15826
  The rms potential error with partial charges and cloud penetration in kcal/mol is=      0.39065
  The RRMSE value at monopole order with cloud penetration is=      0.15595
  The rms potential error with partial charges and atomic dipoles in kcal/mol is=      0.23549
  The RRMSE value at dipole order=      0.09401
  The rms potential error with partial charges, atomic dipoles and cloud penetration in kcal/mol is=      0.23364
  The RRMSE value at dipole order with cloud penetration=      0.09328

******************************************************
The electron densities and ab initio electrostatic potential were computed in VASP using the PBE functional and
projector augmented wave method. See the main text of the journal article for a description of computational details.
The atomic charges, dipoles, and quadrupoles were computed with the DDEC6 method as described in
(a) T. A. Manz and N. Gabaldon Limas, RSC Adv. 6 (2016) 47771-47801 DOI: 10.1039/c6ra04656h
(b) N. Gabaldon Limas and T. A. Manz, RSC Adv. 8 (2018) 2678-2707 DOI: 10.1039/c7ra11829e.
For each atom in the material, the electron cloud parameters were fit to the spherically averaged atom-in-material
electron density using radial positions for which this density was between 10^-4 and 10^-2 electrons per cubic bohr.
The polarizabilities, dispersion coefficients, and quantum Drude oscillator (QDO) parameters were fit using the MCLF method.
The magnetic structure of the system was optimized in VASP from the default ferromagnetic initial guess using spin polarization.
The atomic spin moments (ASMs) were computed on this optimized magnetic structure using the DDEC6 partition as inputs
to the method of T. A. Manz and D. S. Sholl, J. Chem. Theory Comput. 7 (2011) 4146-4164 DOI: 10.1021/ct200539n.
The RMSE and RRMSE were computed using a uniform grid with Ewald summation.
