# Supplementary material for: A collection of forcefield precursors for metal–organic frameworks
Source: RSC Adv. 2019 Nov 13;9(63):36492–507. doi: 10.1039/c9ra07327b (PMC9075174; doi:10.1039/c9ra07327b)
Supplement: RA-009-C9RA07327B-s4736 [file RA-009-C9RA07327B-s4736.xyz]

  138
jmolscript: load "" {1 1 1} spacegroup "x,y,z" unitcell [{     11.223200     0.000000     0.000000 }, {     -3.278536    10.733658     0.000000 }, {     -2.150166    -2.904987    20.945473 }]
Mn    -1.992015     4.624591     4.023625     1.032261
Mn     5.143334    -0.898310     6.449111     1.032185
Mn    -3.436687     3.204080    16.921848     1.033613
Mn     3.929700    -2.006677    14.496362     1.032942
Mn     7.022085     1.985397     5.236368     1.097733
Mn    -1.227587     5.843274    15.709105     1.098648
H      5.889531     3.608279    10.334496     0.104698
H      7.196249     3.717910     8.189680     0.123909
H      5.195216    10.248757     1.979347     0.105679
H      5.931316     9.032481     0.192698     0.113473
H      0.314243     2.068242     1.610707     0.119687
H      3.694967     3.369639    19.322199     0.121679
H      6.546953     5.378985     0.601135     0.126330
H     -0.057036     4.268695     8.327920     0.118024
H      3.776380     3.904200     3.085268     0.124739
H      5.139148     2.594473     0.138240     0.104682
H      5.416019     1.312726     2.283057     0.123899
H     -1.414505     1.318677     8.493389     0.105673
H     -0.036252     0.969985    10.280038     0.113475
H      4.983350     8.376451     8.862030     0.119692
H      2.576134     1.858037    12.096011     0.121674
H      3.637725     1.448465     9.871601     0.126330
H      2.770420     8.088736     2.144816     0.118012
H      4.238838     4.529006     7.387468     0.124734
H     -0.095033     4.220392    10.610977     0.104674
H     -1.401751     4.110761    12.755793     0.123873
H      0.599282    -2.420086    18.966126     0.105652
H     -0.136818    -1.203810    20.752775     0.113490
H      5.480255     5.760429    19.334766     0.119670
H      2.099531     4.459032     1.623274     0.121701
H     -0.752455     2.449686    20.344338     0.126354
H      5.851534     3.559976    12.617553     0.117993
H      2.018118     3.924471    17.860205     0.124691
H      0.655350     5.234198    20.807233     0.104660
H      0.378479     6.515945    18.662416     0.123857
H      7.209003     6.509994    12.452084     0.105640
H      5.830750     6.858686    10.665435     0.113487
H      0.811148    -0.547780    12.083443     0.119665
H      3.218364     5.970634     8.849462     0.121708
H      2.156773     6.380206    11.073872     0.126340
H      3.024078    -0.260065    18.800657     0.117970
H      1.555660     3.299665    13.558005     0.124679
C      7.906445     3.837384    10.106610     0.085753
C      5.443163     7.263020    20.728687     0.086394
C     -2.014254     4.080818     6.548183     0.604622
C      6.685150     3.691533    10.809959    -0.136309
C      7.974458     3.838294     8.683784    -0.146723
C      9.245342    -0.218795     1.531114    -0.108757
C     -2.072333     4.008415     8.037616    -0.017488
C      6.405265     9.781986     0.469179    -0.148185
C      6.430089     4.123285     2.921893     0.612120
C      9.386015     1.760511     3.102025     0.628378
C     -0.144355     1.312184     1.319565    -0.174437
C      9.923942     0.925476     1.964057    -0.026556
C      2.807747     3.199018    19.546315    -0.148680
C      5.659402     5.177591     0.791739    -0.170493
C     -0.864399     4.157444     8.774059    -0.114232
C      2.493931     2.605210    20.786287     0.084143
C      5.347156     4.570741     1.970969    -0.021756
C      3.991045     4.306432     2.274678    -0.108407
C      5.509220     0.598607     0.366127     0.085739
C     -0.636737    -0.951244    10.689522     0.086392
C      2.378356    10.015465     3.924553     0.604643
C      3.141777    -1.095750    20.608251    -0.136342
C      5.528218     0.533295     1.788953    -0.146737
C     -1.443606     0.503007     8.941622    -0.108775
C      2.430635    10.092162     2.435121    -0.017506
C     -0.614613     0.297763    10.003558    -0.148192
C      4.804515     1.927049     7.550843     0.612126
C      7.927716    -0.209727     7.370712     0.628388
C      5.572463     9.035906     9.153172    -0.174433
C      8.883468    -0.480258     8.508679    -0.026570
C      2.480137     2.756400    11.871894    -0.148685
C      3.571061     2.356134     9.680998    -0.170487
C      2.640970     8.893382     1.698678    -0.114248
C      2.956371     3.229991    10.631922     0.084131
C      4.060229     2.832034     8.501767    -0.021774
C      3.916860     4.206203     8.198058    -0.108427
C     -2.111947     3.991287    10.838863     0.085713
C      0.351335     0.565651     0.216786     0.086423
C      7.808752     3.747853    14.397290     0.604767
C     -0.890652     4.137138    10.135514    -0.136373
C     -2.179960     3.990377    12.261689    -0.146689
C     -0.172308    -2.686192    19.414359    -0.108825
C      7.866831     3.820256    12.907857    -0.017653
C     -0.610767    -1.953315    20.476294    -0.148150
C     -0.635591     3.705386    18.023580     0.612288
C     -3.591517     6.068160    17.843448     0.628542
C      5.938853     6.516487    19.625908    -0.174383
C     -4.129444     6.903195    18.981416    -0.026726
C      2.986751     4.629653     1.399158    -0.148660
C      0.135096     2.651080    20.153734    -0.170421
C      6.658897     3.671227    12.171414    -0.114310
C      3.300567     5.223461     0.159186     0.084123
C      0.447342     3.257930    18.974504    -0.021896
C      1.803453     3.522239    18.670795    -0.108502
C      0.285278     7.230064    20.579346     0.085706
C      6.431235     8.779915    10.255951     0.086420
C      3.416142    -2.186794    17.020920     0.604751
C      2.652721     8.924421     0.337222    -0.136404
C      0.266280     7.295376    19.156520    -0.146734
C     -3.985096     7.325664    12.003851    -0.108843
C      3.363863    -2.263491    18.510352    -0.017653
C      6.409111     7.530908    10.941915    -0.148161
C      0.989983     5.901622    13.394630     0.612256
C     -2.133218     8.038398    13.574761     0.628510
C      0.222035    -1.207235    11.792301    -0.174391
C     -3.088970     8.308929    12.436794    -0.026716
C      3.314361     5.072271     9.073579    -0.148669
C      2.223437     5.472537    11.264475    -0.170426
C      3.153528    -1.064711    19.246795    -0.114327
C      2.838127     4.598680    10.313551     0.084115
C      1.734269     4.996637    12.443706    -0.021896
C      1.877638     3.622468    12.747415    -0.108522
O      8.208795     3.711526     5.858239    -0.590135
O     -1.231097     2.831076     3.338918    -0.587081
O      8.400080     1.315201     3.723267    -0.560529
O     -1.015857     4.589668     6.005905    -0.543411
O      7.597231     4.538659     2.713067    -0.586394
O      6.078856     3.336390     3.843704    -0.551445
O      5.717911     0.346211     4.614497    -0.590164
O      3.802364     9.631545     7.133819    -0.587078
O      8.065590     0.863287     6.749469    -0.560557
O      2.183355     8.911971     4.466832    -0.543438
O      4.748206     0.689476     7.759669    -0.586381
O      5.454484     2.492831     6.629033    -0.551471
O     -2.414297     4.117145    15.087234    -0.590279
O      7.025595     4.997595    17.606555    -0.587092
O     -2.605582     6.513470    17.222206    -0.560595
O      6.810355     3.239003    14.939568    -0.543383
O     -1.802733     3.290012    18.232406    -0.586414
O     -0.284358     4.492281    17.101769    -0.551524
O      0.076587     7.482460    16.330976    -0.590301
O      1.992134    -1.802874    13.811654    -0.587071
O     -2.271092     6.965384    14.196004    -0.560669
O      3.611143    -1.083300    16.478641    -0.543423
O      1.046292     7.139195    13.185804    -0.586368
O      0.340014     5.335840    14.316440    -0.551588

The following XYZ coordinates are in angstroms. Other properties are in atomic units.
The sperically averaged electron density of each atom fit to a function of the form exp(a - br)
eigen_1, eigen_2 and eigen_3 are the three eigenvalues of traceless quadrupole moment tensor
  atom number  atomic symbol              X              Y              Z     net charge C6 coefficient C8 coefficient C10 coefficient fluctuating dipole atomic polarizability isotropic forcefield polarizability              a              b squared Pearson coefficient          <r^3>          <r^4>         wp_QDO          m_QDO          q_QDO       dipole_x       dipole_y       dipole_z         dipole            Qxy            Qxz            Qyz     Q(x^2-y^2)  Q(3z^2 - R^2)        eigen_1        eigen_2        eigen_3 static polarizability      alpha(xx)      alpha(xy)      alpha(xz)      alpha(yy)      alpha(yz)      alpha(zz) atomic spin moment
            1             Mn      -1.992015       4.624591       4.023625       1.032261     138.269679 0.35996396E+04  0.13422460E+06                                21.158954                           19.107617       0.050664       1.822811                    0.999772      52.843848     153.617957       0.431865       0.380352      -1.164243       0.058727       0.021286      -0.055159       0.083333       0.032576      -0.059258      -0.045307       0.104136       0.004158      -0.078477      -0.029456       0.107933             23.049827      19.605549       0.367962       4.104934      20.316865       0.480917      29.227069           4.779174
            2             Mn       5.143334      -0.898310       6.449111       1.032185     138.274362 0.35997958E+04  0.13423190E+06                                21.159411                           19.108017       0.050655       1.822801                    0.999772      52.844852     153.621803       0.431861       0.380351      -1.164243      -0.003209      -0.062386       0.055165       0.083340      -0.002073      -0.026022      -0.069919      -0.122766       0.004183      -0.078480      -0.029464       0.107943             23.050355      20.050968       0.503925      -0.739235      19.872232       4.066438      29.227864           4.779361
            3             Mn      -3.436687       3.204080      16.921848       1.033613     138.090416 0.35936463E+04  0.13394047E+06                                21.137345                           19.088598       0.052413       1.823489                    0.999772      52.819114     153.493207       0.432201       0.380228      -1.164380      -0.058830      -0.021662       0.055315       0.083606       0.032618      -0.059568      -0.045426       0.103562       0.003767      -0.078352      -0.029774       0.108125             23.026012      19.585112       0.366432       4.100023      20.296069       0.480692      29.196855           4.779629
            4             Mn       3.929700      -2.006677      14.496362       1.032942     138.163299 0.35961060E+04  0.13405701E+06                                21.146152                           19.096412       0.051707       1.823213                    0.999772      52.829193     153.543983       0.432063       0.380279      -1.164324       0.003416       0.062538      -0.055292       0.083546      -0.001966      -0.026053      -0.070161      -0.122523       0.004101      -0.078445      -0.029657       0.108101             23.035707      20.038616       0.503052      -0.738522      19.858986       4.063337      29.209518           4.779634
            5             Mn       7.022085       1.985397       5.236368       1.097733     140.867394 0.27270710E+04  0.95830360E+05                                22.886292                           17.898283       0.029039       1.817870                    0.999928      52.261435     152.417196       0.395678       0.440512      -1.111031      -0.020128       0.014896      -0.000001       0.025041      -0.029510       0.051185       0.069152       0.018029      -0.106016      -0.111007       0.048526       0.062481             28.766598      23.259859       0.704763      -1.149288      23.690372      -1.552731      39.349564           4.691828
            6             Mn      -1.227587       5.843274      15.709105       1.098648     140.855558 0.27266770E+04  0.95809738E+05                                22.881846                           17.894548       0.029917       1.818197                    0.999928      52.253218     152.370630       0.395814       0.440392      -1.111146       0.020153      -0.014894      -0.000018       0.025059      -0.029499       0.051293       0.069301       0.018008      -0.106029      -0.111185       0.048514       0.062671             28.761579      23.255605       0.702897      -1.148199      23.684971      -1.551329      39.344159           4.693499
            7              H       5.889531       3.608279      10.334496       0.104698       1.038861 0.73215418E+01  0.71251300E+02                                 1.760594                            1.627556      -1.439403       2.184805                    0.992838       3.904091      11.369132       0.463890       1.356753      -0.689340      -0.027187      -0.001722      -0.015349       0.031268      -0.000619      -0.003151       0.000311       0.018543       0.024181      -0.013324       0.003207       0.010118              1.839975       2.427003       0.131339       0.462826       1.367472       0.097320       1.725451           0.000013
            8              H       7.196249       3.717910       8.189680       0.123909       1.029404 0.75608133E+01  0.74297892E+02                                 1.773884                            1.676200      -1.311104       2.265369                    0.993718       3.760929      11.065820       0.447284       1.393523      -0.683603      -0.029171      -0.005995      -0.019650       0.035679       0.000438       0.001068      -0.004152       0.011978       0.003817      -0.008456       0.002803       0.005653              1.821384       2.167085       0.120134       0.360454       1.418711       0.135850       1.878357          -0.000229
            9              H       5.195216      10.248757       1.979347       0.105679       1.173087 0.86624652E+01  0.87007675E+02                                 1.841539                            1.721344      -1.322706       2.240276                    0.994486       3.786016      10.825371       0.475406       1.282700      -0.706417      -0.028191      -0.012202       0.018308       0.035760       0.008540      -0.006240      -0.001638      -0.005313       0.001327      -0.010814      -0.000429       0.011243              1.904866       2.415438       0.233018      -0.472132       1.549092      -0.000791       1.750069          -0.000130
           10              H       5.931316       9.032481       0.192698       0.113473       1.007332 0.72278303E+01  0.69575320E+02                                 1.689465                            1.593824      -1.013888       2.398670                    0.997318       3.557584      10.047705       0.482786       1.317966      -0.699724      -0.018824      -0.027340      -0.009371       0.034490       0.007106      -0.008712       0.007414      -0.002248       0.000682      -0.015585       0.007081       0.008504              1.728802       1.765119       0.421310       0.056110       1.992461       0.249851       1.428827           0.000051
           11              H       0.314243       2.068242       1.610707       0.119687       1.084295 0.79684132E+01  0.77886600E+02                                 1.711425                            1.625114      -1.146965       2.335647                    0.996545       3.508003       9.691692       0.504183       1.242874      -0.716545       0.018551       0.026952       0.012131       0.034896       0.010034      -0.000826       0.002903       0.003341      -0.007737      -0.009922      -0.001652       0.011574              1.737418       1.749336       0.347608      -0.036424       1.925545       0.265618       1.537374          -0.000015
           12              H       3.694967       3.369639      19.322199       0.121679       1.013828 0.70927851E+01  0.66896575E+02                                 1.609017                            1.513179      -0.803309       2.503857                    0.999600       3.197650       8.492979       0.536444       1.210584      -0.726050       0.032924       0.007938      -0.010782       0.035543       0.002740       0.000192      -0.011143       0.020845       0.015939      -0.018580       0.007676       0.010904              1.648634       2.112589       0.188625      -0.156560       1.428453      -0.082295       1.404860           0.000181
           13              H       6.546953       5.378985       0.601135       0.126330       1.141311 0.86260597E+01  0.85765649E+02                                 1.770459                            1.693770      -1.080435       2.375071                    0.997551       3.394206       9.372656       0.493944       1.247176      -0.717908       0.034995       0.008366      -0.006915       0.036640       0.004498      -0.006441      -0.006619       0.014058      -0.005741      -0.010933      -0.002782       0.013714              1.793054       2.221093       0.153760      -0.014600       1.586359      -0.138574       1.571709          -0.000208
           14              H      -0.057036       4.268695       8.327920       0.118024       1.106404 0.81123383E+01  0.79909266E+02                                 1.764532                            1.663934      -1.063582       2.378300                    0.997249       3.510368       9.840107       0.485845       1.279846      -0.708997       0.033568       0.002970      -0.017401       0.037926       0.001721      -0.002089       0.002470       0.021929       0.005600      -0.012516       0.001926       0.010590              1.807091       2.277294       0.137282      -0.317516       1.391490      -0.058523       1.752490          -0.000157
           15              H       3.776380       3.904200       3.085268       0.124739       1.062351 0.75267101E+01  0.71693679E+02                                 1.629638                            1.536430      -0.905695       2.456329                    0.999110       3.171691       8.329398       0.546738       1.176119      -0.734956      -0.012545      -0.017845       0.035838       0.041954       0.007302      -0.008284      -0.009213       0.013529       0.018787      -0.014815      -0.003428       0.018242              1.673417       1.466498       0.011068      -0.058204       1.499205      -0.342524       2.054549          -0.000114
           16              H       5.139148       2.594473       0.138240       0.104682       1.038889 0.73217978E+01  0.71254439E+02                                 1.760629                            1.627587      -1.439415       2.184793                    0.992837       3.904176      11.369444       0.463885       1.356756      -0.689339      -0.006295       0.026503       0.015349       0.031267      -0.005694       0.001218      -0.002923      -0.014690       0.024184      -0.013326       0.003207       0.010119              1.840013       1.384524      -0.187093      -0.042127       2.410027       0.471081       1.725488           0.000013
           17              H       5.416019       1.312726       2.283057       0.123899       1.029414 0.75609081E+01  0.74299051E+02                                 1.773896                            1.676211      -1.311101       2.265368                    0.993718       3.760956      11.065914       0.447283       1.393525      -0.683603      -0.002788       0.029650       0.019649       0.035679      -0.002983      -0.004282      -0.000192      -0.010424       0.003817      -0.008456       0.002803       0.005653              1.821397       1.415457      -0.109450       0.024629       2.170361       0.384418       1.878374          -0.000229
           18              H      -1.414505       1.318677       8.493389       0.105673       1.173126 0.86628337E+01  0.87012287E+02                                 1.841576                            1.721377      -1.322713       2.240265                    0.994485       3.786100      10.825662       0.475403       1.282695      -0.706418       0.003435       0.030524      -0.018308       0.035759       0.008568       0.000257      -0.006447      -0.005138       0.001325      -0.010815      -0.000428       0.011243              1.904906       1.492849      -0.048793       0.137169       2.471765      -0.451783       1.750106          -0.000130
           19              H      -0.036252       0.969985      10.280038       0.113475       1.007338 0.72278859E+01  0.69575994E+02                                 1.689471                            1.593829      -1.013899       2.398664                    0.997318       3.557603      10.047771       0.482786       1.317964      -0.699725       0.020651       0.025986       0.009371       0.034490       0.006521       0.009637      -0.006166      -0.006076       0.000681      -0.015585       0.007080       0.008505              1.728808       1.737655       0.412921       0.222563       2.019937       0.126649       1.428833           0.000051
           20              H       4.983350       8.376451       8.862030       0.119692       1.084276 0.79682503E+01  0.77884645E+02                                 1.711409                            1.625100      -1.146929       2.335665                    0.996545       3.507975       9.691607       0.504184       1.242878      -0.716544      -0.020360      -0.025615      -0.012128       0.034896       0.007388       0.003017       0.000057      -0.013982      -0.007737      -0.009922      -0.001652       0.011574              1.737402       1.716263       0.337505       0.264668       1.958581       0.042756       1.537361          -0.000014
           21              H       2.576134       1.858037      12.096011       0.121674       1.013775 0.70923491E+01  0.66891735E+02                                 1.608998                            1.513162      -0.803284       2.503882                    0.999600       3.197588       8.492893       0.536428       1.210632      -0.726040       0.002027      -0.033812       0.010784       0.035548      -0.003551      -0.010714      -0.003072      -0.020354       0.015938      -0.018582       0.007677       0.010904              1.648615       1.381424      -0.034701      -0.032970       2.159577      -0.173767       1.404845           0.000180
           22              H       3.637725       1.448465       9.871601       0.126330       1.141265 0.86256499E+01  0.85760826E+02                                 1.770442                            1.693754      -1.080399       2.375098                    0.997551       3.394145       9.372543       0.493934       1.247211      -0.717900       0.002221      -0.035916       0.006918       0.036643      -0.000196      -0.004449      -0.008094      -0.016686      -0.005740      -0.010934      -0.002782       0.013715              1.793036       1.554595      -0.049814      -0.128263       2.252820      -0.054443       1.571694          -0.000206
           23              H       2.770420       8.088736       2.144816       0.118012       1.106436 0.81126436E+01  0.79913098E+02                                 1.764572                            1.663970      -1.063609       2.378282                    0.997249       3.510448       9.840411       0.485837       1.279853      -0.708995       0.006966      -0.032970       0.017401       0.037926      -0.004700       0.002972      -0.001277      -0.020112       0.005603      -0.012518       0.001927       0.010591              1.807133       1.390400      -0.133628       0.036784       2.278467      -0.320771       1.752533          -0.000158
           24              H       4.238838       4.529006       7.387468       0.124734       1.062389 0.75270592E+01  0.71697912E+02                                 1.629683                            1.536469      -0.905736       2.456304                    0.999110       3.171769       8.329685       0.546728       1.176125      -0.734954       0.013401       0.017210      -0.035837       0.041954       0.002276      -0.006392      -0.010614      -0.019383       0.018787      -0.014816      -0.003427       0.018243              1.673464       1.490269       0.018316      -0.310594       1.475514      -0.155728       2.054609          -0.000114
           25              H      -0.095033       4.220392      10.610977       0.104674       1.038947 0.73222665E+01  0.71259695E+02                                 1.760642                            1.627598      -1.439428       2.184770                    0.992837       3.904244      11.369465       0.463904       1.356688      -0.689352       0.027192       0.001718       0.015339       0.031267      -0.000617      -0.003150       0.000308       0.018556       0.024179      -0.013330       0.003211       0.010119              1.840028       2.427079       0.131340       0.462845       1.367503       0.097322       1.725500           0.000013
           26              H      -1.401751       4.110761      12.755793       0.123873       1.029449 0.75612260E+01  0.74303020E+02                                 1.773942                            1.676250      -1.310929       2.265430                    0.993718       3.761083      11.066381       0.447276       1.393531      -0.683601       0.029179       0.005993       0.019639       0.035680       0.000440       0.001069      -0.004153       0.011989       0.003838      -0.008463       0.002807       0.005656              1.821448       2.167167       0.120138       0.360473       1.418752       0.135857       1.878425          -0.000236
           27              H       0.599282      -2.420086      18.966126       0.105652       1.173274 0.86642072E+01  0.87029588E+02                                 1.841724                            1.721507      -1.322824       2.240197                    0.994482       3.786423      10.826826       0.475388       1.282685      -0.706419       0.028196       0.012197      -0.018297       0.035757       0.008544      -0.006243      -0.001624      -0.005316       0.001352      -0.010827      -0.000410       0.011237              1.905064       2.415713       0.233050      -0.472200       1.549238      -0.000784       1.750242          -0.000140
           28              H      -0.136818      -1.203810      20.752775       0.113490       1.007311 0.72276717E+01  0.69573723E+02                                 1.689474                            1.593832      -1.013956       2.398653                    0.997317       3.557567      10.047799       0.482771       1.318008      -0.699716       0.018825       0.027334       0.009389       0.034492       0.007104      -0.008710       0.007415      -0.002248       0.000690      -0.015582       0.007077       0.008505              1.728810       1.765123       0.421310       0.056110       1.992471       0.249856       1.428836           0.000050
           29              H       5.480255       5.760429      19.334766       0.119670       1.084282 0.79682579E+01  0.77884456E+02                                 1.711392                            1.625082      -1.146732       2.335749                    0.996546       3.507970       9.691462       0.504197       1.242850      -0.716551      -0.018551      -0.026957      -0.012118       0.034896       0.010031      -0.000833       0.002911       0.003335      -0.007720      -0.009928      -0.001640       0.011568              1.737384       1.749306       0.347608      -0.036419       1.925510       0.265607       1.537338          -0.000023
           30              H       2.099531       4.459032       1.623274       0.121701       1.013672 0.70914234E+01  0.66881007E+02                                 1.608914                            1.513082      -0.803161       2.503958                    0.999601       3.197396       8.492333       0.536431       1.210662      -0.726033      -0.032931      -0.007935       0.010803       0.035554       0.002741       0.000187      -0.011143       0.020841       0.015946      -0.018578       0.007670       0.010908              1.648529       2.112455       0.188616      -0.156560       1.428363      -0.082286       1.404770           0.000189
           31              H      -0.752455       2.449686      20.344338       0.126354       1.141069 0.86237342E+01  0.85736812E+02                                 1.770230                            1.693561      -1.079938       2.375329                    0.997554       3.393783       9.371198       0.493966       1.247204      -0.717903      -0.035000      -0.008363       0.006931       0.036647       0.004494      -0.006433      -0.006621       0.014075      -0.005742      -0.010940      -0.002772       0.013712              1.792817       2.220777       0.153739      -0.014616       1.586166      -0.138543       1.571509          -0.000209
           32              H       5.851534       3.559976      12.617553       0.117993       1.106514 0.81133421E+01  0.79921432E+02                                 1.764626                            1.664018      -1.063547       2.378292                    0.997248       3.510585       9.840777       0.485842       1.279816      -0.709003      -0.033570      -0.002969       0.017393       0.037925       0.001722      -0.002086       0.002465       0.021942       0.005657      -0.012529       0.001943       0.010587              1.807190       2.277435       0.137296      -0.317536       1.391556      -0.058527       1.752578          -0.000169
           33              H       2.018118       3.924471      17.860205       0.124691       1.062588 0.75288689E+01  0.71719690E+02                                 1.629900                            1.536663      -0.905769       2.456253                    0.999108       3.172167       8.331081       0.546687       1.176140      -0.734949       0.012541       0.017850      -0.035829       0.041948       0.007300      -0.008275      -0.009223       0.013549       0.018789      -0.014829      -0.003412       0.018241              1.673694       1.466734       0.011062      -0.058200       1.499437      -0.342605       2.054910          -0.000139
           34              H       0.655350       5.234198      20.807233       0.104660       1.038979 0.73225545E+01  0.71263202E+02                                 1.760678                            1.627629      -1.439442       2.184757                    0.992837       3.904332      11.369779       0.463899       1.356687      -0.689352       0.006302      -0.026506      -0.015339       0.031266      -0.005696       0.001214      -0.002923      -0.014703       0.024182      -0.013332       0.003213       0.010120              1.840066       1.384560      -0.187105      -0.042130       2.410104       0.471097       1.725535           0.000012
           35              H       0.378479       6.515945      18.662416       0.123857       1.029487 0.75615866E+01  0.74307419E+02                                 1.773982                            1.676287      -1.310968       2.265405                    0.993717       3.761180      11.066716       0.447272       1.393526      -0.683602       0.002795      -0.029655      -0.019639       0.035678      -0.002985      -0.004284      -0.000189      -0.010438       0.003831      -0.008463       0.002805       0.005659              1.821489       1.415518      -0.109461       0.024631       2.170478       0.384444       1.878471          -0.000236
           36              H       7.209003       6.509994      12.452084       0.105640       1.173345 0.86648705E+01  0.87037965E+02                                 1.841799                            1.721573      -1.322858       2.240169                    0.994482       3.786571      10.827376       0.475378       1.282685      -0.706419      -0.003428      -0.030525       0.018296       0.035753       0.008571       0.000271      -0.006444      -0.005139       0.001340      -0.010825      -0.000412       0.011237              1.905144       1.493016      -0.048803       0.137200       2.472103      -0.451858       1.750314          -0.000140
           37              H       5.830750       6.858686      10.665435       0.113487       1.007311 0.72276698E+01  0.69573690E+02                                 1.689472                            1.593831      -1.013926       2.398663                    0.997317       3.557572      10.047807       0.482772       1.318007      -0.699716      -0.020646      -0.025986      -0.009386       0.034491       0.006519       0.009636      -0.006164      -0.006073       0.000687      -0.015582       0.007077       0.008505              1.728809       1.737659       0.412919       0.222566       2.019931       0.126650       1.428837           0.000050
           38              H       0.811148      -0.547780      12.083443       0.119665       1.084268 0.79681377E+01  0.77883051E+02                                 1.711386                            1.625078      -1.146773       2.335735                    0.996546       3.507948       9.691413       0.504194       1.242861      -0.716549       0.020367       0.025616       0.012116       0.034897       0.007389       0.003024       0.000054      -0.013974      -0.007730      -0.009925      -0.001645       0.011570              1.737378       1.716238       0.337506       0.264659       1.958563       0.042758       1.537334          -0.000023
           39              H       3.218364       5.970634       8.849462       0.121708       1.013657 0.70913003E+01  0.66879545E+02                                 1.608896                            1.513068      -0.803161       2.503960                    0.999601       3.197374       8.492251       0.536434       1.210660      -0.726034      -0.002031       0.033813      -0.010800       0.035554      -0.003550      -0.010711      -0.003075      -0.020349       0.015946      -0.018579       0.007672       0.010907              1.648510       1.381337      -0.034696      -0.032962       2.159436      -0.173763       1.404757           0.000191
           40              H       2.156773       6.380206      11.073872       0.126340       1.141080 0.86238652E+01  0.85738700E+02                                 1.770269                            1.693596      -1.080025       2.375293                    0.997554       3.393817       9.371417       0.493949       1.247237      -0.717896      -0.002224       0.035919      -0.006930       0.036649      -0.000202      -0.004451      -0.008089      -0.016693      -0.005744      -0.010937      -0.002776       0.013713              1.792858       1.554449      -0.049800      -0.128235       2.252582      -0.054449       1.571542          -0.000207
           41              H       3.024078      -0.260065      18.800657       0.117970       1.106621 0.81143386E+01  0.79933781E+02                                 1.764741                            1.664121      -1.063716       2.378202                    0.997246       3.510813       9.841604       0.485826       1.279817      -0.709002      -0.006968       0.032971      -0.017393       0.037923      -0.004703       0.002969      -0.001273      -0.020123       0.005646      -0.012530       0.001941       0.010589              1.807311       1.390516      -0.133647       0.036788       2.278721      -0.320809       1.752695          -0.000169
           42              H       1.555660       3.299665      13.558005       0.124679       1.062656 0.75294799E+01  0.71726975E+02                                 1.629967                            1.536724      -0.905894       2.456186                    0.999107       3.172289       8.331490       0.546677       1.176137      -0.734950      -0.013405      -0.017208       0.035828       0.041946       0.002269      -0.006402      -0.010608      -0.019398       0.018785      -0.014830      -0.003412       0.018241              1.673765       1.490524       0.018310      -0.310678       1.475766      -0.155753       2.055004          -0.000139
           43              C       7.906445       3.837384      10.106610       0.085753      33.345485 0.41185070E+03  0.95311667E+04                                 9.127056                            6.857555      -0.030440       2.009605                    0.999377      26.349640      74.609764       0.618116       0.428184      -1.059179      -0.014492      -0.004433      -0.011203       0.018846       0.004097      -0.012920       0.002280       0.011080       0.058414      -0.017974      -0.007189       0.025162             10.638220      11.601980       0.208183      -2.113525       4.933997       1.100142      15.378683           0.001285
           44              C       5.443163       7.263020      20.728687       0.086394      35.368693 0.40043019E+03  0.91848736E+04                                 9.440754                            6.708714      -0.114117       1.978186                    0.999317      26.251668      73.555149       0.633544       0.421486      -1.065339      -0.007083      -0.008677      -0.004953       0.012247      -0.003499      -0.019790       0.009057       0.018302       0.021294      -0.017788      -0.010344       0.028132             11.642792      13.888968       0.435715      -6.540152       8.766740       3.374665      12.272669           0.000791
           45              C      -2.014254       4.080818       6.548183       0.604622      24.497465 0.25152481E+03  0.52175327E+04                                 7.845893                            5.653749      -0.052145       2.043714                    0.999504      22.207083      62.288608       0.619581       0.476566      -1.017017       0.003568      -0.016112      -0.059743       0.061980      -0.063373       0.001243       0.024010      -0.057306      -0.277100      -0.096847      -0.020710       0.117557              9.542538       7.779119       1.884943       0.671887       5.267909       0.120687      15.580588           0.021041
           46              C       6.685150       3.691533      10.809959      -0.136309      34.280156 0.45318208E+03  0.10817273E+05                                 9.300696                            7.209547      -0.030797       1.964926                    0.998696      29.964673      88.172021       0.596604       0.430105      -1.050577       0.018268       0.003339       0.005735       0.019437      -0.002117       0.010289       0.012610      -0.013272      -0.015422      -0.019176       0.002011       0.017165             10.471266      12.628355       0.555612      -0.876436       5.116209       0.716990      13.669232           0.000354
           47              C       7.974458       3.838294       8.683784      -0.146723      35.054057 0.45938671E+03  0.11018548E+05                                 9.501974                            7.298246      -0.118086       1.937174                    0.998734      30.224731      89.572348       0.587314       0.434800      -1.046224       0.008172      -0.009330       0.012553       0.017646      -0.003775       0.022507       0.000509      -0.036266      -0.100652      -0.045184       0.009829       0.035356             10.936546      10.811439       0.402198      -2.044478       5.372413       1.147177      16.625785           0.004247
           48              C       9.245342      -0.218795       1.531114      -0.108757      33.570595 0.44428961E+03  0.10579686E+05                                 9.237103                            7.184238      -0.230014       1.895463                    0.999179      30.224532      89.577302       0.590436       0.435639      -1.044544       0.022316       0.018560      -0.004282       0.029340       0.005201      -0.000806      -0.024115       0.011855       0.001963      -0.027515       0.004987       0.022527             10.422324      10.783596       0.838443      -3.394340       9.789884       4.120007      10.693492           0.001011
           49              C      -2.072333       4.008415       8.037616      -0.017488      36.897357 0.43069007E+03  0.10035609E+05                                 9.618840                            6.897136       0.004065       2.012729                    0.999223      27.010397      75.663308       0.634634       0.414194      -1.072654       0.011937      -0.007246       0.045729       0.047814       0.006443       0.005743       0.002273       0.003160      -0.034473      -0.013118      -0.000661       0.013779             11.786117      10.942756       0.792148       0.235636       5.289170       0.306202      19.126426          -0.002756
           50              C       6.405265       9.781986       0.469179      -0.148185      35.781800 0.44930293E+03  0.10671791E+05                                 9.487305                            7.101713       0.108192       2.002341                    0.999633      29.895848      86.954974       0.612618       0.420938      -1.059206       0.005704       0.013452      -0.000971       0.014643       0.012631       0.006552       0.009950      -0.021976      -0.019179      -0.014396      -0.010048       0.024444             11.130617      13.313446       0.921469      -5.203401       9.083223       3.026436      10.995182           0.000823
           51              C       6.430089       4.123285       2.921893       0.612120      24.198088 0.25146773E+03  0.52122924E+04                                 7.776773                            5.648030       0.024285       2.068740                    0.999598      22.153106      61.966895       0.621179       0.475711      -1.018208       0.057699      -0.020954       0.031926       0.069192      -0.021568      -0.044435       0.075654      -0.074326       0.033628      -0.074130      -0.037212       0.111342              9.600191      10.965911      -0.946385       3.778463       7.261481      -3.741350      10.573183           0.013906
           52              C       9.386015       1.760511       3.102025       0.628378      23.106086 0.24405336E+03  0.50191535E+04                                 7.517555                            5.561646      -0.037079       2.051643                    0.999371      21.878538      60.890325       0.626624       0.475284      -1.018792      -0.012593       0.040204       0.059005       0.072502      -0.025146       0.076174      -0.054964       0.041532       0.017585      -0.079234      -0.032524       0.111758              8.993228       8.555630       0.112163      -3.939637       8.385623       3.140452      10.038432           0.015018
           53              C      -0.144355       1.312184       1.319565      -0.174437      39.296291 0.47198298E+03  0.11354704E+05                                10.133625                            7.312983      -0.034281       1.944944                    0.999577      30.764126      90.192886       0.599187       0.424907      -1.056226      -0.000604      -0.013568      -0.005587       0.014686       0.013273       0.030646      -0.008393      -0.011121      -0.036954      -0.041378       0.013879       0.027499             12.400876      14.451487      -0.253600      -7.231740       9.152574       3.790117      13.598567           0.003116
           54              C       9.923942       0.925476       1.964057      -0.026556      38.551435 0.43532083E+03  0.10151228E+05                                 9.835256                            6.876508       0.040226       2.014536                    0.999278      27.228695      75.828475       0.644821       0.407341      -1.079200       0.007488      -0.036699      -0.034766       0.051103       0.009085       0.005073      -0.008747       0.000475      -0.002613      -0.015389       0.004902       0.010487             12.426665      12.798254      -0.181359      -6.089353      10.562892       5.238351      13.918849           0.005656
           55              C       2.807747       3.199018      19.546315      -0.148680      33.606938 0.42788562E+03  0.99879878E+04                                 8.926405                            6.829198       0.324282       2.072415                    0.999752      29.090164      82.475139       0.641967       0.408736      -1.072554      -0.010321      -0.004976       0.001776       0.011594       0.010450      -0.007134      -0.007596       0.029028      -0.031035      -0.017594      -0.007833       0.025427             10.303967      11.242433      -0.814048       2.330732       7.793826      -3.947945      11.875640           0.000474
           56              C       5.659402       5.177591       0.791739      -0.170493      36.563950 0.45919956E+03  0.10974435E+05                                 9.660872                            7.208818       0.046936       1.978370                    0.999624      30.334908      88.716279       0.603903       0.424383      -1.056279      -0.012189      -0.000226      -0.005296       0.013292       0.003840      -0.020520       0.020931      -0.004548      -0.081481      -0.043356       0.016927       0.026428             11.713328      11.569276      -1.762860       4.357209       9.202503      -5.318503      14.368203           0.002504
           57              C      -0.864399       4.157444       8.774059      -0.114232      32.736604 0.43463551E+03  0.10261458E+05                                 9.002460                            7.044941       0.083123       2.000691                    0.999639      29.587987      86.441725       0.605845       0.428214      -1.052278      -0.026876      -0.010338      -0.001071       0.028815      -0.004775      -0.010325       0.002629       0.000727      -0.054063      -0.021509       0.005007       0.016502             10.087582      11.063299       0.936563       1.431402       5.074818       0.478487      14.124627           0.001722
           58              C       2.493931       2.605210      20.786287       0.084143      34.344241 0.41265859E+03  0.95425580E+04                                 9.294237                            6.851175      -0.015335       2.013304                    0.999414      26.290067      74.108138       0.620957       0.426551      -1.061523       0.014062      -0.000044      -0.003164       0.014414      -0.007573       0.011356      -0.011053       0.007500       0.045826      -0.016720      -0.008607       0.025327             11.347831      11.535483      -1.720563       3.613356       8.764735      -5.208373      13.743276           0.000735
           59              C       5.347156       4.570741       1.970969      -0.021756      38.086741 0.43697168E+03  0.10204982E+05                                 9.810555                            6.922807       0.022704       2.012184                    0.999384      27.190630      75.915407       0.637683       0.411285      -1.076012      -0.040897       0.008235      -0.021358       0.046868       0.007929      -0.012404       0.006483      -0.006376      -0.018035      -0.019725       0.007812       0.011913             12.627950      14.269215      -2.607597       5.533284       8.724313      -5.292969      14.890321           0.001700
           60              C       3.991045       4.306432       2.274678      -0.108407      32.517452 0.42746053E+03  0.10006570E+05                                 8.859473                            6.923561       0.058834       1.987537                    0.999671      29.214223      83.789574       0.622189       0.420527      -1.061658       0.016776       0.010980      -0.017782       0.026799       0.010503      -0.023023      -0.006004      -0.021939       0.024131      -0.030173       0.002338       0.027834             10.126656      12.794714      -1.425154       3.071463       6.801900      -2.889253      10.783354           0.000564
           61              C       5.509220       0.598607       0.366127       0.085739      33.345742 0.41185181E+03  0.95312041E+04                                 9.127119                            6.857570      -0.030463       2.009597                    0.999377      26.349732      74.610203       0.618114       0.428184      -1.059178       0.000008       0.015154       0.011199       0.018843       0.000300       0.005953      -0.011690      -0.013768       0.058428      -0.017974      -0.007192       0.025166             10.638339       5.386708      -1.690257       1.669583      11.149361      -1.700031      15.378947           0.001285
           62              C      -0.636737      -0.951244      10.689522       0.086392      35.368848 0.40043084E+03  0.91848985E+04                                 9.440806                            6.708733      -0.114111       1.978188                    0.999317      26.251694      73.555425       0.633541       0.421488      -1.065337       0.006232       0.009309       0.004950       0.012247      -0.008011       0.014440      -0.016286      -0.011259       0.021276      -0.017784      -0.010347       0.028131             11.642890       8.960442      -1.069740       5.138037      13.695441      -5.269165      12.272788           0.000793
           63              C       2.378356      10.015465       3.924553       0.604643      24.497256 0.25152122E+03  0.52174474E+04                                 7.845894                            5.653735      -0.052154       2.043712                    0.999504      22.206976      62.288544       0.619577       0.476571      -1.017013       0.016437       0.001289       0.059742       0.061975      -0.036535       0.022599       0.008204       0.118349      -0.277119      -0.096853      -0.020702       0.117555              9.542568       4.428974       0.861655      -0.080848       8.618037       0.677833      15.580694           0.021041
           64              C       3.141777      -1.095750      20.608251      -0.136342      34.281330 0.45319839E+03  0.10817766E+05                                 9.300903                            7.209666      -0.030790       1.964917                    0.998697      29.965381      88.174716       0.596601       0.430104      -1.050577       0.002143      -0.018451      -0.005733       0.019439       0.001948       0.009052       0.013530       0.013357      -0.015415      -0.019179       0.002018       0.017161             10.471537       5.446902      -1.637993       0.941772      12.298012      -0.628796      13.669696           0.000356
           65              C       5.528218       0.533295       1.788953      -0.146737      35.054637 0.45939351E+03  0.11018760E+05                                 9.502102                            7.298313      -0.118103       1.937163                    0.998735      30.225029      89.573655       0.587309       0.434802      -1.046222       0.011310      -0.005090      -0.012553       0.017647       0.007000      -0.006087       0.021677       0.034287      -0.100660      -0.045187       0.009835       0.035352             10.936736       5.611881      -1.186012       1.694411      10.572157      -1.620251      16.626171           0.004251
           66              C      -1.443606       0.503007       8.941622      -0.108775      33.571569 0.44430385E+03  0.10580117E+05                                 9.237270                            7.184342      -0.230009       1.895455                    0.999179      30.225196      89.579839       0.590433       0.435637      -1.044544      -0.011230      -0.026771       0.004279       0.029344       0.001005      -0.022823      -0.007827      -0.015649       0.001954      -0.027512       0.004982       0.022531             10.422538       9.406391       0.417714       4.931988      11.167492      -2.042812      10.693731           0.001013
           67              C       2.430635      10.092162       2.435121      -0.017506      36.897964 0.43069570E+03  0.10035779E+05                                 9.618954                            6.897181       0.004050       2.012722                    0.999223      27.010644      75.664294       0.634631       0.414194      -1.072653       0.010417      -0.009301      -0.045737       0.047822       0.004459       0.000496       0.006156      -0.009833      -0.034458      -0.013113      -0.000667       0.013780             11.786309       5.329046      -0.922552       0.224016      10.903045       0.314809      19.126837          -0.002756
           68              C      -0.614613       0.297763      10.003558      -0.148192      35.782392 0.44931011E+03  0.10672011E+05                                 9.487421                            7.101776       0.108173       2.002331                    0.999633      29.896166      86.956287       0.612614       0.420939      -1.059205      -0.011190      -0.009393       0.000969       0.014642       0.016619       0.007608       0.009172       0.004127      -0.019188      -0.014398      -0.010053       0.024451             11.130781       8.929453      -0.417668       4.414541      13.467523      -4.092444      10.995367           0.000823
           69              C       4.804515       1.927049       7.550843       0.612126      24.198230 0.25146894E+03  0.52123236E+04                                 7.776792                            5.648036       0.024282       2.068737                    0.999598      22.153192      61.967166       0.621180       0.475709      -1.018209       0.036895      -0.049061      -0.031927       0.069192       0.002878       0.085331      -0.020400       0.085737       0.033631      -0.074131      -0.037207       0.111337              9.600233       8.106435      -1.819843      -4.681953      10.121048       2.520764      10.573214           0.013904
           70              C       7.927716      -0.209727       7.370712       0.628388      23.106077 0.24405263E+03  0.50191366E+04                                 7.517558                            5.561638      -0.037086       2.051640                    0.999371      21.878546      60.890411       0.626624       0.475284      -1.018791      -0.042131       0.000300      -0.059005       0.072503      -0.032453      -0.074819       0.056792      -0.006344       0.017584      -0.079235      -0.032519       0.111754              8.993249       8.337493       0.045513       4.154360       8.603784      -2.850402      10.038471           0.015018
           71              C       5.572463       9.035906       9.153172      -0.174433      39.296474 0.47198437E+03  0.11354753E+05                                10.133692                            7.313016      -0.034285       1.944944                    0.999577      30.764124      90.193136       0.599183       0.424910      -1.056224       0.012790       0.004547       0.005600       0.014684       0.014122      -0.016985       0.026853      -0.005601      -0.036961      -0.041384       0.013890       0.027493             12.400990       9.746533      -1.690776       5.737408      13.857723      -5.809229      13.598716           0.003117
           72              C       8.883468      -0.480258       8.508679      -0.026570      38.552385 0.43533134E+03  0.10151542E+05                                 9.835424                            6.876595       0.040208       2.014525                    0.999278      27.229090      75.830018       0.644816       0.407341      -1.079199       0.037287       0.003560       0.034773       0.051109       0.007408      -0.009841       0.002289      -0.010542      -0.002608      -0.015382       0.004890       0.010492             12.426924      10.855220      -0.774968       6.788883      12.506374      -4.293630      13.919180           0.005653
           73              C       2.480137       2.756400      11.871894      -0.148685      33.607074 0.42788657E+03  0.99880141E+04                                 8.926424                            6.829195       0.324280       2.072415                    0.999752      29.090149      82.475075       0.641969       0.408735      -1.072555       0.001745       0.011323      -0.001774       0.011593       0.000555      -0.005183      -0.009046      -0.035769      -0.031023      -0.017601      -0.007834       0.025435             10.304013       8.542991      -1.638607      -4.456647      10.493319       1.075826      11.875730           0.000473
           74              C       3.571061       2.356134       9.680998      -0.170487      36.563879 0.45919757E+03  0.10974371E+05                                 9.660842                            7.208786       0.046953       1.978376                    0.999624      30.334799      88.715775       0.603907       0.424381      -1.056280      -0.003348       0.011722       0.005299       0.013293       0.004456       0.026010      -0.013520      -0.000532      -0.081478      -0.043358       0.016935       0.026423             11.713311      10.389463      -2.123223      -6.359363      10.382270       2.613504      14.368199           0.002504
           75              C       2.640970       8.893382       1.698678      -0.114248      32.737585 0.43464951E+03  0.10261887E+05                                 9.002670                            7.045074       0.083059       2.000663                    0.999639      29.588600      86.444363       0.605836       0.428216      -1.052275       0.002038       0.028728       0.001072       0.028821      -0.004169       0.005528      -0.009112       0.004715      -0.054052      -0.021508       0.005003       0.016505             10.087847       5.062633      -0.896366       0.039473      11.075841       1.508783      14.125067           0.001722
           76              C       2.956371       3.229991      10.631922       0.084131      34.344752 0.41266446E+03  0.95427240E+04                                 9.294303                            6.851204      -0.015324       2.013302                    0.999414      26.290308      74.108843       0.620959       0.426548      -1.061525       0.004149      -0.013438       0.003165       0.014415      -0.008379      -0.013895       0.007631       0.002224       0.045830      -0.016727      -0.008605       0.025332             11.347947       9.962643      -2.201036      -6.036836      10.337735       1.934323      13.743463           0.000736
           77              C       4.060229       2.832034       8.501767      -0.021774      38.087635 0.43698217E+03  0.10205288E+05                                 9.810678                            6.922868       0.022714       2.012180                    0.999384      27.191045      75.916762       0.637683       0.411282      -1.076014      -0.019827       0.036710       0.021359       0.046871       0.008351       0.009813      -0.009969      -0.003589      -0.018028      -0.019715       0.007801       0.011914             12.628156      10.654689      -3.711780      -6.678647      12.339201       3.745843      14.890577           0.001700
           78              C       3.916860       4.206203       8.198058      -0.108427      32.518644 0.42747830E+03  0.10007102E+05                                 8.859702                            6.923711       0.058787       1.987511                    0.999671      29.214990      83.792607       0.622181       0.420528      -1.061656      -0.005603      -0.019253       0.017783       0.026801       0.014839       0.000974      -0.023776       0.006443       0.024149      -0.030168       0.002324       0.027844             10.126952       8.109852      -2.856297      -3.660627      11.487302       2.093582      10.783701           0.000563
           79              C      -2.111947       3.991287      10.838863       0.085713      33.346936 0.41187180E+03  0.95317818E+04                                 9.127292                            6.857719      -0.030572       2.009553                    0.999377      26.350456      74.612688       0.618110       0.428182      -1.059180       0.014492       0.004427       0.011189       0.018836       0.004093      -0.012921       0.002275       0.011088       0.058558      -0.017992      -0.007208       0.025201             10.638501      11.602293       0.208168      -2.113597       4.934110       1.100189      15.379099           0.001291
           80              C       0.351335       0.565651       0.216786       0.086423      35.367844 0.40041850E+03  0.91845326E+04                                 9.440591                            6.708599      -0.114032       1.978215                    0.999317      26.251264      73.553572       0.633552       0.421484      -1.065341       0.007117       0.008643       0.005004       0.012263      -0.003489      -0.019773       0.009037       0.018323       0.021239      -0.017774      -0.010333       0.028107             11.642592      13.888643       0.435651      -6.540016       8.766629       3.374675      12.272504           0.000791
           81              C       7.808752       3.747853      14.397290       0.604767      24.496555 0.25151520E+03  0.52172682E+04                                 7.845671                            5.653642      -0.052336       2.043645                    0.999504      22.206301      62.285427       0.619589       0.476567      -1.017020      -0.003557       0.016111       0.059770       0.062005      -0.063377       0.001264       0.024017      -0.057219      -0.277497      -0.096979      -0.020626       0.117605              9.542210       7.778947       1.884900       0.671874       5.267791       0.120719      15.579891           0.020954
           82              C      -0.890652       4.137138      10.135514      -0.136373      34.282018 0.45321114E+03  0.10818110E+05                                 9.300865                            7.209657      -0.030631       1.964951                    0.998698      29.965945      88.175573       0.596617       0.430091      -1.050588      -0.018272      -0.003347      -0.005755       0.019447      -0.002114       0.010280       0.012592      -0.013184      -0.015455      -0.019154       0.002033       0.017121             10.471473      12.628571       0.555585      -0.876419       5.116277       0.716981      13.669570           0.000344
           83              C      -2.179960       3.990377      12.261689      -0.146689      35.054874 0.45939989E+03  0.11018959E+05                                 9.502120                            7.298351      -0.118020       1.937177                    0.998735      30.225469      89.575352       0.587309       0.434800      -1.046222      -0.008186       0.009319      -0.012576       0.017664      -0.003768       0.022532       0.000520      -0.036178      -0.100782      -0.045225       0.009893       0.035332             10.936716      10.811703       0.402171      -2.044446       5.372496       1.147236      16.625948           0.004215
           84              C      -0.172308      -2.686192      19.414359      -0.108825      33.574188 0.44434478E+03  0.10581359E+05                                 9.237722                            7.184649      -0.230139       1.895389                    0.999179      30.227189      89.587522       0.590422       0.435635      -1.044543      -0.022303      -0.018621       0.004342       0.029377       0.005263      -0.000856      -0.024077       0.011910       0.001986      -0.027495       0.004975       0.022520             10.423074      10.784445       0.838486      -3.394679       9.790488       4.120315      10.694289           0.000982
           85              C       7.866831       3.820256      12.907857      -0.017653      36.900241 0.43073524E+03  0.10036867E+05                                 9.618984                            6.897260       0.004389       2.012803                    0.999223      27.012270      75.667905       0.634665       0.414166      -1.072679      -0.011950       0.007260      -0.045782       0.047870       0.006470       0.005727       0.002270       0.003302      -0.034118      -0.012999      -0.000768       0.013767             11.786243      10.943120       0.792179       0.235809       5.289270       0.306305      19.126340          -0.002744
           86              C      -0.610767      -1.953315      20.476294      -0.148150      35.781525 0.44929574E+03  0.10671600E+05                                 9.487338                            7.101706       0.108045       2.002305                    0.999632      29.895602      86.954751       0.612611       0.420944      -1.059200      -0.005661      -0.013496       0.001043       0.014672       0.012614       0.006572       0.009971      -0.021993      -0.019117      -0.014411      -0.010038       0.024449             11.130684      13.313449       0.921377      -5.203491       9.083258       3.026539      10.995346           0.000821
           87              C      -0.635591       3.705386      18.023580       0.612288      24.197113 0.25145551E+03  0.52119856E+04                                 7.776698                            5.647998       0.023880       2.068613                    0.999597      22.152207      61.964448       0.621162       0.475729      -1.018197      -0.057711       0.020991      -0.031914       0.069208      -0.021511      -0.044548       0.075675      -0.074327       0.033615      -0.074266      -0.037115       0.111380              9.600083      10.965812      -0.946406       3.778374       7.261408      -3.741298      10.573029           0.013858
           88              C      -3.591517       6.068160      17.843448       0.628542      23.104721 0.24403490E+03  0.50186988E+04                                 7.517389                            5.561523      -0.037364       2.051556                    0.999371      21.877710      60.888352       0.626614       0.475299      -1.018780       0.012600      -0.040210      -0.059019       0.072518      -0.025056       0.076226      -0.055029       0.041568       0.017491      -0.079369      -0.032421       0.111791              8.993030       8.555451       0.112177      -3.939546       8.385364       3.140349      10.038274           0.014972
           89              C       5.938853       6.516487      19.625908      -0.174383      39.295274 0.47196779E+03  0.11354244E+05                                10.133416                            7.312838      -0.034248       1.944951                    0.999578      30.763818      90.191521       0.599197       0.424904      -1.056228       0.000649       0.013546       0.005650       0.014691       0.013315       0.030658      -0.008402      -0.011155      -0.037016      -0.041419       0.013895       0.027524             12.400595      14.451303      -0.253414      -7.231548       9.152329       3.789857      13.598152           0.003097
           90              C      -4.129444       6.903195      18.981416      -0.026726      38.557748 0.43540113E+03  0.10153568E+05                                 9.836157                            6.877032       0.040356       2.014538                    0.999278      27.231724      75.838643       0.644812       0.407328      -1.079209      -0.007464       0.036701       0.034830       0.051145       0.009123       0.004984      -0.008664       0.000476      -0.002531      -0.015302       0.004805       0.010497             12.427918      12.799629      -0.181390      -6.090149      10.563779       5.238863      13.920345           0.005662
           91              C       2.986751       4.629653       1.399158      -0.148660      33.603413 0.42783924E+03  0.99865577E+04                                 8.925572                            6.828672       0.324675       2.072562                    0.999752      29.088170      82.465981       0.642019       0.408717      -1.072574       0.010321       0.005015      -0.001730       0.011604       0.010443      -0.007169      -0.007605       0.029001      -0.030931      -0.017584      -0.007833       0.025417             10.302885      11.241392      -0.813764       2.330166       7.793026      -3.947373      11.874238           0.000484
           92              C       0.135096       2.651080      20.153734      -0.170421      36.561914 0.45917737E+03  0.10973753E+05                                 9.660499                            7.208656       0.046974       1.978391                    0.999624      30.333783      88.711867       0.603910       0.424384      -1.056280       0.012204       0.000271       0.005330       0.013320       0.003849      -0.020568       0.020927      -0.004502      -0.081528      -0.043395       0.016962       0.026433             11.712714      11.568591      -1.762597       4.356635       9.202174      -5.318185      14.367378           0.002496
           93              C       6.658897       3.671227      12.171414      -0.114310      32.739524 0.43468419E+03  0.10262895E+05                                 9.002887                            7.045264       0.083125       2.000657                    0.999639      29.590177      86.449351       0.605840       0.428205      -1.052283       0.026905       0.010355       0.001055       0.028848      -0.004747      -0.010334       0.002618       0.000907      -0.053976      -0.021481       0.004988       0.016493             10.088047      11.064042       0.936670       1.431445       5.075071       0.478549      14.125026           0.001697
           94              C       3.300567       5.223461       0.159186       0.084123      34.344234 0.41266518E+03  0.95427329E+04                                 9.294177                            6.851212      -0.015357       2.013297                    0.999414      26.290138      74.108031       0.620959       0.426548      -1.061526      -0.014063       0.000073       0.003182       0.014419      -0.007585       0.011374      -0.011061       0.007551       0.045833      -0.016747      -0.008604       0.025350             11.347642      11.535307      -1.720413       3.613072       8.764654      -5.208232      13.742965           0.000738
           95              C       0.447342       3.257930      18.974504      -0.021896      38.089365 0.43701173E+03  0.10206120E+05                                 9.810759                            6.922961       0.022892       2.012224                    0.999384      27.192287      75.920029       0.637700       0.411265      -1.076028       0.040930      -0.008195       0.021402       0.046909       0.007917      -0.012363       0.006387      -0.006215      -0.017962      -0.019611       0.007703       0.011908             12.628195      14.269417      -2.607666       5.533311       8.724558      -5.293124      14.890609           0.001703
           96              C       1.803453       3.522239      18.670795      -0.108502      32.523072 0.42754433E+03  0.10009088E+05                                 8.860552                            6.924272       0.058594       1.987412                    0.999671      29.217935      83.804350       0.622149       0.420531      -1.061648      -0.016806      -0.010952       0.017835       0.026842       0.010519      -0.023024      -0.006090      -0.021872       0.024249      -0.030145       0.002232       0.027913             10.128021      12.796316      -1.425519       3.072121       6.802789      -2.889810      10.784960           0.000527
           97              C       0.285278       7.230064      20.579346       0.085706      33.347281 0.41187353E+03  0.95318395E+04                                 9.127378                            6.857741      -0.030615       2.009536                    0.999377      26.350596      74.613354       0.618107       0.428183      -1.059178       0.000007      -0.015148      -0.011188       0.018832       0.000293       0.005947      -0.011696      -0.013768       0.058550      -0.017988      -0.007212       0.025200             10.638654       5.386858      -1.690335       1.669659      11.149683      -1.700119      15.379420           0.001292
           98              C       6.431235       8.779915      10.255951       0.086420      35.368044 0.40041945E+03  0.91845703E+04                                 9.440671                            6.708634      -0.114045       1.978212                    0.999317      26.251291      73.553980       0.633546       0.421487      -1.065338      -0.006194      -0.009328      -0.004995       0.012261      -0.008009       0.014419      -0.016277      -0.011283       0.021238      -0.017771      -0.010338       0.028109             11.642730       8.960376      -1.069745       5.138027      13.695143      -5.269059      12.272669           0.000792
           99              C       3.416142      -2.186794      17.020920       0.604751      24.496554 0.25151296E+03  0.52172301E+04                                 7.845767                            5.653670      -0.052340       2.043646                    0.999504      22.206414      62.286574       0.619576       0.476576      -1.017011      -0.016418      -0.001308      -0.059775       0.062002      -0.036570       0.022596       0.008224       0.118316      -0.277393      -0.096945      -0.020656       0.117601              9.542388       4.428916       0.861630      -0.080829       8.617902       0.677838      15.580346           0.020957
          100              C       2.652721       8.924421       0.337222      -0.136404      34.283239 0.45322850E+03  0.10818638E+05                                 9.301089                            7.209793      -0.030645       1.964936                    0.998698      29.966691      88.178493       0.596611       0.430090      -1.050588      -0.002128       0.018456       0.005754       0.019449       0.001924       0.009035       0.013514       0.013277      -0.015435      -0.019152       0.002041       0.017111             10.471759       5.447013      -1.638069       0.941764      12.298253      -0.628823      13.670010           0.000345
          101              C       0.266280       7.295376      19.156520      -0.146734      35.056364 0.45941983E+03  0.11019566E+05                                 9.502385                            7.298501      -0.117996       1.937171                    0.998736      30.226329      89.578649       0.587303       0.434799      -1.046222      -0.011286       0.005109       0.012573       0.017651       0.006976      -0.006088       0.021703       0.034206      -0.100766      -0.045222       0.009898       0.035324             10.937084       5.612063      -1.186111       1.694493      10.572542      -1.620281      16.626645           0.004216
          102              C      -3.985096       7.325664      12.003851      -0.108843      33.575114 0.44435748E+03  0.10581758E+05                                 9.237940                            7.184783      -0.230133       1.895385                    0.999179      30.227769      89.590231       0.590411       0.435638      -1.044539       0.011285       0.026773      -0.004335       0.029376       0.001034      -0.022774      -0.007857      -0.015738       0.001954      -0.027489       0.004972       0.022517             10.423355       9.407059       0.417675       4.932428      11.168407      -2.043064      10.694598           0.000981
          103              C       3.363863      -2.263491      18.510352      -0.017653      36.901066 0.43074059E+03  0.10037046E+05                                 9.619208                            6.897347       0.004298       2.012771                    0.999223      27.012507      75.669350       0.634653       0.414171      -1.072673      -0.010421       0.009309       0.045785       0.047870       0.004440       0.000497       0.006143      -0.009932      -0.034168      -0.013016      -0.000743       0.013759             11.786615       5.329193      -0.922617       0.224059      10.903521       0.314979      19.127132          -0.002746
          104              C       6.409111       7.530908      10.941915      -0.148161      35.782095 0.44930239E+03  0.10671808E+05                                 9.487474                            7.101782       0.108056       2.002306                    0.999632      29.895855      86.956001       0.612604       0.420947      -1.059197       0.011237       0.009369      -0.001028       0.014666       0.016610       0.007615       0.009195       0.004160      -0.019140      -0.014413      -0.010041       0.024454             11.130875       8.929566      -0.417752       4.414684      13.467495      -4.092517      10.995565           0.000820
          105              C       0.989983       5.901622      13.394630       0.612256      24.197267 0.25145660E+03  0.52120188E+04                                 7.776740                            5.648012       0.023928       2.068627                    0.999597      22.152375      61.965172       0.621160       0.475729      -1.018196      -0.036930       0.049045       0.031936       0.069203       0.002916       0.085376      -0.020480       0.085685       0.033637      -0.074238      -0.037132       0.111370              9.600164       8.106373      -1.819883      -4.681883      10.121020       2.520762      10.573098           0.013858
          106              C      -2.133218       8.038398      13.574761       0.628510      23.105000 0.24403792E+03  0.50187752E+04                                 7.517432                            5.561544      -0.037384       2.051546                    0.999371      21.877895      60.888898       0.626615       0.475297      -1.018781       0.042137      -0.000332       0.059012       0.072512      -0.032401      -0.074884       0.056813      -0.006443       0.017511      -0.079344      -0.032436       0.111780              8.993104       8.337332       0.045505       4.154303       8.603615      -2.850332      10.038364           0.014977
          107              C       0.222035      -1.207235      11.792301      -0.174391      39.295511 0.47197013E+03  0.11354322E+05                                10.133489                            7.312877      -0.034293       1.944939                    0.999577      30.763837      90.191855       0.599192       0.424906      -1.056226      -0.012750      -0.004583      -0.005657       0.014682       0.014158      -0.016996       0.026859      -0.005608      -0.037034      -0.041418       0.013909       0.027510             12.400712       9.746197      -1.690635       5.737110      13.857641      -5.809112      13.598297           0.003098
          108              C      -3.088970       8.308929      12.436794      -0.026716      38.557859 0.43539994E+03  0.10153551E+05                                 9.836244                            6.877067       0.040280       2.014516                    0.999278      27.231661      75.838922       0.644803       0.407333      -1.079204      -0.037272      -0.003582      -0.034832       0.051140       0.007430      -0.009758       0.002237      -0.010573      -0.002550      -0.015311       0.004810       0.010501             12.428070      10.856087      -0.775117       6.789548      12.507581      -4.294188      13.920542           0.005655
          109              C       3.314361       5.072271       9.073579      -0.148669      33.604134 0.42784880E+03  0.99868429E+04                                 8.925715                            6.828759       0.324629       2.072542                    0.999752      29.088529      82.467422       0.642013       0.408719      -1.072573      -0.001781      -0.011334       0.001735       0.011604       0.000557      -0.005180      -0.009073      -0.035736      -0.030934      -0.017588      -0.007833       0.025421             10.303083       8.542164      -1.638331      -4.456034      10.492553       1.075494      11.874530           0.000483
          110              C       2.223437       5.472537      11.264475      -0.170426      36.562040 0.45917670E+03  0.10973740E+05                                 9.660535                            7.208653       0.046942       1.978382                    0.999624      30.333789      88.712076       0.603909       0.424385      -1.056279       0.003315      -0.011743      -0.005323       0.013313       0.004457       0.026024      -0.013555      -0.000565      -0.081520      -0.043394       0.016963       0.026432             11.712801      10.389026      -2.122952      -6.358960      10.381861       2.613119      14.367515           0.002495
          111              C       3.153528      -1.064711      19.246795      -0.114327      32.740712 0.43469990E+03  0.10263382E+05                                 9.003142                            7.045409       0.083004       2.000608                    0.999639      29.590985      86.452847       0.605830       0.428207      -1.052280      -0.002043      -0.028758      -0.001057       0.028850      -0.004196       0.005526      -0.009118       0.004560      -0.053982      -0.021483       0.004982       0.016502             10.088378       5.062877      -0.896432       0.039518      11.076670       1.508854      14.125588           0.001697
          112              C       2.838127       4.598680      10.313551       0.084115      34.344647 0.41266900E+03  0.95428413E+04                                 9.294234                            6.851225      -0.015338       2.013297                    0.999414      26.290331      74.108606       0.620961       0.426546      -1.061528      -0.004174       0.013430      -0.003183       0.014420      -0.008397      -0.013903       0.007645       0.002202       0.045836      -0.016747      -0.008604       0.025350             11.347760       9.962472      -2.200902      -6.036629      10.337644       1.934125      13.743165           0.000739
          113              C       1.734269       4.996637      12.443706      -0.021896      38.090097 0.43701795E+03  0.10206316E+05                                 9.810932                            6.923039       0.022824       2.012199                    0.999384      27.192499      75.921156       0.637692       0.411269      -1.076024       0.019804      -0.036742      -0.021396       0.046904       0.008309       0.009729      -0.009960      -0.003682      -0.017960      -0.019622       0.007712       0.011910             12.628489      10.655003      -3.711870      -6.678847      12.339492       3.745887      14.890972           0.001700
          114              C       1.877638       3.622468      12.747415      -0.108522      32.524067 0.42755849E+03  0.10009513E+05                                 8.860742                            6.924389       0.058546       1.987387                    0.999671      29.218594      83.806941       0.622143       0.420532      -1.061647       0.005571       0.019268      -0.017828       0.026836       0.014831       0.000902      -0.023797       0.006361       0.024252      -0.030138       0.002224       0.027914             10.128271       8.110938      -2.856779      -3.661316      11.488627       2.094021      10.785247           0.000526
          115              O       8.208795       3.711526       5.858239      -0.590135      40.775310 0.59705951E+03  0.14781165E+05                                 9.493458                            7.602471      -0.101637       2.009026                    0.994564      28.641880      77.200561       0.681541       0.363014      -1.132220       0.004726       0.000912       0.053474       0.053691      -0.031927       0.031820       0.017820       0.019923      -0.105901      -0.061466       0.007289       0.054178             11.143046      10.711493       2.988275       4.535351       7.956382       2.310432      14.761264           0.084207
          116              O      -1.231097       2.831076       3.338918      -0.587081      31.502587 0.48222834E+03  0.11268229E+05                                 7.749059                            6.670622       0.417803       2.178926                    0.998334      27.454224      70.874166       0.757516       0.346028      -1.150882      -0.001238      -0.062390       0.008585       0.062990       0.000620       0.048654      -0.004979      -0.049286      -0.062020      -0.066410       0.029677       0.036733              8.337595       6.708133       0.899898      -0.554268      11.069699       3.293959       7.234952           0.065678
          117              O       8.400080       1.315201       3.723267      -0.560529      36.816816 0.53670845E+03  0.12894402E+05                                 8.802209                            7.170666       0.274700       2.146136                    0.995444      27.429263      72.036889       0.709629       0.359262      -1.138983       0.027773      -0.008359      -0.014159       0.032276       0.001078       0.020261      -0.062707       0.076315       0.000910      -0.085978       0.026996       0.058982             10.259043      12.275430       0.745078      -5.910973       6.362985       0.250088      12.138713           0.046958
          118              O      -1.015857       4.589668       6.005905      -0.543411      28.249983 0.42096211E+03  0.95057002E+04                                 7.188117                            6.203402       0.669781       2.266747                    0.998946      26.741743      67.807892       0.791256       0.342806      -1.153867       0.011891      -0.042327       0.037272       0.057639      -0.012025      -0.047240      -0.014846      -0.009991      -0.067679      -0.062175       0.020887       0.041288              7.743491       8.408919       2.154712      -1.603264       5.708528      -1.107136       9.113027           0.021913
          119              O       7.597231       4.538659       2.713067      -0.586394      33.509205 0.51456746E+03  0.12235531E+05                                 8.160744                            6.949616       0.343535       2.152531                    0.997637      27.828843      72.760290       0.731838       0.351974      -1.144592      -0.042065      -0.048016      -0.018013       0.066328       0.007563      -0.012775       0.042203       0.059301      -0.065695      -0.064522       0.021397       0.043125              8.941465      13.549513       0.778675       2.625992       6.157614      -0.646600       7.117270           0.041017
          120              O       6.078856       3.336390       3.843704      -0.551445      38.887524 0.53907919E+03  0.12958893E+05                                 9.150435                            7.182414       0.222008       2.132162                    0.995121      27.344377      71.712852       0.710021       0.358855      -1.139899      -0.003780       0.021910      -0.007146       0.023354       0.007452      -0.042071       0.011951      -0.115919       0.101237      -0.090138       0.035687       0.054452             11.044994       7.252979      -1.034567       1.890286      10.632344      -6.058624      15.249660           0.042174
          121              O       5.717911       0.346211       4.614497      -0.590164      40.776221 0.59707426E+03  0.14781632E+05                                 9.493627                            7.602582      -0.101677       2.009010                    0.994564      28.642142      77.201711       0.681533       0.363016      -1.132218       0.000508      -0.004784      -0.053473       0.053689      -0.032042       0.007746       0.035633       0.019153      -0.105888      -0.061459       0.007286       0.054173             11.143283       6.521867       1.708584       0.884815      12.146322       5.012593      14.761659           0.084190
          122              O       3.802364       9.631545       7.133819      -0.587078      31.502285 0.48222177E+03  0.11268037E+05                                 7.749018                            6.670582       0.417784       2.178927                    0.998334      27.454004      70.873481       0.757518       0.346029      -1.150881       0.059304       0.019409      -0.008577       0.062986       0.014289      -0.018973       0.045069       0.040180      -0.062011      -0.066403       0.029673       0.036730              8.337558      10.194630       1.964845       3.312190       7.583113       0.432152       7.234931           0.065651
          123              O       8.065590       0.863287       6.749469      -0.560557      36.817881 0.53672675E+03  0.12894960E+05                                 8.802398                            7.170803       0.274675       2.146122                    0.995444      27.429652      72.038396       0.709620       0.359264      -1.138981       0.016110      -0.024123       0.014159       0.032279      -0.020427      -0.065891       0.001058      -0.064491       0.000914      -0.085977       0.026995       0.058982             10.259293       6.451366      -1.033963       1.966006      12.187466      -5.580255      12.139046           0.046963
          124              O       2.183355       8.911971       4.466832      -0.543438      28.250808 0.42097682E+03  0.95061209E+04                                 7.188277                            6.203526       0.669727       2.266728                    0.998945      26.742026      67.809053       0.791244       0.342807      -1.153865       0.043967       0.000979      -0.037262       0.057641      -0.007168      -0.000414      -0.049497       0.021721      -0.067651      -0.062152       0.020892       0.041260              7.743678       4.735090       1.032558      -0.590513       9.382644      -1.856799       9.113300           0.021892
          125              O       4.748206       0.689476       7.759669      -0.586381      33.508480 0.51455312E+03  0.12235099E+05                                 8.160619                            6.949514       0.343553       2.152544                    0.997637      27.828483      72.758989       0.731845       0.351973      -1.144593       0.033631       0.054253       0.018020       0.066326      -0.010294       0.044086       0.000107      -0.057641      -0.065679      -0.064514       0.021388       0.043126              8.941326       6.353213      -1.419335      -1.385469      13.353612       2.322507       7.117151           0.041000
          126              O       5.454484       2.492831       6.629033      -0.551471      38.888741 0.53909848E+03  0.12959483E+05                                 9.150646                            7.182559       0.221973       2.132144                    0.995121      27.344794      71.714473       0.710011       0.358857      -1.139896      -0.022063      -0.002784       0.007147       0.023358       0.038563       0.023719      -0.036744       0.087806       0.101234      -0.090135       0.035685       0.054450             11.045288      10.922347       0.086073      -6.346771       6.963445       0.038059      15.250070           0.042180
          127              O      -2.414297       4.117145      15.087234      -0.590279      40.782983 0.59719516E+03  0.14785326E+05                                 9.494498                            7.603250      -0.101933       2.008843                    0.994568      28.645817      77.212638       0.681519       0.363006      -1.132229      -0.004682      -0.000960      -0.053657       0.053870      -0.031968       0.031760       0.017801       0.019936      -0.106026      -0.061446       0.007229       0.054218             11.144337      10.712487       2.988541       4.535955       7.957177       2.310782      14.763346           0.084299
          128              O       7.025595       4.997595      17.606555      -0.587092      31.501794 0.48221331E+03  0.11267740E+05                                 7.748868                            6.670450       0.417850       2.178915                    0.998336      27.454715      70.873970       0.757541       0.346021      -1.150893       0.001106       0.062480      -0.008475       0.063062       0.000607       0.048633      -0.005032      -0.049199      -0.061975      -0.066368       0.029632       0.036735              8.337386       6.707918       0.899890      -0.554258      11.069523       3.293901       7.234716           0.065802
          129              O      -2.605582       6.513470      17.222206      -0.560595      36.822448 0.53680074E+03  0.12897206E+05                                 8.803207                            7.171356       0.274300       2.145980                    0.995442      27.431242      72.044299       0.709583       0.359270      -1.138974      -0.027805       0.008515       0.014283       0.032398       0.001094       0.020313      -0.062715       0.076287       0.000904      -0.085986       0.026968       0.059017             10.260387      12.276953       0.744951      -5.912011       6.363570       0.250323      12.140639           0.047009
          130              O       6.810355       3.239003      14.939568      -0.543383      28.243224 0.42083999E+03  0.95021743E+04                                 7.186701                            6.202271       0.670062       2.266841                    0.998947      26.740466      67.800069       0.791379       0.342780      -1.153898      -0.012031       0.042329      -0.037458       0.057789      -0.012039      -0.047166      -0.014823      -0.009941      -0.067895      -0.062126       0.020892       0.041234              7.741892       8.407295       2.154236      -1.602979       5.707476      -1.106920       9.110904           0.021910
          131              O      -1.802733       3.290012      18.232406      -0.586414      33.500840 0.51441767E+03  0.12230916E+05                                 8.158936                            6.948219       0.343985       2.152662                    0.997640      27.827704      72.751013       0.731982       0.351935      -1.144639       0.042118       0.047989       0.018228       0.066401       0.007580      -0.012818       0.042204       0.059214      -0.065520      -0.064499       0.021424       0.043074              8.939356      13.546263       0.778653       2.624978       6.156302      -0.646352       7.115502           0.041104
          132              O      -0.284358       4.492281      17.101769      -0.551524      38.892271 0.53915112E+03  0.12961063E+05                                 9.151201                            7.182907       0.221766       2.132058                    0.995120      27.346100      71.718729       0.709994       0.358857      -1.139897       0.003955      -0.021939       0.007224       0.023434       0.007459      -0.042097       0.011985      -0.115876       0.101208      -0.090135       0.035655       0.054480             11.046112       7.253678      -1.034994       1.890902      10.633221      -6.059308      15.251436           0.042215
          133              O       0.076587       7.482460      16.330976      -0.590301      40.783279 0.59719783E+03  0.14785436E+05                                 9.494614                            7.603311      -0.101855       2.008884                    0.994567      28.645505      77.212386       0.681509       0.363010      -1.132224      -0.000424       0.004794       0.053595       0.053811      -0.032075       0.007750       0.035592       0.019194      -0.105989      -0.061455       0.007246       0.054210             11.144529       6.522487       1.708729       0.884955      12.147387       5.013254      14.763712           0.084260
          134              O       1.992134      -1.802874      13.811654      -0.587071      31.499711 0.48217308E+03  0.11266566E+05                                 7.748514                            6.670164       0.417878       2.178955                    0.998335      27.453464      70.870021       0.757558       0.346020      -1.150893      -0.059359      -0.019319       0.008482       0.062997       0.014279      -0.019017       0.045050       0.040137      -0.061980      -0.066386       0.029649       0.036737              8.336991      10.193947       1.964788       3.311921       7.582633       0.432156       7.234392           0.065738
          135              O      -2.271092       6.965384      14.196004      -0.560669      36.824629 0.53684075E+03  0.12898412E+05                                 8.803534                            7.171612       0.274383       2.145987                    0.995443      27.432254      72.047734       0.709571       0.359269      -1.138975      -0.016227       0.024138      -0.014294       0.032407      -0.020410      -0.065894       0.001101      -0.064482       0.000918      -0.085967       0.026965       0.059002             10.260797       6.452248      -1.034356       1.966612      12.188977      -5.581245      12.141167           0.047013
          136              O       3.611143      -1.083300      16.478641      -0.543423      28.245787 0.42088606E+03  0.95035069E+04                                 7.187238                            6.202696       0.669805       2.266758                    0.998946      26.740984      67.803175       0.791333       0.342790      -1.153887      -0.044003      -0.000892       0.037372       0.057739      -0.007202      -0.000414      -0.049450       0.021718      -0.067799      -0.062128       0.020896       0.041232              7.742502       4.734468       1.032371      -0.590424       9.381277      -1.856557       9.111760           0.021873
          137              O       1.046292       7.139195      13.185804      -0.586368      33.500801 0.51441380E+03  0.12230844E+05                                 8.159086                            6.948326       0.343938       2.152683                    0.997638      27.826593      72.749022       0.731953       0.351948      -1.144624      -0.033593      -0.054250      -0.018181       0.066348      -0.010262       0.044108       0.000068      -0.057618      -0.065575      -0.064513       0.021412       0.043102              8.939534       6.351968      -1.418884      -1.385007      13.350980       2.321747       7.115655           0.041057
          138              O       0.340014       5.335840      14.316440      -0.551588      38.894330 0.53918597E+03  0.12962118E+05                                 9.151522                            7.183143       0.221884       2.132082                    0.995121      27.346886      71.721541       0.709981       0.358857      -1.139896       0.022156       0.002673      -0.007231       0.023459       0.038553       0.023748      -0.036746       0.087764       0.101202      -0.090120       0.035653       0.054467             11.046532      10.923551       0.085765      -6.347667       6.964046       0.038465      15.251998           0.042224

******************************************************
Auxiliary information for the entire system
The total spin magnetic moment of the unit cell is   29.997073
The total net atomic charge of the unit cell is   -0.000002
Accuracy of reproducing the electrostatic potential in the unit cell:
  The inner radius (bohr) =    5.0000
  The outer radius (bohr) =   12.0000
  Valid grid points have density less than (e/(bohr^3)) =    0.0001
  The number of valid grid points were=       140103
  The rms potential error without charges in kcal/mol is=      6.71269
  The rms potential error with partial charges in kcal/mol is=      1.30103
  The RRMSE value at monopole order=      0.19382
  The rms potential error with partial charges and cloud penetration in kcal/mol is=      1.30387
  The RRMSE value at monopole order with cloud penetration is=      0.19424
  The rms potential error with partial charges and atomic dipoles in kcal/mol is=      0.62541
  The RRMSE value at dipole order=      0.09317
  The rms potential error with partial charges, atomic dipoles and cloud penetration in kcal/mol is=      0.62474
  The RRMSE value at dipole order with cloud penetration=      0.09307

******************************************************
The electron densities and ab initio electrostatic potential were computed in VASP using the PBE functional and
projector augmented wave method. See the main text of the journal article for a description of computational details.
The atomic charges, dipoles, and quadrupoles were computed with the DDEC6 method as described in
(a) T. A. Manz and N. Gabaldon Limas, RSC Adv. 6 (2016) 47771-47801 DOI: 10.1039/c6ra04656h
(b) N. Gabaldon Limas and T. A. Manz, RSC Adv. 8 (2018) 2678-2707 DOI: 10.1039/c7ra11829e.
For each atom in the material, the electron cloud parameters were fit to the spherically averaged atom-in-material
electron density using radial positions for which this density was between 10^-4 and 10^-2 electrons per cubic bohr.
The polarizabilities, dispersion coefficients, and quantum Drude oscillator (QDO) parameters were fit using the MCLF method.
The magnetic structure of the system was optimized in VASP from the default ferromagnetic initial guess using spin polarization.
The atomic spin moments (ASMs) were computed on this optimized magnetic structure using the DDEC6 partition as inputs
to the method of T. A. Manz and D. S. Sholl, J. Chem. Theory Comput. 7 (2011) 4146-4164 DOI: 10.1021/ct200539n.
The RMSE and RRMSE were computed using a uniform grid with Ewald summation.
