# Supplementary material for: A collection of forcefield precursors for metal–organic frameworks
Source: RSC Adv. 2019 Nov 13;9(63):36492–507. doi: 10.1039/c9ra07327b (PMC9075174; doi:10.1039/c9ra07327b)
Supplement: RA-009-C9RA07327B-s4737 [file RA-009-C9RA07327B-s4737.xyz]

  138
jmolscript: load "" {1 1 1} spacegroup "x,y,z" unitcell [{     11.137700     0.000000     0.000000 }, {     -3.271403    10.646421     0.000000 }, {     -2.231628    -3.020335    21.071479 }]
Mn     3.685825    -2.265136    16.989723     1.036503
Mn     7.766690     3.257997    14.617496     1.039344
Mn     1.948844     9.891222     4.081756     1.035210
Mn    -2.132021     4.368089     6.453983     1.039097
Mn     5.902337     0.366331    15.803609     1.096070
Mn    -0.267668     7.259755     5.267870     1.096129
H      1.385821     0.259667    19.423689     0.118192
H      4.482565     2.807802    19.116046     0.106058
H      3.715418     4.012540    20.923979     0.111997
H      5.762725    -1.329420    12.832531     0.123980
H     -1.494622     8.727929    12.663959     0.116183
H     -1.440680     8.825054    10.367168     0.103503
H     -1.832557     0.956651    11.174205     0.123903
H      5.420125     8.484357    13.635354     0.124242
H      6.437896     7.061079    12.141386     0.118797
H      4.677690     4.714955    12.183529     0.118225
H      3.151538     1.006360    12.491173     0.106184
H      1.774611     1.385810    10.683240     0.112045
H      7.482282     0.997866    18.774688     0.124051
H     -4.263095     4.981017    18.943260     0.116270
H     -2.108464     7.921261     0.168572     0.103614
H      3.066136     7.586651    20.433013     0.123923
H     -1.999244    -1.557181    17.971864     0.124133
H     -0.339803    -2.112008    19.465832     0.118801
H      4.248848     7.366419     1.647790     0.118196
H      1.152104     4.818284     1.955433     0.106072
H      1.919251     3.613546     0.147500     0.111986
H     -0.128056     8.955506     8.238948     0.123987
H      7.129291    -1.101843     8.407520     0.116174
H      7.075349    -1.198968    10.704311     0.103491
H      7.467226     6.669435     9.897274     0.123927
H      0.214544    -0.858271     7.436125     0.124277
H     -0.803227     0.565007     8.930093     0.118809
H      0.956979     2.911131     8.887950     0.118256
H      2.483131     6.619726     8.580306     0.106201
H      3.860058     6.240276    10.388239     0.112042
H     -1.847613     6.628220     2.296791     0.124079
H      9.897764     2.645069     2.128219     0.116303
H      7.743133    -0.295175    20.902907     0.103606
H      2.568533     0.039435     0.638466     0.123911
H      7.633913     9.183267     3.099615     0.124161
H      5.974472     9.738094     1.605647     0.118812
C      1.349295     1.733611    20.847911     0.085642
C      1.849648     1.016152    19.733019    -0.170117
C      2.998097     1.406473    19.100031    -0.029598
C      3.694196     2.539427    19.554122    -0.107972
C      3.237445     3.257712    20.628346    -0.147709
C      3.529770     0.601467    17.937096     0.629177
C      5.052878    -1.434242    10.909969     0.084819
C      4.979826    -1.447491    12.324497    -0.144190
C      3.785897    -1.630145    12.958538    -0.019572
C     -0.676797     8.861011    12.218297    -0.109642
C     -0.639822     8.902311    10.853919    -0.135111
C      3.725206    -1.733690    14.447449     0.601901
C     -1.172629    -0.823714    10.388871     0.083059
C      9.366081     0.036403    11.350784    -0.165109
C      8.877101    -0.457469    12.528680    -0.025223
C      9.014224    -1.826015    12.817991    -0.105682
C      6.339155     7.970261    11.925404    -0.148042
C      8.124894     0.443097    13.483218     0.616810
C      3.258032     4.316938    10.759308     0.085657
C      4.090809     4.049390    11.874200    -0.170065
C      4.055031     2.836953    12.507187    -0.029512
C      3.176513     1.838783    12.053097    -0.107740
C      2.355753     2.064410    10.978873    -0.147593
C      4.980695     2.565180    13.670122     0.629233
C      7.373981     1.707191    20.697250     0.084896
C      7.365189     1.780912    19.282721    -0.143942
C      7.189101     2.975828    18.648680    -0.019566
C     -4.150092     4.160176    19.388921    -0.109492
C     -4.178710     4.112701    20.753300    -0.134821
C      7.270253     3.064256    17.159770     0.602046
C      7.193435    10.499103     0.146868     0.082988
C      7.235095    -2.847721    20.256434    -0.165141
C      7.563558    -2.235248    19.078539    -0.025325
C     -2.225687    -1.964349    18.789227    -0.105902
C     -1.237884    -2.284671    19.681815    -0.148104
C      6.481774    -1.780738    18.124001     0.616710
C      4.285374     5.892475     0.223568     0.085664
C      3.785021     6.609934     1.338460    -0.170144
C      2.636572     6.219613     1.971448    -0.029497
C      1.940473     5.086659     1.517357    -0.107922
C      2.397224     4.368374     0.443133    -0.147728
C      2.104899     7.024619     3.134383     0.629100
C      0.581791     9.060328    10.161510     0.084848
C      0.654843     9.073577     8.746982    -0.144230
C      1.848772     9.256231     8.112941    -0.019482
C      6.311466    -1.234925     8.853182    -0.109593
C      6.274491    -1.276225    10.217560    -0.135149
C      1.909463     9.359776     6.624030     0.601843
C      6.807298     8.449800    10.682608     0.083062
C     -3.731412     7.589683     9.720695    -0.165138
C     -3.242432     8.083555     8.542799    -0.025176
C     -0.108152    -1.194320     8.253488    -0.105636
C     -0.704486    -0.344175     9.146075    -0.148026
C     -2.490225     7.182989     7.588261     0.616806
C      2.376637     3.309148    10.312171     0.085667
C      1.543860     3.576696     9.197279    -0.170067
C      1.579638     4.789133     8.564292    -0.029467
C      2.458156     5.787303     9.018382    -0.107721
C      3.278916     5.561676    10.092606    -0.147610
C      0.653974     5.060906     7.401357     0.629246
C     -1.739312     5.918895     0.374229     0.084902
C     -1.730520     5.845174     1.788758    -0.143919
C     -1.554432     4.650258     2.422799    -0.019516
C      9.784761     3.465910     1.682558    -0.109451
C      9.813379     3.513385     0.318179    -0.134853
C     -1.635584     4.561830     3.911709     0.602069
C     -1.558766    -2.873017    20.924611     0.083002
C     -1.600426    10.473807     0.815045    -0.165185
C     -1.928889     9.861334     1.992940    -0.025244
C     -3.277344     9.590435     2.282252    -0.105850
C      6.872553     9.910757     1.389664    -0.148095
C     -0.847105     9.406824     2.947478     0.616646
O      4.528869     1.047119    17.334031    -0.561648
O      2.915990    -0.459567    17.672017    -0.588686
O      4.726747    -1.371560    15.148286    -0.592613
O     -0.554676     8.413685    14.981822    -0.542415
O      7.501746    -0.122622    14.408467    -0.551559
O      8.176460     1.677808    13.274189    -0.589938
O      4.848159     1.479252    14.273188    -0.561246
O      5.814646     3.463537    13.935201    -0.588751
O      7.218272     2.000526    16.458932    -0.592564
O     -3.686628     4.174832    16.625397    -0.542320
O      6.839507    -1.018911    17.198752    -0.551892
O      5.316672    -2.192693    18.333030    -0.589662
O      1.105800     6.578967     3.737448    -0.561749
O      2.718679     8.085653     3.399462    -0.588709
O      0.907922     8.997646     5.923193    -0.592671
O      6.189345    -0.787599     6.089657    -0.542432
O     -1.867077     7.748708     6.663012    -0.551514
O     -2.541791     5.948278     7.797290    -0.589921
O      0.786510     6.146834     6.798291    -0.561208
O     -0.179977     4.162549     7.136278    -0.588760
O     -1.583603     5.625560     4.612547    -0.592543
O      9.321297     3.451254     4.446082    -0.542262
O     -1.204838     8.644997     3.872727    -0.551966
O      0.317997     9.818779     2.738449    -0.589630

The following XYZ coordinates are in angstroms. Other properties are in atomic units.
The sperically averaged electron density of each atom fit to a function of the form exp(a - br)
eigen_1, eigen_2 and eigen_3 are the three eigenvalues of traceless quadrupole moment tensor
  atom number  atomic symbol              X              Y              Z     net charge C6 coefficient C8 coefficient C10 coefficient fluctuating dipole atomic polarizability isotropic forcefield polarizability              a              b squared Pearson coefficient          <r^3>          <r^4>         wp_QDO          m_QDO          q_QDO       dipole_x       dipole_y       dipole_z         dipole            Qxy            Qxz            Qyz     Q(x^2-y^2)  Q(3z^2 - R^2)        eigen_1        eigen_2        eigen_3 static polarizability      alpha(xx)      alpha(xy)      alpha(xz)      alpha(yy)      alpha(yz)      alpha(zz) atomic spin moment
            1             Mn       3.685825      -2.265136      16.989723       1.036503     137.408533 0.35982379E+04  0.13411466E+06                                21.084187                           19.110941       0.061213       1.826586                    0.999796      52.688516     152.967214       0.431732       0.380632      -1.164416      -0.060549      -0.028409       0.056690       0.087676       0.032298      -0.062620      -0.048150       0.095204      -0.019251      -0.078052      -0.031760       0.109812             22.911099      19.396424       0.368414       3.956542      20.146281       0.507824      29.190590           4.777040
            2             Mn       7.766690       3.257997      14.617496       1.039344     136.961682 0.35832606E+04  0.13340530E+06                                21.030252                           19.063563       0.065672       1.828328                    0.999795      52.626684     152.656674       0.432564       0.380330      -1.164751       0.010553       0.066808      -0.056936       0.088410       0.000712      -0.027525      -0.074803      -0.113419      -0.022754      -0.077739      -0.032406       0.110146             22.851060      19.825896       0.512818      -0.673611      19.616845       3.919684      29.110439           4.781014
            3             Mn       1.948844       9.891222       4.081756       1.035210     137.509461 0.36017258E+04  0.13427989E+06                                21.096536                           19.122123       0.060031       1.826136                    0.999797      52.702257     153.037288       0.431532       0.380709      -1.164334       0.060498       0.028335      -0.056595       0.087555       0.032251      -0.062482      -0.048069       0.095252      -0.019265      -0.077979      -0.031675       0.109654             22.924369      19.407540       0.369425       3.958492      20.158551       0.507938      29.207015           4.777638
            4             Mn      -2.132021       4.368089       6.453983       1.039097     137.080636 0.35871953E+04  0.13359230E+06                                21.045198                           19.076528       0.064424       1.827881                    0.999795      52.641103     152.736091       0.432319       0.380430      -1.164641      -0.010214      -0.066553       0.056762       0.088066       0.000447      -0.027473      -0.074415      -0.113727      -0.022036      -0.077686      -0.032151       0.109837             22.867729      19.839523       0.513499      -0.674546      19.631565       3.923512      29.132099           4.778799
            5             Mn       5.902337       0.366331      15.803609       1.096070     143.527325 0.28301284E+04  0.10029196E+06                                23.097804                           18.172076       0.036181       1.818373                    0.999936      52.407079     153.054873       0.395013       0.437557      -1.113862       0.021514      -0.016043       0.000132       0.026838      -0.030081       0.052908       0.071567       0.018622      -0.104362      -0.114041       0.048882       0.065159             28.946373      23.193531       0.743806      -1.104047      23.650722      -1.493886      39.994866           4.715925
            6             Mn      -0.267668       7.259755       5.267870       1.096129     143.519453 0.28299548E+04  0.10028435E+06                                23.097114                           18.171617       0.036139       1.818374                    0.999936      52.405742     153.050283       0.395015       0.437561      -1.113858      -0.021500       0.016031      -0.000136       0.026819      -0.030064       0.052830       0.071462       0.018617      -0.104458      -0.113915       0.048882       0.065033             28.945191      23.193117       0.744813      -1.104508      23.650793      -1.494508      39.991662           4.715899
            7              H       1.385821       0.259667      19.423689       0.118192       1.115683 0.82672814E+01  0.81573630E+02                                 1.745336                            1.655553      -1.244214       2.288155                    0.995539       3.561047       9.892067       0.499303       1.243239      -0.716330      -0.018232      -0.026466      -0.012930       0.034641       0.010120      -0.000474       0.002925       0.003652      -0.006646      -0.010019      -0.001541       0.011561              1.772499       1.789352       0.364500      -0.030996       1.956337       0.278365       1.571808          -0.000030
            8              H       4.482565       2.807802      19.116046       0.106058       1.213020 0.90277909E+01  0.91716834E+02                                 1.888603                            1.760889      -1.386723       2.207785                    0.993655       3.870883      11.170432       0.468085       1.287993      -0.704933       0.028978       0.012054      -0.018163       0.036262       0.008348      -0.005875      -0.001458      -0.005018       0.001545      -0.010476      -0.000285       0.010761              1.957662       2.519046       0.249308      -0.477128       1.579799      -0.001188       1.774140          -0.000139
            9              H       3.715418       4.012540      20.923979       0.111997       1.038595 0.75338067E+01  0.73389861E+02                                 1.733107                            1.633248      -1.074713       2.367234                    0.996223       3.650021      10.422972       0.473548       1.327764      -0.697349       0.018386       0.027011       0.010192       0.034227       0.007106      -0.008396       0.007235      -0.002030       0.000531      -0.015236       0.007089       0.008147              1.775579       1.818794       0.442442       0.065124       2.045116       0.263264       1.462827           0.000052
           10              H       5.762725      -1.329420      12.832531       0.123980       1.058434 0.78321275E+01  0.77637125E+02                                 1.804971                            1.703925      -1.331489       2.252673                    0.993289       3.813882      11.266682       0.444492       1.390121      -0.684093       0.029775       0.005963       0.020568       0.036676       0.000558       0.001461      -0.004095       0.012514       0.003321      -0.008630       0.002464       0.006166              1.854355       2.203374       0.118820       0.374865       1.440407       0.136664       1.919283          -0.000238
           11              H      -1.494622       8.727929      12.663959       0.116183       1.145818 0.84729601E+01  0.84367129E+02                                 1.803289                            1.697520      -1.086281       2.362402                    0.996874       3.581293      10.090562       0.482327       1.275340      -0.709680      -0.033777      -0.004206       0.017902       0.038458       0.002208      -0.002449       0.001949       0.021921       0.005605      -0.012453       0.001631       0.010822              1.849315       2.349676       0.161218      -0.321451       1.421804      -0.071371       1.776465          -0.000148
           12              H      -1.440680       8.825054      10.367168       0.103503       1.066827 0.75762521E+01  0.74423433E+02                                 1.796431                            1.658293      -1.469398       2.166793                    0.992538       3.980429      11.676691       0.458091       1.361129      -0.688227      -0.027375      -0.001214      -0.015548       0.031506      -0.000526      -0.002738      -0.000193       0.018572       0.024039      -0.013311       0.003604       0.009707              1.879985       2.491107       0.129423       0.480090       1.390146       0.095449       1.758702           0.000021
           13              H      -1.832557       0.956651      11.174205       0.123903       1.175161 0.89481124E+01  0.89702153E+02                                 1.797677                            1.718885      -1.078964       2.370863                    0.997478       3.433345       9.490530       0.493448       1.238207      -0.719882      -0.001968       0.037512      -0.006452       0.038114       0.000147      -0.004421      -0.008057      -0.018296      -0.006170      -0.011226      -0.003152       0.014378              1.820786       1.576622      -0.042943      -0.131877       2.298374      -0.041190       1.587362          -0.000213
           14              H       5.420125       8.484357      13.635354       0.124242       1.096883 0.78354337E+01  0.75390276E+02                                 1.665658                            1.568146      -0.930777       2.441985                    0.998804       3.209899       8.473096       0.540894       1.176905      -0.734812      -0.013334      -0.017531       0.036375       0.042523       0.002433      -0.006649      -0.010851      -0.019726       0.019443      -0.015193      -0.003519       0.018712              1.710884       1.517951       0.024869      -0.316951       1.510553      -0.172449       2.104150          -0.000138
           15              H       6.437896       7.061079      12.141386       0.118797       1.048244 0.74140942E+01  0.70735881E+02                                 1.647474                            1.548512      -0.821134       2.491523                    0.999437       3.257021       8.712622       0.529325       1.212836      -0.725405       0.002580      -0.034114       0.010565       0.035806      -0.003541      -0.010771      -0.002980      -0.020855       0.015873      -0.018796       0.007914       0.010882              1.688700       1.415226      -0.031918      -0.032502       2.221017      -0.172021       1.429856           0.000200
           16              H       4.677690       4.714955      12.183529       0.118225       1.115636 0.82667329E+01  0.81565981E+02                                 1.745205                            1.655433      -1.243948       2.288278                    0.995540       3.560804       9.890906       0.499356       1.243142      -0.716352       0.019910       0.025212       0.012952       0.034638       0.007341       0.002952       0.000406      -0.014402      -0.006578      -0.010037      -0.001514       0.011551              1.772362       1.737124       0.348472       0.275156       2.008283       0.052144       1.571678          -0.000026
           17              H       3.151538       1.006360      12.491173       0.106184       1.212231 0.90204377E+01  0.91623288E+02                                 1.887817                            1.760202      -1.386396       2.208062                    0.993662       3.869268      11.164554       0.468165       1.288038      -0.704928      -0.003014      -0.031273       0.018178       0.036298       0.008312       0.000316      -0.006047      -0.005227       0.001638      -0.010476      -0.000286       0.010761              1.956817       1.520252      -0.057374       0.138896       2.576799      -0.456160       1.773399          -0.000135
           18              H       1.774611       1.385810      10.683240       0.112045       1.038517 0.75330483E+01  0.73380431E+02                                 1.733005                            1.633152      -1.074843       2.367212                    0.996222       3.649735      10.421920       0.473568       1.327743      -0.697354      -0.020394      -0.025534      -0.010205       0.034235       0.006453       0.009375      -0.005895      -0.006307       0.000558      -0.015230       0.007088       0.008142              1.775470       1.777032       0.429631       0.232496       2.086657       0.139583       1.462722           0.000059
           19              H       7.482282       0.997866      18.774688       0.124051       1.057999 0.78280749E+01  0.77587543E+02                                 1.804574                            1.703566      -1.331036       2.252956                    0.993296       3.812914      11.263438       0.444503       1.390253      -0.684072       0.003028      -0.030234      -0.020565       0.036691      -0.003051      -0.004345       0.000182      -0.010964       0.003368      -0.008630       0.002482       0.006148              1.853939       1.439227      -0.115872       0.020509       2.203790       0.398376       1.918800          -0.000244
           20              H      -4.263095       4.981017      18.943260       0.116270       1.145046 0.84657566E+01  0.84277610E+02                                 1.802564                            1.696872      -1.085094       2.363047                    0.996890       3.579672      10.084981       0.482387       1.275451      -0.709663      -0.005896       0.033546      -0.017894       0.038474      -0.004321       0.002567      -0.001775      -0.020605       0.005679      -0.012450       0.001645       0.010805              1.848554       1.410831      -0.127034       0.026183       2.359129      -0.328079       1.775702          -0.000161
           21              H      -2.108464       7.921261       0.168572       0.103614       1.066318 0.75717801E+01  0.74368779E+02                                 1.795920                            1.657856      -1.469096       2.167025                    0.992546       3.979158      11.672251       0.458128       1.361215      -0.688214      -0.006879       0.026542       0.015553       0.031523      -0.005649       0.000620      -0.002669      -0.014735       0.024000      -0.013288       0.003597       0.009690              1.879427       1.412100      -0.201937      -0.049758       2.468011       0.486759       1.758170           0.000015
           22              H       3.066136       7.586651      20.433013       0.123923       1.174747 0.89442937E+01  0.89655861E+02                                 1.797410                            1.718644      -1.079079       2.370872                    0.997479       3.432857       9.489295       0.493420       1.238389      -0.719843      -0.036455      -0.009158       0.006455       0.038138       0.005269      -0.006425      -0.006587       0.014961      -0.006199      -0.011216      -0.003180       0.014396              1.820515       2.259831       0.167061      -0.000626       1.614555      -0.138128       1.587160          -0.000240
           23              H      -1.999244      -1.557181      17.971864       0.124133       1.097707 0.78428766E+01  0.75479935E+02                                 1.666451                            1.568854      -0.931904       2.441341                    0.998793       3.211397       8.478112       0.540790       1.176850      -0.734820       0.012845       0.017879      -0.036347       0.042494       0.007561      -0.008422      -0.009539       0.013630       0.019401      -0.015205      -0.003511       0.018716              1.711719       1.497936       0.018503      -0.071770       1.531976      -0.353871       2.105246          -0.000143
           24              H      -0.339803      -2.112008      19.465832       0.118801       1.048048 0.74125990E+01  0.70720636E+02                                 1.647544                            1.548573      -0.821065       2.491623                    0.999438       3.256988       8.713514       0.529184       1.213176      -0.725328       0.033394       0.007563      -0.010561       0.035831       0.002932       0.000322      -0.011175       0.021255       0.015862      -0.018808       0.007929       0.010880              1.688779       2.169533       0.199837      -0.154876       1.466882      -0.081601       1.429923           0.000194
           25              H       4.248848       7.366419       1.647790       0.118196       1.115698 0.82674587E+01  0.81576075E+02                                 1.745373                            1.655589      -1.244334       2.288100                    0.995539       3.561093       9.892339       0.499288       1.243266      -0.716324       0.018233       0.026462       0.012936       0.034641       0.010121      -0.000470       0.002919       0.003657      -0.006660      -0.010015      -0.001550       0.011565              1.772537       1.789389       0.364504      -0.031001       1.956378       0.278374       1.571845          -0.000054
           26              H       1.152104       4.818284       1.955433       0.106072       1.212874 0.90263988E+01  0.91698845E+02                                 1.888435                            1.760740      -1.386621       2.207849                    0.993657       3.870560      11.169142       0.468111       1.287975      -0.704938      -0.028976      -0.012056       0.018171       0.036265       0.008345      -0.005873      -0.001466      -0.005017       0.001541      -0.010470      -0.000292       0.010763              1.957482       2.518794       0.249276      -0.477072       1.579667      -0.001194       1.773986          -0.000158
           27              H       1.919251       3.613546       0.147500       0.111986       1.038646 0.75342375E+01  0.73394829E+02                                 1.733131                            1.633268      -1.074721       2.367217                    0.996223       3.650104      10.423135       0.473558       1.327721      -0.697357      -0.018385      -0.027013      -0.010183       0.034226       0.007108      -0.008397       0.007235      -0.002029       0.000528      -0.015239       0.007091       0.008147              1.775605       1.818825       0.442457       0.065127       2.045149       0.263269       1.462842           0.000051
           28              H      -0.128056       8.955506       8.238948       0.123987       1.058444 0.78322096E+01  0.77638022E+02                                 1.804970                            1.703924      -1.331626       2.252616                    0.993288       3.813860      11.266566       0.444496       1.390105      -0.684096      -0.029771      -0.005962      -0.020571       0.036675       0.000558       0.001459      -0.004097       0.012506       0.003301      -0.008626       0.002462       0.006163              1.854353       2.203371       0.118823       0.374865       1.440407       0.136664       1.919281          -0.000256
           29              H       7.129291      -1.101843       8.407520       0.116174       1.145728 0.84722023E+01  0.84358776E+02                                 1.803311                            1.697538      -1.086243       2.362443                    0.996875       3.581192      10.090651       0.482279       1.275480      -0.709651       0.033779       0.004208      -0.017905       0.038462       0.002207      -0.002452       0.001954       0.021918       0.005564      -0.012446       0.001619       0.010828              1.849339       2.349713       0.161222      -0.321465       1.421816      -0.071374       1.776488          -0.000176
           30              H       7.075349      -1.198968      10.704311       0.103491       1.066851 0.75764415E+01  0.74425460E+02                                 1.796427                            1.658290      -1.469357       2.166801                    0.992538       3.980438      11.676577       0.458103       1.361090      -0.688235       0.027379       0.001213       0.015540       0.031506      -0.000525      -0.002737      -0.000195       0.018580       0.024035      -0.013314       0.003608       0.009706              1.879979       2.491101       0.129419       0.480086       1.390142       0.095447       1.758695           0.000020
           31              H       7.467226       6.669435       9.897274       0.123927       1.175202 0.89485160E+01  0.89707115E+02                                 1.797696                            1.718903      -1.079164       2.370760                    0.997477       3.433442       9.490813       0.493455       1.238178      -0.719887       0.001960      -0.037511       0.006438       0.038110       0.000152      -0.004416      -0.008061      -0.018290      -0.006171      -0.011220      -0.003160       0.014379              1.820807       1.576642      -0.042950      -0.131884       2.298394      -0.041177       1.587384          -0.000216
           32              H       0.214544      -0.858271       7.436125       0.124277       1.096666 0.78334657E+01  0.75366302E+02                                 1.665419                            1.567935      -0.930660       2.442071                    0.998806       3.209493       8.471629       0.540940       1.176884      -0.734819       0.013328       0.017532      -0.036380       0.042527       0.002437      -0.006643      -0.010853      -0.019717       0.019440      -0.015184      -0.003527       0.018711              1.710630       1.517739       0.024869      -0.316876       1.510342      -0.172421       2.103810          -0.000196
           33              H      -0.803227       0.565007       8.930093       0.118809       1.048166 0.74134699E+01  0.70729578E+02                                 1.647518                            1.548545      -0.821020       2.491605                    0.999438       3.256960       8.712897       0.529260       1.212990      -0.725370      -0.002585       0.034117      -0.010580       0.035813      -0.003538      -0.010772      -0.002982      -0.020854       0.015878      -0.018795       0.007910       0.010885              1.688750       1.415252      -0.031921      -0.032500       2.221111      -0.172041       1.429885           0.000183
           34              H       0.956979       2.911131       8.887950       0.118256       1.115589 0.82663248E+01  0.81561123E+02                                 1.745171                            1.655403      -1.244016       2.288258                    0.995541       3.560722       9.890697       0.499355       1.243158      -0.716348      -0.019907      -0.025212      -0.012964       0.034641       0.007341       0.002947       0.000410      -0.014404      -0.006593      -0.010033      -0.001522       0.011554              1.772326       1.737090       0.348460       0.275148       2.008238       0.052143       1.571649          -0.000041
           35              H       2.483131       6.619726       8.580306       0.106201       1.212048 0.90188251E+01  0.91603547E+02                                 1.887707                            1.760109      -1.386229       2.208163                    0.993665       3.868986      11.163827       0.468148       1.288132      -0.704910       0.003020       0.031270      -0.018188       0.036301       0.008310       0.000309      -0.006049      -0.005223       0.001624      -0.010470      -0.000294       0.010764              1.956697       1.520175      -0.057367       0.138881       2.576619      -0.456115       1.773299          -0.000158
           36              H       3.860058       6.240276      10.388239       0.112042       1.038503 0.75329171E+01  0.73378808E+02                                 1.732988                            1.633138      -1.074740       2.367253                    0.996223       3.649707      10.421804       0.473571       1.327742      -0.697354       0.020401       0.025533       0.010190       0.034234       0.006455       0.009375      -0.005897      -0.006309       0.000552      -0.015233       0.007092       0.008141              1.775453       1.777015       0.429622       0.232493       2.086634       0.139579       1.462711           0.000057
           37              H      -1.847613       6.628220       2.296791       0.124079       1.057997 0.78280582E+01  0.77587288E+02                                 1.804561                            1.703555      -1.331141       2.252913                    0.993296       3.812882      11.263314       0.444509       1.390239      -0.684074      -0.003027       0.030230       0.020570       0.036690      -0.003049      -0.004346       0.000181      -0.010959       0.003349      -0.008627       0.002480       0.006147              1.853923       1.439216      -0.115869       0.020509       2.203772       0.398372       1.918781          -0.000256
           38              H       9.897764       2.645069       2.128219       0.116303       1.144945 0.84648597E+01  0.84266644E+02                                 1.802475                            1.696796      -1.085101       2.363061                    0.996891       3.579517      10.084499       0.482391       1.275471      -0.709659       0.005894      -0.033546       0.017898       0.038476      -0.004320       0.002571      -0.001778      -0.020598       0.005639      -0.012442       0.001633       0.010809              1.848459       1.410772      -0.127024       0.026180       2.358987      -0.328051       1.775619          -0.000184
           39              H       7.743133      -0.295175      20.902907       0.103606       1.066366 0.75721661E+01  0.74373177E+02                                 1.795936                            1.657867      -1.469103       2.167008                    0.992545       3.979221      11.672309       0.458141       1.361165      -0.688223       0.006882      -0.026544      -0.015546       0.031522      -0.005651       0.000618      -0.002669      -0.014741       0.023999      -0.013291       0.003600       0.009691              1.879446       1.412112      -0.201941      -0.049761       2.468035       0.486771       1.758191           0.000015
           40              H       2.568533       0.039435       0.638466       0.123911       1.174939 0.89461317E+01  0.89678571E+02                                 1.797565                            1.718786      -1.079406       2.370698                    0.997476       3.433160       9.490249       0.493416       1.238339      -0.719853       0.036450       0.009159      -0.006450       0.038132       0.005272      -0.006431      -0.006586       0.014950      -0.006196      -0.011211      -0.003188       0.014399              1.820675       2.260044       0.167079      -0.000617       1.614687      -0.138149       1.587293          -0.000245
           41              H       7.633913       9.183267       3.099615       0.124161       1.097495 0.78409405E+01  0.75456422E+02                                 1.666227                            1.568655      -0.931760       2.441439                    0.998795       3.211004       8.476719       0.540829       1.176841      -0.734823      -0.012847      -0.017877       0.036353       0.042499       0.007560      -0.008427      -0.009535       0.013620       0.019402      -0.015198      -0.003519       0.018717              1.711484       1.497737       0.018504      -0.071766       1.531779      -0.353802       2.104935          -0.000203
           42              H       5.974472       9.738094       1.605647       0.118812       1.047941 0.74116428E+01  0.70709335E+02                                 1.647448                            1.548486      -0.820945       2.491697                    0.999439       3.256810       8.712945       0.529191       1.213197      -0.725324      -0.033396      -0.007560       0.010572       0.035836       0.002932       0.000319      -0.011173       0.021253       0.015867      -0.018807       0.007925       0.010881              1.688679       2.169395       0.199824      -0.154872       1.466800      -0.081593       1.429843           0.000171
           43              C       1.349295       1.733611      20.847911       0.085642      35.481319 0.39912185E+03  0.91479705E+04                                 9.457653                            6.696934      -0.121322       1.975913                    0.999248      26.246964      73.529874       0.634175       0.421384      -1.065334      -0.005765      -0.007541      -0.004356       0.010444      -0.004634      -0.017021       0.007093       0.017666       0.022086      -0.014868      -0.010297       0.025165             11.672109      14.116984       0.601185      -6.581344       8.625763       3.228339      12.273579           0.000754
           44              C       1.849648       1.016152      19.733019      -0.170117      39.199611 0.46688175E+03  0.11202291E+05                                10.101728                            7.263504      -0.026186       1.948438                    0.999618      30.657398      89.781589       0.602406       0.423757      -1.056868       0.001674       0.015842       0.006473       0.017195       0.009945       0.032158      -0.009052      -0.012043      -0.036147      -0.042024       0.015043       0.026981             12.358532      14.550636      -0.083161      -7.237390       8.942183       3.630716      13.582776           0.002838
           45              C       2.998097       1.406473      19.100031      -0.029598      38.636871 0.43634386E+03  0.10184388E+05                                 9.853477                            6.889420       0.033028       2.011558                    0.999259      27.305769      76.159213       0.643328       0.407913      -1.078469      -0.008131       0.034366       0.036444       0.050747       0.005946       0.007291      -0.007874      -0.000441      -0.005897      -0.014292       0.006641       0.007651             12.424714      12.969286       0.022146      -6.090709      10.272007       5.070310      14.032848           0.005514
           46              C       3.694196       2.539427      19.554122      -0.107972      33.975266 0.45249805E+03  0.10816786E+05                                 9.294392                            7.235000      -0.216168       1.898706                    0.999180      30.289502      89.731805       0.590654       0.433802      -1.046401      -0.022997      -0.019502       0.004493       0.030486       0.004412      -0.000266      -0.023167       0.009065       0.001709      -0.025773       0.004007       0.021766             10.485340      11.133499       0.945027      -3.399841       9.609131       4.028921      10.713390           0.000995
           47              C       3.237445       3.257712      20.628346      -0.147709      36.167324 0.45318636E+03  0.10785006E+05                                 9.537450                            7.118485       0.113183       2.002690                    0.999696      29.963430      87.178087       0.613809       0.419305      -1.060453      -0.006788      -0.015801      -0.000073       0.017198       0.010814       0.009244       0.009423      -0.024370      -0.018876      -0.017200      -0.007131       0.024331             11.208631      13.605934       1.047783      -5.258538       9.012902       2.936429      11.007056           0.000789
           48              C       3.529770       0.601467      17.937096       0.629177      23.090086 0.24497770E+03  0.50432753E+04                                 7.515056                            5.574327      -0.050259       2.046887                    0.999373      21.900131      60.995088       0.625504       0.475652      -1.018524       0.011220      -0.036331      -0.060475       0.071436      -0.027420       0.075022      -0.056605       0.036696       0.014803      -0.078811      -0.033264       0.112075              8.962310       8.593977       0.210483      -3.884421       8.190523       3.108307      10.102431           0.014467
           49              C       5.052878      -1.434242      10.909969       0.084819      33.283579 0.41112868E+03  0.95167576E+04                                 9.128713                            6.861373      -0.051866       2.002895                    0.999331      26.403374      74.937305       0.616197       0.429413      -1.057700       0.011286       0.003861       0.009902       0.015503       0.003128      -0.012262       0.001760       0.007397       0.051304      -0.014993      -0.007593       0.022585             10.626495      11.694176       0.225807      -2.131409       4.936589       1.002970      15.248719           0.001203
           50              C       4.979826      -1.447491      12.324497      -0.144190      35.261067 0.46426582E+03  0.11159761E+05                                 9.523785                            7.326361      -0.112470       1.938915                    0.998807      30.230606      89.548926       0.587728       0.433552      -1.047470      -0.008912       0.009346      -0.011482       0.017280      -0.003817       0.020744       0.001062      -0.038167      -0.097335      -0.043224       0.007523       0.035701             10.938226      10.924851       0.423042      -2.046152       5.385298       1.038916      16.504530           0.004003
           51              C       3.785897      -1.630145      12.958538      -0.019572      37.015087 0.43382735E+03  0.10127822E+05                                 9.637749                            6.922291      -0.003785       2.009160                    0.999184      27.096024      75.993322       0.633422       0.414204      -1.072568      -0.010604       0.010215      -0.045812       0.048120       0.005855       0.003453       0.002954      -0.001169      -0.034240      -0.012291      -0.000152       0.012444             11.777781      11.022736       0.829832       0.263366       5.324832       0.122280      18.985777          -0.002734
           52              C      -0.676797       8.861011      12.218297      -0.109642      32.751154 0.43405697E+03  0.10244157E+05                                 8.997981                            7.034970       0.080573       2.000731                    0.999676      29.537165      86.271578       0.606971       0.427572      -1.052697       0.026168       0.011082       0.001603       0.028463      -0.004696      -0.011318       0.002868      -0.003182      -0.054184      -0.022392       0.005763       0.016629             10.076735      11.112730       0.995206       1.383130       5.084271       0.343130      14.033203           0.001698
           53              C      -0.639822       8.902311      10.853919      -0.135111      34.544163 0.45761826E+03  0.10948845E+05                                 9.344983                            7.240054      -0.041547       1.960970                    0.998619      30.019930      88.413300       0.595977       0.429548      -1.051009       0.019687       0.003256       0.007038       0.021159      -0.002790       0.010624       0.012795      -0.018609      -0.017580      -0.020627       0.001504       0.019123             10.526492      12.808810       0.569538      -0.907077       5.134201       0.597707      13.636466           0.000454
           54              C       3.725206      -1.733690      14.447449       0.601901      24.620892 0.25427319E+03  0.52880816E+04                                 7.867861                            5.683149      -0.064264       2.038263                    0.999524      22.285908      62.558479       0.618301       0.476331      -1.017299      -0.003298       0.013897       0.059235       0.060933      -0.063252       0.001853       0.024769      -0.060117      -0.277911      -0.097468      -0.020783       0.118251              9.542226       7.816818       1.859820       0.640202       5.253160      -0.014615      15.556701           0.019853
           55              C      -1.172629      -0.823714      10.388871       0.083059      34.227557 0.41201935E+03  0.95304748E+04                                 9.285353                            6.854772      -0.027225       2.009828                    0.999405      26.339693      74.421432       0.619169       0.427661      -1.060122      -0.004523       0.012593      -0.001960       0.013523      -0.007545      -0.011868       0.006673       0.006106       0.043778      -0.015500      -0.007453       0.022954             11.301611       9.880130      -2.096832      -5.963231      10.301617       1.917454      13.723087           0.000690
           56              C       9.366081       0.036403      11.350784      -0.165109      36.618369 0.46137782E+03  0.11040412E+05                                 9.670412                            7.228711       0.040110       1.976696                    0.999662      30.331899      88.786190       0.602672       0.424714      -1.055990       0.002855      -0.010467      -0.003331       0.011349       0.003582       0.025150      -0.014226      -0.001384      -0.082311      -0.043086       0.017015       0.026071             11.680778      10.314980      -1.986764      -6.291108      10.388352       2.579019      14.339003           0.002327
           57              C       8.877101      -0.457469      12.528680      -0.025223      37.990601 0.43885941E+03  0.10261697E+05                                 9.796940                            6.939774       0.018301       2.009721                    0.999404      27.264112      76.205699       0.636526       0.411525      -1.075689       0.021129      -0.037762      -0.020670       0.047955       0.008351       0.010084      -0.008033      -0.002384      -0.014255      -0.018308       0.007446       0.010862             12.557615      10.582211      -3.605427      -6.599117      12.284708       3.662122      14.805926           0.001548
           58              C       9.014224      -1.826015      12.817991      -0.105682      32.324919 0.42471442E+03  0.99253484E+04                                 8.809334                            6.889414       0.074832       1.993815                    0.999661      29.128378      83.446623       0.625401       0.419082      -1.062672       0.005941       0.018033      -0.015138       0.024282       0.014488       0.001447      -0.021929       0.011471       0.022405      -0.029791       0.004796       0.024994             10.045598       8.006029      -2.733209      -3.618095      11.352822       2.028388      10.777941           0.000492
           59              C       6.339155       7.970261      11.925404      -0.148042      33.933557 0.43410637E+03  0.10171744E+05                                 8.987642                            6.881677       0.327928       2.072694                    0.999765      29.210965      83.026100       0.638974       0.409094      -1.072117       0.001968       0.014089      -0.002601       0.014462       0.001472      -0.004340      -0.008888      -0.035721      -0.041102      -0.017924      -0.008894       0.026817             10.358934       8.567610      -1.578171      -4.453999      10.539178       1.067636      11.970015           0.000536
           60              C       8.124894       0.443097      13.483218       0.616810      23.789050 0.24781580E+03  0.51208885E+04                                 7.698651                            5.614683       0.013861       2.066083                    0.999551      22.094366      61.827943       0.621351       0.477038      -1.016895      -0.037089       0.048724       0.031929       0.069058       0.004458       0.086092      -0.019229       0.088960       0.026721      -0.075082      -0.037368       0.112450              9.461548       7.943578      -1.750880      -4.581436       9.936943       2.405709      10.504124           0.012598
           61              C       3.258032       4.316938      10.759308       0.085657      35.478528 0.39910969E+03  0.91475465E+04                                 9.456885                            6.696697      -0.121177       1.975958                    0.999248      26.246340      73.525552       0.634210       0.421367      -1.065354       0.005492       0.007735       0.004405       0.010459      -0.008817       0.011784      -0.014135      -0.009520       0.022214      -0.014940      -0.010215       0.025155             11.670634       8.760886      -1.043679       5.018046      13.979352      -5.341557      12.271665           0.000767
           62              C       4.090809       4.049390      11.874200      -0.170065      39.193933 0.46682767E+03  0.11200533E+05                                10.100340                            7.262827      -0.025673       1.948612                    0.999618      30.655484      89.770588       0.602473       0.423727      -1.056900      -0.014778      -0.006191      -0.006391       0.017250       0.011598      -0.018060       0.028133      -0.001369      -0.035931      -0.042003       0.014920       0.027083             12.356327       9.471070      -1.642760       5.594941      14.017850      -5.850210      13.580060           0.002924
           63              C       4.055031       2.836953      12.507187      -0.029512      38.625569 0.43623554E+03  0.10181002E+05                                 9.850907                            6.888139       0.033872       2.011861                    0.999259      27.301926      76.139757       0.643462       0.407863      -1.078526      -0.035302      -0.002320      -0.036375       0.050742       0.005040      -0.009636       0.004686      -0.006439      -0.005746      -0.014289       0.006703       0.007586             12.420737      10.488566      -0.738351       6.632625      12.745763      -4.331123      14.027884           0.005555
           64              C       3.176513       1.838783      12.053097      -0.107740      33.962838 0.45232501E+03  0.10811408E+05                                 9.291827                            7.233445      -0.216072       1.898837                    0.999179      30.281387      89.696972       0.590750       0.433781      -1.046433       0.011915       0.027673      -0.004516       0.030465       0.001102      -0.022137      -0.006976      -0.012520       0.002013      -0.025832       0.004028       0.021803             10.482035       9.206962       0.354087       4.847813      11.529287      -2.065486      10.709857           0.001038
           65              C       2.355753       2.064410      10.978873      -0.147593      36.158819 0.45308483E+03  0.10781840E+05                                 9.535568                            7.117437       0.113399       2.002809                    0.999696      29.959473      87.159724       0.613894       0.419275      -1.060486       0.013221       0.011035      -0.000006       0.017221       0.015746       0.006254       0.011618       0.007872      -0.018666      -0.017172      -0.007080       0.024251             11.206011       8.818655      -0.422018       4.349919      13.795314      -4.162624      11.004063           0.000868
           66              C       4.980695       2.565180      13.670122       0.629233      23.086949 0.24494691E+03  0.50424437E+04                                 7.514319                            5.573976      -0.049723       2.047108                    0.999373      21.897728      60.985658       0.625529       0.475652      -1.018532       0.037980       0.000167       0.060548       0.071474      -0.032961      -0.076202       0.055183       0.000263       0.014752      -0.078944      -0.033209       0.112153              8.961101       8.105545       0.061132       4.110838       8.676966      -2.799874      10.100792           0.014448
           67              C       7.373981       1.707191      20.697250       0.084896      33.276289 0.41106245E+03  0.95147572E+04                                 9.127254                            6.860809      -0.051430       2.003101                    0.999331      26.399948      74.923583       0.616229       0.429412      -1.057710      -0.000398      -0.011952      -0.009938       0.015550       0.000547       0.005317      -0.011176      -0.009575       0.051188      -0.014986      -0.007550       0.022536             10.624133       5.392165      -1.710133       1.584340      11.236213      -1.741587      15.244020           0.001200
           68              C       7.365189       1.780912      19.282721      -0.143942      35.248159 0.46410169E+03  0.11154772E+05                                 9.521620                            7.325255      -0.112693       1.938963                    0.998803      30.223175      89.521209       0.587753       0.433574      -1.047462      -0.011654       0.005760       0.011508       0.017362       0.007607      -0.005052       0.020124       0.035987      -0.097526      -0.043264       0.007458       0.035806             10.935043       5.624677      -1.204979       1.593504      10.682347      -1.649527      16.498104           0.003974
           69              C       7.189101       2.975828      18.648680      -0.019566      37.004745 0.43374712E+03  0.10125274E+05                                 9.635332                            6.921329      -0.003009       2.009457                    0.999183      27.092600      75.976116       0.633523       0.414165      -1.072615      -0.012965       0.007121       0.045801       0.048131       0.005198       0.001809       0.004144      -0.005811      -0.033987      -0.012199      -0.000268       0.012467             11.773736       5.349441      -0.912919       0.039497      10.994824       0.287769      18.976942          -0.002740
           70              C      -4.150092       4.160176      19.388921      -0.109492      32.737226 0.43387045E+03  0.10238453E+05                                 8.995143                            7.033306       0.081549       2.001164                    0.999676      29.528222      86.234424       0.607074       0.427553      -1.052729      -0.002926      -0.028241      -0.001570       0.028435      -0.002947       0.006044      -0.009939       0.007900      -0.054219      -0.022377       0.005800       0.016577             10.073033       5.044264      -0.868705      -0.078186      11.148241       1.422235      14.026594           0.001653
           71              C      -4.178710       4.112701      20.753300      -0.134821      34.528512 0.45740430E+03  0.10942367E+05                                 9.342386                            7.238595      -0.041626       1.961100                    0.998614      30.010237      88.377189       0.596013       0.429576      -1.050999       0.002691      -0.019729      -0.007049       0.021123       0.002983       0.009162       0.013857       0.018782      -0.017805      -0.020645       0.001389       0.019256             10.523075       5.475274      -1.682964       0.837461      12.463149      -0.690978      13.630803           0.000418
           72              C       7.270253       3.064256      17.159770       0.602046      24.616307 0.25424063E+03  0.52870620E+04                                 7.866252                            5.682461      -0.063892       2.038402                    0.999526      22.281881      62.538453       0.618411       0.476277      -1.017361      -0.014335      -0.000879      -0.059185       0.060902      -0.035412       0.023154       0.009072       0.120572      -0.278852      -0.097770      -0.020522       0.118293              9.539573       4.429219       0.819100      -0.201955       8.638854       0.607450      15.550646           0.019828
           73              C       7.193435      10.499103       0.146868       0.082988      34.231235 0.41205084E+03  0.95313599E+04                                 9.285858                            6.854862      -0.027046       2.009843                    0.999406      26.341163      74.425555       0.619190       0.427640      -1.060138      -0.013371       0.000581       0.001957       0.013526      -0.007913       0.009876      -0.009424       0.003506       0.043791      -0.015476      -0.007500       0.022976             11.302751      11.443332      -1.617027       3.585369       8.739681      -5.138016      13.725240           0.000682
           74              C       7.235095      -2.847721      20.256434      -0.165141      36.621146 0.46139717E+03  0.11041010E+05                                 9.671023                            7.228910       0.039939       1.976638                    0.999662      30.332190      88.788069       0.602657       0.424719      -1.055985       0.010824       0.000267       0.003295       0.011318       0.003386      -0.021006       0.019859      -0.002921      -0.082325      -0.043108       0.017049       0.026059             11.682030      11.498560      -1.623892       4.314241       9.206358      -5.257080      14.341171           0.002258
           75              C       7.563558      -2.235248      19.078539      -0.025325      38.000286 0.43895003E+03  0.10264465E+05                                 9.798874                            6.940619       0.017825       2.009519                    0.999405      27.267624      76.220839       0.636462       0.411540      -1.075667       0.042284      -0.009178       0.020659       0.047947       0.007600      -0.010641       0.007275      -0.007439      -0.014250      -0.018320       0.007433       0.010886             12.560933      14.166898      -2.506391       5.441492       8.706160      -5.233902      14.809741           0.001532
           76              C      -2.225687      -1.964349      18.789227      -0.105902      32.337980 0.42489747E+03  0.99308582E+04                                 8.811892                            6.890987       0.074229       1.993505                    0.999661      29.136842      83.480503       0.625307       0.419093      -1.062647      -0.015469      -0.010985       0.015134       0.024269       0.008817      -0.021376      -0.005114      -0.025587       0.022438      -0.029723       0.004671       0.025052             10.048953      12.603306      -1.322494       3.003247       6.761847      -2.863989      10.781707           0.000462
           77              C      -1.237884      -2.284671      19.681815      -0.148104      33.938348 0.43415793E+03  0.10173321E+05                                 8.988633                            6.882117       0.327661       2.072586                    0.999765      29.212984      83.035120       0.638945       0.409098      -1.072107      -0.012877      -0.005994       0.002630       0.014445       0.011283      -0.007205      -0.006781       0.028022      -0.041133      -0.017966      -0.008918       0.026884             10.360461      11.256911      -0.752608       2.329760       7.852338      -3.944818      11.972135           0.000485
           78              C       6.481774      -1.780738      18.124001       0.616710      23.791760 0.24783873E+03  0.51215613E+04                                 7.699460                            5.615043       0.013859       2.066049                    0.999551      22.096917      61.839460       0.621305       0.477055      -1.016870      -0.057353       0.021185      -0.032064       0.069039      -0.021342      -0.043555       0.076590      -0.078561       0.026826      -0.074918      -0.037454       0.112372              9.462928      10.750402      -0.889597       3.646687       7.132895      -3.673060      10.505487           0.012594
           79              C       4.285374       5.892475       0.223568       0.085664      35.480691 0.39911285E+03  0.91477168E+04                                 9.457573                            6.696870      -0.121266       1.975935                    0.999248      26.246635      73.528870       0.634176       0.421385      -1.065333       0.005784       0.007524       0.004383       0.010454      -0.004628      -0.017011       0.007082       0.017672       0.022059      -0.014861      -0.010288       0.025149             11.672018      14.116807       0.601121      -6.581295       8.625712       3.228367      12.273535           0.000751
           80              C       3.785021       6.609934       1.338460      -0.170144      39.200556 0.46689403E+03  0.11202677E+05                                10.101985                            7.263666      -0.026242       1.948424                    0.999618      30.657608      89.783050       0.602390       0.423765      -1.056862      -0.001648      -0.015854      -0.006437       0.017191       0.009921       0.032151      -0.009057      -0.012024      -0.036121      -0.042006       0.015032       0.026974             12.358880      14.550977      -0.083277      -7.237656       8.942418       3.630905      13.583244           0.002784
           81              C       2.636572       6.219613       1.971448      -0.029497      38.632752 0.43629107E+03  0.10182836E+05                                 9.852848                            6.889042       0.033001       2.011576                    0.999259      27.303785      76.152194       0.643341       0.407918      -1.078467       0.008145      -0.034366      -0.036404       0.050722       0.005927       0.007332      -0.007922      -0.000441      -0.005947      -0.014346       0.006648       0.007698             12.423863      12.968443       0.022150      -6.090277      10.271296       5.069885      14.031849           0.005459
           82              C       1.940473       5.086659       1.517357      -0.107922      33.972347 0.45245290E+03  0.10815386E+05                                 9.293779                            7.234585      -0.216022       1.898773                    0.999181      30.287511      89.723197       0.590680       0.433796      -1.046410       0.023003       0.019469      -0.004457       0.030464       0.004374      -0.000239      -0.023192       0.009042       0.001731      -0.025788       0.004007       0.021781             10.484605      11.132673       0.944959      -3.399561       9.608498       4.028616      10.712643           0.000931
           83              C       2.397224       4.368374       0.443133      -0.147728      36.167552 0.45319182E+03  0.10785138E+05                                 9.537362                            7.118443       0.113259       2.002703                    0.999696      29.963738      87.178219       0.613823       0.419295      -1.060463       0.006808       0.015781       0.000111       0.017188       0.010826       0.009233       0.009417      -0.024354      -0.018900      -0.017187      -0.007142       0.024330             11.208500      13.605831       1.047874      -5.258410       9.012827       2.936334      11.006842           0.000775
           84              C       2.104899       7.024619       3.134383       0.629100      23.090434 0.24498197E+03  0.50433849E+04                                 7.515131                            5.574376      -0.050131       2.046931                    0.999373      21.900363      60.995853       0.625502       0.475652      -1.018524      -0.011232       0.036307       0.060474       0.071424      -0.027465       0.074991      -0.056578       0.036658       0.014836      -0.078745      -0.033310       0.112055              8.962395       8.594108       0.210522      -3.884470       8.190615       3.108304      10.102461           0.014434
           85              C       0.581791       9.060328      10.161510       0.084848      33.282386 0.41111169E+03  0.95162629E+04                                 9.128508                            6.861238      -0.051773       2.002934                    0.999331      26.402736      74.935019       0.616202       0.429414      -1.057700      -0.011287      -0.003860      -0.009912       0.015510       0.003131      -0.012260       0.001763       0.007390       0.051222      -0.014984      -0.007579       0.022563             10.626238      11.693893       0.225816      -2.131311       4.936493       1.002940      15.248328           0.001202
           86              C       0.654843       9.073577       8.746982      -0.144230      35.260662 0.46426005E+03  0.11159586E+05                                 9.523736                            7.326337      -0.112519       1.938908                    0.998807      30.230289      89.547806       0.587727       0.433555      -1.047468       0.008900      -0.009344       0.011471       0.017266      -0.003822       0.020728       0.001050      -0.038232      -0.097299      -0.043208       0.007480       0.035728             10.938145      10.924778       0.423079      -2.046118       5.385282       1.038893      16.504376           0.003964
           87              C       1.848772       9.256231       8.112941      -0.019482      37.012805 0.43379659E+03  0.10126961E+05                                 9.637583                            6.922206      -0.003945       2.009131                    0.999184      27.094720      75.990020       0.633401       0.414223      -1.072552       0.010595      -0.010200       0.045783       0.048087       0.005831       0.003466       0.002958      -0.001260      -0.034455      -0.012366      -0.000095       0.012461             11.777523      11.022537       0.829830       0.263263       5.324744       0.122212      18.985287          -0.002776
           88              C       6.311466      -1.234925       8.853182      -0.109593      32.748726 0.43401859E+03  0.10243049E+05                                 8.997698                            7.034766       0.080582       2.000766                    0.999676      29.535348      86.266073       0.606964       0.427585      -1.052686      -0.026149      -0.011063      -0.001609       0.028439      -0.004718      -0.011308       0.002882      -0.003282      -0.054271      -0.022416       0.005755       0.016661             10.076396      11.112360       0.995161       1.382977       5.084114       0.343065      14.032714           0.001645
           89              C       6.274491      -1.276225      10.217560      -0.135149      34.544671 0.45762696E+03  0.10949085E+05                                 9.344986                            7.240058      -0.041380       1.961012                    0.998620      30.020309      88.414012       0.595986       0.429540      -1.051015      -0.019684      -0.003253      -0.007051       0.021161      -0.002788       0.010616       0.012784      -0.018549      -0.017613      -0.020609       0.001517       0.019092             10.526488      12.808820       0.569513      -0.907143       5.134190       0.597667      13.636453           0.000451
           90              C       1.909463       9.359776       6.624030       0.601843      24.619842 0.25426139E+03  0.52877762E+04                                 7.867668                            5.683031      -0.064155       2.038319                    0.999523      22.285331      62.556550       0.618305       0.476333      -1.017298       0.003276      -0.013881      -0.059234       0.060926      -0.063270       0.001847       0.024748      -0.060175      -0.277659      -0.097380      -0.020855       0.118236              9.541949       7.816645       1.859793       0.640133       5.253049      -0.014660      15.556151           0.019814
           91              C       6.807298       8.449800      10.682608       0.083062      34.227850 0.41201812E+03  0.95304430E+04                                 9.285416                            6.854751      -0.027228       2.009825                    0.999406      26.339760      74.421707       0.619172       0.427660      -1.060122       0.004490      -0.012598       0.001945       0.013515      -0.007528      -0.011862       0.006667       0.006122       0.043779      -0.015486      -0.007457       0.022943             11.301785       9.880301      -2.096950      -5.963426      10.301676       1.917645      13.723378           0.000694
           92              C      -3.731412       7.589683       9.720695      -0.165138      36.619299 0.46138466E+03  0.11040611E+05                                 9.670573                            7.228744       0.040136       1.976702                    0.999662      30.332149      88.786891       0.602674       0.424711      -1.055992      -0.002901       0.010449       0.003292       0.011333       0.003597       0.025149      -0.014191      -0.001351      -0.082289      -0.043067       0.017007       0.026060             11.681128      10.315300      -1.987040      -6.291439      10.388561       2.579449      14.339522           0.002316
           93              C      -3.242432       8.083555       8.542799      -0.025176      37.989155 0.43883191E+03  0.10260910E+05                                 9.796876                            6.939666       0.018249       2.009721                    0.999404      27.262924      76.202271       0.636514       0.411538      -1.075679      -0.021166       0.037731       0.020641       0.047934       0.008393       0.010147      -0.008040      -0.002301      -0.014308      -0.018382       0.007462       0.010920             12.557645      10.582171      -3.605614      -6.599119      12.284913       3.662418      14.805852           0.001526
           94              C      -0.108152      -1.194320       8.253488      -0.105636      32.320945 0.42465407E+03  0.99235347E+04                                 8.808590                            6.888911       0.075064       1.993926                    0.999662      29.125600      83.435581       0.625429       0.419080      -1.062678      -0.005977      -0.018020       0.015098       0.024257       0.014489       0.001500      -0.021910       0.011523       0.022316      -0.029804       0.004866       0.024938             10.044688       8.005270      -2.732978      -3.617586      11.352057       2.028184      10.776735           0.000428
           95              C      -0.704486      -0.344175       9.146075      -0.148026      33.930562 0.43406460E+03  0.10170478E+05                                 8.986997                            6.881242       0.328202       2.072805                    0.999765      29.209240      83.018880       0.639011       0.409082      -1.072129      -0.002008      -0.014099       0.002562       0.014470       0.001476      -0.004336      -0.008909      -0.035680      -0.041037      -0.017908      -0.008890       0.026798             10.358119       8.566837      -1.577996      -4.453426      10.538668       1.067356      11.968851           0.000514
           96              C      -2.490225       7.182989       7.588261       0.616806      23.788784 0.24781163E+03  0.51208062E+04                                 7.698649                            5.614652       0.014014       2.066140                    0.999551      22.094754      61.830056       0.621347       0.477041      -1.016888       0.037057      -0.048697      -0.031960       0.069036       0.004439       0.086069      -0.019176       0.089007       0.026733      -0.075018      -0.037422       0.112440              9.461577       7.943576      -1.750903      -4.581431       9.937017       2.405804      10.504139           0.012558
           97              C       2.376637       3.309148      10.312171       0.085667      35.477961 0.39910240E+03  0.91473213E+04                                 9.456728                            6.696595      -0.121116       1.975977                    0.999248      26.246071      73.524139       0.634222       0.421362      -1.065359      -0.005441      -0.007761      -0.004452       0.010472      -0.008817       0.011770      -0.014128      -0.009537       0.022178      -0.014935      -0.010205       0.025140             11.670434       8.760741      -1.043654       5.017948      13.979123      -5.341453      12.271439           0.000765
           98              C       1.543860       3.576696       9.197279      -0.170067      39.193245 0.46681909E+03  0.11200271E+05                                10.100224                            7.262762      -0.025653       1.948628                    0.999618      30.655015      89.768870       0.602476       0.423727      -1.056900       0.014818       0.006165       0.006333       0.017253       0.011566      -0.018051       0.028128      -0.001345      -0.035904      -0.041977       0.014903       0.027075             12.356179       9.471037      -1.642792       5.594953      14.017575      -5.850111      13.579926           0.002875
           99              C       1.579638       4.789133       8.564292      -0.029467      38.624711 0.43621966E+03  0.10180601E+05                                 9.851071                            6.888231       0.033706       2.011825                    0.999259      27.301104      76.138900       0.643423       0.407889      -1.078502       0.035318       0.002295       0.036324       0.050716       0.005022      -0.009700       0.004719      -0.006411      -0.005828      -0.014351       0.006713       0.007638             12.420975      10.488953      -0.738386       6.632934      12.745771      -4.331109      14.028202           0.005519
          100              C       2.458156       5.787303       9.018382      -0.107721      33.961530 0.45230513E+03  0.10810850E+05                                 9.291807                            7.233442      -0.216038       1.898874                    0.999179      30.280155      89.693973       0.590729       0.433800      -1.046418      -0.011857      -0.027674       0.004462       0.030436       0.001083      -0.022155      -0.006962      -0.012445       0.001990      -0.025831       0.004023       0.021809             10.482009       9.207053       0.354120       4.847874      11.529118      -2.065389      10.709855           0.000977
          101              C       3.278916       5.561676      10.092606      -0.147610      36.159351 0.45309308E+03  0.10782105E+05                                 9.535743                            7.117562       0.113488       2.002836                    0.999696      29.959621      87.160941       0.613880       0.419282      -1.060480      -0.013163      -0.011062      -0.000060       0.017194       0.015755       0.006249       0.011596       0.007850      -0.018721      -0.017154      -0.007096       0.024250             11.206221       8.818858      -0.422024       4.350028      13.795532      -4.162681      11.004272           0.000861
          102              C       0.653974       5.060906       7.401357       0.629246      23.086897 0.24494625E+03  0.50424294E+04                                 7.514281                            5.573941      -0.049632       2.047142                    0.999373      21.897903      60.986247       0.625535       0.475648      -1.018534      -0.037954      -0.000146      -0.060541       0.071455      -0.032996      -0.076172       0.055162       0.000345       0.014788      -0.078879      -0.033263       0.112142              8.961062       8.105629       0.061151       4.110877       8.676849      -2.799797      10.100707           0.014404
          103              C      -1.739312       5.918895       0.374229       0.084902      33.275794 0.41105435E+03  0.95145213E+04                                 9.127187                            6.860752      -0.051354       2.003130                    0.999331      26.399609      74.922387       0.616230       0.429413      -1.057710       0.000400       0.011953       0.009945       0.015555       0.000550       0.005319      -0.011174      -0.009574       0.051103      -0.014977      -0.007537       0.022514             10.624066       5.392123      -1.710115       1.584333      11.236138      -1.741615      15.243937           0.001200
          104              C      -1.730520       5.845174       1.788758      -0.143919      35.246839 0.46407886E+03  0.11154074E+05                                 9.521374                            7.325058      -0.112674       1.938985                    0.998802      30.222278      89.517633       0.587764       0.433572      -1.047464       0.011651      -0.005751      -0.011497       0.017349       0.007620      -0.005057       0.020105       0.036036      -0.097465      -0.043242       0.007419       0.035823             10.934770       5.624511      -1.204917       1.593467      10.682012      -1.649577      16.497787           0.003948
          105              C      -1.554432       4.650258       2.422799      -0.019516      37.004391 0.43373388E+03  0.10124937E+05                                 9.635534                            6.921388      -0.003218       2.009401                    0.999183      27.091958      75.975422       0.633494       0.414185      -1.072597       0.012950      -0.007119      -0.045777       0.048103       0.005208       0.001808       0.004157      -0.005706      -0.034221      -0.012279      -0.000210       0.012489             11.774106       5.349502      -0.912896       0.039499      10.994848       0.287659      18.977970          -0.002761
          106              C       9.784761       3.465910       1.682558      -0.109451      32.735913 0.43384717E+03  0.10237770E+05                                 8.994990                            7.033175       0.081521       2.001173                    0.999676      29.527080      86.230628       0.607072       0.427560      -1.052724       0.002915       0.028222       0.001580       0.028416      -0.002931       0.006048      -0.009931       0.008016      -0.054287      -0.022398       0.005796       0.016603             10.072900       5.044170      -0.868673      -0.078219      11.147832       1.422337      14.026698           0.001618
          107              C       9.813379       3.513385       0.318179      -0.134853      34.529394 0.45741672E+03  0.10942713E+05                                 9.342425                            7.238602      -0.041497       1.961126                    0.998615      30.010805      88.378374       0.596025       0.429565      -1.051008      -0.002690       0.019732       0.007060       0.021129       0.002971       0.009152       0.013848       0.018741      -0.017829      -0.020630       0.001402       0.019229             10.523143       5.475290      -1.682974       0.837432      12.463141      -0.690876      13.630997           0.000417
          108              C      -1.635584       4.561830       3.911709       0.602069      24.616473 0.25423950E+03  0.52870909E+04                                 7.866520                            5.682581      -0.063991       2.038382                    0.999525      22.282553      62.542899       0.618376       0.476299      -1.017338       0.014313       0.000896       0.059179       0.060892      -0.035412       0.023148       0.009060       0.120642      -0.278588      -0.097683      -0.020596       0.118279              9.539974       4.429361       0.819135      -0.201970       8.639091       0.607441      15.551471           0.019787
          109              C      -1.558766      -2.873017      20.924611       0.083002      34.231304 0.41204810E+03  0.95312923E+04                                 9.285905                            6.854853      -0.027044       2.009844                    0.999406      26.341180      74.425876       0.619188       0.427641      -1.060136       0.013371      -0.000565      -0.001947       0.013523      -0.007908       0.009867      -0.009421       0.003482       0.043784      -0.015467      -0.007499       0.022966             11.302865      11.443437      -1.617102       3.585509       8.739738      -5.138104      13.725419           0.000683
          110              C      -1.600426      10.473807       0.815045      -0.165185      36.622950 0.46142069E+03  0.11041730E+05                                 9.671347                            7.229098       0.039867       1.976603                    0.999662      30.333306      88.792418       0.602648       0.424720      -1.055983      -0.010820      -0.000247      -0.003280       0.011309       0.003382      -0.020991       0.019859      -0.002953      -0.082288      -0.043090       0.017035       0.026055             11.682474      11.498998      -1.624007       4.314500       9.206692      -5.257331      14.341731           0.002246
          111              C      -1.928889       9.861334       1.992940      -0.025244      37.998251 0.43892458E+03  0.10263720E+05                                 9.798582                            6.940465       0.017732       2.009500                    0.999405      27.266626      76.217465       0.636462       0.411546      -1.075663      -0.042270       0.009196      -0.020637       0.047929       0.007602      -0.010663       0.007322      -0.007529      -0.014268      -0.018375       0.007453       0.010922             12.560491      14.166160      -2.506277       5.441180       8.705981      -5.233807      14.809333           0.001497
          112              C      -3.277344       9.590435       2.282252      -0.105850      32.334192 0.42484306E+03  0.99292172E+04                                 8.811143                            6.890513       0.074444       1.993606                    0.999661      29.134351      83.470411       0.625336       0.419089      -1.062655       0.015452       0.011002      -0.015104       0.024247       0.008803      -0.021375      -0.005069      -0.025624       0.022380      -0.029735       0.004728       0.025007             10.048000      12.602097      -1.322296       3.002810       6.761284      -2.863645      10.780617           0.000395
          113              C       6.872553       9.910757       1.389664      -0.148095      33.936155 0.43413012E+03  0.10172461E+05                                 8.988139                            6.881826       0.327896       2.072675                    0.999765      29.211723      83.029471       0.638971       0.409090      -1.072118       0.012877       0.006017      -0.002602       0.014449       0.011278      -0.007223      -0.006781       0.028000      -0.041073      -0.017951      -0.008920       0.026871             10.359805      11.256213      -0.752453       2.329411       7.851897      -3.944490      11.971305           0.000455
          114              C      -0.847105       9.406824       2.947478       0.616646      23.791678 0.24783899E+03  0.51215360E+04                                 7.699268                            5.614929       0.014096       2.066129                    0.999552      22.096759      61.837562       0.621334       0.477035      -1.016887       0.057329      -0.021176       0.032090       0.069028      -0.021362      -0.043494       0.076591      -0.078558       0.026840      -0.074854      -0.037505       0.112359              9.462655      10.750027      -0.889524       3.646513       7.132762      -3.672985      10.505177           0.012563
          115              O       4.528869       1.047119      17.334031      -0.561648      36.792092 0.53968220E+03  0.12985117E+05                                 8.799532                            7.194187       0.275601       2.145384                    0.995499      27.497801      72.295030       0.707851       0.359631      -1.138573      -0.026594       0.009487       0.015868       0.032389       0.000904       0.018624      -0.064573       0.075166      -0.005949      -0.087307       0.028960       0.058347             10.221397      12.319796       0.825369      -5.806721       6.338804       0.220453      12.005592           0.046184
          116              O       2.915990      -0.459567      17.672017      -0.588686      31.417052 0.48265643E+03  0.11280002E+05                                 7.731078                            6.671673       0.435790       2.183467                    0.998329      27.502414      70.989083       0.757831       0.345830      -1.151121      -0.000213       0.062297      -0.007093       0.062700       0.000852       0.050174      -0.004242      -0.052068      -0.063030      -0.068646       0.031042       0.037604              8.298086       6.715583       0.951491      -0.475022      10.854551       3.346821       7.324123           0.064486
          117              O       4.726747      -1.371560      15.148286      -0.592613      40.796782 0.60054990E+03  0.14885822E+05                                 9.488572                            7.619493      -0.086622       2.011683                    0.994442      28.725331      77.414645       0.681629       0.362522      -1.132865      -0.004451      -0.000195      -0.055895       0.056073      -0.030921       0.033816       0.018088       0.021008      -0.106632      -0.062785       0.008409       0.054376             11.110456      10.621217       2.859114       4.525638       7.854598       2.215764      14.855553           0.083072
          118              O      -0.554676       8.413685      14.981822      -0.542415      28.260652 0.42211220E+03  0.95367891E+04                                 7.187507                            6.211813       0.680822       2.269583                    0.998941      26.756991      67.832589       0.790846       0.342799      -1.154040      -0.011404       0.043684      -0.037605       0.058758      -0.012045      -0.048242      -0.013052      -0.007106      -0.074587      -0.063029       0.019702       0.043326              7.732954       8.446006       2.151253      -1.615864       5.699777      -1.114755       9.053079           0.020677
          119              O       7.501746      -0.122622      14.408467      -0.551559      38.470171 0.53280556E+03  0.12776918E+05                                 9.091093                            7.148227       0.223128       2.133312                    0.995021      27.317402      71.669611       0.710214       0.359633      -1.138723       0.023566       0.001673      -0.004805       0.024109       0.037857       0.027205      -0.035647       0.088861       0.095949      -0.089628       0.032154       0.057474             10.944948      10.686011       0.112499      -6.222564       6.915545      -0.040131      15.233287           0.040754
          120              O       8.176460       1.677808      13.274189      -0.589938      33.300908 0.51303374E+03  0.12187537E+05                                 8.117494                            6.933752       0.371884       2.160918                    0.997650      27.844448      72.719439       0.733693       0.351416      -1.145274      -0.030827      -0.054762      -0.019031       0.065661      -0.009242       0.043375       0.000507      -0.055632      -0.070197      -0.063713       0.021517       0.042196              8.868570       6.318922      -1.400552      -1.374162      13.191461       2.259768       7.095328           0.039950
          121              O       4.848159       1.479252      14.273188      -0.561246      36.777148 0.53941192E+03  0.12977005E+05                                 8.797494                            7.192650       0.274847       2.145283                    0.995497      27.490477      72.271588       0.707886       0.359657      -1.138551      -0.017144       0.022401      -0.015706       0.032287      -0.020351      -0.067367      -0.001115      -0.063268      -0.006069      -0.087481       0.028981       0.058499             10.218732       6.389332      -0.995652       1.914982      12.264760      -5.484221      12.002104           0.046180
          122              O       5.814646       3.463537      13.935201      -0.588751      31.417620 0.48267897E+03  0.11280564E+05                                 7.731047                            6.671736       0.435966       2.183430                    0.998334      27.505005      70.993905       0.757850       0.345820      -1.151139      -0.060100      -0.018021       0.007137       0.063148       0.015183      -0.018788       0.046681       0.042074      -0.063093      -0.068567       0.030987       0.037580              8.297903       9.963079       1.949424       3.338343       7.607031       0.528807       7.323600           0.064910
          123              O       7.218272       2.000526      16.458932      -0.592564      40.785172 0.60037650E+03  0.14880147E+05                                 9.486080                            7.617927      -0.086869       2.011546                    0.994448      28.724322      77.403192       0.681775       0.362478      -1.132923      -0.001270       0.004001       0.056369       0.056525      -0.031516       0.007313       0.037495       0.017357      -0.106909      -0.062698       0.008282       0.054416             11.106852       6.486375       1.588577       0.788394      11.984850       4.974732      14.849331           0.083336
          124              O      -3.686628       4.174832      16.625397      -0.542320      28.234909 0.42164968E+03  0.95234390E+04                                 7.182246                            6.207678       0.683239       2.270437                    0.998948      26.749908      67.797569       0.791273       0.342719      -1.154143      -0.045124      -0.001589       0.038154       0.059114      -0.007915       0.001688      -0.049755       0.019317      -0.075050      -0.062892       0.019736       0.043157              7.726950       4.725763       1.008255      -0.590484       9.410385      -1.870644       9.044702           0.020874
          125              O       6.839507      -1.018911      17.198752      -0.551892      38.485153 0.53305728E+03  0.12784492E+05                                 9.093297                            7.149820       0.224115       2.133527                    0.995026      27.323350      71.690042       0.710148       0.359623      -1.138729       0.005069      -0.023211       0.004930       0.024264       0.006352      -0.041935       0.015450      -0.115929       0.095869      -0.089478       0.032148       0.057331             10.947910       7.180035      -0.966186       1.790700      10.426342      -5.961654      15.237352           0.040790
          126              O       5.316672      -2.192693      18.333030      -0.589662      33.312868 0.51323162E+03  0.12193835E+05                                 8.120831                            6.936236       0.370968       2.160785                    0.997639      27.841821      72.725568       0.733354       0.351533      -1.145139       0.042954       0.045500       0.018794       0.065334       0.007972      -0.012315       0.041571       0.056654      -0.070452      -0.063763       0.021390       0.042373              8.872586      13.391397       0.770623       2.565750       6.127713      -0.650217       7.098646           0.039607
          127              O       1.105800       6.578967       3.737448      -0.561749      36.794182 0.53972067E+03  0.12986285E+05                                 8.799873                            7.194457       0.275674       2.145387                    0.995500      27.498725      72.298345       0.707835       0.359632      -1.138571       0.026616      -0.009436      -0.015832       0.032374       0.000895       0.018612      -0.064566       0.075135      -0.005975      -0.087289       0.028955       0.058334             10.221775      12.320381       0.825523      -5.806959       6.339064       0.220374      12.005882           0.046126
          128              O       2.718679       8.085653       3.399462      -0.588709      31.416059 0.48263730E+03  0.11279453E+05                                 7.730915                            6.671549       0.435844       2.183514                    0.998327      27.501434      70.986445       0.757836       0.345831      -1.151119       0.000135      -0.062216       0.007157       0.062627       0.000868       0.050198      -0.004216      -0.052154      -0.063086      -0.068695       0.031066       0.037628              8.297888       6.715484       0.951585      -0.474968      10.854260       3.346647       7.323921           0.064335
          129              O       0.907922       8.997646       5.923193      -0.592671      40.793603 0.60049651E+03  0.14884136E+05                                 9.487993                            7.619074      -0.086491       2.011749                    0.994441      28.724137      77.409939       0.681660       0.362514      -1.132874       0.004508       0.000242       0.055786       0.055968      -0.030916       0.033849       0.018089       0.020948      -0.106581      -0.062799       0.008438       0.054361             11.109706      10.620678       2.859015       4.525238       7.854223       2.215564      14.854217           0.082987
          130              O       6.189345      -0.787599       6.089657      -0.542432      28.261881 0.42213402E+03  0.95374412E+04                                 7.187911                            6.212148       0.680846       2.269633                    0.998940      26.755969      67.831396       0.790788       0.342819      -1.154020       0.011313      -0.043655       0.037466       0.058629      -0.012062      -0.048283      -0.013096      -0.007112      -0.074455      -0.063066       0.019707       0.043359              7.733399       8.446476       2.151409      -1.615961       5.700109      -1.114826       9.053613           0.020521
          131              O      -1.867077       7.748708       6.663012      -0.551514      38.470298 0.53281155E+03  0.12777083E+05                                 9.091022                            7.148205       0.223266       2.133347                    0.995023      27.317659      71.670069       0.710226       0.359626      -1.138730      -0.023575      -0.001751       0.004793       0.024121       0.037859       0.027191      -0.035630       0.088861       0.095946      -0.089616       0.032157       0.057460             10.944776      10.685823       0.112695      -6.222386       6.915606      -0.040370      15.232898           0.040687
          132              O      -2.541791       5.948278       7.797290      -0.589921      33.314620 0.51328556E+03  0.12195247E+05                                 8.120419                            6.936024       0.371234       2.160699                    0.997647      27.847477      72.737018       0.733468       0.351474      -1.145205       0.030828       0.054695       0.018897       0.065567      -0.009278       0.043378       0.000516      -0.055643      -0.070309      -0.063734       0.021500       0.042234              8.871993       6.321261      -1.401419      -1.375025      13.196536       2.261226       7.098182           0.039811
          133              O       0.786510       6.146834       6.798291      -0.561208      36.777078 0.53941478E+03  0.12977066E+05                                 8.797375                            7.192592       0.275132       2.145364                    0.995499      27.490729      72.271791       0.707902       0.359649      -1.138559       0.017097      -0.022448       0.015674       0.032278      -0.020352      -0.067352      -0.001130      -0.063242      -0.006079      -0.087462       0.028981       0.058481             10.218545       6.389273      -0.995523       1.914879      12.264598      -5.484071      12.001764           0.046105
          134              O      -0.179977       4.162549       7.136278      -0.588760      31.422150 0.48276467E+03  0.11283129E+05                                 7.731888                            6.672410       0.435784       2.183358                    0.998333      27.506382      71.000471       0.757793       0.345829      -1.151126       0.059995       0.018056      -0.007209       0.063067       0.015191      -0.018779       0.046722       0.042098      -0.063112      -0.068611       0.031023       0.037588              8.298863       9.964270       1.949569       3.338871       7.607812       0.528845       7.324509           0.064719
          135              O      -1.583603       5.625560       4.612547      -0.592543      40.788812 0.60043827E+03  0.14882140E+05                                 9.486797                            7.618426      -0.086755       2.011589                    0.994447      28.724906      77.407324       0.681735       0.362488      -1.132909       0.001242      -0.004071      -0.056255       0.056415      -0.031509       0.007319       0.037529       0.017358      -0.106865      -0.062722       0.008310       0.054411             11.107768       6.486848       1.588832       0.788464      11.985977       4.975138      14.850480           0.083208
          136              O       9.321297       3.451254       4.446082      -0.542262      28.244128 0.42181565E+03  0.95282326E+04                                 7.184208                            6.209230       0.682775       2.270282                    0.998946      26.751853      67.808724       0.791102       0.342755      -1.154099       0.045083       0.001662      -0.038010       0.058991      -0.007917       0.001701      -0.049799       0.019329      -0.075010      -0.062931       0.019733       0.043197              7.729169       4.726893       1.008600      -0.590660       9.413041      -1.871090       9.047574           0.020700
          137              O      -1.204838       8.644997       3.872727      -0.551966      38.486458 0.53308039E+03  0.12785191E+05                                 9.093503                            7.149988       0.224097       2.133504                    0.995026      27.324026      71.692325       0.710137       0.359624      -1.138727      -0.005007       0.023230      -0.004916       0.024267       0.006358      -0.041919       0.015448      -0.115923       0.095847      -0.089465       0.032145       0.057319             10.948135       7.180171      -0.966181       1.790698      10.426712      -5.961842      15.237523           0.040745
          138              O       0.317997       9.818779       2.738449      -0.589630      33.308170 0.51314364E+03  0.12191166E+05                                 8.119853                            6.935483       0.370994       2.160827                    0.997639      27.839860      72.717606       0.733422       0.351516      -1.145158      -0.042893      -0.045496      -0.018646       0.065248       0.007992      -0.012289       0.041602       0.056698      -0.070624      -0.063819       0.021407       0.042411              8.871419      13.389505       0.770613       2.565156       6.127069      -0.650106       7.097683           0.039509

******************************************************
Auxiliary information for the entire system
The total spin magnetic moment of the unit cell is   29.994517
The total net atomic charge of the unit cell is   0.000009
Accuracy of reproducing the electrostatic potential in the unit cell:
  The inner radius (bohr) =    5.0000
  The outer radius (bohr) =   12.0000
  Valid grid points have density less than (e/(bohr^3)) =    0.0001
  The number of valid grid points were=       136442
  The rms potential error without charges in kcal/mol is=      6.95130
  The rms potential error with partial charges in kcal/mol is=      1.26060
  The RRMSE value at monopole order=      0.18135
  The rms potential error with partial charges and cloud penetration in kcal/mol is=      1.26402
  The RRMSE value at monopole order with cloud penetration is=      0.18184
  The rms potential error with partial charges and atomic dipoles in kcal/mol is=      0.62147
  The RRMSE value at dipole order=      0.08940
  The rms potential error with partial charges, atomic dipoles and cloud penetration in kcal/mol is=      0.62129
  The RRMSE value at dipole order with cloud penetration=      0.08938

******************************************************
The electron densities and ab initio electrostatic potential were computed in VASP using the PBE functional and
projector augmented wave method. See the main text of the journal article for a description of computational details.
The atomic charges, dipoles, and quadrupoles were computed with the DDEC6 method as described in
(a) T. A. Manz and N. Gabaldon Limas, RSC Adv. 6 (2016) 47771-47801 DOI: 10.1039/c6ra04656h
(b) N. Gabaldon Limas and T. A. Manz, RSC Adv. 8 (2018) 2678-2707 DOI: 10.1039/c7ra11829e.
For each atom in the material, the electron cloud parameters were fit to the spherically averaged atom-in-material
electron density using radial positions for which this density was between 10^-4 and 10^-2 electrons per cubic bohr.
The polarizabilities, dispersion coefficients, and quantum Drude oscillator (QDO) parameters were fit using the MCLF method.
The magnetic structure of the system was optimized in VASP from the default ferromagnetic initial guess using spin polarization.
The atomic spin moments (ASMs) were computed on this optimized magnetic structure using the DDEC6 partition as inputs
to the method of T. A. Manz and D. S. Sholl, J. Chem. Theory Comput. 7 (2011) 4146-4164 DOI: 10.1021/ct200539n.
The RMSE and RRMSE were computed using a uniform grid with Ewald summation.
