# Supplementary material for: A collection of forcefield precursors for metal–organic frameworks
Source: RSC Adv. 2019 Nov 13;9(63):36492–507. doi: 10.1039/c9ra07327b (PMC9075174; doi:10.1039/c9ra07327b)
Supplement: RA-009-C9RA07327B-s4738 [file RA-009-C9RA07327B-s4738.xyz]

  170
jmolscript: load "" {1 1 1} spacegroup "x,y,z" unitcell [{     13.532800     0.000000     0.000000 }, {      0.000000    13.911100     0.000000 }, {      0.000000    -6.450266    16.550905 }]
Ni     0.231546     4.321995    15.272513     0.794288
Ni     6.997946    -0.086294     9.553844     0.794295
Ni    13.301254     3.138839     1.278392     0.794319
Ni     6.534854     7.547128     6.997061     0.794291
Ni     0.000000     0.000000     0.000000     0.696575
Ni     6.766400    -3.225133     8.275453     0.696578
H      1.881059    11.950000     0.034757     0.408011
H      1.826928     6.065595    15.276485     0.422885
H     11.983294     9.326531     1.133737     0.145058
H     11.617909    -0.945312     2.618353     0.130424
H     11.129375    10.851749     4.273444     0.130785
H     10.971041     9.455442     3.533618     0.140910
H      8.988486    10.185152     2.510772     0.133698
H      9.168472    11.632378     3.141362     0.131340
H      8.550023    -2.023693     5.685236     0.126542
H      8.196817     8.266475     4.185724     0.139763
H      1.481842     7.169539     0.789478     0.126311
H      3.678215     5.848584     3.907669     0.126166
H      3.525294     9.792296     3.061917     0.099976
H      8.647459    -1.264033     8.240696     0.408013
H      8.593328    -1.829894     9.549872     0.422886
H      5.216894     1.359436     7.141716     0.145063
H      4.851509    11.631279     5.657099     0.130426
H      4.362975    -0.165782     4.002009     0.130793
H      4.204641     1.230525     4.741834     0.140916
H      2.222086     0.500815     5.764680     0.133705
H      2.402072    -0.946411     5.134091     0.131347
H      1.783623    12.709660     2.590217     0.126548
H      1.430417     2.419492     4.089729     0.139776
H      8.248242     3.516428     7.485974     0.126317
H     10.444615     4.837383     4.367784     0.126173
H     10.291694     0.893671     5.213535     0.099979
H     11.651741    -4.489166    16.516148     0.408014
H     11.705872     1.395239     1.274420     0.422886
H      1.549506    -1.865697    15.417168     0.145066
H      1.914891     8.406146    13.932552     0.130432
H      2.403425    -3.390915    12.277461     0.130793
H      2.561759    -1.994608    13.017287     0.140915
H      4.544314    -2.724318    14.040133     0.133714
H      4.364328    -4.171544    13.409543     0.131350
H      4.982777     9.484527    10.865669     0.126545
H      5.335983    -0.805641    12.365181     0.139771
H     12.050958     0.291295    15.761427     0.126312
H      9.854585     1.612250    12.643236     0.126170
H     10.007506    -2.331462    13.488988     0.099979
H      4.885341     8.724867     8.310209     0.408012
H      4.939472     9.290728     7.001033     0.422885
H      8.315906     6.101398     9.409189     0.145061
H      8.681291    -4.170445    10.893806     0.130425
H      9.169825     7.626616    12.548896     0.130784
H      9.328159     6.230309    11.809071     0.140909
H     11.310714     6.960019    10.786225     0.133708
H     11.130728     8.407245    11.416814     0.131341
H     11.749177    -5.248826    13.960688     0.126542
H     12.102383     5.041342    12.461176     0.139761
H      5.284558     3.944406     9.064931     0.126310
H      3.088185     2.623451    12.183121     0.126162
H      3.241106     6.567163    11.337370     0.099974
C     12.042839    10.258245     1.245952     0.104941
C     11.842553    12.247424     2.055788     0.082819
C     10.807294    10.419322     3.455498    -0.111643
C      9.325452    10.675798     3.289989    -0.109210
C      8.332145    10.979859     5.583117     0.084900
C      8.139979     9.004949     4.764509     0.116280
C      2.496802     8.648422     1.750755    -0.027353
C      2.064293     7.344579     1.506132    -0.151131
C      2.492877     6.306651     2.321099     0.005124
C      3.347744     6.560642     3.388798    -0.130552
C      3.713400     7.871598     3.688700    -0.016710
C      3.281569     8.906892     2.862645    -0.159098
C      2.074578     9.768837     0.837641     0.575294
C      2.029920     4.900329     2.032451     0.579048
C      4.510482     8.185332     4.911150     0.584777
C      5.276439     0.427722     7.029500     0.104941
C      5.076153    -1.561457     6.219665     0.082826
C      4.040894     0.266645     4.819955    -0.111643
C      2.559052     0.010169     4.985464    -0.109208
C      1.565745    -0.293892     2.692336     0.084917
C      1.373579     1.681018     3.510943     0.116290
C      9.263202     2.037545     6.524698    -0.027350
C      8.830693     3.341388     6.769320    -0.151121
C      9.259277     4.379316     5.954354     0.005133
C     10.114144     4.125325     4.886655    -0.130551
C     10.479800     2.814369     4.586752    -0.016716
C     10.047969     1.779075     5.412808    -0.159100
C      8.840978     0.917130     7.437811     0.575294
C      8.796320     5.785638     6.243001     0.579042
C     11.276882     2.500635     3.364302     0.584784
C      1.489961    -2.797411    15.304953     0.104952
C      1.690247    -4.786590    14.495117     0.082838
C      2.725506    -2.958488    13.095407    -0.111639
C      4.207348    -3.214964    13.260916    -0.109214
C      5.200655    -3.519025    10.967788     0.084907
C      5.392821    -1.544115    11.786396     0.116281
C     11.035998    -1.187588    14.800150    -0.027359
C     11.468507     0.116255    15.044773    -0.151131
C     11.039923     1.154183    14.229806     0.005130
C     10.185056     0.900192    13.162107    -0.130556
C      9.819400    -0.410764    12.862205    -0.016712
C     10.251231    -1.446058    13.688260    -0.159102
C     11.458222    -2.308003    15.713264     0.575302
C     11.502880     2.560505    14.518454     0.579045
C      9.022318    -0.724498    11.639755     0.584776
C      8.256361     7.033112     9.521405     0.104939
C      8.456647     9.022291    10.331240     0.082821
C      9.491906     7.194189    11.730950    -0.111640
C     10.973748     7.450665    11.565441    -0.109213
C     11.967055     7.754726    13.858569     0.084898
C     12.159221     5.779816    13.039962     0.116287
C      4.269598     5.423289    10.026207    -0.027355
C      4.702107     4.119446     9.781585    -0.151131
C      4.273523     3.081518    10.596551     0.005126
C      3.418656     3.335509    11.664250    -0.130562
C      3.053000     4.646465    11.964153    -0.016717
C      3.484831     5.681759    11.138097    -0.159105
C      4.691822     6.543704     9.113094     0.575297
C      4.736480     1.675196    10.307904     0.579046
C      2.255918     4.960199    13.186603     0.584780
N     12.627591    11.077846     0.417579    -0.138207
N     12.497676    12.352600     0.932809    -0.159484
N     11.534005    10.953222     2.293293     0.035307
N      8.618770    10.237321     4.497543     0.038219
N      7.707606    10.257941     6.473886    -0.160664
N      7.583781     8.989986     5.944423    -0.143130
N      5.861191    -0.391879     7.857873    -0.138207
N      5.731276    -1.666633     7.342643    -0.159478
N      4.767605    -0.267255     5.982159     0.035305
N      1.852370     0.448646     3.777910     0.038225
N      0.941206     0.428026     1.801566    -0.160658
N      0.817381     1.695981     2.331029    -0.143131
N      0.905209    -3.617012    16.133326    -0.138210
N      1.035124    -4.891766    15.618096    -0.159475
N      1.998795    -3.492388    14.257612     0.035310
N      4.914030    -2.776487    12.053362     0.038220
N      5.825194    -2.797107    10.077019    -0.160661
N      5.949019    -1.529152    10.606482    -0.143127
N      7.671609     7.852713     8.693032    -0.138208
N      7.801524     9.127467     9.208262    -0.159481
N      8.765195     7.728089    10.568746     0.035305
N     11.680430     7.012188    12.772995     0.038222
N     12.591594     7.032808    14.749339    -0.160667
N     12.715419     5.764853    14.219876    -0.143128
O      1.349085     6.005219    15.991815    -0.811599
O      1.383323     3.026945    16.386720    -0.529824
O      2.439287    10.942892     1.152936    -0.611727
O      0.792345     4.761101     1.859991    -0.546639
O      2.877615     4.002383     1.964592    -0.640224
O      5.286453     7.308455     5.367127    -0.534081
O      4.325083     9.332364     5.430352    -0.629943
O      8.115485    -1.769518     8.834542    -0.811600
O      8.149723     1.208756     8.439637    -0.529818
O      9.205687    -0.256925     7.122516    -0.611720
O      7.558745     5.924866     6.415462    -0.546670
O      9.644015     6.683584     6.310860    -0.640231
O     12.052853     3.377512     2.908325    -0.534060
O     11.091483     1.353603     2.845101    -0.629928
O     12.183715     1.455615     0.559090    -0.811590
O     12.149477     4.433889     0.164185    -0.529809
O     11.093513    -3.482058    15.397969    -0.611712
O     12.740455     2.699733    14.690914    -0.546672
O     10.655185     3.458451    14.586313    -0.640242
O      8.246347     0.152379    11.183778    -0.534073
O      9.207717    -1.871530    11.120553    -0.629940
O      5.417315     9.230352     7.716363    -0.811602
O      5.383077     6.252078     8.111268    -0.529829
O      4.327113     7.717759     9.428389    -0.611728
O      5.974055     1.535968    10.135443    -0.546663
O      3.888785     0.777250    10.240045    -0.640242
O      1.479947     4.083322    13.642580    -0.534078
O      2.441317     6.107231    13.705804    -0.629951

The following XYZ coordinates are in angstroms. Other properties are in atomic units.
The sperically averaged electron density of each atom fit to a function of the form exp(a - br)
eigen_1, eigen_2 and eigen_3 are the three eigenvalues of traceless quadrupole moment tensor
  atom number  atomic symbol              X              Y              Z     net charge C6 coefficient C8 coefficient C10 coefficient fluctuating dipole atomic polarizability isotropic forcefield polarizability              a              b squared Pearson coefficient          <r^3>          <r^4>         wp_QDO          m_QDO          q_QDO       dipole_x       dipole_y       dipole_z         dipole            Qxy            Qxz            Qyz     Q(x^2-y^2)  Q(3z^2 - R^2)        eigen_1        eigen_2        eigen_3 static polarizability      alpha(xx)      alpha(xy)      alpha(xz)      alpha(yy)      alpha(yz)      alpha(zz) atomic spin moment
            1             Ni       0.231546       4.321995      15.272513       0.794288     100.177012 0.17978637E+04  0.55992021E+05                                17.311242                           13.661908       0.701874       2.114010                    0.991219      45.343511     117.929602       0.505172       0.389311      -1.165048       0.080947      -0.079971      -0.025667       0.116647       0.018275       0.008005       0.050539      -0.107133      -0.115208      -0.057980      -0.037391       0.095371             21.849350      20.714749       0.620716      -1.437624      20.474465      -2.422798      24.358835           1.758158
            2             Ni       6.997946      -0.086294       9.553844       0.794295     100.177047 0.17978666E+04  0.55992105E+05                                17.311207                           13.661891       0.701865       2.114009                    0.991219      45.343465     117.929277       0.505174       0.389310      -1.165050       0.080947       0.079970       0.025666       0.116646      -0.018273      -0.008003       0.050537      -0.107133      -0.115199      -0.057976      -0.037392       0.095368             21.849287      20.714682      -0.620717       1.437595      20.474437      -2.422779      24.358743           1.758176
            3             Ni      13.301254       3.138839       1.278392       0.794319     100.178445 0.17979028E+04  0.55993324E+05                                17.311106                           13.661833       0.701885       2.114021                    0.991219      45.343428     117.927957       0.505188       0.389299      -1.165062      -0.080944       0.079965       0.025664       0.116640       0.018274       0.008002       0.050536      -0.107134      -0.115194      -0.057974      -0.037394       0.095368             21.849120      20.714461       0.620626      -1.437570      20.474327      -2.422786      24.358573           1.758110
            4             Ni       6.534854       7.547128       6.997061       0.794291     100.176800 0.17978585E+04  0.55991822E+05                                17.311223                           13.661892       0.701870       2.114010                    0.991219      45.343437     117.929382       0.505172       0.389312      -1.165048      -0.080948      -0.079970      -0.025666       0.116647      -0.018276      -0.008002       0.050539      -0.107134      -0.115201      -0.057978      -0.037393       0.095371             21.849318      20.714656      -0.620667       1.437568      20.474497      -2.422825      24.358801           1.758285
            5             Ni       0.000000       0.000000       0.000000       0.696575     105.415159 0.18985873E+04  0.59871282E+05                                17.720205                           13.915279       1.153977       2.228253                    0.992127      47.104308     122.813133       0.507848       0.382459      -1.171580      -0.000001      -0.000003      -0.000001       0.000003      -0.125369      -0.048995       0.064929      -0.082022      -0.230924      -0.101588      -0.093148       0.194736             22.304160      15.570030       2.986105       0.830943      27.432692       1.711148      23.909757           1.770457
            6             Ni       6.766400      -3.225133       8.275453       0.696578     105.414951 0.18985819E+04  0.59871070E+05                                17.720187                           13.915261       1.153993       2.228258                    0.992127      47.104257     122.812969       0.507848       0.382459      -1.171580       0.000000      -0.000001      -0.000000       0.000001       0.125370       0.048996       0.064930      -0.082027      -0.230928      -0.101590      -0.093148       0.194738             22.304147      15.570019      -2.986101      -0.830942      27.432692       1.711122      23.909729           1.770469
            7              H       1.881059      11.950000       0.034757       0.408011       0.588133 0.36816873E+01  0.31254403E+02                                 1.393434                            1.295733      -1.644481       2.231518                    0.995631       2.939677       8.971466       0.421916       1.710075      -0.628047       0.006726       0.001839       0.001052       0.007052       0.002771      -0.010042       0.006861       0.010401      -0.005264      -0.014044       0.000936       0.013107              1.471927       1.245607      -0.212051       0.221266       1.513250      -0.401319       1.656923           0.000428
            8              H       1.826928       6.065595      15.276485       0.422885       0.441688 0.25981285E+01  0.20301206E+02                                 1.177117                            1.110641      -1.429582       2.363533                    0.996983       2.618116       7.772716       0.440278       1.780402      -0.619117       0.007504       0.002152      -0.001694       0.007988      -0.004476       0.006757      -0.001084       0.002917      -0.032670      -0.013175       0.001319       0.011856              1.237042       1.083270       0.003351      -0.234829       1.036267      -0.066391       1.591589           0.000456
            9              H      11.983294       9.326531       1.133737       0.145058       1.040981 0.72433339E+01  0.68917372E+02                                 1.675805                            1.561778      -0.832566       2.519038                    0.999554       3.088131       8.332978       0.509782       1.262790      -0.715912       0.001847      -0.055337      -0.016379       0.057740       0.003016      -0.009485       0.003583      -0.035426      -0.011502      -0.021495       0.001252       0.020243              1.724426       1.356273       0.046051      -0.049776       2.372132       0.200166       1.444872          -0.000191
           10              H      11.617909      -0.945312       2.618353       0.130424       1.164529 0.81445417E+01  0.80402272E+02                                 1.826324                            1.665636      -1.261710       2.288005                    0.995714       3.566866      10.048685       0.485713       1.277394      -0.708487      -0.010466       0.041382       0.023576       0.048763       0.004742      -0.009517      -0.001617      -0.014426       0.029150      -0.016455       0.002273       0.014181              1.901256       1.515862      -0.167926      -0.256245       2.366687       0.535326       1.821219          -0.000011
           11              H      11.129375      10.851749       4.273444       0.130785       1.085192 0.83871081E+01  0.81317715E+02                                 1.615783                            1.592168      -0.683770       2.562114                    0.999865       3.057151       7.856775       0.557361       1.133435      -0.748737       0.010809       0.015127       0.032384       0.037341       0.003422       0.004641       0.004409       0.001612       0.013614      -0.005856      -0.003634       0.009490              1.610632       1.488221       0.111530       0.046203       1.443074       0.210076       1.900601           0.000027
           12              H      10.971041       9.455442       3.533618       0.140910       1.010826 0.75407213E+01  0.71362463E+02                                 1.552041                            1.517068      -0.690014       2.570568                    0.999813       2.989424       7.649517       0.565484       1.144534      -0.745139       0.004220      -0.039346       0.005977       0.040020      -0.002970      -0.002257      -0.001623      -0.013071      -0.016922      -0.007672      -0.002408       0.010079              1.558564       1.382458      -0.066811      -0.104760       1.953219      -0.123908       1.340014           0.000120
           13              H       8.988486      10.185152       2.510772       0.133698       1.039421 0.78499780E+01  0.74702920E+02                                 1.554693                            1.527062      -0.681107       2.567019                    0.999837       2.991494       7.564245       0.577778       1.113976      -0.753576      -0.010498      -0.019903      -0.032838       0.039808       0.004578       0.003225       0.005963       0.000840       0.014309      -0.007590      -0.002603       0.010193              1.551880       1.433960       0.135077       0.078099       1.409889       0.243487       1.811792           0.000089
           14              H       9.168472      11.632378       3.141362       0.131340       1.130901 0.87656708E+01  0.86272507E+02                                 1.687157                            1.648125      -0.713420       2.550360                    0.999723       3.136751       8.227854       0.535541       1.162054      -0.741141      -0.003873       0.036859      -0.006928       0.037704      -0.004087      -0.000751      -0.002410      -0.010094      -0.011236      -0.005868      -0.002832       0.008700              1.692306       1.509802      -0.032297      -0.120133       2.084930      -0.185226       1.482186           0.000063
           15              H       8.550023      -2.023693       5.685236       0.126542       1.152449 0.80690197E+01  0.79360838E+02                                 1.803118                            1.650348      -1.214407       2.304453                    0.996601       3.547762       9.931011       0.491993       1.265790      -0.711095       0.011802       0.045290       0.012182       0.048362       0.001684      -0.010635      -0.003344      -0.015738       0.022351      -0.016348       0.002677       0.013671              1.869686       1.464628       0.260413      -0.059670       2.609726       0.250024       1.534703          -0.000068
           16              H       8.196817       8.266475       4.185724       0.139763       1.169139 0.84225135E+01  0.82476926E+02                                 1.760755                            1.649048      -0.813322       2.523988                    0.999565       3.069111       8.160354       0.516606       1.210755      -0.729968      -0.000991      -0.054101      -0.027456       0.060677       0.005973      -0.009463       0.012297      -0.032087       0.013500      -0.024420       0.002121       0.022299              1.791251       1.438729      -0.022737      -0.093739       2.138735       0.450000       1.796288          -0.000117
           17              H       1.481842       7.169539       0.789478       0.126311       1.102273 0.80755907E+01  0.79619903E+02                                 1.772176                            1.668376      -1.195574       2.317744                    0.996267       3.548628      10.018675       0.480633       1.292542      -0.705803      -0.025533      -0.006732      -0.029253       0.039408       0.004363       0.011941       0.006363       0.003094       0.010469      -0.010578      -0.006100       0.016678              1.825826       1.761947       0.118808       0.488117       1.756558       0.108432       1.958973           0.000136
           18              H       3.678215       5.848584       3.907669       0.126166       1.239779 0.94130032E+01  0.95479894E+02                                 1.854204                            1.756185      -1.209799       2.313628                    0.995339       3.483432       9.657677       0.491450       1.228693      -0.721914       0.017164      -0.029961       0.020014       0.039910      -0.002216       0.005856      -0.009946      -0.012567       0.001447      -0.010713      -0.004220       0.014933              1.882987       1.665442      -0.148865       0.355170       2.123268      -0.292930       1.860249           0.000156
           19              H       3.525294       9.792296       3.061917       0.099976       1.456161 0.11468113E+02  0.12272031E+03                                 2.067038                            1.934870      -1.584123       2.104107                    0.992806       4.035037      11.646949       0.467562       1.224173      -0.719592       0.010289       0.032090       0.006912       0.034401       0.007134       0.003201       0.004386      -0.009782      -0.026344      -0.010133      -0.004161       0.014293              2.121980       1.776192       0.202411       0.327633       2.663292       0.165672       1.926457           0.000033
           20              H       8.647459      -1.264033       8.240696       0.408013       0.588125 0.36816335E+01  0.31253851E+02                                 1.393426                            1.295726      -1.644461       2.231529                    0.995631       2.939661       8.971420       0.421916       1.710083      -0.628046       0.006726      -0.001840      -0.001053       0.007053      -0.002771       0.010042       0.006861       0.010401      -0.005263      -0.014044       0.000937       0.013107              1.471919       1.245601       0.212049      -0.221263       1.513242      -0.401315       1.656913           0.000429
           21              H       8.593328      -1.829894       9.549872       0.422886       0.441683 0.25980936E+01  0.20300872E+02                                 1.177111                            1.110635      -1.429558       2.363545                    0.996983       2.618100       7.772664       0.440278       1.780408      -0.619116       0.007504      -0.002153       0.001694       0.007988       0.004476      -0.006757      -0.001084       0.002917      -0.032670      -0.013175       0.001319       0.011856              1.237034       1.083264      -0.003351       0.234826       1.036261      -0.066390       1.591577           0.000457
           22              H       5.216894       1.359436       7.141716       0.145063       1.040977 0.72432996E+01  0.68916964E+02                                 1.675800                            1.561773      -0.832568       2.519038                    0.999554       3.088125       8.332957       0.509783       1.262789      -0.715913       0.001847       0.055337       0.016380       0.057740      -0.003015       0.009485       0.003583      -0.035427      -0.011502      -0.021495       0.001252       0.020243              1.724421       1.356269      -0.046051       0.049776       2.372124       0.200166       1.444868          -0.000188
           23              H       4.851509      11.631279       5.657099       0.130426       1.164533 0.81445799E+01  0.80402808E+02                                 1.826334                            1.665644      -1.261730       2.287997                    0.995714       3.566878      10.048755       0.485709       1.277401      -0.708486      -0.010465      -0.041383      -0.023575       0.048763      -0.004742       0.009517      -0.001617      -0.014426       0.029150      -0.016454       0.002273       0.014181              1.901267       1.515870       0.167928       0.256247       2.366702       0.535331       1.821229          -0.000010
           24              H       4.362975      -0.165782       4.002009       0.130793       1.085175 0.83869359E+01  0.81315604E+02                                 1.615762                            1.592149      -0.683770       2.562116                    0.999865       3.057125       7.856679       0.557366       1.133431      -0.748738       0.010810      -0.015128      -0.032384       0.037342      -0.003422      -0.004641       0.004410       0.001613       0.013613      -0.005856      -0.003635       0.009491              1.610612       1.488203      -0.111528      -0.046202       1.443057       0.210072       1.900575           0.000025
           25              H       4.204641       1.230525       4.741834       0.140916       1.010816 0.75406236E+01  0.71361292E+02                                 1.552028                            1.517056      -0.690012       2.570569                    0.999813       2.989409       7.649460       0.565488       1.144530      -0.745140       0.004222       0.039345      -0.005977       0.040020       0.002970       0.002257      -0.001623      -0.013071      -0.016923      -0.007672      -0.002408       0.010080              1.558551       1.382447       0.066810       0.104758       1.953202      -0.123907       1.340004           0.000120
           26              H       2.222086       0.500815       5.764680       0.133705       1.039421 0.78499898E+01  0.74703165E+02                                 1.554704                            1.527071      -0.681109       2.567021                    0.999837       2.991488       7.564271       0.577771       1.113988      -0.753573      -0.010497       0.019902       0.032839       0.039808      -0.004578      -0.003224       0.005963       0.000839       0.014309      -0.007590      -0.002603       0.010193              1.551891       1.433969      -0.135079      -0.078100       1.409898       0.243490       1.811805           0.000092
           27              H       2.402072      -0.946411       5.134091       0.131347       1.130892 0.87655885E+01  0.86271625E+02                                 1.687161                            1.648128      -0.713420       2.550365                    0.999723       3.136725       8.227823       0.535534       1.162070      -0.741137      -0.003873      -0.036860       0.006929       0.037706       0.004087       0.000752      -0.002410      -0.010094      -0.011236      -0.005869      -0.002831       0.008700              1.692310       1.509805       0.032297       0.120134       2.084937      -0.185225       1.482188           0.000065
           28              H       1.783623      12.709660       2.590217       0.126548       1.152421 0.80687785E+01  0.79357903E+02                                 1.803093                            1.650327      -1.158360       2.330063                    0.997098       3.547708       9.930837       0.491994       1.265796      -0.711094       0.011801      -0.045291      -0.012181       0.048363      -0.001684       0.010634      -0.003344      -0.015737       0.022350      -0.016347       0.002676       0.013671              1.869658       1.464610      -0.260408       0.059668       2.609682       0.250018       1.534683          -0.000068
           29              H       1.430417       2.419492       4.089729       0.139776       1.169090 0.84220658E+01  0.82471345E+02                                 1.760695                            1.648995      -0.813323       2.523992                    0.999565       3.069044       8.160084       0.516619       1.210742      -0.729971      -0.000991       0.054101       0.027457       0.060678      -0.005973       0.009462       0.012298      -0.032086       0.013500      -0.024419       0.002120       0.022299              1.791187       1.438685       0.022736       0.093733       2.138652       0.449976       1.796225          -0.000117
           30              H       8.248242       3.516428       7.485974       0.126317       1.102255 0.80754320E+01  0.79617984E+02                                 1.772161                            1.668363      -1.195566       2.317751                    0.996267       3.548594      10.018572       0.480634       1.292547      -0.705802      -0.025533       0.006734       0.029253       0.039408      -0.004363      -0.011941       0.006363       0.003094       0.010471      -0.010578      -0.006100       0.016678              1.825810       1.761932      -0.118807      -0.488110       1.756543       0.108431       1.958955           0.000139
           31              H      10.444615       4.837383       4.367784       0.126173       1.239771 0.94129242E+01  0.95478852E+02                                 1.854190                            1.756173      -1.209787       2.313634                    0.995339       3.483419       9.657615       0.491453       1.228687      -0.721916       0.017162       0.029962      -0.020013       0.039909       0.002215      -0.005856      -0.009947      -0.012566       0.001446      -0.010714      -0.004219       0.014933              1.882972       1.665431       0.148863      -0.355165       2.123251      -0.292925       1.860235           0.000155
           32              H      10.291694       0.893671       5.213535       0.099979       1.456145 0.11467962E+02  0.12271833E+03                                 2.067026                            1.934860      -1.584099       2.104119                    0.992806       4.035016      11.646886       0.467561       1.224177      -0.719591       0.010288      -0.032091      -0.006912       0.034401      -0.007134      -0.003202       0.004387      -0.009784      -0.026342      -0.010132      -0.004161       0.014294              2.121968       1.776183      -0.202409      -0.327630       2.663275       0.165670       1.926447           0.000033
           33              H      11.651741      -4.489166      16.516148       0.408014       0.588128 0.36816530E+01  0.31253999E+02                                 1.393419                            1.295721      -1.644453       2.231532                    0.995631       2.939649       8.971327       0.421922       1.710060      -0.628049      -0.006727      -0.001841      -0.001053       0.007053       0.002772      -0.010042       0.006861       0.010401      -0.005265      -0.014044       0.000937       0.013107              1.471911       1.245596      -0.212047       0.221262       1.513235      -0.401311       1.656903           0.000428
           34              H      11.705872       1.395239       1.274420       0.422886       0.441682 0.25980891E+01  0.20300798E+02                                 1.177103                            1.110629      -1.429544       2.363552                    0.996983       2.618083       7.772568       0.440283       1.780390      -0.619119      -0.007504      -0.002154       0.001693       0.007989      -0.004475       0.006757      -0.001084       0.002917      -0.032670      -0.013175       0.001320       0.011855              1.237025       1.083257       0.003351      -0.234824       1.036255      -0.066390       1.591564           0.000456
           35              H       1.549506      -1.865697      15.417168       0.145066       1.040960 0.72431446E+01  0.68915096E+02                                 1.675780                            1.561756      -0.832568       2.519041                    0.999554       3.088090       8.332829       0.509787       1.262787      -0.715913      -0.001847       0.055338       0.016378       0.057741       0.003016      -0.009485       0.003582      -0.035426      -0.011503      -0.021494       0.001251       0.020243              1.724399       1.356255       0.046050      -0.049775       2.372092       0.200161       1.444852          -0.000192
           36              H       1.914891       8.406146      13.932552       0.130432       1.164511 0.81443889E+01  0.80400484E+02                                 1.826314                            1.665628      -1.261721       2.288005                    0.995714       3.566839      10.048631       0.485710       1.277405      -0.708485       0.010465      -0.041383      -0.023576       0.048764       0.004742      -0.009516      -0.001617      -0.014424       0.029152      -0.016453       0.002272       0.014181              1.901246       1.515855      -0.167926      -0.256243       2.366675       0.535322       1.821209          -0.000012
           37              H       2.403425      -3.390915      12.277461       0.130793       1.085181 0.83870134E+01  0.81316665E+02                                 1.615782                            1.592168      -0.683772       2.562118                    0.999865       3.057122       7.856725       0.557356       1.133448      -0.748734      -0.010809      -0.015127      -0.032385       0.037342       0.003423       0.004640       0.004410       0.001612       0.013614      -0.005857      -0.003634       0.009491              1.610631       1.488221       0.111531       0.046203       1.443074       0.210077       1.900600           0.000025
           38              H       2.561759      -1.994608      13.017287       0.140915       1.010815 0.75406278E+01  0.71361488E+02                                 1.552043                            1.517070      -0.690013       2.570571                    0.999813       2.989407       7.649514       0.565477       1.144550      -0.745135      -0.004220       0.039346      -0.005978       0.040021      -0.002970      -0.002257      -0.001623      -0.013072      -0.016923      -0.007672      -0.002408       0.010080              1.558566       1.382459      -0.066811      -0.104761       1.953225      -0.123908       1.340015           0.000118
           39              H       4.544314      -2.724318      14.040133       0.133714       1.039377 0.78495244E+01  0.74697282E+02                                 1.554620                            1.526993      -0.681106       2.567019                    0.999837       2.991445       7.563974       0.577807       1.113940      -0.753585       0.010498       0.019903       0.032837       0.039807       0.004577       0.003226       0.005963       0.000840       0.014309      -0.007590      -0.002604       0.010194              1.551807       1.433896       0.135067       0.078094       1.409827       0.243468       1.811697           0.000086
           40              H       4.364328      -4.171544      13.409543       0.131350       1.130878 0.87654432E+01  0.86269691E+02                                 1.687131                            1.648101      -0.713420       2.550364                    0.999723       3.136716       8.227730       0.535546       1.162051      -0.741141       0.003874      -0.036860       0.006928       0.037705      -0.004087      -0.000751      -0.002410      -0.010093      -0.011236      -0.005868      -0.002832       0.008700              1.692280       1.509782      -0.032296      -0.120130       2.084893      -0.185223       1.482166           0.000060
           41              H       4.982777       9.484527      10.865669       0.126545       1.152440 0.80689381E+01  0.79359859E+02                                 1.803111                            1.650342      -1.214403       2.304457                    0.996602       3.547746       9.930965       0.491993       1.265793      -0.711094      -0.011801      -0.045291      -0.012182       0.048363       0.001684      -0.010635      -0.003344      -0.015738       0.022351      -0.016348       0.002677       0.013671              1.869678       1.464623       0.260412      -0.059669       2.609715       0.250021       1.534696          -0.000068
           42              H       5.335983      -0.805641      12.365181       0.139771       1.169119 0.84223339E+01  0.82474754E+02                                 1.760735                            1.649031      -0.813324       2.523989                    0.999565       3.069090       8.160286       0.516608       1.210755      -0.729968       0.000991       0.054101       0.027456       0.060677       0.005973      -0.009463       0.012298      -0.032087       0.013499      -0.024420       0.002121       0.022299              1.791230       1.438715      -0.022737      -0.093736       2.138709       0.449992       1.796267          -0.000119
           43              H      12.050958       0.291295      15.761427       0.126312       1.102270 0.80755699E+01  0.79619666E+02                                 1.772175                            1.668375      -1.195566       2.317748                    0.996267       3.548625      10.018673       0.480633       1.292545      -0.705802       0.025532       0.006734       0.029252       0.039407       0.004362       0.011941       0.006362       0.003092       0.010471      -0.010579      -0.006099       0.016678              1.825825       1.761946       0.118808       0.488116       1.756558       0.108432       1.958972           0.000136
           44              H       9.854585       1.612250      12.643236       0.126170       1.239760 0.94128677E+01  0.95478562E+02                                 1.854219                            1.756199      -1.209772       2.313645                    0.995339       3.483425       9.657787       0.491434       1.228731      -0.721906      -0.017163       0.029962      -0.020014       0.039910      -0.002216       0.005856      -0.009947      -0.012567       0.001445      -0.010714      -0.004220       0.014933              1.883002       1.665457      -0.148864       0.355173       2.123285      -0.292929       1.860264           0.000155
           45              H      10.007506      -2.331462      13.488988       0.099979       1.456146 0.11467967E+02  0.12271830E+03                                 2.067021                            1.934855      -1.584096       2.104119                    0.992806       4.035014      11.646848       0.467565       1.224170      -0.719592      -0.010289      -0.032090      -0.006913       0.034401       0.007134       0.003202       0.004386      -0.009784      -0.026344      -0.010133      -0.004161       0.014294              2.121962       1.776178       0.202408       0.327628       2.663268       0.165669       1.926441           0.000031
           46              H       4.885341       8.724867       8.310209       0.408012       0.588134 0.36816989E+01  0.31254506E+02                                 1.393432                            1.295731      -1.644476       2.231520                    0.995631       2.939677       8.971447       0.421919       1.710066      -0.628048      -0.006726       0.001839       0.001052       0.007052      -0.002771       0.010042       0.006861       0.010401      -0.005263      -0.014044       0.000936       0.013107              1.471925       1.245606       0.212050      -0.221265       1.513249      -0.401318       1.656920           0.000429
           47              H       4.939472       9.290728       7.001033       0.422885       0.441684 0.25981036E+01  0.20300956E+02                                 1.177110                            1.110635      -1.429565       2.363541                    0.996983       2.618100       7.772648       0.440280       1.780399      -0.619117      -0.007504       0.002152      -0.001694       0.007988       0.004476      -0.006757      -0.001084       0.002917      -0.032670      -0.013175       0.001319       0.011856              1.237033       1.083263      -0.003351       0.234826       1.036261      -0.066391       1.591576           0.000457
           48              H       8.315906       6.101398       9.409189       0.145061       1.040976 0.72432882E+01  0.68916799E+02                                 1.675796                            1.561770      -0.832563       2.519040                    0.999554       3.088122       8.332934       0.509785       1.262786      -0.715913      -0.001848      -0.055337      -0.016379       0.057740      -0.003016       0.009486       0.003583      -0.035427      -0.011502      -0.021495       0.001252       0.020243              1.724416       1.356267      -0.046050       0.049776       2.372117       0.200165       1.444865          -0.000189
           49              H       8.681291      -4.170445      10.893806       0.130425       1.164539 0.81446314E+01  0.80403426E+02                                 1.826338                            1.665648      -1.261732       2.287995                    0.995714       3.566889      10.048786       0.485710       1.277398      -0.708486       0.010465       0.041383       0.023575       0.048763      -0.004742       0.009517      -0.001617      -0.014426       0.029150      -0.016454       0.002273       0.014181              1.901272       1.515873       0.167928       0.256248       2.366710       0.535332       1.821233          -0.000011
           50              H       9.169825       7.626616      12.548896       0.130784       1.085194 0.83871261E+01  0.81317934E+02                                 1.615785                            1.592170      -0.683767       2.562115                    0.999865       3.057152       7.856780       0.557360       1.133436      -0.748737      -0.010810       0.015127       0.032384       0.037341      -0.003422      -0.004641       0.004410       0.001613       0.013614      -0.005856      -0.003635       0.009491              1.610634       1.488223      -0.111531      -0.046203       1.443076       0.210077       1.900604           0.000022
           51              H       9.328159       6.230309      11.809071       0.140909       1.010824 0.75407186E+01  0.71362527E+02                                 1.552050                            1.517076      -0.690012       2.570570                    0.999813       2.989424       7.649555       0.565477       1.144546      -0.745136      -0.004221      -0.039346       0.005977       0.040021       0.002970       0.002257      -0.001623      -0.013071      -0.016924      -0.007672      -0.002408       0.010080              1.558573       1.382465       0.066811       0.104761       1.953234      -0.123910       1.340021           0.000119
           52              H      11.310714       6.960019      10.786225       0.133708       1.039387 0.78496356E+01  0.74698665E+02                                 1.554639                            1.527010      -0.681108       2.567019                    0.999837       2.991456       7.564038       0.577799       1.113950      -0.753583       0.010498      -0.019903      -0.032838       0.039808      -0.004578      -0.003225       0.005963       0.000840       0.014310      -0.007590      -0.002604       0.010194              1.551825       1.433912      -0.135070      -0.078095       1.409843       0.243473       1.811719           0.000092
           53              H      11.130728       8.407245      11.416814       0.131341       1.130901 0.87656679E+01  0.86272489E+02                                 1.687158                            1.648126      -0.713424       2.550359                    0.999723       3.136749       8.227855       0.535540       1.162056      -0.741140       0.003873       0.036860      -0.006929       0.037704       0.004087       0.000751      -0.002410      -0.010094      -0.011234      -0.005868      -0.002831       0.008699              1.692307       1.509804       0.032297       0.120133       2.084930      -0.185228       1.482187           0.000063
           54              H      11.749177      -5.248826      13.960688       0.126542       1.152440 0.80689436E+01  0.79359859E+02                                 1.803105                            1.650338      -1.158355       2.330060                    0.997098       3.547742       9.930923       0.491996       1.265786      -0.711096      -0.011802       0.045291       0.012181       0.048362      -0.001685       0.010635      -0.003344      -0.015738       0.022350      -0.016348       0.002677       0.013671              1.869672       1.464619      -0.260411       0.059669       2.609705       0.250020       1.534692          -0.000070
           55              H      12.102383       5.041342      12.461176       0.139761       1.169142 0.84225456E+01  0.82477471E+02                                 1.760774                            1.649065      -0.813324       2.523990                    0.999565       3.069112       8.160417       0.516596       1.210774      -0.729964       0.000991      -0.054101      -0.027456       0.060678      -0.005972       0.009463       0.012297      -0.032087       0.013498      -0.024419       0.002121       0.022298              1.791270       1.438743       0.022737       0.093740       2.138760       0.450008       1.796308          -0.000117
           56              H       5.284558       3.944406       9.064931       0.126310       1.102283 0.80756927E+01  0.79621194E+02                                 1.772190                            1.668388      -1.195588       2.317736                    0.996267       3.548655      10.018783       0.480631       1.292545      -0.705802       0.025532      -0.006733      -0.029252       0.039407      -0.004363      -0.011941       0.006363       0.003093       0.010469      -0.010578      -0.006100       0.016678              1.825840       1.761961      -0.118809      -0.488122       1.756573       0.108432       1.958988           0.000139
           57              H       3.088185       2.623451      12.183121       0.126162       1.239792 0.94131769E+01  0.95482570E+02                                 1.854258                            1.756234      -1.209792       2.313632                    0.995339       3.483482       9.658018       0.491426       1.228739      -0.721904      -0.017164      -0.029961       0.020013       0.039910       0.002216      -0.005856      -0.009947      -0.012567       0.001446      -0.010714      -0.004219       0.014933              1.883042       1.665490       0.148868      -0.355186       2.123333      -0.292937       1.860304           0.000155
           58              H       3.241106       6.567163      11.337370       0.099974       1.456184 0.11468340E+02  0.12272333E+03                                 2.067057                            1.934887      -1.584129       2.104101                    0.992806       4.035081      11.647103       0.467560       1.224170      -0.719592      -0.010289       0.032089       0.006912       0.034400      -0.007134      -0.003202       0.004386      -0.009782      -0.026343      -0.010132      -0.004161       0.014293              2.122001       1.776208      -0.202413      -0.327638       2.663319       0.165673       1.926476           0.000033
           59              C      12.042839      10.258245       1.245952       0.104941      24.264884 0.29755114E+03  0.63560816E+04                                 7.311254                            5.775836       0.571945       2.226215                    0.999681      24.582417      67.133962       0.681991       0.420435      -1.062762       0.003510       0.023657      -0.008469       0.025371      -0.018696       0.015214       0.018950       0.008760      -0.008448      -0.035734       0.015121       0.020613              8.339701       6.115954       0.574975      -3.174366      10.032116       0.570905       8.871034          -0.006480
           60              C      11.842553      12.247424       2.055788       0.082819      25.495012 0.30586167E+03  0.65910733E+04                                 7.569999                            5.859775       0.445707       2.175616                    0.999503      25.185881      69.507249       0.675160       0.420986      -1.060429      -0.001903      -0.021003      -0.029357       0.036147      -0.007886       0.017841      -0.005608      -0.016208      -0.037793      -0.025842       0.003134       0.022708              8.719455       6.420970       1.121912      -3.393953      10.720669       0.485434       9.016726          -0.002487
           61              C      10.807294      10.419322       3.455498      -0.111643      26.014437 0.34686069E+03  0.76504934E+04                                 7.514976                            6.066301       0.402513       2.150369                    0.999604      26.259276      71.383453       0.697988       0.397854      -1.084355      -0.023290       0.039418      -0.067874       0.081873       0.006517      -0.026084      -0.021340       0.027413       0.024760      -0.031577      -0.010084       0.041661              9.134173      11.048815       1.565967      -4.656472       6.412057      -1.802283       9.941647           0.001076
           62              C       9.325452      10.675798       3.289989      -0.109210      25.922140 0.34396532E+03  0.75738287E+04                                 7.493347                            6.035142       0.372752       2.140115                    0.999687      26.259372      71.418231       0.700509       0.397092      -1.084434       0.026374      -0.036101       0.070255       0.083275       0.005033      -0.022462      -0.012576       0.027601       0.033197      -0.024285      -0.010835       0.035121              9.111157      10.909700       1.478380      -4.622347       6.159929      -1.609046      10.263842           0.001033
           63              C       8.332145      10.979859       5.583117       0.084900      25.439140 0.30466392E+03  0.65581704E+04                                 7.549860                            5.846231       0.471004       2.182972                    0.999635      25.165944      69.392040       0.676367       0.420690      -1.060721       0.002173      -0.037799       0.008440       0.038790      -0.007052       0.016677       0.013902       0.000035       0.008438      -0.025213       0.005517       0.019696              8.657003       6.086069       1.318903      -3.118279      10.376760       0.779856       9.508181          -0.002739
           64              C       8.139979       9.004949       4.764509       0.116280      23.780845 0.29113158E+03  0.61912479E+04                                 7.217708                            5.716929       0.470181       2.192353                    0.999608      24.563961      67.150353       0.684147       0.420986      -1.061365       0.006704       0.007676       0.025898       0.027831       0.004017       0.023158       0.003434      -0.008733      -0.077855      -0.037596       0.013475       0.024121              8.152584       5.964825       1.606164      -2.734438       9.517585       0.241802       8.975341          -0.006045
           65              C       2.496802       8.648422       1.750755      -0.027353      43.559438 0.44782722E+03  0.10541049E+05                                10.720840                            7.003930      -0.075770       1.971794                    0.999300      27.744158      78.205905       0.633473       0.410775      -1.074488       0.022230      -0.039166       0.020275       0.049388       0.010268       0.000384       0.004625      -0.003082       0.012566      -0.012929       0.002326       0.010603             14.339216       9.922980      -1.656835       6.586310      18.157069      -4.644180      14.937598           0.005169
           66              C       2.064293       7.344579       1.506132      -0.151131      38.068626 0.46920193E+03  0.11296745E+05                                 9.969728                            7.327947      -0.109641       1.924393                    0.999544      30.729403      90.797437       0.592757       0.429177      -1.051201       0.010612       0.008951       0.017587       0.022406       0.006673      -0.004639       0.013365       0.075943       0.051945      -0.050012       0.019051       0.030961             11.945683       7.633726       0.807083       3.284688      18.693355      -1.665073       9.509969          -0.000089
           67              C       2.492877       6.306651       2.321099       0.005124      43.220862 0.43987134E+03  0.10313050E+05                                10.722632                            6.984984      -0.135848       1.961263                    0.999145      27.250909      76.799489       0.628070       0.415946      -1.070555       0.012603       0.035639       0.009879       0.039071      -0.014091      -0.014906       0.000694       0.038865      -0.037975      -0.021149      -0.013582       0.034731             14.491985      10.462587       4.857958       5.352793      21.637689       2.538733      11.375678           0.006998
           68              C       3.347744       6.560642       3.388798      -0.130552      38.023550 0.45132820E+03  0.10770486E+05                                10.023457                            7.217542      -0.089372       1.939389                    0.999428      30.258452      89.255863       0.592988       0.432830      -1.048092      -0.000429       0.014494      -0.013857       0.020056      -0.020086      -0.022987      -0.023068       0.021398       0.018665      -0.045532       0.015514       0.030018             12.448456      10.615982       3.739305       6.476069      14.253077       3.320885      12.476308           0.000883
           69              C       3.713400       7.871598       3.688700      -0.016710      44.177064 0.43917490E+03  0.10282554E+05                                10.846888                            6.933591      -0.071745       1.978885                    0.999220      27.387643      76.885023       0.637283       0.410497      -1.075144      -0.031090      -0.012275      -0.033895       0.047604      -0.015648      -0.007565       0.002727       0.000402      -0.018768      -0.014293      -0.006481       0.020774             15.180576      13.129357       2.130135      10.249709      13.433257       1.719118      18.979113           0.005791
           70              C       3.281569       8.906892       2.862645      -0.159098      41.290840 0.49058807E+03  0.12000606E+05                                10.649098                            7.563873      -0.334458       1.840683                    0.999273      32.084413      97.043666       0.572555       0.437323      -1.041335      -0.004998      -0.027817      -0.006000       0.028892       0.015385      -0.034307       0.011463      -0.001306      -0.056257      -0.047704       0.013730       0.033974             13.303782      11.056072      -0.988281       8.037683      12.449999      -2.378259      16.405274           0.001877
           71              C       2.074578       9.768837       0.837641       0.575294      25.558177 0.26565232E+03  0.55720209E+04                                 7.996866                            5.749598      -0.055415       2.026156                    0.999549      22.782542      63.719645       0.625769       0.466651      -1.025013       0.003249       0.044786      -0.049483       0.066821      -0.001970      -0.063017       0.021182       0.090238      -0.007490      -0.061739      -0.029176       0.090914              9.944056       7.053435      -1.850008       4.012420      12.385620      -3.481716      10.393111          -0.000061
           72              C       2.029920       4.900329       2.032451       0.579048      25.228152 0.25975857E+03  0.54416526E+04                                 8.027944                            5.754594      -0.184175       1.991964                    0.999200      22.887910      64.894389       0.611582       0.478069      -1.014395      -0.030125      -0.046827      -0.002879       0.055755       0.005601      -0.005082      -0.040329       0.005023       0.348076      -0.070595      -0.054416       0.125012             10.023353       9.949453       3.055134       1.673561      14.880817       2.457309       5.239789          -0.000984
           73              C       4.510482       8.185332       4.911150       0.584777      26.745497 0.26407981E+03  0.55358205E+04                                 8.295519                            5.748875      -0.102406       2.013691                    0.999567      22.720266      63.714724       0.622583       0.469312      -1.022633       0.018327       0.006949       0.059031       0.062200       0.043167      -0.067679      -0.044550       0.020231      -0.011267      -0.064747      -0.041094       0.105840             10.941256      10.623102      -0.174344       7.151562       8.452862       1.782804      13.747805          -0.001006
           74              C       5.276439       0.427722       7.029500       0.104941      24.264935 0.29755204E+03  0.63561047E+04                                 7.311258                            5.775840       0.571958       2.226218                    0.999681      24.582461      67.134072       0.681992       0.420435      -1.062763       0.003511      -0.023658       0.008469       0.025372       0.018696      -0.015214       0.018951       0.008758      -0.008448      -0.035735       0.015122       0.020613              8.339704       6.115953      -0.574974       3.174361      10.032129       0.570915       8.871030          -0.006476
           75              C       5.076153      -1.561457       6.219665       0.082826      25.494961 0.30586070E+03  0.65910508E+04                                 7.570008                            5.859779       0.445672       2.175607                    0.999503      25.185820      69.507195       0.675157       0.420988      -1.060427      -0.001900       0.021002       0.029357       0.036146       0.007884      -0.017843      -0.005610      -0.016211      -0.037800      -0.025846       0.003136       0.022709              8.719467       6.420974      -1.121913       3.393953      10.720695       0.485444       9.016731          -0.002485
           76              C       4.040894       0.266645       4.819955      -0.111643      26.014458 0.34686094E+03  0.76504979E+04                                 7.514977                            6.066302       0.402523       2.150371                    0.999604      26.259257      71.383323       0.697988       0.397854      -1.084356      -0.023289      -0.039420       0.067876       0.081875      -0.006515       0.026082      -0.021337       0.027415       0.024749      -0.031575      -0.010080       0.041656              9.134171      11.048816      -1.565970       4.656471       6.412057      -1.802291       9.941639           0.001075
           77              C       2.559052       0.010169       4.985464      -0.109208      25.921970 0.34396297E+03  0.75737637E+04                                 7.493310                            6.035117       0.372766       2.140122                    0.999687      26.259270      71.417882       0.700511       0.397092      -1.084435       0.026375       0.036100      -0.070255       0.083274      -0.005034       0.022466      -0.012577       0.027602       0.033205      -0.024288      -0.010837       0.035126              9.111101      10.909623      -1.478365       4.622297       6.159907      -1.609022      10.263773           0.001036
           78              C       1.565745      -0.293892       2.692336       0.084917      25.438778 0.30465924E+03  0.65580448E+04                                 7.549809                            5.846203       0.470974       2.182970                    0.999635      25.165648      69.391102       0.676365       0.420692      -1.060720       0.002172       0.037796      -0.008439       0.038787       0.007055      -0.016678       0.013899       0.000042       0.008442      -0.025214       0.005518       0.019696              8.656938       6.086031      -1.318891       3.118257      10.376660       0.779842       9.508122          -0.002743
           79              C       1.373579       1.681018       3.510943       0.116290      23.780722 0.29113036E+03  0.61912129E+04                                 7.217686                            5.716924       0.470183       2.192355                    0.999608      24.563828      67.149843       0.684147       0.420987      -1.061365       0.006704      -0.007677      -0.025897       0.027831      -0.004013      -0.023160       0.003436      -0.008724      -0.077850      -0.037595       0.013475       0.024120              8.152554       5.964820      -1.606160       2.734439       9.517522       0.241772       8.975322          -0.006043
           80              C       9.263202       2.037545       6.524698      -0.027350      43.559476 0.44782738E+03  0.10541054E+05                                10.720843                            7.003929      -0.075762       1.971797                    0.999300      27.744173      78.205959       0.633474       0.410775      -1.074488       0.022230       0.039165      -0.020276       0.049388      -0.010268      -0.000385       0.004625      -0.003084       0.012569      -0.012929       0.002325       0.010604             14.339221       9.922961       1.656837      -6.586279      18.157146      -4.644194      14.937555           0.005173
           81              C       8.830693       3.341388       6.769320      -0.151121      38.068335 0.46919729E+03  0.11296606E+05                                 9.969690                            7.327919      -0.109641       1.924397                    0.999544      30.729200      90.796753       0.592757       0.429178      -1.051200       0.010610      -0.008947      -0.017585       0.022403      -0.006673       0.004644       0.013368       0.075941       0.051946      -0.050013       0.019050       0.030963             11.945645       7.633689      -0.807098      -3.284655      18.693343      -1.665060       9.509905          -0.000084
           82              C       9.259277       4.379316       5.954354       0.005133      43.220964 0.43987095E+03  0.10313048E+05                                10.722689                            6.985007      -0.135887       1.961252                    0.999145      27.250888      76.799682       0.628065       0.415949      -1.070552       0.012601      -0.035640      -0.009879       0.039071       0.014094       0.014909       0.000693       0.038876      -0.037955      -0.021153      -0.013583       0.034736             14.492091      10.462655      -4.858042      -5.352813      21.637910       2.538782      11.375709           0.006996
           83              C      10.114144       4.125325       4.886655      -0.130551      38.023767 0.45133110E+03  0.10770574E+05                                10.023499                            7.217569      -0.089370       1.939389                    0.999428      30.258548      89.256255       0.592986       0.432831      -1.048091      -0.000432      -0.014492       0.013857       0.020056       0.020084       0.022988      -0.023070       0.021394       0.018652      -0.045532       0.015514       0.030017             12.448517      10.616030      -3.739352      -6.476092      14.253176       3.320931      12.476346           0.000882
           84              C      10.479800       2.814369       4.586752      -0.016716      44.177320 0.43917831E+03  0.10282651E+05                                10.846904                            6.933603      -0.071726       1.978889                    0.999220      27.387783      76.885402       0.637285       0.410495      -1.075145      -0.031094       0.012273       0.033896       0.047607       0.015648       0.007557       0.002729       0.000397      -0.018761      -0.014287      -0.006483       0.020770             15.180590      13.129364      -2.130161     -10.249705      13.433296       1.719147      18.979111           0.005792
           85              C      10.047969       1.779075       5.412808      -0.159100      41.291204 0.49059360E+03  0.12000777E+05                                10.649163                            7.563920      -0.334456       1.840681                    0.999273      32.084583      97.044373       0.572553       0.437324      -1.041335      -0.005001       0.027819       0.006000       0.028895      -0.015384       0.034304       0.011464      -0.001321      -0.056255      -0.047704       0.013737       0.033967             13.303857      11.056130       0.988290      -8.037721      12.450090      -2.378279      16.405352           0.001877
           86              C       8.840978       0.917130       7.437811       0.575294      25.558284 0.26565338E+03  0.55720487E+04                                 7.996884                            5.749607      -0.055408       2.026157                    0.999549      22.782598      63.719834       0.625769       0.466651      -1.025013       0.003248      -0.044785       0.049484       0.066820       0.001970       0.063017       0.021183       0.090237      -0.007489      -0.061739      -0.029175       0.090914              9.944082       7.053448       1.850016      -4.012424      12.385675      -3.481725      10.393122          -0.000058
           87              C       8.796320       5.785638       6.243001       0.579042      25.228206 0.25975881E+03  0.54416622E+04                                 8.027965                            5.754600      -0.184174       1.991964                    0.999199      22.887997      64.894789       0.611580       0.478070      -1.014394      -0.030124       0.046829       0.002880       0.055755      -0.005605       0.005082      -0.040327       0.005007       0.348077      -0.070590      -0.054421       0.125011             10.023392       9.949483      -3.055162      -1.673572      14.880888       2.457322       5.239806          -0.000982
           88              C      11.276882       2.500635       3.364302       0.584784      26.745570 0.26408056E+03  0.55358381E+04                                 8.295530                            5.748882      -0.102396       2.013694                    0.999567      22.720241      63.714588       0.622583       0.469312      -1.022634       0.018328      -0.006946      -0.059032       0.062201      -0.043163       0.067682      -0.044552       0.020225      -0.011284      -0.064754      -0.041086       0.105840             10.941271      10.623113       0.174336      -7.151571       8.452880       1.782818      13.747819          -0.001008
           89              C       1.489961      -2.797411      15.304953       0.104952      24.264716 0.29754889E+03  0.63560194E+04                                 7.311218                            5.775814       0.571963       2.226223                    0.999681      24.582285      67.133450       0.681993       0.420435      -1.062762      -0.003513      -0.023657       0.008465       0.025370      -0.018696       0.015217       0.018946       0.008761      -0.008455      -0.035734       0.015119       0.020615              8.339654       6.115920       0.574975      -3.174338      10.032069       0.570895       8.870973          -0.006478
           90              C       1.690247      -4.786590      14.495117       0.082838      25.494725 0.30585761E+03  0.65909674E+04                                 7.569975                            5.859760       0.445646       2.175603                    0.999503      25.185624      69.506563       0.675157       0.420990      -1.060426       0.001900       0.021001       0.029355       0.036144      -0.007884       0.017845      -0.005612      -0.016203      -0.037796      -0.025846       0.003135       0.022711              8.719427       6.420946       1.121906      -3.393932      10.720650       0.485433       9.016684          -0.002490
           91              C       2.725506      -2.958488      13.095407      -0.111639      26.014226 0.34685765E+03  0.76504079E+04                                 7.514929                            6.066268       0.402533       2.150378                    0.999604      26.259125      71.382907       0.697991       0.397854      -1.084356       0.023291      -0.039419       0.067873       0.081872       0.006517      -0.026087      -0.021342       0.027414       0.024759      -0.031579      -0.010084       0.041664              9.134101      11.048708       1.565951      -4.656415       6.412038      -1.802264       9.941556           0.001073
           92              C       4.207348      -3.214964      13.260916      -0.109214      25.922335 0.34396851E+03  0.75739119E+04                                 7.493389                            6.035177       0.372761       2.140116                    0.999687      26.259415      71.418273       0.700506       0.397093      -1.084434      -0.026374       0.036101      -0.070258       0.083277       0.005032      -0.022460      -0.012575       0.027603       0.033189      -0.024285      -0.010832       0.035117              9.111211      10.909795       1.478398      -4.622403       6.159958      -1.609083      10.263880           0.001030
           93              C       5.200655      -3.519025      10.967788       0.084907      25.439020 0.30466244E+03  0.65581313E+04                                 7.549844                            5.846224       0.470995       2.182972                    0.999635      25.165850      69.391767       0.676366       0.420691      -1.060721      -0.002172       0.037798      -0.008440       0.038790      -0.007054       0.016677       0.013902       0.000035       0.008441      -0.025214       0.005518       0.019696              8.656981       6.086056       1.318903      -3.118264      10.376749       0.779850       9.508137          -0.002741
           94              C       5.392821      -1.544115      11.786396       0.116281      23.780877 0.29113239E+03  0.61912688E+04                                 7.217714                            5.716938       0.470182       2.192352                    0.999608      24.563975      67.150389       0.684147       0.420986      -1.061365      -0.006705      -0.007676      -0.025899       0.027833       0.004016       0.023158       0.003435      -0.008733      -0.077859      -0.037597       0.013475       0.024121              8.152589       5.964834       1.606168      -2.734434       9.517602       0.241797       8.975331          -0.006047
           95              C      11.035998      -1.187588      14.800150      -0.027359      43.559741 0.44783102E+03  0.10541159E+05                                10.720867                            7.003946      -0.075753       1.971797                    0.999300      27.744314      78.206368       0.633475       0.410774      -1.074489      -0.022230       0.039166      -0.020278       0.049389       0.010267       0.000389       0.004621      -0.003092       0.012571      -0.012928       0.002325       0.010603             14.339253       9.922993      -1.656834       6.586308      18.157158      -4.644193      14.937606           0.005170
           96              C      11.468507       0.116255      15.044773      -0.151131      38.068722 0.46920296E+03  0.11296781E+05                                 9.969763                            7.327967      -0.109647       1.924392                    0.999544      30.729428      90.797691       0.592754       0.429178      -1.051199      -0.010611      -0.008947      -0.017589       0.022405       0.006675      -0.004640       0.013369       0.075938       0.051948      -0.050012       0.019053       0.030959             11.945736       7.633755       0.807107       3.284698      18.693457      -1.665067       9.509995          -0.000091
           97              C      11.039923       1.154183      14.229806       0.005130      43.221066 0.43987093E+03  0.10313057E+05                                10.722748                            6.985031      -0.135879       1.961256                    0.999144      27.250880      76.799942       0.628060       0.415952      -1.070550      -0.012600      -0.035640      -0.009880       0.039071      -0.014095      -0.014909       0.000692       0.038875      -0.037958      -0.021155      -0.013582       0.034737             14.492196      10.462741       4.858098       5.352874      21.638049       2.538834      11.375798           0.006993
           98              C      10.185056       0.900192      13.162107      -0.130556      38.024102 0.45133434E+03  0.10770692E+05                                10.023646                            7.217652      -0.089381       1.939389                    0.999428      30.258561      89.257060       0.592975       0.432837      -1.048085       0.000432      -0.014491       0.013854       0.020053      -0.020083      -0.022988      -0.023068       0.021397       0.018654      -0.045531       0.015512       0.030018             12.448734      10.616224       3.739448       6.476234      14.253411       3.321025      12.476567           0.000881
           99              C       9.819400      -0.410764      12.862205      -0.016712      44.177432 0.43917738E+03  0.10282637E+05                                10.846983                            6.933632      -0.071740       1.978887                    0.999220      27.387739      76.885656       0.637278       0.410500      -1.075141       0.031093       0.012274       0.033894       0.047605      -0.015649      -0.007562       0.002727       0.000400      -0.018767      -0.014292      -0.006481       0.020773             15.180739      13.129507       2.130214      10.249834      13.433408       1.719209      18.979301           0.005790
          100              C      10.251231      -1.446058      13.688260      -0.159102      41.291232 0.49059363E+03  0.12000780E+05                                10.649172                            7.563923      -0.334458       1.840680                    0.999273      32.084606      97.044493       0.572552       0.437324      -1.041335       0.005003       0.027820       0.005999       0.028896       0.015386      -0.034303       0.011465      -0.001318      -0.056258      -0.047704       0.013736       0.033968             13.303872      11.056146      -0.988280       8.037734      12.450102      -2.378267      16.405369           0.001872
          101              C      11.458222      -2.308003      15.713264       0.575302      25.558223 0.26565285E+03  0.55720309E+04                                 7.996861                            5.749594      -0.055405       2.026158                    0.999550      22.782510      63.719406       0.625772       0.466650      -1.025015      -0.003246      -0.044784       0.049486       0.066821      -0.001966      -0.063016       0.021189       0.090240      -0.007486      -0.061746      -0.029168       0.090914              9.944051       7.053422      -1.850011       4.012406      12.385643      -3.481718      10.393086          -0.000062
          102              C      11.502880       2.560505      14.518454       0.579045      25.228007 0.25975626E+03  0.54415991E+04                                 8.027938                            5.754579      -0.184157       1.991971                    0.999199      22.887944      64.894721       0.611580       0.478071      -1.014393       0.030124       0.046828       0.002878       0.055755       0.005605      -0.005083      -0.040327       0.005009       0.348075      -0.070590      -0.054420       0.125011             10.023366       9.949466       3.055165       1.673570      14.880835       2.457323       5.239796          -0.000984
          103              C       9.022318      -0.724498      11.639755       0.584776      26.745645 0.26408090E+03  0.55358518E+04                                 8.295563                            5.748894      -0.102401       2.013692                    0.999567      22.720336      63.715076       0.622581       0.469313      -1.022632      -0.018326      -0.006948      -0.059032       0.062201       0.043166      -0.067679      -0.044550       0.020229      -0.011273      -0.064748      -0.041091       0.105839             10.941334      10.623182      -0.174316       7.151629       8.452916       1.782849      13.747904          -0.001008
          104              C       8.256361       7.033112       9.521405       0.104939      24.264918 0.29755174E+03  0.63560959E+04                                 7.311251                            5.775836       0.571959       2.226218                    0.999681      24.582449      67.134000       0.681993       0.420435      -1.062763      -0.003513       0.023657      -0.008466       0.025371       0.018697      -0.015213       0.018950       0.008757      -0.008448      -0.035734       0.015120       0.020614              8.339696       6.115950      -0.574971       3.174361      10.032119       0.570907       8.871020          -0.006478
          105              C       8.456647       9.022291      10.331240       0.082821      25.495051 0.30586186E+03  0.65910810E+04                                 7.570017                            5.859783       0.445681       2.175608                    0.999503      25.185894      69.507389       0.675159       0.420987      -1.060428       0.001902      -0.021002      -0.029358       0.036147       0.007885      -0.017842      -0.005609      -0.016210      -0.037800      -0.025844       0.003134       0.022710              8.719480       6.420983      -1.121914       3.393960      10.720717       0.485438       9.016742          -0.002486
          106              C       9.491906       7.194189      11.730950      -0.111640      26.014369 0.34685938E+03  0.76504574E+04                                 7.514959                            6.066285       0.402517       2.150371                    0.999604      26.259230      71.383296       0.697989       0.397854      -1.084356       0.023290       0.039418      -0.067874       0.081873      -0.006516       0.026084      -0.021339       0.027414       0.024754      -0.031577      -0.010082       0.041659              9.134149      11.048773      -1.565966       4.656454       6.412062      -1.802287       9.941612           0.001073
          107              C      10.973748       7.450665      11.565441      -0.109213      25.922249 0.34396717E+03  0.75738774E+04                                 7.493371                            6.035162       0.372753       2.140114                    0.999687      26.259409      71.418300       0.700507       0.397093      -1.084434      -0.026374      -0.036101       0.070255       0.083275      -0.005033       0.022463      -0.012577       0.027600       0.033200      -0.024286      -0.010836       0.035122              9.111188      10.909764      -1.478395       4.622379       6.159956      -1.609076      10.263843           0.001035
          108              C      11.967055       7.754726      13.858569       0.084898      25.439110 0.30466386E+03  0.65581658E+04                                 7.549841                            5.846223       0.471031       2.182980                    0.999635      25.165933      69.391892       0.676369       0.420689      -1.060723      -0.002175      -0.037799       0.008438       0.038790       0.007051      -0.016677       0.013900       0.000033       0.008435      -0.025211       0.005516       0.019695              8.656977       6.086058      -1.318903       3.118270      10.376725       0.779841       9.508147          -0.002744
          109              C      12.159221       5.779816      13.039962       0.116287      23.780703 0.29112943E+03  0.61911923E+04                                 7.217689                            5.716913       0.470177       2.192355                    0.999608      24.563836      67.150005       0.684147       0.420987      -1.061364      -0.006705       0.007675       0.025898       0.027831      -0.004016      -0.023159       0.003434      -0.008730      -0.077857      -0.037596       0.013475       0.024121              8.152563       5.964809      -1.606157       2.734425       9.517570       0.241814       8.975311          -0.006046
          110              C       4.269598       5.423289      10.026207      -0.027355      43.559767 0.44782983E+03  0.10541128E+05                                10.720892                            7.003948      -0.075774       1.971792                    0.999300      27.744272      78.206344       0.633473       0.410775      -1.074488      -0.022229      -0.039166       0.020277       0.049389      -0.010267      -0.000385       0.004623      -0.003084       0.012567      -0.012928       0.002326       0.010602             14.339312       9.923028       1.656865      -6.586344      18.157242      -4.644241      14.937666           0.005172
          111              C       4.702107       4.119446       9.781585      -0.151131      38.068891 0.46920437E+03  0.11296826E+05                                 9.969795                            7.327978      -0.109656       1.924388                    0.999544      30.729512      90.798047       0.592754       0.429178      -1.051199      -0.010610       0.008949       0.017588       0.022406      -0.006674       0.004640       0.013367       0.075941       0.051944      -0.050012       0.019051       0.030961             11.945786       7.633780      -0.807087      -3.284718      18.693547      -1.665098       9.510033          -0.000085
          112              C       4.273523       3.081518      10.596551       0.005126      43.221277 0.43987283E+03  0.10313111E+05                                10.722769                            6.985036      -0.135865       1.961259                    0.999145      27.250970      76.800201       0.628061       0.415950      -1.070550      -0.012602       0.035639       0.009879       0.039071       0.014093       0.014907       0.000693       0.038871      -0.037969      -0.021152      -0.013583       0.034735             14.492232      10.462749      -4.858081      -5.352885      21.638123       2.538819      11.375825           0.006997
          113              C       3.418656       3.335509      11.664250      -0.130562      38.024433 0.45133832E+03  0.10770816E+05                                10.023707                            7.217684      -0.089390       1.939383                    0.999428      30.258761      89.257905       0.592973       0.432837      -1.048084       0.000430       0.014493      -0.013856       0.020056       0.020084       0.022984      -0.023069       0.021394       0.018655      -0.045530       0.015516       0.030013             12.448816      10.616285      -3.739457      -6.476284      14.253509       3.321030      12.476655           0.000882
          114              C       3.053000       4.646465      11.964153      -0.016717      44.177594 0.43917865E+03  0.10282676E+05                                10.847012                            6.933643      -0.071739       1.978887                    0.999220      27.387781      76.885832       0.637277       0.410500      -1.075141       0.031092      -0.012275      -0.033896       0.047606       0.015649       0.007561       0.002728       0.000400      -0.018767      -0.014291      -0.006482       0.020773             15.180794      13.129547      -2.130206     -10.249875      13.433461       1.719196      18.979372           0.005790
          115              C       3.484831       5.681759      11.138097      -0.159105      41.291394 0.49059503E+03  0.12000827E+05                                10.649208                            7.563937      -0.334471       1.840676                    0.999273      32.084702      97.044960       0.572551       0.437325      -1.041334       0.005000      -0.027819      -0.006000       0.028895      -0.015385       0.034304       0.011463      -0.001313      -0.056257      -0.047703       0.013733       0.033970             13.303933      11.056189       0.988294      -8.037775      12.450170      -2.378293      16.405440           0.001876
          116              C       4.691822       6.543704       9.113094       0.575297      25.558245 0.26565273E+03  0.55720308E+04                                 7.996874                            5.749596      -0.055424       2.026152                    0.999549      22.782575      63.719717       0.625771       0.466650      -1.025014      -0.003247       0.044787      -0.049483       0.066820       0.001969       0.063017       0.021183       0.090239      -0.007490      -0.061740      -0.029174       0.090914              9.944079       7.053443       1.850029      -4.012425      12.385676      -3.481744      10.393118          -0.000058
          117              C       4.736480       1.675196      10.307904       0.579046      25.228043 0.25975653E+03  0.54416076E+04                                 8.027950                            5.754584      -0.184169       1.991966                    0.999200      22.887984      64.894912       0.611579       0.478071      -1.014392       0.030124      -0.046828      -0.002879       0.055755      -0.005604       0.005082      -0.040328       0.005015       0.348076      -0.070593      -0.054419       0.125011             10.023386       9.949472      -3.055175      -1.673575      14.880882       2.457332       5.239805          -0.000982
          118              C       2.255918       4.960199      13.186603       0.584780      26.745519 0.26407939E+03  0.55358140E+04                                 8.295548                            5.748884      -0.102411       2.013690                    0.999567      22.720286      63.714968       0.622580       0.469314      -1.022631      -0.018326       0.006950       0.059032       0.062201      -0.043165       0.067680      -0.044550       0.020228      -0.011273      -0.064749      -0.041090       0.105839             10.941316      10.623168       0.174321      -7.151621       8.452894       1.782836      13.747887          -0.001009
          119              N      12.627591      11.077846       0.417579      -0.138207      35.688318 0.49417781E+03  0.11786653E+05                                 9.107647                            7.220093      -0.017721       2.020218                    0.999187      27.211382      74.385130       0.649180       0.395579      -1.097118      -0.067238       0.071207       0.126697       0.160136       0.010050       0.039108       0.002441      -0.095908      -0.245983      -0.098686       0.008427       0.090259             10.846610       8.324106       1.032687      -4.706605      11.082196      -0.100284      13.133529           0.031465
          120              N      12.497676      12.352600       0.932809      -0.159484      35.981452 0.48485983E+03  0.11513212E+05                                 9.153655                            7.149354       0.162432       2.077983                    0.999523      27.289418      74.511445       0.652495       0.395320      -1.096945      -0.044075      -0.140300       0.025690       0.149287      -0.039639      -0.007043       0.065705       0.013214      -0.001527      -0.076647      -0.001371       0.078019             11.018897       8.198047       2.450899      -4.349686      12.891641      -1.341392      11.967003           0.038253
          121              N      11.534005      10.953222       2.293293       0.035307      30.012886 0.31426878E+03  0.66233810E+04                                 7.923896                            5.540802       0.415566       2.229975                    0.998984      22.187901      55.082844       0.793327       0.366332      -1.130255      -0.023502      -0.013888       0.025900       0.037630       0.021976      -0.079831      -0.010690      -0.077660       0.072724      -0.102890       0.020157       0.082733             10.347255       9.468249       2.605008      -6.886888       8.605690      -2.474268      12.967827           0.000652
          122              N       8.618770      10.237321       4.497543       0.038219      29.751626 0.30937584E+03  0.64966865E+04                                 7.884258                            5.498423       0.418090       2.233359                    0.998977      22.097648      54.813396       0.795938       0.366455      -1.129820       0.030219       0.009651      -0.028796       0.042843       0.035290      -0.070450      -0.001643      -0.065535       0.116924      -0.098851       0.016327       0.082524             10.293076       9.114205       2.591458      -6.756727       8.011034      -2.112839      13.753989           0.000633
          123              N       7.707606      10.257941       6.473886      -0.160664      36.086860 0.48807864E+03  0.11613195E+05                                 9.177759                            7.179666       0.134184       2.068010                    0.999426      27.368029      74.893864       0.649971       0.396050      -1.096027       0.039582      -0.083691      -0.114608       0.147329       0.031574       0.019339      -0.001424      -0.055587      -0.209625      -0.075049      -0.002263       0.077312             10.962676       7.791115       1.150481      -4.539155      11.068330       0.300343      14.028584           0.038223
          124              N       7.583781       8.989986       5.944423      -0.143130      36.443651 0.50228269E+03  0.12024288E+05                                 9.219637                            7.265113      -0.055595       2.003985                    0.999379      27.377260      74.885405       0.649273       0.394065      -1.098581       0.065430       0.137692      -0.040798       0.157812      -0.029617       0.017222       0.086467      -0.015120       0.009869      -0.094716       0.002780       0.091936             10.961985       8.197172       2.445387      -4.007142      12.050745      -1.441431      12.638038           0.031760
          125              N       5.861191      -0.391879       7.857873      -0.138207      35.688338 0.49417822E+03  0.11786665E+05                                 9.107650                            7.220097      -0.017726       2.020216                    0.999187      27.211390      74.385166       0.649180       0.395579      -1.097118      -0.067237      -0.071207      -0.126696       0.160135      -0.010051      -0.039108       0.002440      -0.095907      -0.245981      -0.098685       0.008427       0.090258             10.846612       8.324104      -1.032689       4.706597      11.082211      -0.100273      13.133521           0.031470
          126              N       5.731276      -1.666633       7.342643      -0.159478      35.981295 0.48485719E+03  0.11513135E+05                                 9.153637                            7.149341       0.162421       2.077981                    0.999523      27.289332      74.511203       0.652495       0.395321      -1.096944      -0.044074       0.140298      -0.025693       0.149286       0.039640       0.007041       0.065707       0.013213      -0.001531      -0.076650      -0.001370       0.078020             11.018875       8.198030      -2.450895       4.349670      12.891627      -1.341381      11.966968           0.038253
          127              N       4.767605      -0.267255       5.982159       0.035305      30.012964 0.31426968E+03  0.66234061E+04                                 7.923911                            5.540813       0.415566       2.229974                    0.998984      22.187936      55.082988       0.793326       0.366333      -1.130254      -0.023501       0.013888      -0.025901       0.037630      -0.021977       0.079833      -0.010690      -0.077661       0.072728      -0.102892       0.020157       0.082736             10.347269       9.468263      -2.605016       6.886892       8.605715      -2.474272      12.967830           0.000653
          128              N       1.852370       0.448646       3.777910       0.038225      29.751264 0.30937214E+03  0.64965859E+04                                 7.884186                            5.498383       0.418116       2.233370                    0.998977      22.097505      54.812848       0.795943       0.366455      -1.129821       0.030219      -0.009652       0.028797       0.042844      -0.035289       0.070448      -0.001642      -0.065536       0.116916      -0.098849       0.016328       0.082521             10.292970       9.114109      -2.591422       6.756650       8.010941      -2.112816      13.753859           0.000633
          129              N       0.941206       0.428026       1.801566      -0.160658      36.086593 0.48807511E+03  0.11613087E+05                                 9.177710                            7.179638       0.134180       2.068011                    0.999426      27.367908      74.893399       0.649973       0.396050      -1.096028       0.039582       0.083688       0.114609       0.147328      -0.031573      -0.019339      -0.001421      -0.055593      -0.209628      -0.075050      -0.002264       0.077314             10.962607       7.791068      -1.150465       4.539115      11.068259       0.300352      14.028493           0.038219
          130              N       0.817381       1.695981       2.331029      -0.143131      36.443821 0.50228598E+03  0.12024383E+05                                 9.219651                            7.265129      -0.055612       2.003978                    0.999379      27.377352      74.885640       0.649273       0.394064      -1.098582       0.065429      -0.137692       0.040798       0.157812       0.029616      -0.017220       0.086465      -0.015121       0.009879      -0.094712       0.002777       0.091935             10.961993       8.197180      -2.445385       4.007139      12.050756      -1.441431      12.638043           0.031764
          131              N       0.905209      -3.617012      16.133326      -0.138210      35.688478 0.49418075E+03  0.11786737E+05                                 9.107661                            7.220107      -0.017731       2.020213                    0.999187      27.211461      74.385316       0.649181       0.395579      -1.097119       0.067235      -0.071208      -0.126698       0.160136       0.010050       0.039106       0.002437      -0.095908      -0.245975      -0.098683       0.008426       0.090257             10.846618       8.324105       1.032687      -4.706594      11.082230      -0.100284      13.133518           0.031473
          132              N       1.035124      -4.891766      15.618096      -0.159475      35.981152 0.48485546E+03  0.11513081E+05                                 9.153606                            7.149323       0.162421       2.077982                    0.999523      27.289274      74.510939       0.652496       0.395320      -1.096945       0.044073       0.140298      -0.025695       0.149285      -0.039640      -0.007041       0.065708       0.013207      -0.001534      -0.076650      -0.001372       0.078022             11.018830       8.197994       2.450877      -4.349641      12.891585      -1.341371      11.966911           0.038250
          133              N       1.998795      -3.492388      14.257612       0.035310      30.012625 0.31426620E+03  0.66233105E+04                                 7.923843                            5.540774       0.415591       2.229985                    0.998984      22.187804      55.082461       0.793330       0.366332      -1.130256       0.023500       0.013888      -0.025903       0.037631       0.021975      -0.079831      -0.010688      -0.077660       0.072721      -0.102890       0.020158       0.082731             10.347171       9.468162       2.604989      -6.886809       8.605648      -2.474252      12.967704           0.000651
          134              N       4.914030      -2.776487      12.053362       0.038220      29.751561 0.30937541E+03  0.64966752E+04                                 7.884243                            5.498419       0.418092       2.233360                    0.998977      22.097634      54.813353       0.795939       0.366455      -1.129820      -0.030219      -0.009652       0.028796       0.042844       0.035290      -0.070451      -0.001644      -0.065537       0.116924      -0.098852       0.016327       0.082525             10.293042       9.114188       2.591460      -6.756692       8.011034      -2.112833      13.753903           0.000632
          135              N       5.825194      -2.797107      10.077019      -0.160661      36.086735 0.48807696E+03  0.11613145E+05                                 9.177741                            7.179657       0.134181       2.068011                    0.999426      27.367968      74.893672       0.649971       0.396050      -1.096027      -0.039582       0.083689       0.114608       0.147328       0.031573       0.019339      -0.001423      -0.055589      -0.209628      -0.075050      -0.002263       0.077313             10.962648       7.791098       1.150475      -4.539134      11.068320       0.300349      14.028525           0.038221
          136              N       5.949019      -1.529152      10.606482      -0.143127      36.443609 0.50228251E+03  0.12024282E+05                                 9.219627                            7.265111      -0.055606       2.003982                    0.999379      27.377252      74.885373       0.649273       0.394065      -1.098581      -0.065430      -0.137691       0.040798       0.157811      -0.029617       0.017221       0.086466      -0.015121       0.009871      -0.094715       0.002778       0.091936             10.961966       8.197161       2.445372      -4.007121      12.050744      -1.441415      12.637991           0.031760
          137              N       7.671609       7.852713       8.693032      -0.138208      35.688347 0.49417825E+03  0.11786666E+05                                 9.107652                            7.220097      -0.017720       2.020218                    0.999187      27.211395      74.385180       0.649180       0.395579      -1.097118       0.067235       0.071207       0.126698       0.160135      -0.010050      -0.039109       0.002439      -0.095908      -0.245982      -0.098686       0.008428       0.090258             10.846615       8.324106      -1.032679       4.706603      11.082215      -0.100280      13.133523           0.031469
          138              N       7.801524       9.127467       9.208262      -0.159481      35.981417 0.48485895E+03  0.11513187E+05                                 9.153654                            7.149351       0.162422       2.077980                    0.999523      27.289397      74.511410       0.652494       0.395320      -1.096945       0.044074      -0.140299       0.025692       0.149287       0.039640       0.007042       0.065706       0.013213      -0.001530      -0.076649      -0.001371       0.078020             11.018900       8.198046      -2.450898       4.349685      12.891657      -1.341392      11.966995           0.038254
          139              N       8.765195       7.728089      10.568746       0.035305      30.012985 0.31426970E+03  0.66234060E+04                                 7.923915                            5.540812       0.415564       2.229974                    0.998984      22.187937      55.082978       0.793326       0.366333      -1.130254       0.023500      -0.013888       0.025900       0.037629      -0.021976       0.079833      -0.010690      -0.077660       0.072723      -0.102891       0.020157       0.082734             10.347281       9.468270      -2.605026       6.886902       8.605727      -2.474290      12.967847           0.000652
          140              N      11.680430       7.012188      12.772995       0.038222      29.751476 0.30937441E+03  0.64966475E+04                                 7.884225                            5.498407       0.418097       2.233362                    0.998977      22.097595      54.813183       0.795940       0.366455      -1.129820      -0.030220       0.009652      -0.028796       0.042844      -0.035289       0.070449      -0.001642      -0.065535       0.116923      -0.098850       0.016327       0.082523             10.293022       9.114170      -2.591462       6.756678       8.011019      -2.112840      13.753876           0.000632
          141              N      12.591594       7.032808      14.749339      -0.160667      36.086944 0.48808027E+03  0.11613242E+05                                 9.177768                            7.179675       0.134191       2.068012                    0.999426      27.368075      74.893988       0.649971       0.396050      -1.096028      -0.039583      -0.083693      -0.114607       0.147330      -0.031574      -0.019337      -0.001424      -0.055587      -0.209619      -0.075046      -0.002265       0.077311             10.962682       7.791121      -1.150480       4.539153      11.068337       0.300349      14.028588           0.038221
          142              N      12.715419       5.764853      14.219876      -0.143128      36.443553 0.50228157E+03  0.12024252E+05                                 9.219615                            7.265102      -0.055595       2.003986                    0.999379      27.377225      74.885247       0.649274       0.394065      -1.098582      -0.065430       0.137691      -0.040799       0.157812       0.029616      -0.017222       0.086468      -0.015123       0.009869      -0.094716       0.002778       0.091938             10.961952       8.197154      -2.445368       4.007122      12.050705      -1.441407      12.637995           0.031756
          143              O       1.349085       6.005219      15.991815      -0.811599      39.376613 0.70014418E+03  0.18285724E+05                                 9.600767                            8.370898      -0.676341       1.784598                    0.998210      32.314131      93.548080       0.624876       0.375308      -1.107576      -0.048941       0.037302       0.022832       0.065635      -0.005698      -0.003040      -0.011830       0.057738      -0.026069      -0.031486      -0.002372       0.033858             10.953952       9.247115      -1.833870      -0.819652      11.489855      -0.574567      12.124885           0.060258
          144              O       1.383323       3.026945      16.386720      -0.529824      36.708380 0.51506371E+03  0.12263567E+05                                 8.827232                            7.038023       0.277123       2.136802                    0.998316      27.427401      72.012722       0.713310       0.360638      -1.136422       0.024278       0.006955      -0.015220       0.029486      -0.001149       0.017755       0.007183       0.093794       0.100434      -0.064230       0.014397       0.049833             10.438480       9.786378      -1.776964       5.524035       8.112868      -2.145640      13.416192           0.040433
          145              O       2.439287      10.942892       1.152936      -0.611727      31.857323 0.48248547E+03  0.11270207E+05                                 7.923750                            6.709180       0.726280       2.277059                    0.998508      27.675510      71.318229       0.749501       0.349853      -1.148286      -0.008027      -0.041774      -0.027578       0.050695      -0.010414      -0.037570       0.011451      -0.089082      -0.103263      -0.068630       0.002833       0.065797              8.826708       5.904064      -0.483718       1.464336      13.659989      -0.844123       6.916070           0.003236
          146              O       0.792345       4.761101       1.859991      -0.546639      40.497678 0.54534332E+03  0.13197051E+05                                 9.505544                            7.275842       0.223491       2.112627                    0.996978      28.056958      74.741732       0.695299       0.364022      -1.131558       0.017150      -0.018399       0.004871       0.025619       0.039170       0.012686      -0.018430       0.111710       0.021231      -0.077209       0.011748       0.065461             11.552613      15.662746       6.253740       2.767643      12.077894       2.107820       6.917198           0.056000
          147              O       2.877615       4.002383       1.964592      -0.640224      30.723173 0.51421741E+03  0.12248944E+05                                 7.632204                            6.930803       0.531829       2.164838                    0.999479      29.575400      77.889102       0.734011       0.350309      -1.143721      -0.030277       0.018441       0.004968       0.035797      -0.075490      -0.021633      -0.009274      -0.029389       0.142643      -0.104054       0.045404       0.058650              7.988029       7.580200      -1.976871       0.238160      11.006369       0.651917       5.377518          -0.000062
          148              O       5.286453       7.308455       5.367127      -0.534081      38.027884 0.51924249E+03  0.12376321E+05                                 9.058185                            7.045212       0.412389       2.178683                    0.998720      27.456970      71.905926       0.716862       0.358467      -1.139219      -0.018447      -0.002330       0.020301       0.027529      -0.019195       0.005634      -0.051388       0.050172      -0.043424      -0.068573       0.016946       0.051626             11.230404      13.181701      -2.709790       7.094803       8.117320      -2.123376      12.392191           0.043681
          149              O       4.325083       9.332364       5.430352      -0.629943      33.844709 0.51760901E+03  0.12308832E+05                                 8.278007                            6.975999       0.686438       2.253895                    0.998399      28.263783      73.564700       0.730548       0.352567      -1.145706       0.012687      -0.049084      -0.000249       0.050698       0.038359      -0.032847       0.037302      -0.096194       0.080841      -0.091439       0.022724       0.068716              9.385607       6.644421       0.595241       2.748981      10.972382       3.719907      10.540018           0.002347
          150              O       8.115485      -1.769518       8.834542      -0.811600      39.376602 0.70014426E+03  0.18285724E+05                                 9.600764                            8.370898      -0.676331       1.784601                    0.998210      32.314108      93.547976       0.624876       0.375308      -1.107576      -0.048939      -0.037309      -0.022835       0.065638       0.005693       0.003039      -0.011831       0.057737      -0.026066      -0.031486      -0.002371       0.033856             10.953948       9.247108       1.833868       0.819646      11.489871      -0.574566      12.124864           0.060262
          151              O       8.149723       1.208756       8.439637      -0.529818      36.708086 0.51505895E+03  0.12263422E+05                                 8.827171                            7.037980       0.277132       2.136806                    0.998316      27.427333      72.012379       0.713314       0.360637      -1.136423       0.024278      -0.006953       0.015218       0.029485       0.001150      -0.017756       0.007183       0.093790       0.100431      -0.064228       0.014395       0.049833             10.438395       9.786303       1.776940      -5.523980       8.112810      -2.145605      13.416071           0.040444
          152              O       9.205687      -0.256925       7.122516      -0.611720      31.857482 0.48248794E+03  0.11270284E+05                                 7.923800                            6.709216       0.726275       2.277059                    0.998508      27.675472      71.318294       0.749496       0.349855      -1.148284      -0.008028       0.041769       0.027575       0.050690       0.010413       0.037570       0.011453      -0.089087      -0.103267      -0.068631       0.002832       0.065799              8.826772       5.904097       0.483725      -1.464342      13.660116      -0.844124       6.916103           0.003240
          153              O       7.558745       5.924866       6.415462      -0.546670      40.499190 0.54536570E+03  0.13197739E+05                                 9.505809                            7.276013       0.223482       2.112618                    0.996978      28.057390      74.743511       0.695287       0.364024      -1.131556       0.017146       0.018411      -0.004868       0.025625      -0.039174      -0.012686      -0.018435       0.111732       0.021250      -0.077225       0.011755       0.065469             11.552977      15.663232      -6.253999      -2.767754      12.078310       2.107912       6.917389           0.055984
          154              O       9.644015       6.683584       6.310860      -0.640231      30.723473 0.51422374E+03  0.12249133E+05                                 7.632248                            6.930841       0.531793       2.164823                    0.999479      29.575580      77.889701       0.734010       0.350309      -1.143722      -0.030292      -0.018434      -0.004963       0.035806       0.075488       0.021635      -0.009272      -0.029397       0.142628      -0.104050       0.045399       0.058651              7.988078       7.580256       1.976889      -0.238163      11.006435       0.651916       5.377542          -0.000047
          155              O      12.052853       3.377512       2.908325      -0.534060      38.026864 0.51922681E+03  0.12375844E+05                                 9.057991                            7.045081       0.412386       2.178686                    0.998720      27.456711      71.904753       0.716873       0.358464      -1.139222      -0.018455       0.002334      -0.020291       0.027527       0.019193      -0.005637      -0.051381       0.050164      -0.043419      -0.068562       0.016940       0.051622             11.230132      13.181372       2.709715      -7.094590       8.117151      -2.123314      12.391874           0.043691
          156              O      11.091483       1.353603       2.845101      -0.629928      33.843897 0.51759357E+03  0.12308369E+05                                 8.277870                            6.975891       0.686466       2.253911                    0.998399      28.263442      73.563456       0.730555       0.352567      -1.145707       0.012677       0.049073       0.000254       0.050684      -0.038355       0.032849       0.037301      -0.096195       0.080832      -0.091437       0.022723       0.068714              9.385445       6.644305      -0.595237      -2.748915      10.972204       3.719845      10.539826           0.002340
          157              O      12.183715       1.455615       0.559090      -0.811590      39.376365 0.70013942E+03  0.18285565E+05                                 9.600734                            8.370881      -0.676354       1.784595                    0.998210      32.313998      93.547559       0.624875       0.375309      -1.107575       0.048933      -0.037317      -0.022839       0.065640      -0.005685      -0.003036      -0.011829       0.057739      -0.026074      -0.031483      -0.002374       0.033857             10.953901       9.247074      -1.833859      -0.819637      11.489832      -0.574556      12.124796           0.060258
          158              O      12.149477       4.433889       0.164185      -0.529809      36.707709 0.51505300E+03  0.12263242E+05                                 8.827104                            7.037934       0.277123       2.136805                    0.998316      27.427229      72.011934       0.713318       0.360637      -1.136424      -0.024283      -0.006944       0.015211       0.029483      -0.001152       0.017756       0.007181       0.093780       0.100418      -0.064220       0.014392       0.049829             10.438310       9.786214      -1.776939       5.523915       8.112765      -2.145604      13.415951           0.040450
          159              O      11.093513      -3.482058      15.397969      -0.611712      31.856468 0.48246932E+03  0.11269729E+05                                 7.923591                            6.709052       0.726294       2.277069                    0.998508      27.675202      71.316975       0.749512       0.349852      -1.148288       0.008021       0.041768       0.027564       0.050683      -0.010410      -0.037570       0.011454      -0.089080      -0.103269      -0.068629       0.002833       0.065796              8.826527       5.903943      -0.483700       1.464283      13.659728      -0.844089       6.915911           0.003232
          160              O      12.740455       2.699733      14.690914      -0.546672      40.499318 0.54536726E+03  0.13197786E+05                                 9.505833                            7.276023       0.223498       2.112623                    0.996978      28.057397      74.743550       0.695286       0.364024      -1.131556      -0.017146       0.018411      -0.004873       0.025626       0.039174       0.012685      -0.018433       0.111729       0.021247      -0.077222       0.011753       0.065469             11.553020      15.663325       6.254033       2.767764      12.078336       2.107919       6.917399           0.055975
          161              O      10.655185       3.458451      14.586313      -0.640242      30.724559 0.51424710E+03  0.12249844E+05                                 7.632495                            6.931057       0.531790       2.164822                    0.999479      29.575780      77.891045       0.733988       0.350315      -1.143715       0.030290      -0.018435      -0.004966       0.035805      -0.075487      -0.021631      -0.009272      -0.029404       0.142642      -0.104051       0.045404       0.058647              7.988345       7.580499      -1.976933       0.238176      11.006834       0.651960       5.377703          -0.000058
          162              O       8.246347       0.152379      11.183778      -0.534073      38.027605 0.51923781E+03  0.12376178E+05                                 9.058132                            7.045171       0.412404       2.178689                    0.998720      27.456872      71.905511       0.716866       0.358466      -1.139220       0.018449       0.002332      -0.020298       0.027528      -0.019195       0.005635      -0.051385       0.050168      -0.043425      -0.068569       0.016942       0.051626             11.230337      13.181643      -2.709768       7.094761       8.117268      -2.123348      12.392100           0.043682
          163              O       9.207717      -1.871530      11.120553      -0.629940      33.845105 0.51761565E+03  0.12309036E+05                                 8.278103                            6.976067       0.686446       2.253899                    0.998399      28.263806      73.565040       0.730540       0.352570      -1.145703      -0.012683       0.049081       0.000250       0.050694       0.038358      -0.032846       0.037302      -0.096198       0.080839      -0.091439       0.022722       0.068717              9.385736       6.644507       0.595271       2.749040      10.972530       3.719985      10.540169           0.002343
          164              O       5.417315       9.230352       7.716363      -0.811602      39.376614 0.70014433E+03  0.18285728E+05                                 9.600769                            8.370903      -0.676337       1.784599                    0.998210      32.314134      93.548080       0.624875       0.375308      -1.107576       0.048941       0.037305       0.022834       0.065637       0.005695       0.003040      -0.011831       0.057737      -0.026064      -0.031486      -0.002370       0.033857             10.953952       9.247110       1.833875       0.819636      11.489890      -0.574577      12.124856           0.060264
          165              O       5.383077       6.252078       8.111268      -0.529829      36.708604 0.51506709E+03  0.12263668E+05                                 8.827267                            7.038044       0.277119       2.136799                    0.998316      27.427503      72.013057       0.713310       0.360638      -1.136422      -0.024277       0.006954      -0.015216       0.029484       0.001149      -0.017755       0.007181       0.093792       0.100431      -0.064228       0.014396       0.049833             10.438528       9.786417       1.776996      -5.524064       8.112924      -2.145678      13.416244           0.040444
          166              O       4.327113       7.717759       9.428389      -0.611728      31.857330 0.48248509E+03  0.11270194E+05                                 7.923742                            6.709168       0.726269       2.277054                    0.998508      27.675557      71.318286       0.749504       0.349852      -1.148287       0.008029      -0.041774      -0.027574       0.050694       0.010414       0.037571       0.011451      -0.089081      -0.103266      -0.068630       0.002834       0.065797              8.826709       5.904055       0.483727      -1.464329      13.660020      -0.844131       6.916052           0.003240
          167              O       5.974055       1.535968      10.135443      -0.546663      40.498895 0.54536079E+03  0.13197586E+05                                 9.505754                            7.275970       0.223497       2.112624                    0.996978      28.057286      74.743055       0.695291       0.364023      -1.131557      -0.017148      -0.018406       0.004871       0.025623      -0.039173      -0.012686      -0.018432       0.111723       0.021239      -0.077217       0.011751       0.065467             11.552915      15.663180      -6.253959      -2.767739      12.078222       2.107898       6.917343           0.055986
          168              O       3.888785       0.777250      10.240045      -0.640242      30.725161 0.51425992E+03  0.12250234E+05                                 7.632628                            6.931172       0.531783       2.164819                    0.999479      29.575921      77.891857       0.733977       0.350318      -1.143712       0.030286       0.018440       0.004967       0.035805       0.075485       0.021629      -0.009273      -0.029404       0.142647      -0.104050       0.045405       0.058645              7.988492       7.580618       1.976957      -0.238184      11.007072       0.651985       5.377787          -0.000049
          169              O       1.479947       4.083322      13.642580      -0.534078      38.027944 0.51924254E+03  0.12376324E+05                                 9.058207                            7.045220       0.412409       2.178692                    0.998720      27.456901      71.905781       0.716860       0.358468      -1.139218       0.018448      -0.002334       0.020297       0.027527       0.019195      -0.005634      -0.051385       0.050169      -0.043423      -0.068569       0.016944       0.051625             11.230451      13.181782       2.709794      -7.094861       8.117325      -2.123372      12.392246           0.043675
          170              O       2.441317       6.107231      13.705804      -0.629951      33.845363 0.51762066E+03  0.12309184E+05                                 8.278133                            6.976091       0.686441       2.253893                    0.998399      28.263978      73.565540       0.730541       0.352569      -1.145704      -0.012683      -0.049087      -0.000254       0.050700      -0.038358       0.032844       0.037300      -0.096195       0.080846      -0.091437       0.022723       0.068714              9.385771       6.644536      -0.595269      -2.749063      10.972552       3.719990      10.540224           0.002341

******************************************************
Auxiliary information for the entire system
The total spin magnetic moment of the unit cell is   11.977408
The total net atomic charge of the unit cell is   -0.000007
Accuracy of reproducing the electrostatic potential in the unit cell:
  The inner radius (bohr) =    5.0000
  The outer radius (bohr) =   12.0000
  Valid grid points have density less than (e/(bohr^3)) =    0.0001
  The number of valid grid points were=       204916
  The rms potential error without charges in kcal/mol is=      9.84661
  The rms potential error with partial charges in kcal/mol is=      1.27408
  The RRMSE value at monopole order=      0.12939
  The rms potential error with partial charges and cloud penetration in kcal/mol is=      1.26646
  The RRMSE value at monopole order with cloud penetration is=      0.12862
  The rms potential error with partial charges and atomic dipoles in kcal/mol is=      0.52338
  The RRMSE value at dipole order=      0.05315
  The rms potential error with partial charges, atomic dipoles and cloud penetration in kcal/mol is=      0.50994
  The RRMSE value at dipole order with cloud penetration=      0.05179

******************************************************
The electron densities and ab initio electrostatic potential were computed in VASP using the PBE functional and
projector augmented wave method. See the main text of the journal article for a description of computational details.
The atomic charges, dipoles, and quadrupoles were computed with the DDEC6 method as described in
(a) T. A. Manz and N. Gabaldon Limas, RSC Adv. 6 (2016) 47771-47801 DOI: 10.1039/c6ra04656h
(b) N. Gabaldon Limas and T. A. Manz, RSC Adv. 8 (2018) 2678-2707 DOI: 10.1039/c7ra11829e.
For each atom in the material, the electron cloud parameters were fit to the spherically averaged atom-in-material
electron density using radial positions for which this density was between 10^-4 and 10^-2 electrons per cubic bohr.
The polarizabilities, dispersion coefficients, and quantum Drude oscillator (QDO) parameters were fit using the MCLF method.
The magnetic structure of the system was optimized in VASP from the default ferromagnetic initial guess using spin polarization.
The atomic spin moments (ASMs) were computed on this optimized magnetic structure using the DDEC6 partition as inputs
to the method of T. A. Manz and D. S. Sholl, J. Chem. Theory Comput. 7 (2011) 4146-4164 DOI: 10.1021/ct200539n.
The RMSE and RRMSE were computed using a uniform grid with Ewald summation.
