# Supplementary material for: A collection of forcefield precursors for metal–organic frameworks
Source: RSC Adv. 2019 Nov 13;9(63):36492–507. doi: 10.1039/c9ra07327b (PMC9075174; doi:10.1039/c9ra07327b)
Supplement: RA-009-C9RA07327B-s4739 [file RA-009-C9RA07327B-s4739.xyz]

  652
jmolscript: load "" {1 1 1} spacegroup "x,y,z" unitcell [{     23.169000     0.000000     0.000000 }, {      0.000040    23.169000     0.000000 }, {     11.584527    11.584506    21.398987 }]
Co    17.790377    31.690100    18.192135     0.674711
Co    16.963215    14.647910    18.192135     0.675921
Co    14.313387    22.755435     7.492641     0.674955
Co    20.440198    23.582569     7.492641     0.674060
Co    16.963190     3.063406     3.206852     0.674726
Co    17.790352    20.105596     3.206852     0.675846
Co    20.440180    11.998071    13.906346     0.675067
Co    14.313369    11.170937    13.906346     0.674158
Co    17.376775    11.584505    16.049240     0.267231
Co    17.376792    23.169002     5.349747     0.266959
Co     6.205843    14.647906     3.206852     0.675047
Co     5.378699     8.521096     3.206852     0.674179
Co    25.897890    23.582571    13.906346     0.675742
Co     8.855699    22.755437    13.906346     0.674556
Co    28.547724    20.105600    18.192135     0.675042
Co    29.374868    26.232410    18.192135     0.674106
Co     8.855677    11.170935     7.492641     0.675840
Co    25.897868    11.998069     7.492641     0.674711
Co     5.792272    11.584502     5.349747     0.267213
Co    28.961295    23.169005    16.049240     0.266866
H     15.520970    29.369029    17.585688     0.123237
H     13.697567    28.296304    16.712609     0.108079
H     12.319013    29.320374    15.163322     0.102451
H     12.754554     8.319992    14.414358     0.123628
H      6.081898    20.828931     0.098435     0.116754
H      5.952155    22.017501     2.075702     0.118465
H     13.322234    30.279572    19.490197     0.114647
H     11.060939    30.242501    19.301886     0.123948
H     22.321049    19.457327     1.853152     0.113401
H      1.420294    19.438792     2.045743     0.119663
H     19.232622    16.968981    17.585688     0.121618
H     21.056024    18.041705    16.712609     0.106895
H     22.434577    17.017635    15.163322     0.101932
H     21.998996    14.849016    14.414358     0.123730
H      5.502642     2.340069     0.098435     0.117490
H      5.632387     1.151500     2.075702     0.118703
H     21.431359    16.058439    19.490197     0.114958
H     23.692654    16.095510    19.301886     0.124139
H     12.432492     3.711674     1.853152     0.112841
H     10.164247     3.730210     2.045743     0.120066
H     11.992320    25.024839     6.886194     0.123099
H     10.919558     3.679239     6.013115     0.107026
H     11.943630     5.057794     4.463829     0.102358
H     14.112247     4.622217     3.714864     0.121891
H     15.036724    22.879391    10.797929     0.116556
H     16.225295    23.009137    12.775195     0.119405
H     12.902866    27.223577     8.790704     0.113040
H     12.865759     6.315872     8.602393     0.123740
H     13.665132    29.809239    12.552646     0.114137
H     13.646593    27.540994    12.745237     0.120106
H     22.761265    21.313165     6.886194     0.121042
H     23.833986    19.489764     6.013115     0.106714
H     22.809913    18.111209     4.463829     0.103005
H     20.641295    18.546786     3.714864     0.122414
H     19.716863    23.458616    10.797929     0.116295
H     18.528294    23.328870    12.775195     0.120076
H     21.850720    19.114427     8.790704     0.113781
H     21.887786    16.853133     8.602393     0.124123
H     21.088456    16.528768    12.552646     0.112632
H     21.106996    18.797013    12.745237     0.120155
H     19.232597     5.384477     3.813299     0.123235
H     21.056000     6.457202     4.686378     0.108078
H     22.434554     5.433132     6.235665     0.102452
H     21.999013    26.433514     6.984629     0.123630
H     28.671669    13.924575    21.300552     0.116753
H     28.801412    12.736005    19.323285     0.118464
H     21.431333     4.473934     1.908790     0.114649
H     23.692628     4.511005     2.097101     0.123951
H     12.432518    15.296179    19.545835     0.113402
H     33.333273    15.314714    19.353244     0.119663
H     15.520945    17.784525     3.813299     0.121620
H     13.697543    16.711801     4.686378     0.106896
H     12.318990    17.735871     6.235665     0.101930
H     12.754571    19.904490     6.984629     0.123728
H     29.250925    32.413437    21.300552     0.117491
H     29.121140    10.433006    19.323285     0.118704
H     13.322208    18.695067     1.908790     0.114955
H     11.060913    18.657996     2.097101     0.124136
H     22.321075    31.041832    19.545835     0.112838
H     24.589320    31.023296    19.353244     0.120062
H     22.761247     9.728667    14.512793     0.123099
H     23.834009    31.074267    15.385872     0.107027
H     22.809937    29.695712    16.935158     0.102359
H     20.641320    30.131289    17.684123     0.121891
H     19.716843    11.874115    10.601058     0.116558
H     18.528272    11.744369     8.623792     0.119407
H     21.850701     7.529929    12.608283     0.113037
H     21.887808    28.437634    12.796594     0.123736
H     21.088435     4.944267     8.846341     0.114133
H     21.106974     7.212512     8.653750     0.120102
H     11.992302    13.440341    14.512793     0.121041
H     10.919581    15.263742    15.385872     0.106714
H     11.943654    16.642297    16.935158     0.103005
H     14.112272    16.206720    17.684123     0.122414
H     15.036704    11.294890    10.601058     0.116294
H     16.225273    11.424636     8.623792     0.120075
H     12.902847    15.639079    12.608283     0.113783
H     12.865781    17.900373    12.796594     0.124125
H     13.665111    18.224738     8.846341     0.112637
H     13.646571    15.956493     8.653750     0.120161
H      3.936444    16.968977     3.813299     0.123099
H     25.282045    18.041702     4.686378     0.107026
H     23.903489    17.017632     6.235665     0.102362
H     24.339062    14.849014     6.984629     0.121894
H     17.666414    25.509075    21.300552     0.116559
H     17.536664    24.320505    19.323285     0.119410
H      1.737703    16.058434     1.908790     0.113043
H     22.645409    16.095505     2.097101     0.123743
H     10.736567    26.880679    19.545835     0.114138
H     13.004812    26.899214    19.353244     0.120109
H      7.648099     6.200025     3.813299     0.121041
H      9.471498     5.127301     4.686378     0.106715
H     10.850055     6.151371     6.235665     0.103007
H     10.414482     8.319990     6.984629     0.122413
H     17.087180    20.828937    21.300552     0.116295
H     17.216928    22.017506    19.323285     0.120078
H      9.846838     7.110567     1.908790     0.113788
H     12.108132     7.073496     2.097101     0.124131
H     24.017025    19.457332    19.545835     0.112640
H     21.748780    19.438796    19.353244     0.120166
H     23.576816    21.313167    14.512793     0.121622
H     22.504088    19.489767    15.385872     0.106898
H     23.528156    18.111212    16.935158     0.101930
H     25.696776    18.546789    17.684123     0.123728
H     26.621225    23.458615    10.601058     0.117493
H      4.640794    23.328869     8.623792     0.118705
H     24.487353    19.114429    12.608283     0.114956
H     24.450279    16.853134    12.796594     0.124136
H     25.249608    16.528767     8.846341     0.112840
H     25.231076    18.797012     8.653750     0.120064
H     11.176774    25.024841    14.512793     0.123238
H     12.249502    26.848242    15.385872     0.108081
H     11.225435    28.226797    16.935158     0.102453
H     32.225816    27.791220    17.684123     0.123631
H      8.132362    22.879390    10.601058     0.116754
H      6.943792    23.009136     8.623792     0.118465
H     10.266235    27.223579    12.608283     0.114650
H     10.303309    29.484873    12.796594     0.123953
H      9.503938     6.640238     8.846341     0.113404
H      9.522509    27.540993     8.653750     0.119665
H     30.817123    17.784529    17.585688     0.123100
H      9.471522    16.711804    16.712609     0.107027
H     10.850078    17.735874    15.163322     0.102361
H     10.414505    19.904492    14.414358     0.121893
H     17.087153     9.244431     0.098435     0.116558
H     17.216903    10.433001     2.075702     0.119409
H     33.015864    18.695072    19.490197     0.113044
H     12.108158    18.658001    19.301886     0.123745
H     24.017000     7.872827     1.853152     0.114141
H     21.748755     7.854292     2.045743     0.120112
H     27.105468    28.553481    17.585688     0.121041
H     25.282069    29.626205    16.712609     0.106714
H     23.903512    28.602135    15.163322     0.103008
H     24.339085    26.433516    14.414358     0.122415
H     17.666387    13.924569     0.098435     0.116297
H     17.536639    12.736000     2.075702     0.120079
H     24.906729    27.642939    19.490197     0.113786
H     22.645435    27.680010    19.301886     0.124129
H     10.736542    15.296174     1.853152     0.112638
H     13.004787    15.314710     2.045743     0.120162
H     11.176751    13.440339     6.886194     0.121619
H     12.249479    15.263739     6.013115     0.106897
H     11.225411    16.642294     4.463829     0.101931
H      9.056791    16.206717     3.714864     0.123729
H      8.132342    11.294891    10.797929     0.117490
H      6.943773    11.424637    12.775195     0.118704
H     10.266214    15.639077     8.790704     0.114960
H     10.303288    17.900372     8.602393     0.124140
H      9.503959    18.224739    12.552646     0.112842
H      9.522491    15.956494    12.745237     0.120067
H     23.576793     9.728665     6.886194     0.123240
H     22.504065     7.905264     6.013115     0.108081
H     23.528132     6.526709     4.463829     0.102451
H      2.527751     6.962286     3.714864     0.123628
H     26.621205    11.874116    10.797929     0.116755
H     27.809775    11.744370    12.775195     0.118466
H     24.487332     7.529927     8.790704     0.114648
H     24.450258     5.268633     8.602393     0.123948
H     25.249629    28.113268    12.552646     0.113400
H     25.231058     7.212513    12.745237     0.119662
C     15.253602    31.076353    16.485780     0.135165
C     14.981132    29.781437    16.950566    -0.156732
C     13.896822    29.160508    16.433994    -0.089994
C     13.060422    29.781437    15.486019    -0.093628
C     13.312966    31.067316    15.026369    -0.161766
C     14.450525     8.524575    15.534381     0.139000
C     17.467175    34.063069    20.288380     0.132842
C      5.970689    21.751057     0.095439    -0.169403
C      5.884965    22.464663     1.264680    -0.078064
C      3.904010    19.114425     1.467543     0.245158
C     15.691728    30.712832    20.484822     0.304202
C      3.266862    19.033334     0.212278    -0.131531
C      1.855870    19.024066     0.091588     0.111365
C     12.800932    30.407001    20.250289    -0.132078
C     11.450179    30.395417    20.131739    -0.126348
C     33.789729    30.617839    21.273589     0.108874
C     22.840034    19.283559     1.099908    -0.132484
C      1.028737    19.276608     1.216746    -0.129303
C     32.369470    30.606255    21.160174    -0.125864
C     19.953640    19.355383     0.850824     0.308217
C     31.685983    30.309691    19.962687     0.239083
C     19.499989    15.261657    16.485780     0.131475
C     19.772459    16.556572    16.950566    -0.152045
C     20.856769    17.177501    16.433994    -0.089887
C     21.693168    16.556572    15.486019    -0.093708
C     21.440624    15.270692    15.026369    -0.162323
C     20.303025    14.644434    15.534381     0.141666
C     17.286419    12.274942    20.288380     0.133777
C      5.613851     1.417943     0.095439    -0.171011
C      5.699576     0.704338     1.264680    -0.077002
C      7.680531     4.054575     1.467543     0.246480
C     19.061865    15.625179    20.484822     0.304698
C      8.317678     4.135667     0.212278    -0.132204
C      9.728670     4.144934     0.091588     0.110372
C     21.952662    15.931010    20.250289    -0.133447
C     23.303414    15.942595    20.131739    -0.125183
C     24.132864    15.720172    21.273589     0.108735
C     11.913507     3.885442     1.099908    -0.130983
C     10.555804     3.892392     1.216746    -0.129930
C     25.553124    15.731757    21.160174    -0.125750
C     14.799901     3.813618     0.850824     0.305662
C     26.236610    16.028320    19.962687     0.238553
C     13.699644    25.292209     5.786286     0.133585
C     12.404729    25.564676     6.251072    -0.154757
C     11.783761     3.479985     5.734501    -0.089309
C     12.404692     4.316386     4.786525    -0.093706
C     13.690571     4.063844     4.326875    -0.159118
C     14.316827     2.926246     4.834887     0.136991
C     16.686357    23.078644     9.588886     0.133125
C     15.958850    22.990602    10.794933    -0.169194
C     16.672456    23.076327    11.964174    -0.078255
C     13.322222    25.057277    12.167036     0.246000
C     13.336123    24.854084     9.785329     0.303285
C     13.241131    25.694424    10.911771    -0.131058
C     13.231866    27.105416    10.791081     0.109501
C     13.030297    27.744880     9.550796    -0.128511
C     13.018674     5.926633     9.432245    -0.127357
C     13.241099     6.756083    10.574095     0.111823
C     13.491363    29.290253    11.799401    -0.135399
C     13.484410    27.932550    11.916240    -0.128701
C     13.229517     8.176343    10.460681    -0.125963
C     13.563152     9.007647    11.550317     0.307845
C     12.932954     8.859828     9.263193     0.239452
C     21.053940    21.045794     5.786286     0.132541
C     22.348855    20.773327     6.251072    -0.151779
C     22.969782    19.689018     5.734501    -0.089441
C     22.348852    18.852617     4.786525    -0.094382
C     21.062972    19.105159     4.326875    -0.161360
C     20.436716    20.242757     4.834887     0.140457
C     18.067229    23.259362     9.588886     0.134019
C     18.794737    23.347404    10.794933    -0.169533
C     18.081132    23.261679    11.964174    -0.080414
C     21.431366    21.280730    12.167036     0.244757
C     21.417464    21.483921     9.785329     0.303166
C     21.512456    20.643582    10.911771    -0.130730
C     21.521721    19.232590    10.791081     0.108924
C     21.723290    18.593125     9.550796    -0.128569
C     21.734872    17.242372     9.432245    -0.128985
C     21.512448    16.412923    10.574095     0.113223
C     21.262225    17.047754    11.799401    -0.133015
C     21.269178    18.405457    11.916240    -0.128960
C     21.524030    14.992663    10.460681    -0.128234
C     21.190396    14.161359    11.550317     0.307212
C     21.820592    14.309177     9.263193     0.238906
C     19.499965     3.677153     4.913207     0.135159
C     19.772435     4.972069     4.448421    -0.156744
C     20.856745     5.592998     4.964993    -0.089998
C     21.693145     4.972069     5.912968    -0.093635
C     21.440601     3.686190     6.372618    -0.161753
C     20.303042    26.228931     5.864606     0.138996
C     17.286392     0.690437     1.110607     0.132837
C     28.782878    13.002449    21.303548    -0.169410
C     28.868602    12.288843    20.134307    -0.078070
C     30.849557    15.639081    19.931444     0.245161
C     19.061839     4.040674     0.914165     0.304199
C     31.486705    15.720172    21.186709    -0.131533
C     32.897697    15.729440    21.307399     0.111358
C     21.952635     4.346505     1.148698    -0.132070
C     23.303388     4.358089     1.267248    -0.126355
C      0.963838     4.135667     0.125398     0.108871
C     11.913533    15.469947    20.299079    -0.132497
C     33.724830    15.476898    20.182241    -0.129303
C      2.384097     4.147251     0.238813    -0.125899
C     14.799927    15.398123    20.548163     0.308227
C      3.067584     4.443815     1.436300     0.239080
C     15.253578    19.491849     4.913207     0.131473
C     14.981108    18.196934     4.448421    -0.152032
C     13.896798    17.576005     4.964993    -0.089893
C     13.060399    18.196934     5.912968    -0.093715
C     13.312943    19.482814     6.372618    -0.162331
C     14.450542    20.109072     5.864606     0.141660
C     17.467148    22.478564     1.110607     0.133774
C     29.139716    33.335563    21.303548    -0.170998
C     29.053951    10.880168    20.134307    -0.077010
C     27.073036    30.698931    19.931444     0.246485
C     15.691702    19.128327     0.914165     0.304691
C     26.435889    30.617839    21.186709    -0.132147
C     25.024897    30.608572    21.307399     0.110382
C     12.800905    18.822496     1.148698    -0.133433
C     11.450153    18.810911     1.267248    -0.125183
C     10.620703    19.033334     0.125398     0.108749
C     22.840060    30.868064    20.299079    -0.130987
C     24.197763    30.861114    20.182241    -0.129915
C      9.200443    19.021749     0.238813    -0.125733
C     19.953666    30.939888    20.548163     0.305672
C      8.516957    18.725186     1.436300     0.238554
C     21.053923     9.461297    15.612701     0.133590
C     22.348838     9.188830    15.147915    -0.154755
C     22.969806    31.273521    15.664486    -0.089299
C     22.348875    30.437120    16.612462    -0.093693
C     21.062996    30.689662    17.072112    -0.159118
C     20.436740    31.827260    16.564100     0.136995
C     18.067210    11.674862    11.810101     0.133132
C     18.794717    11.762904    10.604054    -0.169178
C     18.081111    11.677179     9.434813    -0.078248
C     21.431345     9.696229     9.231951     0.246006
C     21.417444     9.899422    11.613658     0.303300
C     21.512436     9.059082    10.487216    -0.131020
C     21.521701     7.648090    10.607906     0.109521
C     21.723270     7.008626    11.848191    -0.128510
C     21.734893    28.826873    11.966742    -0.127339
C     21.512468    27.997423    10.824892     0.111837
C     21.262204     5.463253     9.599586    -0.135384
C     21.269157     6.820956     9.482747    -0.128699
C     21.524050    26.577163    10.938306    -0.125887
C     21.190415    25.745859     9.848670     0.307840
C     21.820613    25.893678    12.135794     0.239456
C     13.699627    13.707712    15.612701     0.132545
C     12.404712    13.980179    15.147915    -0.151784
C     11.783785    15.064488    15.664486    -0.089436
C     12.404715    15.900889    16.612462    -0.094377
C     13.690595    15.648347    17.072112    -0.161360
C     14.316851    14.510749    16.564100     0.140462
C     16.686338    11.494144    11.810101     0.134023
C     15.958830    11.406102    10.604054    -0.169553
C     16.672435    11.491827     9.434813    -0.080406
C     13.322201    13.472776     9.231951     0.244753
C     13.336103    13.269585    11.613658     0.303174
C     13.241111    14.109924    10.487216    -0.130804
C     13.231846    15.520916    10.607906     0.108911
C     13.030277    16.160381    11.848191    -0.128589
C     13.018695    17.511134    11.966742    -0.128993
C     13.241119    18.340583    10.824892     0.113205
C     13.491342    17.705752     9.599586    -0.133013
C     13.484389    16.348049     9.482747    -0.128976
C     13.229537    19.760843    10.938306    -0.128269
C     13.563171    20.592147     9.848670     0.307200
C     12.932975    20.444329    12.135794     0.238909
C      3.669071    15.261653     4.913207     0.133585
C      3.396605    16.556569     4.448421    -0.154766
C     25.481297    17.177498     4.964993    -0.089301
C     24.644896    16.556569     5.912968    -0.093696
C     24.897436    15.270690     6.372618    -0.159115
C     26.035033    14.644431     5.864606     0.136993
C      5.882631    12.274937     1.110607     0.133126
C     17.555201    24.586949    21.303548    -0.169188
C     17.469474    23.873343    20.134307    -0.078250
C     15.488530    27.223581    19.931444     0.245996
C      4.107196    15.625174     0.914165     0.303288
C     14.851383    27.304672    21.186709    -0.131112
C     13.440391    27.313940    21.307399     0.109489
C      1.216400    15.931005     1.148698    -0.128525
C     23.034648    15.942589     1.267248    -0.127353
C     22.205197    15.720167     0.125398     0.111805
C     11.255554    27.054447    20.299079    -0.135404
C     12.613257    27.061398    20.182241    -0.128718
C     20.784937    15.731751     0.238813    -0.125982
C     31.538159    26.982623    20.548163     0.307841
C     20.101453    16.028315     1.436300     0.239442
C      7.915472     7.907349     4.913207     0.132536
C      8.187937     6.612434     4.448421    -0.151788
C      9.272246     5.991505     4.964993    -0.089436
C     10.108648     6.612434     5.912968    -0.094377
C      9.856108     7.898314     6.372618    -0.161352
C      8.718511     8.524572     5.864606     0.140467
C      5.701910    10.894064     1.110607     0.134018
C     17.198393    21.751063    21.303548    -0.169556
C     17.284119    22.464668    20.134307    -0.080408
C     19.265063    19.114431    19.931444     0.244746
C      7.477345     7.543827     0.914165     0.303167
C     19.902211    19.033339    21.186709    -0.130868
C     21.313203    19.024072    21.307399     0.108886
C     10.368140     7.237996     1.148698    -0.128601
C     11.718893     7.226411     1.267248    -0.129003
C     12.548343     7.448834     0.125398     0.113181
C     23.498040    19.283564    20.299079    -0.133030
C     22.140336    19.276614    20.182241    -0.128988
C     13.968603     7.437249     0.238813    -0.128339
C     26.384434    19.355388    20.548163     0.307204
C     14.652088     7.140686     1.436300     0.238897
C     25.284139    21.045797    15.612701     0.131472
C     23.989223    20.773330    15.147915    -0.152027
C     23.368293    19.689021    15.664486    -0.089888
C     23.989221    18.852620    16.612462    -0.093709
C     25.275101    19.105162    17.072112    -0.162344
C     25.901361    20.242760    16.564100     0.141660
C     28.270858    23.259362    11.810101     0.133771
C     27.543351    23.347404    10.604054    -0.170996
C      5.087956    23.261679     9.434813    -0.077003
C     24.906715    21.280729     9.231951     0.246486
C     24.920617    21.483922    11.613658     0.304699
C     24.825623    20.643582    10.487216    -0.132181
C     24.816353    19.232590    10.607906     0.110374
C     24.614782    18.593126    11.848191    -0.133440
C     24.603195    17.242373    11.966742    -0.125187
C     24.825615    16.412923    10.824892     0.108740
C     25.075841    17.047753     9.599586    -0.130994
C     25.068893    18.405456     9.482747    -0.129925
C     24.814028    14.992663    10.938306    -0.125764
C     25.147660    14.161359     9.848670     0.305675
C     24.517464    14.309178    12.135794     0.238556
C      9.469451    25.292212    15.612701     0.135157
C     10.764366    25.564679    15.147915    -0.156736
C     11.385298    26.648988    15.664486    -0.089992
C     10.764370    27.485389    16.612462    -0.093627
C      9.478491    27.232847    17.072112    -0.161764
C     32.021230    26.095249    16.564100     0.138997
C      6.482730    23.078644    11.810101     0.132835
C      7.210236    22.990602    10.604054    -0.169414
C      6.496631    23.076327     9.434813    -0.078063
C      9.846871    25.057276     9.231951     0.245161
C      9.832970    24.854085    11.613658     0.304204
C      9.927964    25.694424    10.487216    -0.131583
C      9.937234    27.105416    10.607906     0.111345
C     10.138806    27.744881    11.848191    -0.132082
C     10.150393    29.095634    11.966742    -0.126364
C      9.927932     6.756083    10.824892     0.108857
C      9.677705     6.121252     9.599586    -0.132505
C      9.684693    27.932549     9.482747    -0.129313
C      9.939519     8.176343    10.938306    -0.125946
C      9.605886     9.007647     9.848670     0.308228
C     10.236083     8.859829    12.135794     0.239085
C     31.084496    19.491853    16.485780     0.133584
C     31.356962    18.196937    16.950566    -0.154762
C      9.272270    17.576008    16.433994    -0.089302
C     10.108671    18.196937    15.486019    -0.093698
C      9.856131    19.482816    15.026369    -0.159117
C      8.718534    20.109075    15.534381     0.136990
C     28.870936    22.478569    20.288380     0.133125
C     17.198366    10.166557     0.095439    -0.169198
C     17.284093    10.880163     1.264680    -0.078245
C     19.265037     7.529925     1.467543     0.245993
C     30.646371    19.128332    20.484822     0.303291
C     19.902184     7.448834     0.212278    -0.131125
C     21.313176     7.439566     0.091588     0.109478
C     33.537167    18.822501    20.250289    -0.128526
C     11.718919    18.810917    20.131739    -0.127370
C     12.548370    19.033339    21.273589     0.111800
C     23.498013     7.699059     1.099908    -0.135412
C     22.140310     7.692108     1.216746    -0.128714
C     13.968630    19.021755    21.160174    -0.126027
C      3.215408     7.770883     0.850824     0.307840
C     14.652114    18.725191    19.962687     0.239448
C     26.838095    26.846157    16.485780     0.132534
C     26.565630    28.141072    16.950566    -0.151792
C     25.481321    28.762001    16.433994    -0.089434
C     24.644919    28.141072    15.486019    -0.094377
C     24.897459    26.855192    15.026369    -0.161348
C     26.035056    26.228934    15.534381     0.140465
C     29.051657    23.859442    20.288380     0.134017
C     17.555174    13.002443     0.095439    -0.169545
C     17.469448    12.288838     1.264680    -0.080404
C     15.488504    15.639075     1.467543     0.244748
C     27.276222    27.209679    20.484822     0.303170
C     14.851356    15.720167     0.212278    -0.130817
C     13.440364    15.729434     0.091588     0.108896
C     24.385427    27.515510    20.250289    -0.128587
C     23.034674    27.527095    20.131739    -0.128999
C     22.205224    27.304672    21.273589     0.113194
C     11.255527    15.469942     1.099908    -0.133032
C     12.613231    15.476892     1.216746    -0.128978
C     20.784964    27.316257    21.160174    -0.128317
C      8.369133    15.398118     0.850824     0.307206
C     20.101479    27.612820    19.962687     0.238902
C      9.469428    13.707709     5.786286     0.131472
C     10.764344    13.980176     6.251072    -0.152040
C     11.385274    15.064485     5.734501    -0.089887
C     10.764346    15.900886     4.786525    -0.093709
C      9.478466    15.648344     4.326875    -0.162332
C      8.852206    14.510746     4.834887     0.141661
C      6.482709    11.494144     9.588886     0.133771
C      7.210216    11.406102    10.794933    -0.171014
C      6.496611    11.491827    11.964174    -0.077009
C      9.846852    13.472777    12.167036     0.246488
C      9.832950    13.269584     9.785329     0.304702
C      9.927944    14.109924    10.911771    -0.132237
C      9.937214    15.520916    10.791081     0.110365
C     10.138785    16.160380     9.550796    -0.133452
C     10.150372    17.511133     9.432245    -0.125189
C      9.927952    18.340583    10.574095     0.108728
C      9.677726    17.705753    11.799401    -0.130994
C      9.684674    16.348050    11.916240    -0.129940
C      9.939539    19.760843    10.460681    -0.125786
C      9.605907    20.592147    11.550317     0.305671
C     10.236103    20.444328     9.263193     0.238552
C     25.284116     9.461294     5.786286     0.135162
C     23.989201     9.188827     6.251072    -0.156727
C     23.368269     8.104518     5.734501    -0.089991
C     23.989197     7.268117     4.786525    -0.093626
C     25.275076     7.520659     4.326875    -0.161774
C      2.732337     8.658257     4.834887     0.138997
C     28.270837    11.674862     9.588886     0.132841
C     27.543331    11.762904    10.794933    -0.169400
C     28.256936    11.677179    11.964174    -0.078068
C     24.906696     9.696230    12.167036     0.245169
C     24.920597     9.899421     9.785329     0.304210
C     24.825603     9.059082    10.911771    -0.131541
C     24.816333     7.648090    10.791081     0.111362
C     24.614761     7.008625     9.550796    -0.132077
C     24.603174     5.657872     9.432245    -0.126348
C     24.825635    27.997423    10.574095     0.108870
C     25.075862    28.632254    11.799401    -0.132492
C     25.068874     6.820957    11.916240    -0.129308
C     24.814048    26.577163    10.460681    -0.125879
C     25.147681    25.745859    11.550317     0.308229
C     24.517484    25.893677     9.263193     0.239082
N     16.268869    31.956311    16.781514    -0.235498
N     16.079540     9.869072    16.038969     0.069862
N     14.997779     9.748824    15.269889    -0.239997
N     17.520885    10.483051    18.985609    -0.220763
N      4.402144    19.195517     2.492126    -0.358362
N     16.414369    30.869918    19.605324    -0.384152
N     19.270850    19.639203     1.732462    -0.383019
N     31.166997    30.066417    18.964210    -0.367202
N     18.484722    14.381698    16.781514    -0.235224
N     18.674011    13.299937    16.038969     0.071034
N     19.755771    13.420184    15.269889    -0.241544
N     17.232667    12.685960    18.985609    -0.220249
N      7.182398     3.973484     2.492126    -0.359085
N     18.339223    15.468093    19.605324    -0.384461
N     15.482691     3.529798     1.732462    -0.380553
N     26.755595    16.271594    18.964210    -0.366279
N     14.579601    24.276943     6.082020    -0.236002
N     15.661361    24.466234     5.339475     0.072128
N     15.541116    25.547994     4.570396    -0.240476
N     16.275338    23.024891     8.286116    -0.219687
N     13.403313    24.559144    13.191620    -0.358833
N     13.493207    24.131443     8.905830    -0.383605
N     13.846974     9.690438    12.431955    -0.383424
N     12.689680     9.378814     8.264717    -0.367537
N     20.173983    22.061060     6.082020    -0.234302
N     19.092222    21.871769     5.339475     0.069553
N     19.212467    20.790008     4.570396    -0.241060
N     18.478247    23.313114     8.286116    -0.219296
N     21.350275    21.778864    13.191620    -0.357863
N     21.260379    22.206562     8.905830    -0.382929
N     20.906574    13.478569    12.431955    -0.382190
N     22.063865    13.790191     8.264717    -0.366394
N     18.484698     2.797195     4.617473    -0.235503
N     18.674027    24.884434     5.360018     0.069909
N     19.755788    25.004682     6.129098    -0.239961
N     17.232682    24.270455     2.413378    -0.220769
N     30.351423    15.557989    18.906861    -0.358369
N     18.339198     3.883588     1.793663    -0.384150
N     15.482717    15.114303    19.666525    -0.383061
N      3.586570     4.687089     2.434777    -0.367203
N     16.268845    20.371808     4.617473    -0.235194
N     16.079556    21.453569     5.360018     0.071086
N     14.997796    21.333322     6.129098    -0.241537
N     17.520900    22.067546     2.413378    -0.220216
N     27.571169    30.780022    18.906861    -0.359084
N     16.414344    19.285413     1.793663    -0.384422
N     19.270876    31.223708    19.666525    -0.380560
N      7.997972    18.481912     2.434777    -0.366276
N     20.173966    10.476563    15.316967    -0.236009
N     19.092206    10.287272    16.059512     0.072071
N     19.212451     9.205512    16.828591    -0.240475
N     18.478229    11.728615    13.112871    -0.219682
N     21.350254    10.194362     8.207367    -0.358832
N     21.260360    10.622063    12.493157    -0.383616
N     20.906593    25.063068     8.967032    -0.383379
N     22.063887    25.374692    13.134270    -0.367528
N     14.579584    12.692446    15.316967    -0.234332
N     15.661345    12.881737    16.059512     0.069504
N     15.541100    13.963498    16.828591    -0.241084
N     16.275320    11.440392    13.112871    -0.219334
N     13.403292    12.974642     8.207367    -0.357866
N     13.493188    12.546944    12.493157    -0.382983
N     13.846993    21.274937     8.967032    -0.382176
N     12.689702    20.963315    13.134270    -0.366408
N     17.376776    11.584505    18.244348     0.030872
N     17.376792    23.169002     7.544855     0.029352
N     17.376791    23.169001     3.154639     0.030924
N     17.376775    11.584504    13.854132     0.029300
N      4.684335    14.381695     4.617473    -0.236024
N      4.495042    13.299934     5.360018     0.072083
N      3.413282    13.420182     6.129098    -0.240469
N      5.936384    12.685955     2.413378    -0.219699
N     15.986663    27.142489    18.906861    -0.358834
N      4.829837    15.468088     1.793663    -0.383636
N     30.855368    26.698803    19.666525    -0.383430
N     19.582468    16.271589     2.434777    -0.367525
N      6.900208     8.787308     4.617473    -0.234338
N      7.089501     9.869069     5.360018     0.069516
N      8.171262     9.748822     6.129098    -0.241080
N      5.648158    10.483046     2.413378    -0.219340
N     18.766929    19.195522    18.906861    -0.357868
N      6.754704     7.700913     1.793663    -0.382998
N     27.067225    19.639208    19.666525    -0.382224
N     15.171074     6.897412     2.434777    -0.366403
N     26.164100    22.061063    15.316967    -0.235193
N     27.245860    21.871772    16.059512     0.071044
N     27.125612    20.790012    16.828591    -0.241578
N     27.859840    23.313115    13.112871    -0.220217
N     24.987807    21.778862     8.207367    -0.359091
N     25.077705    22.206563    12.493157    -0.384439
N     25.431479    13.478568     8.967032    -0.380570
N     24.274189    13.790192    13.134270    -0.366284
N      8.589490    24.276946    15.316967    -0.235495
N     30.676730    24.466237    16.059512     0.069869
N     30.796979    25.547998    16.828591    -0.239999
N     30.062748    23.024892    13.112871    -0.220766
N      9.765779    24.559142     8.207367    -0.358376
N      9.675884    24.131444    12.493157    -0.384167
N      9.322067     9.690437     8.967032    -0.383068
N     10.479359     9.378815    13.134270    -0.367217
N     30.069232    20.371811    16.781514    -0.236032
N     30.258525    21.453572    16.038969     0.072084
N     31.340285    21.333324    15.269889    -0.240474
N     28.817183    22.067551    18.985609    -0.219715
N     18.766904     7.611017     2.492126    -0.358831
N     29.923730    19.285418    19.605324    -0.383655
N      3.898199     8.054703     1.732462    -0.383442
N     15.171099    18.481917    18.964210    -0.367544
N     27.853359    25.966198    16.781514    -0.234342
N     27.664066    24.884437    16.038969     0.069510
N     26.582305    25.004684    15.269889    -0.241064
N     29.105409    24.270460    18.985609    -0.219325
N     15.986638    15.557984     2.492126    -0.357864
N     27.998863    27.052593    19.605324    -0.382981
N      7.686342    15.114298     1.732462    -0.382215
N     19.582493    27.856094    18.964210    -0.366403
N      8.589467    12.692443     6.082020    -0.235217
N      7.507707    12.881734     5.339475     0.071045
N      7.627955    13.963494     4.570396    -0.241553
N      6.893727    11.440391     8.286116    -0.220240
N      9.765760    12.974644    13.191620    -0.359102
N      9.675862    12.546943     8.905830    -0.384466
N      9.322088    21.274938    12.431955    -0.380574
N     10.479378    20.963314     8.264717    -0.366284
N     26.164077    10.476560     6.082020    -0.235485
N      4.076837    10.287269     5.339475     0.069870
N      3.956588     9.205508     4.570396    -0.240007
N      4.690819    11.728614     8.286116    -0.220763
N     24.987788    10.194364    13.191620    -0.358380
N     25.077683    10.622062     8.905830    -0.384161
N     25.431500    25.063069    12.431955    -0.383045
N     24.274208    25.374691     8.264717    -0.367201
N      5.792271    11.584501     3.154639     0.029326
N     28.961295    23.169004    13.854132     0.030875
N     28.961296    23.169005    18.244348     0.029303
N      5.792272    11.584502     7.544855     0.030896

The following XYZ coordinates are in angstroms. Other properties are in atomic units.
The sperically averaged electron density of each atom fit to a function of the form exp(a - br)
eigen_1, eigen_2 and eigen_3 are the three eigenvalues of traceless quadrupole moment tensor
  atom number  atomic symbol              X              Y              Z     net charge C6 coefficient C8 coefficient C10 coefficient fluctuating dipole atomic polarizability isotropic forcefield polarizability              a              b squared Pearson coefficient          <r^3>          <r^4>         wp_QDO          m_QDO          q_QDO       dipole_x       dipole_y       dipole_z         dipole            Qxy            Qxz            Qyz     Q(x^2-y^2)  Q(3z^2 - R^2)        eigen_1        eigen_2        eigen_3 static polarizability      alpha(xx)      alpha(xy)      alpha(xz)      alpha(yy)      alpha(yz)      alpha(zz) atomic spin moment
            1             Co      17.790377      31.690100      18.192135       0.674711     159.759417 0.27438393E+04  0.94668704E+05                                21.658634                           15.611599       1.075675       2.145729                    0.994898      51.529306     139.558371       0.532956       0.333094      -1.215342       0.021093      -0.157156       0.026364       0.160742      -0.017682      -0.013828       0.099247      -0.181768      -0.197627      -0.108982      -0.059354       0.168336             28.761253      35.264116       0.955363       0.274815      18.804453      -6.221811      32.215191           2.650337
            2             Co      16.963215      14.647910      18.192135       0.675921     159.627815 0.27410191E+04  0.94546666E+05                                21.648072                           15.604508       1.077184       2.146253                    0.994932      51.502942     139.466681       0.533031       0.333134      -1.215311      -0.021820       0.156859       0.026528       0.160576      -0.017469       0.013820      -0.098910      -0.181950      -0.200356      -0.109445      -0.058932       0.168377             28.746552      35.244831       0.954091      -0.277990      18.792095       6.221569      32.202731           2.649473
            3             Co      14.313387      22.755435       7.492641       0.674955     159.768954 0.27441250E+04  0.94682118E+05                                21.660899                           15.613881       1.075981       2.145813                    0.994890      51.526401     139.558389       0.532835       0.333157      -1.215270      -0.157178      -0.021434       0.027658       0.161026       0.017826       0.098731       0.013173       0.181782      -0.197151      -0.108353      -0.059551       0.167905             28.763584      18.805078      -0.955306      -6.223244      35.268187      -0.281673      32.217488           2.650587
            4             Co      20.440198      23.582569       7.492641       0.674060     159.857502 0.27460330E+04  0.94763293E+05                                21.666684                           15.617765       1.078618       2.146373                    0.994915      51.546610     139.619025       0.532854       0.333091      -1.215345       0.157093       0.022111       0.027299       0.160973       0.018343      -0.098967      -0.013497       0.182999      -0.198961      -0.108919      -0.059936       0.168856             28.771307      18.808304      -0.953986       6.228385      35.275604       0.279046      32.230013           2.650449
            5             Co      16.963190       3.063406       3.206852       0.674726     159.757725 0.27438035E+04  0.94667197E+05                                21.658546                           15.611543       1.075645       2.145723                    0.994898      51.528863     139.557144       0.532954       0.333096      -1.215339      -0.021091       0.157155      -0.026355       0.160739      -0.017704      -0.013827       0.099266      -0.181758      -0.197870      -0.109055      -0.059315       0.168371             28.761135      35.264053       0.955374       0.274814      18.804330      -6.221700      32.215024           2.650373
            6             Co      17.790352      20.105596       3.206852       0.675846     159.635954 0.27411950E+04  0.94554494E+05                                21.649004                           15.605195       1.077036       2.146198                    0.994933      51.503856     139.471635       0.533008       0.333142      -1.215300       0.021821      -0.156875      -0.026526       0.160591      -0.017501       0.013817      -0.098904      -0.181960      -0.200231      -0.109405      -0.058966       0.168370             28.747762      35.246358       0.954122      -0.277985      18.792874       6.221814      32.204053           2.649460
            7             Co      20.440180      11.998071      13.906346       0.675067     159.755747 0.27438524E+04  0.94670137E+05                                21.659614                           15.612991       1.076118       2.145873                    0.994889      51.524430     139.550066       0.532857       0.333152      -1.215278       0.157174       0.021435      -0.027664       0.161023       0.017826       0.098725       0.013176       0.181766      -0.197102      -0.108338      -0.059551       0.167889             28.761848      18.803972      -0.955260      -6.222866      35.266011      -0.281673      32.215560           2.650635
            8             Co      14.313369      11.170937      13.906346       0.674158     159.847568 0.27458173E+04  0.94753671E+05                                21.665521                           15.616904       1.078820       2.146445                    0.994914      51.545553     139.613017       0.532883       0.333081      -1.215359      -0.157071      -0.022110      -0.027304       0.160952       0.018320      -0.098965      -0.013498       0.182962      -0.199049      -0.108945      -0.059898       0.168843             28.769810      18.807319      -0.953955       6.228081      35.273741       0.278996      32.228369           2.650478
            9             Co      17.376775      11.584505      16.049240       0.267231     172.233043 0.32521692E+04  0.11797048E+06                                24.326140                           18.234422       0.980316       2.039744                    0.992905      62.425859     177.712487       0.440417       0.383391      -1.164477      -0.000358       0.000260      -0.000168       0.000474      -0.000623       0.000087      -0.000157       0.000193      -0.011891      -0.003969       0.001352       0.002616             31.954785      32.230280       0.006444      -0.001343      32.234701      -0.003499      31.399373           0.831740
           10             Co      17.376792      23.169002       5.349747       0.266959     172.244841 0.32524747E+04  0.11798538E+06                                24.327931                           18.235827       0.980093       2.039638                    0.992909      62.430679     177.734204       0.440376       0.383414      -1.164449       0.000363      -0.000261       0.000168       0.000478      -0.000622       0.000088      -0.000155       0.000193      -0.011889      -0.003968       0.001352       0.002616             31.957008      32.232442       0.006463      -0.001427      32.236818      -0.003529      31.401764           0.831803
           11             Co       6.205843      14.647906       3.206852       0.675047     159.758466 0.27439003E+04  0.94672199E+05                                21.659815                           15.613096       1.076112       2.145867                    0.994889      51.524944     139.551748       0.532857       0.333151      -1.215279       0.021432       0.157174      -0.027648       0.161019       0.017860       0.013165       0.098739      -0.181768      -0.197298      -0.108393      -0.059530       0.167923             28.762173      35.266450      -0.955294      -0.281732      18.804145      -6.222924      32.215924           2.650609
           12             Co       5.378699       8.521096       3.206852       0.674179     159.845457 0.27457658E+04  0.94751394E+05                                21.665293                           15.616715       1.078880       2.146465                    0.994914      51.545245     139.611555       0.532889       0.333079      -1.215361      -0.022109      -0.157068      -0.027303       0.160949       0.018316      -0.013498      -0.098946      -0.182973      -0.198870      -0.108885      -0.059931       0.168817             28.769552      35.273480      -0.953999       0.278969      18.807099       6.227993      32.228078           2.650482
           13             Co      25.897890      23.582571      13.906346       0.675742     159.646336 0.27414087E+04  0.94563819E+05                                21.649939                           15.605835       1.076951       2.146159                    0.994933      51.505577     139.478268       0.532995       0.333144      -1.215298      -0.156888       0.021824      -0.026514       0.160602      -0.017489      -0.098934       0.013822       0.182009      -0.200567      -0.109510      -0.058931       0.168441             28.749034      18.793765       0.954151       6.222272      35.247791      -0.278033      32.205547           2.649370
           14             Co       8.855699      22.755437      13.906346       0.674556     159.776733 0.27441946E+04  0.94684246E+05                                21.660227                           15.612687       1.075541       2.145664                    0.994899      51.532088     139.569371       0.532932       0.333098      -1.215336       0.157164      -0.021095      -0.026359       0.160749      -0.017685       0.099259      -0.013830       0.181797      -0.197837      -0.109042      -0.059334       0.168376             28.763433      18.805880       0.955438      -6.222440      35.266734       0.274848      32.217686           2.650225
           15             Co      28.547724      20.105600      18.192135       0.675042     159.758645 0.27439042E+04  0.94672305E+05                                21.659746                           15.613042       1.076158       2.145880                    0.994889      51.525187     139.552075       0.532862       0.333148      -1.215282      -0.021435      -0.157168       0.027649       0.161014       0.017843       0.013171       0.098739      -0.181771      -0.197334      -0.108405      -0.059520       0.167925             28.762093      35.266316      -0.955298      -0.281664      18.804127      -6.222979      32.215836           2.650592
           16             Co      29.374868      26.232410      18.192135       0.674106     159.852484 0.27459172E+04  0.94758041E+05                                21.665979                           15.617213       1.078803       2.146432                    0.994914      51.546315     139.616065       0.532876       0.333082      -1.215357       0.022110       0.157080       0.027296       0.160960       0.018290      -0.013504      -0.098961      -0.183018      -0.198982      -0.108925      -0.059928       0.168852             28.770449      35.274508      -0.954000       0.279035      18.807745       6.228293      32.229094           2.650431
           17             Co       8.855677      11.170935       7.492641       0.675840     159.637047 0.27412067E+04  0.94554908E+05                                21.648972                           15.605121       1.077095       2.146213                    0.994933      51.504293     139.472388       0.533016       0.333138      -1.215306       0.156861      -0.021818       0.026534       0.160579      -0.017483      -0.098889       0.013815       0.181950      -0.200145      -0.109375      -0.058971       0.168345             28.747789      18.792855       0.954145       6.221872      35.246369      -0.278027      32.204143           2.649422
           18             Co      25.897868      11.998069       7.492641       0.674711     159.758534 0.27438193E+04  0.94667901E+05                                21.658641                           15.611607       1.075628       2.145717                    0.994898      51.528935     139.557562       0.532952       0.333097      -1.215338      -0.157163       0.021094       0.026354       0.160747      -0.017725       0.099266      -0.013823       0.181763      -0.197871      -0.109053      -0.059323       0.168376             28.761269      18.804440       0.955389      -6.221789      35.264153       0.274825      32.215215           2.650369
           19             Co       5.792272      11.584502       5.349747       0.267213     172.232520 0.32521678E+04  0.11797061E+06                                24.326271                           18.234557       0.980266       2.039728                    0.992906      62.425666     177.713023       0.440409       0.383397      -1.164470       0.000259      -0.000360      -0.000163       0.000473      -0.000621      -0.000156       0.000088      -0.000199      -0.011886      -0.003967       0.001353       0.002614             31.954917      32.234852       0.006456      -0.003465      32.230453      -0.001375      31.399444           0.831749
           20             Co      28.961295      23.169005      16.049240       0.266866     172.249382 0.32525492E+04  0.11798880E+06                                24.328312                           18.235994       0.980148       2.039641                    0.992909      62.432711     177.740766       0.440375       0.383413      -1.164450      -0.000264       0.000362       0.000164       0.000477      -0.000621      -0.000156       0.000087      -0.000200      -0.011925      -0.003980       0.001359       0.002621             31.957668      32.237527       0.006439      -0.003567      32.233075      -0.001384      31.402403           0.831998
           21              H      15.520970      29.369029      17.585688       0.123237       1.219004 0.88223289E+01  0.89644496E+02                                 1.940960                            1.775349      -1.405694       2.211115                    0.993409       3.885673      11.433131       0.449936       1.339724      -0.693905       0.019893      -0.018740       0.021518       0.034784       0.003904       0.005145      -0.005531       0.003885      -0.011531      -0.010655       0.003909       0.006746              2.035433       1.925411      -0.192375       0.526913       1.858773      -0.448039       2.322115           0.000622
           22              H      13.697567      28.296304      16.712609       0.108079       1.154983 0.81677150E+01  0.80620247E+02                                 1.823736                            1.673189      -0.954770       2.425428                    0.997560       3.525187       9.903257       0.482772       1.285347      -0.707986      -0.003223      -0.036726       0.011467       0.038610       0.005164       0.008697      -0.007966      -0.011974      -0.020924      -0.017090       0.004181       0.012909              1.917748       1.697952       0.453581      -0.005832       2.396623      -0.298403       1.658669          -0.000023
           23              H      12.319013      29.320374      15.163322       0.102451       1.091629 0.75269823E+01  0.72879441E+02                                 1.757004                            1.605087      -0.950206       2.420748                    0.997972       3.542824       9.895399       0.492849       1.283535      -0.707404      -0.031627      -0.016107      -0.015380       0.038681       0.002822       0.014256      -0.006075       0.001752      -0.014908      -0.017868       0.003649       0.014219              1.872067       2.085099       0.621630       0.289616       1.868257       0.124985       1.662845          -0.000032
           24              H      12.754554       8.319992      14.414358       0.123628       1.117489 0.80327692E+01  0.79921576E+02                                 1.848297                            1.706905      -1.372013       2.231260                    0.993456       3.832065      11.244784       0.452609       1.360143      -0.689636      -0.024594       0.014222      -0.021826       0.035826       0.006636       0.009910      -0.001261      -0.001670      -0.014397      -0.013559       0.001889       0.011669              1.920990       1.864574      -0.167396       0.522562       1.730315      -0.340859       2.168081           0.000509
           25              H       6.081898      20.828931       0.098435       0.116754       0.997500 0.70883776E+01  0.68760015E+02                                 1.756811                            1.636296      -1.287832       2.270872                    0.993441       3.818072      11.278525       0.445768       1.416473      -0.678647       0.005053      -0.037847       0.004115       0.038404      -0.003851       0.002042      -0.004315      -0.029337       0.015500      -0.017846       0.003097       0.014749              1.825797       1.514186      -0.101802      -0.010949       2.540729      -0.034311       1.422476          -0.000060
           26              H       5.952155      22.017501       2.075702       0.118465       1.169113 0.84714280E+01  0.83079024E+02                                 1.743371                            1.636658      -0.797600       2.508267                    0.999576       3.229956       8.595377       0.526721       1.185743      -0.733762       0.004305      -0.019168       0.038270       0.043018      -0.005820       0.001974       0.001651      -0.025947       0.046080      -0.022038       0.006381       0.015656              1.770371       1.381584      -0.008534       0.047329       1.763862      -0.422153       2.165666          -0.000003
           27              H      13.322234      30.279572      19.490197       0.114647       0.996368 0.72305557E+01  0.69883368E+02                                 1.703207                            1.613869      -1.060826       2.376303                    0.996882       3.624331      10.390001       0.469146       1.350815      -0.692692       0.015967      -0.003557      -0.030526       0.034632      -0.000665       0.001456       0.001656       0.013560       0.017896      -0.009983       0.003200       0.006783              1.753515       1.879090       0.003054      -0.462999       1.340882       0.052161       2.040573          -0.000129
           28              H      11.060939      30.242501      19.301886       0.123948       1.036772 0.76597884E+01  0.74207405E+02                                 1.684535                            1.615093      -0.806811       2.504532                    0.999572       3.328339       9.184091       0.495069       1.277055      -0.711000      -0.012545      -0.005525      -0.036882       0.039347       0.000622       0.000099       0.005014       0.013468       0.039202      -0.014215       0.000222       0.013993              1.702835       1.687586       0.075266       0.273895       1.381261       0.153360       2.039657          -0.000036
           29              H      22.321049      19.457327       1.853152       0.113401       1.089070 0.78577077E+01  0.77089242E+02                                 1.764391                            1.648848      -1.205789       2.303199                    0.995990       3.636192      10.303884       0.481184       1.297468      -0.703801      -0.016380       0.009259       0.027579       0.033386       0.000072       0.000885       0.005661       0.008082       0.002593      -0.008078       0.003150       0.004927              1.835348       1.962083      -0.159436      -0.512000       1.377987       0.195865       2.165974          -0.000119
           30              H       1.420294      19.438792       2.045743       0.119663       1.107933 0.83554683E+01  0.82797450E+02                                 1.765041                            1.689957      -0.958324       2.430029                    0.998310       3.445101       9.641631       0.482223       1.281775      -0.709728       0.012456       0.009777       0.034991       0.038407      -0.000385       0.000197       0.007058       0.009587       0.032099      -0.012324      -0.000542       0.012865              1.777280       1.773698       0.041319       0.270630       1.405719       0.107735       2.152423          -0.000048
           31              H      19.232622      16.968981      17.585688       0.121618       1.225996 0.88814903E+01  0.90396381E+02                                 1.948262                            1.781183      -1.410454       2.208301                    0.993304       3.896996      11.475948       0.449240       1.339561      -0.693927      -0.020580       0.018549       0.021930       0.035335       0.004017      -0.005071       0.005560       0.003784      -0.011635      -0.010688       0.003945       0.006742              2.043540       1.932604      -0.193899      -0.530580       1.865635       0.451268       2.332381           0.000624
           32              H      21.056024      18.041705      16.712609       0.106895       1.156783 0.81827995E+01  0.80787341E+02                                 1.823721                            1.673287      -0.949101       2.427544                    0.997597       3.527798       9.904072       0.483498       1.283128      -0.708459       0.004060       0.037654       0.011278       0.039516       0.004854      -0.008627       0.008149      -0.011388      -0.020305      -0.016873       0.004237       0.012636              1.917655       1.698005       0.453504       0.005756       2.396257       0.298196       1.658702          -0.000023
           33              H      22.434577      17.017635      15.163322       0.101932       1.092884 0.75353776E+01  0.72952626E+02                                 1.755324                            1.603642      -0.936223       2.426156                    0.998101       3.542435       9.881176       0.494344       1.279797      -0.708196       0.032032       0.016699      -0.015468       0.039295       0.002618      -0.014175       0.006171       0.001741      -0.014554      -0.017729       0.003525       0.014205              1.870186       2.082943       0.620687      -0.289301       1.866308      -0.124860       1.661307          -0.000032
           34              H      21.998996      14.849016      14.414358       0.123730       1.116762 0.80263659E+01  0.79833465E+02                                 1.846630                            1.705566      -1.368933       2.232450                    0.993487       3.830178      11.233630       0.453096       1.359094      -0.689842       0.024347      -0.014406      -0.021820       0.035727       0.006680      -0.009899       0.001144      -0.001500      -0.014157      -0.013466       0.001714       0.011752              1.919167       1.862840      -0.167019      -0.521630       1.728855       0.340203       2.165808           0.000509
           35              H       5.502642       2.340069       0.098435       0.117490       0.996648 0.70838671E+01  0.68737236E+02                                 1.759143                            1.638328      -1.300334       2.265963                    0.993227       3.822408      11.310198       0.444244       1.420896      -0.677803      -0.005390       0.037452       0.004129       0.038062      -0.003501      -0.002112       0.004260      -0.029441       0.015667      -0.017857       0.003195       0.014662              1.828307       1.515996      -0.101982       0.010981       2.544755       0.034414       1.424171          -0.000060
           36              H       5.632387       1.151500       2.075702       0.118703       1.172822 0.85046230E+01  0.83498046E+02                                 1.748139                            1.640712      -0.802550       2.505553                    0.999508       3.234130       8.615315       0.525586       1.186973      -0.733467      -0.004395       0.019202       0.037631       0.042475      -0.005709      -0.002039      -0.001384      -0.025878       0.046926      -0.022102       0.006231       0.015871              1.775359       1.384678      -0.008568      -0.047546       1.768696       0.424242       2.172702          -0.000003
           37              H      21.431359      16.058439      19.490197       0.114958       0.995822 0.72283072E+01  0.69876223E+02                                 1.704659                            1.615262      -1.069854       2.373011                    0.996768       3.626357      10.406630       0.468094       1.353570      -0.692141      -0.015977       0.003326      -0.030435       0.034534      -0.000628      -0.001561      -0.001699       0.013401       0.017614      -0.009866       0.003074       0.006792              1.755015       1.880835       0.003116       0.463403       1.341936      -0.052184       2.042274          -0.000128
           38              H      23.692654      16.095510      19.301886       0.124139       1.037665 0.76701156E+01  0.74359416E+02                                 1.688440                            1.618541      -0.819668       2.499514                    0.999498       3.329749       9.202074       0.493282       1.280786      -0.710224       0.012228       0.005319      -0.036702       0.039049       0.000761      -0.000086      -0.004970       0.013526       0.039224      -0.014243       0.000260       0.013983              1.706873       1.691512       0.075608      -0.275180       1.383906      -0.154027       2.045200          -0.000036
           39              H      12.432492       3.711674       1.853152       0.112841       1.090339 0.78681622E+01  0.77212553E+02                                 1.765258                            1.649545      -1.201741       2.304700                    0.996040       3.638268      10.309007       0.481288       1.296839      -0.703932       0.016543      -0.009194       0.027714       0.033560      -0.000074      -0.000787      -0.005568       0.008221       0.002858      -0.008055       0.003295       0.004760              1.836309       1.963116      -0.159600       0.512596       1.378502      -0.196061       2.167310          -0.000119
           40              H      10.164247       3.730210       2.045743       0.120066       1.108346 0.83588902E+01  0.82830043E+02                                 1.764319                            1.689356      -0.950951       2.432929                    0.998325       3.445683       9.639459       0.482772       1.280339      -0.710011      -0.012644      -0.010093       0.034824       0.038399      -0.000281      -0.000214      -0.007160       0.009708       0.032032      -0.012422      -0.000477       0.012899              1.776521       1.772983       0.041282      -0.270321       1.405288      -0.107648       2.151292          -0.000047
           41              H      11.992320      25.024839       6.886194       0.123099       1.219981 0.88319569E+01  0.89792735E+02                                 1.944532                            1.778260      -1.416841       2.206891                    0.993322       3.888905      11.456659       0.448701       1.342656      -0.693325      -0.018608      -0.020160       0.021418       0.034805      -0.003895      -0.005313      -0.005036      -0.003770      -0.010998      -0.010349       0.003737       0.006612              2.039393       1.862158       0.193003      -0.449503       1.928946      -0.528559       2.327075           0.000623
           42              H      10.919558       3.679239       6.013115       0.107026       1.155106 0.81678493E+01  0.80602566E+02                                 1.822073                            1.671868      -0.953347       2.426283                    0.997608       3.524511       9.892436       0.483657       1.283298      -0.708439      -0.037541       0.003568       0.011532       0.039434      -0.005174      -0.007998      -0.008770       0.011606      -0.020204      -0.017051       0.004368       0.012683              1.915851       2.393812      -0.452802      -0.297876       1.696433       0.005792       1.657306          -0.000023
           43              H      11.943630       5.057794       4.463829       0.102358       1.093615 0.75425560E+01  0.73050530E+02                                 1.757135                            1.605184      -0.942496       2.423695                    0.998080       3.544587       9.893977       0.493672       1.281039      -0.707917      -0.015966       0.032000      -0.015298       0.038896      -0.002785      -0.006198      -0.014274      -0.001429      -0.014417      -0.017903       0.003720       0.014183              1.872190       1.868302      -0.621702       0.125053       2.085296      -0.289687       1.662971          -0.000032
           44              H      14.112247       4.622217       3.714864       0.121891       1.121140 0.80625271E+01  0.80267567E+02                                 1.849844                            1.708169      -1.361806       2.234475                    0.993429       3.837287      11.252491       0.453331       1.357131      -0.690227       0.014367       0.024913      -0.022249       0.036360      -0.006630      -0.001221      -0.009991       0.001596      -0.014645      -0.013627       0.001865       0.011763              1.922677       1.731645       0.167698      -0.341307       1.866173      -0.523365       2.170214           0.000510
           45              H      15.036724      22.879391      10.797929       0.116556       1.000158 0.71127886E+01  0.69070325E+02                                 1.761145                            1.640009      -1.296318       2.266935                    0.993341       3.827325      11.319473       0.444806       1.418025      -0.678322      -0.037830      -0.005135       0.004124       0.038400       0.003650      -0.004337      -0.002072       0.029427       0.015613      -0.017866       0.003118       0.014749              1.830486       2.548432       0.102218      -0.034499       1.517511       0.010972       1.425515          -0.000060
           46              H      16.225295      23.009137      12.775195       0.119405       1.171426 0.84935674E+01  0.83380641E+02                                 1.748795                            1.641269      -0.803589       2.505962                    0.999506       3.230687       8.611842       0.524603       1.189325      -0.732944      -0.018912      -0.004409       0.037644       0.042357       0.005891       0.001597      -0.001874       0.025956       0.046596      -0.022143       0.006341       0.015802              1.776050       1.769409       0.008596      -0.424578       1.385080      -0.047591       2.173660          -0.000003
           47              H      12.902866      27.223577       8.790704       0.113040       1.001379 0.72749346E+01  0.70417010E+02                                 1.708419                            1.618408      -1.059832       2.375812                    0.996810       3.634751      10.426216       0.468683       1.350139      -0.692807      -0.003578      -0.016735      -0.030724       0.035169       0.000757       0.001640      -0.001430      -0.013812       0.018742      -0.010251       0.003265       0.006986              1.759076       1.344203      -0.003063       0.052430       1.885345       0.465648       2.047680          -0.000128
           48              H      12.865759       6.315872       8.602393       0.123740       1.037082 0.76654669E+01  0.74298761E+02                                 1.687398                            1.617740      -0.816758       2.500695                    0.999477       3.329451       9.198537       0.493575       1.280295      -0.710334      -0.005261       0.012339      -0.036832       0.039199      -0.000824       0.004926      -0.000246      -0.013763       0.039538      -0.014393       0.000321       0.014072              1.705742       1.383300      -0.075485       0.153780       1.690545      -0.274623       2.043381          -0.000035
           49              H      13.665132      29.809239      12.552646       0.114137       1.083093 0.78042371E+01  0.76411566E+02                                 1.755832                            1.641646      -1.138544       2.334259                    0.996530       3.624142      10.249600       0.483078       1.294971      -0.704348       0.009037       0.016183       0.027626       0.033268       0.000126       0.005593      -0.000954      -0.008360       0.003539      -0.008160       0.003199       0.004962              1.825979       1.372495       0.158013       0.194078       1.951686       0.507346       2.153755          -0.000118
           50              H      13.646593      27.540994      12.745237       0.120106       1.105890 0.83337523E+01  0.82510156E+02                                 1.761012                            1.686251      -0.946334       2.434964                    0.998413       3.441176       9.619435       0.483508       1.279486      -0.710203       0.009630      -0.012703       0.034944       0.038408       0.000504       0.007238      -0.000143      -0.009787       0.031775      -0.012484      -0.000380       0.012864              1.773215       1.403015      -0.041202       0.107360       1.769543      -0.269651       2.147085          -0.000046
           51              H      22.761265      21.313165       6.886194       0.121042       1.227575 0.88946844E+01  0.90565371E+02                                 1.950082                            1.782606      -1.475704       2.179198                    0.992929       3.899772      11.486778       0.449017       1.339713      -0.693899       0.018894       0.020482       0.022096       0.035563      -0.004020       0.005478       0.005057      -0.003996      -0.012030      -0.010671       0.003791       0.006880              2.045591       1.867356       0.194313       0.452094       1.934428       0.531489       2.334990           0.000625
           52              H      23.833986      19.489764       6.013115       0.106714       1.155454 0.81707655E+01  0.80623195E+02                                 1.820751                            1.670879      -0.945011       2.429067                    0.997690       3.525199       9.887718       0.484452       1.281322      -0.708846       0.037304      -0.003871       0.011730       0.039296      -0.004945       0.008026       0.008603       0.011687      -0.021460      -0.016992       0.004155       0.012838              1.914328       2.391413      -0.452157       0.297334       1.695344      -0.005703       1.656227          -0.000023
           53              H      22.809913      18.111209       4.463829       0.103005       1.091420 0.75248691E+01  0.72855442E+02                                 1.756954                            1.604937      -0.946828       2.422309                    0.998035       3.541986       9.893517       0.492827       1.283655      -0.707372       0.016088      -0.031708      -0.015066       0.038616      -0.002482       0.006179       0.014238      -0.001326      -0.014639      -0.017794       0.003616       0.014178              1.872061       1.868127      -0.621777      -0.125130       2.085274       0.289780       1.662783          -0.000032
           54              H      20.641295      18.546786       3.714864       0.122414       1.118444 0.80391989E+01  0.79966885E+02                                 1.845898                            1.704979      -1.354611       2.237644                    0.993587       3.831223      11.225100       0.454100       1.355991      -0.690462      -0.014420      -0.024889      -0.022134       0.036295      -0.006492       0.001112       0.009884       0.001875      -0.014453      -0.013456       0.001874       0.011582              1.918353       1.728242       0.166887       0.339901       1.862013       0.521168       2.164805           0.000509
           55              H      19.716863      23.458616      10.797929       0.116295       0.999780 0.71089733E+01  0.69018885E+02                                 1.760242                            1.639235      -1.293363       2.268104                    0.993360       3.825728      11.310823       0.445080       1.417446      -0.678441       0.038011       0.004676       0.004259       0.038533       0.004080       0.004299       0.002021       0.029323       0.015864      -0.017952       0.003193       0.014759              1.829515       2.546754       0.102106       0.034436       1.516836      -0.010970       1.424956          -0.000060
           56              H      18.528294      23.328870      12.775195       0.120076       1.167824 0.84626933E+01  0.82999808E+02                                 1.744889                            1.638043      -0.802424       2.507062                    0.999560       3.226537       8.596029       0.525248       1.188976      -0.733016       0.018625       0.004106       0.037610       0.042170       0.005849      -0.001645       0.002121       0.025829       0.046091      -0.022016       0.006349       0.015667              1.771930       1.765428       0.008541       0.422581       1.382657       0.047383       2.167705          -0.000003
           57              H      21.850720      19.114427       8.790704       0.113781       1.001272 0.72758661E+01  0.70457614E+02                                 1.711321                            1.620831      -1.076650       2.369533                    0.996637       3.638015      10.452126       0.467133       1.354010      -0.692023       0.003244       0.016382      -0.030608       0.034868       0.000728      -0.001734       0.001357      -0.013416       0.018066      -0.009964       0.003216       0.006748              1.762248       1.346000      -0.003035      -0.052607       1.888903      -0.467351       2.051840          -0.000129
           58              H      21.887786      16.853133       8.602393       0.124123       1.035042 0.76463072E+01  0.74052305E+02                                 1.683549                            1.614443      -0.808283       2.503882                    0.999534       3.326281       9.180182       0.494760       1.278277      -0.710752       0.005499      -0.012238      -0.036745       0.039118      -0.000728      -0.004947       0.000206      -0.013672       0.038896      -0.014250       0.000377       0.013874              1.701724       1.380775      -0.075105      -0.153047       1.686824       0.273140       2.037574          -0.000036
           59              H      21.088456      16.528768      12.552646       0.112632       1.085124 0.78198707E+01  0.76577692E+02                                 1.755498                            1.641339      -1.125104       2.339186                    0.996703       3.626444      10.245942       0.484145       1.291898      -0.704999      -0.009458      -0.016691       0.028022       0.033960      -0.000066      -0.005498       0.000806      -0.008309       0.003679      -0.008043       0.003157       0.004887              1.825609       1.372261       0.157978      -0.194052       1.951246      -0.507235       2.153318          -0.000119
           60              H      21.106996      18.797013      12.745237       0.120155       1.105410 0.83293090E+01  0.82453954E+02                                 1.760372                            1.685687      -0.947415       2.434538                    0.998377       3.440651       9.616792       0.483646       1.279311      -0.710238      -0.009824       0.012368       0.035004       0.038402       0.000352      -0.007295       0.000236      -0.009723       0.031632      -0.012462      -0.000398       0.012860              1.772546       1.402596      -0.041169      -0.107303       1.768823       0.269490       2.146220          -0.000046
           61              H      19.232597       5.384477       3.813299       0.123235       1.219003 0.88223300E+01  0.89644518E+02                                 1.940961                            1.775350      -1.405685       2.211118                    0.993410       3.885678      11.433150       0.449935       1.339725      -0.693905      -0.019893       0.018740      -0.021518       0.034784       0.003905       0.005145      -0.005531       0.003885      -0.011533      -0.010655       0.003909       0.006746              2.035434       1.925413      -0.192374       0.526913       1.858773      -0.448038       2.322116           0.000622
           62              H      21.056000       6.457202       4.686378       0.108078       1.154988 0.81677644E+01  0.80620853E+02                                 1.823741                            1.673193      -0.954774       2.425425                    0.997560       3.525200       9.903299       0.482772       1.285346      -0.707986       0.003223       0.036726      -0.011466       0.038609       0.005164       0.008697      -0.007966      -0.011974      -0.020924      -0.017090       0.004181       0.012909              1.917753       1.697957       0.453583      -0.005832       2.396628      -0.298404       1.658673          -0.000023
           63              H      22.434554       5.433132       6.235665       0.102452       1.091624 0.75269417E+01  0.72878992E+02                                 1.757003                            1.605087      -0.950204       2.420750                    0.997972       3.542820       9.895403       0.492847       1.283541      -0.707403       0.031626       0.016106       0.015381       0.038681       0.002823       0.014256      -0.006076       0.001752      -0.014907      -0.017869       0.003649       0.014220              1.872065       2.085096       0.621627       0.289615       1.868255       0.124984       1.662845          -0.000032
           64              H      21.999013      26.433514       6.984629       0.123630       1.117476 0.80326535E+01  0.79920180E+02                                 1.848288                            1.706897      -1.372005       2.231266                    0.993456       3.832041      11.244716       0.452608       1.360150      -0.689634       0.024594      -0.014223       0.021827       0.035827       0.006635       0.009910      -0.001261      -0.001673      -0.014399      -0.013560       0.001890       0.011669              1.920981       1.864564      -0.167396       0.522559       1.730308      -0.340858       2.168070           0.000509
           65              H      28.671669      13.924575      21.300552       0.116753       0.997504 0.70884159E+01  0.68760473E+02                                 1.756815                            1.636300      -1.287833       2.270870                    0.993441       3.818082      11.278558       0.445768       1.416471      -0.678647      -0.005053       0.037847      -0.004114       0.038404      -0.003851       0.002042      -0.004315      -0.029337       0.015500      -0.017846       0.003097       0.014749              1.825802       1.514190      -0.101802      -0.010949       2.540737      -0.034311       1.422479          -0.000060
           66              H      28.801412      12.736005      19.323285       0.118464       1.169106 0.84713694E+01  0.83078277E+02                                 1.743361                            1.636650      -0.797593       2.508269                    0.999576       3.229951       8.595345       0.526724       1.185739      -0.733762      -0.004305       0.019168      -0.038270       0.043018      -0.005819       0.001975       0.001651      -0.025947       0.046080      -0.022037       0.006381       0.015656              1.770360       1.381577      -0.008534       0.047329       1.763852      -0.422149       2.165651          -0.000003
           67              H      21.431333       4.473934       1.908790       0.114649       0.996358 0.72304612E+01  0.69882236E+02                                 1.703198                            1.613860      -1.060819       2.376308                    0.996882       3.624306      10.389918       0.469146       1.350818      -0.692691      -0.015967       0.003557       0.030526       0.034633      -0.000665       0.001456       0.001656       0.013560       0.017896      -0.009983       0.003200       0.006783              1.753505       1.879079       0.003054      -0.462996       1.340875       0.052161       2.040561          -0.000129
           68              H      23.692628       4.511005       2.097101       0.123951       1.036753 0.76596154E+01  0.74205298E+02                                 1.684514                            1.615075      -0.806800       2.504540                    0.999572       3.328302       9.183957       0.495072       1.277055      -0.711000       0.012545       0.005524       0.036883       0.039348       0.000621       0.000099       0.005014       0.013469       0.039202      -0.014215       0.000222       0.013993              1.702814       1.687565       0.075264       0.273889       1.381247       0.153357       2.039631          -0.000036
           69              H      12.432518      15.296179      19.545835       0.113402       1.089060 0.78576149E+01  0.77088076E+02                                 1.764377                            1.648837      -1.205776       2.303205                    0.995990       3.636172      10.303798       0.481187       1.297466      -0.703802       0.016379      -0.009260      -0.027579       0.033386       0.000071       0.000885       0.005661       0.008082       0.002593      -0.008078       0.003150       0.004927              1.835333       1.962067      -0.159434      -0.511993       1.377979       0.195863       2.165953          -0.000119
           70              H      33.333273      15.314714      19.353244       0.119663       1.107932 0.83554624E+01  0.82797367E+02                                 1.765040                            1.689956      -0.958323       2.430029                    0.998310       3.445099       9.641620       0.482224       1.281774      -0.709728      -0.012457      -0.009777      -0.034990       0.038407      -0.000385       0.000197       0.007058       0.009587       0.032099      -0.012324      -0.000541       0.012865              1.777279       1.773697       0.041319       0.270630       1.405718       0.107735       2.152421          -0.000047
           71              H      15.520945      17.784525       3.813299       0.121620       1.225980 0.88813430E+01  0.90394549E+02                                 1.948249                            1.781172      -1.410448       2.208307                    0.993304       3.896967      11.475859       0.449240       1.339567      -0.693926       0.020580      -0.018549      -0.021931       0.035335       0.004017      -0.005071       0.005561       0.003786      -0.011636      -0.010688       0.003945       0.006743              2.043527       1.932593      -0.193898      -0.530576       1.865622       0.451264       2.332366           0.000625
           72              H      13.697543      16.711801       4.686378       0.106896       1.156780 0.81827734E+01  0.80787050E+02                                 1.823720                            1.673286      -0.949098       2.427546                    0.997597       3.527796       9.904076       0.483497       1.283132      -0.708458      -0.004060      -0.037654      -0.011280       0.039516       0.004854      -0.008627       0.008149      -0.011388      -0.020305      -0.016873       0.004237       0.012636              1.917653       1.698004       0.453502       0.005755       2.396253       0.298196       1.658702          -0.000023
           73              H      12.318990      17.735871       6.235665       0.101930       1.092894 0.75354561E+01  0.72953538E+02                                 1.755329                            1.603647      -0.936226       2.426152                    0.998101       3.542451       9.881214       0.494345       1.279791      -0.708197      -0.032032      -0.016698       0.015467       0.039295       0.002618      -0.014175       0.006171       0.001740      -0.014554      -0.017730       0.003525       0.014205              1.870192       2.082949       0.620689      -0.289302       1.866314      -0.124860       1.661312          -0.000032
           74              H      12.754571      19.904490       6.984629       0.123728       1.116760 0.80263420E+01  0.79833112E+02                                 1.846623                            1.705560      -1.368919       2.232455                    0.993488       3.830170      11.233573       0.453099       1.359088      -0.689843      -0.024347       0.014407       0.021820       0.035727       0.006680      -0.009899       0.001144      -0.001500      -0.014158      -0.013466       0.001714       0.011752              1.919159       1.862830      -0.167018      -0.521625       1.728849       0.340202       2.165797           0.000509
           75              H      29.250925      32.413437      21.300552       0.117491       0.996650 0.70838823E+01  0.68737446E+02                                 1.759147                            1.638331      -1.300344       2.265958                    0.993227       3.822415      11.310237       0.444243       1.420899      -0.677803       0.005390      -0.037452      -0.004128       0.038062      -0.003501      -0.002112       0.004260      -0.029441       0.015667      -0.017857       0.003195       0.014662              1.828312       1.515999      -0.101983       0.010981       2.544765       0.034413       1.424173          -0.000059
           76              H      29.121140      10.433006      19.323285       0.118704       1.172823 0.85046390E+01  0.83498270E+02                                 1.748142                            1.640715      -0.802552       2.505552                    0.999508       3.234135       8.615341       0.525585       1.186975      -0.733466       0.004395      -0.019203      -0.037630       0.042475      -0.005709      -0.002039      -0.001384      -0.025879       0.046925      -0.022102       0.006231       0.015870              1.775362       1.384681      -0.008568      -0.047545       1.768700       0.424243       2.172704          -0.000003
           77              H      13.322208      18.695067       1.908790       0.114955       0.995838 0.72284497E+01  0.69877954E+02                                 1.704677                            1.615278      -1.069865       2.373003                    0.996768       3.626392      10.406761       0.468091       1.353569      -0.692141       0.015977      -0.003326       0.030434       0.034534      -0.000628      -0.001561      -0.001699       0.013400       0.017615      -0.009866       0.003074       0.006792              1.755034       1.880857       0.003116       0.463412       1.341948      -0.052185       2.042299          -0.000129
           78              H      11.060913      18.657996       2.097101       0.124136       1.037679 0.76702449E+01  0.74360983E+02                                 1.688454                            1.618554      -0.819674       2.499509                    0.999498       3.329778       9.202174       0.493280       1.280785      -0.710224      -0.012228      -0.005320       0.036701       0.039048       0.000761      -0.000086      -0.004970       0.013526       0.039224      -0.014243       0.000259       0.013983              1.706887       1.691527       0.075609      -0.275183       1.383916      -0.154029       2.045219          -0.000036
           79              H      22.321075      31.041832      19.545835       0.112838       1.090354 0.78682986E+01  0.77214232E+02                                 1.765273                            1.649559      -1.201752       2.304692                    0.996040       3.638301      10.309126       0.481287       1.296838      -0.703932      -0.016543       0.009193      -0.027714       0.033559      -0.000074      -0.000787      -0.005568       0.008221       0.002859      -0.008056       0.003296       0.004760              1.836326       1.963135      -0.159603       0.512603       1.378513      -0.196064       2.167331          -0.000119
           80              H      24.589320      31.023296      19.353244       0.120062       1.108370 0.83591096E+01  0.82832760E+02                                 1.764343                            1.689377      -0.950967       2.432918                    0.998325       3.445724       9.639605       0.482769       1.280337      -0.710011       0.012644       0.010092      -0.034824       0.038398      -0.000281      -0.000215      -0.007160       0.009707       0.032032      -0.012422      -0.000477       0.012899              1.776545       1.773008       0.041283      -0.270328       1.405303      -0.107651       2.151325          -0.000048
           81              H      22.761247       9.728667      14.512793       0.123099       1.219987 0.88320127E+01  0.89793489E+02                                 1.944542                            1.778268      -1.416849       2.206888                    0.993321       3.888917      11.456725       0.448699       1.342660      -0.693324       0.018609       0.020159      -0.021419       0.034805      -0.003894      -0.005313      -0.005036      -0.003769      -0.010996      -0.010349       0.003738       0.006611              2.039405       1.862170       0.193004      -0.449507       1.928955      -0.528563       2.327089           0.000623
           82              H      23.834009      31.074267      15.385872       0.107027       1.155104 0.81678237E+01  0.80602264E+02                                 1.822072                            1.671866      -0.953350       2.426282                    0.997608       3.524505       9.892421       0.483657       1.283299      -0.708438       0.037541      -0.003569      -0.011532       0.039434      -0.005174      -0.007998      -0.008769       0.011606      -0.020203      -0.017051       0.004368       0.012683              1.915850       2.393812      -0.452803      -0.297876       1.696432       0.005793       1.657305          -0.000023
           83              H      22.809937      29.695712      16.935158       0.102359       1.093611 0.75425215E+01  0.73050136E+02                                 1.757134                            1.605183      -0.942495       2.423697                    0.998080       3.544579       9.893961       0.493671       1.281043      -0.707917       0.015966      -0.032000       0.015298       0.038896      -0.002785      -0.006198      -0.014274      -0.001429      -0.014417      -0.017903       0.003720       0.014183              1.872189       1.868302      -0.621703       0.125054       2.085296      -0.289687       1.662970          -0.000032
           84              H      20.641320      30.131289      17.684123       0.121891       1.121142 0.80625406E+01  0.80267731E+02                                 1.849845                            1.708170      -1.361815       2.234471                    0.993429       3.837289      11.252497       0.453331       1.357130      -0.690227      -0.014366      -0.024914       0.022249       0.036360      -0.006630      -0.001221      -0.009991       0.001595      -0.014643      -0.013627       0.001865       0.011763              1.922678       1.731646       0.167698      -0.341306       1.866175      -0.523366       2.170215           0.000510
           85              H      19.716843      11.874115      10.601058       0.116558       1.000149 0.71127014E+01  0.69069284E+02                                 1.761136                            1.640001      -1.296320       2.266937                    0.993341       3.827302      11.319398       0.444806       1.418029      -0.678321       0.037831       0.005135      -0.004125       0.038400       0.003650      -0.004337      -0.002072       0.029427       0.015612      -0.017866       0.003117       0.014749              1.830476       2.548418       0.102217      -0.034499       1.517503       0.010972       1.425508          -0.000060
           86              H      18.528272      11.744369       8.623792       0.119407       1.171427 0.84935774E+01  0.83380797E+02                                 1.748800                            1.641273      -0.803591       2.505963                    0.999506       3.230682       8.611843       0.524600       1.189329      -0.732943       0.018913       0.004409      -0.037643       0.042358       0.005891       0.001596      -0.001874       0.025956       0.046595      -0.022143       0.006342       0.015802              1.776055       1.769414       0.008596      -0.424581       1.385083      -0.047591       2.173669          -0.000003
           87              H      21.850701       7.529929      12.608283       0.113037       1.001395 0.72750747E+01  0.70418703E+02                                 1.708435                            1.618423      -1.059841       2.375805                    0.996810       3.634788      10.426346       0.468681       1.350137      -0.692808       0.003579       0.016735       0.030724       0.035168       0.000757       0.001640      -0.001430      -0.013812       0.018743      -0.010251       0.003265       0.006986              1.759093       1.344214      -0.003063       0.052430       1.885364       0.465655       2.047701          -0.000128
           88              H      21.887808      28.437634      12.796594       0.123736       1.037110 0.76657279E+01  0.74301956E+02                                 1.687430                            1.617769      -0.816776       2.500682                    0.999477       3.329505       9.198740       0.493570       1.280297      -0.710333       0.005262      -0.012340       0.036831       0.039198      -0.000824       0.004926      -0.000246      -0.013763       0.039538      -0.014392       0.000321       0.014071              1.705775       1.383322      -0.075487       0.153785       1.690578      -0.274633       2.043425          -0.000036
           89              H      21.088435       4.944267       8.846341       0.114133       1.083121 0.78044869E+01  0.76414652E+02                                 1.755863                            1.641673      -1.138569       2.334244                    0.996530       3.624199      10.249817       0.483074       1.294972      -0.704348      -0.009035      -0.016184      -0.027625       0.033267       0.000125       0.005593      -0.000954      -0.008359       0.003540      -0.008160       0.003199       0.004962              1.826013       1.372516       0.158018       0.194084       1.951724       0.507362       2.153799          -0.000118
           90              H      21.106974       7.212512       8.653750       0.120102       1.105914 0.83339809E+01  0.82512994E+02                                 1.761037                            1.686274      -0.946351       2.434952                    0.998413       3.441224       9.619606       0.483505       1.279484      -0.710204      -0.009629       0.012703      -0.034943       0.038407       0.000504       0.007238      -0.000143      -0.009786       0.031775      -0.012484      -0.000380       0.012864              1.773239       1.403032      -0.041203       0.107362       1.769569      -0.269657       2.147117          -0.000047
           91              H      11.992302      13.440341      14.512793       0.121041       1.227586 0.88947890E+01  0.90566674E+02                                 1.950091                            1.782614      -1.475710       2.179194                    0.992929       3.899790      11.486834       0.449017       1.339708      -0.693900      -0.018895      -0.020481      -0.022096       0.035563      -0.004020       0.005477       0.005056      -0.003994      -0.012028      -0.010670       0.003791       0.006879              2.045601       1.867366       0.194314       0.452098       1.934435       0.531493       2.335002           0.000625
           92              H      10.919581      15.263742      15.385872       0.106714       1.155455 0.81707695E+01  0.80623208E+02                                 1.820749                            1.670877      -0.945010       2.429067                    0.997691       3.525195       9.887691       0.484453       1.281318      -0.708847      -0.037304       0.003871      -0.011729       0.039296      -0.004945       0.008026       0.008602       0.011687      -0.021461      -0.016992       0.004155       0.012838              1.914326       2.391412      -0.452157       0.297334       1.695341      -0.005703       1.656224          -0.000023
           93              H      11.943654      16.642297      16.935158       0.103005       1.091423 0.75248910E+01  0.72855692E+02                                 1.756955                            1.604938      -0.946831       2.422307                    0.998035       3.541989       9.893522       0.492828       1.283653      -0.707373      -0.016088       0.031708       0.015066       0.038616      -0.002482       0.006179       0.014238      -0.001326      -0.014640      -0.017794       0.003616       0.014178              1.872063       1.868129      -0.621779      -0.125130       2.085277       0.289781       1.662784          -0.000032
           94              H      14.112272      16.206720      17.684123       0.122414       1.118444 0.80392043E+01  0.79966955E+02                                 1.845898                            1.704980      -1.354610       2.237644                    0.993587       3.831223      11.225102       0.454100       1.355991      -0.690462       0.014420       0.024889       0.022134       0.036295      -0.006492       0.001112       0.009883       0.001874      -0.014452      -0.013455       0.001874       0.011582              1.918354       1.728242       0.166887       0.339901       1.862015       0.521169       2.164806           0.000509
           95              H      15.036704      11.294890      10.601058       0.116294       0.999781 0.71089869E+01  0.69019021E+02                                 1.760240                            1.639234      -1.293353       2.268107                    0.993360       3.825729      11.310811       0.445082       1.417442      -0.678442      -0.038011      -0.004676      -0.004259       0.038533       0.004080       0.004299       0.002021       0.029323       0.015863      -0.017952       0.003193       0.014759              1.829513       2.546749       0.102106       0.034436       1.516836      -0.010970       1.424955          -0.000059
           96              H      16.225273      11.424636       8.623792       0.120075       1.167823 0.84626798E+01  0.82999596E+02                                 1.744884                            1.638039      -0.802420       2.507063                    0.999560       3.226532       8.595996       0.525250       1.188972      -0.733017      -0.018623      -0.004105      -0.037611       0.042170       0.005849      -0.001646       0.002121       0.025828       0.046093      -0.022016       0.006348       0.015667              1.771926       1.765423       0.008541       0.422580       1.382653       0.047383       2.167701          -0.000003
           97              H      12.902847      15.639079      12.608283       0.113783       1.001255 0.72757160E+01  0.70455778E+02                                 1.711301                            1.620814      -1.076635       2.369542                    0.996637       3.637978      10.451982       0.467136       1.354009      -0.692024      -0.003243      -0.016382       0.030609       0.034868       0.000728      -0.001734       0.001358      -0.013416       0.018065      -0.009964       0.003216       0.006748              1.762226       1.345987      -0.003035      -0.052606       1.888880      -0.467341       2.051812          -0.000129
           98              H      12.865781      17.900373      12.796594       0.124125       1.035029 0.76461845E+01  0.74050816E+02                                 1.683535                            1.614431      -0.808280       2.503885                    0.999534       3.326255       9.180090       0.494761       1.278278      -0.710752      -0.005498       0.012238       0.036746       0.039119      -0.000728      -0.004947       0.000206      -0.013672       0.038895      -0.014250       0.000377       0.013873              1.701710       1.380765      -0.075104      -0.153044       1.686810       0.273137       2.037555          -0.000035
           99              H      13.665111      18.224738       8.846341       0.112637       1.085102 0.78196795E+01  0.76575360E+02                                 1.755478                            1.641320      -1.125092       2.339195                    0.996703       3.626398      10.245785       0.484147       1.291900      -0.704998       0.009459       0.016691      -0.028022       0.033961      -0.000067      -0.005498       0.000806      -0.008309       0.003678      -0.008043       0.003156       0.004887              1.825586       1.372247       0.157975      -0.194048       1.951221      -0.507226       2.153291          -0.000119
          100              H      13.646571      15.956493       8.653750       0.120161       1.105377 0.83289973E+01  0.82450102E+02                                 1.760339                            1.685658      -0.947394       2.434553                    0.998378       3.440591       9.616582       0.483649       1.279314      -0.710238       0.009825      -0.012368      -0.035005       0.038403       0.000352      -0.007295       0.000235      -0.009724       0.031632      -0.012462      -0.000397       0.012860              1.772513       1.402574      -0.041167      -0.107300       1.768789       0.269481       2.146175          -0.000046
          101              H       3.936444      16.968977       3.813299       0.123099       1.219980 0.88319610E+01  0.89792833E+02                                 1.944536                            1.778264      -1.416833       2.206896                    0.993322       3.888906      11.456685       0.448699       1.342661      -0.693324       0.020159       0.018609      -0.021417       0.034805      -0.003895      -0.005036      -0.005313       0.003769      -0.010996      -0.010349       0.003737       0.006611              2.039398       1.928951       0.193003      -0.528561       1.862163      -0.449503       2.327080           0.000623
          102              H      25.282045      18.041702       4.686378       0.107026       1.155108 0.81678582E+01  0.80602691E+02                                 1.822076                            1.671870      -0.953350       2.426282                    0.997608       3.524511       9.892444       0.483656       1.283300      -0.708438      -0.003569       0.037541      -0.011531       0.039434      -0.005174      -0.008770      -0.007998      -0.011606      -0.020204      -0.017051       0.004368       0.012683              1.915854       1.696434      -0.452803       0.005792       2.393820      -0.297878       1.657309          -0.000023
          103              H      23.903489      17.017632       6.235665       0.102362       1.093600 0.75424311E+01  0.73049071E+02                                 1.757126                            1.605176      -0.942487       2.423703                    0.998080       3.544562       9.893914       0.493671       1.281047      -0.707916      -0.032000       0.015966       0.015299       0.038897      -0.002785      -0.014274      -0.006198       0.001429      -0.014417      -0.017903       0.003720       0.014183              1.872180       2.085282      -0.621697      -0.289686       1.868293       0.125054       1.662964          -0.000032
          104              H      24.339062      14.849014       6.984629       0.121894       1.121127 0.80624151E+01  0.80266240E+02                                 1.849837                            1.708163      -1.361799       2.234481                    0.993429       3.837266      11.252445       0.453329       1.357140      -0.690225      -0.024914      -0.014366       0.022250       0.036361      -0.006630      -0.009991      -0.001221      -0.001596      -0.014644      -0.013628       0.001865       0.011763              1.922669       1.866167       0.167697      -0.523362       1.731638      -0.341303       2.170204           0.000510
          105              H      17.666414      25.509075      21.300552       0.116559       1.000143 0.71126563E+01  0.69068726E+02                                 1.761130                            1.639995      -1.296312       2.266942                    0.993341       3.827288      11.319341       0.444807       1.418028      -0.678321       0.005135       0.037831      -0.004125       0.038400       0.003650      -0.002073      -0.004337      -0.029427       0.015611      -0.017866       0.003117       0.014749              1.830469       1.517499       0.102219       0.010972       2.548405      -0.034500       1.425504          -0.000060
          106              H      17.536664      24.320505      19.323285       0.119410       1.171405 0.84933827E+01  0.83378405E+02                                 1.748780                            1.641255      -0.803578       2.505973                    0.999506       3.230644       8.611716       0.524603       1.189331      -0.732942       0.004409       0.018913      -0.037645       0.042359       0.005891      -0.001874       0.001596      -0.025956       0.046598      -0.022144       0.006341       0.015802              1.776034       1.385070       0.008596      -0.047590       1.769393      -0.424574       2.173640          -0.000003
          107              H       1.737703      16.058434       1.908790       0.113043       1.001363 0.72747916E+01  0.70415309E+02                                 1.708404                            1.618396      -1.059826       2.375818                    0.996811       3.634721      10.426120       0.468683       1.350144      -0.692806       0.016734       0.003579       0.030725       0.035169       0.000757      -0.001430       0.001640       0.013813       0.018742      -0.010251       0.003265       0.006987              1.759061       1.885328      -0.003064       0.465641       1.344194       0.052428       2.047660          -0.000129
          108              H      22.645409      16.095505       2.097101       0.123743       1.037069 0.76653480E+01  0.74297352E+02                                 1.687388                            1.617731      -0.816754       2.500700                    0.999477       3.329425       9.198462       0.493574       1.280301      -0.710333      -0.012340       0.005262       0.036833       0.039200      -0.000824      -0.000246       0.004926       0.013763       0.039539      -0.014393       0.000321       0.014072              1.705732       1.690535      -0.075484      -0.274621       1.383293       0.153779       2.043368          -0.000036
          109              H      10.736567      26.880679      19.545835       0.114138       1.083090 0.78042152E+01  0.76411337E+02                                 1.755833                            1.641647      -1.138546       2.334259                    0.996530       3.624142      10.249616       0.483077       1.294975      -0.704347      -0.016184      -0.009035      -0.027626       0.033268       0.000125      -0.000954       0.005593       0.008360       0.003538      -0.008160       0.003199       0.004962              1.825980       1.951690       0.158012       0.507347       1.372496       0.194077       2.153755          -0.000119
          110              H      13.004812      26.899214      19.353244       0.120109       1.105873 0.83336007E+01  0.82508341E+02                                 1.761001                            1.686241      -0.946313       2.434976                    0.998414       3.441153       9.619376       0.483507       1.279494      -0.710202       0.012703      -0.009629      -0.034945       0.038409       0.000504      -0.000143       0.007238       0.009787       0.031775      -0.012484      -0.000380       0.012864              1.773202       1.769532      -0.041202      -0.269646       1.403008       0.107359       2.147067          -0.000047
          111              H       7.648099       6.200025       3.813299       0.121041       1.227587 0.88947994E+01  0.90566856E+02                                 1.950097                            1.782619      -1.475716       2.179192                    0.992929       3.899796      11.486877       0.449015       1.339714      -0.693899      -0.020482      -0.018895      -0.022095       0.035563      -0.004020       0.005056       0.005477       0.003994      -0.012026      -0.010669       0.003791       0.006879              2.045607       1.934440       0.194314       0.531495       1.867371       0.452099       2.335009           0.000625
          112              H       9.471498       5.127301       4.686378       0.106715       1.155453 0.81707497E+01  0.80622976E+02                                 1.820747                            1.670875      -0.945012       2.429067                    0.997691       3.525191       9.887682       0.484453       1.281320      -0.708847       0.003871      -0.037305      -0.011729       0.039296      -0.004945       0.008602       0.008026      -0.011687      -0.021461      -0.016992       0.004155       0.012838              1.914324       1.695338      -0.452155      -0.005703       2.391411       0.297334       1.656223          -0.000023
          113              H      10.850055       6.151371       6.235665       0.103007       1.091413 0.75248135E+01  0.72854772E+02                                 1.756948                            1.604932      -0.946827       2.422311                    0.998035       3.541972       9.893471       0.492828       1.283656      -0.707372       0.031708      -0.016089       0.015066       0.038617      -0.002482       0.014238       0.006179       0.001327      -0.014640      -0.017794       0.003616       0.014178              1.872055       2.085265      -0.621775       0.289779       1.868123      -0.125131       1.662778          -0.000032
          114              H      10.414482       8.319990       6.984629       0.122413       1.118445 0.80392061E+01  0.79966946E+02                                 1.845896                            1.704978      -1.354611       2.237643                    0.993587       3.831221      11.225080       0.454102       1.355987      -0.690463       0.024891       0.014420       0.022135       0.036296      -0.006492       0.009883       0.001112      -0.001875      -0.014452      -0.013455       0.001874       0.011581              1.918352       1.862013       0.166887       0.521169       1.728239       0.339900       2.164803           0.000509
          115              H      17.087180      20.828937      21.300552       0.116295       0.999773 0.71089104E+01  0.69018086E+02                                 1.760230                            1.639225      -1.293344       2.268113                    0.993360       3.825707      11.310726       0.445083       1.417442      -0.678442      -0.004676      -0.038011      -0.004260       0.038533       0.004080       0.002021       0.004299      -0.029324       0.015863      -0.017952       0.003193       0.014759              1.829503       1.516829       0.102106      -0.010970       2.546732       0.034436       1.424948          -0.000060
          116              H      17.216928      22.017506      19.323285       0.120078       1.167811 0.84625717E+01  0.82998289E+02                                 1.744876                            1.638031      -0.802412       2.507070                    0.999560       3.226506       8.595920       0.525250       1.188976      -0.733017      -0.004105      -0.018623      -0.037612       0.042170       0.005849       0.002121      -0.001646      -0.025828       0.046094      -0.022016       0.006348       0.015668              1.771917       1.382647       0.008541       0.047383       1.765413       0.422578       2.167690          -0.000003
          117              H       9.846838       7.110567       1.908790       0.113788       1.001233 0.72755232E+01  0.70453469E+02                                 1.711280                            1.620795      -1.076627       2.369550                    0.996637       3.637934      10.451835       0.467137       1.354015      -0.692023      -0.016381      -0.003244       0.030610       0.034869       0.000728       0.001358      -0.001735       0.013417       0.018064      -0.009964       0.003216       0.006748              1.762205       1.888856      -0.003036      -0.467332       1.345974      -0.052604       2.051784          -0.000128
          118              H      12.108132       7.073496       2.097101       0.124131       1.034999 0.76459063E+01  0.74047458E+02                                 1.683505                            1.614404      -0.808271       2.503895                    0.999535       3.326196       9.179890       0.494764       1.278282      -0.710751       0.012238      -0.005499       0.036747       0.039120      -0.000728       0.000206      -0.004947       0.013673       0.038896      -0.014251       0.000377       0.013874              1.701679       1.686779      -0.075102       0.273128       1.380745      -0.153041       2.037514          -0.000036
          119              H      24.017025      19.457332      19.545835       0.112640       1.085079 0.78194703E+01  0.76572824E+02                                 1.755455                            1.641301      -1.125079       2.339205                    0.996703       3.626359      10.245653       0.484148       1.291905      -0.704998       0.016691       0.009459      -0.028023       0.033961      -0.000067       0.000807      -0.005498       0.008310       0.003676      -0.008043       0.003157       0.004887              1.825562       1.951195       0.157970      -0.507214       1.372232      -0.194042       2.153259          -0.000119
          120              H      21.748780      19.438796      19.353244       0.120166       1.105346 0.83287137E+01  0.82446648E+02                                 1.760313                            1.685635      -0.947376       2.434567                    0.998378       3.440538       9.616417       0.483649       1.279323      -0.710236      -0.012368       0.009825      -0.035006       0.038404       0.000352       0.000235      -0.007295       0.009724       0.031632      -0.012463      -0.000397       0.012860              1.772486       1.768763      -0.041167       0.269473       1.402557      -0.107297       2.146139          -0.000047
          121              H      23.576816      21.313167      14.512793       0.121622       1.225964 0.88812005E+01  0.90392770E+02                                 1.948237                            1.781161      -1.410427       2.208318                    0.993304       3.896941      11.475776       0.449240       1.339572      -0.693925      -0.018549       0.020579      -0.021932       0.035335       0.004018       0.005561      -0.005072      -0.003787      -0.011638      -0.010689       0.003945       0.006745              2.043513       1.865609      -0.193897       0.451258       1.932581      -0.530572       2.332349           0.000625
          122              H      22.504088      19.489767      15.385872       0.106898       1.156778 0.81827650E+01  0.80787009E+02                                 1.823725                            1.673290      -0.949106       2.427544                    0.997597       3.527796       9.904104       0.483494       1.283139      -0.708457      -0.037654      -0.004060      -0.011281       0.039517       0.004854       0.008149      -0.008627       0.011389      -0.020305      -0.016873       0.004237       0.012637              1.917659       2.396263       0.453504       0.298196       1.698007       0.005755       1.658706          -0.000023
          123              H      23.528156      18.111212      16.935158       0.101930       1.092897 0.75354781E+01  0.72953799E+02                                 1.755332                            1.603649      -0.936231       2.426150                    0.998101       3.542455       9.881226       0.494345       1.279790      -0.708197      -0.016698      -0.032032       0.015466       0.039295       0.002618       0.006171      -0.014175      -0.001740      -0.014554      -0.017729       0.003525       0.014205              1.870195       1.866320       0.620692      -0.124861       2.082951      -0.289302       1.661313          -0.000032
          124              H      25.696776      18.546789      17.684123       0.123728       1.116757 0.80263258E+01  0.79832927E+02                                 1.846622                            1.705560      -1.368910       2.232459                    0.993488       3.830167      11.233570       0.453098       1.359090      -0.689843       0.014406      -0.024347       0.021819       0.035727       0.006680       0.001144      -0.009899       0.001499      -0.014157      -0.013465       0.001713       0.011752              1.919157       1.728848      -0.167016       0.340200       1.862830      -0.521625       2.165795           0.000509
          125              H      26.621225      23.458615      10.601058       0.117493       0.996638 0.70837805E+01  0.68736218E+02                                 1.759135                            1.638321      -1.300343       2.265962                    0.993227       3.822388      11.310141       0.444244       1.420902      -0.677802      -0.037452       0.005390      -0.004129       0.038063      -0.003501       0.004261      -0.002112       0.029442       0.015666      -0.017857       0.003195       0.014662              1.828298       2.544741      -0.101983       0.034413       1.515990       0.010981       1.424165          -0.000060
          126              H       4.640794      23.328869       8.623792       0.118705       1.172822 0.85046311E+01  0.83498190E+02                                 1.748143                            1.640716      -0.802555       2.505552                    0.999508       3.234128       8.615328       0.525584       1.186978      -0.733466      -0.019203       0.004395      -0.037630       0.042475      -0.005709      -0.001384      -0.002039       0.025878       0.046925      -0.022102       0.006231       0.015870              1.775364       1.768702      -0.008569       0.424244       1.384682      -0.047547       2.172708          -0.000003
          127              H      24.487353      19.114429      12.608283       0.114956       0.995836 0.72284328E+01  0.69877765E+02                                 1.704676                            1.615277      -1.069866       2.373004                    0.996768       3.626392      10.406766       0.468091       1.353571      -0.692140      -0.003328       0.015977       0.030434       0.034534      -0.000628      -0.001699      -0.001561      -0.013401       0.017615      -0.009867       0.003074       0.006792              1.755033       1.341948       0.003117      -0.052185       1.880855       0.463410       2.042296          -0.000128
          128              H      24.450279      16.853134      12.796594       0.124136       1.037681 0.76702684E+01  0.74361298E+02                                 1.688459                            1.618558      -0.819681       2.499505                    0.999498       3.329789       9.202222       0.493279       1.280788      -0.710224      -0.005322      -0.012227       0.036700       0.039048       0.000762      -0.004970      -0.000085      -0.013526       0.039223      -0.014243       0.000260       0.013983              1.706892       1.383920       0.075610      -0.154030       1.691532      -0.275182       2.045224          -0.000035
          129              H      25.249608      16.528767       8.846341       0.112840       1.090347 0.78682443E+01  0.77213576E+02                                 1.765268                            1.649554      -1.201766       2.304688                    0.996039       3.638290      10.309091       0.481287       1.296840      -0.703931       0.009192      -0.016543      -0.027714       0.033560      -0.000074      -0.005568      -0.000787      -0.008221       0.002858      -0.008055       0.003295       0.004760              1.836320       1.378509      -0.159601      -0.196062       1.963128       0.512599       2.167322          -0.000118
          130              H      25.231076      18.797012       8.653750       0.120064       1.108363 0.83590487E+01  0.82832049E+02                                 1.764339                            1.689374      -0.950963       2.432921                    0.998325       3.445718       9.639598       0.482768       1.280342      -0.710010       0.010091       0.012644      -0.034824       0.038398      -0.000281      -0.007160      -0.000214      -0.009707       0.032031      -0.012422      -0.000477       0.012898              1.776542       1.405302       0.041284      -0.107651       1.773004      -0.270326       2.151319          -0.000046
          131              H      11.176774      25.024841      14.512793       0.123238       1.218988 0.88221925E+01  0.89642762E+02                                 1.940944                            1.775336      -1.405681       2.211122                    0.993410       3.885649      11.433038       0.449937       1.339725      -0.693905       0.018740      -0.019892      -0.021518       0.034784       0.003905      -0.005531       0.005145      -0.003886      -0.011533      -0.010655       0.003908       0.006747              2.035416       1.858758      -0.192373      -0.448032       1.925396       0.526907       2.322093           0.000622
          132              H      12.249502      26.848242      15.385872       0.108081       1.154980 0.81676922E+01  0.80620013E+02                                 1.823738                            1.673190      -0.954776       2.425427                    0.997560       3.525185       9.903269       0.482770       1.285352      -0.707985       0.036727       0.003223      -0.011467       0.038610       0.005164      -0.007966       0.008697       0.011975      -0.020924      -0.017090       0.004181       0.012909              1.917749       2.396626       0.453581      -0.298403       1.697952      -0.005832       1.658669          -0.000023
          133              H      11.225435      28.226797      16.935158       0.102453       1.091622 0.75269276E+01  0.72878802E+02                                 1.756999                            1.605084      -0.950204       2.420750                    0.997972       3.542813       9.895371       0.492849       1.283539      -0.707403       0.016106       0.031627       0.015380       0.038681       0.002822      -0.006075       0.014256      -0.001752      -0.014907      -0.017868       0.003649       0.014219              1.872062       1.868255       0.621628       0.124985       2.085091       0.289614       1.662841          -0.000032
          134              H      32.225816      27.791220      17.684123       0.123631       1.117472 0.80326253E+01  0.79919822E+02                                 1.848284                            1.706893      -1.372008       2.231265                    0.993456       3.832032      11.244681       0.452608       1.360149      -0.689635      -0.014223       0.024595       0.021826       0.035827       0.006636      -0.001261       0.009909       0.001671      -0.014396      -0.013559       0.001890       0.011669              1.920975       1.730303      -0.167395      -0.340855       1.864560       0.522556       2.168063           0.000509
          135              H       8.132362      22.879390      10.601058       0.116754       0.997496 0.70883483E+01  0.68759654E+02                                 1.756806                            1.636293      -1.287826       2.270875                    0.993441       3.818064      11.278492       0.445768       1.416473      -0.678647       0.037847      -0.005054      -0.004115       0.038404      -0.003851      -0.004315       0.002042       0.029338       0.015500      -0.017846       0.003097       0.014750              1.825792       2.540718      -0.101804      -0.034310       1.514184      -0.010949       1.422473          -0.000059
          136              H       6.943792      23.009136       8.623792       0.118465       1.169106 0.84713616E+01  0.83078189E+02                                 1.743361                            1.636650      -0.797598       2.508268                    0.999576       3.229949       8.595342       0.526724       1.185740      -0.733762       0.019168      -0.004305      -0.038271       0.043018      -0.005819       0.001651       0.001975       0.025946       0.046081      -0.022037       0.006381       0.015657              1.770361       1.763852      -0.008535      -0.422149       1.381577       0.047330       2.165653          -0.000003
          137              H      10.266235      27.223579      12.608283       0.114650       0.996351 0.72304011E+01  0.69881520E+02                                 1.703191                            1.613854      -1.060816       2.376311                    0.996882       3.624295      10.389881       0.469147       1.350820      -0.692691       0.003558      -0.015967       0.030526       0.034633      -0.000665       0.001656       0.001456      -0.013560       0.017896      -0.009984       0.003200       0.006783              1.753498       1.340872       0.003055       0.052161       1.879071      -0.462991       2.040550          -0.000128
          138              H      10.303309      29.484873      12.796594       0.123953       1.036747 0.76595624E+01  0.74204682E+02                                 1.684510                            1.615071      -0.806801       2.504540                    0.999572       3.328297       9.183947       0.495072       1.277058      -0.710999       0.005525       0.012545       0.036883       0.039348       0.000622       0.005014       0.000099      -0.013469       0.039202      -0.014215       0.000222       0.013993              1.702810       1.381244       0.075264       0.153357       1.687561       0.273887       2.039624          -0.000035
          139              H       9.503938       6.640238       8.846341       0.113404       1.089046 0.78574956E+01  0.77086611E+02                                 1.764363                            1.648825      -1.205762       2.303214                    0.995990       3.636145      10.303701       0.481188       1.297467      -0.703802      -0.009259       0.016379      -0.027580       0.033386       0.000072       0.005661       0.000886      -0.008083       0.002593      -0.008078       0.003150       0.004927              1.835318       1.377969      -0.159431       0.195859       1.962051      -0.511986       2.165934          -0.000119
          140              H       9.522509      27.540993       8.653750       0.119665       1.107918 0.83553327E+01  0.82795766E+02                                 1.765026                            1.689943      -0.958312       2.430036                    0.998311       3.445077       9.641542       0.482225       1.281775      -0.709728      -0.009776      -0.012457      -0.034991       0.038407      -0.000385       0.007058       0.000196      -0.009587       0.032098      -0.012324      -0.000541       0.012865              1.777265       1.405709       0.041319       0.107733       1.773683       0.270625       2.152402          -0.000047
          141              H      30.817123      17.784529      17.585688       0.123100       1.219977 0.88319331E+01  0.89792464E+02                                 1.944532                            1.778260      -1.416833       2.206896                    0.993322       3.888897      11.456647       0.448700       1.342660      -0.693325      -0.020159      -0.018609       0.021417       0.034805      -0.003895      -0.005036      -0.005312       0.003769      -0.010996      -0.010348       0.003737       0.006611              2.039393       1.928947       0.193003      -0.528560       1.862158      -0.449501       2.327074           0.000623
          142              H       9.471522      16.711804      16.712609       0.107027       1.155104 0.81678228E+01  0.80602249E+02                                 1.822072                            1.671866      -0.953351       2.426282                    0.997608       3.524502       9.892411       0.483657       1.283300      -0.708438       0.003568      -0.037541       0.011532       0.039434      -0.005174      -0.008769      -0.007998      -0.011606      -0.020204      -0.017051       0.004368       0.012683              1.915849       1.696430      -0.452801       0.005792       2.393813      -0.297877       1.657305          -0.000023
          143              H      10.850078      17.735874      15.163322       0.102361       1.093606 0.75424835E+01  0.73049696E+02                                 1.757131                            1.605180      -0.942494       2.423699                    0.998080       3.544572       9.893946       0.493671       1.281046      -0.707916       0.032000      -0.015966      -0.015299       0.038897      -0.002785      -0.014274      -0.006198       0.001429      -0.014418      -0.017903       0.003720       0.014183              1.872186       2.085289      -0.621700      -0.289687       1.868300       0.125054       1.662968          -0.000032
          144              H      10.414505      19.904492      14.414358       0.121893       1.121130 0.80624396E+01  0.80266482E+02                                 1.849834                            1.708160      -1.361804       2.234478                    0.993429       3.837267      11.252419       0.453332       1.357132      -0.690226       0.024913       0.014366      -0.022249       0.036360      -0.006630      -0.009991      -0.001221      -0.001596      -0.014645      -0.013628       0.001865       0.011763              1.922666       1.866163       0.167697      -0.523360       1.731636      -0.341303       2.170199           0.000510
          145              H      17.087153       9.244431       0.098435       0.116558       1.000143 0.71126579E+01  0.69068732E+02                                 1.761128                            1.639995      -1.296309       2.266943                    0.993341       3.827288      11.319333       0.444808       1.418026      -0.678322      -0.005135      -0.037831       0.004125       0.038400       0.003650      -0.002072      -0.004337      -0.029428       0.015611      -0.017866       0.003117       0.014749              1.830468       1.517499       0.102218       0.010972       2.548401      -0.034499       1.425503          -0.000060
          146              H      17.216903      10.433001       2.075702       0.119409       1.171411 0.84934335E+01  0.83379005E+02                                 1.748783                            1.641258      -0.803583       2.505969                    0.999506       3.230652       8.611735       0.524603       1.189328      -0.732943      -0.004409      -0.018912       0.037645       0.042358       0.005891      -0.001874       0.001597      -0.025955       0.046599      -0.022143       0.006341       0.015803              1.776038       1.385072       0.008596      -0.047590       1.769396      -0.424575       2.173646          -0.000003
          147              H      33.015864      18.695072      19.490197       0.113044       1.001361 0.72747682E+01  0.70415022E+02                                 1.708401                            1.618393      -1.059823       2.375820                    0.996811       3.634715      10.426097       0.468684       1.350144      -0.692806      -0.016735      -0.003579      -0.030725       0.035169       0.000757      -0.001430       0.001640       0.013813       0.018741      -0.010251       0.003265       0.006987              1.759058       1.885325      -0.003064       0.465640       1.344192       0.052428       2.047656          -0.000128
          148              H      12.108158      18.658001      19.301886       0.123745       1.037057 0.76652445E+01  0.74296097E+02                                 1.687376                            1.617720      -0.816748       2.500704                    0.999477       3.329407       9.198396       0.493576       1.280301      -0.710333       0.012339      -0.005262      -0.036833       0.039200      -0.000824      -0.000246       0.004926       0.013764       0.039538      -0.014393       0.000321       0.014072              1.705719       1.690523      -0.075483      -0.274616       1.383285       0.153777       2.043350          -0.000036
          149              H      24.017000       7.872827       1.853152       0.114141       1.083071 0.78040461E+01  0.76409277E+02                                 1.755814                            1.641631      -1.138534       2.334268                    0.996531       3.624106      10.249492       0.483078       1.294978      -0.704346       0.016183       0.009036       0.027626       0.033268       0.000125      -0.000955       0.005593       0.008360       0.003537      -0.008161       0.003199       0.004962              1.825960       1.951667       0.158009       0.507338       1.372483       0.194073       2.153729          -0.000119
          150              H      21.748755       7.854292       2.045743       0.120112       1.105858 0.83334529E+01  0.82506524E+02                                 1.760986                            1.686228      -0.946305       2.434983                    0.998414       3.441122       9.619273       0.483508       1.279496      -0.710201      -0.012703       0.009630       0.034945       0.038409       0.000504      -0.000143       0.007238       0.009787       0.031775      -0.012484      -0.000380       0.012864              1.773188       1.769517      -0.041202      -0.269643       1.402998       0.107358       2.147049          -0.000047
          151              H      27.105468      28.553481      17.585688       0.121041       1.227580 0.88947430E+01  0.90566154E+02                                 1.950091                            1.782615      -1.475706       2.179196                    0.992929       3.899789      11.486855       0.449015       1.339716      -0.693898       0.020481       0.018895       0.022096       0.035563      -0.004020       0.005056       0.005478       0.003994      -0.012028      -0.010670       0.003791       0.006879              2.045601       1.934435       0.194313       0.531492       1.867366       0.452096       2.335001           0.000625
          152              H      25.282069      29.626205      16.712609       0.106714       1.155459 0.81707982E+01  0.80623583E+02                                 1.820753                            1.670881      -0.945017       2.429064                    0.997690       3.525203       9.887727       0.484452       1.281320      -0.708847      -0.003871       0.037304       0.011729       0.039296      -0.004945       0.008603       0.008026      -0.011687      -0.021460      -0.016992       0.004155       0.012838              1.914331       1.695345      -0.452157      -0.005703       2.391419       0.297335       1.656229          -0.000023
          153              H      23.903512      28.602135      15.163322       0.103008       1.091412 0.75248047E+01  0.72854710E+02                                 1.756950                            1.604934      -0.946827       2.422312                    0.998035       3.541974       9.893497       0.492826       1.283661      -0.707371      -0.031708       0.016088      -0.015067       0.038617      -0.002482       0.014238       0.006179       0.001327      -0.014640      -0.017794       0.003616       0.014178              1.872058       2.085268      -0.621776       0.289780       1.868125      -0.125131       1.662781          -0.000032
          154              H      24.339085      26.433516      14.414358       0.122415       1.118428 0.80390604E+01  0.79965161E+02                                 1.845882                            1.704966      -1.354585       2.237657                    0.993588       3.831189      11.224975       0.454102       1.355993      -0.690462      -0.024891      -0.014420      -0.022136       0.036297      -0.006493       0.009884       0.001112      -0.001878      -0.014454      -0.013457       0.001875       0.011582              1.918337       1.861998       0.166885       0.521162       1.728227       0.339896       2.164785           0.000510
          155              H      17.666387      13.924569       0.098435       0.116297       0.999767 0.71088629E+01  0.69017533E+02                                 1.760227                            1.639222      -1.293349       2.268112                    0.993360       3.825696      11.310699       0.445082       1.417446      -0.678441       0.004676       0.038011       0.004260       0.038534       0.004080       0.002021       0.004299      -0.029324       0.015863      -0.017952       0.003193       0.014759              1.829499       1.516826       0.102106      -0.010970       2.546726       0.034436       1.424945          -0.000060
          156              H      17.536639      12.736000       2.075702       0.120079       1.167812 0.84625859E+01  0.82998499E+02                                 1.744881                            1.638035      -0.802416       2.507069                    0.999560       3.226504       8.595930       0.525248       1.188980      -0.733016       0.004106       0.018624       0.037612       0.042170       0.005849       0.002121      -0.001646      -0.025828       0.046093      -0.022016       0.006348       0.015667              1.771922       1.382651       0.008541       0.047383       1.765418       0.422580       2.167698          -0.000003
          157              H      24.906729      27.642939      19.490197       0.113786       1.001245 0.72756273E+01  0.70454746E+02                                 1.711295                            1.620808      -1.076636       2.369544                    0.996637       3.637961      10.451941       0.467135       1.354016      -0.692022       0.016382       0.003244      -0.030609       0.034868       0.000728       0.001358      -0.001734       0.013417       0.018065      -0.009964       0.003216       0.006748              1.762220       1.888873      -0.003036      -0.467339       1.345983      -0.052605       2.051804          -0.000129
          158              H      22.645435      27.680010      19.301886       0.124129       1.035010 0.76460066E+01  0.74048678E+02                                 1.683517                            1.614415      -0.808275       2.503892                    0.999534       3.326217       9.179966       0.494762       1.278282      -0.710751      -0.012238       0.005499      -0.036747       0.039120      -0.000728       0.000206      -0.004947       0.013673       0.038896      -0.014251       0.000377       0.013874              1.701691       1.686791      -0.075103       0.273131       1.380753      -0.153042       2.037530          -0.000036
          159              H      10.736542      15.296174       1.853152       0.112638       1.085092 0.78195915E+01  0.76574305E+02                                 1.755468                            1.641313      -1.125088       2.339198                    0.996703       3.626388      10.245753       0.484147       1.291903      -0.704998      -0.016691      -0.009458       0.028023       0.033961      -0.000066       0.000806      -0.005498       0.008310       0.003677      -0.008043       0.003157       0.004887              1.825576       1.951211       0.157972      -0.507220       1.372241      -0.194045       2.153277          -0.000119
          160              H      13.004787      15.314710       2.045743       0.120162       1.105372 0.83289529E+01  0.82449606E+02                                 1.760338                            1.685658      -0.947395       2.434554                    0.998378       3.440585       9.616582       0.483647       1.279321      -0.710236       0.012368      -0.009824       0.035005       0.038404       0.000352       0.000236      -0.007295       0.009724       0.031632      -0.012462      -0.000397       0.012860              1.772512       1.768790      -0.041168       0.269480       1.402574      -0.107300       2.146174          -0.000047
          161              H      11.176751      13.440339       6.886194       0.121619       1.225986 0.88814035E+01  0.90395313E+02                                 1.948255                            1.781177      -1.410458       2.208301                    0.993304       3.896984      11.475916       0.449239       1.339565      -0.693926       0.018549      -0.020580       0.021931       0.035335       0.004017       0.005560      -0.005071      -0.003785      -0.011635      -0.010688       0.003945       0.006743              2.043533       1.865627      -0.193898       0.451265       1.932598      -0.530579       2.332372           0.000625
          162              H      12.249479      15.263739       6.013115       0.106897       1.156779 0.81827700E+01  0.80787023E+02                                 1.823722                            1.673287      -0.949103       2.427545                    0.997597       3.527794       9.904077       0.483496       1.283134      -0.708458       0.037654       0.004060       0.011280       0.039516       0.004854       0.008149      -0.008627       0.011388      -0.020306      -0.016873       0.004237       0.012637              1.917655       2.396258       0.453503       0.298195       1.698004       0.005755       1.658702          -0.000023
          163              H      11.225411      16.642294       4.463829       0.101931       1.092888 0.75354057E+01  0.72952944E+02                                 1.755325                            1.603643      -0.936224       2.426155                    0.998101       3.542440       9.881183       0.494345       1.279794      -0.708196       0.016698       0.032032      -0.015467       0.039295       0.002618       0.006171      -0.014175      -0.001740      -0.014554      -0.017729       0.003525       0.014205              1.870187       1.866312       0.620688      -0.124860       2.082942      -0.289300       1.661307          -0.000032
          164              H       9.056791      16.206717       3.714864       0.123729       1.116751 0.80262631E+01  0.79832184E+02                                 1.846619                            1.705556      -1.368908       2.232463                    0.993488       3.830154      11.233540       0.453097       1.359096      -0.689842      -0.014406       0.024347      -0.021819       0.035727       0.006680       0.001144      -0.009899       0.001500      -0.014156      -0.013465       0.001713       0.011752              1.919155       1.728844      -0.167017       0.340200       1.862828      -0.521625       2.165792           0.000509
          165              H       8.132342      11.294891      10.797929       0.117490       0.996649 0.70838742E+01  0.68737310E+02                                 1.759142                            1.638327      -1.300329       2.265965                    0.993227       3.822409      11.310194       0.444245       1.420894      -0.677804       0.037452      -0.005390       0.004128       0.038062      -0.003501       0.004260      -0.002112       0.029442       0.015668      -0.017857       0.003195       0.014662              1.828306       2.544753      -0.101984       0.034413       1.515996       0.010981       1.424170          -0.000060
          166              H       6.943773      11.424637      12.775195       0.118704       1.172818 0.85045955E+01  0.83497715E+02                                 1.748136                            1.640709      -0.802548       2.505554                    0.999508       3.234127       8.615306       0.525587       1.186973      -0.733467       0.019202      -0.004395       0.037631       0.042475      -0.005709      -0.001384      -0.002039       0.025879       0.046927      -0.022102       0.006231       0.015871              1.775355       1.768694      -0.008568       0.424241       1.384676      -0.047546       2.172696          -0.000004
          167              H      10.266214      15.639077       8.790704       0.114960       0.995815 0.72282441E+01  0.69875463E+02                                 1.704651                            1.615255      -1.069848       2.373016                    0.996768       3.626343      10.406580       0.468094       1.353570      -0.692141       0.003327      -0.015977      -0.030435       0.034534      -0.000628      -0.001699      -0.001561      -0.013401       0.017614      -0.009867       0.003074       0.006792              1.755007       1.341931       0.003116      -0.052184       1.880826       0.463399       2.042263          -0.000128
          168              H      10.303288      17.900372       8.602393       0.124140       1.037661 0.76700753E+01  0.74358943E+02                                 1.688437                            1.618538      -0.819670       2.499514                    0.999498       3.329746       9.202067       0.493282       1.280788      -0.710224       0.005321       0.012228      -0.036701       0.039049       0.000762      -0.004970      -0.000085      -0.013527       0.039223      -0.014243       0.000260       0.013983              1.706869       1.383904       0.075608      -0.154027       1.691508      -0.275177       2.045194          -0.000036
          169              H       9.503959      18.224739      12.552646       0.112842       1.090338 0.78681583E+01  0.77212500E+02                                 1.765256                            1.649544      -1.201758       2.304693                    0.996039       3.638267      10.309001       0.481289       1.296838      -0.703932      -0.009193       0.016543       0.027714       0.033560      -0.000074      -0.005568      -0.000787      -0.008221       0.002858      -0.008055       0.003295       0.004760              1.836307       1.378501      -0.159599      -0.196059       1.963115       0.512594       2.167306          -0.000119
          170              H       9.522491      15.956494      12.745237       0.120067       1.108340 0.83588327E+01  0.82829359E+02                                 1.764314                            1.689352      -0.950946       2.432932                    0.998325       3.445677       9.639446       0.482771       1.280342      -0.710010      -0.010092      -0.012644       0.034825       0.038399      -0.000281      -0.007160      -0.000214      -0.009708       0.032031      -0.012422      -0.000476       0.012899              1.776516       1.405285       0.041283      -0.107648       1.772979      -0.270319       2.151285          -0.000047
          171              H      23.576793       9.728665       6.886194       0.123240       1.218986 0.88221735E+01  0.89642604E+02                                 1.940950                            1.775340      -1.405678       2.211126                    0.993410       3.885646      11.433066       0.449934       1.339735      -0.693903      -0.018740       0.019892       0.021519       0.034784       0.003904      -0.005531       0.005145      -0.003886      -0.011533      -0.010655       0.003909       0.006747              2.035422       1.858764      -0.192374      -0.448036       1.925401       0.526909       2.322102           0.000622
          172              H      22.504065       7.905264       6.013115       0.108081       1.154980 0.81676893E+01  0.80619992E+02                                 1.823738                            1.673190      -0.954776       2.425427                    0.997560       3.525187       9.903281       0.482769       1.285354      -0.707985      -0.036726      -0.003223       0.011468       0.038610       0.005164      -0.007966       0.008697       0.011975      -0.020924      -0.017090       0.004181       0.012909              1.917750       2.396628       0.453581      -0.298404       1.697953      -0.005832       1.658671          -0.000023
          173              H      23.528132       6.526709       4.463829       0.102451       1.091630 0.75269882E+01  0.72879513E+02                                 1.757005                            1.605088      -0.950210       2.420746                    0.997972       3.542826       9.895406       0.492849       1.283535      -0.707404      -0.016106      -0.031627      -0.015379       0.038681       0.002822      -0.006075       0.014256      -0.001751      -0.014907      -0.017868       0.003649       0.014219              1.872068       1.868261       0.621632       0.124986       2.085098       0.289615       1.662845          -0.000032
          174              H       2.527751       6.962286       3.714864       0.123628       1.117484 0.80327298E+01  0.79921100E+02                                 1.848294                            1.706902      -1.372011       2.231261                    0.993456       3.832057      11.244761       0.452608       1.360146      -0.689635       0.014222      -0.024595      -0.021825       0.035827       0.006636      -0.001261       0.009909       0.001669      -0.014395      -0.013558       0.001889       0.011669              1.920986       1.730312      -0.167395      -0.340857       1.864570       0.522561       2.168076           0.000509
          175              H      26.621205      11.874116      10.797929       0.116755       0.997493 0.70883206E+01  0.68759335E+02                                 1.756805                            1.636291      -1.287832       2.270873                    0.993441       3.818058      11.278479       0.445768       1.416475      -0.678646      -0.037848       0.005053       0.004115       0.038405      -0.003851      -0.004315       0.002042       0.029338       0.015500      -0.017846       0.003097       0.014750              1.825791       2.540718      -0.101804      -0.034311       1.514183      -0.010949       1.422471          -0.000060
          176              H      27.809775      11.744370      12.775195       0.118466       1.169103 0.84713416E+01  0.83077976E+02                                 1.743362                            1.636650      -0.797596       2.508270                    0.999576       3.229946       8.595344       0.526722       1.185744      -0.733761      -0.019169       0.004305       0.038270       0.043018      -0.005820       0.001651       0.001974       0.025947       0.046081      -0.022038       0.006381       0.015656              1.770361       1.763853      -0.008535      -0.422149       1.381578       0.047330       2.165653          -0.000003
          177              H      24.487332       7.529927       8.790704       0.114648       0.996363 0.72305139E+01  0.69882884E+02                                 1.703204                            1.613866      -1.060823       2.376305                    0.996882       3.624324      10.389985       0.469145       1.350819      -0.692691      -0.003559       0.015967      -0.030525       0.034632      -0.000665       0.001656       0.001456      -0.013560       0.017897      -0.009983       0.003200       0.006783              1.753512       1.340880       0.003055       0.052161       1.879086      -0.462997       2.040568          -0.000128
          178              H      24.450258       5.268633       8.602393       0.123948       1.036773 0.76597998E+01  0.74207569E+02                                 1.684538                            1.615096      -0.806816       2.504530                    0.999572       3.328346       9.184124       0.495068       1.277058      -0.710999      -0.005526      -0.012545      -0.036882       0.039347       0.000622       0.005014       0.000099      -0.013468       0.039202      -0.014215       0.000222       0.013993              1.702838       1.381263       0.075266       0.153361       1.687589       0.273895       2.039662          -0.000035
          179              H      25.249629      28.113268      12.552646       0.113400       1.089076 0.78577629E+01  0.77089919E+02                                 1.764397                            1.648854      -1.205791       2.303197                    0.995990       3.636206      10.303933       0.481184       1.297468      -0.703801       0.009257      -0.016380       0.027579       0.033386       0.000072       0.005661       0.000885      -0.008082       0.002593      -0.008077       0.003150       0.004927              1.835354       1.377991      -0.159436       0.195865       1.962091      -0.512002       2.165980          -0.000118
          180              H      25.231058       7.212513      12.745237       0.119662       1.107941 0.83555474E+01  0.82798430E+02                                 1.765048                            1.689964      -0.958328       2.430025                    0.998310       3.445121       9.641698       0.482223       1.281773      -0.709728       0.009775       0.012456       0.034991       0.038406      -0.000385       0.007058       0.000196      -0.009587       0.032099      -0.012324      -0.000541       0.012865              1.777288       1.405724       0.041320       0.107735       1.773706       0.270630       2.152432          -0.000047
          181              C      15.253602      31.076353      16.485780       0.135165      34.407012 0.36722484E+03  0.82672495E+04                                 9.299477                            6.457548      -0.011057       2.014375                    0.999415      25.726654      72.105126       0.638914       0.425828      -1.059482       0.045111      -0.000111       0.033078       0.055939       0.012027      -0.003061       0.013932      -0.000209      -0.023695      -0.020807       0.002023       0.018784             11.648654      10.428355       5.469470       1.640322      15.878338      -3.252027       8.639269           0.002463
          182              C      14.981132      29.781437      16.950566      -0.156732      36.976695 0.44423275E+03  0.10562034E+05                                 9.760265                            7.133845      -0.117076       1.936802                    0.998636      30.154984      88.862956       0.599654       0.429604      -1.049777      -0.002044      -0.001963      -0.017519       0.017747      -0.017885      -0.011337       0.002642       0.005120      -0.002007      -0.019564      -0.003454       0.023018             11.561709      10.992348       4.200588       2.918509      13.542276      -2.453465      10.150505           0.002364
          183              C      13.896822      29.160508      16.433994      -0.089994      32.354558 0.40546588E+03  0.93880091E+04                                 8.853739                            6.722624       0.172468       2.034715                    0.999763      28.755272      82.619312       0.632896       0.417979      -1.060911       0.010458       0.023107      -0.018704       0.031515      -0.002010      -0.000241      -0.011568      -0.028760      -0.026249      -0.013235      -0.009837       0.023072             10.275856      10.747957       3.852109       3.395514      10.828026      -1.095830       9.251587           0.000274
          184              C      13.060422      29.781437      15.486019      -0.093628      33.355271 0.42777548E+03  0.10015006E+05                                 9.012518                            6.895781       0.220296       2.046594                    0.999814      28.894509      82.855911       0.627608       0.416852      -1.064073       0.023873       0.011907       0.010428       0.028643       0.008283       0.020272       0.002609       0.022116      -0.023999      -0.020108      -0.008744       0.028852             10.500516       9.795537       3.906312       2.519165      12.259447      -2.055196       9.446565           0.000357
          185              C      13.312966      31.067316      15.026369      -0.161766      37.119430 0.45565317E+03  0.10878066E+05                                 9.737423                            7.192816      -0.029434       1.963394                    0.998841      30.122270      88.298318       0.602551       0.425789      -1.054486       0.001981      -0.005136       0.012237       0.013418      -0.009405       0.002697       0.005295       0.013898      -0.000608      -0.014129       0.002333       0.011796             11.563928      11.498758       4.526181       3.580239      13.162023      -1.424491      10.031003           0.002331
          186              C      14.450525       8.524575      15.534381       0.139000      34.372630 0.36157484E+03  0.81139624E+04                                 9.297296                            6.411828      -0.031503       2.008329                    0.999448      25.688791      72.040092       0.640139       0.426380      -1.058434      -0.009571       0.045276      -0.035688       0.058439       0.009019      -0.015192       0.004098      -0.016211      -0.025682      -0.023827       0.007037       0.016790             11.791773      12.997363       6.258466       3.933041      13.610962      -0.403830       8.766994           0.002555
          187              C      17.467175      34.063069      20.288380       0.132842      31.216587 0.37148922E+03  0.84011763E+04                                 8.710997                            6.515815      -0.093841       1.987145                    0.999526      25.983869      73.382536       0.631960       0.428571      -1.056052       0.006644      -0.048388      -0.025885       0.055277       0.002702      -0.000749       0.008492       0.025243       0.045067      -0.022362       0.005394       0.016967              9.948978       4.371194      -0.660200       0.127092      11.387681      -2.328003      14.088059           0.002754
          188              C       5.970689      21.751057       0.095439      -0.169403      35.051081 0.48822362E+03  0.11871536E+05                                 9.414525                            7.495594      -0.136002       1.922510                    0.998517      30.853890      91.603256       0.583705       0.431544      -1.049805       0.000230       0.009561      -0.000637       0.009585      -0.006491       0.002589      -0.010626      -0.028182      -0.021964      -0.011937      -0.011168       0.023104             10.195225       5.169968      -0.557776      -0.047059      13.206615      -0.892089      12.209093           0.003102
          189              C       5.884965      22.464663       1.264680      -0.078064      29.552310 0.40085942E+03  0.92348451E+04                                 8.267728                            6.665626       0.133953       2.023059                    0.999731      28.492470      81.082901       0.639658       0.415644      -1.064703      -0.002595       0.022222      -0.013853       0.026314      -0.006112       0.002442      -0.007943      -0.031292       0.082971      -0.030641       0.000464       0.030177              8.768110       4.412104      -0.458596      -0.029151      11.981913       0.330532       9.910313           0.000717
          190              C       3.904010      19.114425       1.467543       0.245158      32.386910 0.36270457E+03  0.81902576E+04                                 9.072056                            6.753730       0.129652       2.058122                    0.999582      25.744135      73.723967       0.575170       0.471591      -1.026480      -0.028203       0.001040      -0.061000       0.067212      -0.001443      -0.078174      -0.017805       0.063825      -0.231886      -0.113350       0.008785       0.104565             10.002501       9.212853       0.360986       5.124407       5.707167      -0.671354      15.087485          -0.002370
          191              C      15.691728      30.712832      20.484822       0.304202      38.366088 0.33912383E+03  0.75352503E+04                                10.167223                            6.530040       0.158326       2.080182                    0.999574      24.966128      71.078421       0.584604       0.471525      -1.025823      -0.025407       0.001349       0.025733       0.036187      -0.015851       0.111903       0.015151       0.041506      -0.110045      -0.120860       0.001374       0.119486             13.257847      16.556619       3.823856      -9.930087       7.225710      -3.494645      15.991211          -0.009078
          192              C       3.266862      19.033334       0.212278      -0.131531      48.613119 0.48531569E+03  0.11639727E+05                                11.122608                            7.227083       0.064499       2.006656                    0.998608      28.859026      81.755445       0.632783       0.403583      -1.080694       0.008398       0.016699       0.013703       0.023177       0.007427      -0.003325       0.002062       0.103436       0.207295      -0.086831       0.017505       0.069327             14.292447      22.453065       2.436787      -2.149538       6.503271      -1.396822      13.921006           0.014473
          193              C       1.855870      19.024066       0.091588       0.111365      35.755613 0.41972552E+03  0.97749038E+04                                 9.583902                            6.936335      -0.162626       1.950662                    0.999383      26.945271      76.932480       0.611833       0.429859      -1.056479      -0.010374       0.006101      -0.000546       0.012048       0.005723       0.004065      -0.004590       0.025285       0.027178      -0.019421       0.006736       0.012685             12.062739      21.168453       0.846352      -0.962217       5.330888       0.619304       9.688876           0.000645
          194              C      12.800932      30.407001      20.250289      -0.132078      32.583298 0.44533665E+03  0.10593668E+05                                 9.021662                            7.162143      -0.122510       1.938164                    0.998615      29.906771      88.121746       0.596100       0.431945      -1.048468      -0.015608       0.008350       0.010628       0.020646       0.006437      -0.018748      -0.000395      -0.031742       0.033143      -0.030756       0.010177       0.020579             10.378122      16.654826       0.767030       0.160933       5.083699       0.499519       9.395840           0.001196
          195              C      11.450179      30.395417      20.131739      -0.126348      32.526318 0.43390665E+03  0.10238860E+05                                 8.984410                            7.045356      -0.021229       1.972776                    0.999151      29.511553      86.165687       0.605076       0.428984      -1.051918       0.008645       0.005932       0.011754       0.015750      -0.002159       0.013451      -0.001198      -0.026983       0.065162      -0.028094       0.002604       0.025490             10.526795      17.111776      -0.036083      -1.568833       5.163763       0.890639       9.304845           0.003609
          196              C      33.789729      30.617839      21.273589       0.108874      36.287767 0.42250291E+03  0.98480852E+04                                 9.666033                            6.947598      -0.142815       1.956751                    0.999417      26.956857      76.801505       0.613357       0.428421      -1.058195       0.011698       0.004205      -0.003068       0.012804      -0.000944       0.001128       0.006372       0.029526       0.022243      -0.019998       0.008587       0.011411             12.242376      21.476219      -0.742586      -0.880563       5.450156       1.255721       9.800755          -0.000626
          197              C      22.840034      19.283559       1.099908      -0.132484      33.006978 0.43764086E+03  0.10359610E+05                                 9.073612                            7.082138      -0.100291       1.945119                    0.998828      29.790006      87.404712       0.602058       0.429776      -1.050368       0.014382       0.004763      -0.014012       0.020637      -0.003194      -0.018030      -0.001213      -0.033855       0.012917      -0.029138       0.013915       0.015223             10.487527      16.652529      -0.537819      -0.089016       5.112168       1.289996       9.697883           0.001433
          198              C       1.028737      19.276608       1.216746      -0.129303      32.742190 0.43172670E+03  0.10172206E+05                                 8.985204                            6.996012       0.000043       1.977262                    0.999283      29.560241      86.177098       0.611472       0.425132      -1.054541      -0.010435       0.004405      -0.013089       0.017309       0.006833       0.012485       0.003304      -0.031898       0.044785      -0.027996       0.007131       0.020865             10.502168      17.111922      -0.452129      -1.759262       5.016275       0.837866       9.378307           0.002550
          199              C      32.369470      30.606255      21.160174      -0.125864      49.386085 0.47705786E+03  0.11384632E+05                                11.231710                            7.157619       0.096671       2.018417                    0.998548      28.676612      80.848916       0.637325       0.402715      -1.082041      -0.006555       0.008075      -0.017273       0.020163      -0.006630      -0.003154       0.032546       0.093765       0.192567      -0.086363       0.014767       0.071596             14.676907      22.961804      -1.908403      -1.688599       7.351359       3.369589      13.717560           0.016205
          200              C      19.953640      19.355383       0.850824       0.308217      39.602500 0.33643637E+03  0.74575424E+04                                10.362480                            6.499048       0.155263       2.080521                    0.999541      24.833460      70.518591       0.586929       0.470791      -1.026654       0.022873      -0.006641      -0.029781       0.038134       0.032976       0.107320      -0.014830       0.040526      -0.110298      -0.121059       0.003453       0.117607             13.774485      16.970344      -5.387219      -9.822965       8.494908       5.210707      15.858202          -0.012017
          201              C      31.685983      30.309691      19.962687       0.239083      33.648477 0.36328396E+03  0.81934117E+04                                 9.239897                            6.711077       0.141296       2.056862                    0.999791      25.780886      73.397464       0.584141       0.464911      -1.031808       0.026304       0.024939       0.055566       0.066343      -0.019884      -0.085531      -0.010154       0.060878      -0.224155      -0.117305       0.007589       0.109716             10.523247       9.890874       1.676604       5.683149       6.752365       3.589047      14.926502          -0.003314
          202              C      19.499989      15.261657      16.485780       0.131475      34.488589 0.36826655E+03  0.82953833E+04                                 9.306946                            6.462054      -0.007157       2.015009                    0.999441      25.767688      72.206651       0.639472       0.425217      -1.060015      -0.045307      -0.000212       0.032407       0.055704       0.011014       0.004340      -0.014295      -0.000891      -0.022240      -0.021164       0.003513       0.017651             11.658498      10.435177       5.473481      -1.640937      15.893173       3.257603       8.647144           0.002463
          203              C      19.772459      16.556572      16.950566      -0.152045      36.839211 0.44207623E+03  0.10498185E+05                                 9.736762                            7.116278      -0.117247       1.937650                    0.998692      30.085067      88.609457       0.600412       0.429576      -1.049773       0.002755       0.002113      -0.017676       0.018014      -0.017367       0.009927      -0.001302       0.003385      -0.003814      -0.018877      -0.002337       0.021214             11.533174      10.964584       4.182381      -2.914890      13.504835       2.450632      10.130103           0.002361
          204              C      20.856769      17.177501      16.433994      -0.089887      32.380947 0.40583153E+03  0.93989653E+04                                 8.860627                            6.727662       0.172713       2.034618                    0.999756      28.766241      82.672478       0.632351       0.418229      -1.060711      -0.009090      -0.022130      -0.018775       0.030412      -0.003724      -0.000580       0.012807      -0.029907      -0.024852      -0.013621      -0.010914       0.024535             10.284066      10.757413       3.854960      -3.399997      10.834447       1.096125       9.260338           0.000273
          205              C      21.693168      16.556572      15.486019      -0.093708      33.336181 0.42743110E+03  0.10004783E+05                                 9.008861                            6.893259       0.215750       2.045410                    0.999809      28.885091      82.816001       0.627697       0.416883      -1.064069      -0.023434      -0.011517       0.010635       0.028194       0.007472      -0.020243      -0.003292       0.022197      -0.023668      -0.019764      -0.008916       0.028680             10.495749       9.790387       3.903197      -2.517872      12.253684       2.054974       9.443176           0.000357
          206              C      21.440624      15.270692      15.026369      -0.162323      37.163625 0.45630235E+03  0.10898053E+05                                 9.747679                            7.200359      -0.032935       1.962163                    0.998797      30.140943      88.387436       0.601898       0.426076      -1.054250      -0.001055       0.006550       0.012109       0.013807      -0.009617      -0.003372      -0.005962       0.014576      -0.000917      -0.015081       0.002849       0.012232             11.576343      11.511050       4.532964      -3.583618      13.176675       1.425131      10.041304           0.002332
          207              C      20.303025      14.644434      15.534381       0.141666      34.333552 0.36108573E+03  0.81005493E+04                                 9.291997                            6.408617      -0.029748       2.009089                    0.999414      25.670980      71.988156       0.640107       0.426530      -1.058301       0.009404      -0.045756      -0.036124       0.059051       0.008563       0.014353      -0.003500      -0.015958      -0.025544      -0.022633       0.006275       0.016358             11.784451      12.989149       6.253835      -3.930056      13.602491       0.403828       8.761714           0.002549
          208              C      17.286419      12.274942      20.288380       0.133777      31.238625 0.37175385E+03  0.84094055E+04                                 8.719047                            6.521002      -0.100802       1.984891                    0.999551      25.991691      73.435754       0.631236       0.428948      -1.055726      -0.006799       0.047639      -0.026256       0.054819       0.002306       0.001014      -0.008661       0.023910       0.046150      -0.021905       0.004481       0.017424              9.958879       4.374452      -0.660873      -0.126958      11.399953       2.334327      14.102231           0.002746
          209              C       5.613851       1.417943       0.095439      -0.171011      35.075940 0.48868454E+03  0.11885064E+05                                 9.415949                            7.496027      -0.135704       1.922531                    0.998608      30.869759      91.647127       0.584074       0.431186      -1.050065      -0.000252      -0.009796      -0.001368       0.009894      -0.005780      -0.002524       0.011084      -0.027868      -0.020870      -0.011778      -0.011113       0.022890             10.197238       5.170265      -0.557806       0.047457      13.210118       0.893041      12.211329           0.003102
          210              C       5.699576       0.704338       1.264680      -0.077002      29.507676 0.40002403E+03  0.92110206E+04                                 8.259903                            6.658599       0.136922       2.024248                    0.999743      28.466402      80.995078       0.639991       0.415634      -1.064683       0.003122      -0.022660      -0.014711       0.027197      -0.006080      -0.002686       0.007703      -0.030550       0.084655      -0.030575       0.000025       0.030550              8.760165       4.407793      -0.458195       0.028905      11.968052      -0.326268       9.904650           0.000718
          211              C       7.680531       4.054575       1.467543       0.246480      32.395302 0.36280911E+03  0.81939366E+04                                 9.077535                            6.757547       0.126835       2.057083                    0.999597      25.744815      73.753253       0.574593       0.471988      -1.026173       0.028096      -0.001312      -0.061306       0.067451      -0.001798       0.077372       0.018928       0.063651      -0.228807      -0.112370       0.008716       0.103653             10.008705       9.218633       0.361489      -5.127559       5.710670       0.671999      15.096810          -0.002371
          212              C      19.061865      15.625179      20.484822       0.304698      38.354860 0.33899584E+03  0.75318965E+04                                10.166991                            6.529954       0.160424       2.080748                    0.999562      24.959930      71.064561       0.584439       0.471690      -1.025705       0.025949      -0.000205       0.025448       0.036346      -0.015941      -0.111728      -0.015343       0.041139      -0.108286      -0.120563       0.001362       0.119200             13.257648      16.556745       3.823857       9.929948       7.225373       3.494231      15.990827          -0.009089
          213              C       8.317678       4.135667       0.212278      -0.132204      48.614607 0.48533474E+03  0.11640154E+05                                11.122206                            7.226797       0.064360       2.006754                    0.998646      28.859502      81.753382       0.632859       0.403535      -1.080739      -0.007785      -0.016559       0.013617       0.022808       0.007824       0.003288      -0.000542       0.103454       0.205767      -0.086614       0.017814       0.068799             14.291883      22.452512       2.436678       2.148246       6.502983       1.396382      13.920154           0.014466
          214              C       9.728670       4.144934       0.091588       0.110372      35.754952 0.41973633E+03  0.97745205E+04                                 9.580299                            6.933866      -0.161253       1.951181                    0.999381      26.948741      76.921943       0.612324       0.429542      -1.056750       0.009900      -0.006472      -0.000536       0.011840       0.005831      -0.003920       0.005625       0.024250       0.027642      -0.019480       0.007079       0.012401             12.057585      21.157333       0.845784       0.961096       5.329041      -0.619434       9.686382           0.000644
          215              C      21.952662      15.931010      20.250289      -0.133447      32.643921 0.44638621E+03  0.10625059E+05                                 9.032474                            7.170157      -0.129505       1.935758                    0.998655      29.943677      88.261864       0.595810       0.431895      -1.048482       0.014473      -0.008055       0.012143       0.020538       0.006001       0.019119       0.000393      -0.032560       0.037190      -0.031602       0.010057       0.021545             10.391202      16.677929       0.768617      -0.162200       5.089254      -0.500071       9.406423           0.001195
          216              C      23.303414      15.942595      20.131739      -0.125183      32.471198 0.43297845E+03  0.10210942E+05                                 8.970971                            7.034546      -0.016943       1.974318                    0.999143      29.483483      86.043333       0.605996       0.428585      -1.052219      -0.009988      -0.006112       0.011525       0.016430      -0.002382      -0.013839       0.000468      -0.027007       0.061692      -0.027900       0.003314       0.024585             10.510469      17.081440      -0.035704       1.563080       5.156000      -0.890074       9.293966           0.003605
          217              C      24.132864      15.720172      21.273589       0.108735      36.301024 0.42267507E+03  0.98531011E+04                                 9.668779                            6.949353      -0.142405       1.956806                    0.999453      26.959648      76.813352       0.613234       0.428463      -1.058170      -0.011128      -0.003704      -0.003038       0.012115      -0.001868      -0.001081      -0.006990       0.029126       0.022643      -0.020243       0.009123       0.011120             12.246195      21.483073      -0.743257       0.882228       5.451494      -1.256331       9.804016          -0.000630
          218              C      11.913507       3.885442       1.099908      -0.130983      32.967244 0.43696883E+03  0.10339914E+05                                 9.067450                            7.077417      -0.101308       1.944946                    0.998848      29.766335      87.324374       0.602156       0.429863      -1.050296      -0.014578      -0.004453      -0.013610       0.020434      -0.003809       0.017412       0.001122      -0.034302       0.012863      -0.028877       0.013230       0.015647             10.480008      16.639135      -0.537481       0.090312       5.108907      -1.289220       9.691983           0.001433
          219              C      10.555804       3.892392       1.216746      -0.129930      32.764474 0.43208130E+03  0.10182882E+05                                 8.990694                            7.000171      -0.000368       1.977131                    0.999281      29.571844      86.227153       0.611108       0.425288      -1.054420       0.010029      -0.004481      -0.014078       0.017856       0.005783      -0.011992      -0.002630      -0.031943       0.048600      -0.028041       0.007211       0.020830             10.508818      17.123882      -0.452621       1.762228       5.019228      -0.838450       9.383343           0.002550
          220              C      25.553124      15.731757      21.160174      -0.125750      49.383406 0.47699317E+03  0.11383439E+05                                11.233704                            7.158961       0.092193       2.017215                    0.998591      28.674838      80.862253       0.636980       0.402920      -1.081833       0.006876      -0.008187      -0.016590       0.019737      -0.006102       0.004228      -0.032050       0.093845       0.194300      -0.086371       0.014288       0.072084             14.678902      22.963973      -1.908851       1.688933       7.352805      -3.370331      13.719929           0.016201
          221              C      14.799901       3.813618       0.850824       0.305662      39.679682 0.33714654E+03  0.74771342E+04                                10.374728                            6.505431       0.146611       2.077751                    0.999517      24.859779      70.608718       0.586712       0.470722      -1.026704      -0.023586       0.006530      -0.030024       0.038734       0.033322      -0.107449       0.015491       0.040215      -0.111031      -0.121682       0.004075       0.117607             13.792170      16.992534      -5.395549       9.837408       8.505221      -5.218802      15.878755          -0.012025
          222              C      26.236610      16.028320      19.962687       0.238553      33.668037 0.36353721E+03  0.82006019E+04                                 9.243265                            6.713357       0.136776       2.055496                    0.999789      25.790016      73.431538       0.584046       0.464902      -1.031806      -0.027357      -0.025490       0.056317       0.067600      -0.020931       0.085567       0.010128       0.060532      -0.216545      -0.115735       0.006486       0.109249             10.526980       9.893634       1.677140      -5.685076       6.754643      -3.590683      14.932664          -0.003315
          223              C      13.699644      25.292209       5.786286       0.133585      34.427875 0.36751028E+03  0.82745922E+04                                 9.299156                            6.457372      -0.008793       2.014992                    0.999439      25.740379      72.127927       0.639375       0.425474      -1.059791       0.001639      -0.044996       0.032465       0.055509      -0.011944       0.014859       0.003789      -0.002037      -0.020897      -0.021947       0.003625       0.018321             11.647776      15.875665      -5.466571      -3.253216      10.426867      -1.641105       8.640796           0.002462
          224              C      12.404729      25.564676       6.251072      -0.154757      36.952901 0.44385701E+03  0.10551237E+05                                 9.756453                            7.130684      -0.118848       1.936411                    0.998764      30.141933      88.826795       0.599784       0.429586      -1.049751      -0.000841       0.002267      -0.018534       0.018691       0.016655       0.001410       0.010932      -0.005340      -0.001634      -0.018866      -0.002369       0.021235             11.557030      13.534468      -4.195688      -2.453934      10.987474      -2.919020      10.149148           0.002362
          225              C      11.783761       3.479985       5.734501      -0.089309      32.364138 0.40559501E+03  0.93919780E+04                                 8.857115                            6.725313       0.179013       2.036506                    0.999747      28.757480      82.636622       0.632525       0.418180      -1.060757       0.022240      -0.009957      -0.017597       0.030057       0.003278      -0.011775      -0.000131       0.028847      -0.029710      -0.014257      -0.009561       0.023819             10.279694      10.828869      -3.852692      -1.095011      10.753039      -3.398960       9.257173           0.000275
          226              C      12.404692       4.316386       4.786525      -0.093706      33.337305 0.42746862E+03  0.10005769E+05                                 9.008558                            6.892990       0.218260       2.046246                    0.999796      28.884711      82.812341       0.627795       0.416814      -1.064125       0.011235      -0.024644       0.009999       0.028871      -0.008224       0.002856      -0.020207      -0.020326      -0.026886      -0.020754      -0.007640       0.028393             10.495389      12.252035      -3.903044      -2.054026       9.790684      -2.518686       9.443447           0.000356
          227              C      13.690571       4.063844       4.326875      -0.159118      37.063191 0.45471288E+03  0.10850835E+05                                 9.732038                            7.188954      -0.034598       1.962189                    0.998853      30.089611      88.204985       0.602219       0.426212      -1.054145      -0.003997      -0.001432       0.011385       0.012151       0.009709       0.004543      -0.003854      -0.014330      -0.001664      -0.014252       0.001742       0.012510             11.557184      13.152625      -4.521382      -1.423671      11.491789      -3.579374      10.027138           0.002330
          228              C      14.316827       2.926246       4.834887       0.136991      34.399495 0.36194565E+03  0.81235436E+04                                 9.296920                            6.411675      -0.028317       2.009459                    0.999424      25.706227      72.070764       0.640727       0.425923      -1.058825       0.043998       0.010232      -0.035366       0.057369      -0.008121       0.004535       0.015149       0.014466      -0.023327      -0.023122       0.007998       0.015124             11.790792      13.608386      -6.255449      -0.404674      12.995391      -3.933875       8.768599           0.002558
          229              C      16.686357      23.078644       9.588886       0.133125      31.235672 0.37172313E+03  0.84082391E+04                                 8.717239                            6.519738      -0.095585       1.986526                    0.999521      25.989614      73.419334       0.631464       0.428817      -1.055844      -0.047906      -0.007060      -0.026058       0.054990      -0.002324       0.008699       0.000644      -0.024526       0.046975      -0.022313       0.004650       0.017663              9.956877      11.396189       0.660573      -2.332701       4.373619      -0.127167      14.100822           0.002750
          230              C      15.958850      22.990602      10.794933      -0.169194      35.048035 0.48809590E+03  0.11867445E+05                                 9.412287                            7.492645      -0.137395       1.922138                    0.998579      30.854451      91.595820       0.584060       0.431317      -1.049962       0.009859      -0.000020      -0.000610       0.009878       0.006671      -0.010312      -0.002729       0.028807      -0.023702      -0.012191      -0.011256       0.023448             10.193636      13.207599       0.558181      -0.892114       5.168146       0.047070      12.205165           0.003102
          231              C      16.672456      23.076327      11.964174      -0.078255      29.517411 0.40018284E+03  0.92147997E+04                                 8.257738                            6.656388       0.139496       2.024856                    0.999727      28.475163      80.997800       0.640662       0.415193      -1.065057       0.023816       0.003280      -0.014048       0.027845       0.006450      -0.007849      -0.002458       0.031185       0.076233      -0.029594       0.001388       0.028206              8.758240      11.966508       0.458486       0.326106       4.406502       0.028822       9.901710           0.000719
          232              C      13.322222      25.057277      12.167036       0.246000      32.369750 0.36246628E+03  0.81840546E+04                                 9.072333                            6.753877       0.122650       2.056154                    0.999581      25.732400      73.702026       0.574824       0.471922      -1.026235       0.000833       0.027721      -0.061428       0.067399       0.001402      -0.018338       0.077502      -0.063468      -0.227216      -0.111876       0.008325       0.103551             10.002923       5.707449      -0.361422      -0.670950       9.212788      -5.124652      15.088531          -0.002375
          233              C      13.336123      24.854084       9.785329       0.303285      38.375599 0.33922628E+03  0.75383156E+04                                10.170387                            6.532149       0.154663       2.078905                    0.999595      24.968833      71.096609       0.584342       0.471687      -1.025705       0.000004       0.025543       0.025793       0.036300       0.015935       0.016190      -0.111397      -0.042730      -0.106739      -0.120038       0.000653       0.119385             13.261533       7.227821      -3.825455      -3.495638      16.561203       9.932581      15.995575          -0.009068
          234              C      13.241131      25.694424      10.911771      -0.131058      48.612995 0.48533386E+03  0.11640810E+05                                11.124676                            7.228718       0.060761       2.005635                    0.998641      28.859362      81.771018       0.632485       0.403751      -1.080532       0.017203      -0.008179       0.013202       0.023176      -0.007220       0.001342       0.004090      -0.103741       0.213652      -0.087996       0.016471       0.071524             14.294560       6.504653      -2.437852      -1.396791      22.456117       2.148581      13.922911           0.014475
          235              C      13.231866      27.105416      10.791081       0.109501      35.770893 0.42002032E+03  0.97819057E+04                                 9.579635                            6.933767      -0.154583       1.953066                    0.999393      26.954767      76.919519       0.612708       0.429239      -1.057031       0.005940       0.010717      -0.000020       0.012253      -0.005018      -0.004940      -0.003677      -0.022612       0.024616      -0.017693       0.006269       0.011424             12.056633       5.328727      -0.846235       0.619301      21.156371       0.960700       9.684802           0.000650
          236              C      13.030297      27.744880       9.550796      -0.128511      32.501001 0.44388880E+03  0.10550892E+05                                 9.007958                            7.151276      -0.123141       1.938568                    0.998654      29.860195      87.956798       0.596440       0.432040      -1.048385       0.008412       0.015385       0.010537       0.020457      -0.006211      -0.000079       0.018857       0.031462       0.038465      -0.031168       0.009554       0.021614             10.361731       5.075785      -0.764754       0.499536      16.624608      -0.157123       9.384799           0.001194
          237              C      13.018674       5.926633       9.432245      -0.127357      32.536744 0.43414517E+03  0.10244974E+05                                 8.981552                            7.043221      -0.018715       1.973484                    0.999200      29.520694      86.169085       0.605747       0.428488      -1.052317       0.005108      -0.008416       0.010503       0.014396       0.002545      -0.000861      -0.014311       0.026953       0.066630      -0.028769       0.002433       0.026336             10.523375       5.161845       0.036246       0.890802      17.105437       1.568835       9.302844           0.003609
          238              C      13.241099       6.756083      10.574095       0.111823      36.197137 0.42124882E+03  0.98122494E+04                                 9.654269                            6.940026      -0.143604       1.957145                    0.999415      26.912968      76.668280       0.613284       0.428761      -1.057912       0.003703      -0.010200      -0.002376       0.011108       0.000199       0.006699      -0.001877      -0.030602       0.021486      -0.020517       0.007949       0.012567             12.226228       5.444210       0.741660       1.253831      21.446017       0.879926       9.788457          -0.000630
          239              C      13.491363      29.290253      11.799401      -0.135399      33.110083 0.43941851E+03  0.10412571E+05                                 9.094694                            7.099273      -0.109866       1.941567                    0.998860      29.843535      87.616765       0.600960       0.430111      -1.050130       0.005009      -0.014805      -0.013940       0.020943       0.003831      -0.001444       0.017989       0.034389       0.010713      -0.029303       0.013382       0.015921             10.512189       5.123921       0.537972       1.291741      16.698049       0.082506       9.714596           0.001434
          240              C      13.484410      27.932550      11.916240      -0.128701      32.738806 0.43164864E+03  0.10170437E+05                                 8.987907                            6.998374       0.002177       1.978109                    0.999283      29.554473      86.175267       0.610944       0.425496      -1.054260       0.004360       0.012031      -0.013215       0.018396      -0.006166       0.003581      -0.011579       0.031929       0.039807      -0.026691       0.007219       0.019472             10.505174       5.018314       0.451937       0.837823      17.117481       1.759725       9.379727           0.002549
          241              C      13.229517       8.176343      10.460681      -0.125963      49.439507 0.47757950E+03  0.11401764E+05                                11.245881                            7.165896       0.088891       2.015879                    0.998593      28.688956      80.936702       0.636287       0.403206      -1.081563       0.009183       0.008078      -0.015903       0.020062       0.005447       0.032698       0.004388      -0.093868       0.198443      -0.087182       0.013559       0.073623             14.696419       7.360460       1.912175       3.374123      22.995160       1.692791      13.733637           0.016207
          242              C      13.563152       9.007647      11.550317       0.307845      39.600162 0.33640754E+03  0.74564797E+04                                10.360681                            6.497661       0.148630       2.078852                    0.999512      24.832923      70.506910       0.587163       0.470630      -1.026778      -0.005784      -0.021416      -0.028897       0.036430      -0.032711      -0.015143      -0.107926      -0.041158      -0.112928      -0.121922       0.003647       0.118274             13.772528       8.493489       5.386516       5.209770      16.968031       9.822166      15.856065          -0.012016
          243              C      12.932954       8.859828       9.263193       0.239452      33.640888 0.36321168E+03  0.81912281E+04                                 9.237386                            6.709621       0.149487       2.059268                    0.999789      25.778857      73.384938       0.584318       0.464801      -1.031887       0.025269      -0.026144       0.054550       0.065557       0.020925      -0.010137       0.085151      -0.060647      -0.217784      -0.115690       0.006608       0.109082             10.519702       6.750500      -1.675797       3.587560       9.887456      -5.680585      14.921150          -0.003317
          244              C      21.053940      21.045794       5.786286       0.132541      34.486736 0.36823663E+03  0.82947197E+04                                 9.307587                            6.462450      -0.009444       2.014154                    0.999466      25.765436      72.205465       0.639341       0.425303      -1.059938      -0.001012       0.046718       0.032453       0.056893      -0.012671      -0.014725      -0.004320      -0.000436      -0.020729      -0.022284       0.003431       0.018853             11.659286      15.894063      -5.473136       3.258424      10.435191       1.641233       8.648603           0.002467
          245              C      22.348855      20.773327       6.251072      -0.151779      36.811303 0.44165814E+03  0.10485540E+05                                 9.730605                            7.111685      -0.115216       1.938400                    0.998731      30.072775      88.555284       0.600774       0.429428      -1.049887       0.002534      -0.001700      -0.017443       0.017708       0.017772      -0.001895      -0.008607      -0.005227      -0.001863      -0.018720      -0.002380       0.021100             11.525684      13.494288      -4.176972       2.449912      10.957174       2.914137      10.125590           0.002360
          246              C      22.969782      19.689018       5.734501      -0.089441      32.387831 0.40593713E+03  0.94023635E+04                                 8.864842                            6.731196       0.167050       2.032944                    0.999764      28.765317      82.683811       0.631787       0.418559      -1.060463      -0.021741       0.009763      -0.018019       0.029878       0.002356       0.011983       0.001019       0.030791      -0.026916      -0.013311      -0.011085       0.024395             10.288978      10.836002      -3.856226       1.095031      10.764139       3.403780       9.266794           0.000274
          247              C      22.348852      18.852617       4.786525      -0.094382      33.325392 0.42732276E+03  0.10000715E+05                                 9.002360                            6.888288       0.223089       2.047589                    0.999783      28.881540      82.775214       0.628540       0.416388      -1.064481      -0.012189       0.024799       0.010420       0.029532      -0.007817      -0.003159       0.019624      -0.021182      -0.024909      -0.019649      -0.008355       0.028004             10.488019      12.243246      -3.900898       2.051684       9.784684       2.516560       9.436126           0.000358
          248              C      21.062972      19.105159       4.326875      -0.161360      37.152569 0.45608725E+03  0.10892150E+05                                 9.749156                            7.201620      -0.039401       1.960308                    0.998800      30.132361      88.372913       0.601446       0.426426      -1.053983       0.005034       0.000156       0.011048       0.012142       0.009920      -0.004940       0.003416      -0.013886       0.000795      -0.014629       0.002599       0.012030             11.578203      13.179108      -4.534840       1.424239      11.512638       3.583741      10.042862           0.002333
          249              C      20.436716      20.242757       4.834887       0.140457      34.334968 0.36112959E+03  0.81013363E+04                                 9.289796                            6.407274      -0.028310       2.009660                    0.999423      25.673679      71.981991       0.640468       0.426299      -1.058502      -0.044032      -0.010650      -0.035253       0.057402      -0.009092      -0.004186      -0.014014       0.014814      -0.020758      -0.022127       0.006576       0.015551             11.781351      13.598096      -6.251473       0.403266      12.985441       3.929650       8.760515           0.002553
          250              C      18.067229      23.259362       9.588886       0.134019      31.220996 0.37150329E+03  0.84022358E+04                                 8.716045                            6.518819      -0.098983       1.985568                    0.999540      25.979952      73.393587       0.631346       0.428950      -1.055736       0.048013       0.006837      -0.025313       0.054706      -0.002059      -0.008046      -0.000709      -0.023882       0.047294      -0.021739       0.004235       0.017504              9.955530      11.394247       0.660486       2.333234       4.373038       0.127373      14.099304           0.002749
          251              C      18.794737      23.347404      10.794933      -0.169533      35.062814 0.48834920E+03  0.11876079E+05                                 9.417912                            7.497030      -0.140845       1.921088                    0.998538      30.864641      91.659211       0.583558       0.431598      -1.049708      -0.009045       0.000510      -0.000497       0.009073       0.007201       0.010405       0.002802       0.028668      -0.025249      -0.012245      -0.011600       0.023845             10.199658      13.215240       0.558305       0.892519       5.171207      -0.047056      12.212525           0.003102
          252              C      18.081132      23.261679      11.964174      -0.080414      29.593776 0.40156170E+03  0.92550589E+04                                 8.274242                            6.670122       0.133355       2.022565                    0.999745      28.520857      81.180975       0.639636       0.415477      -1.064812      -0.022347      -0.002630      -0.015049       0.027070       0.006684       0.007980       0.002421       0.030070       0.078691      -0.029579       0.000642       0.028936              8.775409      11.992613       0.459116      -0.331738       4.414991      -0.029238       9.918622           0.000718
          253              C      21.431366      21.280730      12.167036       0.244757      32.405175 0.36293841E+03  0.81970699E+04                                 9.076890                            6.756982       0.125665       2.056631                    0.999589      25.750211      73.754465       0.574879       0.471741      -1.026372      -0.000888      -0.028836      -0.061251       0.067705       0.001419       0.019155      -0.078608      -0.063135      -0.228790      -0.113291       0.008890       0.104401             10.008222       5.710269      -0.361530       0.672027       9.217151       5.127408      15.097245          -0.002370
          254              C      21.417464      21.483921       9.785329       0.303166      38.373681 0.33919033E+03  0.75375018E+04                                10.170987                            6.532448       0.154010       2.078635                    0.999572      24.967485      71.098396       0.584228       0.471780      -1.025629      -0.001008      -0.026116       0.025501       0.036516       0.015876      -0.016535       0.111399      -0.042760      -0.105097      -0.119882       0.000495       0.119388             13.262642       7.228454      -3.825938       3.496197      16.562091      -9.933502      15.997381          -0.009086
          255              C      21.512456      20.643582      10.911771      -0.130730      48.575443 0.48487952E+03  0.11626833E+05                                11.117985                            7.224642       0.065896       2.007327                    0.998633      28.844234      81.709154       0.632774       0.403673      -1.080617      -0.016650       0.008232       0.013630       0.023038      -0.005827      -0.001262      -0.003706      -0.103178       0.206712      -0.086383       0.017210       0.069173             14.285584       6.500952      -2.436123       1.396100      22.440246      -2.147563      13.915555           0.014486
          256              C      21.521721      19.232590      10.791081       0.108924      35.801573 0.42043302E+03  0.97941694E+04                                 9.585813                            6.937966      -0.158041       1.951887                    0.999387      26.968871      76.976555       0.612402       0.429337      -1.056944      -0.005010      -0.010456      -0.000447       0.011603      -0.005153       0.004761       0.004037      -0.023010       0.025755      -0.018049       0.006051       0.011998             12.064733       5.331756      -0.847334      -0.619507      21.171884      -0.960633       9.690558           0.000659
          257              C      21.723290      18.593125       9.550796      -0.128569      32.469134 0.44332778E+03  0.10533409E+05                                 8.996832                            7.141934      -0.113721       1.941273                    0.998700      29.847278      87.879192       0.597481       0.431457      -1.048820      -0.009250      -0.016592       0.010999       0.021951      -0.005051      -0.000788      -0.018193       0.031830       0.034027      -0.030261       0.010647       0.019614             10.348718       5.069566      -0.762623      -0.499200      16.601016       0.152351       9.375574           0.001195
          258              C      21.734872      17.242372       9.432245      -0.128985      32.632785 0.43568728E+03  0.10291686E+05                                 9.005146                            7.060858      -0.026611       1.970649                    0.999148      29.567567      86.382204       0.604259       0.429113      -1.051811      -0.005027       0.007956       0.011033       0.014502       0.003044       0.001255       0.014394       0.027749       0.069714      -0.029641       0.002307       0.027334             10.553293       5.174791       0.037265      -0.891834      17.163661      -1.580179       9.321426           0.003615
          259              C      21.512448      16.412923      10.574095       0.113223      36.133522 0.42034402E+03  0.97860217E+04                                 9.644126                            6.932926      -0.141694       1.958081                    0.999411      26.882868      76.565184       0.613543       0.428805      -1.057873      -0.004293       0.008913      -0.002595       0.010228       0.001442      -0.006590       0.001437      -0.029359       0.019758      -0.019728       0.007938       0.011790             12.212983       5.438927       0.740758      -1.252055      21.422207      -0.879243       9.777815          -0.000629
          260              C      21.262225      17.047754      11.799401      -0.133015      33.078946 0.43886545E+03  0.10396494E+05                                 9.091342                            7.096875      -0.106279       1.942808                    0.998825      29.821428      87.547652       0.600781       0.430362      -1.049946      -0.005141       0.014931      -0.012578       0.020188       0.003213       0.001140      -0.018618       0.033407       0.011740      -0.029401       0.014045       0.015356             10.508016       5.122028       0.537654      -1.291257      16.690798      -0.082181       9.711221           0.001441
          261              C      21.269178      18.405457      11.916240      -0.128960      32.738859 0.43169320E+03  0.10171675E+05                                 8.987572                            6.998586      -0.004084       1.976189                    0.999309      29.555310      86.176440       0.610959       0.425478      -1.054279      -0.003894      -0.010499      -0.013749       0.017732      -0.006320      -0.002850       0.011436       0.030919       0.043461      -0.026754       0.007177       0.019577             10.504271       5.018291       0.451990      -0.837723      17.115533      -1.759560       9.378990           0.002550
          262              C      21.524030      14.992663      10.460681      -0.128234      49.579394 0.47913468E+03  0.11448736E+05                                11.266561                            7.177508       0.084419       2.013957                    0.998588      28.742018      81.133834       0.635748       0.403200      -1.081515      -0.008479      -0.008909      -0.016205       0.020344       0.005852      -0.032493      -0.004918      -0.094335       0.200127      -0.087593       0.013430       0.074163             14.725200       7.373644       1.917373      -3.381015      23.044171      -1.699070      13.757784           0.016215
          263              C      21.190396      14.161359      11.550317       0.307212      39.604063 0.33641319E+03  0.74567551E+04                                10.361875                            6.497932       0.146182       2.078131                    0.999506      24.834491      70.515744       0.587112       0.470661      -1.026745       0.005925       0.022415      -0.029944       0.037870      -0.032963       0.014873       0.107694      -0.041058      -0.111617      -0.121516       0.003392       0.118124             13.774445       8.494651       5.387498      -5.211007      16.969886      -9.824115      15.858798          -0.012022
          264              C      21.820592      14.309177       9.263193       0.238906      33.635177 0.36312079E+03  0.81888787E+04                                 9.237218                            6.709342       0.153657       2.060600                    0.999779      25.776987      73.384501       0.584242       0.464879      -1.031817      -0.025303       0.027412       0.055861       0.067173       0.020939       0.010148      -0.085808      -0.060614      -0.219186      -0.116524       0.006850       0.109674             10.519304       6.750340      -1.675787      -3.587399       9.887196       5.680297      14.920377          -0.003320
          265              C      19.499965       3.677153       4.913207       0.135159      34.407281 0.36722869E+03  0.82673607E+04                                 9.299523                            6.457583      -0.011063       2.014371                    0.999415      25.726837      72.105833       0.638912       0.425828      -1.059482      -0.045111       0.000112      -0.033078       0.055939       0.012028      -0.003058       0.013932      -0.000208      -0.023696      -0.020805       0.002020       0.018786             11.648698      10.428431       5.469482       1.640367      15.878342      -3.252008       8.639321           0.002465
          266              C      19.772435       4.972069       4.448421      -0.156744      36.977036 0.44423785E+03  0.10562189E+05                                 9.760326                            7.133888      -0.117076       1.936800                    0.998636      30.155198      88.863805       0.599652       0.429604      -1.049776       0.002044       0.001962       0.017520       0.017748      -0.017884      -0.011333       0.002642       0.005121      -0.002006      -0.019562      -0.003453       0.023015             11.561778      10.992429       4.200616       2.918545      13.542329      -2.453462      10.150575           0.002363
          267              C      20.856745       5.592998       4.964993      -0.089998      32.354760 0.40546866E+03  0.93880922E+04                                 8.853779                            6.722649       0.172461       2.034711                    0.999763      28.755408      82.619866       0.632894       0.417979      -1.060911      -0.010460      -0.023108       0.018707       0.031517      -0.002009      -0.000241      -0.011568      -0.028764      -0.026250      -0.013235      -0.009839       0.023074             10.275906      10.748016       3.852128       3.395543      10.828062      -1.095829       9.251638           0.000274
          268              C      21.693145       4.972069       5.912968      -0.093635      33.355499 0.42777925E+03  0.10015120E+05                                 9.012569                            6.895818       0.220282       2.046588                    0.999814      28.894642      82.856489       0.627605       0.416853      -1.064072      -0.023875      -0.011905      -0.010424       0.028643       0.008283       0.020276       0.002608       0.022116      -0.023994      -0.020111      -0.008745       0.028856             10.500574       9.795593       3.906326       2.519191      12.259495      -2.055205       9.446635           0.000357
          269              C      21.440601       3.686190       6.372618      -0.161753      37.119174 0.45564992E+03  0.10877971E+05                                 9.737391                            7.192798      -0.029442       1.963394                    0.998841      30.122137      88.297933       0.602551       0.425790      -1.054485      -0.001981       0.005136      -0.012234       0.013415      -0.009405       0.002698       0.005296       0.013891      -0.000611      -0.014127       0.002333       0.011794             11.563879      11.498695       4.526127       3.580232      13.161955      -1.424497      10.030988           0.002332
          270              C      20.303042      26.228931       5.864606       0.138996      34.372976 0.36157986E+03  0.81141041E+04                                 9.297358                            6.411876      -0.031517       2.008322                    0.999448      25.688967      72.040740       0.640136       0.426380      -1.058434       0.009572      -0.045275       0.035690       0.058440       0.009018      -0.015187       0.004094      -0.016214      -0.025683      -0.023822       0.007031       0.016790             11.791840      12.997412       6.258465       3.933072      13.611034      -0.403860       8.767074           0.002554
          271              C      17.286392       0.690437       1.110607       0.132837      31.216798 0.37149280E+03  0.84012796E+04                                 8.711031                            6.515845      -0.093852       1.987138                    0.999526      25.984039      73.383168       0.631959       0.428571      -1.056052      -0.006643       0.048388       0.025884       0.055277       0.002703      -0.000749       0.008491       0.025244       0.045068      -0.022363       0.005395       0.016968              9.949005       4.371211      -0.660206       0.127088      11.387749      -2.327962      14.088056           0.002753
          272              C      28.782878      13.002449      21.303548      -0.169410      35.051187 0.48822566E+03  0.11871599E+05                                 9.414539                            7.495607      -0.136003       1.922509                    0.998517      30.853990      91.603619       0.583705       0.431543      -1.049805      -0.000229      -0.009563       0.000638       0.009587      -0.006490       0.002589      -0.010624      -0.028181      -0.021972      -0.011935      -0.011168       0.023103             10.195236       5.169977      -0.557780      -0.047060      13.206653      -0.892070      12.209078           0.003103
          273              C      28.868602      12.288843      20.134307      -0.078070      29.552408 0.40086107E+03  0.92348919E+04                                 8.267741                            6.665636       0.133959       2.023060                    0.999731      28.492542      81.083121       0.639658       0.415643      -1.064703       0.002594      -0.022223       0.013854       0.026316      -0.006110       0.002443      -0.007944      -0.031289       0.082975      -0.030640       0.000461       0.030179              8.768123       4.412112      -0.458598      -0.029152      11.981947       0.330546       9.910310           0.000719
          274              C      30.849557      15.639081      19.931444       0.245161      32.386845 0.36270377E+03  0.81902348E+04                                 9.072042                            6.753721       0.129655       2.058123                    0.999582      25.744111      73.723872       0.575170       0.471591      -1.026480       0.028201      -0.001044       0.061000       0.067212      -0.001443      -0.078174      -0.017806       0.063827      -0.231889      -0.113351       0.008784       0.104566             10.002484       9.212841       0.360986       5.124398       5.707159      -0.671348      15.087454          -0.002369
          275              C      19.061839       4.040674       0.914165       0.304199      38.366209 0.33912509E+03  0.75352859E+04                                10.167245                            6.530053       0.158317       2.080179                    0.999574      24.966183      71.078631       0.584604       0.471525      -1.025823       0.025409      -0.001354      -0.025732       0.036189      -0.015853       0.111903       0.015151       0.041505      -0.110046      -0.120860       0.001375       0.119485             13.257873      16.556661       3.823857      -9.930109       7.225719      -3.494641      15.991240          -0.009076
          276              C      31.486705      15.720172      21.186709      -0.131533      48.613251 0.48531718E+03  0.11639772E+05                                11.122626                            7.227094       0.064500       2.006655                    0.998608      28.859081      81.755647       0.632782       0.403583      -1.080694      -0.008397      -0.016704      -0.013701       0.023179       0.007428      -0.003324       0.002062       0.103439       0.207299      -0.086834       0.017506       0.069328             14.292472      22.453116       2.436787      -2.149548       6.503280      -1.396820      13.921022           0.014465
          277              C      32.897697      15.729440      21.307399       0.111358      35.755688 0.41972655E+03  0.97749315E+04                                 9.583905                            6.936337      -0.162618       1.950664                    0.999383      26.945306      76.932537       0.611834       0.429858      -1.056480       0.010372      -0.006106       0.000547       0.012048       0.005724       0.004064      -0.004590       0.025287       0.027184      -0.019423       0.006738       0.012685             12.062749      21.168484       0.846347      -0.962225       5.330892       0.619305       9.688871           0.000647
          278              C      21.952635       4.346505       1.148698      -0.132070      32.583021 0.44533219E+03  0.10593534E+05                                 9.021610                            7.162107      -0.122499       1.938169                    0.998615      29.906583      88.121012       0.596102       0.431945      -1.048468       0.015608      -0.008355      -0.010626       0.020647       0.006437      -0.018746      -0.000396      -0.031742       0.033140      -0.030754       0.010177       0.020577             10.378060      16.654717       0.767018       0.160929       5.083673       0.499519       9.395790           0.001195
          279              C      23.303388       4.358089       1.267248      -0.126355      32.526304 0.43390661E+03  0.10238855E+05                                 8.984402                            7.045353      -0.021218       1.972781                    0.999151      29.511511      86.165442       0.605077       0.428983      -1.051918      -0.008646      -0.005936      -0.011751       0.015750      -0.002160       0.013449      -0.001198      -0.026980       0.065165      -0.028092       0.002602       0.025490             10.526790      17.111777      -0.036091      -1.568849       5.163762       0.890638       9.304831           0.003608
          280              C       0.963838       4.135667       0.125398       0.108871      36.287603 0.42250068E+03  0.98480168E+04                                 9.665986                            6.947566      -0.142795       1.956758                    0.999417      26.956809      76.801212       0.613360       0.428420      -1.058197      -0.011695      -0.004210       0.003070       0.012803      -0.000945       0.001130       0.006372       0.029528       0.022246      -0.020000       0.008587       0.011413             12.242314      21.476108      -0.742586      -0.880556       5.450135       1.255715       9.800699          -0.000630
          281              C      11.913533      15.469947      20.299079      -0.132497      33.007223 0.43764478E+03  0.10359724E+05                                 9.073649                            7.082165      -0.100287       1.945118                    0.998828      29.790142      87.405131       0.602058       0.429775      -1.050369      -0.014384      -0.004768       0.014012       0.020639      -0.003195      -0.018030      -0.001213      -0.033852       0.012921      -0.029137       0.013916       0.015222             10.487575      16.652634      -0.537822      -0.089001       5.112189       1.290000       9.697902           0.001434
          282              C      33.724830      15.476898      20.182241      -0.129303      32.742184 0.43172635E+03  0.10172195E+05                                 8.985200                            6.996007       0.000045       1.977262                    0.999283      29.560239      86.177065       0.611472       0.425131      -1.054541       0.010435      -0.004409       0.013090       0.017311       0.006833       0.012486       0.003304      -0.031897       0.044781      -0.027996       0.007132       0.020864             10.502168      17.111933      -0.452132      -1.759260       5.016275       0.837867       9.378296           0.002548
          283              C       2.384097       4.147251       0.238813      -0.125899      49.387398 0.47707232E+03  0.11385069E+05                                11.231910                            7.157735       0.096646       2.018404                    0.998548      28.677094      80.850725       0.637318       0.402715      -1.082040       0.006551      -0.008081       0.017277       0.020167      -0.006631      -0.003155       0.032550       0.093775       0.192583      -0.086372       0.014769       0.071602             14.677187      22.962263      -1.908462      -1.688662       7.351494       3.369666      13.717804           0.016205
          284              C      14.799927      15.398123      20.548163       0.308227      39.601809 0.33642958E+03  0.74573560E+04                                10.362368                            6.498986       0.155266       2.080526                    0.999540      24.833245      70.517863       0.586931       0.470791      -1.026654      -0.022872       0.006637       0.029779       0.038131       0.032979       0.107321      -0.014830       0.040526      -0.110304      -0.121062       0.003453       0.117609             13.774334      16.970153      -5.387160      -9.822844       8.494829       5.210649      15.858018          -0.012029
          285              C       3.067584       4.443815       1.436300       0.239080      33.648278 0.36328128E+03  0.81933323E+04                                 9.239841                            6.711038       0.141317       2.056869                    0.999791      25.780812      73.397062       0.584145       0.464909      -1.031810      -0.026309      -0.024943      -0.055563       0.066344      -0.019883      -0.085532      -0.010154       0.060878      -0.224154      -0.117305       0.007589       0.109716             10.523182       9.890802       1.676593       5.683109       6.752328       3.589026      14.926416          -0.003322
          286              C      15.253578      19.491849       4.913207       0.131473      34.488820 0.36827053E+03  0.82954955E+04                                 9.306984                            6.462091      -0.007169       2.015002                    0.999441      25.767819      72.207117       0.639470       0.425217      -1.060015       0.045306       0.000212      -0.032409       0.055705       0.011013       0.004337      -0.014292      -0.000888      -0.022242      -0.021160       0.003511       0.017649             11.658527      10.435224       5.473463      -1.640976      15.893157       3.257605       8.647201           0.002465
          287              C      14.981108      18.196934       4.448421      -0.152032      36.838889 0.44207222E+03  0.10498067E+05                                 9.736716                            7.116253      -0.117256       1.937650                    0.998692      30.084893      88.608890       0.600412       0.429577      -1.049773      -0.002756      -0.002111       0.017673       0.018010      -0.017366       0.009928      -0.001303       0.003392      -0.003817      -0.018876      -0.002339       0.021215             11.533108      10.964533       4.182330      -2.914890      13.504722       2.450615      10.130068           0.002360
          288              C      13.896798      17.576005       4.964993      -0.089893      32.381097 0.40583406E+03  0.93990404E+04                                 8.860660                            6.727688       0.172706       2.034615                    0.999756      28.766333      82.672872       0.632349       0.418229      -1.060710       0.009088       0.022132       0.018770       0.030410      -0.003725      -0.000580       0.012811      -0.029907      -0.024850      -0.013623      -0.010914       0.024537             10.284100      10.757443       3.854959      -3.400013      10.834473       1.096137       9.260385           0.000274
          289              C      13.060399      18.196934       5.912968      -0.093715      33.336359 0.42743370E+03  0.10004859E+05                                 9.008887                            6.893277       0.215757       2.045410                    0.999809      28.885220      82.816451       0.627697       0.416883      -1.064069       0.023432       0.011520      -0.010640       0.028196       0.007474      -0.020243      -0.003292       0.022198      -0.023671      -0.019764      -0.008917       0.028681             10.495778       9.790404       3.903199      -2.517878      12.253720       2.054991       9.443209           0.000357
          290              C      13.312943      19.482814       6.372618      -0.162331      37.163763 0.45630495E+03  0.10898130E+05                                 9.747696                            7.200377      -0.032925       1.962164                    0.998797      30.141054      88.387809       0.601898       0.426075      -1.054250       0.001054      -0.006549      -0.012114       0.013811      -0.009618      -0.003371      -0.005959       0.014575      -0.000917      -0.015080       0.002847       0.012233             11.576353      11.511029       4.532950      -3.583600      13.176708       1.425163      10.041321           0.002333
          291              C      14.450542      20.109072       5.864606       0.141660      34.333664 0.36108814E+03  0.81006160E+04                                 9.292005                            6.408634      -0.029740       2.009090                    0.999414      25.671082      71.988474       0.640107       0.426529      -1.058302      -0.009405       0.045756       0.036124       0.059050       0.008563       0.014352      -0.003498      -0.015958      -0.025548      -0.022633       0.006273       0.016360             11.784437      12.989083       6.253779      -3.930027      13.602498       0.403887       8.761730           0.002550
          292              C      17.467148      22.478564       1.110607       0.133774      31.238931 0.37175868E+03  0.84095451E+04                                 8.719114                            6.521054      -0.100823       1.984882                    0.999551      25.991859      73.436448       0.631232       0.428949      -1.055725       0.006799      -0.047641       0.026256       0.054820       0.002305       0.001015      -0.008662       0.023902       0.046146      -0.021902       0.004478       0.017424              9.958948       4.374481      -0.660883      -0.126957      11.400081       2.334331      14.102283           0.002747
          293              C      29.139716      33.335563      21.303548      -0.170998      35.075742 0.48868125E+03  0.11884970E+05                                 9.415935                            7.496016      -0.135723       1.922527                    0.998608      30.869659      91.646940       0.584073       0.431188      -1.050064       0.000250       0.009794       0.001368       0.009892      -0.005779      -0.002523       0.011083      -0.027864      -0.020869      -0.011775      -0.011112       0.022887             10.197220       5.170258      -0.557810       0.047457      13.210128       0.893034      12.211273           0.003102
          294              C      29.053951      10.880168      20.134307      -0.077010      29.507871 0.40002740E+03  0.92111203E+04                                 8.259946                            6.658632       0.136913       2.024244                    0.999743      28.466530      80.995615       0.639988       0.415634      -1.064682      -0.003125       0.022659       0.014712       0.027197      -0.006081      -0.002686       0.007705      -0.030556       0.084652      -0.030577       0.000027       0.030550              8.760210       4.407815      -0.458199       0.028906      11.968127      -0.326265       9.904687           0.000717
          295              C      27.073036      30.698931      19.931444       0.246485      32.395422 0.36281104E+03  0.81939927E+04                                 9.077572                            6.757576       0.126822       2.057078                    0.999597      25.744848      73.753456       0.574590       0.471990      -1.026172      -0.028094       0.001308       0.061307       0.067450      -0.001797       0.077372       0.018927       0.063648      -0.228804      -0.112369       0.008716       0.103652             10.008748       9.218680       0.361494      -5.127581       5.710693       0.671999      15.096869          -0.002372
          296              C      15.691702      19.128327       0.914165       0.304691      38.355588 0.33900342E+03  0.75321053E+04                                10.167116                            6.530028       0.160419       2.080741                    0.999563      24.960156      71.065349       0.584435       0.471691      -1.025705      -0.025950       0.000201      -0.025451       0.036348      -0.015939      -0.111725      -0.015343       0.041136      -0.108282      -0.120559       0.001363       0.119196             13.257818      16.556972       3.823906       9.930090       7.225450       3.494270      15.991030          -0.009082
          297              C      26.435889      30.617839      21.186709      -0.132147      48.612465 0.48531039E+03  0.11639411E+05                                11.121869                            7.226598       0.064414       2.006780                    0.998646      28.858678      81.750200       0.632871       0.403533      -1.080742       0.007792       0.016551      -0.013615       0.022804       0.007823       0.003288      -0.000543       0.103434       0.205741      -0.086599       0.017809       0.068791             14.291424      22.451746       2.436570       2.148135       6.502787       1.396315      13.919739           0.014473
          298              C      25.024897      30.608572      21.307399       0.110382      35.755084 0.41973836E+03  0.97745840E+04                                 9.580350                            6.933902      -0.161281       1.951172                    0.999381      26.948759      76.922175       0.612320       0.429544      -1.056748      -0.009905       0.006466       0.000536       0.011841       0.005831      -0.003919       0.005625       0.024245       0.027639      -0.019478       0.007079       0.012399             12.057651      21.157443       0.845785       0.961101       5.329066      -0.619441       9.686445           0.000651
          299              C      12.800905      18.822496       1.148698      -0.133433      32.643732 0.44638305E+03  0.10624968E+05                                 9.032446                            7.170136      -0.129508       1.935758                    0.998655      29.943589      88.261629       0.595810       0.431895      -1.048481      -0.014471       0.008049      -0.012147       0.020536       0.006001       0.019120       0.000394      -0.032565       0.037183      -0.031604       0.010060       0.021544             10.391165      16.677843       0.768606      -0.162178       5.089238      -0.500075       9.406414           0.001195
          300              C      11.450153      18.810911       1.267248      -0.125183      32.471308 0.43298038E+03  0.10211001E+05                                 8.970994                            7.034563      -0.016950       1.974314                    0.999143      29.483570      86.043714       0.605994       0.428585      -1.052218       0.009986       0.006107      -0.011528       0.016429      -0.002382      -0.013840       0.000468      -0.027011       0.061694      -0.027902       0.003316       0.024586             10.510493      17.081463      -0.035707       1.563083       5.156012      -0.890081       9.294003           0.003610
          301              C      10.620703      19.033334       0.125398       0.108749      36.300959 0.42267419E+03  0.98530801E+04                                 9.668790                            6.949361      -0.142423       1.956801                    0.999453      26.959605      76.813352       0.613232       0.428465      -1.058168       0.011132       0.003699       0.003037       0.012117      -0.001868      -0.001081      -0.006989       0.029123       0.022637      -0.020240       0.009120       0.011120             12.246204      21.483066      -0.743262       0.882228       5.451500      -1.256340       9.804046          -0.000627
          302              C      22.840060      30.868064      20.299079      -0.130987      32.967478 0.43697253E+03  0.10340027E+05                                 9.067497                            7.077450      -0.101318       1.944941                    0.998848      29.766492      87.325031       0.602154       0.429864      -1.050296       0.014577       0.004447       0.013610       0.020433      -0.003809       0.017413       0.001122      -0.034302       0.012866      -0.028879       0.013232       0.015647             10.480064      16.639217      -0.537491       0.090316       5.108932      -1.289233       9.692041           0.001437
          303              C      24.197763      30.861114      20.182241      -0.129915      32.764299 0.43207850E+03  0.10182803E+05                                 8.990666                            7.000150      -0.000374       1.977129                    0.999281      29.571780      86.227000       0.611108       0.425288      -1.054420      -0.010027       0.004476       0.014079       0.017854       0.005783      -0.011993      -0.002629      -0.031948       0.048599      -0.028044       0.007214       0.020829             10.508776      17.123786      -0.452621       1.762193       5.019213      -0.838453       9.383330           0.002551
          304              C       9.200443      19.021749       0.238813      -0.125733      49.382743 0.47698597E+03  0.11383220E+05                                11.233599                            7.158899       0.092207       2.017222                    0.998591      28.674589      80.861276       0.636984       0.402919      -1.081834      -0.006878       0.008180       0.016590       0.019734      -0.006102       0.004228      -0.032048       0.093838       0.194294      -0.086366       0.014285       0.072081             14.678759      22.963720      -1.908830       1.688909       7.352741      -3.370304      13.719817           0.016212
          305              C      19.953666      30.939888      20.548163       0.305672      39.679569 0.33714534E+03  0.74771019E+04                                10.374719                            6.505426       0.146607       2.077751                    0.999517      24.859714      70.608534       0.586711       0.470723      -1.026703       0.023586      -0.006534       0.030022       0.038734       0.033321      -0.107450       0.015490       0.040215      -0.111029      -0.121681       0.004074       0.117608             13.792162      16.992509      -5.395550       9.837402       8.505222      -5.218811      15.878756          -0.012025
          306              C       8.516957      18.725186       1.436300       0.238554      33.668184 0.36353916E+03  0.82006590E+04                                 9.243303                            6.713383       0.136760       2.055490                    0.999789      25.790077      73.431839       0.584044       0.464904      -1.031805       0.027358       0.025486      -0.056318       0.067600      -0.020931       0.085566       0.010128       0.060531      -0.216541      -0.115734       0.006486       0.109248             10.527027       9.893675       1.677148      -5.685098       6.754673      -3.590705      14.932732          -0.003317
          307              C      21.053923       9.461297      15.612701       0.133590      34.427794 0.36750823E+03  0.82745365E+04                                 9.299157                            6.457361      -0.008806       2.014990                    0.999439      25.740298      72.127716       0.639374       0.425475      -1.059790      -0.001641       0.044996      -0.032466       0.055510      -0.011945       0.014861       0.003792      -0.002038      -0.020893      -0.021950       0.003628       0.018321             11.647798      15.875759      -5.466619      -3.253241      10.426860      -1.641061       8.640775           0.002460
          308              C      22.348838       9.188830      15.147915      -0.154755      36.952916 0.44385672E+03  0.10551230E+05                                 9.756459                            7.130682      -0.118856       1.936409                    0.998764      30.141913      88.826752       0.599784       0.429587      -1.049750       0.000840      -0.002271       0.018530       0.018688       0.016655       0.001409       0.010934      -0.005335      -0.001630      -0.018868      -0.002367       0.021235             11.557048      13.534524      -4.195709      -2.453954      10.987472      -2.919000      10.149148           0.002363
          309              C      22.969806      31.273521      15.664486      -0.089299      32.363910 0.40559152E+03  0.93918763E+04                                 8.857078                            6.725286       0.179012       2.036508                    0.999747      28.757319      82.636044       0.632526       0.418181      -1.060757      -0.022239       0.009954       0.017593       0.030053       0.003278      -0.011774      -0.000130       0.028844      -0.029702      -0.014255      -0.009560       0.023815             10.279653      10.828841      -3.852689      -1.095005      10.752996      -3.398935       9.257124           0.000274
          310              C      22.348875      30.437120      16.612462      -0.093693      33.336978 0.42746352E+03  0.10005619E+05                                 9.008504                            6.892951       0.218264       2.046251                    0.999796      28.884498      82.811576       0.627796       0.416814      -1.064125      -0.011234       0.024642      -0.009999       0.028869      -0.008222       0.002857      -0.020204      -0.020325      -0.026878      -0.020750      -0.007640       0.028390             10.495328      12.251968      -3.903032      -2.054004       9.790634      -2.518667       9.443381           0.000358
          311              C      21.062996      30.689662      17.072112      -0.159118      37.063249 0.45471341E+03  0.10850850E+05                                 9.732047                            7.188957      -0.034605       1.962187                    0.998853      30.089615      88.204975       0.602220       0.426212      -1.054145       0.003998       0.001431      -0.011386       0.012152       0.009708       0.004545      -0.003855      -0.014334      -0.001659      -0.014254       0.001745       0.012510             11.557206      13.152646      -4.521417      -1.423650      11.491830      -3.579385      10.027141           0.002329
          312              C      20.436740      31.827260      16.564100       0.136995      34.399354 0.36194317E+03  0.81234731E+04                                 9.296897                            6.411652      -0.028312       2.009462                    0.999424      25.706119      72.070366       0.640728       0.425923      -1.058825      -0.043998      -0.010231       0.035365       0.057369      -0.008122       0.004537       0.015151       0.014465      -0.023325      -0.023125       0.008001       0.015124             11.790784      13.608375      -6.255491      -0.404634      12.995417      -3.933875       8.768561           0.002559
          313              C      18.067210      11.674862      11.810101       0.133132      31.235447 0.37171932E+03  0.84081305E+04                                 8.717210                            6.519711      -0.095586       1.986529                    0.999521      25.989428      73.418685       0.631465       0.428818      -1.055844       0.047907       0.007057       0.026060       0.054991      -0.002324       0.008699       0.000644      -0.024527       0.046968      -0.022313       0.004652       0.017661              9.956856      11.396130       0.660568      -2.332747       4.373606      -0.127172      14.100831           0.002749
          314              C      18.794717      11.762904      10.604054      -0.169178      35.047677 0.48808955E+03  0.11867251E+05                                 9.412235                            7.492605      -0.137401       1.922140                    0.998579      30.854178      91.594845       0.584061       0.431318      -1.049961      -0.009856       0.000018       0.000610       0.009875       0.006671      -0.010314      -0.002730       0.028802      -0.023694      -0.012191      -0.011255       0.023446             10.193585      13.207509       0.558178      -0.892132       5.168119       0.047069      12.205126           0.003103
          315              C      18.081111      11.677179       9.434813      -0.078248      29.517217 0.40017971E+03  0.92147093E+04                                 8.257707                            6.656365       0.139496       2.024859                    0.999727      28.475016      80.997294       0.640662       0.415193      -1.065057      -0.023814      -0.003281       0.014047       0.027842       0.006451      -0.007848      -0.002459       0.031189       0.076221      -0.029594       0.001392       0.028203              8.758208      11.966447       0.458483       0.326089       4.406487       0.028821       9.901690           0.000718
          316              C      21.431345       9.696229       9.231951       0.246006      32.369821 0.36246752E+03  0.81840910E+04                                 9.072358                            6.753897       0.122644       2.056152                    0.999581      25.732420      73.702166       0.574822       0.471923      -1.026234      -0.000827      -0.027720       0.061428       0.067398       0.001402      -0.018337       0.077501      -0.063465      -0.227214      -0.111874       0.008325       0.103549             10.002953       5.707465      -0.361423      -0.670957       9.212816      -5.124662      15.088577          -0.002370
          317              C      21.417444       9.899422      11.613658       0.303300      38.375408 0.33922490E+03  0.75382804E+04                                10.170379                            6.532152       0.154641       2.078900                    0.999595      24.968755      71.096466       0.584340       0.471689      -1.025703       0.000002      -0.025541      -0.025792       0.036298       0.015933       0.016190      -0.111396      -0.042726      -0.106738      -0.120038       0.000655       0.119383             13.261518       7.227819      -3.825449      -3.495638      16.561171       9.932560      15.995563          -0.009066
          318              C      21.512436       9.059082      10.487216      -0.131020      48.611458 0.48531668E+03  0.11640283E+05                                11.124427                            7.228571       0.060805       2.005655                    0.998641      28.858764      81.768643       0.632495       0.403749      -1.080534      -0.017192       0.008184      -0.013203       0.023170      -0.007219       0.001342       0.004090      -0.103726       0.213634      -0.087985       0.016467       0.071518             14.294223       6.504508      -2.437778      -1.396755      22.455538       2.148518      13.922623           0.014483
          319              C      21.521701       7.648090      10.607906       0.109521      35.770832 0.42001973E+03  0.97818951E+04                                 9.579657                            6.933785      -0.154613       1.953058                    0.999393      26.954716      76.919555       0.612704       0.429242      -1.057029      -0.005933      -0.010722       0.000019       0.012254      -0.005017      -0.004940      -0.003677      -0.022606       0.024606      -0.017689       0.006268       0.011421             12.056654       5.328736      -0.846238       0.619303      21.156378       0.960705       9.684848           0.000652
          320              C      21.723270       7.008626      11.848191      -0.128510      32.501134 0.44389123E+03  0.10550968E+05                                 9.007986                            7.151298      -0.123147       1.938565                    0.998654      29.860306      87.957288       0.596439       0.432041      -1.048384      -0.008404      -0.015383      -0.010541       0.020455      -0.006211      -0.000080       0.018860       0.031465       0.038469      -0.031171       0.009554       0.021616             10.361757       5.075798      -0.764762       0.499537      16.624631      -0.157113       9.384844           0.001196
          321              C      21.734893      28.826873      11.966742      -0.127339      32.536554 0.43414239E+03  0.10244897E+05                                 8.981526                            7.043204      -0.018725       1.973481                    0.999200      29.520636      86.169022       0.605747       0.428489      -1.052316      -0.005101       0.008413      -0.010508       0.014395       0.002544      -0.000862      -0.014312       0.026960       0.066625      -0.028773       0.002437       0.026336             10.523328       5.161828       0.036233       0.890804      17.105313       1.568795       9.302844           0.003613
          322              C      21.512468      27.997423      10.824892       0.111837      36.197343 0.42125190E+03  0.98123475E+04                                 9.654349                            6.940083      -0.143645       1.957133                    0.999415      26.913010      76.668714       0.613277       0.428764      -1.057908      -0.003695       0.010207       0.002373       0.011111       0.000198       0.006698      -0.001876      -0.030595       0.021481      -0.020512       0.007948       0.012564             12.226328       5.444248       0.741661       1.253847      21.446176       0.879926       9.788560          -0.000629
          323              C      21.262204       5.463253       9.599586      -0.135384      33.109967 0.43941650E+03  0.10412518E+05                                 9.094686                            7.099264      -0.109875       1.941564                    0.998860      29.843506      87.616832       0.600959       0.430112      -1.050129      -0.005001       0.014803       0.013942       0.020940       0.003830      -0.001445       0.017992       0.034396       0.010708      -0.029307       0.013383       0.015924             10.512174       5.123915       0.537975       1.291745      16.697989       0.082532       9.714617           0.001437
          324              C      21.269157       6.820956       9.482747      -0.128699      32.738981 0.43165166E+03  0.10170531E+05                                 8.987946                            6.998403       0.002162       1.978102                    0.999283      29.554617      86.175921       0.610942       0.425496      -1.054259      -0.004353      -0.012029       0.013216       0.018393      -0.006167       0.003582      -0.011581       0.031933       0.039811      -0.026694       0.007220       0.019474             10.505213       5.018331       0.451936       0.837829      17.117522       1.759725       9.379785           0.002552
          325              C      21.524050      26.577163      10.938306      -0.125887      49.436595 0.47754785E+03  0.11400804E+05                                11.245430                            7.165636       0.088953       2.015911                    0.998593      28.687889      80.932617       0.636303       0.403203      -1.081566      -0.009172      -0.008086       0.015899       0.020057       0.005447       0.032691       0.004387      -0.093843       0.198413      -0.087163       0.013552       0.073612             14.695790       7.360161       1.912053       3.373962      22.994110       1.692658      13.733098           0.016216
          326              C      21.190415      25.745859       9.848670       0.307840      39.601009 0.33641613E+03  0.74567168E+04                                10.360831                            6.497748       0.148620       2.078844                    0.999512      24.833170      70.507806       0.587158       0.470631      -1.026778       0.005791       0.021416       0.028898       0.036432      -0.032707      -0.015143      -0.107923      -0.041156      -0.112922      -0.121917       0.003648       0.118270             13.772731       8.493600       5.386598       5.209851      16.968284       9.822324      15.856310          -0.012014
          327              C      21.820613      25.893678      12.135794       0.239456      33.641266 0.36321687E+03  0.81913802E+04                                 9.237489                            6.709694       0.149445       2.059254                    0.999789      25.778989      73.385639       0.584311       0.464805      -1.031884      -0.025263       0.026141      -0.054553       0.065556       0.020926      -0.010138       0.085150      -0.060643      -0.217779      -0.115689       0.006609       0.109079             10.519824       6.750572      -1.675816       3.587603       9.887582      -5.680655      14.921318          -0.003316
          328              C      13.699627      13.707712      15.612701       0.132545      34.486390 0.36823145E+03  0.82945722E+04                                 9.307526                            6.462402      -0.009433       2.014161                    0.999466      25.765243      72.204746       0.639344       0.425303      -1.059939       0.001013      -0.046719      -0.032451       0.056893      -0.012670      -0.014728      -0.004324      -0.000433      -0.020725      -0.022288       0.003435       0.018852             11.659226      15.894041      -5.473127       3.258426      10.435105       1.641186       8.648531           0.002468
          329              C      12.404712      13.980179      15.147915      -0.151784      36.811359 0.44165840E+03  0.10485546E+05                                 9.730608                            7.111682      -0.115210       1.938401                    0.998731      30.072790      88.555267       0.600775       0.429427      -1.049888      -0.002535       0.001698       0.017446       0.017711       0.017773      -0.001895      -0.008608      -0.005222      -0.001861      -0.018721      -0.002380       0.021100             11.525697      13.494337      -4.176995       2.449920      10.957174       2.914125      10.125582           0.002359
          330              C      11.783785      15.064488      15.664486      -0.089436      32.387667 0.40593457E+03  0.94022865E+04                                 8.864804                            6.731168       0.167062       2.032949                    0.999764      28.765217      82.683357       0.631790       0.418558      -1.060464       0.021739      -0.009765       0.018023       0.029879       0.002356       0.011982       0.001018       0.030790      -0.026918      -0.013311      -0.011083       0.024394             10.288935      10.835964      -3.856217       1.095020      10.764098       3.403763       9.266742           0.000274
          331              C      12.404715      15.900889      16.612462      -0.094377      33.325283 0.42732108E+03  0.10000664E+05                                 9.002334                            6.888270       0.223094       2.047591                    0.999783      28.881473      82.774904       0.628542       0.416387      -1.064481       0.012187      -0.024800      -0.010419       0.029532      -0.007817      -0.003158       0.019624      -0.021181      -0.024912      -0.019649      -0.008354       0.028003             10.487989      12.243215      -3.900896       2.051670       9.784666       2.516552       9.436087           0.000357
          332              C      13.690595      15.648347      17.072112      -0.161360      37.152471 0.45608547E+03  0.10892093E+05                                 9.749129                            7.201598      -0.039390       1.960312                    0.998800      30.132286      88.372528       0.601448       0.426425      -1.053984      -0.005035      -0.000157      -0.011046       0.012140       0.009920      -0.004942       0.003416      -0.013888       0.000794      -0.014630       0.002599       0.012031             11.578180      13.179081      -4.534854       1.424219      11.512637       3.583736      10.042822           0.002333
          333              C      14.316851      14.510749      16.564100       0.140462      34.334581 0.36112417E+03  0.81011813E+04                                 9.289725                            6.407221      -0.028286       2.009671                    0.999423      25.673460      71.981143       0.640472       0.426299      -1.058503       0.044032       0.010648       0.035253       0.057402      -0.009091      -0.004189      -0.014016       0.014812      -0.020758      -0.022129       0.006580       0.015549             11.781276      13.597995      -6.251466       0.403222      12.985398       3.929635       8.760436           0.002551
          334              C      16.686338      11.494144      11.810101       0.134023      31.220578 0.37149687E+03  0.84020503E+04                                 8.715955                            6.518751      -0.098952       1.985581                    0.999540      25.979725      73.392653       0.631351       0.428948      -1.055737      -0.048011      -0.006839       0.025314       0.054705      -0.002060      -0.008045      -0.000709      -0.023893       0.047298      -0.021744       0.004240       0.017505              9.955435      11.394092       0.660475       2.333231       4.373001       0.127375      14.099211           0.002748
          335              C      15.958830      11.406102      10.604054      -0.169553      35.063112 0.48835425E+03  0.11876224E+05                                 9.417936                            7.497048      -0.140822       1.921092                    0.998538      30.864807      91.659580       0.583560       0.431595      -1.049710       0.009048      -0.000513       0.000498       0.009076       0.007201       0.010405       0.002801       0.028671      -0.025256      -0.012246      -0.011602       0.023847             10.199687      13.215246       0.558303       0.892529       5.171221      -0.047055      12.212594           0.003102
          336              C      16.672435      11.491827       9.434813      -0.080406      29.593539 0.40155768E+03  0.92549388E+04                                 8.274185                            6.670079       0.133369       2.022570                    0.999745      28.520710      81.180315       0.639639       0.415475      -1.064813       0.022349       0.002629       0.015049       0.027072       0.006683       0.007979       0.002420       0.030061       0.078699      -0.029575       0.000638       0.028937              8.775349      11.992514       0.459113      -0.331743       4.414963      -0.029237       9.918570           0.000719
          337              C      13.322201      13.472776       9.231951       0.244753      32.404942 0.36293474E+03  0.81969622E+04                                 9.076822                            6.756929       0.125688       2.056639                    0.999589      25.750119      73.753978       0.574884       0.471739      -1.026374       0.000893       0.028841       0.061250       0.067706       0.001420       0.019156      -0.078608      -0.063139      -0.228790      -0.113291       0.008889       0.104403             10.008146       5.710228      -0.361521       0.672026       9.217069       5.127371      15.097140          -0.002366
          338              C      13.336103      13.269585      11.613658       0.303174      38.372822 0.33918133E+03  0.75372544E+04                                10.170838                            6.532359       0.154017       2.078643                    0.999572      24.967236      71.097540       0.584232       0.471780      -1.025629       0.001012       0.026116      -0.025497       0.036512       0.015879      -0.016536       0.111403      -0.042766      -0.105101      -0.119887       0.000493       0.119394             13.262444       7.228365      -3.825882       3.496150      16.561836      -9.933334      15.997130          -0.009088
          339              C      13.241111      14.109924      10.487216      -0.130804      48.578337 0.48491217E+03  0.11627830E+05                                11.118445                            7.224911       0.065821       2.007291                    0.998633      28.845339      81.713448       0.632758       0.403676      -1.080613       0.016661      -0.008223      -0.013632       0.023044      -0.005828      -0.001261      -0.003707      -0.103205       0.206747      -0.086402       0.017218       0.069184             14.286214       6.501220      -2.436270       1.396190      22.441304      -2.147711      13.916117           0.014473
          340              C      13.231846      15.520916      10.607906       0.108911      35.801442 0.42043079E+03  0.97940981E+04                                 9.585752                            6.937919      -0.158007       1.951897                    0.999387      26.968864      76.976297       0.612408       0.429334      -1.056947       0.005015       0.010449       0.000446       0.011599      -0.005154       0.004760       0.004038      -0.023017       0.025763      -0.018053       0.006051       0.012002             12.064657       5.331727      -0.847334      -0.619498      21.171766      -0.960624       9.690479           0.000654
          341              C      13.030277      16.160381      11.848191      -0.128589      32.469452 0.44333277E+03  0.10533554E+05                                 8.996881                            7.141968      -0.113724       1.941270                    0.998700      29.847444      87.879692       0.597480       0.431457      -1.048821       0.009256       0.016595      -0.010995       0.021953      -0.005052      -0.000790      -0.018193       0.031823       0.034031      -0.030259       0.010644       0.019615             10.348786       5.069593      -0.762638      -0.499196      16.601171       0.152379       9.375594           0.001194
          342              C      13.018695      17.511134      11.966742      -0.128993      32.632853 0.43568788E+03  0.10291701E+05                                 9.005153                            7.060859      -0.026609       1.970650                    0.999148      29.567585      86.382194       0.604260       0.429112      -1.051811       0.005032      -0.007959      -0.011030       0.014502       0.003044       0.001254       0.014393       0.027745       0.069713      -0.029638       0.002305       0.027334             10.553312       5.174795       0.037263      -0.891827      17.163730      -1.580189       9.321412           0.003612
          343              C      13.241119      18.340583      10.824892       0.113205      36.133584 0.42034462E+03  0.97860328E+04                                 9.644104                            6.932908      -0.141670       1.958087                    0.999411      26.882921      76.565161       0.613548       0.428802      -1.057875       0.004298      -0.008908       0.002596       0.010225       0.001442      -0.006592       0.001436      -0.029366       0.019767      -0.019733       0.007941       0.011791             12.212963       5.438915       0.740754      -1.252044      21.422204      -0.879246       9.777770          -0.000633
          344              C      13.491342      17.705752       9.599586      -0.133013      33.078673 0.43886113E+03  0.10396362E+05                                 9.091289                            7.096838      -0.106274       1.942813                    0.998825      29.821234      87.546849       0.600783       0.430362      -1.049947       0.005146      -0.014932       0.012575       0.020189       0.003213       0.001139      -0.018615       0.033406       0.011735      -0.029398       0.014042       0.015355             10.507955       5.122000       0.537642      -1.291242      16.690710      -0.082172       9.711154           0.001437
          345              C      13.484389      16.348049       9.482747      -0.128976      32.738978 0.43169502E+03  0.10171724E+05                                 8.987590                            6.998600      -0.004081       1.976191                    0.999309      29.555319      86.176368       0.610959       0.425477      -1.054280       0.003899       0.010502       0.013746       0.017733      -0.006319      -0.002852       0.011434       0.030912       0.043462      -0.026749       0.007173       0.019576             10.504304       5.018301       0.451990      -0.837717      17.115622      -1.759598       9.378990           0.002549
          346              C      13.229537      19.760843      10.938306      -0.128269      49.580833 0.47915016E+03  0.11449207E+05                                11.266788                            7.177639       0.084382       2.013939                    0.998588      28.742547      81.135900       0.635740       0.403202      -1.081513       0.008487       0.008904       0.016205       0.020345       0.005852      -0.032496      -0.004917      -0.094348       0.200142      -0.087603       0.013435       0.074169             14.725513       7.373786       1.917424      -3.381081      23.044719      -1.699125      13.758035           0.016205
          347              C      13.563171      20.592147       9.848670       0.307200      39.604175 0.33641384E+03  0.74567689E+04                                10.361867                            6.497921       0.146208       2.078138                    0.999506      24.834533      70.515734       0.587115       0.470659      -1.026747      -0.005920      -0.022418       0.029945       0.037873      -0.032964       0.014874       0.107693      -0.041059      -0.111617      -0.121515       0.003391       0.118124             13.774437       8.494635       5.387494      -5.210993      16.969895      -9.824121      15.858780          -0.012023
          348              C      12.932975      20.444329      12.135794       0.238909      33.634894 0.36311701E+03  0.81887699E+04                                 9.237154                            6.709297       0.153675       2.060608                    0.999779      25.776872      73.384007       0.584245       0.464878      -1.031818       0.025308      -0.027411      -0.055859       0.067172       0.020939       0.010147      -0.085809      -0.060617      -0.219193      -0.116526       0.006849       0.109677             10.519227       6.750292      -1.675776      -3.587364       9.887131       5.680259      14.920260          -0.003321
          349              C       3.669071      15.261653       4.913207       0.133585      34.427810 0.36750875E+03  0.82745505E+04                                 9.299149                            6.457359      -0.008787       2.014995                    0.999439      25.740345      72.127839       0.639375       0.425474      -1.059791       0.044999      -0.001638      -0.032461       0.055509      -0.011945       0.003790       0.014860       0.002038      -0.020898      -0.021948       0.003626       0.018322             11.647783      10.426848      -5.466601      -1.641084      15.875730      -3.253211       8.640772           0.002462
          350              C       3.396605      16.556569       4.448421      -0.154766      36.953126 0.44386007E+03  0.10551328E+05                                 9.756489                            7.130706      -0.118836       1.936414                    0.998764      30.142024      88.827117       0.599784       0.429586      -1.049751      -0.002266       0.000843       0.018536       0.018693       0.016654       0.010931       0.001408       0.005336      -0.001630      -0.018866      -0.002366       0.021233             11.557082      10.987505      -4.195728      -2.919024      13.534565      -2.453935      10.149177           0.002362
          351              C      25.481297      17.177498       4.964993      -0.089301      32.364001 0.40559259E+03  0.93919078E+04                                 8.857091                            6.725292       0.179016       2.036508                    0.999747      28.757383      82.636273       0.632526       0.418180      -1.060757       0.009958      -0.022237       0.017600       0.030056       0.003276      -0.000131      -0.011774      -0.028843      -0.029707      -0.014256      -0.009560       0.023815             10.279669      10.752995      -3.852688      -3.398948      10.828865      -1.095004       9.257146           0.000274
          352              C      24.644896      16.556569       5.912968      -0.093696      33.337078 0.42746502E+03  0.10005663E+05                                 9.008520                            6.892962       0.218262       2.046249                    0.999796      28.884560      82.811801       0.627796       0.416814      -1.064125       0.024644      -0.011232      -0.009994       0.028868      -0.008223      -0.020208       0.002854       0.020326      -0.026882      -0.020754      -0.007639       0.028393             10.495345       9.790634      -3.903024      -2.518683      12.251992      -2.054004       9.443411           0.000357
          353              C      24.897436      15.270690       6.372618      -0.159115      37.063193 0.45471290E+03  0.10850834E+05                                 9.732039                            7.188953      -0.034599       1.962189                    0.998853      30.089568      88.204814       0.602220       0.426212      -1.054145       0.001433       0.003999      -0.011381       0.012148       0.009706      -0.003858       0.004544       0.014331      -0.001672      -0.014252       0.001741       0.012510             11.557193      11.491794      -4.521402      -3.579381      13.152650      -1.423646      10.027134           0.002329
          354              C      26.035033      14.644431       5.864606       0.136993      34.399475 0.36194480E+03  0.81235197E+04                                 9.296921                            6.411669      -0.028317       2.009460                    0.999424      25.706187      72.070632       0.640727       0.425923      -1.058825      -0.010230      -0.043996       0.035368       0.057370      -0.008120       0.015147       0.004533      -0.014467      -0.023331      -0.023120       0.007997       0.015124             11.790813      12.995416      -6.255495      -3.933888      13.608429      -0.404637       8.768593           0.002557
          355              C       5.882631      12.274937       1.110607       0.133126      31.235497 0.37172032E+03  0.84081579E+04                                 8.717207                            6.519711      -0.095582       1.986529                    0.999521      25.989492      73.418858       0.631466       0.428817      -1.055844       0.007059       0.047906       0.026060       0.054990      -0.002324       0.000644       0.008697       0.024530       0.046968      -0.022314       0.004653       0.017660              9.956849       4.373610       0.660582      -0.127175      11.396143      -2.332735      14.100793           0.002749
          356              C      17.555201      24.586949      21.303548      -0.169188      35.047834 0.48809259E+03  0.11867341E+05                                 9.412250                            7.492619      -0.137396       1.922139                    0.998579      30.854290      91.595164       0.584061       0.431317      -1.049962       0.000021      -0.009857       0.000610       0.009875       0.006672      -0.002730      -0.010314      -0.028804      -0.023694      -0.012192      -0.011256       0.023447             10.193598       5.168135       0.558193       0.047070      13.207524      -0.892135      12.205136           0.003103
          357              C      17.469474      23.873343      20.134307      -0.078250      29.517140 0.40017885E+03  0.92146811E+04                                 8.257687                            6.656356       0.139512       2.024865                    0.999727      28.474941      80.996944       0.640663       0.415193      -1.065058      -0.003279      -0.023816       0.014045       0.027843       0.006452      -0.002459      -0.007846      -0.031189       0.076233      -0.029597       0.001392       0.028205              8.758183       4.406483       0.458494       0.028826      11.966410       0.326096       9.901657           0.000718
          358              C      15.488530      27.223581      19.931444       0.245996      32.369612 0.36246395E+03  0.81839879E+04                                 9.072296                            6.753847       0.122660       2.056158                    0.999581      25.732361      73.701828       0.574827       0.471921      -1.026236      -0.027722      -0.000827       0.061428       0.067398       0.001402       0.077502      -0.018337       0.063472      -0.227219      -0.111876       0.008323       0.103553             10.002882       9.212756      -0.361421      -5.124640       5.707426      -0.670942      15.088463          -0.002371
          359              C       4.107196      15.625174       0.914165       0.303288      38.375062 0.33922042E+03  0.75381555E+04                                10.170305                            6.532098       0.154657       2.078908                    0.999595      24.968664      71.096073       0.584344       0.471688      -1.025704      -0.025542       0.000003      -0.025789       0.036297       0.015937      -0.111399       0.016189       0.042731      -0.106745      -0.120041       0.000653       0.119388             13.261429      16.561070      -3.825437       9.932494       7.227782      -3.495624      15.995436          -0.009070
          360              C      14.851383      27.304672      21.186709      -0.131112      48.615159 0.48535774E+03  0.11641541E+05                                11.125030                            7.228921       0.060690       2.005604                    0.998641      28.860166      81.774213       0.632472       0.403753      -1.080528       0.008174      -0.017197      -0.013203       0.023170      -0.007220       0.004090       0.001342       0.103760       0.213675      -0.088009       0.016477       0.071532             14.295051      22.456952      -2.437983       2.148698       6.504861      -1.396860      13.923339           0.014480
          361              C      13.440391      27.313940      21.307399       0.109489      35.770944 0.42002006E+03  0.97818974E+04                                 9.579628                            6.933751      -0.154580       1.953066                    0.999393      26.954824      76.919654       0.612711       0.429238      -1.057032      -0.010712      -0.005934       0.000019       0.012246      -0.005018      -0.003677      -0.004939       0.022619       0.024621      -0.017696       0.006270       0.011426             12.056637      21.156400      -0.846265       0.960721       5.328726       0.619295       9.684785           0.000653
          362              C       1.216400      15.931005       1.148698      -0.128525      32.501253 0.44389300E+03  0.10551018E+05                                 9.008012                            7.151317      -0.123162       1.938561                    0.998654      29.860321      87.957316       0.596438       0.432041      -1.048384      -0.015387      -0.008405      -0.010535       0.020454      -0.006212       0.018855      -0.000078      -0.031456       0.038474      -0.031165       0.009551       0.021615             10.361800      16.624742      -0.764784      -0.157128       5.075817       0.499536       9.384842           0.001195
          363              C      23.034648      15.942589       1.267248      -0.127353      32.536612 0.43414262E+03  0.10244900E+05                                 8.981538                            7.043207      -0.018723       1.973484                    0.999200      29.520576      86.168719       0.605747       0.428489      -1.052316       0.008417      -0.005101      -0.010502       0.014393       0.002545      -0.014310      -0.000861      -0.026949       0.066627      -0.028767       0.002431       0.026335             10.523365      17.105438       0.036226       1.568846       5.161835       0.890793       9.302823           0.003612
          364              C      22.205197      15.720167       0.125398       0.111805      36.197410 0.42125194E+03  0.98123394E+04                                 9.654306                            6.940043      -0.143612       1.957141                    0.999415      26.913102      76.668707       0.613284       0.428759      -1.057912       0.010196      -0.003696       0.002376       0.011102       0.000199      -0.001878       0.006701       0.030608       0.021496      -0.020522       0.007952       0.012570             12.226291      21.446173       0.741632       0.879925       5.444223       1.253827       9.788477          -0.000629
          365              C      11.255554      27.054447      20.299079      -0.135404      33.110220 0.43942010E+03  0.10412622E+05                                 9.094728                            7.099291      -0.109882       1.941561                    0.998860      29.843610      87.617126       0.600959       0.430112      -1.050129       0.014806      -0.005002       0.013937       0.020940       0.003830       0.017988      -0.001444      -0.034385       0.010712      -0.029300       0.013381       0.015919             10.512240      16.698168       0.537956       0.082523       5.123935       1.291741       9.714616           0.001437
          366              C      12.613257      27.061398      20.182241      -0.128718      32.739209 0.43165423E+03  0.10170605E+05                                 8.987991                            6.998426       0.002158       1.978101                    0.999283      29.554680      86.176111       0.610941       0.425497      -1.054259      -0.012033      -0.004352       0.013213       0.018393      -0.006166      -0.011579       0.003583      -0.031921       0.039813      -0.026688       0.007215       0.019474             10.505293      17.117729       0.451924       1.759790       5.018354       0.837822       9.379796           0.002550
          367              C      20.784937      15.731751       0.238813      -0.125982      49.440418 0.47758854E+03  0.11402042E+05                                11.246035                            7.165977       0.088850       2.015863                    0.998593      28.689273      80.938018       0.636281       0.403207      -1.081561      -0.008075      -0.009175       0.015903       0.020057       0.005447       0.004389       0.032700       0.093876       0.198449      -0.087188       0.013562       0.073626             14.696637      22.995551       1.912176       1.692816       7.360544       3.374163      13.733818           0.016213
          368              C      31.538159      26.982623      20.548163       0.307841      39.600174 0.33640729E+03  0.74564730E+04                                10.360683                            6.497657       0.148635       2.078854                    0.999512      24.832928      70.506925       0.587163       0.470630      -1.026778       0.021414       0.005792       0.028894       0.036428      -0.032713      -0.107927      -0.015142       0.041162      -0.112932      -0.121923       0.003646       0.118277             13.772539      16.968082       5.386501       9.822195       8.493463       5.209746      15.856073          -0.012016
          369              C      20.101453      16.028315       1.436300       0.239442      33.641082 0.36321357E+03  0.81912828E+04                                 9.237423                            6.709640       0.149475       2.059264                    0.999789      25.778941      73.385276       0.584317       0.464802      -1.031887       0.026145      -0.025262      -0.054552       0.065557       0.020925       0.085152      -0.010137       0.060649      -0.217784      -0.115690       0.006607       0.109083             10.519745       9.887496      -1.675808      -5.680609       6.750522       3.587579      14.921217          -0.003315
          370              C       7.915472       7.907349       4.913207       0.132536      34.486592 0.36823408E+03  0.82946464E+04                                 9.307551                            6.462418      -0.009431       2.014160                    0.999466      25.765368      72.205161       0.639344       0.425302      -1.059939      -0.046726       0.001008      -0.032451       0.056898      -0.012670      -0.004325      -0.014728       0.000431      -0.020728      -0.022288       0.003436       0.018853             11.659253      10.435117      -5.473120       1.641209      15.894080       3.258427       8.648563           0.002468
          371              C       8.187937       6.612434       4.448421      -0.151788      36.811467 0.44166012E+03  0.10485598E+05                                 9.730631                            7.111699      -0.115212       1.938400                    0.998731      30.072855      88.555559       0.600774       0.429427      -1.049888       0.001694      -0.002539       0.017451       0.017716       0.017774      -0.008610      -0.001897       0.005221      -0.001859      -0.018722      -0.002381       0.021102             11.525723      10.957178      -4.176995       2.914139      13.494379       2.449922      10.125612           0.002359
          372              C       9.272246       5.991505       4.964993      -0.089436      32.387638 0.40593425E+03  0.94022765E+04                                 8.864798                            6.731165       0.167040       2.032942                    0.999764      28.765195      82.683267       0.631790       0.418558      -1.060464      -0.009768       0.021736       0.018027       0.029880       0.002357       0.001018       0.011981      -0.030787      -0.026922      -0.013311      -0.011081       0.024393             10.288926      10.764074      -3.856208       3.403763      10.835968       1.095016       9.266736           0.000273
          373              C      10.108648       6.612434       5.912968      -0.094377      33.325236 0.42732044E+03  0.10000643E+05                                 9.002322                            6.888262       0.223090       2.047590                    0.999783      28.881436      82.774728       0.628543       0.416387      -1.064482      -0.024800       0.012185      -0.010416       0.029530      -0.007815       0.019625      -0.003157       0.021183      -0.024915      -0.019650      -0.008354       0.028004             10.487973       9.784633      -3.900882       2.516551      12.243213       2.051663       9.436072           0.000358
          374              C       9.856108       7.898314       6.372618      -0.161352      37.152403 0.45608461E+03  0.10892068E+05                                 9.749121                            7.201594      -0.039391       1.960312                    0.998800      30.132251      88.372431       0.601448       0.426425      -1.053984      -0.000154      -0.005038      -0.011052       0.012147       0.009920       0.003423      -0.004941       0.013891       0.000814      -0.014635       0.002605       0.012030             11.578167      11.512605      -4.534836       3.583736      13.179082       1.424216      10.042815           0.002333
          375              C       8.718511       8.524572       5.864606       0.140467      34.334610 0.36112451E+03  0.81011973E+04                                 9.289764                            6.407248      -0.028326       2.009657                    0.999424      25.673451      71.981337       0.640467       0.426302      -1.058500       0.010631       0.044040       0.035259       0.057408      -0.009079      -0.014005      -0.004190      -0.014825      -0.020739      -0.022116       0.006580       0.015537             11.781325      12.985419      -6.251472       3.929657      13.598069       0.403235       8.760486           0.002552
          376              C       5.701910      10.894064       1.110607       0.134018      31.220631 0.37149797E+03  0.84020808E+04                                 8.715960                            6.518758      -0.098953       1.985580                    0.999540      25.979772      73.392803       0.631351       0.428948      -1.055737      -0.006838      -0.048011       0.025314       0.054705      -0.002060      -0.000709      -0.008044       0.023893       0.047295      -0.021744       0.004240       0.017503              9.955438       4.373009       0.660491       0.127382      11.394125       2.333227      14.099181           0.002749
          377              C      17.198393      21.751063      21.303548      -0.169556      35.063117 0.48835472E+03  0.11876237E+05                                 9.417932                            7.497050      -0.140818       1.921094                    0.998538      30.864812      91.659547       0.583561       0.431595      -1.049710      -0.000513       0.009047       0.000498       0.009075       0.007202       0.002802       0.010406      -0.028672      -0.025252      -0.012246      -0.011602       0.023848             10.199680       5.171226       0.558315      -0.047050      13.215238       0.892532      12.212576           0.003101
          378              C      17.284119      22.464668      20.134307      -0.080408      29.593371 0.40155517E+03  0.92548609E+04                                 8.274135                            6.670044       0.133382       2.022576                    0.999745      28.520606      81.179770       0.639643       0.415474      -1.064815       0.002630       0.022350       0.015048       0.027072       0.006684       0.002420       0.007977      -0.030066       0.078708      -0.029579       0.000641       0.028939              8.775293       4.414943       0.459122      -0.029236      11.992424      -0.331733       9.918511           0.000718
          379              C      19.265063      19.114431      19.931444       0.244746      32.404740 0.36293147E+03  0.81968685E+04                                 9.076770                            6.756888       0.125700       2.056645                    0.999589      25.750048      73.753638       0.574887       0.471737      -1.026375       0.028842       0.000891       0.061249       0.067706       0.001421      -0.078610       0.019157       0.063144      -0.228794      -0.113293       0.008887       0.104407             10.008087       9.217022      -0.361521       5.127350       5.710196       0.672012      15.097042          -0.002373
          380              C       7.477345       7.543827       0.914165       0.303167      38.372428 0.33917691E+03  0.75371315E+04                                10.170758                            6.532307       0.154033       2.078651                    0.999572      24.967137      71.097137       0.584236       0.471778      -1.025630       0.026115       0.001008      -0.025495       0.036510       0.015881       0.111407      -0.016535       0.042772      -0.105104      -0.119890       0.000490       0.119399             13.262344      16.561719      -3.825865      -9.933252       7.228324       3.496131      15.996988          -0.009092
          381              C      19.902211      19.033339      21.186709      -0.130868      48.580891 0.48494048E+03  0.11628698E+05                                11.118865                            7.225154       0.065738       2.007255                    0.998633      28.846297      81.717267       0.632742       0.403680      -1.080609      -0.008215       0.016661      -0.013632       0.023042      -0.005828      -0.003706      -0.001261       0.103229       0.206776      -0.086419       0.017225       0.069194             14.286794      22.442296      -2.436421      -2.147841       6.501468       1.396266      13.916618           0.014477
          382              C      21.313203      19.024072      21.307399       0.108886      35.801557 0.42043156E+03  0.97941162E+04                                 9.585740                            6.937901      -0.157992       1.951900                    0.999387      26.968966      76.976477       0.612412       0.429331      -1.056949       0.010442       0.005015       0.000446       0.011592      -0.005155       0.004038       0.004760       0.023028       0.025775      -0.018060       0.006054       0.012005             12.064658      21.171799      -0.847357      -0.960641       5.331725      -0.619492       9.690449           0.000652
          383              C      10.368140       7.237996       1.148698      -0.128601      32.469586 0.44333496E+03  0.10533618E+05                                 8.996911                            7.141990      -0.113731       1.941268                    0.998700      29.847486      87.879845       0.597479       0.431457      -1.048821       0.016597       0.009254      -0.010991       0.021952      -0.005054      -0.018190      -0.000791      -0.031815       0.034035      -0.030254       0.010640       0.019614             10.348830      16.601267      -0.762664       0.152384       5.069613      -0.499196       9.375609           0.001195
          384              C      11.718893       7.226411       1.267248      -0.129003      32.632918 0.43568847E+03  0.10291716E+05                                 9.005172                            7.060868      -0.026607       1.970653                    0.999148      29.567538      86.382000       0.604259       0.429113      -1.051811      -0.007961       0.005029      -0.011027       0.014500       0.003044       0.014391       0.001254      -0.027737       0.069713      -0.029634       0.002301       0.027333             10.553352      17.163840       0.037250      -1.580233       5.174807      -0.891823       9.321408           0.003610
          385              C      12.548343       7.448834       0.125398       0.113181      36.133662 0.42034493E+03  0.97860359E+04                                 9.644081                            6.932882      -0.141652       1.958091                    0.999411      26.883004      76.565235       0.613553       0.428798      -1.057878      -0.008899       0.004297       0.002598       0.010218       0.001443       0.001437      -0.006594       0.029376       0.019779      -0.019740       0.007945       0.011795             12.212948      21.422220       0.740728      -0.879246       5.438900      -1.252033       9.777723          -0.000630
          386              C      23.498040      19.283564      20.299079      -0.133030      33.078937 0.43886515E+03  0.10396481E+05                                 9.091339                            7.096873      -0.106292       1.942806                    0.998825      29.821371      87.547337       0.600782       0.430362      -1.049947      -0.014935       0.005145       0.012571       0.020188       0.003213      -0.018612       0.001139      -0.033397       0.011739      -0.029393       0.014040       0.015353             10.508027      16.690874       0.537625      -0.082167       5.122025      -1.291242       9.711184           0.001436
          387              C      22.140336      19.276614      20.182241      -0.128988      32.739136 0.43169680E+03  0.10171776E+05                                 8.987624                            6.998617      -0.004087       1.976190                    0.999309      29.555347      86.176463       0.610958       0.425478      -1.054280       0.010505       0.003897       0.013743       0.017731      -0.006319       0.011433      -0.002853      -0.030904       0.043463      -0.026745       0.007169       0.019576             10.504366      17.115779       0.451976      -1.759648       5.018318      -0.837711       9.379001           0.002550
          388              C      13.968603       7.437249       0.238813      -0.128339      49.583651 0.47918009E+03  0.11450119E+05                                11.267233                            7.177888       0.084303       2.013903                    0.998588      28.743570      81.139886       0.635725       0.403205      -1.081509       0.008895       0.008486       0.016208       0.020343       0.005852      -0.004919      -0.032503       0.094373       0.200169      -0.087622       0.013442       0.074179             14.726138      23.045775       1.917502      -1.699237       7.374065      -3.381233      13.758573           0.016204
          389              C      26.384434      19.355388      20.548163       0.307204      39.603434 0.33640623E+03  0.74565605E+04                                10.361745                            6.497848       0.146208       2.078144                    0.999506      24.834316      70.515003       0.587118       0.470659      -1.026746      -0.022415      -0.005922       0.029941       0.037868      -0.032967       0.107697       0.014874       0.041065      -0.111626      -0.121520       0.003390       0.118130             13.774276      16.969727       5.387407      -9.824009       8.494519      -5.210903      15.858584          -0.012027
          390              C      14.652088       7.140686       1.436300       0.238897      33.634839 0.36311546E+03  0.81887232E+04                                 9.237120                            6.709265       0.153697       2.060615                    0.999779      25.776864      73.383844       0.584249       0.464875      -1.031820      -0.027414       0.025305      -0.055859       0.067172       0.020938      -0.085811       0.010147       0.060623      -0.219196      -0.116527       0.006847       0.109680             10.519189       9.887087      -1.675779       5.680237       6.750268      -3.587360      14.920210          -0.003321
          391              C      25.284139      21.045797      15.612701       0.131472      34.488660 0.36826846E+03  0.82954313E+04                                 9.306944                            6.462062      -0.007143       2.015012                    0.999441      25.767698      72.206536       0.639474       0.425215      -1.060017       0.000213       0.045303      -0.032411       0.055704       0.011013      -0.014289       0.004333       0.000883      -0.022250      -0.021157       0.003507       0.017649             11.658487      15.893168       5.473450       3.257608      10.435146      -1.640944       8.647148           0.002463
          392              C      23.989223      20.773330      15.147915      -0.152027      36.838682 0.44206937E+03  0.10497980E+05                                 9.736673                            7.116224      -0.117235       1.937658                    0.998692      30.084779      88.608380       0.600414       0.429576      -1.049773      -0.002110      -0.002760       0.017666       0.018004      -0.017363      -0.001298       0.009926      -0.003391      -0.003829      -0.018873      -0.002337       0.021210             11.533058      13.504694       4.182315       2.450601      10.964471      -2.914868      10.130009           0.002360
          393              C      23.368293      19.689021      15.664486      -0.089888      32.381115 0.40583456E+03  0.93990564E+04                                 8.860672                            6.727698       0.172689       2.034610                    0.999756      28.766322      82.672902       0.632347       0.418230      -1.060710       0.022133       0.009084       0.018763       0.030405      -0.003725       0.012812      -0.000583       0.029907      -0.024848      -0.013622      -0.010916       0.024538             10.284115      10.834517       3.854978       1.096134      10.757444      -3.400005       9.260382           0.000272
          394              C      23.989221      18.852620      16.612462      -0.093709      33.336231 0.42743161E+03  0.10004797E+05                                 9.008862                            6.893257       0.215766       2.045414                    0.999809      28.885143      82.816149       0.627698       0.416882      -1.064069       0.011523       0.023428      -0.010646       0.028195       0.007474      -0.003293      -0.020241      -0.022194      -0.023670      -0.019763      -0.008916       0.028678             10.495750      12.253722       3.903202       2.054981       9.790365      -2.517858       9.443164           0.000356
          395              C      25.275101      19.105162      17.072112      -0.162344      37.163996 0.45630801E+03  0.10898220E+05                                 9.747732                            7.200398      -0.032909       1.962169                    0.998797      30.141160      88.388158       0.601897       0.426075      -1.054250      -0.006546       0.001049      -0.012120       0.013814      -0.009616      -0.005959      -0.003373      -0.014579      -0.000913      -0.015080       0.002848       0.012232             11.576404      13.176799       4.533005       1.425149      11.511076      -3.583606      10.041338           0.002330
          396              C      25.901361      20.242760      16.564100       0.141660      34.333509 0.36108561E+03  0.81005440E+04                                 9.291973                            6.408607      -0.029734       2.009093                    0.999414      25.671005      71.988161       0.640109       0.426529      -1.058302       0.045757      -0.009409       0.036119       0.059049       0.008564      -0.003497       0.014354       0.015959      -0.025550      -0.022634       0.006274       0.016360             11.784408      13.602502       6.253807       0.403850      12.989050      -3.930004       8.761673           0.002550
          397              C      28.270858      23.259362      11.810101       0.133771      31.238821 0.37175720E+03  0.84094988E+04                                 8.719080                            6.521031      -0.100812       1.984886                    0.999551      25.991787      73.436062       0.631235       0.428948      -1.055726      -0.047640       0.006799       0.026255       0.054819       0.002305      -0.008663       0.001015      -0.023903       0.046147      -0.021903       0.004478       0.017425              9.958908      11.399991      -0.660888       2.334325       4.374467      -0.126959      14.102267           0.002747
          398              C      27.543351      23.347404      10.604054      -0.170996      35.075702 0.48868104E+03  0.11884963E+05                                 9.415933                            7.496020      -0.135735       1.922525                    0.998608      30.869595      91.646709       0.584072       0.431189      -1.050063       0.009793       0.000251       0.001367       0.009891      -0.005780       0.011085      -0.002524       0.027863      -0.020865      -0.011776      -0.011113       0.022888             10.197215      13.210087      -0.557816       0.893035       5.170262       0.047455      12.211296           0.003103
          399              C       5.087956      23.261679       9.434813      -0.077003      29.507656 0.40002395E+03  0.92110206E+04                                 8.259909                            6.658605       0.136915       2.024247                    0.999743      28.466390      80.995122       0.639989       0.415635      -1.064682       0.022657      -0.003124       0.014711       0.027194      -0.006081       0.007703      -0.002685       0.030553       0.084644      -0.030575       0.000028       0.030547              8.760170      11.968059      -0.458208      -0.326256       4.407800       0.028902       9.904650           0.000718
          400              C      24.906715      21.280729       9.231951       0.246486      32.395413 0.36281049E+03  0.81939800E+04                                 9.077577                            6.757574       0.126808       2.057074                    0.999597      25.744853      73.753544       0.574590       0.471990      -1.026171       0.001299      -0.028094       0.061306       0.067449      -0.001796       0.018927       0.077373      -0.063653      -0.228810      -0.112370       0.008714       0.103656             10.008755       5.710691       0.361499       0.671990       9.218696      -5.127594      15.096877          -0.002365
          401              C      24.920617      21.483922      11.613658       0.304699      38.355257 0.33899912E+03  0.75319850E+04                                10.167056                            6.529982       0.160437       2.080750                    0.999563      24.960003      71.064762       0.584438       0.471690      -1.025706       0.000192      -0.025947      -0.025450       0.036345      -0.015938      -0.015342      -0.111726      -0.041139      -0.108287      -0.120560       0.001362       0.119198             13.257748       7.225417       3.823898       3.494265      16.556885       9.930043      15.990943          -0.009082
          402              C      24.825623      20.643582      10.487216      -0.132181      48.613937 0.48532606E+03  0.11639893E+05                                11.122111                            7.226731       0.064360       2.006757                    0.998646      28.859223      81.752378       0.632862       0.403535      -1.080739       0.016540       0.007788      -0.013617       0.022796       0.007824      -0.000543       0.003289      -0.103449       0.205755      -0.086609       0.017813       0.068796             14.291764       6.502926       2.436673       1.396356      22.452339       2.148202      13.920026           0.014477
          403              C      24.816353      19.232590      10.607906       0.110374      35.755232 0.41973946E+03  0.97746181E+04                                 9.580371                            6.933906      -0.161296       1.951167                    0.999381      26.948859      76.922548       0.612320       0.429544      -1.056748       0.006458      -0.009902       0.000534       0.011833       0.005831       0.005625      -0.003920      -0.024252       0.027641      -0.019481       0.007080       0.012401             12.057692       5.329077       0.845826      -0.619440      21.157535       0.961101       9.686463           0.000653
          404              C      24.614782      18.593126      11.848191      -0.133440      32.644032 0.44638756E+03  0.10625106E+05                                 9.032509                            7.170177      -0.129538       1.935747                    0.998655      29.943764      88.262363       0.595808       0.431896      -1.048481       0.008038      -0.014471      -0.012148       0.020533       0.006001       0.000393       0.019120       0.032561       0.037187      -0.031603       0.010058       0.021545             10.391248       5.089272       0.768640      -0.500081      16.678004      -0.162195       9.406469           0.001198
          405              C      24.603195      17.242373      11.966742      -0.125187      32.471541 0.43298362E+03  0.10211102E+05                                 8.971050                            7.034598      -0.016980       1.974304                    0.999143      29.483710      86.044356       0.605992       0.428586      -1.052217       0.006097       0.009987      -0.011529       0.016426      -0.002382       0.000467      -0.013840       0.027006       0.061694      -0.027900       0.003314       0.024586             10.510571       5.156039      -0.035684      -0.890083      17.081617       1.563104       9.294056           0.003611
          406              C      24.825615      16.412923      10.824892       0.108740      36.301137 0.42267570E+03  0.98531255E+04                                 9.668815                            6.949367      -0.142446       1.956793                    0.999453      26.959704      76.813707       0.613232       0.428464      -1.058168       0.003691       0.011128       0.003036       0.012111      -0.001868      -0.006991      -0.001081      -0.029128       0.022639      -0.020244       0.009122       0.011121             12.246252       5.451508      -0.743235      -1.256338      21.483188       0.882246       9.804062          -0.000621
          407              C      25.075841      17.047753       9.599586      -0.130994      32.967675 0.43697550E+03  0.10340115E+05                                 9.067534                            7.077475      -0.101312       1.944940                    0.998848      29.766588      87.325403       0.602153       0.429864      -1.050296       0.004436       0.014579       0.013606       0.020429      -0.003810       0.001123       0.017413       0.034307       0.012860      -0.028880       0.013231       0.015650             10.480113       5.108947      -0.537467      -1.289234      16.639324       0.090307       9.692070           0.001438
          408              C      25.068893      18.405456       9.482747      -0.129925      32.764644 0.43208383E+03  0.10182961E+05                                 8.990730                            7.000193      -0.000385       1.977123                    0.999281      29.571982      86.227779       0.611106       0.425288      -1.054419       0.004469      -0.010028       0.014076       0.017851       0.005779      -0.002631      -0.011994       0.031944       0.048604      -0.028042       0.007210       0.020831             10.508862       5.019243      -0.452599      -0.838453      17.123948       1.762224       9.383394           0.002553
          409              C      24.814028      14.992663      10.938306      -0.125764      49.384122 0.47700009E+03  0.11383652E+05                                11.233823                            7.159020       0.092159       2.017202                    0.998591      28.675073      80.863212       0.636976       0.402921      -1.081832       0.008172      -0.006875       0.016588       0.019728      -0.006102      -0.032052       0.004229      -0.093850       0.194303      -0.086375       0.014289       0.072085             14.679079       7.352874      -1.908859      -3.370373      22.964290       1.688984      13.720075           0.016213
          410              C      25.147660      14.161359       9.848670       0.305675      39.679314 0.33714234E+03  0.74770189E+04                                10.374673                            6.505394       0.146618       2.077756                    0.999517      24.859621      70.608193       0.586713       0.470723      -1.026704      -0.006541       0.023584       0.030020       0.038732       0.033320       0.015489      -0.107451      -0.040218      -0.111034      -0.121682       0.004072       0.117610             13.792107       8.505162      -5.395511      -5.218762      16.992481       9.837375      15.878677          -0.012018
          411              C      24.517464      14.309178      12.135794       0.238556      33.668100 0.36353775E+03  0.82006208E+04                                 9.243290                            6.713370       0.136752       2.055488                    0.999789      25.790050      73.431775       0.584044       0.464904      -1.031805       0.025478       0.027357      -0.056320       0.067598      -0.020931       0.010129       0.085567      -0.060536      -0.216545      -0.115735       0.006484       0.109251             10.527012       6.754667       1.677158      -3.590706       9.893675      -5.685095      14.932694          -0.003306
          412              C       9.469451      25.292212      15.612701       0.135157      34.407070 0.36722595E+03  0.82672765E+04                                 9.299468                            6.457546      -0.011044       2.014378                    0.999415      25.726695      72.105135       0.638916       0.425827      -1.059484       0.000111      -0.045108      -0.033082       0.055939       0.012028       0.013931      -0.003056       0.000206      -0.023701      -0.020804       0.002018       0.018786             11.648635      15.878319       5.469444      -3.252012      10.428326       1.640336       8.639261           0.002463
          413              C      10.764366      25.564679      15.147915      -0.156736      36.976777 0.44423411E+03  0.10562074E+05                                 9.760278                            7.133857      -0.117073       1.936803                    0.998636      30.155032      88.863117       0.599654       0.429604      -1.049777       0.001961       0.002047       0.017516       0.017744      -0.017884       0.002639      -0.011334      -0.005120      -0.002017      -0.019562      -0.003454       0.023015             11.561722      13.542310       4.200598      -2.453456      10.992351       2.918513      10.150506           0.002363
          414              C      11.385298      26.648988      15.664486      -0.089992      32.354618 0.40546702E+03  0.93880436E+04                                 8.853755                            6.722637       0.172456       2.034711                    0.999763      28.755308      82.619501       0.632895       0.417980      -1.060911      -0.023108      -0.010455       0.018700       0.031512      -0.002010      -0.011569      -0.000239       0.028761      -0.026251      -0.013235      -0.009839       0.023073             10.275876      10.828066       3.852129      -1.095822      10.747966       3.395514       9.251595           0.000273
          415              C      10.764370      27.485389      16.612462      -0.093627      33.355219 0.42777506E+03  0.10014994E+05                                 9.012511                            6.895778       0.220301       2.046596                    0.999814      28.894480      82.855819       0.627608       0.416852      -1.064073      -0.011908      -0.023869      -0.010430       0.028641       0.008282       0.002609       0.020274      -0.022113      -0.023995      -0.020109      -0.008743       0.028852             10.500504      12.259447       3.906305      -2.055188       9.795511       2.519161       9.446555           0.000357
          416              C       9.478491      27.232847      17.072112      -0.161764      37.119286 0.45565156E+03  0.10878017E+05                                 9.737404                            7.192808      -0.029431       1.963397                    0.998841      30.122181      88.298016       0.602551       0.425790      -1.054486       0.005133      -0.001976      -0.012241       0.013420      -0.009404       0.005297       0.002698      -0.013896      -0.000607      -0.014128       0.002335       0.011794             11.563899      13.162011       4.526161      -1.424484      11.498704       3.580226      10.030982           0.002331
          417              C      32.021230      26.095249      16.564100       0.138997      34.372688 0.36157611E+03  0.81139956E+04                                 9.297295                            6.411833      -0.031499       2.008328                    0.999448      25.688833      72.040160       0.640140       0.426379      -1.058435      -0.045278       0.009576       0.035685       0.058440       0.009018       0.004098      -0.015190       0.016215      -0.025684      -0.023826       0.007035       0.016791             11.791763      13.610989       6.258445      -0.403839      12.997306       3.933029       8.766994           0.002554
          418              C       6.482730      23.078644      11.810101       0.132835      31.216611 0.37149020E+03  0.84012002E+04                                 8.710980                            6.515811      -0.093828       1.987147                    0.999526      25.983918      73.382576       0.631962       0.428569      -1.056054       0.048388      -0.006644       0.025882       0.055276       0.002702       0.008493      -0.000749      -0.025244       0.045072      -0.022364       0.005394       0.016970              9.948946      11.387639      -0.660210      -2.327956       4.371189       0.127089      14.088012           0.002752
          419              C       7.210236      22.990602      10.604054      -0.169414      35.051287 0.48822776E+03  0.11871661E+05                                 9.414555                            7.495623      -0.136005       1.922508                    0.998517      30.854021      91.603699       0.583704       0.431543      -1.049805      -0.009564      -0.000230       0.000637       0.009588      -0.006490      -0.010627       0.002590       0.028184      -0.021968      -0.011938      -0.011168       0.023106             10.195251      13.206638      -0.557792      -0.892072       5.169989      -0.047061      12.209127           0.003105
          420              C       6.496631      23.076327       9.434813      -0.078063      29.552221 0.40085803E+03  0.92348043E+04                                 8.267708                            6.665612       0.133957       2.023061                    0.999731      28.492435      81.082737       0.639659       0.415643      -1.064703      -0.022222       0.002593       0.013854       0.026315      -0.006110      -0.007943       0.002443       0.031286       0.082972      -0.030638       0.000461       0.030177              8.768086      11.981878      -0.458609       0.330542       4.412099      -0.029152       9.910282           0.000716
          421              C       9.846871      25.057276       9.231951       0.245161      32.386776 0.36270234E+03  0.81901961E+04                                 9.072030                            6.753706       0.129649       2.058121                    0.999582      25.744091      73.723831       0.575171       0.471591      -1.026480      -0.001037       0.028202       0.060999       0.067211      -0.001442      -0.017806      -0.078175      -0.063832      -0.231893      -0.113352       0.008782       0.104570             10.002472       5.707147       0.360990      -0.671338       9.212836       5.124401      15.087433          -0.002369
          422              C       9.832970      24.854085      11.613658       0.304204      38.365807 0.33911985E+03  0.75351374E+04                                10.167160                            6.529989       0.158352       2.080192                    0.999574      24.966004      71.077885       0.584609       0.471523      -1.025824      -0.001346       0.025407      -0.025731       0.036186      -0.015852       0.015150       0.111905      -0.041512      -0.110048      -0.120861       0.001371       0.119490             13.257776       7.225669       3.823843      -3.494629      16.556546      -9.930045      15.991114          -0.009079
          423              C       9.927964      25.694424      10.487216      -0.131583      48.615430 0.48534081E+03  0.11640497E+05                                11.122984                            7.227295       0.064424       2.006622                    0.998607      28.859894      81.758891       0.632769       0.403586      -1.080690      -0.016698      -0.008391      -0.013703       0.023173       0.007428       0.002062      -0.003325      -0.103461       0.207323      -0.086849       0.017513       0.069336             14.292972       6.503490       2.436928      -1.396882      22.453980      -2.149650      13.921446           0.014477
          424              C       9.937234      27.105416      10.607906       0.111345      35.755830 0.41972748E+03  0.97749583E+04                                 9.583914                            6.936331      -0.162623       1.950661                    0.999383      26.945408      76.932840       0.611836       0.429857      -1.056481      -0.006098       0.010367       0.000545       0.012040       0.005724      -0.004588       0.004065      -0.025295       0.027190      -0.019427       0.006739       0.012688             12.062777       5.330898       0.846386       0.619303      21.168566      -0.962216       9.688865           0.000649
          425              C      10.138806      27.744881      11.848191      -0.132082      32.583404 0.44533778E+03  0.10593702E+05                                 9.021685                            7.162154      -0.122529       1.938158                    0.998615      29.906802      88.121871       0.596100       0.431946      -1.048468      -0.008346       0.015609      -0.010625       0.020645       0.006437      -0.000395      -0.018746       0.031735       0.033143      -0.030752       0.010175       0.020577             10.378163       5.083713       0.767055       0.499525      16.654931       0.160954       9.395843           0.001197
          426              C      10.150393      29.095634      11.966742      -0.126364      32.526589 0.43391035E+03  0.10238968E+05                                 8.984462                            7.045388      -0.021247       1.972770                    0.999151      29.511680      86.166129       0.605074       0.428984      -1.051918      -0.005928      -0.008648      -0.011751       0.015748      -0.002160      -0.001198       0.013450       0.026974       0.065166      -0.028089       0.002599       0.025491             10.526878       5.163793      -0.036070       0.890640      17.111962      -1.568875       9.304880           0.003610
          427              C       9.927932       6.756083      10.824892       0.108857      36.287713 0.42250137E+03  0.98480359E+04                                 9.665990                            6.947559      -0.142798       1.956755                    0.999417      26.956893      76.801440       0.613362       0.428418      -1.058198      -0.004204      -0.011690       0.003069       0.012796      -0.000946       0.006374       0.001130      -0.029536       0.022251      -0.020005       0.008589       0.011416             12.242334       5.450132      -0.742558       1.255710      21.476176      -0.880572       9.800694          -0.000625
          428              C       9.677705       6.121252       9.599586      -0.132505      33.007364 0.43764691E+03  0.10359786E+05                                 9.073675                            7.082182      -0.100301       1.945114                    0.998828      29.790196      87.405316       0.602057       0.429775      -1.050369      -0.004762      -0.014386       0.014008       0.020636      -0.003195      -0.001211      -0.018029       0.033848       0.012922      -0.029135       0.013914       0.015220             10.487612       5.112198      -0.537795       1.289998      16.652721      -0.088987       9.697918           0.001435
          429              C       9.684693      27.932549       9.482747      -0.129313      32.742371 0.43172918E+03  0.10172278E+05                                 8.985237                            6.996032       0.000030       1.977257                    0.999283      29.560333      86.177408       0.611471       0.425132      -1.054541      -0.004402       0.010437       0.013086       0.017308       0.006832       0.003306       0.012486       0.031892       0.044781      -0.027993       0.007128       0.020865             10.502222       5.016291      -0.452109       0.837863      17.112048      -1.759284       9.378326           0.002550
          430              C       9.939519       8.176343      10.938306      -0.125946      49.389520 0.47709464E+03  0.11385749E+05                                11.232251                            7.157925       0.096576       2.018373                    0.998548      28.677841      80.853679       0.637306       0.402718      -1.082037      -0.008075       0.006545       0.017276       0.020162      -0.006630       0.032555      -0.003154      -0.093795       0.192600      -0.086385       0.014776       0.071609             14.677670       7.351702      -1.908519       3.369773      22.963108      -1.688765      13.718201           0.016210
          431              C       9.605886       9.007647       9.848670       0.308228      39.601500 0.33642583E+03  0.74572496E+04                                10.362297                            6.498935       0.155296       2.080537                    0.999540      24.833136      70.517365       0.586935       0.470789      -1.026655       0.006642      -0.022872       0.029777       0.038130       0.032979      -0.014828       0.107324      -0.040534      -0.110305      -0.121063       0.003449       0.117614             13.774246       8.494748      -5.387107       5.210590      16.970078      -9.822800      15.857912          -0.012020
          432              C      10.236083       8.859829      12.135794       0.239085      33.648057 0.36327801E+03  0.81932416E+04                                 9.239801                            6.711007       0.141317       2.056871                    0.999791      25.780737      73.396818       0.584147       0.464908      -1.031810      -0.024937      -0.026308      -0.055565       0.066343      -0.019883      -0.010154      -0.085533      -0.060885      -0.224159      -0.117306       0.007586       0.109720             10.523135       6.752304       1.676596       3.589016       9.890766       5.683083      14.926335          -0.003316
          433              C      31.084496      19.491853      16.485780       0.133584      34.427625 0.36750699E+03  0.82744966E+04                                 9.299104                            6.457336      -0.008779       2.014998                    0.999439      25.740257      72.127406       0.639378       0.425473      -1.059792      -0.044999       0.001637       0.032461       0.055510      -0.011944       0.003790       0.014861       0.002040      -0.020896      -0.021949       0.003627       0.018321             11.647716      10.426792      -5.466563      -1.641076      15.875634      -3.253189       8.640724           0.002461
          434              C      31.356962      18.196937      16.950566      -0.154762      36.952909 0.44385716E+03  0.10551240E+05                                 9.756451                            7.130683      -0.118833       1.936417                    0.998764      30.141901      88.826629       0.599785       0.429586      -1.049751       0.002265      -0.000843      -0.018537       0.018694       0.016654       0.010933       0.001410       0.005336      -0.001629      -0.018867      -0.002367       0.021234             11.557033      10.987467      -4.195704      -2.919020      13.534497      -2.453916      10.149135           0.002362
          435              C       9.272270      17.576008      16.433994      -0.089302      32.363952 0.40559200E+03  0.93918894E+04                                 8.857080                            6.725286       0.179018       2.036510                    0.999747      28.757350      82.636126       0.632527       0.418180      -1.060758      -0.009959       0.022236      -0.017599       0.030056       0.003278      -0.000131      -0.011774      -0.028842      -0.029707      -0.014256      -0.009559       0.023816             10.279654      10.752984      -3.852676      -3.398948      10.828842      -1.095002       9.257136           0.000273
          436              C      10.108671      18.196937      15.486019      -0.093698      33.337111 0.42746544E+03  0.10005675E+05                                 9.008524                            6.892964       0.218261       2.046248                    0.999796      28.884586      82.811883       0.627796       0.416814      -1.064125      -0.024644       0.011232       0.009995       0.028868      -0.008223      -0.020206       0.002855       0.020327      -0.026884      -0.020753      -0.007639       0.028392             10.495350       9.790637      -3.903027      -2.518682      12.252002      -2.054008       9.443411           0.000357
          437              C       9.856131      19.482816      15.026369      -0.159117      37.063168 0.45471271E+03  0.10850826E+05                                 9.732028                            7.188948      -0.034597       1.962190                    0.998853      30.089566      88.204731       0.602221       0.426211      -1.054146      -0.001433      -0.003999       0.011382       0.012149       0.009707      -0.003857       0.004544       0.014331      -0.001673      -0.014252       0.001741       0.012511             11.557177      11.491765      -4.521397      -3.579359      13.152656      -1.423658      10.027110           0.002329
          438              C       8.718534      20.109075      15.534381       0.136990      34.399246 0.36194260E+03  0.81234514E+04                                 9.296859                            6.411635      -0.028292       2.009469                    0.999424      25.706078      72.070055       0.640731       0.425921      -1.058827       0.010230       0.043995      -0.035369       0.057369      -0.008120       0.015148       0.004533      -0.014467      -0.023332      -0.023121       0.007997       0.015124             11.790724      12.995308      -6.255436      -3.933845      13.608337      -0.404648       8.768525           0.002558
          439              C      28.870936      22.478569      20.288380       0.133125      31.235361 0.37171848E+03  0.84081020E+04                                 8.717169                            6.519686      -0.095567       1.986534                    0.999521      25.989421      73.418492       0.631469       0.428815      -1.055846      -0.007061      -0.047906      -0.026059       0.054990      -0.002325       0.000644       0.008698       0.024534       0.046969      -0.022316       0.004655       0.017661              9.956803       4.373594       0.660576      -0.127174      11.396065      -2.332720      14.100750           0.002750
          440              C      17.198366      10.166557       0.095439      -0.169198      35.048005 0.48809569E+03  0.11867433E+05                                 9.412273                            7.492639      -0.137394       1.922139                    0.998579      30.854393      91.595485       0.584061       0.431316      -1.049962      -0.000020       0.009858      -0.000610       0.009877       0.006671      -0.002730      -0.010314      -0.028806      -0.023697      -0.012192      -0.011257       0.023448             10.193623       5.168148       0.558192       0.047070      13.207543      -0.892133      12.205177           0.003102
          441              C      17.284093      10.880163       1.264680      -0.078245      29.517036 0.40017700E+03  0.92146270E+04                                 8.257665                            6.656337       0.139512       2.024865                    0.999727      28.474881      80.996697       0.640665       0.415193      -1.065058       0.003280       0.023816      -0.014045       0.027843       0.006451      -0.002457      -0.007845      -0.031183       0.076233      -0.029593       0.001390       0.028204              8.758159       4.406472       0.458493       0.028825      11.966370       0.326097       9.901635           0.000719
          442              C      19.265037       7.529925       1.467543       0.245993      32.369642 0.36246412E+03  0.81839925E+04                                 9.072299                            6.753846       0.122656       2.056157                    0.999581      25.732377      73.701869       0.574827       0.471920      -1.026236       0.027724       0.000828      -0.061427       0.067399       0.001403       0.077503      -0.018338       0.063473      -0.227219      -0.111876       0.008322       0.103554             10.002885       9.212759      -0.361422      -5.124644       5.707425      -0.670939      15.088473          -0.002372
          443              C      30.646371      19.128332      20.484822       0.303291      38.374889 0.33921850E+03  0.75381032E+04                                10.170275                            6.532078       0.154659       2.078910                    0.999595      24.968619      71.095925       0.584345       0.471688      -1.025704       0.025540      -0.000002       0.025788       0.036295       0.015938      -0.111401       0.016190       0.042736      -0.106747      -0.120043       0.000652       0.119391             13.261392      16.561034      -3.825427       9.932463       7.227762      -3.495611      15.995380          -0.009068
          444              C      19.902184       7.448834       0.212278      -0.131125      48.615766 0.48536429E+03  0.11641742E+05                                11.125126                            7.228974       0.060675       2.005597                    0.998641      28.860394      81.775102       0.632469       0.403754      -1.080528      -0.008171       0.017200       0.013204       0.023172      -0.007220       0.004091       0.001341       0.103767       0.213684      -0.088014       0.016479       0.071535             14.295188      22.457191      -2.438017       2.148727       6.504916      -1.396875      13.923457           0.014471
          445              C      21.313176       7.439566       0.091588       0.109478      35.771094 0.42002191E+03  0.97819486E+04                                 9.579639                            6.933755      -0.154576       1.953066                    0.999393      26.954905      76.919852       0.612712       0.429236      -1.057033       0.010709       0.005936      -0.000018       0.012244      -0.005018      -0.003678      -0.004938       0.022625       0.024630      -0.017700       0.006271       0.011429             12.056660      21.156463      -0.846272       0.960716       5.328732       0.619295       9.684785           0.000648
          446              C      33.537167      18.822501      20.250289      -0.128526      32.501308 0.44389347E+03  0.10551032E+05                                 9.008021                            7.151319      -0.123164       1.938560                    0.998654      29.860353      87.957422       0.596438       0.432041      -1.048384       0.015387       0.008407       0.010534       0.020455      -0.006212       0.018855      -0.000078      -0.031453       0.038471      -0.031164       0.009550       0.021614             10.361818      16.624794      -0.764788      -0.157129       5.075823       0.499536       9.384839           0.001197
          447              C      11.718919      18.810917      20.131739      -0.127370      32.536987 0.43414831E+03  0.10245067E+05                                 8.981606                            7.043253      -0.018730       1.973479                    0.999200      29.520775      86.169425       0.605745       0.428489      -1.052316      -0.008418       0.005103       0.010501       0.014394       0.002546      -0.014310      -0.000860      -0.026944       0.066632      -0.028765       0.002428       0.026337             10.523459      17.105635       0.036228       1.568884       5.161873       0.890797       9.302871           0.003607
          448              C      12.548370      19.033339      21.273589       0.111800      36.197274 0.42124973E+03  0.98122722E+04                                 9.654263                            6.940010      -0.143592       1.957148                    0.999415      26.913069      76.668477       0.613288       0.428758      -1.057914      -0.010192       0.003700      -0.002376       0.011100       0.000200      -0.001877       0.006701       0.030613       0.021498      -0.020524       0.007954       0.012571             12.226239      21.446091       0.741627       0.879929       5.444202       1.253819       9.788424          -0.000628
          449              C      23.498013       7.699059       1.099908      -0.135412      33.110269 0.43942111E+03  0.10412649E+05                                 9.094736                            7.099299      -0.109886       1.941560                    0.998860      29.843607      87.617065       0.600958       0.430112      -1.050130      -0.014808       0.005005      -0.013935       0.020941       0.003831       0.017986      -0.001443      -0.034381       0.010715      -0.029297       0.013380       0.015917             10.512251      16.698199       0.537950       0.082506       5.123939       1.291740       9.714616           0.001432
          450              C      22.140310       7.692108       1.216746      -0.128714      32.739010 0.43165105E+03  0.10170509E+05                                 8.987955                            6.998400       0.002160       1.978104                    0.999283      29.554537      86.175550       0.610942       0.425497      -1.054260       0.012034       0.004355      -0.013211       0.018393      -0.006165      -0.011578       0.003583      -0.031920       0.039809      -0.026686       0.007214       0.019472             10.505252      17.117664       0.451919       1.759782       5.018336       0.837818       9.379757           0.002552
          451              C      13.968630      19.021755      21.160174      -0.126027      49.442189 0.47760778E+03  0.11402626E+05                                11.246315                            7.166138       0.088807       2.015843                    0.998593      28.689915      80.940506       0.636271       0.403209      -1.081559       0.008070       0.009181      -0.015903       0.020058       0.005447       0.004388       0.032704       0.093889       0.198467      -0.087198       0.013566       0.073633             14.697026      22.996206       1.912243       1.692890       7.360726       3.374261      13.734146           0.016202
          452              C       3.215408       7.770883       0.850824       0.307840      39.599782 0.33640349E+03  0.74563673E+04                                10.360606                            6.497613       0.148646       2.078860                    0.999512      24.832825      70.506515       0.587166       0.470629      -1.026779      -0.021417      -0.005788      -0.028893       0.036428      -0.032713      -0.107929      -0.015142       0.041165      -0.112931      -0.121924       0.003644       0.118280             13.772431      16.967949       5.386454       9.822109       8.493402       5.209699      15.855943          -0.012010
          453              C      14.652114      18.725191      19.962687       0.239448      33.640653 0.36320786E+03  0.81911191E+04                                 9.237329                            6.709574       0.149507       2.059276                    0.999789      25.778770      73.384558       0.584322       0.464800      -1.031888      -0.026145       0.025266       0.054550       0.065556       0.020925       0.085152      -0.010137       0.060653      -0.217787      -0.115691       0.006606       0.109085             10.519636       9.887394      -1.675796      -5.680551       6.750459       3.587540      14.921055          -0.003314
          454              C      26.838095      26.846157      16.485780       0.132534      34.486654 0.36823498E+03  0.82946705E+04                                 9.307557                            6.462424      -0.009437       2.014157                    0.999466      25.765399      72.205237       0.639344       0.425302      -1.059940       0.046723      -0.001008       0.032453       0.056896      -0.012672      -0.004321      -0.014726       0.000435      -0.020729      -0.022286       0.003432       0.018854             11.659260      10.435144      -5.473149       1.641211      15.894084       3.258403       8.648550           0.002467
          455              C      26.565630      28.141072      16.950566      -0.151792      36.811639 0.44166269E+03  0.10485676E+05                                 9.730662                            7.111720      -0.115212       1.938399                    0.998731      30.072948      88.555925       0.600773       0.429428      -1.049888      -0.001697       0.002537      -0.017448       0.017713       0.017771      -0.008607      -0.001894       0.005221      -0.001860      -0.018720      -0.002378       0.021098             11.525761      10.957230      -4.177027       2.914149      13.494419       2.449914      10.125635           0.002358
          456              C      25.481321      28.762001      16.433994      -0.089434      32.387723 0.40593534E+03  0.94023110E+04                                 8.864820                            6.731179       0.167030       2.032939                    0.999764      28.765250      82.683547       0.631789       0.418559      -1.060463       0.009766      -0.021737      -0.018024       0.029879       0.002356       0.001019       0.011981      -0.030789      -0.026915      -0.013310      -0.011083       0.024393             10.288957      10.764110      -3.856226       3.403775      10.835996       1.095014       9.266763           0.000273
          457              C      24.644919      28.141072      15.486019      -0.094377      33.325333 0.42732205E+03  0.10000694E+05                                 9.002350                            6.888282       0.223077       2.047586                    0.999783      28.881490      82.775025       0.628541       0.416388      -1.064481       0.024800      -0.012184       0.010415       0.029529      -0.007816       0.019627      -0.003157       0.021183      -0.024907      -0.019651      -0.008355       0.028006             10.488008       9.784670      -3.900896       2.516566      12.243242       2.051663       9.436112           0.000356
          458              C      24.897459      26.855192      15.026369      -0.161348      37.152280 0.45608323E+03  0.10892025E+05                                 9.749097                            7.201580      -0.039367       1.960320                    0.998800      30.132180      88.372135       0.601449       0.426425      -1.053984       0.000155       0.005039       0.011050       0.012146       0.009918       0.003428      -0.004939       0.013883       0.000813      -0.014631       0.002605       0.012026             11.578135      11.512568      -4.534819       3.583723      13.179048       1.424210      10.042791           0.002332
          459              C      26.035056      26.228934      15.534381       0.140465      34.334645 0.36112534E+03  0.81012173E+04                                 9.289763                            6.407251      -0.028307       2.009663                    0.999424      25.673451      71.981251       0.640467       0.426301      -1.058501      -0.010633      -0.044039      -0.035258       0.057407      -0.009078      -0.014000      -0.004184      -0.014832      -0.020744      -0.022111       0.006572       0.015539             11.781321      12.985413      -6.251480       3.929648      13.598075       0.403232       8.760475           0.002553
          460              C      29.051657      23.859442      20.288380       0.134017      31.220653 0.37149831E+03  0.84020882E+04                                 8.715963                            6.518760      -0.098954       1.985580                    0.999540      25.979747      73.392661       0.631352       0.428948      -1.055738       0.006836       0.048013      -0.025313       0.054706      -0.002060      -0.000708      -0.008045       0.023889       0.047292      -0.021742       0.004239       0.017503              9.955442       4.373008       0.660489       0.127384      11.394110       2.333241      14.099207           0.002747
          461              C      17.555174      13.002443       0.095439      -0.169545      35.062927 0.48835152E+03  0.11876142E+05                                 9.417916                            7.497038      -0.140835       1.921090                    0.998538      30.864675      91.659151       0.583559       0.431597      -1.049709       0.000511      -0.009045      -0.000497       0.009073       0.007202       0.002803       0.010407      -0.028669      -0.025246      -0.012246      -0.011602       0.023847             10.199662       5.171217       0.558315      -0.047050      13.215208       0.892532      12.212560           0.003103
          462              C      17.469448      12.288838       1.264680      -0.080404      29.593289 0.40155383E+03  0.92548238E+04                                 8.274128                            6.670038       0.133376       2.022575                    0.999745      28.520538      81.179587       0.639643       0.415474      -1.064814      -0.002630      -0.022348      -0.015047       0.027069       0.006685       0.002421       0.007977      -0.030067       0.078694      -0.029578       0.000643       0.028935              8.775285       4.414940       0.459122      -0.029236      11.992409      -0.331727       9.918506           0.000717
          463              C      15.488504      15.639075       1.467543       0.244748      32.405009 0.36293538E+03  0.81969825E+04                                 9.076839                            6.756939       0.125675       2.056635                    0.999589      25.750171      73.754216       0.574883       0.471739      -1.026373      -0.028840      -0.000885      -0.061249       0.067705       0.001420      -0.078609       0.019156       0.063143      -0.228794      -0.113293       0.008887       0.104405             10.008166       9.217101      -0.361528       5.127389       5.710235       0.672016      15.097160          -0.002368
          464              C      27.276222      27.209679      20.484822       0.303170      38.372802 0.33918069E+03  0.75372361E+04                                10.170829                            6.532348       0.154026       2.078646                    0.999572      24.967229      71.097485       0.584233       0.471779      -1.025629      -0.026114      -0.001003       0.025496       0.036510       0.015878       0.111404      -0.016535       0.042769      -0.105101      -0.119887       0.000491       0.119396             13.262442      16.561841      -3.825893      -9.933337       7.228366       3.496157      15.997119          -0.009090
          465              C      14.851356      15.720167       0.212278      -0.130817      48.579010 0.48491898E+03  0.11628041E+05                                11.118564                            7.224975       0.065787       2.007278                    0.998633      28.845570      81.714433       0.632753       0.403678      -1.080611       0.008221      -0.016651       0.013632       0.023037      -0.005827      -0.003706      -0.001262       0.103212       0.206753      -0.086407       0.017220       0.069186             14.286388      22.441610      -2.436330      -2.147755       6.501292       1.396210      13.916262           0.014480
          466              C      13.440364      15.729434       0.091588       0.108896      35.801703 0.42043373E+03  0.97941847E+04                                 9.585793                            6.937939      -0.158024       1.951890                    0.999387      26.968999      76.976775       0.612408       0.429333      -1.056947      -0.010446      -0.005008      -0.000445       0.011593      -0.005154       0.004037       0.004760       0.023024       0.025771      -0.018057       0.006053       0.012003             12.064727      21.171914      -0.847364      -0.960651       5.331750      -0.619499       9.690516           0.000653
          467              C      24.385427      27.515510      20.250289      -0.128587      32.469411 0.44333216E+03  0.10533538E+05                                 8.996884                            7.141970      -0.113731       1.941269                    0.998700      29.847400      87.879604       0.597479       0.431458      -1.048820      -0.016596      -0.009248       0.010994       0.021950      -0.005052      -0.018191      -0.000790      -0.031819       0.034032      -0.030256       0.010642       0.019614             10.348793      16.601180      -0.762660       0.152363       5.069598      -0.499199       9.375600           0.001196
          468              C      23.034674      27.527095      20.131739      -0.128999      32.632912 0.43568864E+03  0.10291723E+05                                 9.005174                            7.060872      -0.026612       1.970651                    0.999148      29.567552      86.382112       0.604258       0.429113      -1.051811       0.007960      -0.005024       0.011029       0.014500       0.003044       0.014392       0.001254      -0.027741       0.069715      -0.029636       0.002302       0.027334             10.553349      17.163814       0.037246      -1.580227       5.174809      -0.891828       9.321423           0.003612
          469              C      22.205224      27.304672      21.273589       0.113194      36.133610 0.42034430E+03  0.97860223E+04                                 9.644094                            6.932893      -0.141669       1.958087                    0.999411      26.882962      76.565238       0.613550       0.428800      -1.057876       0.008903      -0.004292      -0.002596       0.010219       0.001443       0.001437      -0.006593       0.029372       0.019772      -0.019737       0.007943       0.011794             12.212962      21.422225       0.740726      -0.879244       5.438908      -1.252040       9.777752          -0.000631
          470              C      11.255527      15.469942       1.099908      -0.133032      33.079123 0.43886807E+03  0.10396570E+05                                 9.091377                            7.096899      -0.106299       1.942802                    0.998825      29.821501      87.547886       0.600780       0.430363      -1.049946       0.014934      -0.005140      -0.012572       0.020187       0.003214      -0.018615       0.001139      -0.033399       0.011741      -0.029395       0.014041       0.015354             10.508071      16.690939       0.537627      -0.082168       5.122044      -1.291253       9.711231           0.001439
          471              C      12.613231      15.476892       1.216746      -0.128978      32.739104 0.43169626E+03  0.10171764E+05                                 8.987622                            6.998615      -0.004097       1.976186                    0.999309      29.555373      86.176652       0.610957       0.425478      -1.054279      -0.010503      -0.003892      -0.013744       0.017730      -0.006318       0.011435      -0.002852      -0.030908       0.043462      -0.026747       0.007171       0.019576             10.504357      17.115741       0.451972      -1.759625       5.018315      -0.837716       9.379015           0.002550
          472              C      20.784964      27.316257      21.160174      -0.128317      49.582745 0.47917037E+03  0.11449823E+05                                11.267093                            7.177808       0.084322       2.013913                    0.998588      28.743235      81.138599       0.635729       0.403204      -1.081510      -0.008898      -0.008481      -0.016207       0.020341       0.005852      -0.004919      -0.032501       0.094363       0.200160      -0.087615       0.013439       0.074176             14.725945      23.045446       1.917465      -1.699198       7.373978      -3.381189      13.758411           0.016209
          473              C       8.369133      15.398118       0.850824       0.307206      39.603589 0.33640794E+03  0.74566088E+04                                10.361778                            6.497869       0.146205       2.078142                    0.999506      24.834360      70.515200       0.587116       0.470660      -1.026746       0.022415       0.005925      -0.029941       0.037868      -0.032965       0.107697       0.014874       0.041063      -0.111624      -0.121519       0.003391       0.118128             13.774323      16.969781       5.387428      -9.824041       8.494549      -5.210926      15.858639          -0.012025
          474              C      20.101479      27.612820      19.962687       0.238902      33.634843 0.36311558E+03  0.81887276E+04                                 9.237132                            6.709274       0.153687       2.060612                    0.999779      25.776840      73.383811       0.584248       0.464876      -1.031819       0.027415      -0.025303       0.055859       0.067172       0.020939      -0.085811       0.010148       0.060619      -0.219190      -0.116526       0.006848       0.109678             10.519205       9.887100      -1.675784       5.680245       6.750282      -3.587372      14.920234          -0.003322
          475              C       9.469428      13.707709       5.786286       0.131472      34.488739 0.36826878E+03  0.82954453E+04                                 9.306966                            6.462070      -0.007166       2.015004                    0.999441      25.767764      72.206889       0.639472       0.425216      -1.060016      -0.000214      -0.045303       0.032410       0.055703       0.011013      -0.014294       0.004339       0.000890      -0.022244      -0.021162       0.003512       0.017650             11.658521      15.893212       5.473470       3.257611      10.435180      -1.640954       8.647171           0.002464
          476              C      10.764344      13.980176       6.251072      -0.152040      36.839139 0.44207537E+03  0.10498161E+05                                 9.736758                            7.116277      -0.117266       1.937645                    0.998692      30.085040      88.609423       0.600411       0.429577      -1.049773       0.002112       0.002757      -0.017671       0.018009      -0.017367      -0.001301       0.009928      -0.003386      -0.003824      -0.018877      -0.002338       0.021215             11.533165      13.504831       4.182371       2.450623      10.964567      -2.914894      10.130097           0.002359
          477              C      11.385274      15.064485       5.734501      -0.089887      32.381043 0.40583319E+03  0.93990144E+04                                 8.860648                            6.727678       0.172705       2.034615                    0.999756      28.766287      82.672685       0.632350       0.418229      -1.060711      -0.022132      -0.009086      -0.018769       0.030408      -0.003725       0.012809      -0.000582       0.029907      -0.024854      -0.013622      -0.010915       0.024537             10.284089      10.834484       3.854974       1.096119      10.757428      -3.400005       9.260354           0.000274
          478              C      10.764346      15.900886       4.786525      -0.093709      33.336204 0.42743155E+03  0.10004794E+05                                 9.008856                            6.893257       0.215765       2.045414                    0.999809      28.885116      82.816034       0.627698       0.416882      -1.064069      -0.011521      -0.023429       0.010642       0.028194       0.007473      -0.003292      -0.020244      -0.022194      -0.023671      -0.019765      -0.008915       0.028680             10.495742      12.253694       3.903193       2.054969       9.790367      -2.517868       9.443164           0.000356
          479              C       9.478466      15.648344       4.326875      -0.162332      37.163696 0.45630374E+03  0.10898092E+05                                 9.747683                            7.200365      -0.032911       1.962170                    0.998797      30.140987      88.387531       0.601899       0.426075      -1.054250       0.006547      -0.001050       0.012116       0.013811      -0.009616      -0.005960      -0.003373      -0.014577      -0.000915      -0.015080       0.002849       0.012231             11.576344      13.176700       4.532962       1.425133      11.511028      -3.583610      10.041304           0.002333
          480              C       8.852206      14.510746       4.834887       0.141661      34.333565 0.36108620E+03  0.81005616E+04                                 9.291991                            6.408617      -0.029736       2.009093                    0.999414      25.671012      71.988228       0.640107       0.426529      -1.058302      -0.045758       0.009408      -0.036120       0.059051       0.008563      -0.003498       0.014352       0.015959      -0.025548      -0.022633       0.006273       0.016359             11.784435      13.602500       6.253808       0.403840      12.989095      -3.930043       8.761711           0.002550
          481              C       6.482709      11.494144       9.588886       0.133771      31.238730 0.37175565E+03  0.84094572E+04                                 8.719065                            6.521018      -0.100803       1.984890                    0.999551      25.991773      73.436056       0.631235       0.428948      -1.055726       0.047639      -0.006799      -0.026256       0.054819       0.002305      -0.008662       0.001014      -0.023906       0.046152      -0.021904       0.004479       0.017426              9.958894      11.399990      -0.660889       2.334314       4.374463      -0.126959      14.102228           0.002746
          482              C       7.210216      11.406102      10.794933      -0.171014      35.076020 0.48868625E+03  0.11885117E+05                                 9.415963                            7.496041      -0.135706       1.922530                    0.998608      30.869818      91.647363       0.584074       0.431186      -1.050065      -0.009797      -0.000252      -0.001369       0.009895      -0.005780       0.011083      -0.002524       0.027871      -0.020869      -0.011779      -0.011112       0.022891             10.197251      13.210139      -0.557819       0.893035       5.170278       0.047455      12.211335           0.003101
          483              C       6.496611      11.491827      11.964174      -0.077009      29.507803 0.40002635E+03  0.92110882E+04                                 8.259926                            6.658618       0.136920       2.024246                    0.999743      28.466505      80.995455       0.639990       0.415634      -1.064683      -0.022661       0.003123      -0.014712       0.027197      -0.006081       0.007703      -0.002686       0.030552       0.084661      -0.030577       0.000025       0.030552              8.760187      11.968090      -0.458210      -0.326270       4.407808       0.028902       9.904664           0.000717
          484              C       9.846852      13.472777      12.167036       0.246488      32.395078 0.36280583E+03  0.81938448E+04                                 9.077494                            6.757515       0.126839       2.057086                    0.999597      25.744710      73.752891       0.574595       0.471988      -1.026173      -0.001307       0.028095      -0.061306       0.067449      -0.001797       0.018928       0.077373      -0.063655      -0.228812      -0.112371       0.008714       0.103657             10.008659       5.710645       0.361491       0.671984       9.218603      -5.127545      15.096729          -0.002370
          485              C       9.832950      13.269584       9.785329       0.304702      38.354596 0.33899254E+03  0.75318027E+04                                10.166935                            6.529913       0.160451       2.080758                    0.999562      24.959810      71.064055       0.584442       0.471689      -1.025706      -0.000199       0.025950       0.025447       0.036345      -0.015940      -0.015342      -0.111729      -0.041145      -0.108284      -0.120562       0.001359       0.119203             13.257582       7.225341       3.823845       3.494219      16.556667       9.929901      15.990739          -0.009081
          486              C       9.927944      14.109924      10.911771      -0.132237      48.616046 0.48535036E+03  0.11640633E+05                                11.122443                            7.226930       0.064306       2.006731                    0.998646      28.860038      81.755517       0.632851       0.403537      -1.080737      -0.016552      -0.007781       0.013617       0.022802       0.007824      -0.000542       0.003288      -0.103469       0.205784      -0.086624       0.017819       0.068805             14.292214       6.503121       2.436774       1.396419      22.453097       2.148311      13.920424           0.014475
          487              C       9.937214      15.520916      10.791081       0.110365      35.755029 0.41973656E+03  0.97745280E+04                                 9.580306                            6.933861      -0.161261       1.951178                    0.999381      26.948803      76.922154       0.612325       0.429541      -1.056750      -0.006466       0.009896      -0.000535       0.011833       0.005832       0.005624      -0.003920      -0.024256       0.027646      -0.019484       0.007082       0.012402             12.057608       5.329047       0.845816      -0.619432      21.157395       0.961099       9.686382           0.000651
          488              C      10.138785      16.160380       9.550796      -0.133452      32.644068 0.44638833E+03  0.10625123E+05                                 9.032505                            7.170177      -0.129526       1.935751                    0.998655      29.943751      88.262171       0.595809       0.431895      -1.048482      -0.008046       0.014473       0.012143       0.020534       0.006002       0.000392       0.019118       0.032557       0.037190      -0.031601       0.010056       0.021544             10.391247       5.089272       0.768638      -0.500077      16.678021      -0.162214       9.406448           0.001197
          489              C      10.150372      17.511133       9.432245      -0.125189      32.471396 0.43298124E+03  0.10211027E+05                                 8.971016                            7.034574      -0.016965       1.974310                    0.999143      29.483593      86.043810       0.605993       0.428586      -1.052218      -0.006103      -0.009988       0.011525       0.016427      -0.002381       0.000467      -0.013838       0.027002       0.061692      -0.027897       0.003312       0.024585             10.510535       5.156022      -0.035689      -0.890074      17.081573       1.563107       9.294009           0.003608
          490              C       9.927952      18.340583      10.574095       0.108728      36.301197 0.42267640E+03  0.98531414E+04                                 9.668802                            6.949357      -0.142429       1.956797                    0.999453      26.959749      76.813715       0.613235       0.428462      -1.058170      -0.003697      -0.011124      -0.003037       0.012110      -0.001868      -0.006993      -0.001081      -0.029132       0.022648      -0.020248       0.009125       0.011123             12.246242       5.451502      -0.743236      -1.256329      21.483195       0.882243       9.804029          -0.000623
          491              C       9.677726      17.705753      11.799401      -0.130994      32.967577 0.43697380E+03  0.10340062E+05                                 9.067509                            7.077456      -0.101302       1.944944                    0.998848      29.766520      87.325064       0.602155       0.429863      -1.050296      -0.004443      -0.014580      -0.013606       0.020431      -0.003810       0.001123       0.017412       0.034305       0.012858      -0.028878       0.013230       0.015648             10.480087       5.108934      -0.537465      -1.289225      16.639299       0.090304       9.692028           0.001436
          492              C       9.684674      16.348050      11.916240      -0.129940      32.764836 0.43208673E+03  0.10183043E+05                                 8.990759                            7.000214      -0.000377       1.977125                    0.999281      29.572055      86.227947       0.611106       0.425288      -1.054420      -0.004476       0.010030      -0.014076       0.017853       0.005780      -0.002632      -0.011993       0.031939       0.048606      -0.028039       0.007208       0.020832             10.508908       5.019260      -0.452605      -0.838450      17.124062       1.762259       9.383401           0.002552
          493              C       9.939539      19.760843      10.460681      -0.125786      49.385138 0.47701082E+03  0.11383978E+05                                11.233982                            7.159110       0.092137       2.017190                    0.998591      28.675445      80.864659       0.636970       0.402922      -1.081831      -0.008178       0.006871      -0.016590       0.019731      -0.006102      -0.032055       0.004229      -0.093861       0.194316      -0.086383       0.014293       0.072090             14.679301       7.352974      -1.908901      -3.370423      22.964668       1.689026      13.720261           0.016209
          494              C       9.605907      20.592147      11.550317       0.305671      39.679332 0.33714175E+03  0.74769993E+04                                10.374657                            6.505375       0.146642       2.077763                    0.999517      24.859615      70.608049       0.586716       0.470721      -1.026705       0.006536      -0.023584      -0.030021       0.038732       0.033322       0.015489      -0.107451      -0.040221      -0.111035      -0.121682       0.004071       0.117611             13.792094       8.505146      -5.395509      -5.218755      16.992475       9.837381      15.878661          -0.012023
          495              C      10.236103      20.444328       9.263193       0.238552      33.668134 0.36353802E+03  0.82006267E+04                                 9.243283                            6.713364       0.136758       2.055489                    0.999789      25.790083      73.431819       0.584046       0.464902      -1.031806      -0.025482      -0.027359       0.056318       0.067599      -0.020931       0.010127       0.085568      -0.060538      -0.216548      -0.115736       0.006483       0.109252             10.527002       6.754657       1.677154      -3.590698       9.893664      -5.685091      14.932685          -0.003310
          496              C      25.284116       9.461294       5.786286       0.135162      34.407212 0.36722713E+03  0.82673158E+04                                 9.299517                            6.457571      -0.011061       2.014373                    0.999415      25.726747      72.105503       0.638913       0.425829      -1.059482      -0.000109       0.045109       0.033083       0.055940       0.012027       0.013929      -0.003057       0.000205      -0.023700      -0.020803       0.002020       0.018783             11.648708      15.878436       5.469475      -3.252059      10.428369       1.640333       8.639319           0.002464
          497              C      23.989201       9.188827       6.251072      -0.156727      36.976616 0.44423158E+03  0.10562001E+05                                 9.760257                            7.133839      -0.117078       1.936803                    0.998635      30.154928      88.862803       0.599654       0.429604      -1.049776      -0.001961      -0.002048      -0.017511       0.017739      -0.017883       0.002639      -0.011335      -0.005123      -0.002017      -0.019562      -0.003454       0.023016             11.561700      13.542297       4.200575      -2.453476      10.992308       2.918496      10.150496           0.002365
          498              C      23.368269       8.104518       5.734501      -0.089991      32.354606 0.40546692E+03  0.93880410E+04                                 8.853756                            6.722638       0.172453       2.034710                    0.999763      28.755295      82.619473       0.632894       0.417980      -1.060911       0.023110       0.010452      -0.018696       0.031510      -0.002011      -0.011570      -0.000239       0.028760      -0.026248      -0.013235      -0.009839       0.023073             10.275877      10.828078       3.852129      -1.095831      10.747957       3.395507       9.251596           0.000274
          499              C      23.989197       7.268117       4.786525      -0.093626      33.355208 0.42777455E+03  0.10014979E+05                                 9.012506                            6.895771       0.220307       2.046597                    0.999814      28.894480      82.855800       0.627609       0.416852      -1.064073       0.011910       0.023867       0.010435       0.028642       0.008283       0.002609       0.020272      -0.022112      -0.023996      -0.020108      -0.008743       0.028851             10.500502      12.259456       3.906312      -2.055190       9.795505       2.519153       9.446544           0.000358
          500              C      25.275076       7.520659       4.326875      -0.161774      37.119593 0.45565561E+03  0.10878140E+05                                 9.737456                            7.192839      -0.029435       1.963393                    0.998841      30.122356      88.298679       0.602550       0.425790      -1.054486      -0.005133       0.001975       0.012245       0.013423      -0.009405       0.005296       0.002697      -0.013902      -0.000602      -0.014130       0.002335       0.011795             11.563967      13.162091       4.526202      -1.424490      11.498776       3.580247      10.031035           0.002331
          501              C       2.732337       8.658257       4.834887       0.138997      34.372824 0.36157711E+03  0.81140288E+04                                 9.297332                            6.411849      -0.031517       2.008322                    0.999448      25.688910      72.040569       0.640138       0.426380      -1.058434       0.045279      -0.009576      -0.035683       0.058439       0.009020       0.004099      -0.015192       0.016211      -0.025682      -0.023829       0.007037       0.016791             11.791820      13.611056       6.258482      -0.403842      12.997370       3.933048       8.767034           0.002555
          502              C      28.270837      11.674862       9.588886       0.132841      31.216744 0.37149168E+03  0.84012482E+04                                 8.711026                            6.515838      -0.093859       1.987137                    0.999526      25.983986      73.383000       0.631959       0.428571      -1.056052      -0.048388       0.006643      -0.025885       0.055277       0.002702       0.008491      -0.000749      -0.025241       0.045066      -0.022361       0.005394       0.016967              9.949007      11.387729      -0.660217      -2.327987       4.371211       0.127091      14.088081           0.002755
          503              C      27.543331      11.762904      10.794933      -0.169400      35.051053 0.48822342E+03  0.11871532E+05                                 9.414527                            7.495598      -0.136015       1.922507                    0.998516      30.853866      91.603228       0.583704       0.431544      -1.049805       0.009561       0.000229      -0.000637       0.009585      -0.006490      -0.010626       0.002590       0.028181      -0.021964      -0.011936      -0.011167       0.023104             10.195224      13.206610      -0.557793      -0.892083       5.169974      -0.047060      12.209087           0.003102
          504              C      28.256936      11.677179      11.964174      -0.078068      29.552359 0.40086039E+03  0.92348739E+04                                 8.267739                            6.665636       0.133952       2.023058                    0.999731      28.492517      81.083091       0.639657       0.415644      -1.064703       0.022221      -0.002596      -0.013853       0.026314      -0.006112      -0.007944       0.002443       0.031294       0.082970      -0.030642       0.000464       0.030178              8.768120      11.981928      -0.458611       0.330535       4.412114      -0.029152       9.910317           0.000718
          505              C      24.906696       9.696230      12.167036       0.245169      32.386697 0.36270168E+03  0.81901775E+04                                 9.072025                            6.753707       0.129649       2.058122                    0.999582      25.744027      73.723633       0.575170       0.471592      -1.026480       0.001033      -0.028201      -0.060999       0.067210      -0.001441      -0.017805      -0.078175      -0.063829      -0.231891      -0.113351       0.008783       0.104568             10.002467       5.707148       0.360989      -0.671342       9.212833       5.124395      15.087420          -0.002368
          506              C      24.920597       9.899421       9.785329       0.304210      38.365883 0.33912158E+03  0.75351886E+04                                10.167197                            6.530022       0.158322       2.080183                    0.999574      24.966036      71.078133       0.584605       0.471525      -1.025822       0.001342      -0.025406       0.025731       0.036185      -0.015851       0.015149       0.111903      -0.041505      -0.110048      -0.120860       0.001374       0.119486             13.257814       7.225695       3.823851      -3.494637      16.556590      -9.930061      15.991158          -0.009078
          507              C      24.825603       9.059082      10.911771      -0.131541      48.613622 0.48532081E+03  0.11639885E+05                                11.122696                            7.227129       0.064470       2.006645                    0.998608      28.859199      81.756164       0.632779       0.403584      -1.080693       0.016689       0.008397       0.013702       0.023169       0.007428       0.002062      -0.003325      -0.103441       0.207299      -0.086835       0.017507       0.069328             14.292577       6.503324       2.436838      -1.396835      22.453311      -2.149565      13.921096           0.014484
          508              C      24.816333       7.648090      10.791081       0.111362      35.755738 0.41972664E+03  0.97749388E+04                                 9.583928                            6.936346      -0.162647       1.950655                    0.999383      26.945336      76.932767       0.611832       0.429859      -1.056479       0.006092      -0.010373      -0.000545       0.012042       0.005724      -0.004589       0.004064      -0.025288       0.027180      -0.019423       0.006738       0.012685             12.062785       5.330903       0.846381       0.619305      21.168553      -0.962221       9.688899           0.000653
          509              C      24.614761       7.008625       9.550796      -0.132077      32.583378 0.44533773E+03  0.10593703E+05                                 9.021686                            7.162158      -0.122532       1.938157                    0.998615      29.906809      88.121977       0.596099       0.431946      -1.048467       0.008339      -0.015607       0.010629       0.020642       0.006437      -0.000396      -0.018748       0.031740       0.033143      -0.030755       0.010176       0.020579             10.378155       5.083712       0.767053       0.499525      16.654889       0.160943       9.395863           0.001199
          510              C      24.603174       5.657872       9.432245      -0.126348      32.526376 0.43390731E+03  0.10238883E+05                                 8.984432                            7.045369      -0.021257       1.972767                    0.999151      29.511602      86.165980       0.605074       0.428985      -1.051917       0.005920       0.008645       0.011756       0.015747      -0.002159      -0.001199       0.013451       0.026982       0.065161      -0.028093       0.002603       0.025490             10.526827       5.163774      -0.036065       0.890642      17.111827      -1.568841       9.304879           0.003613
          511              C      24.825635      27.997423      10.574095       0.108870      36.287891 0.42250414E+03  0.98481238E+04                                 9.666058                            6.947609      -0.142839       1.956743                    0.999417      26.956931      76.801825       0.613356       0.428421      -1.058195       0.004195       0.011697      -0.003067       0.012799      -0.000944       0.006373       0.001130      -0.029529       0.022245      -0.020000       0.008587       0.011413             12.242418       5.450165      -0.742565       1.255725      21.476302      -0.880573       9.800787          -0.000624
          512              C      25.075862      28.632254      11.799401      -0.132492      33.007326 0.43764613E+03  0.10359770E+05                                 9.073681                            7.082184      -0.100315       1.945109                    0.998828      29.790213      87.405561       0.602055       0.429776      -1.050368       0.004753       0.014383      -0.014010       0.020633      -0.003194      -0.001212      -0.018031       0.033853       0.012919      -0.029138       0.013916       0.015222             10.487615       5.112201      -0.537805       1.290005      16.652694      -0.089013       9.697950           0.001438
          513              C      25.068874       6.820957      11.916240      -0.129308      32.742469 0.43173095E+03  0.10172335E+05                                 8.985263                            6.996052       0.000017       1.977251                    0.999283      29.560426      86.177877       0.611469       0.425132      -1.054540       0.004395      -0.010436      -0.013088       0.017306       0.006833       0.003305       0.012486       0.031896       0.044786      -0.027996       0.007130       0.020866             10.502245       5.016303      -0.452113       0.837868      17.112064      -1.759278       9.378366           0.002552
          514              C      24.814048      26.577163      10.460681      -0.125879      49.386898 0.47706609E+03  0.11384883E+05                                11.231842                            7.157689       0.096634       2.018402                    0.998548      28.676880      80.849988       0.637320       0.402716      -1.082040       0.008063      -0.006553      -0.017273       0.020157      -0.006630       0.032548      -0.003155      -0.093772       0.192571      -0.086367       0.014769       0.071598             14.677103       7.351434      -1.908417       3.369630      22.962155      -1.688654      13.717720           0.016220
          515              C      25.147681      25.745859      11.550317       0.308229      39.602081 0.33643154E+03  0.74574086E+04                                10.362413                            6.499002       0.155275       2.080528                    0.999540      24.833285      70.517967       0.586931       0.470791      -1.026654      -0.006649       0.022869      -0.029777       0.038130       0.032977      -0.014828       0.107321      -0.040527      -0.110305      -0.121061       0.003452       0.117608             13.774406       8.494837      -5.387174       5.210659      16.970274      -9.822925      15.858106          -0.012022
          516              C      24.517484      25.893677       9.263193       0.239082      33.648570 0.36328492E+03  0.81934407E+04                                 9.239918                            6.711089       0.141272       2.056854                    0.999791      25.780941      73.397715       0.584140       0.464911      -1.031808       0.024928       0.026305       0.055569       0.066342      -0.019884      -0.010155      -0.085531      -0.060881      -0.224154      -0.117304       0.007587       0.109717             10.523273       6.752383       1.676615       3.589066       9.890902       5.683158      14.926533          -0.003315
          517              N      16.268869      31.956311      16.781514      -0.235498      42.638946 0.52171711E+03  0.12580721E+05                                10.095335                            7.307105       0.248192       2.081821                    0.999709      28.365874      77.310644       0.661833       0.383784      -1.108319      -0.101858       0.037273      -0.088377       0.139911       0.010153      -0.035456      -0.016147      -0.091622      -0.017879      -0.064359       0.006888       0.057471             12.718497      14.434443       4.174099       4.897465      12.339202      -1.683389      11.381844           0.032181
          518              N      16.079540       9.869072      16.038969       0.069862      30.574220 0.37282910E+03  0.82545372E+04                                 8.069138                            6.146170       0.194244       2.117490                    0.999517      24.417719      63.478159       0.728103       0.379954      -1.112654      -0.087604      -0.118144      -0.002871       0.147108      -0.032757       0.006512      -0.005600       0.022669       0.080191      -0.048036       0.015043       0.032992              9.914873       9.924092       3.000016       2.624893      11.494940      -1.908571       8.325588          -0.008862
          519              N      14.997779       9.748824      15.269889      -0.239997      43.208318 0.52420320E+03  0.12659657E+05                                10.191284                            7.330869       0.233849       2.076920                    0.999660      28.430067      77.622947       0.659692       0.384452      -1.107491       0.064379      -0.088204       0.084686       0.138189       0.031843       0.008458       0.039708       0.068519      -0.017467      -0.064847       0.005823       0.059024             12.887926      10.652206       3.288755       3.022356      16.658272      -4.214557      11.353301           0.032263
          520              N      17.520885      10.483051      18.985609      -0.220763      38.531337 0.52662635E+03  0.12739262E+05                                 9.426364                            7.376704       0.172900       2.060197                    0.999610      28.345908      77.584805       0.653448       0.387484      -1.104762      -0.015221       0.127909       0.036791       0.133963       0.005358       0.007362      -0.055934       0.039676       0.063478      -0.067164       0.009969       0.057195             10.851180       5.455372      -0.968686      -0.182842      13.448157       0.640690      13.650012           0.042655
          521              N       4.402144      19.195517       2.492126      -0.358362      34.907230 0.49663523E+03  0.11783390E+05                                 8.582738                            7.111789       1.110207       2.336424                    0.999318      29.456699      78.630942       0.675961       0.381902      -1.114005       0.001909      -0.006922      -0.033897       0.034649       0.003048      -0.125927      -0.042958      -0.002494      -0.392877      -0.197949       0.064495       0.133454              9.167455       8.191571       0.578502       3.010174       6.768544      -0.969150      12.542251           0.006232
          522              N      16.414369      30.869918      19.605324      -0.384152      53.643356 0.61984744E+03  0.15583820E+05                                11.672408                            8.118466       0.385590       2.118658                    0.997998      30.191444      83.646317       0.610974       0.398744      -1.099276       0.021160       0.010364      -0.014868       0.027861      -0.006362       0.111644       0.016443      -0.005608      -0.085414      -0.123912       0.018648       0.105263             14.935893      18.139064       4.934133      -9.171780       9.553232      -4.244290      17.115384           0.025235
          523              N      19.270850      19.639203       1.732462      -0.383019      55.832879 0.62057399E+03  0.15610985E+05                                11.986274                            8.131100       0.351010       2.106495                    0.997946      30.265610      83.951715       0.609443       0.399518      -1.098439      -0.019883       0.016066       0.015692       0.029994       0.026771       0.102670      -0.018960       0.007837      -0.105017      -0.120597       0.019752       0.100845             15.677331      19.435342      -6.180145      -9.547003      10.344891       5.423872      17.251761           0.025258
          524              N      31.166997      30.066417      18.964210      -0.367202      36.511753 0.51737779E+03  0.12400098E+05                                 8.833338                            7.252986       0.964001       2.277037                    0.999577      29.978419      80.393534       0.670242       0.381292      -1.114599       0.001867       0.016407       0.030428       0.034620      -0.037869      -0.123134      -0.029546       0.006125      -0.369320      -0.191605       0.059604       0.132001              9.606753       9.001811       1.034190       3.684298       7.385123       2.674948      12.433326           0.009049
          525              N      18.484722      14.381698      16.781514      -0.235224      42.611614 0.52136676E+03  0.12569777E+05                                10.089580                            7.303832       0.250257       2.082401                    0.999695      28.358558      77.275329       0.662113       0.383698      -1.108415       0.102674      -0.035593      -0.087740       0.139668       0.010175       0.036111       0.016393      -0.091778      -0.018730      -0.064971       0.007082       0.057889             12.709938      14.424436       4.170256      -4.892688      12.331113       1.683457      11.374266           0.032207
          526              N      18.674011      13.299937      16.038969       0.071034      30.570605 0.37275267E+03  0.82528845E+04                                 8.070807                            6.147257       0.195220       2.117727                    0.999514      24.412911      63.477434       0.727692       0.380166      -1.112436       0.087124       0.118884      -0.002764       0.147417      -0.032996      -0.006864       0.006440       0.021859       0.081416      -0.048347       0.014375       0.033973              9.917085       9.927296       3.001198      -2.625248      11.497025       1.909189       8.326934          -0.008869
          527              N      19.755771      13.420184      15.269889      -0.241544      43.244594 0.52471823E+03  0.12674852E+05                                10.195082                            7.333111       0.238581       2.078181                    0.999642      28.445979      77.667739       0.659793       0.384310      -1.107625      -0.064380       0.087339       0.084758       0.137684       0.030538      -0.008535      -0.039813       0.068956      -0.014154      -0.064708       0.006750       0.057958             12.893254      10.656635       3.290184      -3.023442      16.665630       4.217019      11.357496           0.032257
          528              N      17.232667      12.685960      18.985609      -0.220249      38.442063 0.52520749E+03  0.12694864E+05                                 9.408012                            7.363855       0.178586       2.062566                    0.999581      28.307996      77.420245       0.654483       0.387178      -1.105112       0.015554      -0.128901       0.036076       0.134755       0.005259      -0.006941       0.056623       0.039196       0.062814      -0.067540       0.009819       0.057721             10.828785       5.446054      -0.966527       0.182914      13.418522      -0.636361      13.621781           0.042609
          529              N       7.182398       3.973484       2.492126      -0.359085      34.886365 0.49625457E+03  0.11771717E+05                                 8.577527                            7.107427       1.108922       2.336277                    0.999331      29.453552      78.605344       0.676424       0.381726      -1.114169      -0.001976       0.006846      -0.033034       0.033793       0.002954       0.125634       0.042673      -0.001396      -0.395233      -0.198124       0.064543       0.133581              9.161950       8.186509       0.578358      -3.007976       6.764914       0.968454      12.534428           0.006227
          530              N      18.339223      15.468093      19.605324      -0.384461      53.627887 0.61969637E+03  0.15578161E+05                                11.667064                            8.115111       0.391426       2.120263                    0.998055      30.192021      83.626942       0.611403       0.398512      -1.099501      -0.021498      -0.011086      -0.014132       0.028014      -0.006723      -0.112022      -0.016933      -0.005782      -0.085341      -0.124446       0.018854       0.105592             14.928800      18.131729       4.931238       9.167414       9.547806       4.240674      17.106865           0.025227
          531              N      15.482691       3.529798       1.732462      -0.380553      55.677342 0.61847292E+03  0.15544362E+05                                11.963776                            8.116475       0.355081       2.108316                    0.997983      30.218196      83.772821       0.610110       0.399434      -1.098537       0.019486      -0.015674       0.014591       0.028953       0.026110      -0.101988       0.018068       0.008079      -0.101302      -0.118967       0.018663       0.100304             15.646625      19.395854      -6.166577       9.527447      10.325256      -5.412298      17.218765           0.025308
          532              N      26.755595      16.271594      18.964210      -0.366279      36.490148 0.51697607E+03  0.12388172E+05                                 8.830526                            7.250647       0.962646       2.276714                    0.999574      29.965669      80.354173       0.670278       0.381342      -1.114553      -0.001767      -0.016207       0.032135       0.036034      -0.038014       0.123250       0.029694       0.005666      -0.365163      -0.190897       0.059311       0.131587              9.603598       8.998666       1.033778      -3.683341       7.382377      -2.673823      12.429753           0.009071
          533              N      14.579601      24.276943       6.082020      -0.236002      42.677269 0.52224315E+03  0.12596748E+05                                10.102061                            7.311663       0.245541       2.080823                    0.999698      28.377403      77.355720       0.661500       0.383876      -1.108238       0.036353       0.101665      -0.088472       0.139587      -0.009853      -0.016728       0.035705       0.091548      -0.013833      -0.064689       0.007355       0.057334             12.727454      12.344988      -4.177066      -1.683277      14.447014      -4.903429      11.390359           0.032181
          534              N      15.661361      24.466234       5.339475       0.072128      30.462395 0.37132712E+03  0.82120032E+04                                 8.046549                            6.131663       0.198607       2.119499                    0.999552      24.368187      63.288781       0.729428       0.379692      -1.112980      -0.118982       0.088642      -0.003364       0.148410       0.032425      -0.005687      -0.007897      -0.022400       0.083112      -0.048156       0.013693       0.034463              9.884074      11.456419      -2.986490      -1.901409       9.893694      -2.616856       8.302110          -0.008860
          535              N      15.541116      25.547994       4.570396      -0.240476      43.286674 0.52527122E+03  0.12692297E+05                                10.204498                            7.339269       0.235261       2.076860                    0.999667      28.457610      77.726914       0.659168       0.384550      -1.107387      -0.089229      -0.062981       0.084893       0.138330      -0.032518       0.040114      -0.008488      -0.067809      -0.015374      -0.065270       0.005940       0.059330             12.905985      16.683833      -3.292216      -4.224031      10.663736      -3.026106      11.370385           0.032143
          536              N      16.275338      23.024891       8.286116      -0.219687      38.438313 0.52513591E+03  0.12693444E+05                                 9.409381                            7.364709       0.176342       2.061853                    0.999608      28.307162      77.433695       0.654226       0.387321      -1.104945       0.128385       0.016253       0.036217       0.134382      -0.004497      -0.056383      -0.007002      -0.039658       0.064973      -0.067404       0.009499       0.057905             10.830500      13.419178       0.965971       0.635917       5.446710       0.182500      13.625611           0.042658
          537              N      13.403313      24.559144      13.191620      -0.358833      34.890231 0.49634476E+03  0.11774409E+05                                 8.578479                            7.108318       1.108002       2.335923                    0.999329      29.454072      78.608964       0.676346       0.381752      -1.114148      -0.006503      -0.001804      -0.033604       0.034275      -0.002606      -0.043562       0.125309       0.001534      -0.393142      -0.197668       0.064440       0.133229              9.162936       6.765242      -0.578375      -0.968104       8.187291      -3.008517      12.536274           0.006218
          538              N      13.493207      24.131443       8.905830      -0.383605      53.583645 0.61908491E+03  0.15559079E+05                                11.661549                            8.111687       0.390945       2.120385                    0.998026      30.175415      83.573250       0.611461       0.398569      -1.099452       0.011131      -0.020108      -0.013589       0.026700       0.007573       0.016893      -0.110829       0.005827      -0.082570      -0.123084       0.018645       0.104439             14.920554       9.543256      -4.927893      -4.238084      18.120093       9.161008      17.098311           0.025152
          539              N      13.846974       9.690438      12.431955      -0.383424      55.781111 0.61988415E+03  0.15588612E+05                                11.977442                            8.125292       0.347997       2.105988                    0.997956      30.252338      83.889370       0.609832       0.399391      -1.098574       0.016145       0.020589       0.016907       0.031152      -0.026420      -0.019063      -0.103252      -0.007675      -0.107423      -0.121408       0.020161       0.101248             15.665599      10.336705       6.174771       5.418776      19.420883       9.540018      17.239208           0.025337
          540              N      12.689680       9.378814       8.264717      -0.367537      36.491085 0.51701507E+03  0.12389076E+05                                 8.829602                            7.250097       0.971062       2.279165                    0.999578      29.971792      80.364898       0.670432       0.381255      -1.114640       0.015532      -0.001509       0.030770       0.034501       0.038052      -0.030234       0.123458      -0.006038      -0.367978      -0.191812       0.059805       0.132007              9.602336       7.381775      -1.033658       2.673416       8.997539      -3.682581      12.427693           0.009054
          541              N      20.173983      22.061060       6.082020      -0.234302      42.623357 0.52151235E+03  0.12574932E+05                                10.093801                            7.306639       0.248353       2.081831                    0.999704      28.360225      77.300326       0.661703       0.383886      -1.108212      -0.037854      -0.102018      -0.088481       0.140248      -0.008297       0.017348      -0.035597       0.091692      -0.015677      -0.064611       0.007240       0.057371             12.715471      12.335831      -4.171212       1.684371      14.430091       4.896008      11.380490           0.032120
          542              N      19.092222      21.871769       5.339475       0.069553      30.573749 0.37281535E+03  0.82543945E+04                                 8.069926                            6.146748       0.190557       2.116472                    0.999535      24.417338      63.483768       0.727924       0.380039      -1.112559       0.117530      -0.087685      -0.004228       0.146696       0.033312       0.004905       0.007866      -0.023233       0.082549      -0.049042       0.014794       0.034248              9.915709      11.495471      -2.999911       1.908520       9.925033       2.625564       8.326623          -0.008866
          543              N      19.212467      20.790008       4.570396      -0.241060      43.270208 0.52506891E+03  0.12685771E+05                                10.199927                            7.336176       0.237590       2.077765                    0.999692      28.455978      77.709129       0.659555       0.384374      -1.107550       0.089012       0.063588       0.085078       0.138582      -0.032312      -0.040401       0.008219      -0.068981      -0.014728      -0.065895       0.006588       0.059308             12.899838      16.673365      -3.290979       4.219899      10.660838       3.026117      11.365311           0.032278
          544              N      18.478247      23.313114       8.286116      -0.219296      38.397669 0.52449961E+03  0.12673343E+05                                 9.400475                            7.358415       0.181139       2.063540                    0.999591      28.290676      77.356690       0.654795       0.387128      -1.105159      -0.128769      -0.015973       0.036252       0.134725      -0.003798       0.056097       0.007359      -0.039281       0.063859      -0.066916       0.009319       0.057597             10.819687      13.405094       0.965005      -0.634499       5.442116      -0.181915      13.611850           0.042626
          545              N      21.350275      21.778864      13.191620      -0.357863      34.867561 0.49590875E+03  0.11761451E+05                                 8.574622                            7.105085       1.110722       2.336685                    0.999307      29.444209      78.573227       0.676517       0.381740      -1.114160       0.006525       0.002205      -0.034726       0.035402      -0.002340       0.043418      -0.125828       0.002336      -0.390927      -0.197610       0.064559       0.133051              9.158886       6.762523      -0.578055       0.968091       8.183223       3.006878      12.530913           0.006239
          546              N      21.260379      22.206562       8.905830      -0.382929      53.622461 0.61957096E+03  0.15575464E+05                                11.670494                            8.117357       0.386495       2.118918                    0.998010      30.182140      83.622602       0.610923       0.398813      -1.099205      -0.010825       0.020343      -0.013116       0.026515       0.006941      -0.015998       0.109709       0.005767      -0.080125      -0.121419       0.017972       0.103447             14.932977       9.550829      -4.932920       4.242403      18.135564      -9.169607      17.112536           0.025226
          547              N      20.906574      13.478569      12.431955      -0.382190      55.735439 0.61920601E+03  0.15567543E+05                                11.972866                            8.121906       0.346647       2.106066                    0.997896      30.232793      83.828672       0.609831       0.399496      -1.098485      -0.015610      -0.019654       0.015669       0.029589      -0.025761       0.018731       0.102795      -0.007888      -0.105846      -0.120459       0.019640       0.100819             15.660030      10.333062       6.172484      -5.417515      19.412616      -9.537663      17.234412           0.025344
          548              N      22.063865      13.790191       8.264717      -0.366394      36.489857 0.51696449E+03  0.12387706E+05                                 8.830169                            7.250262       0.971544       2.279338                    0.999574      29.966602      80.353553       0.670344       0.381310      -1.114586      -0.016181       0.001631       0.031963       0.035862       0.037830       0.029581      -0.123308      -0.005495      -0.365937      -0.191063       0.059493       0.131570              9.603055       7.382161      -1.033841      -2.673854       8.998095       3.683396      12.428910           0.009082
          549              N      18.484698       2.797195       4.617473      -0.235503      42.639246 0.52172148E+03  0.12580850E+05                                10.095386                            7.307139       0.248209       2.081826                    0.999709      28.365940      77.310848       0.661832       0.383784      -1.108319       0.101857      -0.037273       0.088375       0.139908       0.010159      -0.035450      -0.016150      -0.091631      -0.017887      -0.064356       0.006877       0.057479             12.718564      14.434561       4.174157       4.897511      12.339246      -1.683354      11.381885           0.032182
          550              N      18.674027      24.884434       5.360018       0.069909      30.572202 0.37280211E+03  0.82537735E+04                                 8.068741                            6.145916       0.194230       2.117504                    0.999517      24.416778      63.474657       0.728125       0.379950      -1.112659       0.087598       0.118135       0.002869       0.147096      -0.032750       0.006520      -0.005608       0.022663       0.080175      -0.048026       0.015027       0.032998              9.914323       9.923540       2.999769       2.624742      11.494256      -1.908465       8.325172          -0.008858
          551              N      19.755788      25.004682       6.129098      -0.239961      43.206534 0.52417975E+03  0.12658931E+05                                10.190977                            7.330682       0.233890       2.076944                    0.999660      28.429356      77.620159       0.659705       0.384450      -1.107494      -0.064374       0.088199      -0.084681       0.138181       0.031848       0.008468       0.039702       0.068516      -0.017492      -0.064840       0.005807       0.059033             12.887492      10.651867       3.288637       3.022232      16.657707      -4.214391      11.352902           0.032264
          552              N      17.232682      24.270455       2.413378      -0.220769      38.531642 0.52663176E+03  0.12739423E+05                                 9.426413                            7.376743       0.172898       2.060196                    0.999610      28.346007      77.585109       0.653446       0.387484      -1.104763       0.015223      -0.127910      -0.036789       0.133963       0.005358       0.007362      -0.055931       0.039668       0.063498      -0.067159       0.009962       0.057197             10.851234       5.455394      -0.968690      -0.182847      13.448211       0.640744      13.650096           0.042657
          553              N      30.351423      15.557989      18.906861      -0.358369      34.907315 0.49663687E+03  0.11783439E+05                                 8.582753                            7.111801       1.110207       2.336424                    0.999318      29.456741      78.631089       0.675961       0.381902      -1.114005      -0.001912       0.006918       0.033898       0.034650       0.003049      -0.125926      -0.042958      -0.002493      -0.392875      -0.197947       0.064493       0.133454              9.167469       8.191587       0.578503       3.010179       6.768555      -0.969147      12.542265           0.006231
[truncated: 67,491 more chars]
