# Supplementary material for: A collection of forcefield precursors for metal–organic frameworks
Source: RSC Adv. 2019 Nov 13;9(63):36492–507. doi: 10.1039/c9ra07327b (PMC9075174; doi:10.1039/c9ra07327b)
Supplement: RA-009-C9RA07327B-s4740 [file RA-009-C9RA07327B-s4740.xyz]

  652
jmolscript: load "" {1 1 1} spacegroup "x,y,z" unitcell [{     23.080700     0.000000     0.000000 }, {      0.000081    23.080700     0.000000 }, {     11.540426    11.540386    21.126409 }]
Ni    16.979458    31.598663    17.945194     0.649847
Ni    17.641814    14.562798    17.945194     0.649667
Ni    14.288202    23.411921     7.381990     0.648259
Ni    20.333035    22.749505     7.381990     0.649960
Ni    17.641749     3.022423     3.181215     0.649820
Ni    16.979393    20.058288     3.181215     0.649643
Ni    20.333005    11.209165    13.744419     0.648288
Ni    14.288172    11.871581    13.744419     0.649982
Ni    17.310592    11.540377    15.844807     0.357659
Ni    17.310615    23.080709     5.281602     0.357656
Ni     5.439023    14.562773     3.181215     0.645419
Ni     6.101418     8.517938     3.181215     0.647059
Ni    25.828560    22.749515    13.744419     0.649672
Ni     8.792698    23.411931    13.744419     0.649852
Ni    29.182184    20.058313    17.945194     0.648284
Ni    28.519789    26.103148    17.945194     0.649986
Ni     8.792647    11.871571     7.381990     0.646803
Ni    25.828509    11.209155     7.381990     0.646974
Ni     5.770224    11.540359     5.281602     0.334294
Ni    28.850983    23.080727    15.844807     0.357660
H     19.230971    29.280206    17.353232     0.123579
H     21.091271    28.260037    16.487050     0.108098
H     22.464573    29.337903    14.965948     0.103516
H     21.982112     8.371394    14.188496     0.120916
H      5.541749    20.731085     0.114083     0.117381
H      5.664084    21.919744     2.091514     0.119020
H     10.238670    19.420104     2.028135     0.119367
H     12.500578    19.452417     1.837998     0.112257
H     23.740946    30.088033    19.043345     0.122133
H     21.460573    30.120346    19.216582     0.112971
H     15.390299    16.881254    17.353232     0.124435
H     13.529997    17.901419    16.487050     0.108209
H     12.156689    16.823548    14.965948     0.103576
H     12.639067    14.709354    14.188496     0.119949
H      5.998682     2.349615     0.114083     0.118328
H      5.876354     1.160963     2.091514     0.119965
H      1.301768     3.660602     2.028135     0.119998
H     22.120559     3.628289     1.837998     0.112898
H     10.880330    16.073432    19.043345     0.122206
H     13.160704    16.041119    19.216582     0.111352
H     11.969737    21.160397     6.790028     0.124737
H     10.949562    19.300091     5.923845     0.107018
H     12.027423    17.926787     4.402744     0.101165
H     14.141616    18.409172     3.625292     0.121419
H     14.961009    23.309217    10.677287     0.117607
H     16.149668    23.186893    12.654719     0.120046
H     13.650012    18.612298    12.591340     0.119665
H     13.682317    16.350389    12.401202     0.113279
H     12.777548    16.650431     8.480141     0.122621
H     12.809869    18.930805     8.653377     0.112858
H     22.651498    25.001026     6.790028     0.124034
H     23.671589     3.780629     5.923845     0.106634
H     22.593723     5.153928     4.402744     0.103648
H     20.479528     4.671540     3.625292     0.121206
H     19.660238    22.852219    10.677287     0.118379
H     18.471586    22.974550    12.654719     0.120555
H     20.971242    27.549145    12.591340     0.120807
H     20.938936    29.811053    12.401202     0.112761
H     21.843611     6.430297     8.480141     0.122948
H     21.811372    27.230625     8.653377     0.113188
H     15.390236     5.340880     3.773177     0.123587
H     13.529936     6.361049     4.639359     0.108069
H     12.156634     5.283183     6.160461     0.103478
H     12.639095    26.249692     6.937913     0.120919
H     29.079458    13.890001    21.012326     0.117385
H     28.957123    12.701342    19.034895     0.119003
H     24.382537    15.200982    19.098274     0.119393
H     22.120629    15.168669    19.288411     0.112264
H     10.880261     4.533053     2.083064     0.122097
H     13.160634     4.500740     1.909827     0.112959
H     19.230908    17.739832     3.773177     0.124442
H     21.091210    16.719667     4.639359     0.108179
H     22.464518    17.797538     6.160461     0.103537
H     21.982140    19.911732     6.937913     0.119952
H     28.622525    32.271471    21.012326     0.118332
H     28.744772    10.379423    19.034895     0.119948
H     33.319439    30.960484    19.098274     0.120025
H     12.500648    30.992797    19.288411     0.112906
H     23.740877    18.547654     2.083064     0.122170
H     21.460503    18.579967     1.909827     0.111339
H     22.651470    13.460689    14.336381     0.124728
H     23.671645    15.320995    15.202564     0.107049
H     22.593784    16.694299    16.723665     0.101205
H     20.479591    16.211914    17.501117     0.121415
H     19.660198    11.311869    10.449122     0.117600
H     18.471539    11.434193     8.471690     0.120059
H     20.971195    16.008788     8.535069     0.119639
H     20.938890    18.270697     8.725207     0.113271
H     21.843659    17.970655    12.646268     0.122657
H     21.811338    15.690281    12.473032     0.112870
H     11.969709     9.620060    14.336381     0.124026
H     10.949618    30.840457    15.202564     0.106666
H     12.027484    29.467158    16.723665     0.103688
H     14.141679    29.949546    17.501117     0.121203
H     14.960969    11.768867    10.449122     0.118371
H     16.149621    11.646536     8.471690     0.120566
H     13.649965     7.071941     8.535069     0.120784
H     13.682271     4.810033     8.725207     0.112754
H     12.777596    28.190789    12.646268     0.122986
H     12.809835     7.390461    12.473032     0.113201
H      7.690555    16.881230     3.773177     0.124835
H      9.550864    17.901399     4.639359     0.107209
H     10.924165    16.823533     6.160461     0.101351
H     10.441772    14.709342     6.937913     0.121527
H     17.082151    25.430351    21.012326     0.117920
H     17.204471    24.241692    19.034895     0.120380
H     21.779074    26.741332    19.098274     0.119658
H     24.040983    26.709019    19.288411     0.113279
H     12.200518    16.073403     2.083064     0.122629
H      9.920144    16.041090     1.909827     0.112802
H      3.849889     6.199482     3.773177     0.124132
H     25.070282     5.179317     4.639359     0.106826
H     23.696987     6.257188     6.160461     0.103831
H     24.179382     8.371382     6.937913     0.121315
H     17.539132    20.731121    21.012326     0.118692
H     17.416805    21.919773    19.034895     0.120887
H     12.842202    19.420134    19.098274     0.120800
H     10.580294    19.452447    19.288411     0.112761
H     22.420620     7.007304     2.083064     0.122958
H      1.620293     7.039617     1.909827     0.113132
H     23.510113    25.001039    14.336381     0.124434
H     22.489954    26.861345    15.202564     0.108213
H     23.567830    28.234649    16.723665     0.103579
H     25.682022    27.752264    17.501117     0.119949
H     26.501357    22.852219    10.449122     0.118333
H      4.609311    22.974543     8.471690     0.119961
H     25.190387    27.549138     8.535069     0.119990
H     25.222627     6.730347     8.725207     0.112815
H     24.317950    29.511005    12.646268     0.122211
H     24.350255    27.230631    12.473032     0.111356
H     11.111147    21.160410    14.336381     0.123577
H     12.131309    19.300107    15.202564     0.108101
H     11.053438    17.926808    16.723665     0.103517
H     32.019949    18.409196    17.501117     0.120914
H      8.119890    23.309217    10.449122     0.117387
H      6.931230    23.186886     8.471690     0.119012
H      9.430854    18.612291     8.535069     0.119358
H      9.398533    16.350383     8.725207     0.112172
H     10.303304    16.650439    12.646268     0.122138
H     10.270999    18.930811    12.473032     0.112976
H     26.930652    17.739856    17.353232     0.124728
H     25.070343    16.719687    16.487050     0.107054
H     23.697042    17.797553    14.965948     0.101208
H     24.179435    19.911744    14.188496     0.121415
H     17.539056     9.190735     0.114083     0.117607
H     17.416736    10.379394     2.091514     0.120061
H     12.842133     7.879754     2.028135     0.119632
H     10.580224     7.912067     1.837998     0.113189
H     22.420689    18.547683    19.043345     0.122663
H     24.701063    18.579996    19.216582     0.112875
H     30.771318    28.421604    17.353232     0.124024
H      9.550925    29.441769    16.487050     0.106668
H     10.924220    28.363898    14.965948     0.103689
H     10.441825    26.249704    14.188496     0.121202
H     17.082075    13.889965     0.114083     0.118379
H     17.204402    12.701313     2.091514     0.120569
H     21.779005    15.200952     2.028135     0.120777
H     24.040913    15.168639     1.837998     0.112672
H     12.200587    27.613782    19.043345     0.122991
H     33.000914    27.581469    19.216582     0.113205
H     11.111094     9.620047     6.790028     0.124533
H     12.131253     7.759741     5.923845     0.108363
H     11.053377     6.386437     4.402744     0.103716
H      8.939185     6.868822     3.625292     0.120054
H      8.119850    11.768867    10.677287     0.118649
H      6.931196    11.646543    12.654719     0.120292
H      9.430820     7.071948    12.591340     0.120016
H      9.398580    27.890739    12.401202     0.112905
H     10.303257     5.110081     8.480141     0.122177
H     10.270952     7.390455     8.653377     0.111285
H     23.510060    13.460676     6.790028     0.123678
H     22.489898    15.320979     5.923845     0.108252
H     23.567769    16.694278     4.402744     0.103654
H      2.601258    16.211890     3.625292     0.121021
H     26.501317    11.311869    10.677287     0.117701
H     27.689977    11.434200    12.654719     0.119345
H     25.190353    16.008795    12.591340     0.119386
H     25.222674    18.270703    12.401202     0.112264
H     24.317903    17.970647     8.480141     0.122105
H     24.350208    15.690275     8.653377     0.112906
C     19.477708    31.022335    16.271560     0.130288
C     19.769675    29.711583    16.731693    -0.156674
C     20.874315    29.123255    16.214519    -0.094220
C     21.707529    29.776437    15.275239    -0.092011
C     21.432872    31.029257    14.812148    -0.158509
C     20.271604     8.573121    15.326787     0.134056
C     17.239128    33.930740    20.030793     0.134628
C      5.631767    21.656621     0.113660    -0.174535
C      5.703322    22.372125     1.278570    -0.074616
C     19.077725    30.643126    20.198960     0.310104
C      7.752877    19.090049     1.463215     0.244255
C      8.388517    18.983876     0.203236    -0.137815
C      9.797362    18.977413     0.075210     0.109912
C     10.628963    19.246998     1.201670    -0.128375
C     11.983338    19.253922     1.089700    -0.133081
C     24.160096    30.509259    20.989087     0.113028
C     23.347652    30.263448    19.868543    -0.131380
C     21.976659    30.274988    19.975865    -0.128870
C     25.581636    30.488948    20.890216    -0.129163
C     26.256743    30.194205    19.705024     0.236081
C     14.854808    19.288773     0.866183     0.311022
C     15.143559    15.139120    16.271560     0.128735
C     14.851593    16.449874    16.731693    -0.156061
C     13.746952    17.038200    16.214519    -0.094167
C     12.913735    16.385015    15.275239    -0.093158
C     13.188390    15.132194    14.812148    -0.157018
C     14.349579    14.507631    15.326787     0.134961
C     17.382152    12.230728    20.030793     0.132006
C      5.908664     1.424079     0.113660    -0.174565
C      5.837114     0.708580     1.278570    -0.077577
C     15.543555    15.518343    20.198960     0.309454
C      3.787559     3.990656     1.463215     0.244067
C      3.151915     4.096825     0.203236    -0.138580
C      1.743069     4.103287     0.075210     0.110189
C      0.911472     3.833706     1.201670    -0.128666
C     22.637797     3.826782     1.089700    -0.133186
C     33.541887    15.652212    20.989087     0.112337
C     11.273626    15.898020    19.868543    -0.128790
C     12.644620    15.886480    19.975865    -0.129101
C     32.120346    15.672523    20.890216    -0.131189
C     31.445235    15.967262    19.705024     0.236477
C     19.766326     3.791930     0.866183     0.309727
C     13.711865    20.913663     5.708356     0.128565
C     12.401112    20.621693     6.168489    -0.157052
C     11.812780    19.517050     5.651314    -0.093007
C     12.465960    18.683835     4.712034    -0.089321
C     13.718780    18.958494     4.248943    -0.159625
C     14.343349    20.119685     4.763583     0.133592
C     16.620278    23.152266     9.467589     0.133454
C     15.886545    23.219202    10.676865    -0.174760
C     16.602049    23.147654    11.841775    -0.076086
C     13.332657    21.313658     9.635755     0.308291
C     13.319966    21.098088    12.026420     0.240770
C     13.213791    20.462444    10.766441    -0.137060
C     13.207323    19.053598    10.638415     0.112467
C     13.476904    18.222002    11.764875    -0.128000
C     13.483824    16.867626    11.652905    -0.135235
C     13.198773    16.231289    10.425883     0.113775
C     12.952964    17.043728     9.305338    -0.131408
C     12.964510    18.414722     9.412660    -0.130185
C     13.178457    14.809749    10.327011    -0.130020
C     12.883712    14.134636     9.141820     0.236376
C     13.518665    13.996156    11.429387     0.310965
C     20.909366    25.247757     5.708356     0.127112
C     22.220121    25.539728     6.168489    -0.154207
C     22.808370     3.563670     5.651314    -0.092300
C     22.155187     4.396881     4.712034    -0.093417
C     20.902365     4.122220     4.248943    -0.158938
C     20.277798     2.961031     4.763583     0.133148
C     18.000965    23.009166     9.467589     0.133573
C     18.734703    22.942234    10.676865    -0.175059
C     18.019203    23.013786    11.841775    -0.078192
C     21.288587    24.847775     9.635755     0.310652
C     21.301286    25.063353    12.026420     0.244101
C     21.407458    25.698993    10.766441    -0.136804
C     21.413925    27.107839    10.638415     0.109708
C     21.144347    27.939438    11.764875    -0.129409
C     21.137427    29.293813    11.652905    -0.133159
C     21.422393     6.849446    10.425883     0.111989
C     21.668198     6.037004     9.305338    -0.130259
C     21.656734    27.746710     9.412660    -0.131395
C     21.442709     8.270986    10.327011    -0.128615
C     21.737450     8.946095     9.141820     0.235127
C     21.102504     9.084583    11.429387     0.310966
C     15.143499     3.598751     4.854849     0.130293
C     14.851532     4.909503     4.394716    -0.156609
C     13.746892     5.497831     4.911890    -0.094281
C     12.913678     4.844649     5.851170    -0.092090
C     13.188335     3.591829     6.314261    -0.158455
C     14.349603    26.047965     5.799622     0.134061
C     17.382079     0.690346     1.095616     0.134628
C     28.989440    12.964465    21.012749    -0.174527
C     28.917885    12.248961    19.847839    -0.074626
C     15.543482     3.977960     0.927449     0.310105
C     26.868330    15.531037    19.663194     0.244227
C     26.232690    15.637210    20.923173    -0.137755
C     24.823845    15.643673    21.051199     0.109890
C     23.992244    15.374088    19.924739    -0.128322
C     22.637869    15.367164    20.036709    -0.133081
C     10.461111     4.111827     0.137322     0.113047
C     11.273555     4.357638     1.257866    -0.131425
C     12.644548     4.346098     1.150544    -0.128880
C      9.039571     4.132138     0.236193    -0.129198
C      8.364464     4.426881     1.421385     0.236108
C     19.766399    15.332313    20.260226     0.311018
C     19.477648    19.481966     4.854849     0.128741
C     19.769614    18.171212     4.394716    -0.155996
C     20.874255    17.582886     4.911890    -0.094228
C     21.707472    18.236071     5.851170    -0.093235
C     21.432817    19.488892     6.314261    -0.156964
C     20.271628    20.113455     5.799622     0.134966
C     17.239055    22.390358     1.095616     0.132006
C     28.712543    33.197007    21.012749    -0.174558
C     28.784012    10.831806    19.847839    -0.077586
C     19.077652    19.102743     0.927449     0.309455
C     30.833648    30.630430    19.663194     0.244039
C     31.469292    30.524261    20.923173    -0.138521
C     32.878138    30.517799    21.051199     0.110168
C     33.709735    30.787380    19.924739    -0.128612
C     11.983410    30.794304    20.036709    -0.133186
C      1.079320    18.968874     0.137322     0.112356
C     23.347581    18.723066     1.257866    -0.128835
C     21.976587    18.734606     1.150544    -0.129111
C      2.500861    18.948563     0.236193    -0.131227
C      3.175972    18.653824     1.421385     0.236505
C     14.854881    30.829156    20.260226     0.309724
C     20.909342    13.707423    15.418053     0.128560
C     22.220095    13.999393    14.957920    -0.157120
C     22.808427    15.104036    15.475095    -0.092942
C     22.155247    15.937251    16.414375    -0.089240
C     20.902427    15.662592    16.877466    -0.159681
C     20.277858    14.501401    16.362826     0.133586
C     18.000929    11.468820    11.658820     0.133451
C     18.734662    11.401884    10.449544    -0.174772
C     18.019158    11.473432     9.284634    -0.076082
C     21.288550    13.307428    11.490654     0.308293
C     21.301241    13.522998     9.099989     0.240798
C     21.407416    14.158642    10.359968    -0.137118
C     21.413884    15.567488    10.487994     0.112488
C     21.144303    16.399084     9.361534    -0.128053
C     21.137383    17.753460     9.473504    -0.135235
C     21.422434    18.389797    10.700526     0.113756
C     21.668243    17.577358    11.821071    -0.131363
C     21.656697    16.206364    11.713749    -0.130176
C     21.442750    19.811337    10.799398    -0.129983
C     21.737495    20.486450    11.984589     0.236346
C     21.102542    20.624930     9.697022     0.310968
C     13.711841     9.373329    15.418053     0.127108
C     12.401086     9.081358    14.957920    -0.154274
C     11.812837    31.057416    15.475095    -0.092236
C     12.466020    30.224205    16.414375    -0.093334
C     13.718842    30.498866    16.877466    -0.158992
C     14.343409    31.660055    16.362826     0.133142
C     16.620242    11.611920    11.658820     0.133569
C     15.886504    11.678852    10.449544    -0.175069
C     16.602004    11.607300     9.284634    -0.078186
C     13.332620     9.773311    11.490654     0.310652
C     13.319921     9.557733     9.099989     0.244127
C     13.213749     8.922093    10.359968    -0.136861
C     13.207282     7.513247    10.487994     0.109729
C     13.476860     6.681648     9.361534    -0.129461
C     13.483780     5.327273     9.473504    -0.133158
C     13.198814    27.771640    10.700526     0.111970
C     12.953009    28.584082    11.821071    -0.130212
C     12.964473     6.874376    11.713749    -0.131385
C     13.178498    26.350100    10.799398    -0.128576
C     12.883757    25.674991    11.984589     0.235097
C     13.518703    25.536503     9.697022     0.310966
C      7.937283    15.139101     4.854849     0.128460
C      8.229258    16.449853     4.394716    -0.156745
C      9.333903    17.038181     4.911890    -0.092627
C     10.167116    16.384999     5.851170    -0.088910
C      9.892452    15.132179     6.314261    -0.159325
C      8.731259    14.507615     5.799622     0.133491
C      5.698670    12.230696     1.095616     0.134126
C     17.172162    24.504815    21.012749    -0.174269
C     17.243708    23.789311    19.847839    -0.075149
C      7.537289    15.518310     0.927449     0.308135
C     19.293285    27.071387    19.663194     0.240704
C     19.928930    27.177560    20.923173    -0.137462
C     21.337776    27.184023    21.051199     0.112473
C     22.169371    26.914438    19.924739    -0.128119
C     23.523747    26.907514    20.036709    -0.135213
C     12.619659    15.652177     0.137322     0.113704
C     11.807221    15.897988     1.257866    -0.131406
C     10.436227    15.886448     1.150544    -0.130386
C     14.041199    15.672488     0.236193    -0.130010
C     14.716313    15.967231     1.421385     0.236333
C     26.395217    26.872663    20.260226     0.310963
C      3.603164     7.941616     4.854849     0.127004
C      3.311188     6.630862     4.394716    -0.153898
C     25.287244     6.042536     4.911890    -0.091921
C     24.454035     6.695721     5.851170    -0.093001
C     24.728700     7.948542     6.314261    -0.158637
C     25.889892     8.573105     5.799622     0.133049
C      5.841765    10.850008     1.095616     0.134249
C     17.449121    21.656657    21.012749    -0.174569
C     17.377571    22.372156    19.847839    -0.077249
C      4.003145     7.562393     0.927449     0.310495
C     15.327993    19.090080    19.663194     0.244035
C     14.692352    18.983911    20.923173    -0.137205
C     13.283506    18.977449    21.051199     0.109714
C     12.451908    19.247030    19.924739    -0.129527
C     11.097533    19.253954    20.036709    -0.133134
C     22.001473     7.428524     0.137322     0.111918
C     22.813914     7.182716     1.257866    -0.130254
C      1.104208     7.194256     1.150544    -0.131594
C     20.579933     7.408213     0.236193    -0.128605
C     19.904823     7.113474     1.421385     0.235084
C     31.306763    19.288806    20.260226     0.310956
C     25.252247    25.247773    15.418053     0.128730
C     23.941494    25.539743    14.957920    -0.156063
C     23.353172    26.644386    15.475095    -0.094175
C     24.006360    27.477601    16.414375    -0.093168
C     25.259180    27.202942    16.877466    -0.157019
C     25.883739    26.041751    16.362826     0.134955
C     28.160632    23.009170    11.658820     0.131996
C     27.426894    22.942234    10.449544    -0.174566
C      5.061694    23.013782     9.284634    -0.077597
C     24.873023    24.847778    11.490654     0.309446
C     24.860325    25.063348     9.099989     0.244020
C     24.754158    25.698992    10.359968    -0.138556
C     24.747701    27.107838    10.487994     0.110134
C     25.017285    27.939434     9.361534    -0.128651
C     25.024133     6.213110     9.473504    -0.133374
C     24.739090     6.849447    10.700526     0.112357
C     24.493361    29.117708    11.821071    -0.128856
C     24.504896    27.746714    11.713749    -0.129081
C     24.718784     8.270987    10.799398    -0.131513
C     24.424048     8.946100    11.984589     0.236406
C     25.058995     9.084580     9.697022     0.309621
C      9.369017    20.913679    15.418053     0.130278
C     10.679768    20.621708    14.957920    -0.156682
C     11.268092    19.517066    15.475095    -0.094233
C     10.614907    18.683855    16.414375    -0.092020
C      9.362088    18.958516    16.877466    -0.158513
C     31.818228    20.119705    16.362826     0.134048
C      6.460620    23.152270    11.658820     0.134621
C      7.194353    23.219202    10.449544    -0.174536
C      6.478849    23.147650     9.284634    -0.074636
C      9.748228    21.313661    11.490654     0.310098
C      9.760917    21.098083     9.099989     0.244208
C      9.867088    20.462443    10.359968    -0.137791
C      9.873546    19.053597    10.487994     0.109856
C      9.603959    18.221998     9.361534    -0.128360
C      9.597030    16.867623     9.473504    -0.133267
C      9.882077    16.231290    10.700526     0.113048
C     10.127891    17.043732    11.821071    -0.131445
C     10.116355    18.414726    11.713749    -0.128852
C      9.902383    14.809750    10.799398    -0.129485
C     10.197123    14.134641    11.984589     0.236010
C      9.562169    13.996153     9.697022     0.310915
C     26.683924    19.481985    16.271560     0.128553
C     26.391949    18.171233    16.731693    -0.157122
C     25.287304    17.582905    16.214519    -0.092955
C     24.454091    18.236087    15.275239    -0.089249
C     24.728755    19.488907    14.812148    -0.159682
C     25.889948    20.113471    15.326787     0.133580
C     28.922537    22.390390    20.030793     0.133446
C     17.449045    10.116271     0.113660    -0.174770
C     17.377499    10.831775     1.278570    -0.076097
C     27.083918    19.102776    20.198960     0.308286
C     15.327922     7.549699     1.463215     0.240752
C     14.692277     7.443526     0.203236    -0.137095
C     13.283431     7.437063     0.075210     0.112434
C     12.451836     7.706648     1.201670    -0.128037
C     11.097460     7.713572     1.089700    -0.135421
C     22.001548    18.968909    20.989087     0.113774
C     22.813986    18.723098    19.868543    -0.131426
C     24.184980    18.734638    19.975865    -0.130156
C     20.580008    18.948598    20.890216    -0.130300
C     19.904894    18.653855    19.705024     0.236274
C      8.225990     7.748423     0.866183     0.310865
C     31.018043    26.679470    16.271560     0.127100
C     31.310019    27.990224    16.731693    -0.154279
C      9.333963    28.578550    16.214519    -0.092249
C     10.167172    27.925365    15.275239    -0.093342
C      9.892507    26.672544    14.812148    -0.158997
C      8.731315    26.047981    15.326787     0.133134
C     28.779442    23.771078    20.030793     0.133564
C     17.172086    12.964429     0.113660    -0.175068
C     17.243636    12.248930     1.278570    -0.078202
C     30.618062    27.058693    20.198960     0.310645
C     19.293214    15.531006     1.463215     0.244083
C     19.928855    15.637175     0.203236    -0.136839
C     21.337701    15.643637     0.075210     0.109675
C     22.169299    15.374056     1.201670    -0.129445
C     23.523674    15.367132     1.089700    -0.133340
C     12.619734    27.192562    20.989087     0.111990
C     11.807293    27.438370    19.868543    -0.130279
C     33.516999    27.426830    19.975865    -0.131366
C     14.041274    27.212873    20.890216    -0.128900
C     14.716384    27.507612    19.705024     0.235027
C      3.314444    15.332280     0.866183     0.310859
C      9.368960     9.373313     5.708356     0.128619
C     10.679713     9.081343     6.168489    -0.155691
C     11.268035     7.976700     5.651314    -0.093862
C     10.614847     7.143485     4.712034    -0.092846
C      9.362027     7.418144     4.248943    -0.156666
C      8.737468     8.579335     4.763583     0.134847
C      6.460575    11.611916     9.467589     0.132682
C      7.194313    11.678852    10.676865    -0.174064
C      6.478813    11.607304    11.841775    -0.076644
C      9.748184     9.773308     9.635755     0.309293
C      9.760882     9.557738    12.026420     0.243972
C      9.867049     8.922094    10.766441    -0.138919
C      9.873506     7.513248    10.638415     0.110174
C      9.603922     6.681652    11.764875    -0.128731
C      9.597074    28.407976    11.652905    -0.133164
C      9.882117    27.771639    10.425883     0.112284
C     10.127846     5.503378     9.305338    -0.128833
C     10.116311     6.874372     9.412660    -0.129307
C      9.902423    26.350099    10.327011    -0.131215
C     10.197159    25.674986     9.141820     0.236462
C      9.562212    25.536506    11.429387     0.309716
C     25.252190    13.707407     5.708356     0.130171
C     23.941439    13.999378     6.168489    -0.156302
C     23.353115    15.104020     5.651314    -0.093920
C     24.006300    15.937231     4.712034    -0.091695
C     25.259119    15.662570     4.248943    -0.158157
C      2.802979    14.501381     4.763583     0.133936
C     28.160587    11.468816     9.467589     0.135306
C     27.426854    11.401884    10.676865    -0.174033
C     28.142358    11.473436    11.841775    -0.073686
C     24.872979    13.307425     9.635755     0.309943
C     24.860290    13.523003    12.026420     0.244160
C     24.754119    14.158643    10.766441    -0.138154
C     24.747661    15.567489    10.638415     0.109896
C     25.017248    16.399088    11.764875    -0.128440
C     25.024177    17.753463    11.652905    -0.133057
C     24.739130    18.389796    10.425883     0.112975
C     24.493316    17.577354     9.305338    -0.131422
C     24.504852    16.206360     9.412660    -0.129077
C     24.718824    19.811336    10.327011    -0.129188
C     24.424084    20.486445     9.141820     0.236067
C     25.059038    20.624933    11.429387     0.311008
N     18.626648     9.881798    15.838469     0.034022
N     18.458930    31.879553    16.579161    -0.218736
N     19.703822     9.781626    15.073270    -0.220007
N     17.203268    10.442895    18.728139    -0.204402
N     18.362222    30.818999    19.325171    -0.375111
N      7.247411    19.150061     2.484043    -0.358003
N     26.815294    29.947240    18.722646    -0.368845
N     15.537076    19.584439     1.748422    -0.375039
N     15.994536    13.198956    15.838469     0.036887
N     16.162338    14.281904    16.579161    -0.219227
N     14.917359    13.299125    15.073270    -0.222464
N     17.417926    12.637869    18.728139    -0.204934
N     16.259055    15.342467    19.325171    -0.374052
N      4.293028     3.930647     2.484043    -0.357819
N     30.886681    16.214224    18.722646    -0.368366
N     19.084061     3.496267     1.748422    -0.373663
N     15.652031    21.764647     5.275264     0.037403
N     14.569087    21.932445     6.015956    -0.219012
N     15.551856    20.687470     4.510066    -0.221066
N     16.213133    23.188039     8.164935    -0.202880
N     13.508533    22.029158     8.761967    -0.372858
N     13.379980    21.603557    13.047248    -0.355515
N     12.636745    13.576082     8.159442    -0.369338
N     13.814328    13.313892    12.311626    -0.375504
N     18.969199    24.396771     5.275264     0.037157
N     20.052146    24.228975     6.015956    -0.219517
N     19.069371    25.473945     4.510066    -0.219919
N     18.408107    22.973389     8.164935    -0.204518
N     21.112708    24.132272     8.761967    -0.375529
N     21.241276    24.557887    13.047248    -0.358335
N     21.984414     9.504646     8.159442    -0.367449
N     20.806844     9.766850    12.311626    -0.375725
N     15.994559    24.739288     5.287940     0.034039
N     16.162277     2.741533     4.547248    -0.218729
N     14.917385    24.839460     6.053139    -0.219999
N     17.417939    24.178191     2.398270    -0.204407
N     16.258985     3.802087     1.801238    -0.375095
N     27.373796    15.471025    18.642366    -0.357898
N      7.805913     4.673846     2.403763    -0.368923
N     19.084131    15.036647    19.377987    -0.375043
N     18.626671    21.422130     5.287940     0.036904
N     18.458869    20.339182     4.547248    -0.219220
N     19.703848    21.321961     6.053139    -0.222457
N     17.203281    21.983217     2.398270    -0.204940
N     18.362152    19.278619     1.801238    -0.374036
N     30.328179    30.690439    18.642366    -0.357715
N      3.734526    18.406862     2.403763    -0.368443
N     15.537146    31.124819    19.377987    -0.373667
N     18.969176    12.856439    15.851145     0.037385
N     20.052120    12.688641    15.110453    -0.219021
N     19.069351    13.933616    16.616343    -0.221072
N     18.408074    11.433047    12.961474    -0.202875
N     21.112674    12.591928    12.364442    -0.372875
N     21.241227    13.017529     8.079161    -0.355615
N     21.984462    21.045004    12.966967    -0.369259
N     20.806879    21.307194     8.814783    -0.375502
N     15.652008    10.224315    15.851145     0.037138
N     14.569061    10.392111    15.110453    -0.219524
N     15.551836     9.147141    16.616343    -0.219926
N     16.213100    11.647697    12.961474    -0.204511
N     13.508499    10.488814    12.364442    -0.375545
N     13.379931    10.063199     8.079161    -0.358434
N     12.636793    25.116440    12.966967    -0.367372
N     13.814363    24.854236     8.814783    -0.375722
N     17.310596    11.540381    17.978574     0.010020
N     17.310618    23.080713     7.415370     0.008703
N     17.310611    23.080705     3.147835     0.010004
N     17.310589    11.540373    13.711039     0.008717
N      7.086292    13.198938     5.287940     0.043388
N      6.918498    14.281883     4.547248    -0.220054
N      8.163470    13.299110     6.053139    -0.222143
N      5.662898    12.637841     2.398270    -0.202907
N      6.821789    15.342437     1.801238    -0.372977
N     18.787816    27.011375    18.642366    -0.355743
N     15.274868    16.214196     2.403763    -0.369276
N     27.077480    26.576997    19.377987    -0.375515
N      4.454157     9.881780     5.287940     0.043150
N      4.621949     8.798832     4.547248    -0.220549
N      3.376982     9.781611     6.053139    -0.220998
N      5.877541    10.442867     2.398270    -0.204534
N      4.718648     7.738269     1.801238    -0.375637
N     15.833459    19.150089    18.642366    -0.358560
N     19.346271     6.866512     2.403763    -0.367387
N     30.624497    19.584469    19.377987    -0.375724
N     27.192408    24.396789    15.851145     0.036886
N     26.109460    24.228991    15.110453    -0.219228
N     27.092243    25.473966    16.616343    -0.222467
N     27.753490    22.973397    12.961474    -0.204940
N     25.048897    24.132278    12.364442    -0.374042
N     24.920332    24.557879     8.079161    -0.357732
N     24.177088     9.504654    12.966967    -0.368484
N     25.354660     9.766844     8.814783    -0.373871
N     30.509557    21.764665    15.851145     0.034020
N      8.511803    21.932461    15.110453    -0.218736
N     30.609725    20.687491    16.616343    -0.220008
N     29.948465    23.188047    12.961474    -0.204406
N      9.572357    22.029164    12.364442    -0.375100
N      9.700908    21.603549     8.079161    -0.357915
N     10.444086    13.576090    12.966967    -0.368962
N      9.266501    13.313886     8.814783    -0.375249
N     27.534915    21.422148    15.838469     0.037383
N     27.702709    20.339203    16.579161    -0.219021
N     26.457737    21.321976    15.073270    -0.221075
N     28.958309    21.983245    18.728139    -0.202881
N     27.799418    19.278649    19.325171    -0.372863
N     15.833391     7.609711     2.484043    -0.355532
N     19.346339    18.406890    18.722646    -0.369375
N      7.543727     8.044089     1.748422    -0.375698
N     30.167050    24.739306    15.838469     0.037136
N     29.999258    25.822254    16.579161    -0.219525
N     31.244225    24.839475    15.073270    -0.219927
N     28.743666    24.178219    18.728139    -0.204519
N     29.902559    26.882817    19.325171    -0.375533
N     18.787748    15.470997     2.484043    -0.358349
N     15.274936    27.754574    18.722646    -0.367485
N      3.996710    15.036617     1.748422    -0.375921
N      7.428799    10.224297     5.275264     0.042777
N      8.511747    10.392095     6.015956    -0.220293
N      7.528964     9.147120     4.510066    -0.223555
N      6.867717    11.647689     8.164935    -0.204967
N      9.572310    10.488808     8.761967    -0.374145
N      9.700875    10.063207    13.047248    -0.357943
N     10.444119    25.116432     8.159442    -0.368383
N      9.266547    24.854242    12.311626    -0.373667
N      4.111650    12.856421     5.275264     0.039920
N     26.109404    12.688625     6.015956    -0.219803
N      4.011482    13.933595     4.510066    -0.221108
N      4.672742    11.433039     8.164935    -0.204433
N     25.048850    12.591922     8.761967    -0.375204
N     24.920299    13.017537    13.047248    -0.358126
N     24.177121    21.044996     8.159442    -0.368861
N     25.354706    21.307200    12.311626    -0.375042
N      5.770221    11.540355     3.147835     0.019390
N     28.850979    23.080723    13.711039     0.010015
N     28.850986    23.080731    17.978574     0.008714
N      5.770228    11.540363     7.415370     0.020693

The following XYZ coordinates are in angstroms. Other properties are in atomic units.
The sperically averaged electron density of each atom fit to a function of the form exp(a - br)
eigen_1, eigen_2 and eigen_3 are the three eigenvalues of traceless quadrupole moment tensor
  atom number  atomic symbol              X              Y              Z     net charge C6 coefficient C8 coefficient C10 coefficient fluctuating dipole atomic polarizability isotropic forcefield polarizability              a              b squared Pearson coefficient          <r^3>          <r^4>         wp_QDO          m_QDO          q_QDO       dipole_x       dipole_y       dipole_z         dipole            Qxy            Qxz            Qyz     Q(x^2-y^2)  Q(3z^2 - R^2)        eigen_1        eigen_2        eigen_3 static polarizability      alpha(xx)      alpha(xy)      alpha(xz)      alpha(yy)      alpha(yz)      alpha(zz) atomic spin moment
            1             Ni      16.979458      31.598663      17.945194       0.649847     145.789723 0.23787699E+04  0.79065125E+05                                20.245848                           14.401057       1.039525       2.170687                    0.993513      48.653839     128.641143       0.563645       0.326940      -1.223030      -0.015459      -0.143545       0.034842       0.148520       0.014989       0.003123       0.047127      -0.149166      -0.142697      -0.061625      -0.052053       0.113678             27.120080      33.716863      -0.648373      -0.859099      17.498231      -5.782261      30.145147           1.705657
            2             Ni      17.641814      14.562798      17.945194       0.649667     145.783806 0.23786224E+04  0.79058557E+05                                20.244707                           14.399743       1.043878       2.171828                    0.993425      48.656875     128.645470       0.563725       0.326900      -1.223073       0.015574       0.143486       0.035228       0.148566       0.014815      -0.003366      -0.046633      -0.149721      -0.145308      -0.062020      -0.051961       0.113981             27.118760      33.716611      -0.650560       0.854575      17.499261       5.779131      30.140409           1.707133
            3             Ni      14.288202      23.411921       7.381990       0.648259     146.075679 0.23843048E+04  0.79297305E+05                                20.271454                           14.417816       1.045283       2.171746                    0.993620      48.705398     128.828051       0.563302       0.326940      -1.222996      -0.143799       0.015785       0.034712       0.148769      -0.014175       0.047736      -0.001703       0.151112      -0.145159      -0.062971      -0.052020       0.114991             27.155748      17.520426       0.652839      -5.792112      33.759916       0.864262      30.186903           1.706130
            4             Ni      20.333035      22.749505       7.381990       0.649960     145.770669 0.23780851E+04  0.79037134E+05                                20.244725                           14.398902       1.037144       2.170244                    0.993502      48.647910     128.623655       0.563689       0.326936      -1.223026       0.143286      -0.015571       0.035446       0.148424      -0.014706      -0.047441       0.001830       0.150832      -0.143798      -0.062473      -0.052153       0.114626             27.119765      17.498573       0.653004       5.782169      33.716993      -0.851473      30.143729           1.705801
            5             Ni      17.641749       3.022423       3.181215       0.649820     145.794050 0.23788451E+04  0.79068273E+05                                20.246231                           14.401279       1.039541       2.170684                    0.993513      48.654537     128.643644       0.563641       0.326939      -1.223029       0.015458       0.143534      -0.034852       0.148511       0.014981       0.003120       0.047101      -0.149130      -0.142660      -0.061601      -0.052040       0.113641             27.120797      33.716822      -0.648405      -0.858991      17.499070      -5.783092      30.146500           1.705597
            6             Ni      16.979393      20.058288       3.181215       0.649643     145.787597 0.23786878E+04  0.79061296E+05                                20.245047                           14.399941       1.043895       2.171827                    0.993425      48.657469     128.647633       0.563721       0.326900      -1.223073      -0.015573      -0.143479      -0.035236       0.148561       0.014809      -0.003362      -0.046611      -0.149696      -0.145279      -0.062001      -0.051953       0.113953             27.119414      33.716486      -0.650585       0.854474      17.500067       5.779946      30.141688           1.707082
            7             Ni      20.333005      11.209165      13.744419       0.648288     146.071974 0.23842426E+04  0.79294650E+05                                20.271063                           14.417582       1.045301       2.171757                    0.993620      48.704968     128.826080       0.563309       0.326938      -1.222999       0.143797      -0.015783      -0.034708       0.148767      -0.014178       0.047750      -0.001705       0.151117      -0.145175      -0.062983      -0.052020       0.115003             27.155028      17.519564       0.652828      -5.791271      33.759982       0.864387      30.185538           1.706195
            8             Ni      14.288172      11.871581      13.744419       0.649982     145.766848 0.23780202E+04  0.79034413E+05                                20.244382                           14.398706       1.037131       2.170247                    0.993502      48.647320     128.621503       0.563693       0.326936      -1.223026      -0.143295       0.015572      -0.035437       0.148431      -0.014712      -0.047466       0.001833       0.150863      -0.143833      -0.062494      -0.052164       0.114659             27.119105      17.497760       0.652996       5.781350      33.717121      -0.851580      30.142435           1.705839
            9             Ni      17.310592      11.540377      15.844807       0.357659     146.888205 0.25989234E+04  0.88926853E+05                                21.856350                           16.224951       1.177835       2.143070                    0.991392      56.300677     154.478609       0.471262       0.379843      -1.169920       0.000334      -0.000307      -0.000089       0.000462      -0.000722      -0.000225      -0.000118      -0.000621       0.020749      -0.004250      -0.002672       0.006922             28.930433      29.019551      -0.012621       0.001742      29.021689       0.000653      28.750058          -1.829406
           10             Ni      17.310615      23.080709       5.281602       0.357656     146.888429 0.25989392E+04  0.88927503E+05                                21.856338                           16.224985       1.177850       2.143075                    0.991392      56.300639     154.478446       0.471262       0.379843      -1.169921      -0.000334       0.000307       0.000089       0.000462      -0.000722      -0.000225      -0.000118      -0.000618       0.020714      -0.004243      -0.002667       0.006910             28.930264      29.018861      -0.012652       0.001745      29.021020       0.000650      28.750910          -1.829458
           11             Ni       5.439023      14.562773       3.181215       0.645419     146.505845 0.23921224E+04  0.79627423E+05                                20.311880                           14.442877       1.044329       2.170678                    0.993653      48.774131     129.093121       0.562693       0.327006      -1.222858      -0.015695       0.142801      -0.035005       0.147864      -0.013620      -0.001532       0.046274      -0.146732      -0.140812      -0.061098      -0.050471       0.111569             27.214353      33.842135       0.655904       0.865416      17.547103      -5.803336      30.253820           1.701330
           12             Ni       6.101418       8.517938       3.181215       0.647059     146.209466 0.23860742E+04  0.79374209E+05                                20.285912                           14.424490       1.036653       2.169271                    0.993545      48.718473     128.895020       0.563070       0.327000      -1.222888       0.015485      -0.142315      -0.035728       0.147546      -0.014159       0.001662      -0.046002      -0.146515      -0.139491      -0.060625      -0.050626       0.111251             27.179393      33.800466       0.656019      -0.852677      17.525941       5.793646      30.211773           1.700974
           13             Ni      25.828560      22.749515      13.744419       0.649672     145.786172 0.23786207E+04  0.79058495E+05                                20.244972                           14.399744       1.043900       2.171837                    0.993425      48.656784     128.645296       0.563725       0.326901      -1.223073      -0.143491      -0.015574      -0.035224       0.148570       0.014813      -0.046634      -0.003366       0.149730      -0.145293      -0.062016      -0.051968       0.113984             27.119855      17.500318      -0.650561       5.779933      33.717884       0.854448      30.141362           1.707138
           14             Ni       8.792698      23.411931      13.744419       0.649852     145.793857 0.23788011E+04  0.79066395E+05                                20.246203                           14.401102       1.039547       2.170693                    0.993512      48.654200     128.642150       0.563648       0.326937      -1.223032       0.143525       0.015456      -0.034849       0.148502       0.014978       0.047102       0.003119       0.149108      -0.142637      -0.061596      -0.052032       0.113628             27.121322      17.499344      -0.648390      -5.783094      33.718353      -0.859007      30.146269           1.705693
           15             Ni      29.182184      20.058313      17.945194       0.648284     146.075888 0.23842677E+04  0.79295718E+05                                20.271464                           14.417662       1.045299       2.171756                    0.993620      48.705133     128.826835       0.563307       0.326938      -1.222998       0.015783      -0.143794       0.034708       0.148763      -0.014173      -0.001703       0.047742      -0.151103      -0.145143      -0.062970      -0.052018       0.114988             27.156331      33.761526       0.652842       0.864270      17.520738      -5.792139      30.186730           1.706186
           16             Ni      28.519789      26.103148      17.945194       0.649986     145.769476 0.23780220E+04  0.79034495E+05                                20.244660                           14.398709       1.037148       2.170253                    0.993502      48.647290     128.621483       0.563693       0.326936      -1.223026      -0.015571       0.143296       0.035436       0.148431      -0.014708       0.001833      -0.047461      -0.150859      -0.143807      -0.062485      -0.052166       0.114651             27.120231      33.718436       0.652977      -0.851519      17.498830       5.782169      30.143426           1.705854
           17             Ni       8.792647      11.871571       7.381990       0.646803     146.215934 0.23864671E+04  0.79389651E+05                                20.285401                           14.424962       1.043032       2.170781                    0.993463      48.725818     128.911624       0.563109       0.326968      -1.222932       0.142510       0.015487       0.035516       0.147684       0.014302      -0.045176      -0.003181       0.145379      -0.140982      -0.060143      -0.050444       0.110587             27.177916      17.526645      -0.653276       5.791064      33.798606       0.856169      30.208496           1.702277
           18             Ni      25.828509      11.209155       7.381990       0.646974     146.225283 0.23866788E+04  0.79398922E+05                                20.286844                           14.426467       1.038661       2.169628                    0.993551      48.723375     128.909438       0.563026       0.327007      -1.222888      -0.142553      -0.015371       0.035137       0.147622       0.014469       0.045655       0.002936       0.144778      -0.138338      -0.059737      -0.050511       0.110249             27.179673      17.525853      -0.651109      -5.794353      33.799366      -0.860699      30.213800           1.700822
           19             Ni       5.770224      11.540359       5.281602       0.334294     147.865119 0.26242443E+04  0.90074541E+05                                21.994187                           16.338848       1.045013       2.101637                    0.991419      56.756465     156.331920       0.467777       0.381478      -1.167842      -0.000302       0.000335      -0.000089       0.000460      -0.000627      -0.000119      -0.000223       0.000582       0.025610      -0.004964      -0.003577       0.008541             29.093638      29.202432      -0.013653       0.000660      29.199896       0.001786      28.878586           0.097420
           20             Ni      28.850983      23.080727      15.844807       0.357660     146.889259 0.25988949E+04  0.88925680E+05                                21.856526                           16.224894       1.177823       2.143067                    0.991392      56.300648     154.478628       0.471261       0.379845      -1.169918       0.000306      -0.000334       0.000089       0.000462      -0.000722      -0.000116      -0.000224       0.000619       0.020742      -0.004248      -0.002671       0.006920             28.931552      29.023051      -0.012617       0.000637      29.020927       0.001746      28.750678          -1.829438
           21              H      19.230971      29.280206      17.353232       0.123579       1.221854 0.88956125E+01  0.90662214E+02                                 1.951561                            1.788757      -1.497670       2.171679                    0.992506       3.901520      11.532763       0.445551       1.348833      -0.692074      -0.020538      -0.019900       0.021374       0.035703      -0.003727      -0.004627      -0.005845       0.003845      -0.012697      -0.010660       0.004159       0.006500              2.042081       1.941877       0.201453      -0.520465       1.884524      -0.451226       2.299842           0.000478
           22              H      21.091271      28.260037      16.487050       0.108098       1.145459 0.80827190E+01  0.79683090E+02                                 1.822130                            1.670403      -0.979073       2.413961                    0.997262       3.547493      10.004902       0.479933       1.294543      -0.705748       0.004197      -0.036278       0.011360       0.038246      -0.004472      -0.008314      -0.008530      -0.011071      -0.021170      -0.016744       0.003944       0.012800              1.919540       1.718874      -0.478654       0.007618       2.389298      -0.284698       1.650450          -0.000054
           23              H      22.464573      29.337903      14.965948       0.103516       1.079365 0.74375520E+01  0.71824906E+02                                 1.746744                            1.597826      -0.932580       2.429608                    0.998155       3.529430       9.856822       0.492721       1.287242      -0.706636       0.032139      -0.014164      -0.014015       0.037814      -0.003177      -0.013660      -0.006519       0.003648      -0.016783      -0.017811       0.003607       0.014204              1.859103       2.099065      -0.611116      -0.277776       1.838822       0.101841       1.639423          -0.000040
           24              H      21.982112       8.371394      14.188496       0.120916       1.128953 0.81395051E+01  0.81341104E+02                                 1.866626                            1.721875      -1.463663       2.185996                    0.992497       3.897462      11.503371       0.448701       1.365956      -0.688140       0.024324       0.013628      -0.022643       0.035917      -0.007242      -0.009953      -0.001519       0.000016      -0.012475      -0.013552       0.001388       0.012164              1.942333       1.870460       0.170519      -0.522744       1.754081      -0.363239       2.202458           0.000397
           25              H       5.541749      20.731085       0.114083       0.117381       0.995212 0.70899144E+01  0.68878511E+02                                 1.763283                            1.643307      -1.331774       2.251150                    0.992863       3.852801      11.443788       0.441403       1.428327      -0.676252      -0.003732      -0.037641       0.004043       0.038041       0.003383      -0.001938      -0.004322      -0.030171       0.015608      -0.018154       0.003197       0.014957              1.831575       1.518177       0.082534       0.012491       2.547481      -0.029557       1.429067           0.000226
           26              H       5.664084      21.919744       2.091514       0.119020       1.179944 0.85701039E+01  0.84318663E+02                                 1.756090                            1.647542      -0.805539       2.503374                    0.999468       3.246458       8.662731       0.524144       1.187731      -0.733209      -0.002030      -0.019572       0.038041       0.042829       0.004748      -0.001525       0.001559      -0.026113       0.046709      -0.021762       0.005943       0.015820              1.783889       1.386337      -0.008353      -0.022089       1.778907      -0.429859       2.186424          -0.000034
           27              H      10.238670      19.420104       2.028135       0.119367       1.106055 0.83540251E+01  0.82730837E+02                                 1.758541                            1.686340      -0.939390       2.437725                    0.998527       3.439978       9.605754       0.484517       1.276514      -0.710877      -0.012364       0.010131       0.035467       0.038903       0.000716       0.000142       0.007641       0.009463       0.032583      -0.012680      -0.000674       0.013354              1.768241       1.769914      -0.046356      -0.264521       1.405236       0.116635       2.129572          -0.000007
           28              H      12.500578      19.452417       1.837998       0.112257       1.100530 0.79502306E+01  0.78147640E+02                                 1.769631                            1.653223      -1.198369       2.304988                    0.996182       3.634999      10.276946       0.483343       1.289183      -0.705632       0.015884       0.011436       0.028106       0.034250       0.000598      -0.001348       0.008150       0.007273       0.001634      -0.010254       0.003342       0.006912              1.841671       1.971684       0.170357       0.516317       1.389350       0.207588       2.163980          -0.000076
           29              H      23.740946      30.088033      19.043345       0.122133       1.036574 0.76623606E+01  0.74321340E+02                                 1.690219                            1.619542      -0.812170       2.500185                    0.999439       3.361010       9.313645       0.491928       1.283670      -0.709291       0.013559      -0.006019      -0.036539       0.039436      -0.000459      -0.000358       0.005749       0.013350       0.039119      -0.014409       0.000151       0.014258              1.710914       1.688105      -0.084733      -0.266656       1.396655       0.181954       2.047983          -0.000010
           30              H      21.460573      30.120346      19.216582       0.112971       0.998967 0.72607196E+01  0.70322977E+02                                 1.711279                            1.620964      -1.082329       2.364207                    0.996575       3.668614      10.564800       0.466005       1.357057      -0.691156      -0.016782      -0.005096      -0.030124       0.034858       0.001238      -0.001780       0.002704       0.014236       0.013934      -0.010103       0.003532       0.006571              1.761662       1.874207       0.006602       0.462630       1.351809       0.072452       2.058971          -0.000053
           31              H      15.390299      16.881254      17.353232       0.124435       1.212359 0.88108173E+01  0.89545458E+02                                 1.938295                            1.777897      -1.421927       2.205855                    0.993102       3.882066      11.443333       0.447971       1.345329      -0.692816       0.021024       0.020036       0.020749       0.035692      -0.003799       0.004658       0.005832       0.003573      -0.011082      -0.010494       0.004264       0.006230              2.027455       1.928629       0.198986       0.514257       1.871811       0.445820       2.281927           0.000476
           32              H      13.529997      17.901419      16.487050       0.108209       1.145077 0.80765932E+01  0.79578257E+02                                 1.818663                            1.667358      -0.967000       2.418583                    0.997499       3.545163       9.983507       0.481592       1.290805      -0.706519      -0.004062       0.036454       0.011449       0.038425      -0.004586       0.008318       0.008596      -0.011032      -0.021279      -0.016836       0.003981       0.012855              1.915802       1.715551      -0.477253      -0.007665       2.384422       0.284018       1.647434          -0.000055
           33              H      12.156689      16.823548      14.965948       0.103576       1.076435 0.74130330E+01  0.71517556E+02                                 1.742586                            1.594452      -0.930534       2.430402                    0.998154       3.523178       9.829350       0.493664       1.286051      -0.706913      -0.031968       0.014397      -0.013926       0.037725      -0.003142       0.013685       0.006498       0.003735      -0.016679      -0.017786       0.003528       0.014258              1.854346       2.093119      -0.608582       0.276439       1.834307      -0.101253       1.635611          -0.000041
           34              H      12.639067      14.709354      14.188496       0.119949       1.128865 0.81362965E+01  0.81261277E+02                                 1.862666                            1.718620      -1.386030       2.220040                    0.993231       3.893560      11.470142       0.450490       1.361332      -0.689060      -0.024731      -0.013576      -0.023293       0.036585      -0.007428       0.009825       0.001551      -0.000179      -0.012823      -0.013592       0.001386       0.012206              1.937943       1.866278       0.169873       0.520658       1.750544       0.361917       2.197007           0.000395
           35              H       5.998682       2.349615       0.114083       0.118328       0.991856 0.70590809E+01  0.68491173E+02                                 1.758154                            1.638866      -1.324290       2.255028                    0.993034       3.841302      11.395203       0.442435       1.426822      -0.676560       0.004066       0.037147       0.004154       0.037599       0.003287       0.001849       0.004276      -0.029975       0.014685      -0.017877       0.002988       0.014889              1.826061       1.514193       0.082131      -0.012446       2.538568       0.029393       1.425423           0.000226
           36              H       5.876354       1.160963       2.091514       0.119965       1.175594 0.85334777E+01  0.83880584E+02                                 1.753065                            1.645053      -0.802715       2.505753                    0.999503       3.240366       8.646553       0.523969       1.189228      -0.732872       0.002232       0.019473       0.037754       0.042539       0.004664       0.001491      -0.001506      -0.026396       0.046421      -0.021814       0.006101       0.015714              1.780723       1.384542      -0.008349       0.022008       1.775941       0.428286       2.181687          -0.000035
           37              H       1.301768       3.660602       2.028135       0.119998       1.104728 0.83428153E+01  0.82608354E+02                                 1.758752                            1.686509      -0.944841       2.435386                    0.998427       3.438042       9.605856       0.483837       1.278486      -0.710462       0.011964      -0.010352       0.035121       0.038520       0.000781      -0.000028      -0.007635       0.009420       0.032617      -0.012672      -0.000686       0.013358              1.768484       1.770149      -0.046348       0.264616       1.405388      -0.116618       2.129914          -0.000008
           38              H      22.120559       3.628289       1.837998       0.112898       1.097896 0.79288507E+01  0.77904334E+02                                 1.768849                            1.652611      -1.202862       2.303860                    0.996151       3.631924      10.274381       0.482606       1.291702      -0.705113      -0.015708      -0.011430       0.027965       0.034051       0.000680       0.001302      -0.008019       0.007188       0.001809      -0.010106       0.003309       0.006798              1.840816       1.970716       0.170184      -0.515756       1.388871      -0.207358       2.162861          -0.000077
           39              H      10.880330      16.073432      19.043345       0.122206       1.040045 0.76970102E+01  0.74776253E+02                                 1.697548                            1.625998      -0.826674       2.494731                    0.999316       3.367593       9.353428       0.489458       1.288099      -0.708353      -0.013281       0.005762      -0.036485       0.039252      -0.000543       0.000373      -0.005830       0.013479       0.039062      -0.014500       0.000227       0.014273              1.718543       1.695360      -0.085445       0.268956       1.401793      -0.183447       2.058476          -0.000011
           40              H      13.160704      16.041119      19.216582       0.111352       1.000830 0.72755594E+01  0.70471985E+02                                 1.710213                            1.620164      -1.071598       2.368014                    0.996627       3.669503      10.552732       0.467383       1.352954      -0.691981       0.017593       0.005151      -0.030757       0.035805       0.001156       0.001690      -0.002891       0.014112       0.014087      -0.010119       0.003617       0.006502              1.760446       1.872892       0.006515      -0.461779       1.351223      -0.072276       2.057225          -0.000053
           41              H      11.969737      21.160397       6.790028       0.124737       1.211370 0.88036186E+01  0.89473504E+02                                 1.939142                            1.778610      -1.422506       2.206104                    0.993077       3.882196      11.451939       0.447241       1.347508      -0.692385      -0.020047       0.020912       0.020837       0.035684       0.003603      -0.005709       0.004565      -0.003686      -0.011404      -0.010302       0.004125       0.006177              2.028398       1.872598      -0.199113      -0.446134       1.929488       0.514641       2.283108           0.000474
           42              H      10.949562      19.300091       5.923845       0.107018       1.147045 0.80921830E+01  0.79740974E+02                                 1.817769                            1.666725      -0.962728       2.419850                    0.997492       3.546744       9.976536       0.482833       1.287340      -0.707254      -0.037008      -0.004786       0.011278       0.038983       0.004264      -0.008699       0.008460       0.010846      -0.021271      -0.016872       0.004071       0.012801              1.914691       2.382664       0.476645      -0.283727       1.714685      -0.007626       1.646725          -0.000050
           43              H      12.027423      17.926787       4.402744       0.101165       1.083101 0.74665536E+01  0.72160751E+02                                 1.749490                            1.599937      -0.931338       2.429416                    0.998081       3.534886       9.869436       0.492956       1.285633      -0.706998      -0.014354      -0.033286      -0.014523       0.039050       0.002899      -0.006571       0.013604      -0.003666      -0.016124      -0.017601       0.003386       0.014215              1.862248       1.841867       0.613066       0.102332       2.103169       0.278656       1.641709          -0.000048
           44              H      14.141616      18.409172       3.625292       0.121419       1.124388 0.80988267E+01  0.80802664E+02                                 1.858656                            1.715374      -1.387042       2.220471                    0.993166       3.886122      11.446377       0.450584       1.362470      -0.688840       0.013486      -0.024336      -0.022755       0.035943       0.007151      -0.001618       0.009934       0.000045      -0.012561      -0.013560       0.001521       0.012040              1.933570       1.746978      -0.169137      -0.360430       1.862172       0.518579       2.191561           0.000395
           45              H      14.961009      23.309217      10.677287       0.117607       0.994993 0.70864606E+01  0.68813527E+02                                 1.760531                            1.641011      -1.322965       2.254925                    0.993019       3.847511      11.412977       0.442626       1.425033      -0.676870      -0.037505       0.003853       0.004156       0.037931      -0.003491      -0.004266       0.001820       0.030349       0.015428      -0.018220       0.003208       0.015012              1.828581       2.542342      -0.082253      -0.029443       1.516125      -0.012484       1.427277           0.000220
           46              H      16.149668      23.186893      12.654719       0.120046       1.178417 0.85591498E+01  0.84214041E+02                                 1.757773                            1.649031      -0.813677       2.501173                    0.999410       3.242709       8.662990       0.522509       1.191402      -0.732382      -0.019252       0.002204       0.037710       0.042397      -0.004935       0.001599       0.001415       0.026002       0.046441      -0.021723       0.005985       0.015737              1.785653       1.780763       0.008376      -0.430483       1.387516       0.022109       2.188681          -0.000062
           47              H      13.650012      18.612298      12.591340       0.119665       1.102445 0.83198262E+01  0.82312653E+02                                 1.755399                            1.683448      -0.889187       2.461186                    0.998983       3.434154       9.586744       0.484660       1.277369      -0.710715       0.010601       0.011808       0.035374       0.038770      -0.000808       0.007389      -0.000072      -0.009647       0.032437      -0.012612      -0.000543       0.013155              1.765059       1.403109       0.046223       0.116270       1.766647       0.263901       2.125420          -0.000016
           48              H      13.682317      16.350389      12.401202       0.113279       1.098179 0.79305468E+01  0.77912282E+02                                 1.767696                            1.651629      -1.199315       2.305049                    0.996193       3.631544      10.267184       0.483337       1.289891      -0.705477       0.011281      -0.016020       0.027508       0.033772      -0.000765       0.007943       0.001312      -0.007178       0.002648      -0.010036       0.003194       0.006842              1.839545       1.388155      -0.170008       0.207124       1.969292      -0.515144       2.161187          -0.000076
           49              H      12.777548      16.650431       8.480141       0.122621       1.037163 0.76692220E+01  0.74422793E+02                                 1.692739                            1.621744      -0.818647       2.497795                    0.999417       3.362286       9.326837       0.490803       1.286010      -0.708795      -0.005797      -0.013365      -0.036160       0.038984       0.000635       0.005728       0.000445      -0.013468       0.039431      -0.014512       0.000159       0.014353              1.713538       1.398409       0.084957       0.182468       1.690581       0.267475       2.051624          -0.000006
           50              H      12.809869      18.930805       8.653377       0.112858       0.998315 0.72548519E+01  0.70244944E+02                                 1.709830                            1.619784      -1.083177       2.363817                    0.996629       3.666766      10.554448       0.466448       1.356178      -0.691337      -0.004638       0.016784      -0.030367       0.035005      -0.001187       0.002957       0.001752      -0.014235       0.013563      -0.010135       0.003595       0.006540              1.760066       1.350960      -0.006550       0.072284       1.872478      -0.461673       2.056760          -0.000055
           51              H      22.651498      25.001026       6.790028       0.124034       1.218120 0.88626402E+01  0.90235945E+02                                 1.947149                            1.785129      -1.488168       2.176013                    0.992706       3.894472      11.503511       0.446151       1.348365      -0.692183       0.020162      -0.020821       0.020910       0.035739       0.003658       0.005768      -0.004624      -0.003620      -0.011626      -0.010426       0.004194       0.006232              2.037226       1.880284      -0.200702       0.449513       1.937462      -0.518482       2.293933           0.000475
           52              H      23.671589       3.780629       5.923845       0.106634       1.149403 0.81133791E+01  0.80023217E+02                                 1.822335                            1.670493      -0.967683       2.417713                    0.997433       3.552213      10.005107       0.481474       1.289790      -0.706732       0.036806       0.003614       0.011509       0.038732       0.004702       0.008603      -0.008139       0.011008      -0.021283      -0.016734       0.003854       0.012881              1.919786       2.389844       0.478787       0.284941       1.718928       0.007700       1.650586          -0.000051
           53              H      22.593723       5.153928       4.402744       0.103648       1.079478 0.74387934E+01  0.71837502E+02                                 1.746541                            1.597707      -0.932060       2.430193                    0.998128       3.529729       9.856628       0.492872       1.286836      -0.706715       0.013998       0.032550      -0.014076       0.038125       0.002896       0.006546      -0.013614      -0.003610      -0.016141      -0.017600       0.003396       0.014204              1.858819       1.838650       0.610899      -0.101706       2.098577      -0.277573       1.639231          -0.000049
           54              H      20.479528       4.671540       3.625292       0.121206       1.122752 0.80892460E+01  0.80763239E+02                                 1.865212                            1.720795      -1.390613       2.219610                    0.993155       3.892283      11.505718       0.446909       1.372718      -0.686870      -0.013526       0.024510      -0.022922       0.036182       0.007187       0.001366      -0.009909      -0.000000      -0.012450      -0.013414       0.001261       0.012153              1.940772       1.752936      -0.170160       0.362680       1.868925      -0.521824       2.200456           0.000395
           55              H      19.660238      22.852219      10.677287       0.118379       0.993334 0.70706721E+01  0.68608593E+02                                 1.757212                            1.638136      -1.313440       2.258928                    0.993120       3.840233      11.379874       0.443525       1.423215      -0.677217       0.037114      -0.004060       0.004020       0.037551      -0.003165       0.004389      -0.001900       0.030170       0.014930      -0.017994       0.002982       0.015012              1.824999       2.536567      -0.082018       0.029258       1.513539       0.012441       1.424891           0.000220
           56              H      18.471586      22.974550      12.654719       0.120555       1.175588 0.85341138E+01  0.83901249E+02                                 1.754416                            1.646184      -0.808313       2.503719                    0.999458       3.239224       8.648574       0.523199       1.190774      -0.732522       0.019358      -0.002273       0.037456       0.042224      -0.004857      -0.001409      -0.001290       0.026238       0.046387      -0.021783       0.006116       0.015667              1.782131       1.777359       0.008348       0.428952       1.385371      -0.022043       2.183665          -0.000060
           57              H      20.971242      27.549145      12.591340       0.120807       1.103326 0.83327046E+01  0.82511490E+02                                 1.760124                            1.687782      -0.950833       2.433851                    0.998356       3.436161       9.611538       0.482503       1.281970      -0.709736      -0.010065      -0.011476       0.034687       0.037897      -0.000713      -0.007750      -0.000092      -0.009683       0.032341      -0.012822      -0.000509       0.013331              1.769868       1.406365       0.046384      -0.116759       1.771577      -0.264848       2.131662          -0.000016
           58              H      20.938936      29.811053      12.401202       0.112761       1.099299 0.79402000E+01  0.78033308E+02                                 1.769208                            1.652895      -1.146974       2.328952                    0.996515       3.633389      10.275184       0.483022       1.290299      -0.705399      -0.011365       0.016047       0.028057       0.034262      -0.000555      -0.007936      -0.001340      -0.007060       0.002113      -0.009969       0.003144       0.006825              1.841219       1.389110      -0.170279      -0.207449       1.971211       0.516029       2.163336          -0.000076
           59              H      21.843611       6.430297       8.480141       0.122948       1.036953 0.76683759E+01  0.74426570E+02                                 1.693976                            1.622818      -0.823954       2.495858                    0.999365       3.362392       9.333632       0.490020       1.287857      -0.708407       0.005748       0.013315      -0.035997       0.038808       0.000580      -0.005684      -0.000468      -0.013304       0.039422      -0.014411       0.000074       0.014337              1.714839       1.399263       0.085103      -0.182731       1.691797      -0.267901       2.053458          -0.000006
           60              H      21.811372      27.230625       8.653377       0.113188       0.997889 0.72509335E+01  0.70193415E+02                                 1.708861                            1.618973      -1.081683       2.364524                    0.996596       3.665368      10.547387       0.466753       1.355552      -0.691457       0.005024      -0.016551      -0.030329       0.034914      -0.001098      -0.002733      -0.001809      -0.014348       0.013250      -0.010039       0.003454       0.006586              1.759018       1.350354      -0.006510      -0.072206       1.871292       0.461132       2.055408          -0.000056
           61              H      15.390236       5.340880       3.773177       0.123587       1.221981 0.88966973E+01  0.90676278E+02                                 1.951709                            1.788874      -1.497862       2.171591                    0.992504       3.901737      11.533697       0.445532       1.348845      -0.692070       0.020541       0.019896      -0.021371       0.035701      -0.003727      -0.004626      -0.005836       0.003861      -0.012690      -0.010652       0.004147       0.006505              2.042261       1.942014       0.201498      -0.520539       1.884693      -0.451322       2.300076           0.000477
           62              H      13.529936       6.361049       4.639359       0.108069       1.145540 0.80834320E+01  0.79691033E+02                                 1.822134                            1.670415      -0.978932       2.414000                    0.997262       3.547542      10.004752       0.479963       1.294447      -0.705769      -0.004180       0.036276      -0.011362       0.038243      -0.004476      -0.008311      -0.008528      -0.011081      -0.021183      -0.016745       0.003940       0.012805              1.919523       1.718824      -0.478595       0.007622       2.389268      -0.284723       1.650478          -0.000050
           63              H      12.156634       5.283183       6.160461       0.103478       1.079388 0.74377786E+01  0.71827060E+02                                 1.746715                            1.597811      -0.932259       2.429733                    0.998157       3.529410       9.856504       0.492745       1.287179      -0.706650      -0.032134       0.014153       0.014023       0.037809      -0.003183      -0.013660      -0.006520       0.003655      -0.016801      -0.017815       0.003610       0.014205              1.859045       2.098985      -0.611042      -0.277790       1.838730       0.101846       1.639419          -0.000050
           64              H      12.639095      26.249692       6.937913       0.120919       1.129055 0.81403644E+01  0.81351995E+02                                 1.866745                            1.721970      -1.463825       2.185918                    0.992496       3.897657      11.504182       0.448687       1.365962      -0.688138      -0.024319      -0.013629       0.022643       0.035915      -0.007243      -0.009949      -0.001518       0.000006      -0.012467      -0.013549       0.001389       0.012160              1.942479       1.870604       0.170551      -0.522831       1.754185      -0.363286       2.202649           0.000394
           65              H      29.079458      13.890001      21.012326       0.117385       0.995194 0.70897354E+01  0.68876409E+02                                 1.763269                            1.643293      -1.331791       2.251147                    0.992863       3.852771      11.443708       0.441402       1.428339      -0.676250       0.003733       0.037643      -0.004043       0.038043       0.003383      -0.001939      -0.004321      -0.030172       0.015603      -0.018154       0.003197       0.014957              1.831568       1.518161       0.082533       0.012490       2.547487      -0.029562       1.429056           0.000221
           66              H      28.957123      12.701342      19.034895       0.119003       1.180133 0.85718709E+01  0.84340931E+02                                 1.756325                            1.647749      -0.805623       2.503326                    0.999467       3.246730       8.663887       0.524089       1.187785      -0.733196       0.002030       0.019574      -0.038037       0.042826       0.004750      -0.001525       0.001560      -0.026113       0.046702      -0.021761       0.005944       0.015818              1.784127       1.386491      -0.008355      -0.022093       1.779176      -0.429957       2.186715          -0.000056
           67              H      24.382537      15.200982      19.098274       0.119393       1.105934 0.83529047E+01  0.82717533E+02                                 1.758475                            1.686277      -0.939310       2.437794                    0.998528       3.439769       9.605257       0.484501       1.276590      -0.710861       0.012366      -0.010121      -0.035477       0.038910       0.000717       0.000139       0.007638       0.009460       0.032590      -0.012677      -0.000676       0.013354              1.768172       1.769842      -0.046343      -0.264512       1.405193       0.116607       2.129481          -0.000013
           68              H      22.120629      15.168669      19.288411       0.112264       1.100492 0.79498910E+01  0.78143475E+02                                 1.769593                            1.653191      -1.198353       2.305001                    0.996182       3.634917      10.276663       0.483346       1.289187      -0.705632      -0.015883      -0.011433      -0.028108       0.034250       0.000599      -0.001350       0.008149       0.007274       0.001630      -0.010254       0.003343       0.006911              1.841629       1.971642       0.170354       0.516300       1.389324       0.207572       2.163921          -0.000074
           69              H      10.880261       4.533053       2.083064       0.122097       1.036737 0.76639215E+01  0.74340147E+02                                 1.690375                            1.619689      -0.812209       2.500131                    0.999438       3.361345       9.314755       0.491915       1.283641      -0.709296      -0.013556       0.006009       0.036530       0.039425      -0.000456      -0.000354       0.005746       0.013352       0.039119      -0.014409       0.000152       0.014257              1.711070       1.688269      -0.084732      -0.266683       1.396755       0.181957       2.048186          -0.000006
           70              H      13.160634       4.500740       1.909827       0.112959       0.999053 0.72615376E+01  0.70333149E+02                                 1.711396                            1.621069      -1.082472       2.364130                    0.996572       3.668876      10.565855       0.465982       1.357081      -0.691150       0.016785       0.005092       0.030122       0.034857       0.001238      -0.001778       0.002703       0.014239       0.013936      -0.010104       0.003534       0.006570              1.761787       1.874351       0.006604       0.462681       1.351887       0.072447       2.059125          -0.000055
           71              H      19.230908      17.739832       3.773177       0.124442       1.212483 0.88118722E+01  0.89559144E+02                                 1.938444                            1.778015      -1.422102       2.205774                    0.993100       3.882284      11.444284       0.447951       1.345346      -0.692812      -0.021028      -0.020031      -0.020745       0.035690      -0.003798       0.004658       0.005823       0.003588      -0.011075      -0.010487       0.004251       0.006236              2.027636       1.928767       0.199031       0.514331       1.871980       0.445914       2.282160           0.000476
           72              H      21.091210      16.719667       4.639359       0.108179       1.145163 0.80773493E+01  0.79586732E+02                                 1.818671                            1.667374      -0.966859       2.418621                    0.997499       3.545224       9.983400       0.481621       1.290709      -0.706540       0.004045      -0.036451      -0.011451       0.038421      -0.004590       0.008316       0.008594      -0.011042      -0.021293      -0.016837       0.003977       0.012860              1.915791       1.715506      -0.477196      -0.007669       2.384401       0.284045       1.647467          -0.000048
           73              H      22.464518      17.797538       6.160461       0.103537       1.076464 0.74133022E+01  0.71520152E+02                                 1.742555                            1.594435      -0.930194       2.430533                    0.998156       3.523162       9.829013       0.493692       1.285977      -0.706930       0.031963      -0.014386       0.013935       0.037720      -0.003149       0.013685       0.006499       0.003741      -0.016696      -0.017790       0.003531       0.014259              1.854285       2.093035      -0.608506       0.276452       1.834213      -0.101259       1.635606          -0.000048
           74              H      21.982140      19.911732       6.937913       0.119952       1.128970 0.81371925E+01  0.81272663E+02                                 1.862793                            1.718721      -1.386205       2.219956                    0.993229       3.893768      11.471019       0.450473       1.361343      -0.689057       0.024726       0.013577       0.023293       0.036582      -0.007429       0.009821       0.001550      -0.000189      -0.012814      -0.013589       0.001386       0.012202              1.938098       1.866430       0.169906       0.520749       1.750655       0.361967       2.197209           0.000396
           75              H      28.622525      32.271471      21.012326       0.118332       0.991833 0.70588696E+01  0.68488668E+02                                 1.758135                            1.638847      -1.324298       2.255030                    0.993034       3.841260      11.395072       0.442435       1.426833      -0.676558      -0.004066      -0.037149      -0.004154       0.037601       0.003288       0.001849       0.004274      -0.029976       0.014680      -0.017877       0.002988       0.014889              1.826048       1.514172       0.082129      -0.012446       2.538564       0.029398       1.425408           0.000221
           76              H      28.744772      10.379423      19.034895       0.119948       1.175784 0.85352447E+01  0.83902827E+02                                 1.753300                            1.645261      -0.802799       2.505705                    0.999502       3.240638       8.647709       0.523914       1.189283      -0.732859      -0.002232      -0.019475      -0.037750       0.042536       0.004665       0.001491      -0.001507      -0.026396       0.046415      -0.021814       0.006102       0.015712              1.780962       1.384697      -0.008351       0.022012       1.776210       0.428384       2.181979          -0.000056
           77              H      33.319439      30.960484      19.098274       0.120025       1.104604 0.83416657E+01  0.82594683E+02                                 1.758682                            1.686442      -0.944762       2.435454                    0.998428       3.437827       9.605334       0.483822       1.278561      -0.710447      -0.011966       0.010342      -0.035131       0.038527       0.000782      -0.000024      -0.007631       0.009417       0.032623      -0.012669      -0.000688       0.013358              1.768411       1.770073      -0.046335       0.264607       1.405343      -0.116590       2.129818          -0.000015
           78              H      12.500648      30.992797      19.288411       0.112906       1.097861 0.79285346E+01  0.77900436E+02                                 1.768811                            1.652579      -1.202844       2.303873                    0.996152       3.631844      10.274095       0.482610       1.291703      -0.705113       0.015706       0.011428      -0.027967       0.034050       0.000681       0.001304      -0.008018       0.007189       0.001805      -0.010106       0.003310       0.006796              1.840774       1.970674       0.170182      -0.515740       1.388845      -0.207342       2.162802          -0.000076
           79              H      23.740877      18.547654       2.083064       0.122170       1.040227 0.76987487E+01  0.74797276E+02                                 1.697726                            1.626164      -0.826755       2.494656                    0.999315       3.367962       9.354675       0.489441       1.288072      -0.708358       0.013277      -0.005752       0.036476       0.039242      -0.000540       0.000369      -0.005828       0.013481       0.039062      -0.014500       0.000228       0.014271              1.718721       1.695546      -0.085447       0.268988       1.401909      -0.183453       2.058709          -0.000004
           80              H      21.460503      18.579967       1.909827       0.111339       1.000917 0.72763898E+01  0.70482313E+02                                 1.710332                            1.620271      -1.071738       2.367938                    0.996625       3.669768      10.553799       0.467359       1.352978      -0.691975      -0.017596      -0.005147       0.030755       0.035804       0.001156       0.001688      -0.002890       0.014114       0.014090      -0.010120       0.003619       0.006501              1.760573       1.873037       0.006518      -0.461831       1.351302      -0.072272       2.057380          -0.000054
           81              H      22.651470      13.460689      14.336381       0.124728       1.211252 0.88026148E+01  0.89460514E+02                                 1.939003                            1.778500      -1.422330       2.206184                    0.993079       3.881996      11.451071       0.447259       1.347496      -0.692388       0.020052      -0.020907      -0.020840       0.035686       0.003604      -0.005717       0.004566      -0.003670      -0.011411      -0.010309       0.004138       0.006171              2.028228       1.872438      -0.199069      -0.446042       1.929359       0.514570       2.282886           0.000477
           82              H      23.671645      15.320995      15.202564       0.107049       1.146961 0.80914418E+01  0.79732721E+02                                 1.817766                            1.666712      -0.962875       2.419809                    0.997491       3.546690       9.976683       0.482802       1.287439      -0.707233       0.037010       0.004803      -0.011276       0.038987       0.004260      -0.008701       0.008463       0.010836      -0.021257      -0.016871       0.004074       0.012796              1.914709       2.382695       0.476706      -0.283702       1.714738      -0.007622       1.646696          -0.000052
           83              H      22.593784      16.694299      16.723665       0.101205       1.083072 0.74662796E+01  0.72158100E+02                                 1.749521                            1.599954      -0.931688       2.429282                    0.998079       3.534903       9.869778       0.492928       1.285706      -0.706981       0.014365       0.033291       0.014514       0.039056       0.002892      -0.006570       0.013604      -0.003659      -0.016106      -0.017596       0.003382       0.014214              1.862310       1.841963       0.613144       0.102327       2.103254       0.278643       1.641714          -0.000040
           84              H      20.479591      16.211914      17.501117       0.121415       1.124284 0.80979476E+01  0.80791489E+02                                 1.858530                            1.715273      -1.386872       2.220554                    0.993168       3.885916      11.445502       0.450601       1.362457      -0.688844      -0.013485       0.024341       0.022755       0.035946       0.007150      -0.001619       0.009938       0.000034      -0.012569      -0.013564       0.001520       0.012043              1.933416       1.746867      -0.169103      -0.360381       1.862021       0.518488       2.191360           0.000396
           85              H      19.660198      11.311869      10.449122       0.117600       0.995016 0.70866712E+01  0.68816026E+02                                 1.760551                            1.641030      -1.322953       2.254925                    0.993019       3.847552      11.413105       0.442626       1.425024      -0.676871       0.037503      -0.003852      -0.004156       0.037929      -0.003490      -0.004267       0.001819       0.030347       0.015433      -0.018220       0.003208       0.015011              1.828596       2.542348      -0.082254      -0.029439       1.516146      -0.012484       1.427292           0.000226
           86              H      18.471539      11.434193       8.471690       0.120059       1.178217 0.85572773E+01  0.84190316E+02                                 1.757512                            1.648801      -0.813595       2.501219                    0.999411       3.242422       8.661717       0.522573       1.191331      -0.732399       0.019250      -0.002204      -0.037714       0.042400      -0.004934       0.001598       0.001415       0.026003       0.046449      -0.021724       0.005984       0.015740              1.785388       1.780468       0.008374      -0.430373       1.387344       0.022105       2.188352          -0.000033
           87              H      20.971195      16.008788       8.535069       0.119639       1.102561 0.83209041E+01  0.82325457E+02                                 1.755465                            1.683510      -0.889269       2.461118                    0.998982       3.434356       9.587232       0.484675       1.277298      -0.710729      -0.010610      -0.011806      -0.035364       0.038763      -0.000807       0.007393      -0.000075      -0.009650       0.032431      -0.012614      -0.000541       0.013155              1.765127       1.403152       0.046235       0.116298       1.766718       0.263910       2.125510          -0.000006
           88              H      20.938890      18.270697       8.725207       0.113271       1.098218 0.79308939E+01  0.77916535E+02                                 1.767735                            1.651662      -1.199333       2.305034                    0.996192       3.631628      10.267473       0.483334       1.289886      -0.705478      -0.011283       0.016021      -0.027506       0.033773      -0.000764       0.007944       0.001310      -0.007178       0.002652      -0.010036       0.003193       0.006843              1.839588       1.388182      -0.170011       0.207140       1.969335      -0.515160       2.161247          -0.000077
           89              H      21.843659      17.970655      12.646268       0.122657       1.036983 0.76675085E+01  0.74402154E+02                                 1.692569                            1.621584      -0.818558       2.497875                    0.999418       3.361922       9.325635       0.490816       1.286045      -0.708788       0.005807       0.013368       0.036169       0.038995       0.000638       0.005731       0.000450      -0.013466       0.039431      -0.014512       0.000158       0.014355              1.713368       1.398299       0.084956       0.182463       1.690403       0.267445       2.051402          -0.000010
           90              H      21.811338      15.690281      12.473032       0.112870       0.998222 0.72539739E+01  0.70234051E+02                                 1.709706                            1.619672      -1.083029       2.363897                    0.996631       3.666489      10.553340       0.466471       1.356156      -0.691342       0.004641      -0.016781       0.030369       0.035006      -0.001187       0.002959       0.001754      -0.014232       0.013561      -0.010134       0.003593       0.006542              1.759934       1.350878      -0.006547       0.072288       1.872327      -0.461619       2.056598          -0.000052
           91              H      11.969709       9.620060      14.336381       0.124026       1.217994 0.88615658E+01  0.90221995E+02                                 1.946999                            1.785011      -1.487969       2.176104                    0.992709       3.894254      11.502560       0.446171       1.348350      -0.692187      -0.020167       0.020817      -0.020913       0.035741       0.003659       0.005777      -0.004624      -0.003604      -0.011633      -0.010434       0.004207       0.006227              2.037044       1.880112      -0.200657       0.449416       1.937322      -0.518408       2.293697           0.000476
           92              H      10.949618      30.840457      15.202564       0.106666       1.149316 0.81126174E+01  0.80014708E+02                                 1.822330                            1.670479      -0.967838       2.417669                    0.997432       3.552156      10.005245       0.481443       1.289889      -0.706711      -0.036809      -0.003632      -0.011507       0.038736       0.004697       0.008605      -0.008141       0.010998      -0.021268      -0.016733       0.003858       0.012875              1.919802       2.389871       0.478848       0.284914       1.718979       0.007695       1.650555          -0.000055
           93              H      12.027484      29.467158      16.723665       0.103688       1.079444 0.74384737E+01  0.71834262E+02                                 1.746562                            1.597716      -0.932390       2.430066                    0.998127       3.529732       9.856903       0.492847       1.286905      -0.706700      -0.014010      -0.032555       0.014067       0.038131       0.002889       0.006545      -0.013613      -0.003603      -0.016123      -0.017595       0.003392       0.014203              1.858871       1.838735       0.610971      -0.101699       2.098649      -0.277557       1.639227          -0.000042
           94              H      14.141679      29.949546      17.501117       0.121203       1.122650 0.80883784E+01  0.80752193E+02                                 1.865086                            1.720694      -1.390444       2.219692                    0.993157       3.892076      11.504834       0.446927       1.372705      -0.686873       0.013524      -0.024515       0.022922       0.036184       0.007185       0.001367      -0.009913      -0.000011      -0.012458      -0.013417       0.001261       0.012157              1.940618       1.752825      -0.170127       0.362632       1.868774      -0.521733       2.200256           0.000395
           95              H      14.960969      11.768867      10.449122       0.118371       0.993356 0.70708787E+01  0.68611033E+02                                 1.757231                            1.638154      -1.313426       2.258930                    0.993120       3.840272      11.379990       0.443525       1.423205      -0.677219      -0.037112       0.004060      -0.004020       0.037549      -0.003164       0.004390      -0.001899       0.030169       0.014935      -0.017994       0.002983       0.015012              1.825012       2.536571      -0.082019       0.029254       1.513560       0.012442       1.424906           0.000225
           96              H      16.149621      11.646536       8.471690       0.120566       1.175395 0.85323073E+01  0.83878416E+02                                 1.754169                            1.645965      -0.808232       2.503765                    0.999459       3.238945       8.647354       0.523259       1.190710      -0.732537      -0.019356       0.002273      -0.037460       0.042227      -0.004856      -0.001408      -0.001290       0.026239       0.046394      -0.021784       0.006115       0.015669              1.781881       1.777078       0.008345       0.428849       1.385208      -0.022039       2.183356          -0.000035
           97              H      13.649965       7.071941       8.535069       0.120784       1.103440 0.83337641E+01  0.82524056E+02                                 1.760185                            1.687840      -0.950909       2.433786                    0.998355       3.436358       9.612001       0.482519       1.281895      -0.709751       0.010074       0.011474      -0.034678       0.037891      -0.000712      -0.007753      -0.000089      -0.009686       0.032334      -0.012824      -0.000507       0.013331              1.769932       1.406405       0.046396      -0.116787       1.771644      -0.264856       2.131746          -0.000009
           98              H      13.682271       4.810033       8.725207       0.112754       1.099339 0.79405495E+01  0.78037582E+02                                 1.769245                            1.652927      -1.146990       2.328939                    0.996514       3.633473      10.275468       0.483020       1.290292      -0.705400       0.011367      -0.016049      -0.028055       0.034262      -0.000554      -0.007937      -0.001339      -0.007059       0.002116      -0.009969       0.003143       0.006826              1.841261       1.389137      -0.170282      -0.207465       1.971252       0.516044       2.163395          -0.000079
           99              H      12.777596      28.190789      12.646268       0.122986       1.036766 0.76666017E+01  0.74405170E+02                                 1.693797                            1.622651      -0.823865       2.495939                    0.999366       3.362015       9.332374       0.490035       1.287889      -0.708401      -0.005758      -0.013318       0.036006       0.038820       0.000582      -0.005687      -0.000472      -0.013302       0.039422      -0.014411       0.000073       0.014339              1.714660       1.399147       0.085102      -0.182725       1.691610      -0.267869       2.053225          -0.000014
          100              H      12.809835       7.390461      12.473032       0.113201       0.997799 0.72500840E+01  0.70182857E+02                                 1.708739                            1.618863      -1.081537       2.364603                    0.996599       3.665097      10.546295       0.466777       1.355528      -0.691463      -0.005028       0.016548       0.030331       0.034915      -0.001098      -0.002734      -0.001811      -0.014345       0.013247      -0.010038       0.003451       0.006587              1.758887       1.350272      -0.006507      -0.072210       1.871142       0.461079       2.055248          -0.000055
          101              H       7.690555      16.881230       3.773177       0.124835       1.211022 0.88005186E+01  0.89436256E+02                                 1.938990                            1.778465      -1.422559       2.206178                    0.993079       3.881625      11.450779       0.447185       1.347763      -0.692336      -0.020922       0.020060      -0.020859       0.035711       0.003598       0.004567      -0.005702       0.003672      -0.011341      -0.010287       0.004126       0.006162              2.028255       1.929417      -0.199142       0.514674       1.872376      -0.446086       2.282970           0.000477
          102              H       9.550864      17.901399       4.639359       0.107209       1.146231 0.80851940E+01  0.79656201E+02                                 1.817087                            1.666147      -0.962622       2.420078                    0.997497       3.545176       9.971664       0.482847       1.287561      -0.707212       0.004810       0.037033      -0.011278       0.039010       0.004249       0.008432      -0.008687      -0.010859      -0.021236      -0.016833       0.004039       0.012794              1.913921       1.714039       0.476360      -0.007620       2.381620      -0.283564       1.646105          -0.000008
          103              H      10.924165      16.823533       6.160461       0.101351       1.082446 0.74610403E+01  0.72095004E+02                                 1.748908                            1.599446      -0.931432       2.429539                    0.998084       3.533521       9.865153       0.492980       1.285792      -0.706968       0.033307       0.014374       0.014520       0.039074       0.002882       0.013590      -0.006547       0.003683      -0.016079      -0.017563       0.003356       0.014207              1.861580       2.102401       0.612749       0.278509       1.841187       0.102271       1.641151          -0.000002
          104              H      10.441772      14.709342       6.937913       0.121527       1.123911 0.80946230E+01  0.80752237E+02                                 1.858364                            1.715111      -1.386953       2.220623                    0.993169       3.885222      11.444049       0.450535       1.362760      -0.688787       0.024355      -0.013494       0.022775       0.035972       0.007155       0.009928      -0.001622      -0.000034      -0.012505      -0.013554       0.001519       0.012035              1.933273       1.861831      -0.169169       0.518464       1.746759      -0.360430       2.191230           0.000396
          105              H      17.082151      25.430351      21.012326       0.117920       0.993906 0.70768580E+01  0.68697767E+02                                 1.759397                            1.640024      -1.322858       2.255224                    0.993034       3.844719      11.403249       0.442704       1.425250      -0.676836      -0.003858       0.037557      -0.004168       0.037984      -0.003491       0.001830      -0.004277      -0.030363       0.015310      -0.018208       0.003172       0.015036              1.827370       1.515221      -0.082176      -0.012481       2.540509      -0.029305       1.426379           0.000215
          106              H      17.204471      24.241692      19.034895       0.120380       1.176059 0.85371730E+01  0.83939130E+02                                 1.755133                            1.646693      -0.813038       2.501802                    0.999422       3.238318       8.646653       0.523014       1.191085      -0.732472      -0.002213       0.019265      -0.037773       0.042460      -0.004934       0.001426       0.001578      -0.025863       0.046396      -0.021651       0.005935       0.015716              1.782889       1.385665       0.008352       0.022072       1.777944      -0.429576       2.185057          -0.000057
          107              H      21.779074      26.741332      19.098274       0.119658       1.102525 0.83206481E+01  0.82323233E+02                                 1.755513                            1.683553      -0.889226       2.461159                    0.998982       3.434392       9.587709       0.484633       1.277403      -0.710707      -0.011807      -0.010583      -0.035374       0.038765      -0.000816      -0.000072       0.007391       0.009671       0.032431      -0.012624      -0.000530       0.013154              1.765184       1.766784       0.046220       0.263921       1.403203       0.116292       2.125565          -0.000009
          108              H      24.040983      26.709019      19.288411       0.113279       1.098205 0.79308157E+01  0.77916231E+02                                 1.767785                            1.651703      -1.199348       2.305036                    0.996192       3.631692      10.267967       0.483302       1.289964      -0.705461       0.016023      -0.011276      -0.027510       0.033774      -0.000768       0.001312       0.007943       0.007179       0.002645      -0.010037       0.003196       0.006841              1.839641       1.969401      -0.170026      -0.515163       1.388227       0.207153       2.161295          -0.000075
          109              H      12.200518      16.073403       2.083064       0.122629       1.037129 0.76688977E+01  0.74419364E+02                                 1.692752                            1.621749      -0.818689       2.497788                    0.999417       3.362297       9.327056       0.490781       1.286073      -0.708781       0.013376       0.005815       0.036162       0.038992       0.000634       0.000448       0.005732       0.013477       0.039442      -0.014520       0.000161       0.014358              1.713567       1.690623       0.084965       0.267503       1.398441       0.182485       2.051636          -0.000004
          110              H       9.920144      16.041090       1.909827       0.112802       0.998485 0.72565086E+01  0.70265356E+02                                 1.710054                            1.619991      -1.083124       2.363796                    0.996627       3.667286      10.556450       0.466406       1.356216      -0.691329      -0.016778       0.004663       0.030351       0.034992      -0.001187       0.001761       0.002967       0.014276       0.013588      -0.010162       0.003600       0.006562              1.760296       1.872737      -0.006549      -0.461697       1.351134       0.072312       2.057018          -0.000050
          111              H       3.849889       6.199482       3.773177       0.124132       1.217773 0.88595512E+01  0.90198899E+02                                 1.947010                            1.784996      -1.488266       2.176069                    0.992705       3.893910      11.502438       0.446090       1.348634      -0.692131       0.020833      -0.020174      -0.020932       0.035765       0.003654      -0.004625       0.005761       0.003607      -0.011565      -0.010412       0.004194       0.006218              2.037098       1.937405      -0.200734      -0.518521       1.880075       0.449470       2.293813           0.000477
          112              H      25.070282       5.179317       4.639359       0.106826       1.148587 0.81063641E+01  0.79937981E+02                                 1.821643                            1.669908      -0.967586       2.417937                    0.997439       3.550638      10.000175       0.481492       1.290002      -0.706692      -0.003639      -0.036832      -0.011508       0.038759       0.004685      -0.008110       0.008592      -0.011019      -0.021247      -0.016695       0.003822       0.012873              1.919005       1.718274       0.478498       0.007693       2.388784       0.284775       1.649958          -0.000009
          113              H      23.696987       6.257188       6.160461       0.103831       1.078829 0.74333175E+01  0.71772075E+02                                 1.745944                            1.597203      -0.932077       2.430344                    0.998132       3.528356       9.852233       0.492906       1.286971      -0.706690      -0.032572      -0.014019       0.014074       0.038151       0.002879      -0.013599       0.006522       0.003627      -0.016096      -0.017563       0.003366       0.014196              1.858135       2.097791       0.610574      -0.277423       1.837954      -0.101644       1.638661          -0.000002
          114              H      24.179382       8.371382       6.937913       0.121315       1.122272 0.80850077E+01  0.80712140E+02                                 1.864896                            1.720511      -1.390533       2.219757                    0.993159       3.891351      11.503171       0.446871       1.372985      -0.686821      -0.024529       0.013533       0.022942       0.036210       0.007191      -0.009903       0.001370       0.000012      -0.012394      -0.013407       0.001259       0.012148              1.940449       1.868558      -0.170190      -0.521696       1.752696       0.362673       2.200093           0.000397
          115              H      17.539132      20.731121      21.012326       0.118692       0.992282 0.70613957E+01  0.68497032E+02                                 1.756133                            1.637195      -1.313430       2.259182                    0.993134       3.837557      11.370663       0.443592       1.423448      -0.677180       0.004065      -0.037165      -0.004031       0.037604      -0.003165      -0.001910       0.004400      -0.030185       0.014815      -0.017984       0.002947       0.015036              1.823846       1.512678      -0.081946       0.012439       2.534830       0.029123       1.424032           0.000215
          116              H      17.416805      21.919773      19.034895       0.120887       1.173238 0.85122052E+01  0.83627233E+02                                 1.751765                            1.643835      -0.807624       2.504363                    0.999469       3.234848       8.632224       0.523715       1.190434      -0.732617       0.002282      -0.019371      -0.037521       0.042288      -0.004857      -0.001300      -0.001388      -0.026099       0.046342      -0.021710       0.006064       0.015646              1.779356       1.383511       0.008323      -0.022006       1.774527       0.428045       2.180029          -0.000057
          117              H      12.842202      19.420134      19.098274       0.120800       1.103399 0.83334742E+01  0.82521542E+02                                 1.760242                            1.687891      -0.950885       2.433820                    0.998355       3.436396       9.612537       0.482471       1.282018      -0.709725       0.011475       0.010047      -0.034689       0.037894      -0.000722      -0.000091      -0.007752       0.009707       0.032337      -0.012834      -0.000496       0.013330              1.769997       1.771719       0.046382      -0.264868       1.406461      -0.116782       2.131813          -0.000011
          118              H      10.580294      19.452447      19.288411       0.112761       1.099320 0.79404282E+01  0.78036859E+02                                 1.769301                            1.652973      -1.146998       2.328945                    0.996514       3.633537      10.276010       0.482982       1.290384      -0.705381      -0.016050       0.011360      -0.028060       0.034264      -0.000558      -0.001341      -0.007937       0.007061       0.002110      -0.009970       0.003146       0.006824              1.841321       1.971325      -0.170298       0.516050       1.389185      -0.207480       2.163451          -0.000076
          119              H      22.420620       7.007304       2.083064       0.122958       1.036919 0.76680521E+01  0.74423120E+02                                 1.693987                            1.622821      -0.823998       2.495851                    0.999364       3.362401       9.333834       0.490000       1.287916      -0.708394      -0.013326      -0.005766       0.035998       0.038816       0.000579      -0.000471      -0.005688       0.013313       0.039432      -0.014418       0.000076       0.014342              1.714866       1.691837       0.085112      -0.267929       1.399293      -0.182749       2.053468          -0.000004
          120              H       1.620293       7.039617       1.909827       0.113132       0.998067 0.72526631E+01  0.70214696E+02                                 1.709092                            1.619186      -1.081638       2.364499                    0.996594       3.665905      10.549445       0.466711       1.355587      -0.691449       0.016546      -0.005050       0.030313       0.034901      -0.001098      -0.001818      -0.002743       0.014389       0.013274      -0.010066       0.003458       0.006608              1.759255       1.871558      -0.006510       0.461160       1.350532      -0.072235       2.055676          -0.000051
          121              H      23.510113      25.001039      14.336381       0.124434       1.212532 0.88123386E+01  0.89565285E+02                                 1.938512                            1.778074      -1.422134       2.205752                    0.993099       3.882427      11.444885       0.447938       1.345363      -0.692808      -0.020030      -0.021023      -0.020748       0.035688      -0.003801       0.005826       0.004658      -0.003587      -0.011083      -0.010492       0.004254       0.006238              2.027714       1.872053       0.199030       0.445934       1.928856       0.514363       2.282235           0.000474
          122              H      22.489954      26.861345      15.202564       0.108213       1.145119 0.80769969E+01  0.79583751E+02                                 1.818757                            1.667437      -0.967069       2.418553                    0.997498       3.545278       9.984140       0.481561       1.290863      -0.706507      -0.036454       0.004063      -0.011452       0.038426      -0.004588       0.008595       0.008317       0.011036      -0.021283      -0.016836       0.003979       0.012857              1.915912       2.384561      -0.477290       0.284060       1.715649      -0.007657       1.647525          -0.000055
          123              H      23.567830      28.234649      16.723665       0.103579       1.076435 0.74130407E+01  0.71517772E+02                                 1.742599                            1.594463      -0.930536       2.430403                    0.998154       3.523189       9.829445       0.493657       1.286067      -0.706910      -0.014396       0.031969       0.013927       0.037725      -0.003142       0.006498       0.013684      -0.003735      -0.016674      -0.017785       0.003527       0.014258              1.854362       1.834311      -0.608580      -0.101245       2.093145       0.276455       1.635630          -0.000041
          124              H      25.682022      27.752264      17.501117       0.119949       1.128961 0.81371323E+01  0.81272021E+02                                 1.862795                            1.718724      -1.386178       2.219967                    0.993229       3.893776      11.471090       0.450468       1.361358      -0.689054       0.013574       0.024727       0.023292       0.036582      -0.007432       0.001550       0.009822       0.000186      -0.012816      -0.013591       0.001385       0.012206              1.938103       1.750676       0.169901       0.361975       1.866433       0.520743       2.197200           0.000394
          125              H      26.501357      22.852219      10.449122       0.118333       0.991821 0.70587425E+01  0.68487157E+02                                 1.758125                            1.638836      -1.324287       2.255037                    0.993034       3.841236      11.394994       0.442435       1.426839      -0.676557      -0.037150      -0.004065      -0.004155       0.037602       0.003288       0.004275       0.001849       0.029978       0.014683      -0.017878       0.002988       0.014891              1.826049       2.538566       0.082126       0.029396       1.514173      -0.012446       1.425407           0.000223
          126              H       4.609311      22.974543       8.471690       0.119961       1.175662 0.85341213E+01  0.83888999E+02                                 1.753179                            1.645153      -0.802752       2.505739                    0.999502       3.240473       8.647117       0.523932       1.189282      -0.732859      -0.019475      -0.002232      -0.037755       0.042541       0.004665      -0.001506       0.001491       0.026399       0.046428      -0.021817       0.006101       0.015716              1.780848       1.776095      -0.008351       0.428336       1.384616       0.022008       2.181833          -0.000038
          127              H      25.190387      27.549138       8.535069       0.119990       1.104709 0.83426722E+01  0.82607209E+02                                 1.758794                            1.686544      -0.944722       2.435441                    0.998428       3.438080       9.606216       0.483807       1.278561      -0.710447       0.010337      -0.011975      -0.035124       0.038522       0.000779      -0.007634      -0.000029      -0.009427       0.032644      -0.012677      -0.000687       0.013365              1.768537       1.405433      -0.046345      -0.116598       1.770224       0.264660       2.129955          -0.000011
          128              H      25.222627       6.730347       8.725207       0.112815       1.098314 0.79327294E+01  0.77952593E+02                                 1.769333                            1.653040      -1.203007       2.303722                    0.996148       3.632899      10.278074       0.482528       1.291741      -0.705102       0.011406       0.015701      -0.027951       0.034027       0.000672      -0.008019       0.001310      -0.007225       0.001828      -0.010117       0.003319       0.006799              1.841326       1.389209       0.170241      -0.207422       1.971294      -0.515908       2.163476          -0.000070
          129              H      24.317950      29.511005      12.646268       0.122211       1.040000 0.76966143E+01  0.74771586E+02                                 1.697513                            1.625967      -0.826635       2.494754                    0.999316       3.367562       9.353348       0.489457       1.288116      -0.708349      -0.005768       0.013282       0.036483       0.039252      -0.000546      -0.005831       0.000372      -0.013498       0.039059      -0.014509       0.000237       0.014272              1.718510       1.401770      -0.085440      -0.183420       1.695339       0.268951       2.058421          -0.000009
          130              H      24.350255      27.230631      12.473032       0.111356       1.000812 0.72754348E+01  0.70470930E+02                                 1.710240                            1.620187      -1.071648       2.367998                    0.996626       3.669554      10.553112       0.467361       1.353016      -0.691968      -0.005153      -0.017595       0.030759       0.035809       0.001154      -0.002892       0.001688      -0.014115       0.014094      -0.010121       0.003619       0.006502              1.760470       1.351244       0.006511      -0.072264       1.872921      -0.461771       2.057245          -0.000056
          131              H      11.111147      21.160410      14.336381       0.123577       1.222042 0.88972876E+01  0.90684264E+02                                 1.951813                            1.788963      -1.497900       2.171566                    0.992503       3.901926      11.534574       0.445508       1.348889      -0.692061       0.019896       0.020537      -0.021373       0.035699      -0.003729      -0.005839      -0.004627      -0.003857      -0.012697      -0.010657       0.004150       0.006507              2.042379       1.884802       0.201503      -0.451355       1.942138      -0.520585       2.300197           0.000473
          132              H      12.131309      19.300107      15.202564       0.108101       1.145516 0.80832338E+01  0.79689814E+02                                 1.822224                            1.670482      -0.979185       2.413912                    0.997260       3.547618      10.005514       0.479909       1.294583      -0.705739       0.036279      -0.004198      -0.011363       0.038247      -0.004474      -0.008529      -0.008312       0.011075      -0.021174      -0.016743       0.003942       0.012801              1.919649       2.389436      -0.478691      -0.284739       1.718972       0.007611       1.650540          -0.000056
          133              H      11.053438      17.926808      16.723665       0.103517       1.079362 0.74375301E+01  0.71824759E+02                                 1.746754                            1.597834      -0.932576       2.429612                    0.998155       3.529432       9.856885       0.492714       1.287259      -0.706632       0.014163      -0.032140       0.014015       0.037815      -0.003177      -0.006519      -0.013660      -0.003649      -0.016779      -0.017810       0.003606       0.014203              1.859117       1.838822      -0.611114       0.101833       2.099089      -0.277792       1.639438          -0.000041
          134              H      32.019949      18.409196      17.501117       0.120914       1.129050 0.81403518E+01  0.81351984E+02                                 1.866757                            1.721981      -1.463801       2.185927                    0.992496       3.897681      11.504329       0.448680       1.365982      -0.688134      -0.013626      -0.024321       0.022642       0.035914      -0.007245      -0.001518      -0.009950      -0.000009      -0.012469      -0.013551       0.001388       0.012163              1.942495       1.754215       0.170547      -0.363296       1.870616      -0.522829       2.202653           0.000394
          135              H       8.119890      23.309217      10.449122       0.117387       0.995180 0.70896060E+01  0.68874869E+02                                 1.763258                            1.643282      -1.331780       2.251154                    0.992863       3.852747      11.443630       0.441402       1.428345      -0.676249       0.037644       0.003732      -0.004044       0.038044       0.003383      -0.004322      -0.001938       0.030174       0.015605      -0.018155       0.003197       0.014958              1.831568       2.547488       0.082530      -0.029559       1.518161       0.012491       1.429055           0.000222
          136              H       6.931230      23.186886       8.471690       0.119012       1.180025 0.85708800E+01  0.84328814E+02                                 1.756229                            1.647662      -0.805577       2.503359                    0.999468       3.246583       8.663397       0.524099       1.187797      -0.733193       0.019574       0.002029      -0.038042       0.042830       0.004749       0.001559      -0.001525       0.026117       0.046715      -0.021765       0.005944       0.015822              1.784039       1.779086      -0.008356      -0.429920       1.386426      -0.022089       2.186606          -0.000039
          137              H       9.430854      18.612291       8.535069       0.119358       1.106037 0.83538799E+01  0.82729635E+02                                 1.758581                            1.686372      -0.939274       2.437779                    0.998528       3.440014       9.606094       0.484488       1.276586      -0.710861      -0.010116       0.012375      -0.035470       0.038905       0.000714       0.007640       0.000143      -0.009470       0.032610      -0.012685      -0.000676       0.013361              1.768292       1.405279      -0.046354       0.116615       1.769986      -0.264564       2.129610          -0.000010
          138              H       9.398533      16.350383       8.725207       0.112172       1.100954 0.79541531E+01  0.78196358E+02                                 1.770111                            1.653648      -1.198483       2.304861                    0.996179       3.635973      10.280591       0.483270       1.289210      -0.705624      -0.011412      -0.015879      -0.028092       0.034228       0.000590       0.008150      -0.001356      -0.007311       0.001653      -0.010265       0.003351       0.006914              1.842177       1.389685       0.170413       0.207651       1.972257       0.516468       2.164590          -0.000069
          139              H      10.303304      16.650439      12.646268       0.122138       1.036532 0.76619946E+01  0.74317070E+02                                 1.690190                            1.619517      -0.812136       2.500207                    0.999440       3.360983       9.313594       0.491925       1.283691      -0.709287       0.006025      -0.013561       0.036538       0.039436      -0.000462       0.005749      -0.000356      -0.013369       0.039117      -0.014418       0.000161       0.014257              1.710888       1.396636      -0.084728       0.181929       1.688090      -0.266652       2.047938          -0.000010
          140              H      10.270999      18.930811      12.473032       0.112976       0.998945 0.72605594E+01  0.70321469E+02                                 1.711299                            1.620981      -1.082369       2.364197                    0.996574       3.668655      10.565133       0.465984       1.357116      -0.691144       0.005097       0.016785       0.030127       0.034862       0.001236       0.002705      -0.001779      -0.014239       0.013940      -0.010105       0.003534       0.006571              1.761679       1.351825       0.006597       0.072439       1.874228       0.462619       2.058982          -0.000056
          141              H      26.930652      17.739856      17.353232       0.124728       1.211434 0.88042220E+01  0.89481497E+02                                 1.939235                            1.778690      -1.422549       2.206076                    0.993076       3.882375      11.452723       0.447222       1.347537      -0.692379       0.020907      -0.020047       0.020839       0.035683       0.003606       0.004566      -0.005712       0.003683      -0.011411      -0.010306       0.004128       0.006178              2.028504       1.929602      -0.199116       0.514683       1.872695      -0.446162       2.283214           0.000474
          142              H      25.070343      16.719687      16.487050       0.107054       1.147020 0.80919785E+01  0.79739720E+02                                 1.817862                            1.666794      -0.962993       2.419758                    0.997489       3.546817       9.977306       0.482776       1.287480      -0.707224      -0.004805      -0.037011       0.011279       0.038988       0.004262       0.008461      -0.008700      -0.010839      -0.021261      -0.016870       0.004073       0.012797              1.914821       1.714837       0.476743      -0.007614       2.382837      -0.283744       1.646789          -0.000054
          143              H      23.697042      17.797553      14.965948       0.101208       1.083067 0.74662500E+01  0.72157875E+02                                 1.749531                            1.599962      -0.931690       2.429284                    0.998079       3.534906       9.869850       0.492921       1.285724      -0.706978      -0.033292      -0.014364      -0.014514       0.039056       0.002892       0.013603      -0.006570       0.003659      -0.016101      -0.017595       0.003381       0.014214              1.862323       2.103276       0.613140       0.278660       1.841962       0.102319       1.641731          -0.000040
          144              H      24.179435      19.911744      14.188496       0.121415       1.124382 0.80987913E+01  0.80802304E+02                                 1.858659                            1.715378      -1.387015       2.220482                    0.993166       3.886133      11.446447       0.450580       1.362482      -0.688838      -0.024338       0.013483      -0.022755       0.035943       0.007153       0.009935      -0.001618      -0.000042      -0.012563      -0.013562       0.001520       0.012043              1.933576       1.862175      -0.169130       0.518572       1.746999      -0.360437       2.191555           0.000394
          145              H      17.539056       9.190735       0.114083       0.117607       0.994978 0.70863149E+01  0.68811797E+02                                 1.760520                            1.640999      -1.322955       2.254932                    0.993019       3.847485      11.412895       0.442625       1.425041      -0.676868       0.003852      -0.037506       0.004157       0.037932      -0.003491       0.001819      -0.004267      -0.030351       0.015431      -0.018221       0.003208       0.015013              1.828581       1.516125      -0.082249      -0.012484       2.542343      -0.029444       1.427275           0.000223
          146              H      17.416736      10.379394       2.091514       0.120061       1.178268 0.85577582E+01  0.84196599E+02                                 1.757596                            1.648874      -0.813629       2.501206                    0.999411       3.242504       8.662140       0.522547       1.191368      -0.732390       0.002203      -0.019252       0.037715       0.042402      -0.004935       0.001416       0.001599      -0.026006       0.046455      -0.021726       0.005985       0.015742              1.785481       1.387397       0.008376       0.022104       1.780589      -0.430413       2.188458          -0.000035
          147              H      12.842133       7.879754       2.028135       0.119632       1.102546 0.83207805E+01  0.82324460E+02                                 1.755501                            1.683539      -0.889163       2.461166                    0.998983       3.434393       9.587551       0.484649       1.277361      -0.710716       0.011816       0.010596       0.035366       0.038764      -0.000805      -0.000076       0.007392       0.009656       0.032455      -0.012619      -0.000542       0.013161              1.765174       1.766786       0.046233       0.263953       1.403192       0.116278       2.125542          -0.000009
          148              H      10.580224       7.912067       1.837998       0.113189       1.098628 0.79346999E+01  0.77963838E+02                                 1.768206                            1.652080      -1.199450       2.304909                    0.996189       3.632580      10.271059       0.483260       1.289920      -0.705468      -0.016016       0.011259       0.027493       0.033751      -0.000757       0.001318       0.007944       0.007215       0.002670      -0.010048       0.003204       0.006844              1.840084       1.969896      -0.170065      -0.515308       1.388511       0.207201       2.161846          -0.000069
          149              H      22.420689      18.547683      19.043345       0.122663       1.036944 0.76671730E+01  0.74398251E+02                                 1.692543                            1.621562      -0.818523       2.497896                    0.999418       3.361898       9.325596       0.490812       1.286066      -0.708784      -0.013370      -0.005814      -0.036168       0.038996       0.000640       0.000448       0.005732       0.013484       0.039429      -0.014522       0.000167       0.014354              1.713345       1.690390       0.084951       0.267443       1.398282       0.182439       2.051363          -0.000008
          150              H      24.701063      18.579996      19.216582       0.112875       0.998210 0.72538999E+01  0.70233582E+02                                 1.709736                            1.619698      -1.083083       2.363879                    0.996630       3.666550      10.553744       0.466450       1.356213      -0.691331       0.016783      -0.004643      -0.030372       0.035010      -0.001185       0.001752       0.002959       0.014236       0.013567      -0.010137       0.003595       0.006542              1.759961       1.872360      -0.006543      -0.461613       1.350901       0.072275       2.056623          -0.000054
          151              H      30.771318      28.421604      17.353232       0.124024       1.218177 0.88631933E+01  0.90243332E+02                                 1.947239                            1.785207      -1.488205       2.175989                    0.992705       3.894640      11.504264       0.446132       1.348398      -0.692176      -0.020817       0.020162       0.020912       0.035737       0.003661      -0.004624       0.005771       0.003618      -0.011634      -0.010431       0.004197       0.006234              2.037328       1.937573      -0.200705      -0.518524       1.880378       0.449540       2.294035           0.000474
          152              H       9.550925      29.441769      16.487050       0.106668       1.149385 0.81132326E+01  0.80022653E+02                                 1.822433                            1.670566      -0.967953       2.417619                    0.997431       3.552298      10.005909       0.481418       1.289926      -0.706702       0.003633       0.036809       0.011509       0.038737       0.004699      -0.008139       0.008605      -0.010999      -0.021273      -0.016733       0.003856       0.012877              1.919921       1.719085       0.478888       0.007688       2.390025       0.284959       1.650654          -0.000056
          153              H      10.924220      28.363898      14.965948       0.103689       1.079444 0.74384790E+01  0.71834444E+02                                 1.746575                            1.597726      -0.932387       2.430070                    0.998127       3.529742       9.856993       0.492840       1.286921      -0.706696       0.032556       0.014008      -0.014067       0.038131       0.002889      -0.013613       0.006545       0.003603      -0.016118      -0.017594       0.003392       0.014203              1.858887       2.098676       0.610970      -0.277575       1.838739      -0.101693       1.639247          -0.000043
          154              H      10.441825      26.249704      14.188496       0.121202       1.122745 0.80892174E+01  0.80763038E+02                                 1.865223                            1.720805      -1.390586       2.219621                    0.993155       3.892303      11.505855       0.446902       1.372739      -0.686866       0.024512      -0.013523      -0.022921       0.036181       0.007189      -0.009910       0.001366       0.000005      -0.012451      -0.013416       0.001260       0.012156              1.940786       1.868935      -0.170155      -0.521820       1.752964       0.362691       2.200459           0.000392
          155              H      17.082075      13.889965       0.114083       0.118379       0.993321 0.70705448E+01  0.68607082E+02                                 1.757202                            1.638126      -1.313431       2.258935                    0.993120       3.840210      11.379801       0.443524       1.423222      -0.677216      -0.004060       0.037115       0.004020       0.037552      -0.003165      -0.001899       0.004390      -0.030172       0.014933      -0.017996       0.002982       0.015013              1.825001       1.513541      -0.082014       0.012442       2.536570       0.029259       1.424891           0.000223
          156              H      17.204402      12.701313       2.091514       0.120569       1.175444 0.85327710E+01  0.83884476E+02                                 1.754250                            1.646035      -0.808265       2.503753                    0.999458       3.239025       8.647767       0.523233       1.190746      -0.732528      -0.002273       0.019357       0.037461       0.042228      -0.004857      -0.001290      -0.001409      -0.026242       0.046401      -0.021786       0.006115       0.015671              1.781970       1.385259       0.008348      -0.022038       1.777195       0.428887       2.183457          -0.000034
          157              H      21.779005      15.200952       2.028135       0.120777       1.103424 0.83336237E+01  0.82522814E+02                                 1.760216                            1.687865      -0.950800       2.433836                    0.998356       3.436390       9.612288       0.482495       1.281955      -0.709739      -0.011484      -0.010059       0.034680       0.037892      -0.000710      -0.000088      -0.007753       0.009692       0.032360      -0.012829      -0.000509       0.013337              1.769974       1.771707       0.046394      -0.264897       1.406441      -0.116766       2.131773          -0.000007
          158              H      24.040913      15.168639       1.837998       0.112672       1.099749 0.79443499E+01  0.78084792E+02                                 1.769712                            1.653341      -1.147107       2.328813                    0.996511       3.634423      10.279028       0.482948       1.290321      -0.705392       0.016043      -0.011343       0.028042       0.034240      -0.000547      -0.001347      -0.007937       0.007096       0.002135      -0.009980       0.003152       0.006828              1.841752       1.971807      -0.170336       0.516190       1.389462      -0.207526       2.163987          -0.000068
          159              H      12.200587      27.613782      19.043345       0.122991       1.036723 0.76662226E+01  0.74400754E+02                                 1.693768                            1.622625      -0.823824       2.495964                    0.999365       3.361985       9.332320       0.490031       1.287913      -0.708396       0.013319       0.005765      -0.036005       0.038820       0.000585      -0.000470      -0.005687       0.013321       0.039419      -0.014421       0.000083       0.014338              1.714634       1.691595       0.085097      -0.267865       1.399128      -0.182700       2.053179          -0.000011
          160              H      33.000914      27.581469      19.216582       0.113205       0.997783 0.72499700E+01  0.70181944E+02                                 1.708768                            1.618888      -1.081586       2.364589                    0.996597       3.665152      10.546696       0.466754       1.355591      -0.691450      -0.016550       0.005029      -0.030334       0.034919      -0.001096      -0.001810      -0.002734       0.014349       0.013254      -0.010040       0.003453       0.006587              1.758914       1.871175      -0.006503       0.461073       1.350295      -0.072198       2.055272          -0.000055
          161              H      11.111094       9.620047       6.790028       0.124533       1.212137 0.88087917E+01  0.89522075E+02                                 1.938289                            1.777868      -1.422101       2.205865                    0.993102       3.881724      11.443127       0.447897       1.345593      -0.692764       0.020043       0.021039       0.020768       0.035717      -0.003793       0.005817       0.004660      -0.003575      -0.011015      -0.010474       0.004253       0.006221              2.027490       1.871759       0.199058       0.445866       1.928692       0.514360       2.282020           0.000476
          162              H      12.131253       7.759741       5.923845       0.108363       1.144358 0.80704447E+01  0.79503039E+02                                 1.818000                            1.666806      -0.966713       2.418860                    0.997506       3.543689       9.978643       0.481633       1.290934      -0.706497       0.036475      -0.004068       0.011451       0.038446      -0.004575       0.008582       0.008289       0.011055      -0.021259      -0.016800       0.003946       0.012854              1.915033       2.383371      -0.476915       0.283884       1.714871      -0.007662       1.646858          -0.000008
          163              H      11.053377       6.386437       4.402744       0.103716       1.075840 0.74080615E+01  0.71457797E+02                                 1.742003                            1.593968      -0.930284       2.430650                    0.998159       3.521862       9.824952       0.493714       1.286133      -0.706900       0.014406      -0.031983      -0.013932       0.037743      -0.003132       0.006476       0.013671      -0.003758      -0.016653      -0.017754       0.003502       0.014252              1.853650       1.833568      -0.608205      -0.101199       2.092307       0.276311       1.635075          -0.000001
          164              H       8.939185       6.868822       3.625292       0.120054       1.128514 0.81331670E+01  0.81224313E+02                                 1.862515                            1.718470      -1.386120       2.220102                    0.993232       3.892907      11.468786       0.450427       1.361618      -0.689006      -0.013586      -0.024744      -0.023313       0.036610      -0.007435       0.001555       0.009815       0.000178      -0.012761      -0.013583       0.001385       0.012198              1.937816       1.750449       0.169941       0.361970       1.866105       0.520641       2.196895           0.000396
          165              H       8.119850      11.768867      10.677287       0.118649       0.990748 0.70492929E+01  0.68373347E+02                                 1.757004                            1.637862      -1.324211       2.255322                    0.993049       3.838474      11.385381       0.442512       1.427053      -0.676524       0.037201       0.004071       0.004165       0.037654       0.003289       0.004285       0.001859       0.029991       0.014563      -0.017866       0.002952       0.014914              1.824839       2.536733       0.082054       0.029259       1.513271      -0.012443       1.424512           0.000214
          166              H       6.931196      11.646543      12.654719       0.120292       1.173417 0.85131908E+01  0.83627099E+02                                 1.750638                            1.642902      -0.802143       2.506341                    0.999512       3.236231       8.631281       0.524432       1.188946      -0.732953       0.019487       0.002241       0.037813       0.042598       0.004664      -0.001486       0.001502       0.026256       0.046370      -0.021741       0.006050       0.015691              1.778175       1.773367      -0.008326       0.427472       1.382830       0.021976       2.178327          -0.000057
          167              H       9.430820       7.071948      12.591340       0.120016       1.104675 0.83424208E+01  0.82604530E+02                                 1.758796                            1.686548      -0.944819       2.435419                    0.998427       3.438060       9.606313       0.483791       1.278606      -0.710437      -0.010324       0.011965       0.035133       0.038524       0.000790      -0.007633      -0.000025      -0.009441       0.032619      -0.012682      -0.000675       0.013357              1.768537       1.405436      -0.046332      -0.116612       1.770210       0.264626       2.129964          -0.000013
          168              H       9.398580      27.890739      12.401202       0.112905       1.097879 0.79287431E+01  0.77903761E+02                                 1.768903                            1.652656      -1.202872       2.303864                    0.996151       3.631993      10.274930       0.482570       1.291791      -0.705094      -0.011423      -0.015709       0.027969       0.034052       0.000684      -0.008018       0.001304      -0.007190       0.001803      -0.010107       0.003312       0.006795              1.840874       1.388919       0.170201      -0.207372       1.970789      -0.515760       2.162915          -0.000078
          169              H      10.303257       5.110081       8.480141       0.122177       1.040189 0.76983894E+01  0.74793400E+02                                 1.697733                            1.626164      -0.826795       2.494649                    0.999315       3.367970       9.354872       0.489421       1.288132      -0.708345       0.005769      -0.013288      -0.036478       0.039249      -0.000540      -0.005832       0.000372      -0.013490       0.039072      -0.014507       0.000231       0.014276              1.718744       1.401936      -0.085455      -0.183469       1.695584       0.269014       2.058711          -0.000007
          170              H      10.270952       7.390455       8.653377       0.111285       1.001083 0.72780125E+01  0.70502355E+02                                 1.710554                            1.620477      -1.071700       2.367911                    0.996623       3.670283      10.555796       0.467316       1.353020      -0.691966       0.005173       0.017591      -0.030739       0.035792       0.001156      -0.002900       0.001697      -0.014155       0.014114      -0.010146       0.003624       0.006522              1.760802       1.351474       0.006518      -0.072300       1.873293      -0.461855       2.057637          -0.000052
          171              H      23.510060      13.460676       6.790028       0.123678       1.221656 0.88937843E+01  0.90641210E+02                                 1.951572                            1.788741      -1.497957       2.171642                    0.992503       3.901205      11.532631       0.445479       1.349086      -0.692024      -0.019908      -0.020552       0.021393       0.035727      -0.003722      -0.005829      -0.004628      -0.003846      -0.012628      -0.010638       0.004148       0.006490              2.042135       1.884489       0.201531      -0.451282       1.941956      -0.520577       2.299960           0.000480
          172              H      22.489898      15.320979       5.923845       0.108252       1.144760 0.80767223E+01  0.79609496E+02                                 1.821465                            1.669850      -0.978841       2.414215                    0.997268       3.546030       9.999989       0.479982       1.294646      -0.705732      -0.036300       0.004203       0.011362       0.038268      -0.004461      -0.008516      -0.008285       0.011094      -0.021149      -0.016707       0.003909       0.012798              1.918768       2.388242      -0.478314      -0.284563       1.718191       0.007616       1.649872          -0.000005
          173              H      23.567769      16.694278       4.402744       0.103654       1.078763 0.74325112E+01  0.71764139E+02                                 1.746142                            1.597327      -0.932272       2.429879                    0.998161       3.528090       9.852285       0.492777       1.287311      -0.706626      -0.014173       0.032155      -0.014021       0.037834      -0.003167      -0.006497      -0.013646      -0.003672      -0.016757      -0.017779       0.003581       0.014198              1.858387       1.838062      -0.610729       0.101784       2.098230      -0.277644       1.638870           0.000000
          174              H       2.601258      16.211890       3.625292       0.121021       1.128598 0.81363409E+01  0.81303722E+02                                 1.866474                            1.721724      -1.463764       2.186052                    0.992499       3.896808      11.502023       0.448637       1.366247      -0.688085       0.013637       0.024337      -0.022663       0.035942      -0.007248      -0.001523      -0.009943      -0.000018      -0.012411      -0.013543       0.001386       0.012156              1.942205       1.753985       0.170587      -0.363290       1.870286      -0.522726       2.202343           0.000399
          175              H      26.501317      11.311869      10.677287       0.117701       0.994133 0.70803995E+01  0.68764205E+02                                 1.762201                            1.642362      -1.331827       2.251387                    0.992870       3.850120      11.434670       0.441459       1.428602      -0.676208      -0.037695      -0.003738       0.004054       0.038096       0.003384      -0.004331      -0.001949       0.030186       0.015485      -0.018143       0.003162       0.014981              1.830427       2.545770       0.082463      -0.029425       1.517308       0.012489       1.428204           0.000215
          176              H      27.689977      11.434200      12.654719       0.119345       1.177762 0.85497705E+01  0.84064433E+02                                 1.753670                            1.645398      -0.804975       2.503959                    0.999478       3.242322       8.647484       0.524601       1.187460      -0.733288      -0.019587      -0.002039       0.038100       0.042888       0.004749       0.001539      -0.001536       0.025973       0.046657      -0.021689       0.005892       0.015797              1.781347       1.776340      -0.008331      -0.429046       1.384630      -0.022056       2.183072          -0.000055
          177              H      25.190353      16.008795      12.591340       0.119386       1.106008 0.83536771E+01  0.82727532E+02                                 1.758585                            1.686379      -0.939366       2.437759                    0.998527       3.440002       9.606210       0.484473       1.276627      -0.710852       0.010103      -0.012365       0.035479       0.038906       0.000726       0.007640       0.000139      -0.009484       0.032585      -0.012690      -0.000663       0.013353              1.768293       1.405284      -0.046340       0.116629       1.769975      -0.264530       2.129622          -0.000008
          178              H      25.222674      18.270703      12.401202       0.112264       1.100518 0.79501624E+01  0.78147512E+02                                 1.769687                            1.653269      -1.198384       2.304990                    0.996182       3.635070      10.277487       0.483308       1.289266      -0.705614       0.011428       0.015886       0.028110       0.034251       0.000601       0.008149      -0.001350      -0.007275       0.001627      -0.010255       0.003344       0.006910              1.841731       1.389400       0.170374       0.207603       1.971759       0.516323       2.164036          -0.000075
          179              H      24.317903      17.970647       8.480141       0.122105       1.036706 0.76636243E+01  0.74337035E+02                                 1.690390                            1.619696      -0.812250       2.500124                    0.999438       3.361361       9.314986       0.491894       1.283701      -0.709283      -0.006026       0.013567      -0.036532       0.039433      -0.000456       0.005750      -0.000357      -0.013361       0.039129      -0.014416       0.000154       0.014261              1.711100       1.396788      -0.084740       0.181974       1.688313      -0.266710       2.048200          -0.000003
          180              H      24.350208      15.690275       8.653377       0.112906       0.999216 0.72631356E+01  0.70352910E+02                                 1.711617                            1.621274      -1.082452       2.364098                    0.996570       3.669389      10.567857       0.465938       1.357125      -0.691141      -0.005118      -0.016780      -0.030106       0.034844       0.001239       0.002712      -0.001787      -0.014279       0.013960      -0.010130       0.003539       0.006591              1.762015       1.352058       0.006604       0.072476       1.874605       0.462706       2.059380          -0.000049
          181              C      19.477708      31.022335      16.271560       0.130288      34.548599 0.36961149E+03  0.83324218E+04                                 9.319561                            6.472574      -0.002846       2.016063                    0.999444      25.798577      72.298436       0.639205       0.425050      -1.060227      -0.044351      -0.002669       0.033604       0.055708      -0.014186       0.005122       0.012493      -0.001499      -0.024463      -0.021853       0.002218       0.019635             11.698652      10.707849      -5.630472      -1.715271      15.760838      -3.116444       8.627268           0.003470
          182              C      19.769675      29.711583      16.731693      -0.156674      37.072693 0.45037337E+03  0.10739676E+05                                 9.767250                            7.173328      -0.100404       1.940429                    0.998681      30.239850      89.104401       0.599498       0.428450      -1.050989      -0.000586       0.000737      -0.016509       0.016535       0.016935       0.010256      -0.000856      -0.000529      -0.003921      -0.019875       0.000050       0.019826             11.549735      11.222024      -4.206121      -2.944884      13.382533      -2.402527      10.044647           0.000756
          183              C      20.874315      29.123255      16.214519      -0.094220      32.778952 0.41225930E+03  0.95828544E+04                                 8.932810                            6.780161       0.184515       2.037750                    0.999755      28.858089      83.015963       0.630146       0.418158      -1.061039      -0.007619       0.024732      -0.020136       0.032789       0.003242       0.000706      -0.013729      -0.030459      -0.028418      -0.015576      -0.010010       0.025586             10.384393      10.995146      -3.885007      -3.396289      10.851556      -1.184806       9.306476           0.000160
          184              C      21.707529      29.776437      15.275239      -0.092011      32.920962 0.41868758E+03  0.97595808E+04                                 8.952805                            6.836557       0.202155       2.043477                    0.999772      28.786616      82.637999       0.627695       0.418616      -1.061881      -0.026665       0.006082       0.014719       0.031059      -0.001446      -0.017721       0.004289       0.029293      -0.015778      -0.016982      -0.010310       0.027292             10.430838       9.794733      -3.869818      -2.326977      12.151876      -2.287148       9.345907           0.000259
          185              C      21.432872      31.029257      14.812148      -0.158509      37.209810 0.45456286E+03  0.10848612E+05                                 9.759606                            7.187221      -0.048105       1.958315                    0.998730      30.106164      88.318899       0.602236       0.426147      -1.053966      -0.004365      -0.001755       0.012868       0.013702       0.010786      -0.004365       0.008154       0.020484      -0.002660      -0.019098       0.003733       0.015365             11.623819      11.603317      -4.597396      -3.505501      13.123090      -1.561489      10.145051           0.000650
          186              C      20.271604       8.573121      15.326787       0.134056      34.805610 0.36539493E+03  0.82183041E+04                                 9.377019                            6.445400      -0.011648       2.014339                    0.999410      25.741154      72.183995       0.638731       0.426352      -1.058832       0.013276       0.040925      -0.034130       0.054918      -0.010088       0.012928       0.004006      -0.013231      -0.021014      -0.021172       0.005173       0.015999             11.953969      13.385290      -6.459442      -4.008615      13.648735      -0.356306       8.827881           0.003368
          187              C      17.239128      33.930740      20.030793       0.134628      31.237536 0.37072984E+03  0.83788368E+04                                 8.715979                            6.509796      -0.089127       1.988951                    0.999550      25.945005      73.225120       0.632225       0.428656      -1.056110      -0.005921      -0.047246      -0.024165       0.053397      -0.002914       0.000701       0.009604       0.021653       0.046125      -0.021412       0.003505       0.017907              9.977273       4.342236       0.513851      -0.088698      11.469353      -2.348242      14.120230           0.004515
          188              C       5.631767      21.656621       0.113660      -0.174535      35.266144 0.49265830E+03  0.12004823E+05                                 9.445041                            7.522412      -0.143551       1.918973                    0.998512      30.964311      91.987214       0.583575       0.430725      -1.050449      -0.000856       0.010372      -0.002607       0.010728       0.007067      -0.001551      -0.012385      -0.031548      -0.021548      -0.014145      -0.011453       0.025598             10.228914       5.163781       0.418647       0.086787      13.291432      -0.851929      12.231528           0.000118
          189              C       5.703322      22.372125       1.278570      -0.074616      29.535659 0.39916929E+03  0.91859449E+04                                 8.264380                            6.649895       0.136074       2.024745                    0.999730      28.419925      80.825299       0.640672       0.415436      -1.064866       0.002206       0.025348      -0.012901       0.028528       0.005513      -0.002557      -0.008564      -0.029850       0.075309      -0.028482       0.000197       0.028285              8.772122       4.370442       0.250662       0.076474      12.030285       0.325599       9.915638           0.000201
          190              C      19.077725      30.643126      20.198960       0.310104      38.399568 0.33672153E+03  0.74682577E+04                                10.177618                            6.511221       0.169807       2.085361                    0.999549      24.865678      70.717841       0.584888       0.472156      -1.025525       0.027403      -0.000740       0.027095       0.038544       0.016680      -0.112403       0.018134       0.042519      -0.109377      -0.122152       0.001920       0.120232             13.324312      16.687145      -4.031393       9.982354       7.302037      -3.660272      15.983753          -0.001598
          191              C       7.752877      19.090049       1.463215       0.244255      32.266597 0.36274772E+03  0.81906984E+04                                 9.047119                            6.751509       0.131534       2.058180                    0.999620      25.753756      73.726262       0.575654       0.471225      -1.026777       0.030478       0.001542      -0.062411       0.069472       0.000603       0.077272      -0.019607       0.065662      -0.228660      -0.112184       0.007597       0.104587              9.949054       9.260584      -0.379497      -5.100548       5.668338      -0.677677      14.918239          -0.000516
          192              C       8.388517      18.983876       0.203236      -0.137815      49.528403 0.49547713E+03  0.11939645E+05                                11.251856                            7.296345       0.069927       2.005587                    0.998680      29.048174      82.361390       0.630841       0.402920      -1.081638      -0.008189       0.017933       0.012029       0.023095      -0.009512       0.004850       0.002746       0.114498       0.228408      -0.096159       0.019591       0.076568             14.497905      22.902260      -2.666922       2.215892       6.611338      -1.448110      13.980117           0.008450
          193              C       9.797362      18.977413       0.075210       0.109912      35.852100 0.41985430E+03  0.97791933E+04                                 9.592744                            6.931357      -0.161845       1.949787                    0.999349      27.008473      77.131946       0.612819       0.429111      -1.056881       0.008994       0.007597       0.003055       0.012163      -0.004623      -0.001901      -0.005226       0.021524       0.030653      -0.017900       0.006475       0.011425             12.081665      21.223995      -0.974758       0.957790       5.371629       0.725093       9.649372           0.000653
          194              C      10.628963      19.246998       1.201670      -0.128375      32.775537 0.43267681E+03  0.10201513E+05                                 8.999053                            7.010585      -0.011825       1.973265                    0.999274      29.584636      86.313880       0.609858       0.425967      -1.053887       0.009099       0.002758      -0.014738       0.017539      -0.005300      -0.012234       0.003648      -0.030347       0.045441      -0.026838       0.006127       0.020711             10.515768      17.167030       0.458485       1.841230       5.037766       0.905867       9.342507           0.001247
          195              C      11.983338      19.253922       1.089700      -0.133081      33.076703 0.43901622E+03  0.10398741E+05                                 9.082715                            7.092005      -0.109173       1.941969                    0.998820      29.806684      87.437879       0.601890       0.429624      -1.050621      -0.011547       0.005250      -0.013325       0.018397       0.003998       0.016482      -0.000197      -0.034697       0.018364      -0.028619       0.012738       0.015881             10.493274      16.602591       0.528134       0.197194       5.163564       1.421984       9.713668           0.000822
          196              C      24.160096      30.509259      20.989087       0.113028      35.962638 0.41687107E+03  0.96903545E+04                                 9.618851                            6.907096      -0.140838       1.958239                    0.999387      26.886844      76.654786       0.613971       0.429161      -1.057075      -0.010300       0.004674      -0.002717       0.011632       0.001392      -0.005342       0.005442       0.026139       0.021035      -0.018006       0.004042       0.013964             12.174664      21.212917       0.748637       1.073171       5.480099       1.414521       9.830975           0.000416
          197              C      23.347652      30.263448      19.868543      -0.131380      33.028468 0.43972695E+03  0.10415903E+05                                 9.090514                            7.100777      -0.048110       1.962729                    0.999069      29.705709      87.036917       0.601357       0.429992      -1.050788      -0.012994       0.004590       0.007810       0.015840       0.003847      -0.017251      -0.000160      -0.023184       0.059359      -0.028171       0.002036       0.026135             10.695048      17.348266       0.067123       1.742039       5.277562       1.063727       9.459315           0.001723
          198              C      21.976659      30.274988      19.975865      -0.128870      32.902443 0.45168110E+03  0.10781664E+05                                 9.089588                            7.216833      -0.140370       1.932359                    0.998540      29.977888      88.456989       0.593416       0.432407      -1.048285       0.019183       0.008342       0.009896       0.023141      -0.002521       0.018893       0.000407      -0.024323       0.027303      -0.026856       0.007722       0.019134             10.469013      16.766272      -0.837886      -0.068203       5.174052       0.654984       9.466714           0.001037
          199              C      25.581636      30.488948      20.890216      -0.129163      49.352017 0.47594533E+03  0.11360824E+05                                11.243278                            7.162437       0.069456       2.009912                    0.998600      28.729286      81.225794       0.634830       0.404200      -1.080154       0.008353       0.008503      -0.014940       0.019112       0.005985       0.004677       0.032535       0.100046       0.189554      -0.088811       0.018002       0.070809             14.691259      22.676585       1.896801       1.768579       7.449865       3.547768      13.947327           0.008512
          200              C      26.256743      30.194205      19.705024       0.236081      33.860167 0.36322654E+03  0.81933457E+04                                 9.266402                            6.704739       0.162928       2.062692                    0.999803      25.837090      73.608556       0.585066       0.464106      -1.032059      -0.029305       0.024935       0.051106       0.063971       0.020306       0.087349      -0.009281       0.063127      -0.221136      -0.117649       0.005734       0.111916             10.585073      10.095488      -1.756641      -5.797717       6.833242       3.680357      14.826490          -0.000786
          201              C      14.854808      19.288773       0.866183       0.311022      40.121939 0.33910514E+03  0.75317850E+04                                10.450953                            6.527840       0.154023       2.080622                    0.999496      24.859964      70.671506       0.585203       0.471233      -1.026383      -0.023633      -0.007670      -0.030281       0.039170      -0.036001      -0.106754      -0.015719       0.043412      -0.114701      -0.122061       0.003298       0.118763             13.955208      16.881073       5.542861       9.908741       8.724829       5.467485      16.259722          -0.003127
          202              C      15.143559      15.139120      16.271560       0.128735      34.572634 0.36995925E+03  0.83416905E+04                                 9.319443                            6.472877       0.002406       2.017188                    0.999448      25.815484      72.336943       0.639637       0.424690      -1.060519       0.043383       0.001276       0.034081       0.055183      -0.012016      -0.005123      -0.012949      -0.001594      -0.025728      -0.021257       0.003197       0.018060             11.697940      10.709622      -5.630844       1.716366      15.757600       3.113861       8.626598           0.003477
          203              C      14.851593      16.449874      16.731693      -0.156061      37.139020 0.45146696E+03  0.10773256E+05                                 9.785849                            7.188961      -0.111413       1.936958                    0.998711      30.259580      89.219890       0.597926       0.429277      -1.050387      -0.000675      -0.002445      -0.017302       0.017487       0.015725      -0.010844       0.000980      -0.002635      -0.002444      -0.019623       0.000908       0.018715             11.571402      11.243415      -4.223413       2.944128      13.413222       2.403222      10.057570           0.000759
          204              C      13.746952      17.038200      16.214519      -0.094167      32.752371 0.41188245E+03  0.95718531E+04                                 8.927803                            6.777666       0.184614       2.037996                    0.999770      28.845871      82.969602       0.630181       0.418233      -1.060997       0.006786      -0.024783      -0.020977       0.033170       0.004514      -0.000503       0.013746      -0.029647      -0.024806      -0.015184      -0.009948       0.025132             10.377506      10.985178      -3.883338       3.389763      10.848717       1.185268       9.298621           0.000159
          205              C      12.913735      16.385015      15.275239      -0.093158      32.957246 0.41935189E+03  0.97791832E+04                                 8.960278                            6.843376       0.196729       2.041689                    0.999769      28.806564      82.719373       0.627175       0.418787      -1.061746       0.025694      -0.006147       0.014606       0.030187      -0.001935       0.017910      -0.003859       0.030257      -0.013478      -0.016371      -0.011369       0.027741             10.438898       9.800486      -3.873437       2.326458      12.163121       2.289965       9.353088           0.000258
          206              C      13.188390      15.132194      14.812148      -0.157018      37.208203 0.45456292E+03  0.10849515E+05                                 9.764322                            7.191885      -0.052925       1.956865                    0.998662      30.101372      88.332461       0.601405       0.426700      -1.053537       0.003722       0.001332       0.012453       0.013065       0.010977       0.004280      -0.007542       0.019652      -0.005399      -0.018343       0.002664       0.015678             11.628663      11.607291      -4.602072       3.503711      13.131640       1.562019      10.147058           0.000647
          207              C      14.349579      14.507631      15.326787       0.134961      34.744721 0.36473999E+03  0.81997909E+04                                 9.365576                            6.439255      -0.009836       2.015282                    0.999421      25.718156      72.099888       0.639098       0.426304      -1.058876      -0.012707      -0.041251      -0.035536       0.055910      -0.010232      -0.013373      -0.004284      -0.014138      -0.028116      -0.022496       0.005069       0.017427             11.937211      13.362986      -6.448019       3.999432      13.632691       0.359121       8.815955           0.003364
          208              C      17.382152      12.230728      20.030793       0.132006      31.276183 0.37127851E+03  0.83935736E+04                                 8.718009                            6.510999      -0.083693       1.990389                    0.999521      25.969534      73.282684       0.632750       0.428180      -1.056500       0.006521       0.049023      -0.024173       0.055047      -0.002411      -0.001381      -0.009076       0.023546       0.046544      -0.022016       0.004246       0.017770              9.979608       4.343185       0.513758       0.088155      11.470056       2.346582      14.125582           0.004516
          209              C       5.908664       1.424079       0.113660      -0.174565      35.259156 0.49254895E+03  0.12001359E+05                                 9.444066                            7.522395      -0.141652       1.919582                    0.998505      30.959386      91.966204       0.583487       0.430818      -1.050403       0.000516      -0.011467      -0.002716       0.011795       0.005768       0.002093       0.012150      -0.030573      -0.020400      -0.012948      -0.011633       0.024582             10.227327       5.163956       0.417907      -0.087060      13.284268       0.852245      12.233756           0.000117
          210              C       5.837114       0.708580       1.278570      -0.077577      29.631433 0.40088587E+03  0.92356890E+04                                 8.282888                            6.665085       0.134770       2.023650                    0.999725      28.479304      81.048815       0.639787       0.415549      -1.064754      -0.002423      -0.024533      -0.012964       0.027853       0.005008       0.002380       0.007807      -0.028400       0.076432      -0.027817      -0.000228       0.028045              8.791497       4.379915       0.250828      -0.076800      12.058757      -0.328345       9.935820           0.000200
          211              C      15.543555      15.518343      20.198960       0.309454      38.384787 0.33655099E+03  0.74635942E+04                                10.176231                            6.510248       0.160366       2.082853                    0.999535      24.858106      70.694120       0.584835       0.472254      -1.025463      -0.028663       0.000544       0.028097       0.040142       0.015707       0.112658      -0.017889       0.042877      -0.108528      -0.121908       0.001342       0.120566             13.322569      16.685529      -4.031239      -9.981125       7.301521       3.660412      15.980656          -0.001593
          212              C       3.787559       3.990656       1.463215       0.244067      32.251862 0.36252865E+03  0.81840751E+04                                 9.041898                            6.747669       0.138222       2.060242                    0.999617      25.748042      73.689400       0.576079       0.470973      -1.026969      -0.030451      -0.001637      -0.062019       0.069111       0.001004      -0.077253       0.020412       0.065848      -0.231175      -0.113061       0.008196       0.104864              9.943313       9.254739      -0.378853       5.097540       5.665430       0.677725      14.909771          -0.000518
          213              C       3.151915       4.096825       0.203236      -0.138580      49.598649 0.49631409E+03  0.11965083E+05                                11.262070                            7.302456       0.065596       2.003881                    0.998636      29.075863      82.463060       0.630572       0.402914      -1.081621       0.008713      -0.018511       0.011980       0.023708      -0.008754      -0.005156      -0.001662       0.115131       0.227558      -0.096178       0.019852       0.076326             14.511562      22.925285      -2.670035      -2.217336       6.617364       1.450040      13.992037           0.008444
          214              C       1.743069       4.103287       0.075210       0.110189      35.832194 0.41958074E+03  0.97711752E+04                                 9.588936                            6.928733      -0.164216       1.949352                    0.999361      27.000725      77.101927       0.612987       0.429065      -1.056915      -0.008394      -0.006345       0.002113       0.010732      -0.003771       0.001935       0.005696       0.021289       0.029349      -0.017481       0.006228       0.011253             12.076337      21.212884      -0.974038      -0.957219       5.369777      -0.724843       9.646350           0.000652
          215              C       0.911472       3.833706       1.201670      -0.128666      32.782178 0.43276015E+03  0.10204033E+05                                 9.000164                            7.010999      -0.011029       1.973608                    0.999305      29.586123      86.322325       0.609871       0.425936      -1.053900      -0.008169      -0.002114      -0.015740       0.017859      -0.006168       0.011216      -0.002905      -0.030320       0.048951      -0.027083       0.006353       0.020730             10.517374      17.169830       0.458558      -1.841366       5.038254      -0.905798       9.344039           0.001244
          216              C      22.637797       3.826782       1.089700      -0.133186      33.111935 0.43959876E+03  0.10416341E+05                                 9.090305                            7.097398      -0.110927       1.941085                    0.998830      29.823730      87.513427       0.601554       0.429708      -1.050535       0.012035      -0.005290      -0.014447       0.019534       0.003785      -0.016645       0.000115      -0.035116       0.016107      -0.028711       0.012603       0.016108             10.502737      16.620102       0.528280      -0.195109       5.167442      -1.422646       9.720667           0.000819
          217              C      33.541887      15.652212      20.989087       0.112337      35.968759 0.41695829E+03  0.96921947E+04                                 9.616420                            6.905554      -0.140326       1.958336                    0.999381      26.891829      76.650324       0.614385       0.428880      -1.057324       0.008615      -0.005773      -0.002040       0.010569       0.001822       0.005177      -0.005448       0.025599       0.019628      -0.017641       0.004094       0.013547             12.170783      21.203066       0.748606      -1.072856       5.478608      -1.414569       9.830676           0.000415
          218              C      11.273626      15.898020      19.868543      -0.128790      32.920749 0.43792223E+03  0.10362069E+05                                 9.067883                            7.083081      -0.041683       1.965081                    0.999074      29.647621      86.808661       0.602529       0.429614      -1.051062       0.013855      -0.004685       0.009547       0.017466       0.004008       0.017568       0.000108      -0.022081       0.055117      -0.027491       0.002218       0.025274             10.666951      17.293566       0.066158      -1.730444       5.264632      -1.062898       9.442653           0.001719
          219              C      12.644620      15.886480      19.975865      -0.129101      32.936973 0.45226344E+03  0.10799423E+05                                 9.098450                            7.224041      -0.143070       1.931294                    0.998552      29.996271      88.537226       0.592785       0.432713      -1.048062      -0.017501      -0.007739       0.007654       0.020609      -0.002541      -0.019688      -0.000881      -0.024318       0.031595      -0.027796       0.007087       0.020709             10.479421      16.785165      -0.840022       0.073307       5.178918      -0.655292       9.474180           0.001033
          220              C      32.120346      15.672523      20.890216      -0.131189      49.502130 0.47764712E+03  0.11412003E+05                                11.263267                            7.174359       0.065870       2.008089                    0.998549      28.790421      81.445170       0.634397       0.404101      -1.080184      -0.008339      -0.008785      -0.014727       0.019068       0.007685      -0.005389      -0.032794       0.098897       0.187729      -0.088265       0.017629       0.070636             14.717753      22.718321       1.901683      -1.773021       7.462877      -3.554981      13.972062           0.008510
          221              C      31.445235      15.967262      19.705024       0.236477      33.859251 0.36319514E+03  0.81928122E+04                                 9.267709                            6.705644       0.163792       2.062875                    0.999805      25.836062      73.616731       0.584845       0.464272      -1.031923       0.029319      -0.025509       0.052543       0.065353       0.021069      -0.087927       0.009871       0.063066      -0.221889      -0.118516       0.006011       0.112505             10.586230      10.095518      -1.756400       5.797740       6.834142      -3.681029      14.829028          -0.000789
          222              C      19.766326       3.791930       0.866183       0.309727      40.114573 0.33901421E+03  0.75290661E+04                                10.447744                            6.525831       0.156232       2.081436                    0.999494      24.860221      70.662994       0.585461       0.471070      -1.026498       0.024642       0.008035      -0.031306       0.040642      -0.035638       0.107703       0.014493       0.042332      -0.119313      -0.123046       0.003566       0.119480             13.950727      16.875502       5.540884      -9.905226       8.721814      -5.465167      16.254864          -0.003127
          223              C      13.711865      20.913663       5.708356       0.128565      34.556160 0.36975061E+03  0.83362285E+04                                 9.318458                            6.472492      -0.000860       2.016366                    0.999452      25.808604      72.326220       0.639411       0.424879      -1.060348      -0.003043       0.042500       0.032596       0.053647       0.013883       0.013191      -0.005734       0.001162      -0.023697      -0.022588       0.003288       0.019300             11.695794      15.751246       5.628205      -3.112319      10.709117       1.718222       8.627019           0.003465
          224              C      12.401112      20.621693       6.168489      -0.157052      37.155239 0.45174908E+03  0.10781463E+05                                 9.786754                            7.189574      -0.114159       1.936098                    0.998725      30.270005      89.251082       0.598116       0.429082      -1.050527       0.002002      -0.000006      -0.017429       0.017544      -0.013512      -0.000113      -0.011107       0.001806      -0.003807      -0.017536      -0.000028       0.017563             11.572122      13.413281       4.222981      -2.403682      11.243897       2.944640      10.059189           0.000754
          225              C      11.812780      19.517050       5.651314      -0.093007      32.750600 0.41182697E+03  0.95706047E+04                                 8.930480                            6.780011       0.184001       2.037829                    0.999755      28.840694      82.965174       0.629657       0.418579      -1.060738       0.023591       0.007077      -0.020006       0.031731      -0.005209      -0.013889       0.000543       0.030519      -0.022434      -0.014468      -0.011154       0.025622             10.380302      10.848405       3.883412      -1.184211      10.989777       3.393073       9.302724           0.000172
          226              C      12.465960      18.683835       4.712034      -0.089321      32.843008 0.41747844E+03  0.97237579E+04                                 8.935519                            6.824257       0.205835       2.045039                    0.999795      28.747433      82.476373       0.628634       0.418319      -1.062135       0.005913       0.024620       0.013401       0.028647       0.004053       0.004062       0.018444      -0.027992      -0.018136      -0.016761      -0.011259       0.028020             10.409432      12.124689       3.864011      -2.276945       9.779626       2.323579       9.323981           0.000262
          227              C      13.718780      18.958494       4.248943      -0.159625      37.272232 0.45557156E+03  0.10879344E+05                                 9.775228                            7.200181      -0.054462       1.956167                    0.998679      30.129075      88.429928       0.601033       0.426738      -1.053540      -0.000668       0.004939       0.012989       0.013912      -0.010077       0.008804       0.003654      -0.020423      -0.003760      -0.018876       0.003903       0.014973             11.642223      13.147911       4.612359      -1.559841      11.622276       3.507198      10.156483           0.000648
          228              C      14.343349      20.119685       4.763583       0.133592      34.790977 0.36528463E+03  0.82151307E+04                                 9.372506                            6.443416      -0.008781       2.015358                    0.999428      25.741113      72.178758       0.638985       0.426218      -1.058924       0.040307      -0.013960      -0.034191       0.054668       0.009860       0.004376      -0.012865       0.013796      -0.021442      -0.021306       0.005428       0.015879             11.946143      13.641513       6.451612      -0.359705      13.372541       4.003978       8.824375           0.003361
          229              C      16.620278      23.152266       9.467589       0.133454      31.253301 0.37095125E+03  0.83846603E+04                                 8.716472                            6.509972      -0.082555       1.990888                    0.999542      25.953522      73.240411       0.632506       0.428423      -1.056308      -0.047760       0.005657      -0.023721       0.053625       0.000840       0.009603      -0.001339      -0.022331       0.045506      -0.021334       0.003552       0.017781              9.978131      11.468564      -0.513576      -2.348643       4.342315       0.088310      14.123514           0.004498
          230              C      15.886545      23.219202      10.676865      -0.174760      35.297671 0.49319613E+03  0.12022225E+05                                 9.454641                            7.530396      -0.147194       1.917537                    0.998497      30.983057      92.084824       0.582765       0.431169      -1.050089       0.010607       0.001373      -0.002977       0.011102      -0.005936      -0.012068       0.003151       0.030822      -0.023876      -0.013420      -0.011749       0.025169             10.239226      13.301786      -0.418345      -0.853419       5.168870      -0.087230      12.247022           0.000096
          231              C      16.602049      23.147654      11.841775      -0.076086      29.577296 0.39989664E+03  0.92069092E+04                                 8.270324                            6.654207       0.140641       2.025711                    0.999730      28.449918      80.930217       0.640714       0.415218      -1.065001       0.025110      -0.003536      -0.013495       0.028725      -0.005209      -0.007921       0.002719       0.028962       0.072447      -0.027499       0.000438       0.027061              8.778678      12.039605      -0.250686       0.324185       4.373156      -0.076499       9.923272           0.000159
          232              C      13.332657      21.313658       9.635755       0.308291      38.459017 0.33730320E+03  0.74842042E+04                                10.186598                            6.516148       0.173697       2.086044                    0.999571      24.886945      70.787068       0.584774       0.472055      -1.025605      -0.001248      -0.029392       0.026685       0.039718      -0.016701       0.017863       0.113579      -0.040890      -0.105733      -0.122846       0.002013       0.120833             13.336925       7.308748       4.036124      -3.665101      16.702716      -9.992880      15.999309          -0.001610
          233              C      13.319966      21.098088      12.026420       0.240770      32.342763 0.36377248E+03  0.82188022E+04                                 9.055657                            6.757333       0.135859       2.059184                    0.999624      25.794449      73.840720       0.575938       0.470708      -1.027162       0.001692      -0.030637      -0.062671       0.069779      -0.001518      -0.019137      -0.077864      -0.066515      -0.235069      -0.114112       0.008314       0.105799              9.958791       5.674062       0.379573      -0.680147       9.268270       5.104986      14.934040          -0.000535
          234              C      13.213791      20.462444      10.766441      -0.137060      49.472747 0.49479111E+03  0.11918801E+05                                11.243548                            7.291209       0.073626       2.006864                    0.998617      29.027121      82.282684       0.631084       0.402910      -1.081660       0.018807       0.009446       0.013289       0.024891       0.008486       0.002420      -0.004978      -0.114280       0.224059      -0.095155       0.020005       0.075150             14.486442       6.606775       2.663863      -1.447057      22.882150      -2.211657      13.970401           0.008450
          235              C      13.207323      19.053598      10.638415       0.112467      35.806485 0.41919864E+03  0.97608587E+04                                 9.589124                            6.928991      -0.169330       1.947803                    0.999368      26.982898      77.066184       0.612472       0.429488      -1.056567       0.006732      -0.008533       0.002101       0.011070       0.004243      -0.004776       0.002120      -0.023611       0.031800      -0.018723       0.006905       0.011818             12.076910       5.369850       0.973872       0.724478      21.216312      -0.956330       9.644569           0.000656
          236              C      13.476904      18.222002      11.764875      -0.128000      32.762537 0.43251842E+03  0.10196400E+05                                 8.995508                            7.008438      -0.009979       1.974008                    0.999293      29.574056      86.264890       0.610091       0.425862      -1.053998       0.001784      -0.009694      -0.014836       0.017812       0.005466       0.003128       0.012508       0.029893       0.047633      -0.027134       0.006060       0.021075             10.511153       5.036289      -0.458831       0.905010      17.159329      -1.840441       9.337840           0.001233
          237              C      13.483824      16.867626      11.652905      -0.135235      33.133144 0.44001256E+03  0.10428358E+05                                 9.093092                            7.100368      -0.108747       1.941707                    0.998792      29.840215      87.564474       0.601489       0.429663      -1.050586       0.005177       0.011629      -0.014082       0.018982      -0.003825      -0.000006      -0.016399       0.037926       0.020693      -0.030018       0.013275       0.016743             10.505305       5.169398      -0.529210       1.423166      16.623111      -0.196589       9.723408           0.000839
          238              C      13.198773      16.231289      10.425883       0.113775      35.954682 0.41678311E+03  0.96878725E+04                                 9.617490                            6.906545      -0.145947       1.956588                    0.999407      26.885184      76.650235       0.613967       0.429183      -1.057053       0.004595       0.008214      -0.001766       0.009577      -0.000045       0.005791       0.005457      -0.028095       0.019035      -0.018624       0.003770       0.014854             12.172260       5.479365      -0.749041       1.414218      21.207450      -1.073380       9.829965           0.000432
          239              C      12.952964      17.043728       9.305338      -0.131408      32.989806 0.43910211E+03  0.10397047E+05                                 9.081288                            7.093719      -0.044528       1.963847                    0.999056      29.686812      86.954821       0.601933       0.429748      -1.050973       0.005606       0.012682       0.008819       0.016433      -0.002446      -0.000271       0.017115       0.023626       0.057884      -0.027856       0.002277       0.025580             10.683354       5.272335      -0.067146       1.063260      17.325264      -1.737362       9.452463           0.001738
          240              C      12.964510      18.414722       9.412660      -0.130185      32.945580 0.45246417E+03  0.10805145E+05                                 9.098064                            7.223837      -0.140566       1.931911                    0.998467      30.002799      88.553104       0.593030       0.432497      -1.048219       0.006491      -0.020255       0.008081       0.022753       0.003076       0.000805      -0.019619       0.023951       0.023229      -0.027211       0.008309       0.018902             10.478910       5.178837       0.839100       0.654975      16.784624       0.070545       9.473270           0.001031
          241              C      13.178457      14.809749      10.327011      -0.130020      49.379020 0.47630294E+03  0.11370914E+05                                11.244472                            7.163465       0.075389       2.011409                    0.998623      28.742150      81.254150       0.635038       0.404012      -1.080335       0.009884      -0.009947      -0.015206       0.020685      -0.005036       0.032723      -0.005374      -0.099154       0.186283      -0.087904       0.017886       0.070018             14.692555       7.450343      -1.897616       3.547762      22.678662      -1.768912      13.948662           0.008581
          242              C      12.883712      14.134636       9.141820       0.236376      33.853125 0.36315919E+03  0.81913079E+04                                 9.264001                            6.703469       0.166249       2.063614                    0.999807      25.836435      73.600282       0.585216       0.464016      -1.032127       0.025841       0.029472       0.050085       0.063599      -0.021583      -0.009979      -0.087914      -0.062566      -0.219223      -0.118035       0.005832       0.112203             10.581613       6.830673       1.755385       3.677842      10.092774       5.795714      14.821390          -0.000775
          243              C      13.518665      13.996156      11.429387       0.310965      40.067866 0.33863421E+03  0.75182108E+04                                10.438798                            6.521361       0.157590       2.081959                    0.999474      24.845051      70.599092       0.585795       0.470952      -1.026604      -0.007208       0.023660      -0.029689       0.038641       0.033762      -0.015402       0.107543      -0.043144      -0.120683      -0.122810       0.003873       0.118937             13.937680       8.714125      -5.534751       5.459071      16.859687      -9.894998      16.239226          -0.003117
          244              C      20.909366      25.247757       5.708356       0.127112      34.584042 0.37009805E+03  0.83459077E+04                                 9.323821                            6.475630      -0.000681       2.016150                    0.999435      25.819882      72.362616       0.639250       0.424892      -1.060354       0.000285      -0.043679       0.032012       0.054154       0.014781      -0.013738       0.005894      -0.000229      -0.027522      -0.023937       0.003287       0.020649             11.703545      15.764989       5.632651       3.116130      10.713941      -1.718045       8.631706           0.003465
          245              C      22.220121      25.539728       6.168489      -0.154207      37.060764 0.45025903E+03  0.10736893E+05                                 9.769233                            7.175829      -0.107188       1.938612                    0.998710      30.224592      89.076141       0.598931       0.428857      -1.050678      -0.003740      -0.000193      -0.018375       0.018752      -0.014935       0.001159       0.009827       0.002280      -0.001648      -0.018482       0.001097       0.017385             11.551429      13.385736       4.208527       2.402028      11.223635      -2.943791      10.044916           0.000755
          246              C      22.808370       3.563670       5.651314      -0.092300      32.723525 0.41135706E+03  0.95572283E+04                                 8.926365                            6.775794       0.184673       2.038087                    0.999736      28.826594      82.921678       0.629884       0.418536      -1.060735      -0.022631      -0.005033      -0.020497       0.030945      -0.003534       0.014318      -0.000445       0.031231      -0.024800      -0.014614      -0.011471       0.026085             10.376139      10.845455       3.881224       1.185839      10.984256      -3.391449       9.298707           0.000172
          247              C      22.155187       4.396881       4.712034      -0.093417      32.956389 0.41926795E+03  0.97763729E+04                                 8.957745                            6.840291       0.208057       2.045105                    0.999779      28.809256      82.713445       0.627670       0.418493      -1.061972      -0.007140      -0.026143       0.014481       0.030727       0.002021      -0.004606      -0.017250      -0.027327      -0.014030      -0.016388      -0.009821       0.026209             10.436514      12.159515       3.872437       2.289144       9.799147      -2.327271       9.350880           0.000261
          248              C      20.902365       4.122220       4.248943      -0.158938      37.271939 0.45558165E+03  0.10879701E+05                                 9.771832                            7.196089      -0.052647       1.956516                    0.998709      30.133643      88.445282       0.601724       0.426244      -1.053840       0.001504      -0.004763       0.012510       0.013471      -0.010809      -0.008587      -0.003959      -0.020715      -0.004870      -0.019233       0.003446       0.015787             11.638647      13.141274       4.605716       1.562988      11.617511      -3.508825      10.157155           0.000646
          249              C      20.277798       2.961031       4.763583       0.133148      34.797350 0.36532417E+03  0.82161748E+04                                 9.374442                            6.444041      -0.013761       2.013878                    0.999465      25.741244      72.177869       0.638918       0.426255      -1.058910      -0.039407       0.014218      -0.033995       0.053951       0.009543      -0.004367       0.012740       0.011994      -0.021965      -0.020805       0.005507       0.015299             11.949787      13.644995       6.456090       0.357218      13.378887      -4.006392       8.825478           0.003360
          250              C      18.000965      23.009166       9.467589       0.133573      31.243517 0.37082738E+03  0.83812455E+04                                 8.714615                            6.508928      -0.083257       1.990684                    0.999534      25.950455      73.231487       0.632544       0.428429      -1.056294       0.048727      -0.005816      -0.023639       0.054470       0.001722      -0.008688       0.000836      -0.022603       0.048113      -0.021480       0.003411       0.018069              9.975408      11.464212      -0.513459       2.343598       4.341675      -0.088173      14.120337           0.004499
          251              C      18.734703      22.942234      10.676865      -0.175059      35.290084 0.49309159E+03  0.12018685E+05                                 9.452807                            7.529704      -0.149879       1.916942                    0.998540      30.977803      92.056529       0.582797       0.431181      -1.050113      -0.011668      -0.000447      -0.001662       0.011794      -0.006825       0.011608      -0.002534       0.030230      -0.019702      -0.013301      -0.011122       0.024423             10.236555      13.295661      -0.418100       0.851585       5.168375       0.087205      12.245630           0.000098
          252              C      18.019203      23.013786      11.841775      -0.078192      29.617617 0.40062878E+03  0.92278549E+04                                 8.277718                            6.660583       0.139371       2.025028                    0.999734      28.474001      81.012974       0.640374       0.415254      -1.064993      -0.025184       0.003132      -0.013235       0.028622      -0.005218       0.008038      -0.001857       0.027547       0.074658      -0.027175      -0.000400       0.027574              8.786307      12.051841      -0.250814      -0.327483       4.377123       0.076659       9.929956           0.000161
          253              C      21.288587      24.847775       9.635755       0.310652      38.407144 0.33678991E+03  0.74702373E+04                                10.179723                            6.512326       0.167978       2.084803                    0.999579      24.866854      70.725970       0.584772       0.472220      -1.025479       0.000370       0.027997       0.025937       0.038166      -0.017030      -0.018064      -0.112077      -0.041392      -0.102918      -0.121129       0.001536       0.119593             13.327665       7.303933       4.032852       3.661704      16.692156       9.985319      15.986906          -0.001611
          254              C      21.301286      25.063353      12.026420       0.244101      32.267318 0.36275744E+03  0.81906202E+04                                 9.045398                            6.750334       0.139334       2.060310                    0.999631      25.754124      73.715616       0.575891       0.471048      -1.026917      -0.001693       0.029963      -0.060577       0.067604      -0.000645       0.020212       0.076898      -0.066447      -0.230526      -0.112515       0.007680       0.104835              9.947189       5.667585       0.379131       0.677980       9.259096      -5.099569      14.914885          -0.000536
          255              C      21.407458      25.698993      10.766441      -0.136804      49.458000 0.49461892E+03  0.11913428E+05                                11.241614                            7.290008       0.075357       2.007315                    0.998629      29.018077      82.248555       0.631137       0.402918      -1.081673      -0.017808      -0.008167       0.012477       0.023227       0.009406      -0.003031       0.004736      -0.113476       0.221672      -0.094527       0.020195       0.074331             14.484449       6.605557       2.663607       1.446708      22.880092       2.213274      13.967697           0.008451
          256              C      21.413925      27.107839      10.638415       0.109708      35.860157 0.41995480E+03  0.97823658E+04                                 9.594635                            6.932450      -0.163918       1.949362                    0.999381      27.014481      77.158731       0.612721       0.429143      -1.056835      -0.006452       0.008932       0.001542       0.011126       0.004382       0.005170      -0.002115      -0.022828       0.032696      -0.018689       0.006546       0.012143             12.084233       5.372627       0.974586      -0.725022      21.228392       0.958926       9.651680           0.000656
          257              C      21.144347      27.939438      11.764875      -0.129409      32.802515 0.43315171E+03  0.10215719E+05                                 9.003065                            7.013325      -0.014188       1.972463                    0.999324      29.600335      86.378149       0.609871       0.425833      -1.053949      -0.002954       0.007963      -0.016767       0.018795       0.005080      -0.003673      -0.011665       0.030985       0.049335      -0.027315       0.006001       0.021314             10.520534       5.039821      -0.458896      -0.906257      17.173989       1.841560       9.347792           0.001229
          258              C      21.137427      29.293813      11.652905      -0.133159      33.103027 0.43945926E+03  0.10412148E+05                                 9.088267                            7.096017      -0.107984       1.942013                    0.998839      29.822200      87.503524       0.601648       0.429677      -1.050560      -0.004207      -0.012183      -0.014166       0.019152      -0.004780       0.000037       0.016549       0.036261       0.016409      -0.029265       0.012281       0.016984             10.500198       5.166513      -0.528741      -1.422506      16.615040       0.196692       9.719041           0.000836
          259              C      21.422393       6.849446      10.425883       0.111989      35.984274 0.41719857E+03  0.96993585E+04                                 9.620174                            6.908181      -0.139660       1.958354                    0.999400      26.898902      76.681419       0.614172       0.428959      -1.057255      -0.005100      -0.010173      -0.001885       0.011535      -0.000258      -0.006297      -0.005144      -0.026996       0.019439      -0.018418       0.004166       0.014252             12.176163       5.480640      -0.748731      -1.414853      21.214570       1.072904       9.833278           0.000430
          260              C      21.668198       6.037004       9.305338      -0.130259      32.969137 0.43877307E+03  0.10387426E+05                                 9.077368                            7.090768      -0.044273       1.964011                    0.999079      29.675888      86.918349       0.602088       0.429712      -1.050983      -0.005704      -0.014816       0.009242       0.018370      -0.002990       0.000748      -0.017335       0.021975       0.055209      -0.027053       0.001873       0.025180             10.678200       5.270100      -0.066181      -1.063175      17.314579       1.733788       9.449922           0.001735
          261              C      21.656734      27.746710       9.412660      -0.131395      32.972630 0.45293617E+03  0.10819477E+05                                 9.103928                            7.228475      -0.144388       1.930733                    0.998534      30.020160      88.623305       0.592720       0.432601      -1.048133      -0.007414       0.018164       0.009200       0.021669       0.003975      -0.000753       0.019447       0.024709       0.024464      -0.027558       0.008538       0.019020             10.485730       5.182090       0.840554      -0.655385      16.795660      -0.072277       9.479439           0.001029
          262              C      21.442709       8.270986      10.327011      -0.128615      49.309123 0.47549273E+03  0.11346845E+05                                11.235520                            7.158220       0.075931       2.011822                    0.998578      28.714795      81.162337       0.635152       0.404108      -1.080261      -0.009867       0.007807      -0.013719       0.018615      -0.006260      -0.032822       0.005824      -0.099854       0.181726      -0.087710       0.018849       0.068861             14.680359       7.444763      -1.895035      -3.545103      22.657355       1.766097      13.938959           0.008585
          263              C      21.737450       8.946095       9.141820       0.235127      33.869062 0.36336429E+03  0.81970785E+04                                 9.266844                            6.705285       0.164680       2.063244                    0.999819      25.843531      73.625273       0.585148       0.464006      -1.032134      -0.026243      -0.030863       0.052252       0.066117      -0.021779       0.009957       0.087553      -0.063001      -0.220852      -0.118108       0.005822       0.112286             10.585521       6.833340       1.756046      -3.680201      10.095443      -5.797463      14.827781          -0.000774
          264              C      21.102504       9.084583      11.429387       0.310966      40.108359 0.33898852E+03  0.75284635E+04                                10.448184                            6.526462       0.153219       2.080540                    0.999509      24.855943      70.654074       0.585306       0.471196      -1.026414       0.006997      -0.022409      -0.028807       0.037161       0.034003       0.014348      -0.107665      -0.043057      -0.120004      -0.122483       0.003225       0.119258             13.951399       8.722222      -5.540955      -5.465461      16.876081       9.905512      16.255895          -0.003116
          265              C      15.143499       3.598751       4.854849       0.130293      34.547808 0.36960422E+03  0.83322082E+04                                 9.319397                            6.472497      -0.002783       2.016089                    0.999444      25.798223      72.296980       0.639212       0.425048      -1.060229       0.044355       0.002669      -0.033605       0.055711      -0.014180       0.005126       0.012496      -0.001506      -0.024461      -0.021854       0.002224       0.019630             11.698313      10.707236      -5.629845      -1.715291      15.760283      -3.116692       8.627420           0.003461
          266              C      14.851532       4.909503       4.394716      -0.156609      37.071196 0.45035223E+03  0.10739086E+05                                 9.767135                            7.173267      -0.100678       1.940362                    0.998679      30.239136      89.103017       0.599485       0.428463      -1.050977       0.000586      -0.000732       0.016524       0.016550       0.016946       0.010278      -0.000821      -0.000507      -0.003896      -0.019882       0.000023       0.019859             11.549494      11.221346      -4.205378      -2.944926      13.382117      -2.402966      10.045019           0.000754
          267              C      13.746892       5.497831       4.911890      -0.094281      32.780337 0.41228652E+03  0.95836264E+04                                 8.932908                            6.780296       0.184664       2.037770                    0.999755      28.859427      83.019880       0.630153       0.418147      -1.061048       0.007662      -0.024734       0.020140       0.032804       0.003255       0.000704      -0.013746      -0.030515      -0.028430      -0.015592      -0.010033       0.025625             10.384269      10.994527      -3.884184      -3.396443      10.851150      -1.185205       9.307131           0.000171
          268              C      12.913678       4.844649       5.851170      -0.092090      32.922467 0.41871784E+03  0.97604215E+04                                 8.952826                            6.836638       0.202476       2.043544                    0.999773      28.788030      82.641499       0.627717       0.418596      -1.061898       0.026682      -0.006101      -0.014689       0.031063      -0.001456      -0.017758       0.004296       0.029337      -0.015808      -0.017012      -0.010332       0.027344             10.430612       9.794205      -3.868916      -2.327328      12.151127      -2.287320       9.346503           0.000259
          269              C      13.188335       3.591829       6.314261      -0.158455      37.208749 0.45454862E+03  0.10848223E+05                                 9.759545                            7.187205      -0.048374       1.958244                    0.998728      30.105721      88.318339       0.602222       0.426158      -1.053956       0.004375       0.001763      -0.012870       0.013707       0.010798      -0.004347       0.008169       0.020462      -0.002639      -0.019106       0.003747       0.015359             11.623612      11.602994      -4.596679      -3.505848      13.122367      -1.561610      10.145474           0.000642
          270              C      14.349603      26.047965       5.799622       0.134061      34.804816 0.36538849E+03  0.82181171E+04                                 9.376865                            6.445339      -0.011595       2.014362                    0.999410      25.740829      72.182732       0.638735       0.426352      -1.058833      -0.013277      -0.040926       0.034133       0.054921      -0.010084       0.012928       0.004010      -0.013228      -0.021014      -0.021172       0.005178       0.015994             11.953578      13.384753      -6.458789      -4.008731      13.647957      -0.356421       8.828025           0.003357
          271              C      17.382079       0.690346       1.095616       0.134628      31.237592 0.37072903E+03  0.83788136E+04                                 8.715989                            6.509788      -0.089129       1.988951                    0.999550      25.944971      73.224991       0.632225       0.428655      -1.056111       0.005921       0.047247       0.024166       0.053398      -0.002914       0.000702       0.009603       0.021655       0.046124      -0.021412       0.003506       0.017907              9.977339       4.342226       0.513854      -0.088697      11.469559      -2.348321      14.120230           0.004501
          272              C      28.989440      12.964465      21.012749      -0.174527      35.266093 0.49265458E+03  0.12004717E+05                                 9.445066                            7.522405      -0.143586       1.918966                    0.998512      30.964160      91.986907       0.583572       0.430727      -1.050447       0.000855      -0.010372       0.002605       0.010728       0.007069      -0.001552      -0.012384      -0.031535      -0.021563      -0.014139      -0.011455       0.025594             10.229003       5.163753       0.418647       0.086787      13.291804      -0.852017      12.231451           0.000102
          273              C      28.917885      12.248961      19.847839      -0.074626      29.536568 0.39917952E+03  0.91862726E+04                                 8.264614                            6.650010       0.135991       2.024714                    0.999730      28.420549      80.828430       0.640660       0.415439      -1.064860      -0.002206      -0.025342       0.012907       0.028525       0.005514      -0.002557      -0.008568      -0.029847       0.075276      -0.028475       0.000197       0.028278              8.772438       4.370505       0.250677       0.076472      12.031141       0.325487       9.915667           0.000169
          274              C      15.543482       3.977960       0.927449       0.310105      38.400676 0.33673027E+03  0.74685196E+04                                10.177918                            6.511375       0.169649       2.085311                    0.999548      24.865956      70.719557       0.584870       0.472166      -1.025517      -0.027385       0.000749      -0.027103       0.038537       0.016694      -0.112404       0.018131       0.042536      -0.109379      -0.122153       0.001913       0.120240             13.324764      16.687482      -4.031631       9.982654       7.302441      -3.660670      15.984370          -0.001610
          275              C      26.868330      15.531037      19.663194       0.244227      32.267535 0.36275999E+03  0.81910750E+04                                 9.047427                            6.751721       0.131333       2.058123                    0.999619      25.754146      73.728715       0.575630       0.471239      -1.026766      -0.030510      -0.001492       0.062404       0.069479       0.000599       0.077284      -0.019635       0.065659      -0.228564      -0.112176       0.007588       0.104588              9.949327       9.260727      -0.379320      -5.100585       5.668707      -0.678177      14.918548          -0.000533
          276              C      26.232690      15.637210      20.923173      -0.137755      49.526839 0.49545592E+03  0.11939022E+05                                11.251687                            7.296222       0.069849       2.005571                    0.998679      29.047516      82.359486       0.630841       0.402923      -1.081634       0.008199      -0.017926      -0.012042       0.023099      -0.009504       0.004860       0.002730       0.114484       0.228388      -0.096147       0.019584       0.076563             14.497595      22.901568      -2.666647       2.215764       6.611303      -1.448363      13.979914           0.008457
          277              C      24.823845      15.643673      21.051199       0.109890      35.852994 0.41986608E+03  0.97795446E+04                                 9.592921                            6.931463      -0.161909       1.949762                    0.999349      27.008893      77.133663       0.612813       0.429112      -1.056880      -0.009002      -0.007595      -0.003059       0.012169      -0.004624      -0.001910      -0.005238       0.021543       0.030711      -0.017922       0.006472       0.011450             12.081828      21.224326      -0.974530       0.957707       5.371661       0.724957       9.649498           0.000659
          278              C      23.992244      15.374088      19.924739      -0.128322      32.773668 0.43264912E+03  0.10200701E+05                                 8.998789                            7.010412      -0.011842       1.973284                    0.999273      29.583304      86.309433       0.609859       0.425973      -1.053883      -0.009097      -0.002732       0.014724       0.017521      -0.005291      -0.012231       0.003616      -0.030355       0.045467      -0.026844       0.006151       0.020693             10.515409      17.166396       0.458681       1.841102       5.037637       0.905683       9.342195           0.001238
          279              C      22.637869      15.367164      20.036709      -0.133081      33.075963 0.43900727E+03  0.10398466E+05                                 9.082576                            7.091928      -0.109161       1.941980                    0.998820      29.806206      87.435923       0.601894       0.429624      -1.050622       0.011547      -0.005236       0.013315       0.018386       0.003998       0.016469      -0.000209      -0.034679       0.018399      -0.028605       0.012744       0.015861             10.493074      16.602308       0.528360       0.197207       5.163450       1.421794       9.713463           0.000842
          280              C      10.461111       4.111827       0.137322       0.113047      35.962045 0.41686313E+03  0.96901237E+04                                 9.618756                            6.907032      -0.140803       1.958253                    0.999387      26.886592      76.653885       0.613973       0.429161      -1.057075       0.010294      -0.004676       0.002715       0.011627       0.001387      -0.005334       0.005431       0.026132       0.021015      -0.017994       0.004041       0.013953             12.174580      21.212853       0.748916       1.073339       5.479985       1.414365       9.830901           0.000432
          281              C      11.273555       4.357638       1.257866      -0.131425      33.030661 0.43975914E+03  0.10416872E+05                                 9.090880                            7.101000      -0.048190       1.962679                    0.999069      29.707310      87.042902       0.601351       0.429987      -1.050789       0.012993      -0.004608      -0.007813       0.015846       0.003848      -0.017255      -0.000175      -0.023166       0.059376      -0.028167       0.002021       0.026146             10.695529      17.349260       0.067349       1.742199       5.277643       1.063607       9.459683           0.001737
          282              C      12.644548       4.346098       1.150544      -0.128880      32.904219 0.45170693E+03  0.10782469E+05                                 9.089967                            7.217067      -0.140527       1.932294                    0.998540      29.979088      88.462205       0.593401       0.432410      -1.048279      -0.019181      -0.008358      -0.009902       0.023148      -0.002522       0.018905       0.000395      -0.024322       0.027300      -0.026865       0.007720       0.019145             10.469465      16.767156      -0.837675      -0.068130       5.174159       0.654835       9.467082           0.001033
          283              C       9.039571       4.132138       0.236193      -0.129198      49.352481 0.47595396E+03  0.11361073E+05                                11.243335                            7.162495       0.069499       2.009925                    0.998600      28.729527      81.226430       0.634829       0.404199      -1.080156      -0.008348      -0.008498       0.014931       0.019101       0.005983       0.004670       0.032530       0.100047       0.189571      -0.088812       0.018001       0.070811             14.691353      22.677072       1.897088       1.768734       7.449677       3.547474      13.947310           0.008576
          284              C       8.364464       4.426881       1.421385       0.236108      33.858272 0.36320745E+03  0.81927868E+04                                 9.265951                            6.704476       0.163125       2.062753                    0.999803      25.836569      73.605890       0.585090       0.464094      -1.032068       0.029280      -0.024960      -0.051106       0.063969       0.020302       0.087333      -0.009304       0.063121      -0.221197      -0.117657       0.005755       0.111902             10.584451      10.095125      -1.756287      -5.797464       6.832478       3.679643      14.825749          -0.000775
          285              C      19.766399      15.332313      20.260226       0.311018      40.120998 0.33909846E+03  0.75315858E+04                                10.450727                            6.527731       0.154164       2.080670                    0.999496      24.859725      70.670168       0.585215       0.471227      -1.026388       0.023649       0.007666       0.030274       0.039173      -0.035991      -0.106752      -0.015722       0.043392      -0.114698      -0.122058       0.003308       0.118751             13.954843      16.880964       5.542662       9.908564       8.724389       5.467055      16.259176          -0.003117
          286              C      19.477648      19.481966       4.854849       0.128741      34.571797 0.36995142E+03  0.83414604E+04                                 9.319267                            6.472793       0.002470       2.017214                    0.999448      25.815107      72.335382       0.639645       0.424688      -1.060522      -0.043387      -0.001276      -0.034082       0.055187      -0.012010      -0.005127      -0.012952      -0.001600      -0.025726      -0.021258       0.003202       0.018056             11.697586      10.708990      -5.630205       1.716380      15.757030       3.114111       8.626740           0.003471
          287              C      19.769614      18.171212       4.394716      -0.155996      37.137594 0.45144686E+03  0.10772698E+05                                 9.785753                            7.188914      -0.111704       1.936886                    0.998709      30.258894      89.218676       0.597912       0.429290      -1.050375       0.000675       0.002440       0.017317       0.017501       0.015737      -0.010867       0.000945      -0.002613      -0.002418      -0.019629       0.000879       0.018750             11.571185      11.242755      -4.222678       2.944174      13.412836       2.403669      10.057963           0.000760
          288              C      20.874255      17.582886       4.911890      -0.094228      32.753753 0.41190956E+03  0.95726223E+04                                 8.927899                            6.777800       0.184767       2.038016                    0.999770      28.847214      82.973545       0.630188       0.418222      -1.061006      -0.006828       0.024785       0.020981       0.033183       0.004528      -0.000502       0.013763      -0.029702      -0.024817      -0.015202      -0.009969       0.025171             10.377380      10.984553      -3.882514       3.389913      10.848313       1.185670       9.299273           0.000175
          289              C      21.707472      18.236071       5.851170      -0.093235      32.958726 0.41938164E+03  0.97800099E+04                                 8.960299                            6.843457       0.197049       2.041757                    0.999770      28.807961      82.722828       0.627196       0.418768      -1.061763      -0.025711       0.006165      -0.014575       0.030191      -0.001946       0.017947      -0.003866       0.030301      -0.013506      -0.016400      -0.011392       0.027792             10.438669       9.799949      -3.872527       2.326807      12.162371       2.290142       9.353686           0.000264
          290              C      21.432817      19.488892       6.314261      -0.156964      37.207080 0.45454774E+03  0.10849097E+05                                 9.764245                            7.191856      -0.053193       1.956794                    0.998660      30.100904      88.331780       0.601393       0.426711      -1.053527      -0.003732      -0.001341      -0.012454       0.013070       0.010988       0.004261      -0.007558       0.019631      -0.005376      -0.018351       0.002678       0.015673             11.628433      11.606944      -4.601337       3.504053      13.130889       1.562142      10.147466           0.000648
          291              C      20.271628      20.113455       5.799622       0.134966      34.743945 0.36473371E+03  0.81996094E+04                                 9.365427                            6.439198      -0.009787       2.015303                    0.999421      25.717838      72.098673       0.639102       0.426304      -1.058876       0.012708       0.041253       0.035539       0.055913      -0.010229      -0.013373      -0.004289      -0.014134      -0.028115      -0.022497       0.005074       0.017423             11.936827      13.362455      -6.447370       3.999548      13.631922       0.359239       8.816103           0.003358
          292              C      17.239055      22.390358       1.095616       0.132006      31.276226 0.37127752E+03  0.83935452E+04                                 8.718016                            6.510989      -0.083696       1.990389                    0.999521      25.969495      73.282537       0.632751       0.428180      -1.056500      -0.006521      -0.049023       0.024174       0.055047      -0.002411      -0.001382      -0.009076       0.023548       0.046543      -0.022016       0.004247       0.017769              9.979670       4.343175       0.513761       0.088154      11.470257       2.346659      14.125577           0.004504
          293              C      28.712543      33.197007      21.012749      -0.174558      35.259143 0.49254601E+03  0.12001278E+05                                 9.444101                            7.522397      -0.141690       1.919574                    0.998505      30.959253      91.965986       0.583483       0.430821      -1.050401      -0.000516       0.011467       0.002714       0.011795       0.005769       0.002094       0.012149      -0.030561      -0.020415      -0.012940      -0.011638       0.024578             10.227426       5.163935       0.417908      -0.087061      13.284647       0.852334      12.233696           0.000103
          294              C      28.784012      10.831806      19.847839      -0.077586      29.632334 0.40089597E+03  0.92360135E+04                                 8.283122                            6.665200       0.134687       2.023619                    0.999724      28.479923      81.051943       0.639775       0.415553      -1.064748       0.002423       0.024527       0.012969       0.027850       0.005009       0.002380       0.007811      -0.028396       0.076399      -0.027810      -0.000227       0.028037              8.791813       4.379977       0.250842      -0.076797      12.059612      -0.328230       9.935849           0.000169
          295              C      19.077652      19.102743       0.927449       0.309455      38.385853 0.33655938E+03  0.74638459E+04                                10.176523                            6.510399       0.160208       2.082803                    0.999534      24.858368      70.695772       0.584817       0.472264      -1.025455       0.028646      -0.000554      -0.028105       0.040135       0.015720       0.112660      -0.017886       0.042893      -0.108530      -0.121909       0.001335       0.120573             13.323010      16.685855      -4.031473      -9.981416       7.301919       3.660805      15.981257          -0.001604
          296              C      30.833648      30.630430      19.663194       0.244039      32.252790 0.36254074E+03  0.81844466E+04                                 9.042205                            6.747879       0.138022       2.060185                    0.999616      25.748427      73.691837       0.576056       0.470987      -1.026958       0.030483       0.001587       0.062013       0.069118       0.001000      -0.077265       0.020440       0.065844      -0.231078      -0.113053       0.008188       0.104865              9.943585       9.254881      -0.378677       5.097578       5.665798       0.678222      14.910076          -0.000534
          297              C      31.469292      30.524261      20.923173      -0.138521      49.597129 0.49629334E+03  0.11964474E+05                                11.261910                            7.302338       0.065517       2.003864                    0.998636      29.075220      82.461233       0.630571       0.402918      -1.081617      -0.008722       0.018504      -0.011992       0.023713      -0.008746      -0.005166      -0.001646       0.115117       0.227539      -0.096166       0.019845       0.076321             14.511265      22.924617      -2.669763      -2.217203       6.617335       1.450293      13.991843           0.008452
          298              C      32.878138      30.517799      21.051199       0.110168      35.833101 0.41959263E+03  0.97715299E+04                                 9.589116                            6.928841      -0.164280       1.949327                    0.999361      27.001150      77.103673       0.612981       0.429067      -1.056913       0.008401       0.006344      -0.002117       0.010738      -0.003772       0.001944       0.005708       0.021308       0.029408      -0.017504       0.006226       0.011278             12.076504      21.213223      -0.973812      -0.957130       5.369811      -0.724706       9.646478           0.000658
          299              C      33.709735      30.787380      19.924739      -0.128612      32.780297 0.43273232E+03  0.10203215E+05                                 8.999892                            7.010822      -0.011049       1.973625                    0.999305      29.584785      86.317813       0.609872       0.425941      -1.053896       0.008167       0.002088       0.015726       0.017842      -0.006158       0.011213      -0.002873      -0.030327       0.048977      -0.027088       0.006373       0.020715             10.517006      17.169176       0.458752      -1.841235       5.038122      -0.905613       9.343719           0.001234
          300              C      11.983410      30.794304      20.036709      -0.133186      33.111200 0.43958985E+03  0.10416066E+05                                 9.090162                            7.097318      -0.110913       1.941097                    0.998830      29.823262      87.511473       0.601558       0.429707      -1.050536      -0.012035       0.005276       0.014437       0.019522       0.003785      -0.016631       0.000127      -0.035097       0.016141      -0.028696       0.012609       0.016087             10.502530      16.619805       0.528506      -0.195122       5.167326      -1.422456       9.720460           0.000838
          301              C       1.079320      18.968874       0.137322       0.112356      35.968187 0.41695060E+03  0.96919720E+04                                 9.616333                            6.905495      -0.140295       1.958349                    0.999381      26.891586      76.649485       0.614387       0.428880      -1.057323      -0.008609       0.005774       0.002037       0.010564       0.001817       0.005169      -0.005437       0.025593       0.019609      -0.017629       0.004092       0.013536             12.170710      21.203014       0.748888      -1.073033       5.478499      -1.414415       9.830616           0.000432
          302              C      23.347581      18.723066       1.257866      -0.128835      32.922919 0.43795380E+03  0.10363020E+05                                 9.068243                            7.083296      -0.041765       1.965030                    0.999074      29.649235      86.814708       0.602524       0.429609      -1.051063      -0.013853       0.004704      -0.009550       0.017471       0.004009       0.017571       0.000124      -0.022062       0.055134      -0.027487       0.002203       0.025284             10.667425      17.294541       0.066380      -1.730592       5.264708      -1.062780       9.443026           0.001738
          303              C      21.976587      18.734606       1.150544      -0.129111      32.938770 0.45228947E+03  0.10800235E+05                                 9.098840                            7.224281      -0.143226       1.931230                    0.998552      29.997475      88.542511       0.592769       0.432717      -1.048056       0.017499       0.007755      -0.007660       0.020616      -0.002542      -0.019700      -0.000869      -0.024318       0.031591      -0.027805       0.007086       0.020719             10.479889      16.786081      -0.839814       0.073242       5.179029      -0.655142       9.474555           0.001033
          304              C       2.500861      18.948563       0.236193      -0.131227      49.502658 0.47765657E+03  0.11412278E+05                                11.263334                            7.174423       0.065913       2.008102                    0.998549      28.790692      81.445923       0.634395       0.404101      -1.080185       0.008334       0.008780       0.014718       0.019057       0.007684      -0.005382      -0.032788       0.098898       0.187746      -0.088266       0.017629       0.070637             14.717860      22.718833       1.901978      -1.773188       7.462695      -3.554689      13.972051           0.008576
          305              C       3.175972      18.653824       1.421385       0.236505      33.857375 0.36317639E+03  0.81922625E+04                                 9.267262                            6.705386       0.163985       2.062936                    0.999805      25.835542      73.614067       0.584869       0.464260      -1.031932      -0.029293       0.025533      -0.052543       0.065352       0.021065      -0.087911       0.009894       0.063059      -0.221952      -0.118524       0.006033       0.112491             10.585610      10.095161      -1.756046       5.797489       6.833380      -3.680315      14.828290          -0.000774
          306              C      14.854881      30.829156      20.260226       0.309724      40.113646 0.33900761E+03  0.75288693E+04                                10.447521                            6.525723       0.156370       2.081482                    0.999494      24.859987      70.661676       0.585473       0.471063      -1.026504      -0.024657      -0.008031       0.031299       0.040646      -0.035628       0.107700       0.014496       0.042312      -0.119310      -0.123044       0.003576       0.119468             13.950366      16.875401       5.540688      -9.905053       8.721377      -5.464738      16.254319          -0.003117
          307              C      20.909342      13.707423      15.418053       0.128560      34.557027 0.36975841E+03  0.83364596E+04                                 9.318645                            6.472579      -0.000931       2.016338                    0.999452      25.808989      72.327861       0.639403       0.424882      -1.060345       0.003042      -0.042495      -0.032596       0.053643       0.013889       0.013189      -0.005731       0.001156      -0.023698      -0.022588       0.003283       0.019305             11.696173      15.751857       5.628867      -3.112076      10.709776       1.718207       8.626887           0.003476
          308              C      22.220095      13.999393      14.957920      -0.157120      37.156908 0.45177233E+03  0.10782118E+05                                 9.786904                            7.189653      -0.113885       1.936164                    0.998727      30.270802      89.252822       0.598128       0.429069      -1.050538      -0.002006       0.000008       0.017413       0.017528      -0.013500      -0.000149      -0.011085       0.001830      -0.003832      -0.017531       0.000007       0.017524             11.572415      13.413762       4.223765      -2.403247      11.244637       2.944609      10.058847           0.000763
          309              C      22.808427      15.104036      15.475095      -0.092942      32.749105 0.41179766E+03  0.95697727E+04                                 8.930369                            6.779861       0.183845       2.037808                    0.999755      28.839265      82.960959       0.629650       0.418590      -1.060729      -0.023589      -0.007033       0.020001       0.031716      -0.005195      -0.013870       0.000541       0.030461      -0.022421      -0.014447      -0.011133       0.025581             10.380423      10.848811       3.884255      -1.183802      10.990412       3.392916       9.302046           0.000164
          310              C      22.155247      15.937251      16.414375      -0.089240      32.841404 0.41744646E+03  0.97228683E+04                                 8.935486                            6.824164       0.205509       2.044972                    0.999794      28.745935      82.472614       0.628613       0.418340      -1.062117      -0.005894      -0.024601      -0.013433       0.028643       0.004042       0.004055       0.018404      -0.027947      -0.018105      -0.016727      -0.011238       0.027965             10.409657      12.125438       3.864932      -2.276767       9.780167       2.323222       9.323366           0.000261
          311              C      20.902427      15.662592      16.877466      -0.159681      37.273388 0.45558702E+03  0.10879770E+05                                 9.775310                            7.200210      -0.054189       1.956240                    0.998681      30.129552      88.430625       0.601046       0.426727      -1.053550       0.000659      -0.004928      -0.012988       0.013907      -0.010065       0.008788       0.003674      -0.020445      -0.003782      -0.018868       0.003891       0.014976             11.642465      13.148676       4.613109      -1.559720      11.622641       3.506855      10.156078           0.000651
          312              C      20.277858      14.501401      16.362826       0.133586      34.791786 0.36529111E+03  0.82153184E+04                                 9.372662                            6.443475      -0.008828       2.015337                    0.999428      25.741439      72.180011       0.638982       0.426219      -1.058924      -0.040306       0.013960       0.034187       0.054665       0.009862       0.004372      -0.012865       0.013800      -0.021442      -0.021306       0.005422       0.015883             11.946545      13.642301       6.452277      -0.359588      13.373098       4.003867       8.824236           0.003371
          313              C      18.000929      11.468820      11.658820       0.133451      31.253158 0.37095090E+03  0.83846527E+04                                 8.716458                            6.509980      -0.082553       1.990890                    0.999542      25.953500      73.240414       0.632504       0.428424      -1.056307       0.047759      -0.005657       0.023721       0.053625       0.000840       0.009605      -0.001339      -0.022332       0.045507      -0.021335       0.003552       0.017782              9.978060      11.468352      -0.513570      -2.348559       4.342323       0.088312      14.123504           0.004515
          314              C      18.734662      11.401884      10.449544      -0.174772      35.297616 0.49319797E+03  0.12022274E+05                                 9.454600                            7.530390      -0.147150       1.917547                    0.998497      30.983149      92.084935       0.582768       0.431166      -1.050091      -0.010606      -0.001373       0.002978       0.011102      -0.005935      -0.012070       0.003149       0.030833      -0.023862      -0.013421      -0.011751       0.025173             10.239119      13.301405      -0.418343      -0.853326       5.168890      -0.087228      12.247064           0.000117
          315              C      18.019158      11.473432       9.284634      -0.076082      29.576435 0.39988734E+03  0.92066094E+04                                 8.270112                            6.654113       0.140709       2.025737                    0.999731      28.449299      80.927161       0.640723       0.415216      -1.065006      -0.025115       0.003536       0.013490       0.028727      -0.005208      -0.007917       0.002718       0.028964       0.072479      -0.027505       0.000437       0.027068              8.778383      12.038785      -0.250671       0.324316       4.373107      -0.076502       9.923256           0.000201
          316              C      21.288550      13.307428      11.490654       0.308293      38.457688 0.33729236E+03  0.74838832E+04                                10.186259                            6.515972       0.173863       2.086098                    0.999571      24.886580      70.785019       0.584793       0.472045      -1.025613       0.001237       0.029409      -0.026677       0.039725      -0.016688       0.017866       0.113578      -0.040871      -0.105731      -0.122845       0.002020       0.120825             13.336419       7.308321       4.035871      -3.664691      16.702304      -9.992535      15.998634          -0.001594
          317              C      21.301241      13.522998       9.099989       0.240798      32.341765 0.36375938E+03  0.82184017E+04                                 9.055346                            6.757119       0.136057       2.059241                    0.999625      25.793996      73.838053       0.575961       0.470696      -1.027173      -0.001743       0.030606       0.062677       0.069772      -0.001522      -0.019109      -0.077852      -0.066516      -0.235165      -0.114121       0.008324       0.105797              9.958516       5.673693       0.379751      -0.679651       9.268123       5.104948      14.933732          -0.000512
          318              C      21.407416      14.158642      10.359968      -0.137118      49.474030 0.49480930E+03  0.11919333E+05                                11.243681                            7.291312       0.073710       2.006884                    0.998617      29.027667      82.284180       0.631084       0.402907      -1.081664      -0.018814      -0.009436      -0.013278       0.024886       0.008493       0.002435      -0.004968      -0.114288       0.224072      -0.095163       0.020010       0.075153             14.486703       6.606794       2.664133      -1.446805      22.882751      -2.211782      13.970563           0.008445
          319              C      21.413884      15.567488      10.487994       0.112488      35.805500 0.41918586E+03  0.97604783E+04                                 9.588935                            6.928879      -0.169261       1.947830                    0.999368      26.982432      77.064314       0.612479       0.429488      -1.056569      -0.006734       0.008525      -0.002097       0.011065       0.004243      -0.004765       0.002112      -0.023591       0.031741      -0.018701       0.006907       0.011794             12.076729       5.369813       0.974100       0.724612      21.215940      -0.956411       9.644434           0.000651
          320              C      21.144303      16.399084       9.361534      -0.128053      32.764367 0.43254557E+03  0.10197198E+05                                 8.995775                            7.008613      -0.009962       1.973990                    0.999293      29.575350      86.269263       0.610090       0.425857      -1.054002      -0.001809       0.009697       0.014850       0.017827       0.005475       0.003158       0.012510       0.029886       0.047606      -0.027129       0.006041       0.021089             10.511512       5.036420      -0.458636       0.905190      17.159960      -1.840564       9.338157           0.001247
          321              C      21.137383      17.753460       9.473504      -0.135235      33.133870 0.44002133E+03  0.10428628E+05                                 9.093227                            7.100441      -0.108758       1.941696                    0.998792      29.840688      87.566399       0.601484       0.429663      -1.050585      -0.005190      -0.011629       0.014091       0.018993      -0.003824       0.000006      -0.016412       0.037944       0.020660      -0.030031       0.013268       0.016763             10.505501       5.169510      -0.528985       1.423355      16.623383      -0.196571       9.723610           0.000820
          322              C      21.422434      18.389797      10.700526       0.113756      35.955275 0.41679105E+03  0.96881030E+04                                 9.617584                            6.906608      -0.145980       1.956573                    0.999407      26.885435      76.651121       0.613965       0.429183      -1.057053      -0.004593      -0.008220       0.001769       0.009581      -0.000048       0.005803       0.005465      -0.028102       0.019056      -0.018636       0.003772       0.014864             12.172341       5.479478      -0.748764       1.414374      21.207508      -1.073203       9.830037           0.000414
          323              C      21.668243      17.577358      11.821071      -0.131363      32.987571 0.43906943E+03  0.10396065E+05                                 9.080924                            7.093499      -0.044446       1.963900                    0.999055      29.685154      86.948676       0.601937       0.429753      -1.050972      -0.005586      -0.012683      -0.008815       0.016425      -0.002444      -0.000255       0.017110       0.023645       0.057867      -0.027860       0.002291       0.025569             10.682873       5.272258      -0.066921       1.063381      17.324268      -1.737205       9.452094           0.001721
          324              C      21.656697      16.206364      11.713749      -0.130176      32.943751 0.45243765E+03  0.10804320E+05                                 9.097678                            7.223600      -0.140405       1.931978                    0.998467      30.001556      88.547733       0.593045       0.432494      -1.048224      -0.006475       0.020257      -0.008074       0.022748       0.003075       0.000817      -0.019607       0.023953       0.023233      -0.027202       0.008312       0.018891             10.478448       5.178729       0.839313       0.655124      16.783717       0.070618       9.472898           0.001037
          325              C      21.442750      19.811337      10.799398      -0.129983      49.378559 0.47629408E+03  0.11370658E+05                                11.244415                            7.163405       0.075342       2.011395                    0.998623      28.741905      81.253503       0.635039       0.404013      -1.080334      -0.009886       0.009952       0.015214       0.020695      -0.005036       0.032729      -0.005381      -0.099152       0.186270      -0.087903       0.017885       0.070018             14.692461       7.450533      -1.897330       3.548061      22.678160      -1.768748      13.948689           0.008509
          326              C      21.737495      20.486450      11.984589       0.236346      33.855080 0.36317886E+03  0.81918847E+04                                 9.264466                            6.703738       0.166051       2.063552                    0.999807      25.836993      73.603120       0.585192       0.464029      -1.032117      -0.025814      -0.029501      -0.050084       0.063601      -0.021587      -0.009955      -0.087932      -0.062571      -0.219155      -0.118027       0.005810       0.112217             10.582253       6.831451       1.755741       3.678567      10.093147       5.795976      14.822162          -0.000788
          327              C      21.102542      20.624930       9.697022       0.310968      40.068935 0.33864205E+03  0.75184427E+04                                10.439045                            6.521481       0.157445       2.081909                    0.999474      24.845342      70.600629       0.585782       0.470959      -1.026599       0.007214      -0.023644       0.029694       0.038637       0.033772      -0.015399       0.107547      -0.043164      -0.120685      -0.122812       0.003862       0.118950             13.938074       8.714589      -5.534966       5.459520      16.859824      -9.895193      16.239809          -0.003128
          328              C      13.711841       9.373329      15.418053       0.127108      34.584903 0.37010602E+03  0.83461415E+04                                 9.323997                            6.475713      -0.000750       2.016122                    0.999435      25.820269      72.364190       0.639243       0.424894      -1.060352      -0.000284       0.043674      -0.032012       0.054151       0.014787      -0.013735       0.005890      -0.000235      -0.027524      -0.023935       0.003281       0.020654             11.703908      15.765576       5.633307       3.115881      10.714586      -1.718026       8.631560           0.003472
          329              C      12.401086       9.081358      14.957920      -0.154274      37.062289 0.45028042E+03  0.10737488E+05                                 9.769341                            7.175882      -0.106895       1.938684                    0.998712      30.225329      89.077501       0.598946       0.428843      -1.050690       0.003744       0.000193       0.018358       0.018737      -0.014923       0.001195       0.009803       0.002303      -0.001675      -0.018475       0.001126       0.017349             11.551668      13.386152       4.209287       2.401581      11.224324      -2.943745      10.044528           0.000755
          330              C      11.812837      31.057416      15.475095      -0.092236      32.722096 0.41132890E+03  0.95564304E+04                                 8.926267                            6.775655       0.184513       2.038065                    0.999736      28.825203      82.917608       0.629876       0.418547      -1.060725       0.022629       0.004988       0.020492       0.030933      -0.003520       0.014300      -0.000443       0.031173      -0.024788      -0.014598      -0.011446       0.026044             10.376274      10.845876       3.882074       1.185432      10.984905      -3.391294       9.298042           0.000158
          331              C      12.466020      30.224205      16.414375      -0.093334      32.954791 0.41923612E+03  0.97754870E+04                                 8.957717                            6.840204       0.207722       2.045035                    0.999778      28.807753      82.709677       0.627647       0.418515      -1.061954       0.007120       0.026124      -0.014513       0.030721       0.002010      -0.004599      -0.017211      -0.027282      -0.014001      -0.016358      -0.009798       0.026155             10.436744      12.160275       3.873360       2.288974       9.799686      -2.326908       9.350270           0.000256
          332              C      13.718842      30.498866      16.877466      -0.158992      37.272951 0.45559512E+03  0.10880063E+05                                 9.771871                            7.196089      -0.052357       1.956594                    0.998711      30.134066      88.445641       0.601739       0.426231      -1.053851      -0.001495       0.004752      -0.012509       0.013465      -0.010796      -0.008571      -0.003978      -0.020736      -0.004894      -0.019224       0.003433       0.015790             11.638834      13.141976       4.606435       1.562866      11.617821      -3.508465      10.156707           0.000646
          333              C      14.343409      31.660055      16.362826       0.133142      34.798184 0.36533112E+03  0.82163742E+04                                 9.374596                            6.444100      -0.013809       2.013856                    0.999465      25.741588      72.179136       0.638915       0.426255      -1.058910       0.039406      -0.014218       0.033991       0.053948       0.009546      -0.004362       0.012739       0.011998      -0.021967      -0.020804       0.005501       0.015303             11.950183      13.645777       6.456754       0.357100      13.379438      -4.006275       8.825333           0.003367
          334              C      16.620242      11.611920      11.658820       0.133569      31.243405 0.37082743E+03  0.83812490E+04                                 8.714607                            6.508940      -0.083257       1.990685                    0.999534      25.950446      73.231538       0.632542       0.428430      -1.056293      -0.048727       0.005816       0.023639       0.054469       0.001722      -0.008689       0.000836      -0.022603       0.048114      -0.021481       0.003411       0.018070              9.975345      11.464011      -0.513454       2.343523       4.341686      -0.088175      14.120340           0.004514
          335              C      15.886504      11.678852      10.449544      -0.175069      35.290036 0.49309355E+03  0.12018737E+05                                 9.452767                            7.529699      -0.149834       1.916953                    0.998540      30.977897      92.056639       0.582800       0.431179      -1.050115       0.011668       0.000447       0.001664       0.011795      -0.006823       0.011609      -0.002532       0.030243      -0.019687      -0.013309      -0.011118       0.024427             10.236449      13.295276      -0.418098       0.851498       5.168395       0.087203      12.245677           0.000115
          336              C      16.602004      11.607300       9.284634      -0.078186      29.616701 0.40061848E+03  0.92275264E+04                                 8.277492                            6.660477       0.139439       2.025055                    0.999734      28.473358      81.009825       0.640384       0.415251      -1.064998       0.025190      -0.003131       0.013229       0.028625      -0.005216       0.008034      -0.001857       0.027549       0.074690      -0.027180      -0.000401       0.027581              8.785998      12.050995      -0.250799      -0.327597       4.377066       0.076661       9.929932           0.000199
          337              C      13.332620       9.773311      11.490654       0.310652      38.405993 0.33678073E+03  0.74699630E+04                                10.179416                            6.512166       0.168139       2.084855                    0.999579      24.866555      70.724168       0.584790       0.472210      -1.025487      -0.000359      -0.028014      -0.025929       0.038173      -0.017016      -0.018068      -0.112076      -0.041374      -0.102916      -0.121128       0.001543       0.119585             13.327204       7.303528       4.032617       3.661309      16.691805       9.985011      15.986280          -0.001600
          338              C      13.319921       9.557733       9.099989       0.244127      32.266370 0.36274498E+03  0.81902372E+04                                 9.045088                            6.750120       0.139537       2.060369                    0.999632      25.753706      73.713039       0.575915       0.471035      -1.026929       0.001743      -0.029932       0.060584       0.067597      -0.000648       0.020185       0.076886      -0.066449      -0.230619      -0.112523       0.007689       0.104833              9.946916       5.667217       0.379308       0.677488       9.258949      -5.099532      14.914583          -0.000520
          339              C      13.213749       8.922093      10.359968      -0.136861      49.459389 0.49463821E+03  0.11913992E+05                                11.241757                            7.290116       0.075439       2.007333                    0.998629      29.018668      82.250191       0.631138       0.402914      -1.081677       0.017816       0.008158      -0.012465       0.023224       0.009413      -0.003047       0.004726      -0.113487       0.221688      -0.094537       0.020201       0.074336             14.484724       6.605581       2.663881       1.446457      22.880720       2.213400      13.967872           0.008441
          340              C      13.207282       7.513247      10.487994       0.109729      35.859250 0.41994298E+03  0.97820131E+04                                 9.594455                            6.932343      -0.163850       1.949388                    0.999382      27.014056      77.156993       0.612727       0.429142      -1.056836       0.006454      -0.008925      -0.001538       0.011121       0.004383       0.005159      -0.002106      -0.022810       0.032640      -0.018667       0.006549       0.012119             12.084067       5.372594       0.974817      -0.725156      21.228054       0.959009       9.651552           0.000649
          341              C      13.476860       6.681648       9.361534      -0.129461      32.804359 0.43317904E+03  0.10216522E+05                                 9.003331                            7.013500      -0.014173       1.972444                    0.999325      29.601637      86.382532       0.609870       0.425827      -1.053953       0.002978      -0.007966       0.016781       0.018813       0.005089      -0.003703      -0.011667       0.030978       0.049309      -0.027310       0.005980       0.021329             10.520894       5.039952      -0.458700      -0.906438      17.174626       1.841684       9.348106           0.001238
          342              C      13.483780       5.327273       9.473504      -0.133158      33.103780 0.43946845E+03  0.10412431E+05                                 9.088408                            7.096096      -0.107996       1.942001                    0.998839      29.822690      87.505526       0.601643       0.429677      -1.050558       0.004220       0.012184       0.014176       0.019162      -0.004779       0.000026       0.016562       0.036278       0.016377      -0.029279       0.012275       0.017003             10.500402       5.166629      -0.528516      -1.422695      16.615329       0.196673       9.719247           0.000813
          343              C      13.198814      27.771640      10.700526       0.111970      35.984936 0.41720743E+03  0.96996146E+04                                 9.620273                            6.908247      -0.139693       1.958340                    0.999400      26.899189      76.682398       0.614170       0.428958      -1.057256       0.005098       0.010178       0.001887       0.011539      -0.000262      -0.006309      -0.005151      -0.027004       0.019462      -0.018432       0.004168       0.014264             12.176251       5.480756      -0.748453      -1.415009      21.214648       1.072723       9.833349           0.000410
          344              C      12.953009      28.584082      11.821071      -0.130212      32.966902 0.43874043E+03  0.10386442E+05                                 9.076993                            7.090542      -0.044190       1.964064                    0.999078      29.674232      86.912125       0.602094       0.429717      -1.050982       0.005684       0.014817      -0.009239       0.018364      -0.002988       0.000731      -0.017331       0.021992       0.055191      -0.027057       0.001888       0.025170             10.677707       5.270018      -0.065955      -1.063294      17.313565       1.733628       9.449537           0.001712
          345              C      12.964473       6.874376      11.713749      -0.131385      32.970855 0.45291055E+03  0.10818677E+05                                 9.103546                            7.228241      -0.144230       1.930798                    0.998534      30.018962      88.618068       0.592735       0.432598      -1.048138       0.007397      -0.018167      -0.009193       0.021662       0.003974      -0.000765       0.019434       0.024710       0.024468      -0.027549       0.008542       0.019007             10.485273       5.181985       0.840768      -0.655535      16.794763      -0.072349       9.479071           0.001029
          346              C      13.178498      26.350100      10.799398      -0.128576      49.308669 0.47548398E+03  0.11346590E+05                                11.235454                            7.158154       0.075886       2.011808                    0.998578      28.714561      81.161668       0.635154       0.404108      -1.080260       0.009870      -0.007813       0.013727       0.018625      -0.006261      -0.032829       0.005831      -0.099856       0.181715      -0.087712       0.018849       0.068863             14.680251       7.444946      -1.894744      -3.545399      22.656830       1.765919      13.938976           0.008510
          347              C      12.883757      25.674991      11.984589       0.235097      33.871001 0.36338375E+03  0.81976486E+04                                 9.267297                            6.705546       0.164492       2.063184                    0.999819      25.844101      73.628107       0.585125       0.464017      -1.032125       0.026216       0.030891      -0.052251       0.066119      -0.021783       0.009933       0.087570      -0.063006      -0.220782      -0.118100       0.005800       0.112300             10.586149       6.834111       1.756400      -3.680922      10.095802      -5.797718      14.828536          -0.000794
          348              C      13.518703      25.536503       9.697022       0.310966      40.109564 0.33899767E+03  0.75287313E+04                                10.448450                            6.526593       0.153073       2.080489                    0.999509      24.856282      70.655764       0.585293       0.471203      -1.026409      -0.007003       0.022394       0.028813       0.037158       0.034013       0.014345      -0.107668      -0.043078      -0.120006      -0.122485       0.003214       0.119271             13.951820       8.722702      -5.541184      -5.465922      16.876251       9.905727      16.256509          -0.003131
          349              C       7.937283      15.139101       4.854849       0.128460      34.555698 0.36981716E+03  0.83382999E+04                                 9.318769                            6.473549      -0.002677       2.015760                    0.999450      25.812026      72.343831       0.639273       0.424941      -1.060284      -0.042549       0.003210      -0.032668       0.053740       0.013802      -0.005678       0.013216      -0.000849      -0.023748      -0.022553       0.003332       0.019221             11.694334      10.709275       5.622237       1.722196      15.743154      -3.112180       8.630572           0.005590
          350              C       8.229258      16.449853       4.394716      -0.156745      37.138632 0.45155532E+03  0.10775653E+05                                 9.784052                            7.188159      -0.113865       1.936327                    0.998721      30.261408      89.220024       0.598161       0.429097      -1.050520      -0.000063      -0.002084       0.017418       0.017543      -0.013451      -0.011247      -0.000106      -0.001909      -0.003827      -0.017598       0.000007       0.017591             11.568165      11.241037       4.219719       2.944977      13.406290      -2.402691      10.057167           0.001017
          351              C       9.333903      17.038181       4.911890      -0.092627      32.731091 0.41155121E+03  0.95624587E+04                                 8.927155                            6.777887       0.184473       2.038194                    0.999754      28.827333      82.915355       0.629744       0.418597      -1.060741      -0.006938      -0.023506       0.020002       0.031635      -0.005311       0.000442      -0.013715      -0.030285      -0.022045      -0.014442      -0.010942       0.025383             10.376080      10.985865       3.880888       3.392193      10.842943      -1.183681       9.299432          -0.000536
          352              C      10.167116      16.384999       5.851170      -0.088910      32.823112 0.41719255E+03  0.97153130E+04                                 8.932183                            6.822113       0.206147       2.045355                    0.999794      28.734022      82.426943       0.628714       0.418343      -1.062133      -0.024546      -0.005783      -0.013431       0.028572       0.003888       0.018239       0.004104       0.027906      -0.017771      -0.016612      -0.011154       0.027765             10.405126       9.775330       3.861368       2.322546      12.119430      -2.276564       9.320618          -0.000502
          353              C       9.892452      15.132179       6.314261      -0.159325      37.255159 0.45537250E+03  0.10873357E+05                                 9.772442                            7.198730      -0.053985       1.956461                    0.998675      30.120173      88.397576       0.601081       0.426753      -1.053535      -0.004970       0.000560      -0.013005       0.013933      -0.009997       0.003610       0.008925       0.020473      -0.003764      -0.018926       0.003990       0.014935             11.638041      11.616863       4.608496       3.505837      13.143069      -1.560718      10.154190           0.000901
          354              C       8.731259      14.507615       5.799622       0.133491      34.790039 0.36534747E+03  0.82170868E+04                                 9.372703                            6.444429      -0.010420       2.014809                    0.999426      25.744460      72.195964       0.638852       0.426279      -1.058862       0.014155      -0.040344       0.034225       0.054766       0.009722      -0.012878       0.004321      -0.014006      -0.021448      -0.021278       0.005457       0.015821             11.944363      13.367359       6.444301       4.004266      13.638184      -0.363956       8.827545           0.005473
          355              C       5.698670      12.230696       1.095616       0.134126      31.232097 0.37083316E+03  0.83812288E+04                                 8.712434                            6.509323      -0.083178       1.990776                    0.999540      25.946315      73.214026       0.632489       0.428474      -1.056289      -0.005711       0.048451       0.023800       0.054282       0.000862      -0.001395       0.010247       0.022432       0.044949      -0.021637       0.003695       0.017942              9.970680       4.340940      -0.513814       0.087793      11.470109      -2.341215      14.100991           0.004055
          356              C      17.172162      24.504815      21.012749      -0.174269      35.263761 0.49277155E+03  0.12009061E+05                                 9.449052                            7.527749      -0.148180       1.917550                    0.998484      30.962600      92.007518       0.582810       0.431237      -1.050068      -0.001370      -0.010562       0.003031       0.011074      -0.005883       0.003197      -0.012140      -0.030134      -0.023655      -0.013315      -0.011588       0.024903             10.231713       5.166670      -0.418083      -0.087318      13.295309      -0.850589      12.233161          -0.000139
          357              C      17.243708      23.789311      19.847839      -0.075149      29.522209 0.39906073E+03  0.91820794E+04                                 8.258907                            6.646544       0.143695       2.027186                    0.999731      28.412168      80.775871       0.641239       0.415130      -1.065148       0.003519      -0.025052       0.013282       0.028573      -0.005165       0.002718      -0.007663      -0.028121       0.071320      -0.026902       0.000353       0.026549              8.765816       4.368187      -0.250373      -0.076397      12.022311       0.324331       9.906949          -0.000112
          358              C       7.537289      15.518310       0.927449       0.308135      38.468111 0.33736512E+03  0.74858796E+04                                10.187634                            6.516360       0.174647       2.086253                    0.999574      24.890517      70.797353       0.584820       0.471999      -1.025641       0.029371       0.001535      -0.026629       0.039675      -0.016701       0.113628       0.017890       0.041147      -0.105706      -0.122857       0.001894       0.120963             13.338520      16.706104       4.035876      -9.994694       7.308517      -3.664469      16.000938          -0.001588
          359              C      19.293285      27.071387      19.663194       0.240704      32.346568 0.36380281E+03  0.82196347E+04                                 9.056027                            6.757348       0.136141       2.059214                    0.999626      25.796711      73.847147       0.575973       0.470671      -1.027185       0.030744      -0.001455       0.062588       0.069747      -0.001544      -0.077923      -0.019135       0.066651      -0.234997      -0.114130       0.008241       0.105889              9.959425       9.269069       0.379465       5.105936       5.673929      -0.679629      14.935278          -0.000519
          360              C      19.928930      27.177560      20.923173      -0.137462      49.499894 0.49506088E+03  0.11927075E+05                                11.247642                            7.293252       0.073194       2.006601                    0.998617      29.036796      82.319625       0.630980       0.402917      -1.081643      -0.009382      -0.018627      -0.013304       0.024739       0.008473      -0.005009       0.002439       0.114697       0.224642      -0.095457       0.020108       0.075350             14.492388      22.893014       2.664455      -2.212278       6.608660      -1.447076      13.975491           0.008550
          361              C      21.337776      27.184023      21.051199       0.112473      35.813314 0.41925729E+03  0.97627027E+04                                 9.590589                            6.929603      -0.169928       1.947572                    0.999368      26.986132      77.080845       0.612420       0.429504      -1.056543       0.008488      -0.006615      -0.002134       0.010971       0.004203       0.002127      -0.004752       0.023773       0.031905      -0.018791       0.006936       0.011855             12.079392      21.221516       0.973727      -0.955975       5.370597       0.724850       9.646061           0.000747
          362              C      22.169371      26.914438      19.924739      -0.128119      32.769530 0.43261447E+03  0.10199319E+05                                 8.996967                            7.009320      -0.010352       1.973850                    0.999292      29.578011      86.281639       0.610034       0.425875      -1.053981       0.009711      -0.001686       0.014803       0.017784       0.005418       0.012532       0.003161      -0.029729       0.047744      -0.027074       0.005951       0.021123             10.513152      17.163063      -0.459222      -1.840649       5.037099       0.905394       9.339293           0.001270
          363              C      23.523747      26.907514      20.036709      -0.135213      33.136082 0.44004560E+03  0.10429420E+05                                 9.093860                            7.100772      -0.109031       1.941607                    0.998791      29.841665      87.572196       0.601449       0.429680      -1.050568      -0.011633      -0.005128       0.014068       0.018962      -0.003855      -0.016409      -0.000000      -0.037903       0.020728      -0.030023       0.013269       0.016755             10.506490      16.625275      -0.529403      -0.196307       5.169910       1.423473       9.724285           0.000891
          364              C      12.619659      15.652177       0.137322       0.113704      35.959012 0.41682396E+03  0.96891212E+04                                 9.618401                            6.906946      -0.146167       1.956503                    0.999407      26.886997      76.658187       0.613937       0.429191      -1.057042      -0.008208      -0.004563       0.001763       0.009555      -0.000065       0.005465       0.005818       0.028184       0.019107      -0.018690       0.003800       0.014889             12.173755      21.210551      -0.749236      -1.072964       5.479957       1.414515       9.830758           0.000475
          365              C      11.807221      15.897988       1.257866      -0.131406      32.994546 0.43916084E+03  0.10398897E+05                                 9.082483                            7.094409      -0.044950       1.963693                    0.999055      29.689152      86.966630       0.601870       0.429774      -1.050946      -0.012681      -0.005527      -0.008845       0.016419      -0.002469       0.017150      -0.000224      -0.023567       0.057946      -0.027865       0.002246       0.025619             10.684989      17.328372      -0.067283      -1.736992       5.273087       1.063629       9.453509           0.001803
          366              C      10.436227      15.886448       1.150544      -0.130386      32.956493 0.45262647E+03  0.10810109E+05                                 9.100215                            7.225205      -0.140857       1.931737                    0.998468      30.009492      88.580471       0.592959       0.432506      -1.048203       0.020270      -0.006362      -0.008100       0.022736       0.003033      -0.019629       0.000890      -0.023684       0.023402      -0.027129       0.008164       0.018965             10.481824      16.790064       0.839252       0.071377       5.180009       0.655385       9.475399           0.001074
          367              C      14.041199      15.672488       0.236193      -0.130010      49.382673 0.47632405E+03  0.11371590E+05                                11.245129                            7.163672       0.075252       2.011353                    0.998623      28.743003      81.258257       0.635020       0.404017      -1.080327       0.009934      -0.009877       0.015208       0.020677      -0.005044      -0.005374       0.032740       0.099202       0.186306      -0.087937       0.017905       0.070032             14.693705      22.680558      -1.897796      -1.768540       7.451068       3.548284      13.949489           0.008757
          368              C      14.716313      15.967231       1.421385       0.236333      33.856685 0.36319230E+03  0.81922722E+04                                 9.264782                            6.703868       0.166027       2.063536                    0.999807      25.837559      73.605362       0.585185       0.464029      -1.032116      -0.029482      -0.025811      -0.050088       0.063594      -0.021596      -0.087930      -0.009956       0.062607      -0.219189      -0.118031       0.005797       0.112234             10.582852      10.093904       1.755811       5.796609       6.831653       3.678651      14.822999          -0.000792
          369              C      26.395217      26.872663      20.260226       0.310963      40.069996 0.33864688E+03  0.75185848E+04                                10.439263                            6.521538       0.157452       2.081907                    0.999474      24.845598      70.601774       0.585778       0.470960      -1.026597      -0.023634       0.007216       0.029673       0.038615       0.033762       0.107539      -0.015390       0.043197      -0.120640      -0.122789       0.003837       0.118952             13.938454      16.860453      -5.535337      -9.895361       8.714969       5.459748      16.239939          -0.003120
          370              C       3.603164       7.941616       4.854849       0.127004      34.583491 0.37016413E+03  0.83479587E+04                                 9.324080                            6.476660      -0.002479       2.015550                    0.999433      25.823281      72.379902       0.639118       0.424951      -1.060294       0.043731      -0.000454      -0.032086       0.054241       0.014698       0.005834      -0.013764       0.000549      -0.027573      -0.023905       0.003330       0.020575             11.702013      10.714013       5.626641      -1.721994      15.756823       3.115984       8.635201           0.005592
          371              C       3.311188       6.630862       4.394716      -0.153898      37.044252 0.45006655E+03  0.10731130E+05                                 9.766553                            7.174428      -0.106903       1.938839                    0.998706      30.216015      89.045271       0.598974       0.428873      -1.050670       0.000265       0.003823       0.018364       0.018760      -0.014871       0.009965       0.001151      -0.002376      -0.001673      -0.018519       0.001122       0.017397             11.547501      11.220794       4.205269      -2.944133      13.378787       2.401055      10.042922           0.001010
          372              C      25.287244       6.042536       4.911890      -0.091921      32.704094 0.41108254E+03  0.95491212E+04                                 8.923056                            6.773684       0.185149       2.038453                    0.999735      28.813264      82.871993       0.629970       0.418555      -1.060738       0.004893       0.022546       0.020494       0.030859      -0.003635      -0.000345       0.014144      -0.030996      -0.024408      -0.014510      -0.011328       0.025838             10.371935      10.980367       3.878707      -3.390578      10.840004       1.185308       9.295435          -0.000539
          373              C      24.454035       6.695721       5.851170      -0.093001      32.936358 0.41897949E+03  0.97678437E+04                                 8.954394                            6.838139       0.208349       2.045415                    0.999778      28.795773      82.663731       0.627749       0.418518      -1.061969       0.026068       0.007007      -0.014510       0.030646       0.001857      -0.017047      -0.004648       0.027242      -0.013667      -0.016328      -0.009635       0.025963             10.432188       9.794827       3.869779      -2.326233      12.154232       2.288761       9.347504          -0.000502
          374              C      24.728700       7.948542       6.314261      -0.158637      37.254856 0.45538254E+03  0.10873708E+05                                 9.769038                            7.194637      -0.052170       1.956810                    0.998705      30.124726      88.412764       0.601772       0.426258      -1.053836       0.004794      -0.001399      -0.012525       0.013484      -0.010727      -0.003915      -0.008708       0.020765      -0.004878      -0.019278       0.003533       0.015745             11.634451      11.612071       4.601855      -3.507440      13.136443       1.563867      10.154838           0.000903
          375              C      25.889892       8.573105       5.799622       0.133049      34.796484 0.36538800E+03  0.82181597E+04                                 9.374655                            6.445067      -0.015396       2.013329                    0.999463      25.744616      72.195197       0.638784       0.426316      -1.058848      -0.014412       0.039442       0.034029       0.054050       0.009405       0.012753      -0.004311      -0.012205      -0.021970      -0.020775       0.005545       0.015230             11.948026      13.373713       6.448806      -4.006668      13.641718       0.361470       8.828646           0.005471
          376              C       5.841765      10.850008       1.095616       0.134249      31.222211 0.37070759E+03  0.83777655E+04                                 8.710558                            6.508263      -0.083886       1.990570                    0.999532      25.943181      73.204850       0.632527       0.428479      -1.056275       0.005872      -0.049419       0.023719       0.055130       0.001743       0.000892      -0.009333       0.022699       0.047556      -0.021746       0.003554       0.018191              9.967939       4.340290      -0.513698      -0.087660      11.465737       2.336189      14.097789           0.004054
          377              C      17.449121      21.656657      21.012749      -0.174569      35.256191 0.49266634E+03  0.12005501E+05                                 9.447213                            7.527039      -0.150864       1.916956                    0.998527      30.957370      91.979303       0.582843       0.431248      -1.050092       0.000445       0.011625       0.001715       0.011759      -0.006771      -0.002579       0.011678      -0.029541      -0.019469      -0.013004      -0.011156       0.024160             10.229046       5.166164      -0.417845       0.087291      13.289235       0.848760      12.231738          -0.000139
          378              C      17.377571      22.372156      19.847839      -0.077249      29.562096 0.39978495E+03  0.92027761E+04                                 8.266191                            6.652834       0.142417       2.026502                    0.999734      28.436028      80.857470       0.640908       0.415163      -1.065143      -0.003115       0.025126       0.013021       0.028470      -0.005173      -0.001858       0.007782      -0.026701       0.073537      -0.026577      -0.000492       0.027069              8.773328       4.372100      -0.250500       0.076556      12.034390      -0.327644       9.913495          -0.000112
          379              C       4.003145       7.562393       0.927449       0.310495      38.416471 0.33685383E+03  0.74719667E+04                                10.180799                            6.512558       0.168929       2.085012                    0.999583      24.870480      70.736432       0.584817       0.472164      -1.025515      -0.027975      -0.000658      -0.025881       0.038116      -0.017029      -0.112124      -0.018091       0.041650      -0.102889      -0.121138       0.001417       0.119721             13.329318      16.695612       4.032625       9.987187       7.303730       3.661093      15.988614          -0.001590
          380              C      15.327993      19.090080      19.663194       0.244035      32.271165 0.36278836E+03  0.81914682E+04                                 9.045770                            6.750351       0.139622       2.060342                    0.999632      25.756411      73.722106       0.575926       0.471011      -1.026941      -0.030070       0.001455       0.060495       0.067572      -0.000670       0.076958       0.020210       0.066583      -0.230453      -0.112533       0.007607       0.104926              9.947827       9.259896       0.379022      -5.100517       5.667455       0.677468      14.916129          -0.000523
          381              C      14.692352      18.983911      20.923173      -0.137205      49.485182 0.49488911E+03  0.11921712E+05                                11.245703                            7.292048       0.074922       2.007050                    0.998629      29.027778      82.285531       0.631034       0.402923      -1.081655       0.008104       0.017628      -0.012491       0.023075       0.009393       0.004767      -0.003051       0.113895       0.222257      -0.094830       0.020298       0.074532             14.490387      22.890941       2.664192       2.213895       6.607437       1.446726      13.972782           0.008549
          382              C      13.283506      18.977449      21.051199       0.109714      35.867072 0.42001447E+03  0.97842403E+04                                 9.596109                            6.933067      -0.164519       1.949129                    0.999382      27.017758      77.173529       0.612668       0.429159      -1.056810      -0.008888       0.006334      -0.001575       0.011027       0.004342      -0.002122       0.005145       0.022992       0.032802      -0.018755       0.006579       0.012176             12.086728      21.233619       0.974439       0.958580       5.373377      -0.725394       9.653187           0.000747
          383              C      12.451908      19.247030      19.924739      -0.129527      32.809572 0.43324867E+03  0.10218670E+05                                 9.004547                            7.014221      -0.014551       1.972309                    0.999323      29.604303      86.395071       0.609812       0.425846      -1.053931      -0.007980       0.002855       0.016734       0.018758       0.005032      -0.011689      -0.003706      -0.030820       0.049448      -0.027254       0.005893       0.021362             10.522565      17.177784      -0.459289       1.841778       5.040642      -0.906646       9.349268           0.001265
          384              C      11.097533      19.253954      20.036709      -0.133134      33.105938 0.43949175E+03  0.10413199E+05                                 9.089052                            7.096432      -0.108270       1.941913                    0.998838      29.823608      87.511266       0.601606       0.429695      -1.050539       0.012191       0.004159       0.014150       0.019135      -0.004809       0.016554       0.000031      -0.036230       0.016445      -0.029264       0.012272       0.016991             10.501406      16.617250      -0.528937       0.196412       5.167033      -1.422814       9.719935           0.000887
          385              C      22.001473       7.428524       0.137322       0.111918      35.988635 0.41723989E+03  0.97006189E+04                                 9.621078                            6.908577      -0.139878       1.958270                    0.999400      26.900732      76.689359       0.614143       0.428966      -1.057245       0.010166       0.005067       0.001882       0.011513      -0.000279      -0.005151      -0.006324       0.027085       0.019512      -0.018486       0.004198       0.014288             12.177647      21.217648      -0.748928       1.072479       5.481228      -1.415150       9.834065           0.000474
          386              C      22.813914       7.182716       1.257866      -0.130254      32.973821 0.43883097E+03  0.10389245E+05                                 9.078529                            7.091434      -0.044689       1.963858                    0.999078      29.678211      86.929898       0.602029       0.429736      -1.050958       0.014814       0.005624      -0.009269       0.018358      -0.003013      -0.017370       0.000701      -0.021915       0.055269      -0.027064       0.001846       0.025218             10.679791      17.317605      -0.066316       1.733403       5.270834      -1.063543       9.450933           0.001803
          387              C       1.104208       7.194256       1.150544      -0.131594      32.983542 0.45309845E+03  0.10824438E+05                                 9.106061                            7.229829      -0.144677       1.930559                    0.998534      30.026877      88.650643       0.592650       0.432608      -1.048117      -0.018179       0.007283      -0.009220       0.021645       0.003932       0.019457      -0.000839      -0.024442       0.024636      -0.027476       0.008404       0.019073             10.488619      16.801047       0.840703      -0.073103       5.183251      -0.655796       9.481559           0.001074
          388              C      20.579933       7.408213       0.236193      -0.128605      49.312836 0.47551445E+03  0.11347538E+05                                11.236180                            7.158429       0.075798       2.011767                    0.998578      28.715678      81.166521       0.635134       0.404113      -1.080253      -0.007795       0.009860       0.013721       0.018608      -0.006268       0.005825      -0.032840       0.099903       0.181750      -0.087745       0.018869       0.068876             14.681510      22.659251      -1.895214       1.765719       7.445487      -3.545624      13.939791           0.008761
          389              C      19.904823       7.113474       1.421385       0.235084      33.872596 0.36339708E+03  0.81980322E+04                                 9.267610                            6.705674       0.164460       2.063166                    0.999819      25.844652      73.630274       0.585118       0.464018      -1.032124       0.030872       0.026212      -0.052256       0.066112      -0.021792       0.087568       0.009935       0.063042      -0.220818      -0.118105       0.005787       0.112317             10.586744      10.096552       1.756467      -5.798347       6.834309      -3.681004      14.829370          -0.000793
          390              C      31.306763      19.288806      20.260226       0.310956      40.110693 0.33900316E+03  0.75288893E+04                                10.448659                            6.526645       0.153083       2.080488                    0.999509      24.856576      70.656941       0.585290       0.471202      -1.026408       0.022393      -0.007008       0.028806       0.037152       0.034008      -0.107677       0.014342       0.043101      -0.120001      -0.122486       0.003201       0.119285             13.952186      16.876865      -5.541545       9.905886       8.723069      -5.466142      16.256625          -0.003121
          391              C      25.252247      25.247773      15.418053       0.128730      34.573548 0.36996436E+03  0.83418429E+04                                 9.319631                            6.472922       0.002414       2.017186                    0.999448      25.815752      72.338089       0.639634       0.424690      -1.060518      -0.001273      -0.043381      -0.034086       0.055185      -0.012017      -0.012945      -0.005122       0.001590      -0.025727      -0.021253       0.003195       0.018058             11.698470      15.758361      -5.631004       3.114322      10.710006       1.716414       8.627043           0.003474
          392              C      23.941494      25.539743      14.957920      -0.156063      37.141134 0.45148843E+03  0.10773952E+05                                 9.786362                            7.189216      -0.111683       1.936870                    0.998710      30.260584      89.225113       0.597902       0.429287      -1.050376       0.002452       0.000678       0.017297       0.017483       0.015718       0.000971      -0.010844       0.002620      -0.002455      -0.019611       0.000896       0.018715             11.572292      13.414201      -4.223542       2.403811      11.244195       2.944465      10.058481           0.000756
          393              C      23.353172      26.644386      15.475095      -0.094175      32.753873 0.41189913E+03  0.95723737E+04                                 8.928179                            6.777860       0.184450       2.037941                    0.999770      28.846590      82.973266       0.630161       0.418240      -1.060989       0.024791      -0.006779       0.020960       0.033164       0.004509       0.013744      -0.000500       0.029648      -0.024779      -0.015175      -0.009953       0.025128             10.378148      10.849241      -3.883424       1.185610      10.985872       3.390153       9.299330           0.000161
          394              C      24.006360      27.477601      16.414375      -0.093168      32.958148 0.41936098E+03  0.97794617E+04                                 8.960474                            6.843461       0.196728       2.041685                    0.999769      28.806971      82.721192       0.627169       0.418789      -1.061744       0.006151      -0.025688      -0.014607       0.030184      -0.001939      -0.003858       0.017914      -0.030259      -0.013453      -0.016369      -0.011375       0.027744             10.439310      12.163441      -3.873387       2.290311       9.800837       2.326741       9.353653           0.000259
          395              C      25.259180      27.202942      16.877466      -0.157019      37.209373 0.45457336E+03  0.10849858E+05                                 9.764607                            7.192013      -0.053049       1.956824                    0.998661      30.101885      88.335200       0.601392       0.426705      -1.053531      -0.001334      -0.003721      -0.012454       0.013066       0.010968      -0.007546       0.004277      -0.019643      -0.005382      -0.018337       0.002672       0.015665             11.629235      13.132074      -4.602088       1.562305      11.607896       3.504133      10.147737           0.000646
          396              C      25.883739      26.041751      16.362826       0.134955      34.745681 0.36474653E+03  0.81999850E+04                                 9.365779                            6.439325      -0.009856       2.015271                    0.999421      25.718461      72.101242       0.639092       0.426305      -1.058873       0.041254       0.012709       0.035534       0.055911      -0.010234      -0.004282      -0.013370       0.014137      -0.028112      -0.022492       0.005064       0.017428             11.937720      13.633130      -6.448190       0.359277      13.363628       3.999740       8.816401           0.003361
          397              C      28.160632      23.009170      11.658820       0.131996      31.276938 0.37128449E+03  0.83937564E+04                                 8.718191                            6.511074      -0.083730       1.990374                    0.999521      25.969830      73.284121       0.632742       0.428183      -1.056496      -0.049024      -0.006519       0.024175       0.055048      -0.002411      -0.009075      -0.001382      -0.023542       0.046547      -0.022014       0.004243       0.017770              9.980024      11.470839       0.513766       2.346738       4.343291       0.088145      14.125942           0.004509
          398              C      27.426894      22.942234      10.449544      -0.174566      35.260126 0.49255928E+03  0.12001698E+05                                 9.444323                            7.522530      -0.141729       1.919557                    0.998505      30.959697      91.968067       0.583474       0.430825      -1.050397       0.011464      -0.000513       0.002715       0.011792       0.005770       0.012152       0.002093       0.030581      -0.020395      -0.012954      -0.011633       0.024587             10.227852      13.285350       0.417903       0.852362       5.164093      -0.087072      12.234112           0.000111
          399              C       5.061694      23.013782       9.284634      -0.077597      29.633045 0.40090560E+03  0.92362947E+04                                 8.283293                            6.665311       0.134668       2.023612                    0.999724      28.480126      81.052892       0.639765       0.415556      -1.064745       0.024529       0.002426       0.012963       0.027850       0.005009       0.007808       0.002380       0.028423       0.076453      -0.027831      -0.000221       0.028052              8.792162      12.060153       0.250821      -0.328311       4.380070      -0.076803       9.936264           0.000197
          400              C      24.873023      24.847778      11.490654       0.309446      38.386455 0.33656220E+03  0.74639257E+04                                10.176623                            6.510415       0.160233       2.082808                    0.999534      24.858564      70.696458       0.584818       0.472262      -1.025455      -0.000556       0.028645      -0.028101       0.040132       0.015716      -0.017885       0.112666      -0.042907      -0.108519      -0.121910       0.001326       0.120584             13.323151       7.302067      -4.031630       3.660882      16.686138      -9.981438      15.981250          -0.001602
          401              C      24.860325      25.063348       9.099989       0.244020      32.254359 0.36255569E+03  0.81848703E+04                                 9.042484                            6.748005       0.138000       2.060167                    0.999616      25.749049      73.694056       0.576052       0.470985      -1.026959       0.001589       0.030461       0.062019       0.069114       0.000995       0.020440      -0.077260      -0.065877      -0.231116      -0.113056       0.008177       0.104879              9.944134       5.666018      -0.378757       0.678170       9.255484       5.098132      14.910901          -0.000538
          402              C      24.754158      25.698992      10.359968      -0.138556      49.600587 0.49632206E+03  0.11965368E+05                                11.262484                            7.302575       0.065458       2.003833                    0.998636      29.076259      82.465510       0.630556       0.402921      -1.081613       0.018505      -0.008707      -0.011987       0.023706      -0.008754      -0.001648      -0.005162      -0.115170       0.227579      -0.096201       0.019866       0.076334             14.512230       6.617746      -2.670160       1.450357      22.926438      -2.217014      13.992504           0.008624
          403              C      24.747701      27.107838      10.487994       0.110134      35.835312 0.41961156E+03  0.97721180E+04                                 9.589606                            6.929038      -0.164392       1.949287                    0.999361      27.002052      77.107779       0.612964       0.429072      -1.056906       0.006332       0.008393      -0.002126       0.010726      -0.003780       0.005699       0.001936      -0.021368       0.029440      -0.017533       0.006253       0.011280             12.077367       5.370115      -0.974183      -0.724706      21.215169      -0.956849       9.646817           0.000699
          404              C      25.017285      27.939434       9.361534      -0.128651      32.785442 0.43279864E+03  0.10205249E+05                                 9.000993                            7.011451      -0.011276       1.973514                    0.999305      29.587754      86.330622       0.609828       0.425952      -1.053881       0.002053       0.008158       0.015743       0.017849      -0.006188      -0.002876       0.011248       0.030269       0.049047      -0.027096       0.006340       0.020756             10.518459       5.038671       0.458471      -0.905628      17.172140      -1.840952       9.344565           0.001289
          405              C      25.024133       6.213110       9.473504      -0.133374      33.121692 0.43973763E+03  0.10420556E+05                                 9.092145                            7.098516      -0.111133       1.940940                    0.998830      29.829963      87.538380       0.601501       0.429707      -1.050525       0.005206      -0.012042       0.014436       0.019507       0.003760       0.000105      -0.016670       0.034877       0.016286      -0.028644       0.012620       0.016024             10.505173       5.168346       0.528217      -1.422723      16.624687      -0.194509       9.722486           0.000870
          406              C      24.739090       6.849447      10.700526       0.112357      35.973380 0.41699646E+03  0.96934083E+04                                 9.617449                            6.905982      -0.140815       1.958156                    0.999381      26.894001      76.660505       0.614345       0.428894      -1.057304       0.005699      -0.008577       0.002036       0.010497       0.001785      -0.005456       0.005185      -0.025718       0.019709      -0.017703       0.004107       0.013596             12.172451       5.479041       0.748323      -1.414487      21.206660      -1.072256       9.831650           0.000500
          407              C      24.493361      29.117708      11.821071      -0.128856      32.924521 0.43797430E+03  0.10363660E+05                                 9.068714                            7.083586      -0.041867       1.965007                    0.999073      29.649600      86.817345       0.602494       0.429624      -1.051051       0.004640      -0.013860      -0.009546       0.017457       0.003977       0.000095       0.017571       0.021957       0.055189      -0.027443       0.002143       0.025300             10.668034       5.265004       0.066019      -1.062764      17.295762      -1.730401       9.443336           0.001750
          408              C      24.504896      27.746714      11.713749      -0.129081      32.938840 0.45228614E+03  0.10800157E+05                                 9.098960                            7.224323      -0.143293       1.931217                    0.998552      29.997178      88.542221       0.592757       0.432725      -1.048049       0.007726       0.017510      -0.007650       0.020611      -0.002557      -0.000883      -0.019697       0.024287       0.031642      -0.027797       0.007066       0.020731             10.480172       5.179184      -0.840117      -0.655168      16.786660       0.073576       9.474673           0.001080
          409              C      24.718784       8.270987      10.799398      -0.131513      49.523963 0.47786081E+03  0.11418490E+05                                11.266480                            7.175970       0.065377       2.007826                    0.998548      28.798309      81.474854       0.634319       0.404102      -1.080174       0.008639       0.008277       0.014717       0.018966       0.007652      -0.032865      -0.005418      -0.099192       0.188124      -0.088487       0.017701       0.070786             14.722261       7.464388       1.901709      -3.555482      22.726494      -1.772892      13.975901           0.008656
          410              C      24.424048       8.946100      11.984589       0.236406      33.863189 0.36323026E+03  0.81937830E+04                                 9.268103                            6.705730       0.163778       2.062814                    0.999806      25.838389      73.623597       0.584874       0.464239      -1.031944       0.025348      -0.029415      -0.052532       0.065326       0.021043       0.009870      -0.087967      -0.063173      -0.221782      -0.118510       0.005948       0.112562             10.586804       6.833979      -1.756602      -3.680726      10.096441       5.798668      14.829993          -0.000781
          411              C      25.058995       9.084580       9.697022       0.309621      40.121390 0.33906636E+03  0.75304820E+04                                10.448386                            6.525994       0.156906       2.081565                    0.999498      24.863375      70.672196       0.585502       0.471021      -1.026529      -0.008281      -0.024631       0.031194       0.040600      -0.035687       0.014508       0.107748      -0.042604      -0.119254      -0.123064       0.003446       0.119618             13.951345       8.721129       5.540401      -5.464366      16.877396      -9.906025      16.255511          -0.003110
          412              C       9.369017      20.913679      15.418053       0.130278      34.549656 0.36961754E+03  0.83326096E+04                                 9.319816                            6.472654      -0.002870       2.016053                    0.999444      25.798886      72.300014       0.639196       0.425053      -1.060223       0.002666       0.044350      -0.033608       0.055709      -0.014187       0.012491       0.005122       0.001496      -0.024461      -0.021851       0.002217       0.019634             11.699277      15.761727      -5.630680      -3.116940      10.708319      -1.715338       8.627785           0.003464
          413              C      10.679768      20.621708      14.957920      -0.156682      37.074838 0.45039479E+03  0.10740376E+05                                 9.767785                            7.173590      -0.100636       1.940351                    0.998680      30.240856      89.109819       0.599472       0.428461      -1.050976      -0.000742       0.000579       0.016503       0.016530       0.016928      -0.000847       0.010262       0.000510      -0.003928      -0.019868       0.000040       0.019828             11.550656      13.383550      -4.206254      -2.403135      11.222828      -2.945236      10.045591           0.000749
          414              C      11.268092      19.517066      15.475095      -0.094233      32.780519 0.41227649E+03  0.95833916E+04                                 8.933206                            6.780366       0.184385       2.037705                    0.999754      28.858845      83.019794       0.630125       0.418166      -1.061030      -0.024737       0.007614       0.020124       0.032785       0.003238      -0.013729       0.000705       0.030457      -0.028412      -0.015574      -0.010010       0.025584             10.385064      10.852104      -3.885107      -1.185146      10.995876      -3.396697       9.307211           0.000157
          415              C      10.614907      18.683855      16.414375      -0.092020      32.921704 0.41869407E+03  0.97597832E+04                                 8.952976                            6.836623       0.202158       2.043475                    0.999772      28.786914      82.639440       0.627690       0.418618      -1.061878      -0.006086       0.026659      -0.014721       0.031056      -0.001448       0.004288      -0.017724      -0.029295      -0.015757      -0.016980      -0.010315       0.027295             10.431223      12.152155      -3.869754      -2.287484       9.795064      -2.327262       9.346449           0.000257
          416              C       9.362088      18.958516      16.877466      -0.158513      37.211061 0.45457438E+03  0.10848990E+05                                 9.759916                            7.187366      -0.048228       1.958274                    0.998729      30.106701      88.321814       0.602221       0.426153      -1.053959       0.001757       0.004365      -0.012870       0.013703       0.010777       0.008157      -0.004362      -0.020478      -0.002644      -0.019093       0.003740       0.015353             11.624425      13.123552      -4.597424      -1.561773      11.603959      -3.505944      10.145764           0.000644
          417              C      31.818228      20.119705      16.362826       0.134048      34.806537 0.36540069E+03  0.82184800E+04                                 9.377235                            6.445473      -0.011672       2.014328                    0.999410      25.741437      72.185398       0.638723       0.426355      -1.058828      -0.040926      -0.013277       0.034129       0.054918      -0.010090       0.004003       0.012926       0.013231      -0.021010      -0.021170       0.005169       0.016000             11.954499      13.649195      -6.459613      -0.356470      13.385950      -4.008938       8.828351           0.003363
          418              C       6.460620      23.152270      11.658820       0.134621      31.238305 0.37073572E+03  0.83790167E+04                                 8.716163                            6.509870      -0.089158       1.988938                    0.999550      25.945300      73.226549       0.632217       0.428659      -1.056107       0.047247       0.005920       0.024167       0.053398      -0.002915       0.009603       0.000702      -0.021648       0.046130      -0.021410       0.003502       0.017909              9.977694      11.470133       0.513859      -2.348405       4.342342      -0.088690      14.120607           0.004507
          419              C       7.194353      23.219202      10.449544      -0.174536      35.267089 0.49266776E+03  0.12005134E+05                                 9.445287                            7.522534      -0.143620       1.918951                    0.998512      30.964613      91.989001       0.583563       0.430730      -1.050443      -0.010369       0.000854       0.002605       0.010725       0.007069      -0.012387      -0.001552       0.031557      -0.021543      -0.014150      -0.011454       0.025603             10.229428      13.292487       0.418640      -0.852041       5.163908       0.086798      12.231889           0.000109
          420              C       6.478849      23.147650       9.284634      -0.074636      29.537234 0.39918809E+03  0.91865251E+04                                 8.264781                            6.650112       0.135967       2.024706                    0.999730      28.420737      80.829387       0.640650       0.415443      -1.064856      -0.025344      -0.002207       0.012901       0.028525       0.005514      -0.008565      -0.002556       0.029873       0.075329      -0.028497       0.000205       0.028292              8.772783      12.031657       0.250655       0.325548       4.370593       0.076476       9.916099           0.000195
          421              C       9.748228      21.313661      11.490654       0.310098      38.401253 0.33673281E+03  0.74685927E+04                                10.178019                            6.511393       0.169674       2.085316                    0.999548      24.866146      70.720266       0.584870       0.472165      -1.025517       0.000751      -0.027385      -0.027098       0.038533       0.016690       0.018130      -0.112412      -0.042551      -0.109366      -0.122156       0.001903       0.120253             13.324907       7.302586      -4.031783      -3.660744      16.687763       9.982678      15.984370          -0.001610
          422              C       9.760917      21.098083       9.099989       0.244208      32.269094 0.36277481E+03  0.81914942E+04                                 9.047699                            6.751841       0.131311       2.058104                    0.999619      25.754774      73.730925       0.575627       0.471236      -1.026767      -0.001494      -0.030487       0.062411       0.069475       0.000593      -0.019635       0.077279      -0.065693      -0.228600      -0.112179       0.007576       0.104603              9.949868       5.668922      -0.379400      -0.678126       9.261317      -5.101132      14.919365          -0.000539
          423              C       9.867088      20.462443      10.359968      -0.137791      49.530408 0.49548603E+03  0.11939957E+05                                11.252278                            7.296469       0.069793       2.005540                    0.998679      29.048593      82.363905       0.630826       0.402926      -1.081629      -0.017928       0.008183      -0.012037       0.023093      -0.009512       0.002732       0.004856      -0.114539       0.228432      -0.096183       0.019606       0.076577             14.498582       6.611721      -2.667048      -1.448429      22.903421       2.215585      13.980603           0.008628
          424              C       9.873546      19.053597      10.487994       0.109856      35.855238 0.41988558E+03  0.97801493E+04                                 9.593414                            6.931664      -0.162019       1.949721                    0.999349      27.009821      77.137862       0.612796       0.429117      -1.056873      -0.007584      -0.008993      -0.003068       0.012157      -0.004632      -0.005228      -0.001902      -0.021604       0.030745      -0.017953       0.006499       0.011454             12.082694       5.371966      -0.974902       0.724957      21.226270       0.957431       9.649846           0.000699
          425              C       9.603959      18.221998       9.361534      -0.128360      32.778820 0.43271539E+03  0.10202731E+05                                 8.999883                            7.011036      -0.012072       1.973171                    0.999274      29.586286      86.322215       0.609816       0.425984      -1.053869      -0.002697      -0.009089       0.014741       0.017526      -0.005321       0.003620      -0.012267       0.030295       0.045538      -0.026851       0.006116       0.020734             10.516851       5.038182       0.458397       0.905698      17.169336       1.840821       9.343036           0.001294
          426              C       9.597030      16.867623       9.473504      -0.133267      33.086298 0.43915210E+03  0.10402862E+05                                 9.084511                            7.093090      -0.109358       1.941830                    0.998820      29.812829      87.462353       0.601840       0.429623      -1.050612      -0.005166       0.011553       0.013314       0.018369       0.003972      -0.000187       0.016508       0.034459       0.018544      -0.028553       0.012722       0.015830             10.495657       5.164444       0.528070       1.422054      16.607087       0.196600       9.715438           0.000873
          427              C       9.882077      16.231290      10.700526       0.113048      35.967281 0.41690988E+03  0.96915848E+04                                 9.619877                            6.907526      -0.141318       1.958061                    0.999387      26.889038      76.664997       0.613931       0.429175      -1.057055      -0.004600       0.010262       0.002713       0.011569       0.001355       0.005451      -0.005349      -0.026258       0.021118      -0.018070       0.004056       0.014014             12.176323       5.480530       0.748355       1.414440      21.216487       1.072574       9.831951           0.000499
          428              C      10.127891      17.043732      11.821071      -0.131445      33.032085 0.43977686E+03  0.10417429E+05                                 9.091307                            7.101256      -0.048288       1.962658                    0.999068      29.707633      87.045330       0.601324       0.430001      -1.050778      -0.004545       0.013000      -0.007808       0.015831       0.003817      -0.000147      -0.017254       0.023059       0.059434      -0.028122       0.001959       0.026163             10.696080       5.277914       0.066982       1.063593      17.350351       1.741982       9.459975           0.001749
          429              C      10.116355      18.414726      11.713749      -0.128852      32.904290 0.45170389E+03  0.10782400E+05                                 9.090095                            7.217118      -0.140597       1.932280                    0.998539      29.978779      88.461909       0.593389       0.432419      -1.048272      -0.008330      -0.019192      -0.009891       0.023142      -0.002538       0.000409       0.018902       0.024290       0.027354      -0.026856       0.007699       0.019157             10.469758       5.174317      -0.837985       0.654861      16.767751      -0.068474       9.467205           0.001081
          430              C       9.902383      14.809750      10.799398      -0.129485      49.373880 0.47615957E+03  0.11367321E+05                                11.246500                            7.164057       0.068968       2.009648                    0.998600      28.737193      81.255541       0.634751       0.404200      -1.080144      -0.008357      -0.008291       0.014929       0.019012       0.005952       0.032607       0.004706      -0.100344       0.189953      -0.089037       0.018077       0.070960             14.695775       7.451383       1.896831       3.548274      22.684761       1.768468      13.951182           0.008654
          431              C      10.197123      14.134641      11.984589       0.236010      33.864061 0.36326121E+03  0.81943013E+04                                 9.266776                            6.704812       0.162912       2.062629                    0.999804      25.839406      73.615290       0.585097       0.464072      -1.032081      -0.024774       0.029401      -0.051093       0.063943       0.020281      -0.009282       0.087390      -0.063233      -0.221023      -0.117643       0.005670       0.111973             10.585622       6.833063      -1.756838       3.680044      10.096380      -5.798628      14.827421          -0.000783
          432              C       9.562169      13.996153       9.697022       0.310915      40.128768 0.33915763E+03  0.75332102E+04                                10.451589                            6.528002       0.154699       2.080751                    0.999500      24.863148      70.680791       0.585245       0.471184      -1.026414       0.007917       0.023622       0.030169       0.039126      -0.036050      -0.015734      -0.106799      -0.043685      -0.114642      -0.122080       0.003179       0.118901             13.955812       8.724134       5.542364       5.466676      16.882943       9.909528      16.260360          -0.003113
          433              C      26.683924      19.481985      16.271560       0.128553      34.558060 0.36976454E+03  0.83366437E+04                                 9.318868                            6.472642      -0.000946       2.016329                    0.999452      25.809297      72.329240       0.639398       0.424883      -1.060343       0.042494      -0.003041       0.032599       0.053645       0.013890      -0.005730       0.013184      -0.001152      -0.023697      -0.022585       0.003281       0.019304             11.696752      10.710217       5.629057       1.718276      15.752672      -3.112539       8.627368           0.003471
          434              C      26.391949      18.171233      16.731693      -0.157122      37.158855 0.45179106E+03  0.10782731E+05                                 9.787377                            7.189876      -0.114104       1.936091                    0.998726      30.271726      89.257680       0.598107       0.429078      -1.050528      -0.000015       0.002012      -0.017406       0.017522      -0.013494      -0.011091      -0.000141      -0.001808      -0.003840      -0.017523      -0.000005       0.017528             11.573258      11.245381       4.223877       2.944937      13.414685      -2.403826      10.059708           0.000758
          435              C      25.287304      17.582905      16.214519      -0.092955      32.750748 0.41181612E+03  0.95703449E+04                                 8.930768                            6.780070       0.183707       2.037760                    0.999754      28.840078      82.964932       0.629630       0.418597      -1.060720       0.007027       0.023595      -0.019989       0.031711      -0.005190       0.000542      -0.013872      -0.030458      -0.022414      -0.014445      -0.011134       0.025579             10.381095      10.991143       3.884358       3.393317      10.849364      -1.184145       9.302778           0.000162
          436              C      24.454091      18.236087      15.275239      -0.089249      32.842247 0.41745470E+03  0.97231221E+04                                 8.935677                            6.824246       0.205505       2.044967                    0.999794      28.746298      82.474300       0.628606       0.418342      -1.062115       0.024596       0.005898       0.013434       0.028640       0.004045       0.018408       0.004054       0.027949      -0.018082      -0.016724      -0.011245       0.027968             10.410062       9.780517       3.864882       2.323510      12.125740      -2.277100       9.323928           0.000260
          437              C      24.728755      19.488907      14.812148      -0.159682      37.274581 0.45559763E+03  0.10880118E+05                                 9.775593                            7.200336      -0.054308       1.956200                    0.998680      30.130069      88.433340       0.601033       0.426732      -1.053544       0.004929      -0.000661       0.012988       0.013907      -0.010056       0.003670       0.008790       0.020437      -0.003766      -0.018862       0.003898       0.014964             11.643038      11.623255       4.613132       3.507281      13.149101      -1.559999      10.156758           0.000647
          438              C      25.889948      20.113471      15.326787       0.133580      34.792722 0.36529715E+03  0.82154990E+04                                 9.372862                            6.443541      -0.008851       2.015325                    0.999428      25.741746      72.181381       0.638976       0.426220      -1.058921      -0.013960       0.040307      -0.034188       0.054666       0.009864      -0.012862       0.004369      -0.013799      -0.021439      -0.021302       0.005418       0.015884             11.947049      13.373735       6.452440       4.004177      13.642729      -0.359746       8.824683           0.003366
          439              C      28.922537      22.390390      20.030793       0.133446      31.253937 0.37095725E+03  0.83848427E+04                                 8.716627                            6.510047      -0.082583       1.990877                    0.999542      25.953812      73.241800       0.632498       0.428426      -1.056305       0.005656      -0.047760      -0.023722       0.053626       0.000840      -0.001340       0.009603       0.022325       0.045512      -0.021332       0.003548       0.017783              9.978461       4.342424      -0.513579       0.088302      11.469121      -2.348719      14.123837           0.004511
          440              C      17.449045      10.116271       0.113660      -0.174770      35.298629 0.49320919E+03  0.12022638E+05                                 9.454854                            7.530526      -0.147240       1.917518                    0.998497      30.983514      92.086931       0.582756       0.431172      -1.050086       0.001369       0.010604      -0.002977       0.011099      -0.005937       0.003149      -0.012072      -0.030843      -0.023857      -0.013424      -0.011754       0.025178             10.239640       5.169027      -0.418337      -0.087240      13.302479      -0.853467      12.247413           0.000115
          441              C      17.377499      10.831775       1.278570      -0.076097      29.577947 0.39990608E+03  0.92071756E+04                                 8.270459                            6.654304       0.140616       2.025700                    0.999730      28.450099      80.930801       0.640707       0.415220      -1.065000      -0.003538       0.025112      -0.013489       0.028724      -0.005209       0.002717      -0.007918      -0.028990       0.072495      -0.027520       0.000447       0.027074              8.778979       4.373239      -0.250661      -0.076506      12.040067       0.324278       9.923630           0.000203
          442              C      27.083918      19.102776      20.198960       0.308286      38.459530 0.33730502E+03  0.74842556E+04                                10.186681                            6.516152       0.173726       2.086051                    0.999571      24.887090      70.787562       0.584776       0.472053      -1.025606      -0.029391      -0.001250       0.026681       0.039715      -0.016697       0.113587       0.017862       0.040904      -0.105722      -0.122848       0.002003       0.120844             13.337047      16.702976       4.036273      -9.992891       7.308883      -3.665172      15.999283          -0.001602
          443              C      15.327922       7.549699       1.463215       0.240752      32.344295 0.36378694E+03  0.82192113E+04                                 9.055930                            6.757453       0.135834       2.059165                    0.999624      25.795036      73.842794       0.575934       0.470707      -1.027163      -0.030615       0.001694      -0.062677       0.069775      -0.001513      -0.077859      -0.019136       0.066549      -0.235106      -0.114116       0.008302       0.105813              9.959333       9.268862       0.379652       5.105534       5.674276      -0.680094      14.934862          -0.000533
          444              C      14.692277       7.443526       0.203236      -0.137095      49.476197 0.49481947E+03  0.11919684E+05                                11.244126                            7.291446       0.073566       2.006833                    0.998617      29.028148      82.286934       0.631068       0.402914      -1.081656       0.009431       0.018807       0.013285       0.024883       0.008493      -0.004975       0.002422       0.114330       0.224097      -0.095188       0.020025       0.075162             14.487417      22.884003       2.664268      -2.211481       6.607190      -1.447124      13.971057           0.008631
          445              C      13.283431       7.437063       0.075210       0.112434      35.808662 0.41921712E+03  0.97614320E+04                                 9.589602                            6.929180      -0.169440       1.947762                    0.999368      26.983795      77.070226       0.612457       0.429493      -1.056561      -0.008524       0.006720       0.002110       0.011057       0.004251       0.002112      -0.004767       0.023670       0.031831      -0.018754       0.006931       0.011822             12.077756      21.218225       0.974241      -0.956043       5.370149       0.724481       9.644895           0.000701
          446              C      12.451836       7.706648       1.201670      -0.128037      32.767580 0.43258339E+03  0.10198391E+05                                 8.996585                            7.009053      -0.010210       1.973895                    0.999293      29.576970      86.277416       0.610048       0.425873      -1.053984      -0.009687       0.001748      -0.014851       0.017817       0.005495       0.012541       0.003131      -0.029834       0.047703      -0.027142       0.006025       0.021116             10.512571      17.162219      -0.458549      -1.840159       5.036827       0.905027       9.338668           0.001297
          447              C      11.097460       7.713572       1.089700      -0.135421      33.143527 0.44015886E+03  0.10432802E+05                                 9.095049                            7.101551      -0.108961       1.941553                    0.998792      29.846836      87.591012       0.601432       0.429663      -1.050575       0.011632       0.005105      -0.014081       0.018965      -0.003800      -0.016442       0.000015      -0.037718       0.020839      -0.029972       0.013286       0.016685             10.507911      16.627903      -0.528917      -0.195981       5.170407       1.423436       9.725422           0.000876
          448              C      22.001548      18.968909      20.989087       0.113774      35.959844 0.41682885E+03  0.96893024E+04                                 9.618590                            6.907025      -0.146454       1.956398                    0.999407      26.887602      76.661183       0.613926       0.429196      -1.057034       0.008184       0.004520      -0.001764       0.009514      -0.000012       0.005472       0.005812       0.028218       0.019139      -0.018703       0.003788       0.014915             12.173970      21.211018      -0.748477      -1.072620       5.479899       1.414292       9.830992           0.000502
          449              C      22.813986      18.723098      19.868543      -0.131426      32.991261 0.43911983E+03  0.10397604E+05                                 9.081722                            7.093977      -0.044628       1.963827                    0.999054      29.687094      86.957104       0.601905       0.429762      -1.050962       0.012689       0.005541       0.008815       0.016413      -0.002414       0.017114      -0.000242      -0.023522       0.057939      -0.027813       0.002216       0.025597             10.683916      17.326377      -0.066784      -1.737149       5.272611       1.063250       9.452760           0.001755
          450              C      24.184980      18.734638      19.975865      -0.130156      32.945618 0.45246007E+03  0.10805043E+05                                 9.098173                            7.223869      -0.140633       1.931898                    0.998467      30.002485      88.552692       0.593020       0.432505      -1.048213      -0.020266       0.006461       0.008071       0.022751       0.003091      -0.019615       0.000819      -0.023921       0.023282      -0.027203       0.008290       0.018913             10.479182      16.785189       0.839404       0.070888       5.178986       0.655003       9.473373           0.001086
          451              C      20.580008      18.948598      20.890216      -0.130300      49.400043 0.47650474E+03  0.11377047E+05                                11.247580                            7.164997       0.074854       2.011133                    0.998623      28.749664      81.282686       0.634962       0.404014      -1.080323      -0.009891       0.009743      -0.015204       0.020589      -0.005004      -0.005409       0.032800       0.099445       0.186662      -0.088126       0.017959       0.070167             14.696892      22.686186      -1.897342      -1.768633       7.452017       3.548552      13.952475           0.008663
          452              C      19.904894      18.653855      19.705024       0.236274      33.858970 0.36321403E+03  0.81928549E+04                                 9.264848                            6.703822       0.166043       2.063492                    0.999807      25.839294      73.609847       0.585221       0.463995      -1.032138       0.029596       0.025655       0.050071       0.063571      -0.021562      -0.087972      -0.009956       0.062675      -0.219045      -0.118021       0.005748       0.112272             10.582811      10.094051       1.755943       5.796889       6.831284       3.678262      14.823099          -0.000780
          453              C       8.225990       7.748423       0.866183       0.310865      40.075609 0.33869278E+03  0.75198189E+04                                10.439678                            6.521642       0.158137       2.082045                    0.999477      24.848385      70.609486       0.585822       0.470911      -1.026629       0.023628      -0.007454      -0.029568       0.038576       0.033816       0.107573      -0.015407       0.043443      -0.120581      -0.122802       0.003729       0.119073             13.938674      16.861668      -5.534470      -9.895980       8.713895       5.458720      16.240458          -0.003109
          454              C      31.018043      26.679470      16.271560       0.127100      34.585847 0.37011088E+03  0.83462922E+04                                 9.324218                            6.475773      -0.000765       2.016114                    0.999435      25.820526      72.365480       0.639237       0.424896      -1.060349      -0.043673       0.000282       0.032016       0.054152       0.014787       0.005889      -0.013732       0.000239      -0.027524      -0.023933       0.003280       0.020653             11.704485      10.715016       5.633487      -1.718093      15.766395       3.116353       8.632045           0.003467
          455              C      31.310019      27.990224      16.731693      -0.154279      37.064355 0.45030078E+03  0.10738153E+05                                 9.769854                            7.176131      -0.107126       1.938607                    0.998711      30.226285      89.082646       0.598921       0.428854      -1.050678      -0.000186      -0.003750      -0.018352       0.018732      -0.014917       0.009810       0.001186      -0.002281      -0.001684      -0.018467       0.001115       0.017352             11.552561      11.225106       4.209412      -2.944082      13.387141       2.402182      10.045436           0.000752
          456              C       9.333963      28.578550      16.214519      -0.092249      32.723688 0.41134638E+03  0.95569747E+04                                 8.926662                            6.775859       0.184380       2.038018                    0.999736      28.825983      82.921494       0.629856       0.418555      -1.060717      -0.004983      -0.022635      -0.020479       0.030928      -0.003516      -0.000444       0.014300      -0.031171      -0.024779      -0.014596      -0.011447       0.026043             10.376941      10.985624       3.882172      -3.391689      10.846431       1.185783       9.298769           0.000158
          457              C      10.167172      27.925365      15.275239      -0.093342      32.955510 0.41924208E+03  0.97756745E+04                                 8.957883                            6.840264       0.207728       2.045034                    0.999778      28.808054      82.711131       0.627642       0.418516      -1.061951      -0.026118      -0.007124       0.014515       0.030718       0.002013      -0.017214      -0.004599       0.027284      -0.013977      -0.016355      -0.009803       0.026158             10.437122       9.800006       3.873294      -2.327191      12.160552       2.289307       9.350808           0.000255
          458              C       9.892507      26.672544      14.812148      -0.158997      37.274370 0.45560899E+03  0.10880516E+05                                 9.772226                            7.196264      -0.052492       1.956549                    0.998710      30.134653      88.448891       0.601722       0.426239      -1.053843      -0.004752       0.001498       0.012511       0.013466      -0.010787      -0.003975      -0.008575       0.020731      -0.004876      -0.019220       0.003441       0.015779             11.639497      11.618511       4.606497      -3.508912      13.142518       1.563166      10.157462           0.000640
          459              C       8.731315      26.047981      15.326787       0.133134      34.799193 0.36533778E+03  0.82165785E+04                                 9.374837                            6.444190      -0.013836       2.013844                    0.999465      25.741910      72.180767       0.638905       0.426259      -1.058905       0.014218      -0.039408      -0.033990       0.053948       0.009548       0.012738      -0.004360      -0.011997      -0.021962      -0.020803       0.005498       0.015304             11.950746      13.380133       6.456951      -4.006602      13.646284       0.357266       8.825821           0.003362
          460              C      28.779442      23.771078      20.030793       0.133564      31.244179 0.37083338E+03  0.83814280E+04                                 8.714775                            6.509004      -0.083290       1.990671                    0.999534      25.950752      73.232905       0.632536       0.428432      -1.056291      -0.005814       0.048728      -0.023640       0.054471       0.001722       0.000836      -0.008688       0.022597       0.048117      -0.021478       0.003407       0.018071              9.975747       4.341786      -0.513463      -0.088166      11.464768       2.343687      14.120685           0.004510
          461              C      17.172086      12.964429       0.113660      -0.175068      35.291070 0.49310472E+03  0.12019100E+05                                 9.453024                            7.529834      -0.149923       1.916924                    0.998540      30.978264      92.058646       0.582788       0.431184      -1.050109      -0.000444      -0.011665      -0.001662       0.011792      -0.006825      -0.002533       0.011610      -0.030252      -0.019682      -0.013315      -0.011117       0.024431             10.236975       5.168533      -0.418093       0.087214      13.296350       0.851642      12.246042           0.000115
          462              C      17.243636      12.248930       1.278570      -0.078202      29.618264 0.40063798E+03  0.92281161E+04                                 8.277855                            6.660679       0.139349       2.025019                    0.999734      28.474183      81.013599       0.640367       0.415256      -1.064992       0.003133      -0.025187      -0.013230       0.028622      -0.005218      -0.001857       0.008035      -0.027573       0.074714      -0.027196      -0.000393       0.027589              8.786610       4.377206      -0.250789       0.076666      12.052297      -0.327565       9.930327           0.000203
          463              C      30.618062      27.058693      20.198960       0.310645      38.407754 0.33679279E+03  0.74703181E+04                                10.179822                            6.512341       0.168006       2.084810                    0.999579      24.867036      70.726592       0.584773       0.472218      -1.025480       0.027996       0.000372       0.025933       0.038163      -0.017025      -0.112084      -0.018063       0.041406      -0.102906      -0.121130       0.001526       0.119604             13.327805      16.692440       4.033003       9.985344       7.304075       3.661778      15.986901          -0.001603
          464              C      19.293214      15.531006       1.463215       0.244083      32.268908 0.36277266E+03  0.81910493E+04                                 9.045672                            6.750455       0.139312       2.060292                    0.999631      25.754747      73.717765       0.575888       0.471045      -1.026919       0.029941      -0.001694      -0.060583       0.067599      -0.000639       0.076894       0.020212       0.066482      -0.230561      -0.112518       0.007668       0.104851              9.947734       9.259688       0.379209      -5.100120       5.667801       0.677930      14.915712          -0.000534
          465              C      19.928855      15.637175       0.203236      -0.136839      49.461492 0.49464784E+03  0.11914326E+05                                11.242190                            7.290244       0.075297       2.007283                    0.998629      29.019132      82.252858       0.631122       0.402920      -1.081668      -0.008153      -0.017808       0.012472       0.023220       0.009413       0.004732      -0.003033       0.113529       0.221713      -0.094561       0.020216       0.074345             14.485417      22.881937       2.664003       2.213084       6.605968       1.446772      13.968347           0.008631
          466              C      21.337701      15.643637       0.075210       0.109675      35.862387 0.41997391E+03  0.97829579E+04                                 9.595118                            6.932643      -0.164026       1.949322                    0.999382      27.015405      77.162865       0.612705       0.429148      -1.056828       0.008924      -0.006440       0.001551       0.011113       0.004390      -0.002106       0.005161       0.022889       0.032730      -0.018720       0.006573       0.012147             12.085088      21.230330       0.974955       0.958633       5.372928      -0.725023       9.652006           0.000702
          467              C      22.169299      15.374056       1.201670      -0.129445      32.807530 0.43321628E+03  0.10217695E+05                                 9.004121                            7.013926      -0.014413       1.972352                    0.999324      29.603242      86.390528       0.609830       0.425842      -1.053936       0.007956      -0.002917      -0.016782       0.018800       0.005109      -0.011698      -0.003676      -0.030927       0.049405      -0.027321       0.005967       0.021354             10.521926      17.176836      -0.458613       1.841271       5.040349      -0.906272       9.348594           0.001298
          468              C      23.523674      15.367132       1.089700      -0.133340      33.113396 0.43960531E+03  0.10416585E+05                                 9.090232                            7.097209      -0.108195       1.941860                    0.998839      29.828805      87.530071       0.601589       0.429678      -1.050547      -0.012190      -0.004136      -0.014164       0.019139      -0.004754       0.016587       0.000016      -0.036045       0.016551      -0.029213       0.012298       0.016915             10.502812      16.619851      -0.528451       0.196084       5.167526      -1.422775       9.721059           0.000877
          469              C      12.619734      27.192562      20.989087       0.111990      35.989448 0.41724428E+03  0.97007892E+04                                 9.621279                            6.908662      -0.140165       1.958166                    0.999400      26.901325      76.692420       0.614130       0.428972      -1.057236      -0.010140      -0.005024      -0.001883       0.011472      -0.000225      -0.005158      -0.006317       0.027119       0.019545      -0.018497       0.004183       0.014314             12.177882      21.218166      -0.748174       1.072149       5.481177      -1.414926       9.834302           0.000502
          470              C      11.807293      27.438370      19.868543      -0.130279      32.970691 0.43879233E+03  0.10388031E+05                                 9.077835                            7.091051      -0.044372       1.963991                    0.999077      29.676188      86.920804       0.602058       0.429728      -1.050970      -0.014823      -0.005640       0.009237       0.018353      -0.002959      -0.017334       0.000719      -0.021867       0.055265      -0.027009       0.001813       0.025195             10.678806      17.315783      -0.065821       1.733591       5.270395      -1.063168       9.450239           0.001750
          471              C      33.516999      27.426830      19.975865      -0.131366      32.972716 0.45293283E+03  0.10819401E+05                                 9.104059                            7.228523      -0.144455       1.930721                    0.998534      30.019866      88.623090       0.592707       0.432610      -1.048125       0.018176      -0.007385       0.009189       0.021664       0.003991       0.019443      -0.000768      -0.024678       0.024520      -0.027550       0.008520       0.019030             10.486030      16.796277       0.840861      -0.072616       5.182251      -0.655412       9.479563           0.001083
          472              C      14.041274      27.212873      20.890216      -0.128900      49.330396 0.47569718E+03  0.11353052E+05                                11.238651                            7.159762       0.075442       2.011558                    0.998577      28.722417      81.191167       0.635077       0.404108      -1.080250       0.007751      -0.009726      -0.013717       0.018516      -0.006228       0.005860      -0.032899       0.100144       0.182104      -0.087931       0.018920       0.069011             14.684731      22.664938      -1.894771       1.765836       7.446451      -3.545901      13.942803           0.008667
          473              C      14.716384      27.507612      19.705024       0.235027      33.874840 0.36341816E+03  0.81985979E+04                                 9.267676                            6.705627       0.164473       2.063121                    0.999819      25.846356      73.634695       0.585153       0.463984      -1.032146      -0.030987      -0.026058       0.052240       0.066092      -0.021758       0.087610       0.009935       0.063109      -0.220675      -0.118095       0.005740       0.112355             10.586702      10.096700       1.756601      -5.798628       6.833939      -3.680613      14.829468          -0.000782
          474              C       3.314444      15.332280       0.866183       0.310859      40.116250 0.33904879E+03  0.75301179E+04                                10.449068                            6.526746       0.153757       2.080622                    0.999513      24.859386      70.664765       0.585334       0.471154      -1.026440      -0.022387       0.007247      -0.028703       0.037115       0.034062      -0.107713       0.014360       0.043346      -0.119946      -0.122502       0.003094       0.119407             13.952394      16.878066      -5.540668       9.906493       8.721990      -5.465106      16.257127          -0.003108
          475              C       9.368960       9.373313       5.708356       0.128619      34.571641 0.37001935E+03  0.83435693E+04                                 9.319615                            6.473843       0.000661       2.016608                    0.999446      25.818645      72.353298       0.639510       0.424748      -1.060460       0.001437       0.043427       0.034150       0.055265      -0.011927      -0.012971      -0.005072       0.001309      -0.025774      -0.021226       0.003257       0.017969             11.696228      15.749204      -5.624361       3.114038      10.709188       1.720283       8.630293           0.005651
          476              C      10.679713       9.081343       6.168489      -0.155691      37.121653 0.45126102E+03  0.10767133E+05                                 9.783182                            7.187574      -0.111451       1.937100                    0.998705      30.250629      89.189018       0.597951       0.429307      -1.050367      -0.002524      -0.000599      -0.017309       0.017502       0.015675       0.000940      -0.010992       0.002720      -0.002444      -0.019667       0.000908       0.018758             11.567410      13.406113      -4.219516       2.402737      11.240036       2.944526      10.056081           0.001026
          477              C      11.268035       7.976700       5.651314      -0.093862      32.735077 0.41164596E+03  0.95648359E+04                                 8.924726                            6.775777       0.185188       2.038358                    0.999769      28.834393      82.925810       0.630270       0.418240      -1.061009      -0.024705       0.006691      -0.020976       0.033092       0.004625       0.013593      -0.000597       0.029481      -0.024421      -0.015143      -0.009793       0.024936             10.373346      10.843062      -3.880078       1.185164      10.980826       3.389094       9.296151          -0.000548
          478              C      10.614847       7.143485       4.712034      -0.092846      32.939787 0.41910928E+03  0.97719546E+04                                 8.957127                            6.841419       0.197342       2.042056                    0.999769      28.795191      82.675728       0.627272       0.418790      -1.061761      -0.006038       0.025641       0.014606       0.030120      -0.001786      -0.003907       0.017752      -0.030220      -0.013152      -0.016366      -0.011193       0.027559             10.434573      12.157372      -3.869990       2.289804       9.795851       2.325823       9.350497          -0.000515
          479              C       9.362027       7.418144       4.248943      -0.156666      37.190462 0.45435309E+03  0.10843248E+05                                 9.761534                            7.190435      -0.052708       1.957086                    0.998656      30.092251      88.300372       0.601440       0.426725      -1.053522       0.001233       0.003765       0.012469       0.013084       0.010908      -0.007673       0.004219      -0.019676      -0.005383      -0.018385       0.002763       0.015623             11.624372      13.126206      -4.597570       1.563010      11.601673       3.502732      10.145237           0.000913
          480              C       8.737468       8.579335       4.763583       0.134847      34.743589 0.36480072E+03  0.82016815E+04                                 9.365717                            6.440234      -0.011419       2.014753                    0.999419      25.721387      72.116535       0.638969       0.426362      -1.058815      -0.041282      -0.012895      -0.035570       0.055997      -0.010097      -0.004235      -0.013381       0.014323      -0.028110      -0.022465       0.005105       0.017360             11.935236      13.628835      -6.440283       0.363426      13.357548       3.999895       8.819323           0.005524
          481              C       6.460575      11.611916       9.467589       0.132682      31.254938 0.37115892E+03  0.83900983E+04                                 8.713956                            6.510329      -0.084332       1.990271                    0.999520      25.962303      73.256178       0.632735       0.428230      -1.056481       0.049714       0.006574      -0.024252       0.055703      -0.002434      -0.009719      -0.001436      -0.023644       0.045988      -0.022295       0.004392       0.017903              9.972186      11.471828       0.514002       2.339190       4.341793       0.087638      14.102936           0.004053
          482              C       7.194313      11.678852      10.676865      -0.174064      35.225389 0.49212468E+03  0.11988217E+05                                 9.438534                            7.519770      -0.142683       1.919585                    0.998493      30.938875      91.888967       0.583528       0.430889      -1.050380      -0.011422       0.000512      -0.002768       0.011764       0.005717       0.012219       0.002141       0.029875      -0.020194      -0.012641      -0.011676       0.024316             10.219936      13.278226       0.417653       0.849497       5.161748      -0.087149      12.219833          -0.000142
          483              C       6.478813      11.607304      11.841775      -0.076644      29.576941 0.40005471E+03  0.92110006E+04                                 8.271606                            6.657465       0.137742       2.025093                    0.999725      28.442048      80.896684       0.640308       0.415460      -1.064899      -0.024470      -0.002408      -0.012758       0.027701       0.004964       0.007554       0.002382       0.027551       0.075278      -0.027211      -0.000325       0.027536              8.778844      12.042186       0.250529      -0.328381       4.374965      -0.076692       9.919381          -0.000113
          484              C       9.748184       9.773308       9.635755       0.309293      38.395173 0.33662387E+03  0.74655908E+04                                10.177599                            6.510639       0.161157       2.083011                    0.999538      24.862024      70.706336       0.584862       0.472208      -1.025491       0.000842      -0.028629       0.028049       0.040088       0.015720      -0.017913       0.112706      -0.043148      -0.108494      -0.121917       0.001216       0.120701             13.324649       7.301710      -4.031231       3.660190      16.689275      -9.983262      15.982962          -0.001590
          485              C       9.760882       9.557738      12.026420       0.243972      32.256713 0.36257266E+03  0.81853241E+04                                 9.042595                            6.747909       0.138300       2.060213                    0.999617      25.750766      73.698549       0.576090       0.470950      -1.026981      -0.001348      -0.030590      -0.061929       0.069086       0.001025       0.020439      -0.077326      -0.065980      -0.231005      -0.113071       0.008116       0.104955              9.944242       5.665677      -0.378565       0.677713       9.255702       5.098539      14.911346          -0.000526
          486              C       9.867049       8.922094      10.766441      -0.138919      49.624186 0.49656278E+03  0.11972743E+05                                11.265976                            7.304369       0.065086       2.003601                    0.998636      29.084884      82.498090       0.630470       0.402923      -1.081600      -0.018324       0.008660       0.012005       0.023556      -0.008734      -0.001665      -0.005197      -0.115536       0.228129      -0.096470       0.019947       0.076523             14.517159       6.619196      -2.670321       1.450304      22.935366      -2.217794      13.996915           0.008543
          487              C       9.873506       7.513248      10.638415       0.110174      35.839984 0.41965228E+03  0.97734030E+04                                 9.590588                            6.929461      -0.164876       1.949097                    0.999361      27.004400      77.118381       0.612928       0.429082      -1.056889      -0.006226      -0.008358       0.002150       0.010641      -0.003731       0.005683       0.001951      -0.021469       0.029515      -0.017568       0.006260       0.011309             12.078989       5.370559      -0.973658      -0.725074      21.218427      -0.956781       9.647983           0.000745
          488              C       9.603922       6.681652      11.764875      -0.128731      32.787326 0.43282896E+03  0.10206155E+05                                 9.001366                            7.011713      -0.011416       1.973470                    0.999303      29.588740      86.334649       0.609813       0.425955      -1.053879      -0.001990      -0.008182      -0.015693       0.017810      -0.006110      -0.002906       0.011237       0.030163       0.049090      -0.027025       0.006261       0.020764             10.519026       5.038939       0.459150      -0.905996      17.172955      -1.841452       9.345185           0.001259
          489              C       9.597074      28.407976      11.652905      -0.133164      33.114113 0.43962254E+03  0.10417124E+05                                 9.090952                            7.097738      -0.111222       1.940990                    0.998829      29.824681      87.519288       0.601516       0.429726      -1.050516      -0.005229       0.012042      -0.014422       0.019502       0.003816       0.000121      -0.016636       0.035065       0.016177      -0.028693       0.012598       0.016095             10.503742       5.167848       0.528704      -1.422763      16.622023      -0.194842       9.721355           0.000881
          490              C       9.882117      27.771639      10.425883       0.112284      35.972512 0.41699158E+03  0.96932262E+04                                 9.617250                            6.905901      -0.140507       1.958267                    0.999381      26.893384      76.657435       0.614356       0.428889      -1.057311      -0.005743       0.008602      -0.002035       0.010541       0.001839      -0.005463       0.005177      -0.025681       0.019679      -0.017696       0.004124       0.013572             12.172212       5.479092       0.749076      -1.414710      21.206128      -1.072601       9.831415           0.000470
          491              C      10.127846       5.503378       9.305338      -0.128833      32.927660 0.43801324E+03  0.10364890E+05                                 9.069448                            7.084000      -0.042181       1.964877                    0.999073      29.651582      86.826590       0.602459       0.429636      -1.051035      -0.004626       0.013852       0.009576       0.017463       0.004032       0.000078       0.017605       0.022003       0.055195      -0.027500       0.002178       0.025323             10.669068       5.265464       0.066511      -1.063140      17.297668      -1.730235       9.444072           0.001794
          492              C      10.116311       6.874372       9.412660      -0.129307      32.949513 0.45244939E+03  0.10805126E+05                                 9.100961                            7.225631      -0.143516       1.931058                    0.998553      30.004061      88.569478       0.592698       0.432726      -1.048040      -0.007627      -0.017513       0.007679       0.020587      -0.002499      -0.000952      -0.019710       0.024053       0.031762      -0.027721       0.006931       0.020789             10.482760       5.180182      -0.839958      -0.655546      16.791428       0.074062       9.476669           0.001067
          493              C       9.902423      26.350099      10.327011      -0.131215      49.506087 0.47767497E+03  0.11412875E+05                                11.263964                            7.174614       0.065782       2.008050                    0.998549      28.791467      81.449794       0.634377       0.404107      -1.080177      -0.008776      -0.008321      -0.014721       0.019052       0.007693      -0.032805      -0.005382      -0.098944       0.187767      -0.088299       0.017649       0.070650             14.718970       7.463395       1.902138      -3.555190      22.720681      -1.772775      13.972835           0.008749
          494              C      10.197159      25.674986       9.141820       0.236462      33.860906 0.36320881E+03  0.81932089E+04                                 9.268046                            6.705785       0.163769       2.062861                    0.999805      25.836643      73.619119       0.584836       0.464274      -1.031920      -0.025506       0.029302       0.052547       0.065348       0.021078       0.009870      -0.087925      -0.063101      -0.221924      -0.118520       0.005998       0.112522             10.586852       6.834355      -1.756471      -3.681118      10.096300       5.798389      14.829902          -0.000801
          495              C       9.562212      25.536506      11.429387       0.309716      40.115783 0.33902067E+03  0.75292530E+04                                10.447977                            6.525898       0.156236       2.081433                    0.999494      24.860552      70.664371       0.585457       0.471070      -1.026497       0.008039       0.024641      -0.031298       0.040637      -0.035633       0.014490       0.107712      -0.042355      -0.119308      -0.123048       0.003553       0.119495             13.951123       8.722202       5.541260      -5.465399      16.876153      -9.905402      16.255013          -0.003127
          496              C      25.252190      13.707407       5.708356       0.130171      34.547782 0.36967333E+03  0.83343501E+04                                 9.319771                            6.473561      -0.004597       2.015480                    0.999442      25.801807      72.315070       0.639077       0.425108      -1.060167      -0.002830      -0.044394       0.033673       0.055791      -0.014096       0.012518       0.005071       0.001213      -0.024505      -0.021812       0.002264       0.019548             11.696995      15.752539      -5.624033      -3.116647      10.707455      -1.719181       8.630990           0.005648
          497              C      23.941439      13.999378       6.168489      -0.156302      37.054996 0.45016207E+03  0.10733390E+05                                 9.764489                            7.171870      -0.100370       1.940592                    0.998675      30.230755      89.072727       0.599530       0.428477      -1.050971       0.000817      -0.000656      -0.016513       0.016546       0.016884      -0.000815       0.010411       0.000608      -0.003917      -0.019910       0.000047       0.019863             11.545633      13.375309      -4.202175      -2.402031      11.218530      -2.945251      10.043060           0.001032
          498              C      23.353115      15.104020       5.651314      -0.093920      32.761763 0.41202406E+03  0.95758714E+04                                 8.929753                            6.778287       0.185118       2.038119                    0.999754      28.846685      82.972387       0.630234       0.418166      -1.061051       0.024652      -0.007524      -0.020139       0.032709       0.003354      -0.013580       0.000801       0.030291      -0.028054      -0.015500      -0.009888       0.025388             10.380257      10.845933      -3.881760      -1.184708      10.990814      -3.395622       9.304025          -0.000543
          499              C      24.006300      15.937231       4.712034      -0.091695      32.903382 0.41844304E+03  0.97522989E+04                                 8.949635                            6.834589       0.202760       2.043843                    0.999772      28.775153      82.594042       0.627792       0.418620      -1.061896       0.005971      -0.026610       0.014720       0.030990      -0.001298       0.004338      -0.017563      -0.029256      -0.015455      -0.016956      -0.010155       0.027111             10.426491      12.146104      -3.866364      -2.286984       9.790076      -2.326331       9.343293          -0.000510
          500              C      25.259119      15.662570       4.248943      -0.158157      37.192258 0.45435546E+03  0.10842420E+05                                 9.756859                            7.185797      -0.047897       1.958533                    0.998724      30.097113      88.287154       0.602269       0.426172      -1.053951      -0.001656      -0.004410       0.012887       0.013721       0.010717       0.008287      -0.004305      -0.020514      -0.002642      -0.019145       0.003833       0.015312             11.619584      13.117706      -4.592932      -1.562469      11.597772      -3.504549      10.143275           0.000918
          501              C       2.802979      14.501381       4.763583       0.133936      34.804601 0.36545699E+03  0.82202309E+04                                 9.377164                            6.446376      -0.013242       2.013806                    0.999408      25.744473      72.200858       0.638605       0.426409      -1.058773       0.040953       0.013463      -0.034163       0.055005      -0.009952       0.003960       0.012939       0.013414      -0.021004      -0.021141       0.005215       0.015926             11.952003      13.644876      -6.451725      -0.360589      13.379883      -4.009093       8.831249           0.005533
          502              C      28.160587      11.468816       9.467589       0.135306      31.216385 0.37061084E+03  0.83753799E+04                                 8.711950                            6.509136      -0.089756       1.988837                    0.999548      25.937771      73.198633       0.632208       0.428706      -1.056091      -0.047938      -0.005975      -0.024245       0.054051      -0.002937       0.010246       0.000756      -0.021751       0.045569      -0.021712       0.003648       0.018064              9.969887      11.471164       0.514097      -2.340897       4.340850      -0.088188      14.097647           0.004052
          503              C      27.426854      11.401884      10.676865      -0.174033      35.232172 0.49222921E+03  0.11991531E+05                                 9.439447                            7.519719      -0.144561       1.918983                    0.998500      30.943731      91.909618       0.583622       0.430792      -1.050428       0.010327      -0.000852      -0.002659       0.010698       0.007016      -0.012454      -0.001600       0.030849      -0.021343      -0.013903      -0.011428       0.025331             10.221469      13.285369       0.418395      -0.849179       5.161530       0.086871      12.217508          -0.000140
          504              C      28.142358      11.473436      11.841775      -0.073686      29.481425 0.39834283E+03  0.91614234E+04                                 8.253142                            6.642304       0.139044       2.026188                    0.999731      28.382788      80.673759       0.641192       0.415348      -1.065010       0.025285       0.002190      -0.012696       0.028378       0.005468      -0.008311      -0.002558       0.029002       0.074154      -0.027878       0.000113       0.027765              8.759519      12.013780       0.250364       0.325652       4.365509       0.076368       9.899268          -0.000112
          505              C      24.872979      13.307425       9.635755       0.309943      38.409915 0.33679386E+03  0.74702398E+04                                10.178977                            6.511604       0.170604       2.085521                    0.999552      24.869590      70.730039       0.584915       0.472110      -1.025553      -0.001038       0.027368       0.027047       0.038492       0.016693       0.018157      -0.112451      -0.042791      -0.109344      -0.122163       0.001795       0.120368             13.326383       7.302223      -4.031384      -3.660051      16.690867       9.984484      15.986059          -0.001590
          506              C      24.860290      13.523003      12.026420       0.244160      32.271398 0.36279110E+03  0.81919282E+04                                 9.047799                            6.751738       0.131613       2.058152                    0.999620      25.756458      73.735286       0.575666       0.471201      -1.026790       0.001252       0.030616      -0.062321       0.069447       0.000624      -0.019634       0.077344      -0.065795      -0.228488      -0.112194       0.007515       0.104679              9.949964       5.668576      -0.379207      -0.677672       9.261522      -5.101530      14.919794          -0.000520
          507              C      24.754119      14.158643      10.766441      -0.138154      49.554084 0.49572732E+03  0.11947351E+05                                11.255805                            7.298285       0.069412       2.005306                    0.998680      29.057230      82.396668       0.630735       0.402930      -1.081615       0.017745      -0.008136       0.012055       0.022944      -0.009491       0.002749       0.004891      -0.114901       0.228977      -0.096449       0.019685       0.076764             14.503561       6.613196      -2.667228      -1.448387      22.912430       2.216388      13.985058           0.008555
          508              C      24.747661      15.567489      10.638415       0.109896      35.859865 0.41992579E+03  0.97814177E+04                                 9.594380                            6.932075      -0.162497       1.949533                    0.999349      27.012154      77.148342       0.612762       0.429126      -1.056856       0.007476       0.008958       0.003092       0.012071      -0.004583      -0.005213      -0.001917      -0.021705       0.030818      -0.017984       0.006503       0.011481             12.084292       5.372401      -0.974376       0.725324      21.229479       0.957369       9.650998           0.000751
          509              C      25.017248      16.399088      11.764875      -0.128440      32.780747 0.43274626E+03  0.10203654E+05                                 9.000269                            7.011307      -0.012211       1.973128                    0.999272      29.587297      86.326372       0.609800       0.425987      -1.053866       0.002633       0.009112      -0.014692       0.017487      -0.005243       0.003649      -0.012257       0.030191       0.045578      -0.026785       0.006046       0.020738             10.517439       5.038457       0.459076       0.906066      17.170189       1.841328       9.343669           0.001271
          510              C      25.024177      17.753463      11.652905      -0.133057      33.078789 0.43903820E+03  0.10399467E+05                                 9.083330                            7.092318      -0.109445       1.941881                    0.998819      29.807591      87.443447       0.601855       0.429641      -1.050603       0.005188      -0.011553      -0.013300       0.018365       0.004028      -0.000203       0.016474       0.034648       0.018433      -0.028603       0.012728       0.015875             10.494241       5.163953       0.528557       1.422095      16.604452       0.196932       9.714319           0.000891
          511              C      24.739130      18.389796      10.425883       0.112975      35.966361 0.41690436E+03  0.96913836E+04                                 9.619667                            6.907438      -0.141020       1.958170                    0.999387      26.888397      76.661820       0.613943       0.429170      -1.057063       0.004644      -0.010287      -0.002712       0.011608       0.001408       0.005457      -0.005342      -0.026220       0.021085      -0.018060       0.004072       0.013989             12.176067       5.480575       0.749104       1.414660      21.215924       1.072905       9.831700           0.000476
          512              C      24.493316      17.577354       9.305338      -0.131422      33.035267 0.43981675E+03  0.10418686E+05                                 9.092040                            7.101673      -0.048605       1.962527                    0.999068      29.709628      87.054540       0.601290       0.430012      -1.050763       0.004530      -0.012991       0.007838       0.015835       0.003872      -0.000130      -0.017289       0.023107       0.059439      -0.028179       0.001995       0.026184             10.697112       5.278375       0.067479       1.063967      17.352261       1.741825       9.460700           0.001806
          513              C      24.504852      16.206360       9.412660      -0.129077      32.914913 0.45186645E+03  0.10787342E+05                                 9.092067                            7.218405      -0.140811       1.932123                    0.998540      29.985654      88.488985       0.593332       0.432418      -1.048264       0.008229       0.019195       0.009922       0.023122      -0.002480       0.000478       0.018914       0.024058       0.027469      -0.026780       0.007575       0.019205             10.472308       5.175301      -0.837821       0.655237      16.772444      -0.068948       9.469178           0.001078
          514              C      24.718824      19.811336      10.327011      -0.129188      49.355969 0.47597357E+03  0.11361705E+05                                11.243970                            7.162694       0.069365       2.009871                    0.998600      28.730340      81.230411       0.634811       0.404205      -1.080147       0.008493       0.008336      -0.014933       0.019095       0.005993       0.032546       0.004670      -0.100092       0.189591      -0.088844       0.018021       0.070823             14.692462       7.450380       1.897252       3.547974      22.678915       1.768329      13.948092           0.008755
          515              C      24.424084      20.486445       9.141820       0.236067      33.861747 0.36323932E+03  0.81937151E+04                                 9.266714                            6.704864       0.162906       2.062677                    0.999803      25.837643      73.610761       0.585059       0.464107      -1.032057       0.024932      -0.029287       0.051109       0.063965       0.020316      -0.009282       0.087347      -0.063161      -0.221166      -0.117653       0.005721       0.111932             10.585666       6.833439      -1.756706       3.680436      10.096235      -5.798347      14.827324          -0.000793
          516              C      25.059038      20.624933      11.429387       0.311008      40.123192 0.33911218E+03  0.75319866E+04                                10.451185                            6.527908       0.154029       2.080620                    0.999496      24.860317      70.672911       0.585200       0.471233      -1.026382      -0.007676      -0.023632      -0.030274       0.039165      -0.035996      -0.015717      -0.106763      -0.043435      -0.114696      -0.122062       0.003285       0.118776             13.955598       8.725216       5.543233       5.467716      16.881710       9.908911      16.259868          -0.003123
          517              N      18.626648       9.881798      15.838469       0.034022      31.865438 0.38575645E+03  0.86243695E+04                                 8.328125                            6.273421       0.157464       2.098758                    0.999536      24.898018      65.302847       0.716086       0.382584      -1.109381       0.098745      -0.128967      -0.003977       0.162477       0.039566      -0.003293      -0.003115       0.023871       0.096174      -0.057360       0.023050       0.034309             10.333941      10.461720      -3.221915      -2.773917      11.883792      -2.021189       8.656311          -0.046382
          518              N      18.458930      31.879553      16.579161      -0.218736      42.187157 0.50545661E+03  0.12099461E+05                                10.033533                            7.194850       0.233298       2.081321                    0.999698      28.060412      76.341031       0.666244       0.384053      -1.107489       0.091657       0.041682      -0.080709       0.129044      -0.007249       0.032686      -0.015790      -0.081939      -0.008686      -0.058706       0.007668       0.051038             12.735926      14.592290      -4.075885      -5.081849      12.067815      -1.711593      11.547673           0.045549
          519              N      19.703822       9.781626      15.073270      -0.220007      42.263840 0.50407470E+03  0.12058143E+05                                10.040723                            7.185310       0.244941       2.085117                    0.999675      28.050907      76.289476       0.666643       0.384085      -1.107464      -0.060234      -0.082615       0.079051       0.129238      -0.028231      -0.008141       0.035987       0.065033      -0.006664      -0.059731       0.006551       0.053180             12.739273      10.627675      -3.314516      -3.012308      16.352035      -4.158060      11.238109           0.045971
          520              N      17.203268      10.442895      18.728139      -0.204402      38.002494 0.51252190E+03  0.12312109E+05                                 9.338573                            7.272838       0.196984       2.072720                    0.999664      27.993612      76.311904       0.658809       0.387014      -1.105286       0.009600       0.118015       0.029047       0.121916      -0.002084      -0.005268      -0.051815       0.027913       0.057315      -0.058573       0.004541       0.054032             10.806704       5.366168       0.763798       0.124403      13.449020       0.560466      13.604924           0.058719
          521              N      18.362222      30.818999      19.325171      -0.375111      53.275257 0.60659848E+03  0.15177050E+05                                11.641380                            8.052268       0.342548       2.109825                    0.997918      29.936765      82.891380       0.610736       0.400836      -1.097226      -0.023202       0.017422      -0.022393       0.036651       0.007618      -0.110447       0.015745      -0.003329      -0.087751      -0.122669       0.018168       0.104500             14.939952      18.205304      -5.088140       9.159153       9.530689      -4.333695      17.083862           0.030947
          522              N       7.247411      19.150061       2.484043      -0.358003      34.840435 0.49682475E+03  0.11790097E+05                                 8.574383                            7.116651       1.103544       2.334923                    0.999316      29.455679      78.659253       0.675169       0.382278      -1.113628      -0.002934      -0.008216      -0.035094       0.036162      -0.004501       0.126554      -0.040168       0.000637      -0.396178      -0.198102       0.063047       0.135055              9.139224       8.238426      -0.534993      -3.005064       6.747210      -1.033203      12.432037           0.003324
          523              N      26.815294      29.947240      18.722646      -0.368845      37.000308 0.52516141E+03  0.12631502E+05                                 8.914777                            7.310947       0.981613       2.282155                    0.999587      30.049087      80.680125       0.667203       0.381668      -1.114520       0.000732       0.016950       0.031082       0.035411       0.040771       0.127383      -0.025591       0.006824      -0.338408      -0.187649       0.052720       0.134929              9.712520       9.303992      -1.073961      -3.812550       7.518820       2.754519      12.314748           0.004677
          524              N      15.537076      19.584439       1.748422      -0.375039      56.663038 0.61944927E+03  0.15581144E+05                                12.117298                            8.138787       0.285720       2.089307                    0.997850      30.143267      83.704998       0.607250       0.401000      -1.097034       0.024999       0.022469       0.022014       0.040179      -0.025650      -0.100940      -0.015977       0.013073      -0.100750      -0.116321       0.015233       0.101088             15.973067      19.616522       6.468969       9.711063      10.649190       5.696500      17.653490           0.032203
          525              N      15.994536      13.198956      15.838469       0.036887      31.727041 0.38393841E+03  0.85722353E+04                                 8.299601                            6.255404       0.169324       2.103245                    0.999521      24.839263      65.071486       0.717783       0.382191      -1.109842      -0.099505       0.129691      -0.003446       0.163501       0.039118       0.003106       0.004043       0.022770       0.094698      -0.056546       0.022348       0.034197             10.294518      10.419425      -3.203895       2.762276      11.837586       2.013433       8.626543          -0.046388
          526              N      16.162338      14.281904      16.579161      -0.219227      42.205236 0.50566895E+03  0.12105507E+05                                10.036387                            7.196380       0.225280       2.078992                    0.999705      28.063630      76.346479       0.666187       0.384055      -1.107516      -0.091078      -0.040019      -0.080462       0.127949      -0.007133      -0.032254       0.015576      -0.081879      -0.010250      -0.058247       0.007350       0.050897             12.740060      14.598364      -4.076502       5.085722      12.070076       1.711294      11.551739           0.045579
          527              N      14.917359      13.299125      15.073270      -0.222464      42.424990 0.50621747E+03  0.12123652E+05                                10.070347                            7.203944       0.237729       2.082276                    0.999680      28.105800      76.512638       0.665235       0.384446      -1.107076       0.059911       0.082568       0.078260       0.128574      -0.027534       0.007480      -0.035342       0.064948      -0.004132      -0.059168       0.007370       0.051798             12.780052      10.654883      -3.324933       3.020113      16.409510       4.178545      11.275763           0.045966
          528              N      17.417926      12.637869      18.728139      -0.204934      38.058945 0.51335587E+03  0.12337895E+05                                 9.349467                            7.280005       0.194703       2.071708                    0.999635      28.017930      76.410943       0.658275       0.387147      -1.105125      -0.010471      -0.117578       0.029469       0.121666      -0.002629       0.004870       0.051828       0.028884       0.055765      -0.058930       0.005385       0.053546             10.820327       5.371736       0.765161      -0.125127      13.466813      -0.562071      13.622432           0.058576
          529              N      16.259055      15.342467      19.325171      -0.374052      53.224432 0.60589819E+03  0.15154664E+05                                11.633034                            8.046535       0.346082       2.111095                    0.997935      29.922239      82.829156       0.611097       0.400728      -1.097335       0.022587      -0.016745      -0.021300       0.035274       0.007229       0.109961      -0.014551      -0.004564      -0.085748      -0.121911       0.018215       0.103696             14.929205      18.191840      -5.084164      -9.153109       9.524683       4.331557      17.071091           0.030927
          530              N       4.293028       3.930647       2.484043      -0.357819      34.852404 0.49701403E+03  0.11795908E+05                                 8.577534                            7.119056       1.107411       2.335930                    0.999332      29.455708      78.667989       0.674895       0.382391      -1.113527       0.002667       0.007954      -0.035298       0.036281      -0.004054      -0.126705       0.039564       0.000113      -0.395588      -0.198033       0.063463       0.134569              9.142836       8.241385      -0.535296       3.006283       6.750232       1.034569      12.436891           0.003318
          531              N      30.886681      16.214224      18.722646      -0.368366      36.978279 0.52473503E+03  0.12618316E+05                                 8.909670                            7.306530       0.983510       2.282772                    0.999572      30.044386      80.650464       0.667623       0.381517      -1.114663      -0.000424      -0.016608       0.031301       0.035437       0.040494      -0.127110       0.026246       0.007080      -0.338508      -0.187572       0.053048       0.134524              9.707021       9.297867      -1.072971       3.810322       7.514507      -2.753095      12.308687           0.004679
          532              N      19.084061       3.496267       1.748422      -0.373663      56.676515 0.61951400E+03  0.15583960E+05                                12.121774                            8.141242       0.283516       2.088481                    0.997836      30.140737      83.714850       0.606901       0.401201      -1.096842      -0.023692      -0.021071       0.020619       0.037821      -0.024839       0.100459       0.016286       0.012608      -0.100616      -0.115824       0.015531       0.100293             15.979985      19.627326       6.472376      -9.716055      10.652118      -5.697867      17.660513           0.032186
          533              N      15.652031      21.764647       5.275264       0.037403      31.652374 0.38298766E+03  0.85443469E+04                                 8.281676                            6.244128       0.178941       2.106755                    0.999565      24.809442      64.934226       0.719154       0.381760      -1.110332      -0.129960      -0.099577      -0.002686       0.163745      -0.039048      -0.005575       0.003046      -0.022596       0.096253      -0.056770       0.021479       0.035291             10.269667      11.805954       3.193188      -2.007704      10.395588       2.755674       8.607459          -0.046422
          534              N      14.569087      21.932445       6.015956      -0.219012      42.253933 0.50629390E+03  0.12125051E+05                                10.046705                            7.202946       0.225735       2.078552                    0.999705      28.078201      76.417852       0.665543       0.384281      -1.107276       0.038990      -0.091791      -0.080693       0.128286       0.010100      -0.015540      -0.032258       0.081448      -0.010746      -0.058046       0.006109       0.051938             12.754148      12.080032       4.082551      -1.711181      14.617413       5.093989      11.564999           0.045569
          535              N      15.551856      20.687470       4.510066      -0.221066      42.379745 0.50560188E+03  0.12104587E+05                                10.062143                            7.198819       0.235774       2.081966                    0.999683      28.086560      76.433446       0.665610       0.384366      -1.107192      -0.083517       0.060039       0.078865       0.129613       0.026776       0.035541       0.007653      -0.063974      -0.003336      -0.058740       0.007575       0.051165             12.768665      16.394592       3.321619      -4.174267      10.646030       3.017048      11.265373           0.045797
          536              N      16.213133      23.188039       8.164935      -0.202880      37.944510 0.51158111E+03  0.12283495E+05                                 9.328679                            7.265637       0.198466       2.073456                    0.999669      27.967827      76.215447       0.659226       0.386958      -1.105359       0.118393      -0.011187       0.029100       0.122429       0.001039      -0.051995       0.005018      -0.028044       0.056821      -0.058645       0.004504       0.054141             10.794870      13.432251      -0.762314       0.557574       5.361019      -0.124672      13.591341           0.058713
          537              N      13.508533      22.029158       8.761967      -0.372858      53.176629 0.60521615E+03  0.15133546E+05                                11.626642                            8.042487       0.342353       2.110215                    0.997938      29.906383      82.777802       0.611187       0.400776      -1.097287       0.017679       0.023991      -0.020204       0.036005      -0.007376       0.015355       0.110008       0.004602      -0.080676      -0.121498       0.017524       0.103974             14.919898       9.518545       5.079633      -4.327979      18.178508      -9.146367      17.062641           0.030960
          538              N      13.379980      21.603557      13.047248      -0.355515      34.798947 0.49600422E+03  0.11766186E+05                                 8.569824                            7.112734       1.108260       2.336554                    0.999315      29.426585      78.575990       0.675051       0.382489      -1.113434      -0.008707       0.001606      -0.037079       0.038121       0.005086      -0.040449      -0.126469      -0.000427      -0.394333      -0.197623       0.062431       0.135192              9.134576       6.745284       0.534953      -1.034136       8.233195       3.002058      12.425247           0.003269
          539              N      12.636745      13.576082       8.159442      -0.369338      37.020412 0.52554332E+03  0.12643034E+05                                 8.917824                            7.313657       0.977489       2.280867                    0.999583      30.059386      80.716287       0.667070       0.381673      -1.114512       0.016149      -0.001647       0.031291       0.035251      -0.041190      -0.026308      -0.127814      -0.006553      -0.335338      -0.187681       0.052746       0.134935              9.715522       7.520491       1.073923       2.754571       9.307243       3.813928      12.318833           0.004739
          540              N      13.814328      13.313892      12.311626      -0.375504      56.761772 0.62069932E+03  0.15621563E+05                                12.134404                            8.149706       0.282333       2.087949                    0.997851      30.167144      83.814739       0.606497       0.401267      -1.096773       0.021150      -0.024533       0.022319       0.039336       0.026201      -0.014903       0.101005      -0.012119      -0.103168      -0.116631       0.015512       0.101119             15.996835      10.664105      -6.480197       5.705038      19.648373      -9.726353      17.678027           0.032220
          541              N      18.969199      24.396771       5.275264       0.037157      31.755312 0.38429887E+03  0.85829856E+04                                 8.308138                            6.261017       0.174556       2.104547                    0.999558      24.845995      65.116446       0.716944       0.382518      -1.109515       0.130080       0.099809      -0.002758       0.163982      -0.039370       0.005788      -0.003573      -0.023155       0.097278      -0.057319       0.021262       0.036057             10.306140      11.851981       3.209410       2.014999      10.431696      -2.765909       8.634742          -0.046376
          542              N      20.052146      24.228975       6.015956      -0.219517      42.178029 0.50535046E+03  0.12095756E+05                                10.031181                            7.193438       0.230038       2.080370                    0.999698      28.055944      76.314299       0.666429       0.383983      -1.107588      -0.038179       0.091767      -0.079761       0.127438       0.010437       0.016101       0.032811       0.081783      -0.010279      -0.058673       0.006017       0.052656             12.732558      12.063935       4.075242       1.709164      14.590043      -5.081470      11.543695           0.045536
          543              N      19.069371      25.473945       4.510066      -0.219919      42.284912 0.50435662E+03  0.12066474E+05                                10.044248                            7.187707       0.241679       2.084190                    0.999681      28.054653      76.302630       0.666483       0.384127      -1.107443       0.084754      -0.059820       0.079383       0.130626       0.027537      -0.035497      -0.007943      -0.063726      -0.004624      -0.058771       0.006848       0.051923             12.744043      16.361432       3.317091       4.160846      10.628899      -3.011515      11.241799           0.045968
          544              N      18.408107      22.973389       8.164935      -0.204518      38.028353 0.51288650E+03  0.12323610E+05                                 9.344393                            7.276460       0.198108       2.072862                    0.999637      28.003999      76.359878       0.658475       0.387124      -1.105158      -0.117927       0.010970       0.029387       0.122028       0.000883       0.052041      -0.005052      -0.028683       0.055791      -0.058883       0.004961       0.053922             10.814253      13.457484      -0.764836      -0.561664       5.369233       0.124811      13.616041           0.058573
          545              N      21.112708      24.132272       8.761967      -0.375529      53.278595 0.60664021E+03  0.15178222E+05                                11.641392                            8.052077       0.342447       2.109817                    0.997931      29.939387      82.896619       0.610802       0.400789      -1.097267      -0.017616      -0.024340      -0.021820       0.037134      -0.007878      -0.015229      -0.110973       0.004299      -0.083144      -0.122732       0.017866       0.104866             14.940422       9.531519       5.088932       4.334579      18.206713       9.159802      17.083035           0.030891
          546              N      21.241276      24.557887      13.047248      -0.358335      34.851475 0.49702291E+03  0.11796192E+05                                 8.577239                            7.119071       1.104094       2.334933                    0.999321      29.456832      78.671701       0.674900       0.382386      -1.113529       0.008169      -0.002892      -0.034964       0.036022       0.004392       0.039706       0.126451      -0.000640      -0.395681      -0.197812       0.063051       0.134761              9.142296       6.750106       0.535170       1.034193       8.241463      -3.005877      12.435320           0.003276
          547              N      21.984414       9.504646       8.159442      -0.367449      37.022749 0.52558032E+03  0.12644619E+05                                 8.920306                            7.315522       0.976911       2.280747                    0.999579      30.051746      80.707830       0.666740       0.381841      -1.114348      -0.016667       0.000419       0.033311       0.037250      -0.040366       0.026511       0.126933      -0.006796      -0.332163      -0.186209       0.052547       0.133662              9.718673       7.523354       1.074031      -2.756332       9.309781      -3.814570      12.322884           0.004760
          548              N      20.806844       9.766850      12.311626      -0.375725      56.711401 0.62004621E+03  0.15600536E+05                                12.125478                            8.143914       0.279471       2.087376                    0.997855      30.156208      83.763566       0.606900       0.401119      -1.096909      -0.021241       0.024919       0.023016       0.040023       0.025753       0.015399      -0.100185      -0.012691      -0.102270      -0.115716       0.015355       0.100361             15.984453      10.655250      -6.473875      -5.699606      19.632221       9.718201      17.665889           0.032231
          549              N      15.994559      24.739288       5.287940       0.034039      31.864573 0.38574525E+03  0.86240464E+04                                 8.327950                            6.273314       0.157492       2.098773                    0.999536      24.897622      65.301288       0.716095       0.382582      -1.109384      -0.098743       0.128964       0.003976       0.162474       0.039569      -0.003291      -0.003114       0.023872       0.096186      -0.057364       0.023054       0.034311             10.333669      10.461337      -3.221626      -2.773925      11.883336      -2.021246       8.656335          -0.046392
          550              N      16.162277       2.741533       4.547248      -0.218729      42.186659 0.50545201E+03  0.12099317E+05                                10.033439                            7.194813       0.233272       2.081314                    0.999698      28.060247      76.340340       0.666246       0.384052      -1.107490      -0.091659      -0.041681       0.080706       0.129043      -0.007250       0.032689      -0.015786      -0.081942      -0.008686      -0.058709       0.007672       0.051037             12.735718      14.591746      -4.075539      -5.081786      12.067588      -1.711798      11.547820           0.045534
          551              N      14.917385      24.839460       6.053139      -0.219999      42.263129 0.50406699E+03  0.12057904E+05                                10.040596                            7.185249       0.244936       2.085119                    0.999675      28.050650      76.288442       0.666647       0.384084      -1.107465       0.060233       0.082616      -0.079049       0.129237      -0.028232      -0.008139       0.035988       0.065035      -0.006666      -0.059733       0.006553       0.053180             12.739050      10.627470      -3.314179      -3.012450      16.351411      -4.158082      11.238269           0.045953
          552              N      17.417939      24.178191       2.398270      -0.204407      38.002863 0.51252574E+03  0.12312228E+05                                 9.338636                            7.272864       0.196977       2.072716                    0.999664      27.993750      76.312429       0.658808       0.387014      -1.105286      -0.009600      -0.118017      -0.029051       0.121919      -0.002083      -0.005268      -0.051817       0.027910       0.057310      -0.058573       0.004540       0.054033             10.806826       5.366175       0.763808       0.124401      13.449257       0.560359      13.605047           0.058700
          553              N      16.258985       3.802087       1.801238      -0.375095      53.275083 0.60659190E+03  0.15176861E+05                                11.641412                            8.052257       0.342479       2.109810                    0.997917      29.936546      82.891008       0.610732       0.400839      -1.097222       0.023221      -0.017405       0.022384       0.036650       0.007629      -0.110446       0.015742      -0.003339      -0.087756      -0.122671       0.018176       0.104495             14.940097      18.205078      -5.088265       9.159205       9.531017      -4.334082      17.084195           0.030945
[truncated: 67,492 more chars]
