# Supplementary material for: A collection of forcefield precursors for metal–organic frameworks
Source: RSC Adv. 2019 Nov 13;9(63):36492–507. doi: 10.1039/c9ra07327b (PMC9075174; doi:10.1039/c9ra07327b)
Supplement: RA-009-C9RA07327B-s4741 [file RA-009-C9RA07327B-s4741.xyz]

  588
jmolscript: load "" {1 1 1} spacegroup "x,y,z" unitcell [{     18.658000     0.000000     0.000000 }, {      0.000000    20.089000     0.000000 }, {      0.000000     0.000000    21.137000 }]
Ni    10.246600     2.889602    17.140839     0.585873
Ni     4.096550    19.939337     0.287463     0.654099
Ni    17.740400    17.199398     6.572339     0.585714
Ni     5.232450     0.149663    10.855963     0.654511
Ni     8.411400    12.934102    14.564661     0.585532
Ni    14.561450     9.894837    10.281037     0.653735
Ni     0.917600     7.154898     3.996161     0.601939
Ni    13.425550    10.194163    20.849537     0.655493
Mo    11.372984    11.010580    15.317350     1.541158
Mo    11.886639     8.880142    12.693825     1.476195
Mo    12.825509     5.883666    13.917235     0.960332
Mo    12.497875     5.913599    17.322617     1.400316
Mo    11.043484     8.858646    18.220517     1.552096
Mo    16.614016     9.078420     4.748850     1.547419
Mo    16.100361    11.208858     2.125325     1.473892
Mo    15.161491    14.205334     3.348735     0.961370
Mo    15.489125    14.175401     6.754117     1.400095
Mo    16.943516    11.230354     7.652017     1.540880
Mo     7.285016     0.966080    16.388150     1.538739
Mo     6.771361    18.924642    19.011675     1.475833
Mo     5.832491    15.928166    17.788265     0.959136
Mo     6.160125    15.958099    14.382883     1.399490
Mo     7.614516    18.903146    13.484983     1.542087
Mo     2.043984    19.122920     5.819650     1.539145
Mo     2.557639     1.164358     8.443175     1.475853
Mo     3.496509     4.160834     7.219765     0.961822
Mo     3.168875     4.130901     3.814383     1.405707
Mo     1.714484     1.185854     2.916483     1.543749
P     13.663253     8.688493    15.746854     1.588483
P     10.093978     7.614936    15.293042     1.577978
P     14.323747    11.400507     5.178354     1.589536
P     17.893022    12.474064     4.724542     1.577994
P      4.994747    18.732992    15.958646     1.588258
P      8.564022    17.659436    16.412458     1.577678
P      4.334253     1.356007     5.390146     1.588482
P      0.764978     2.429564     5.843958     1.578280
H     10.849627    19.978511    16.102167     0.119128
H     13.338604     2.858665    15.854864     0.108913
H     15.620478     1.173198    15.656176     0.116167
H     15.249183    20.040786    14.743058     0.127167
H     16.251118    18.078091    15.516672     0.124187
H     17.447096    17.109801    17.429570     0.124357
H     16.047746     0.158703    19.725048     0.121917
H     14.801391     0.901996    18.000269     0.114821
H     17.700845    17.045517    19.841302     0.135282
H     17.322087    18.299070    20.714260     0.139336
H      0.848939    19.526508     0.369898     0.063786
H      3.240895    18.357328    18.697790     0.111424
H     12.650124     7.027132    20.521913     0.090636
H     13.764007     8.792955     2.618874     0.114313
H     13.538245     4.349268     1.441543     0.129108
H     12.803120     4.604399     0.080321     0.111294
H     10.644389     4.096147    20.955222     0.122730
H      8.569619     3.439237     0.695407     0.095792
H      9.857021     3.754634     4.347881     0.105163
H     11.967241     4.526052     3.605972     0.124194
H      7.987490     2.549294     4.039281     0.132244
H      7.185196     3.601958     3.208597     0.119390
H      5.349249     2.434787     1.830464     0.085437
H      7.121759    19.132764     1.458453     0.067199
H     12.771401     2.862682    19.137440     0.072103
H      9.750671     0.544412    19.348810     0.081141
H     11.549302    19.783647     1.065305     0.126905
H     10.413030    19.142808     0.188119     0.119224
H     11.575423    18.369382    19.008504     0.133550
H     13.012089    16.868733    18.239117     0.102264
H     14.678249    16.474989     0.686952     0.050706
H     13.360994    18.120278     1.369678     0.101552
H     15.558906    15.506699    18.693563     0.129336
H     15.777205    15.233489    20.225995     0.131424
H     13.049405    11.810323    17.964336     0.092104
H     14.286431    13.222580     0.139504     0.096142
H      7.610598     2.555321    19.107848     0.088542
H      9.252502     5.821792    17.962223     0.140666
H      6.390365     6.950794    19.813824     0.128647
H      7.799044     7.507259    19.401652     0.124487
H      6.017205     6.133172     0.955392     0.100434
H      6.560153     6.271786     3.193801     0.103299
H     10.215255     7.593642     2.191907     0.109655
H      9.567822     7.623775    21.077816     0.089100
H      7.892334     7.923102     4.722006     0.127886
H      8.519243     6.494774     4.899557     0.150384
H     12.791925     8.132027     5.277909     0.120841
H      9.567822     9.958117     4.337312     0.118110
H     11.743345    10.247399     5.085562     0.331522
H     17.137373     0.110489     5.533667     0.119150
H     14.648396    17.230335     5.286364     0.109001
H     12.366522    18.915802     5.087676     0.116196
H     12.737817     0.048214     4.174558     0.127156
H     11.735882     2.010909     4.948172     0.124165
H     10.539904     2.979199     6.861070     0.124344
H     11.939254    19.930297     9.156548     0.121933
H     13.185609    19.187004     7.431769     0.114824
H     10.286155     3.043483     9.272802     0.135239
H     10.664913     1.789930    10.145760     0.139333
H      8.480061     0.562492    10.938397     0.063778
H      6.088105     1.731672     8.129290     0.111430
H     15.336876    13.061868     9.953413     0.090597
H     14.222993    11.296045    13.187374     0.114265
H     14.448755    15.739731    12.010043     0.129114
H     15.183880    15.484601    10.648821     0.111246
H     17.342611    15.992853    10.386722     0.122714
H      0.759381    16.649763    11.263907     0.095842
H     18.129979    16.334366    14.916381     0.105132
H     16.019759    15.562948    14.174472     0.124188
H      1.341510    17.539706    14.607781     0.132169
H      2.143804    16.487042    13.777097     0.119275
H      3.979751    17.654213    12.398964     0.084839
H      2.207241     0.956236    12.026953     0.067164
H     15.215599    17.226318     8.568940     0.072114
H     18.236329    19.544588     8.780310     0.081150
H     16.437698     0.305353    11.633805     0.126904
H     17.573970     0.946192    10.756619     0.119228
H     16.411577     1.719618     8.440004     0.133598
H     14.974911     3.220267     7.670617     0.102252
H     13.308751     3.614011    11.255453     0.050386
H     14.626006     1.968722    11.938178     0.101558
H     12.428094     4.582301     8.125063     0.129366
H     12.209795     4.855511     9.657495     0.131445
H     14.937595     8.278677     7.395836     0.092087
H     13.700569     6.866420    10.708004     0.096203
H      1.718402    17.533679     8.539348     0.088531
H      0.076498    14.267208     7.393723     0.140536
H      2.938635    13.138206     9.245324     0.128711
H      1.529956    12.581741     8.833152     0.123922
H      3.311795    13.955828    11.523892     0.100180
H      2.768847    13.817214    13.762301     0.102849
H     17.771745    12.495358    12.760407     0.109565
H     18.419178    12.465224    10.509316     0.088718
H      1.436666    12.165898    15.290506     0.127815
H      0.809757    13.594226    15.468057     0.150354
H     15.195075    11.956973    15.846409     0.120753
H     18.419178    10.130883    14.905812     0.118115
H     16.243655     9.841601    15.654062     0.331425
H      7.808373     9.934010    15.603333     0.119161
H      5.319396    12.903165    15.850636     0.108905
H      3.037522    11.217698    16.049324     0.116180
H      3.408817     9.996286    16.962443     0.127083
H      2.406882     8.033591    16.188828     0.124131
H      1.210904     7.065301    14.275930     0.124347
H      2.610254    10.203203    11.980452     0.121941
H      3.856609    10.946496    13.705231     0.114820
H      0.957155     7.001016    11.864198     0.135252
H      1.335913     8.254570    10.991240     0.139345
H     17.809061     9.482008    10.198602     0.063627
H     15.417105     8.312828    13.007710     0.111449
H      6.007876    17.071632    11.183587     0.090516
H      4.893993    18.837455     7.949626     0.114299
H      5.119755    14.393769     9.126957     0.129109
H      5.854880    14.648899    10.488179     0.111221
H      8.013611    14.140647    10.750278     0.122674
H     10.088381    13.483737     9.873093     0.095823
H      8.800979    13.799134     6.220619     0.105161
H      6.690759    14.570552     6.962528     0.124178
H     10.670510    12.593794     6.529219     0.132248
H     11.472804    13.646458     7.359903     0.119362
H     13.308751    12.479287     8.738036     0.084830
H     11.536241     9.088264     9.110047     0.067138
H      5.886599    12.907182    12.568060     0.072085
H      8.907329    10.588912    12.356690     0.081216
H      7.108698     9.739147     9.503195     0.126934
H      8.244970     9.098308    10.380381     0.119265
H      7.082577     8.324882    12.696996     0.133570
H      5.645911     6.824233    13.466383     0.102272
H      3.979751     6.430489     9.881548     0.050489
H      5.297006     8.075778     9.198822     0.101626
H      3.099094     5.462199    13.011937     0.129348
H      2.880795     5.188989    11.479505     0.131427
H      5.608595     1.765823    13.741164     0.092114
H      4.371569     3.178080    10.428996     0.096115
H     11.047402    12.599821    12.597652     0.088482
H      9.405498    15.866292    13.743277     0.140560
H     12.267635    16.995294    11.891676     0.128690
H     10.858956    17.551759    12.303848     0.123847
H     12.640795    16.177672     9.613108     0.100170
H     12.097847    16.316286     7.374699     0.102939
H      8.442745    17.638142     8.376593     0.109575
H      9.090178    17.668275    10.627684     0.088558
H     10.765666    17.967602     5.846494     0.127837
H     10.138757    16.539274     5.668943     0.150389
H      5.866075    18.176527     5.290591     0.120726
H      9.090178    20.002617     6.231188     0.118131
H      6.914655     0.202899     5.482938     0.331384
H      1.520627    10.154989     5.034833     0.119268
H      4.009604     7.185835     5.282136     0.109187
H      6.291478     8.871302     5.480824     0.116098
H      5.920183    10.092714     6.393943     0.127179
H      6.922118    12.055409     5.620328     0.124197
H      8.118096    13.023699     3.707430     0.124370
H      6.718746     9.885797     1.411952     0.121743
H      5.472391     9.142504     3.136731     0.114634
H      8.371845    13.087983     1.295698     0.135292
H      7.993087    11.834430     0.422740     0.139245
H     10.177939    10.606992    20.767103     0.065233
H     12.569895    11.776172     2.439210     0.111534
H      3.321124     3.017368     0.615087     0.090776
H      4.435007     1.251545    18.518126     0.114339
H      4.209245     5.695231    19.695457     0.129073
H      3.474120     5.440101    21.056679     0.111501
H      1.315389     5.948353     0.181778     0.122602
H     17.898619     6.605263    20.441593     0.095859
H      0.528021     6.289866    16.789119     0.105189
H      2.638241     5.518448    17.531028     0.124223
H     17.316490     7.495206    17.097719     0.132192
H     16.514196     6.442542    17.928403     0.119321
H     14.678249     7.609713    19.306536     0.084859
H     16.450759    11.000736    19.678547     0.067165
H      3.442401     7.181817     1.999560     0.073374
H      0.421671     9.500088     1.788190     0.082588
H      2.220302    10.349853    20.071695     0.127085
H      1.084030    10.990692    20.948881     0.119793
H      2.246423    11.764118     2.128496     0.133632
H      3.683089    13.264767     2.897883     0.102355
H      5.349249    13.658511    20.450048     0.050330
H      4.031994    12.013222    19.767322     0.101544
H      6.229906    14.626801     2.443437     0.129421
H      6.448205    14.900011     0.911005     0.131473
H      3.720405    18.323177     3.172664     0.092126
H      4.957431    16.910920    20.997496     0.096081
H     16.939598     7.489179     2.029152     0.088265
H     18.581502     4.222708     3.174777     0.140485
H     15.719365     3.093706     1.323176     0.128661
H     17.128044     2.537241     1.735348     0.123889
H     15.346205     3.911328    20.181608     0.100171
H     15.889153     3.772714    17.943199     0.102867
H      0.886255     2.450858    18.945093     0.109549
H      0.238822     2.420724     0.059184     0.088576
H     17.221334     2.121398    16.414994     0.127852
H     17.848243     3.549726    16.237443     0.150335
H      3.462925     1.912473    15.859091     0.120727
H      0.238822     0.086383    16.799688     0.118132
H      2.414345    19.886101    16.051438     0.331398
C     11.629531     0.375664    15.969004     0.189617
C     12.948652     2.014927    15.846409     0.045472
C     15.047677     0.391735    15.584310    -0.188038
C     15.336876    19.592802    16.653842     0.119433
C     16.193278    18.447729    16.368493    -0.160115
C     16.967585    17.903317    17.514118    -0.168109
C     16.958256    18.598396    18.706245     0.082458
C     16.073867    19.809763    18.904933    -0.132376
C     15.335010     0.148659    17.886129    -0.136601
C     17.726966    18.013806    19.879349    -0.170499
C      1.194112    19.150844    20.731170     0.086213
C      2.466588    18.514022    19.188169     0.154065
C     12.907604     7.197889     0.262099     0.076112
C     13.513989     8.123992     2.022811     0.131697
C     12.795656     4.817342     1.027258    -0.185920
C     11.554899     4.335206     1.606412     0.113817
C     10.526844     4.025836     0.737681    -0.149131
C      9.273026     3.589904     1.285130    -0.140282
C      9.050996     3.387005     2.604078     0.129429
C     10.023078     3.786776     3.434763    -0.167745
C     11.316077     4.268912     2.992999    -0.163779
C      7.817702     2.870718     3.140958    -0.183156
C      5.974292     1.743725     1.841033     0.116171
C      6.972495    20.022706     1.682505     0.095715
C     12.185540     2.187692    19.393197     0.125828
C     10.575354     0.940165    19.517906     0.080407
C     11.317943    19.494366     0.169096    -0.183862
C     12.290025    18.401524    20.845309     0.119531
C     12.220990    18.009788    19.572862    -0.127050
C     13.097916    17.065606    19.145895    -0.092571
C     14.144630    16.292179    19.839188     0.077067
C     14.090522    16.836591     0.063411    -0.178560
C     13.265838    17.818943     0.494606    -0.172356
C     15.111114    15.285720    19.524247    -0.153619
C     13.499063    12.362771    18.560400     0.137782
C     14.139032    13.083966    20.369727     0.096272
C      7.799044     3.463344    19.038096     0.093239
C      8.731944     5.186980    18.399759     0.116675
C      7.347520     6.814189    19.908940    -0.181177
C      7.728144     6.920660     0.217711     0.115906
C      6.841889     6.482720     1.204809    -0.134812
C      7.172135     6.561067     2.555463    -0.163733
C      8.403563     7.067310     2.965521     0.106306
C      9.342061     7.372663     1.959400    -0.162040
C      8.963303     7.346547     0.589722    -0.136358
C      8.590143     7.328467     4.409178    -0.178054
C     11.885146     8.280686     5.132064     0.170893
C     10.174207     9.305225     4.603639     0.108471
C     16.357469    19.713336     5.400504     0.189613
C     15.038348    18.074073     5.277909     0.045579
C     12.939323    19.697264     5.015810    -0.188056
C     12.650124     0.496198     6.085342     0.119438
C     11.793722     1.641271     5.799993    -0.160169
C     11.019415     2.185683     6.945618    -0.168143
C     11.028744     1.490604     8.137745     0.082485
C     11.913133     0.279237     8.336433    -0.132331
C     12.651990    19.940341     7.317629    -0.136590
C     10.260034     2.075194     9.310849    -0.170478
C      8.134888     0.938156    10.162670     0.086263
C      6.862412     1.574978     8.619669     0.154099
C     15.079396    12.891111    10.830599     0.076264
C     14.473011    11.965008    12.591311     0.131659
C     15.191344    15.271658    11.595758    -0.185906
C     16.432101    15.753794    12.174912     0.113788
C     17.460156    16.063164    11.306181    -0.149120
C      0.055974    16.499096    11.853630    -0.140162
C      0.278004    16.701995    13.172578     0.129518
C     17.963922    16.302223    14.003263    -0.167782
C     16.670923    15.820087    13.561499    -0.163825
C      1.511298    17.218282    13.709458    -0.183131
C      3.354708    18.345275    12.409533     0.116420
C      2.356505     0.066294    12.251005     0.095682
C     15.801460    17.901308     8.824698     0.125807
C     17.411646    19.148835     8.949406     0.080446
C     16.669057     0.594634    10.737596    -0.183857
C     15.696975     1.687476    10.276809     0.119522
C     15.766010     2.079211     9.004362    -0.126981
C     14.889084     3.023394     8.577395    -0.092602
C     13.842370     3.796821     9.270688     0.076915
C     13.896478     3.252409    10.631911    -0.178374
C     14.721162     2.270057    11.063106    -0.172323
C     12.875886     4.803280     8.955747    -0.153632
C     14.487937     7.726229     7.991900     0.137931
C     13.847968     7.005034     9.801227     0.095819
C      1.529956    16.625656     8.469596     0.093106
C      0.597056    14.902020     7.831259     0.116580
C      1.981480    13.274811     9.340440    -0.181013
C      1.600856    13.168339    10.786211     0.116030
C      2.487111    13.606280    11.773309    -0.134627
C      2.156865    13.527933    13.123963    -0.163833
C      0.925437    13.021690    13.534021     0.106138
C     -0.013061    12.716337    12.527900    -0.162246
C      0.365697    12.742453    11.158222    -0.136229
C      0.738857    12.760533    14.977678    -0.177989
C     16.101854    11.808314    15.700564     0.170699
C     17.812793    10.783775    15.172139     0.108566
C      7.028469    10.420164    15.736497     0.189649
C      5.709348    12.059427    15.859091     0.045420
C      3.610323    10.436235    16.121190    -0.188047
C      3.321124     9.548302    15.051658     0.119397
C      2.464722     8.403229    15.337007    -0.160186
C      1.690415     7.858817    14.191382    -0.168112
C      1.699744     8.553896    12.999255     0.082489
C      2.584133     9.765263    12.800567    -0.132325
C      3.322990    10.193159    13.819371    -0.136584
C      0.931034     7.969306    11.826152    -0.170492
C     17.463888     9.106344    10.974330     0.086277
C     16.191412     8.469522    12.517331     0.154118
C      5.750396    17.242389    10.306401     0.076223
C      5.144011    18.168492     8.545689     0.131726
C      5.862344    14.861842     9.541242    -0.185900
C      7.103101    14.379706     8.962088     0.113768
C      8.131156    14.070336     9.830819    -0.149188
C      9.384974    13.634404     9.283370    -0.140198
C      9.607004    13.431505     7.964422     0.129557
C      8.634922    13.831276     7.133738    -0.167736
C      7.341923    14.313412     7.575501    -0.163840
C     10.840298    12.915218     7.427542    -0.183142
C     12.683708    11.788225     8.727467     0.116498
C     11.685505     9.978206     8.885995     0.095737
C      6.472460    12.232192    12.312302     0.125775
C      8.082646    10.984665    12.187594     0.080443
C      7.340057     9.449866    10.399404    -0.183873
C      6.367975     8.357024    10.860191     0.119523
C      6.437010     7.965288    12.132638    -0.127018
C      5.560084     7.021105    12.559605    -0.092553
C      4.513370     6.247679    11.866312     0.076968
C      4.567478     6.792091    10.505089    -0.178459
C      5.392162     7.774443    10.073894    -0.172302
C      3.546886     5.241220    12.181253    -0.153628
C      5.158937     2.318271    13.145100     0.137873
C      4.518968     3.039466    11.335773     0.095874
C     10.858956    13.507844    12.667404     0.093115
C      9.926056    15.231480    13.305742     0.116561
C     11.310480    16.858689    11.796560    -0.181007
C     10.929856    16.965160    10.350789     0.115995
C     11.816111    16.527220     9.363691    -0.134630
C     11.485865    16.605567     8.013037    -0.163772
C     10.254437    17.111810     7.602979     0.106152
C      9.315939    17.417163     8.609100    -0.162241
C      9.694697    17.391047     9.978778    -0.136235
C     10.067857    17.372967     6.159322    -0.177989
C      6.772854    18.325186     5.436436     0.170627
C      8.483793    19.349725     5.964861     0.108605
C      2.300531     9.668836     5.167997     0.190332
C      3.619652     8.029573     5.290591     0.045649
C      5.718677     9.652764     5.552690    -0.188304
C      6.007876    10.540698     4.483158     0.119413
C      6.864278    11.685771     4.768507    -0.160176
C      7.638585    12.230183     3.622882    -0.168056
C      7.629256    11.535104     2.430755     0.082248
C      6.744867    10.323737     2.232067    -0.132712
C      6.006010     9.895841     3.250871    -0.136840
C      8.397966    12.119694     1.257651    -0.170596
C     10.523112    10.982656     0.405830     0.085214
C     11.795588    11.619478     1.948831     0.154503
C      3.578604     2.846611    20.874901     0.076068
C      4.184989     1.920508    19.114189     0.131805
C      3.466656     5.227158    20.109742    -0.185974
C      2.225899     5.709294    19.530588     0.113654
C      1.197844     6.018664    20.399319    -0.149514
C     18.602026     6.454596    19.851870    -0.140139
C     18.379996     6.657495    18.532922     0.129625
C      0.694078     6.257723    17.702237    -0.167639
C      1.987077     5.775587    18.144001    -0.163761
C     17.146702     7.173782    17.996042    -0.183139
C     15.303292     8.300775    19.295967     0.116228
C     16.301495    10.110794    19.454495     0.095716
C      2.856540     7.856808     1.743803     0.125787
C      1.246354     9.104335     1.619094     0.081344
C      1.988943    10.639134    20.967904    -0.183722
C      2.961025    11.731976     0.291691     0.119250
C      2.891990    12.123712     1.564138    -0.127075
C      3.768916    13.067895     1.991105    -0.092396
C      4.815630    13.841321     1.297812     0.077249
C      4.761522    13.296909    21.073589    -0.178331
C      3.936838    12.314557    20.642394    -0.172298
C      5.782114    14.847780     1.612753    -0.153608
C      4.170063    17.770729     2.576600     0.137890
C      4.810032    17.049534     0.767273     0.095854
C     17.128044     6.581156     2.098904     0.093630
C     18.060944     4.857520     2.737242     0.116663
C     16.676520     3.230311     1.228060    -0.181076
C     17.057144     3.123840    20.919289     0.116059
C     16.170889     3.561780    19.932191    -0.134625
C     16.501135     3.483433    18.581537    -0.163821
C     17.732563     2.977190    18.171479     0.106119
C      0.013061     2.671837    19.177600    -0.162296
C     18.292303     2.697953    20.547278    -0.136264
C     17.919143     2.716033    16.727822    -0.177977
C      2.556146     1.763814    16.004936     0.170631
C      0.845207     0.739275    16.533361     0.108611
N     11.657518     1.729663    16.097939    -0.298286
N     12.648258    19.938332    15.675199    -0.241816
N     13.569963     0.843738    15.582196     0.103868
N      2.455393    19.184995    20.365500    -0.284081
N      1.330315    18.124296    18.820385    -0.290731
N      0.488840    18.489916    19.811710     0.145293
N     13.221059     8.375104     0.735568    -0.280364
N     13.418834     6.822224     2.388481    -0.285077
N     13.006492     6.301919     1.194241     0.176955
N      5.804504     0.528341     1.310494    -0.279003
N      7.886737     0.592625     2.346207    -0.275554
N      7.194525     1.801983     2.386367     0.183795
N     11.032475     2.022962    18.845749    -0.257237
N     12.484068     1.291723    20.384523    -0.341487
N     11.385112     0.518296    20.407774     0.231046
N     13.648327    12.013222    19.883576    -0.262202
N     14.422634    14.004042    19.393197     0.129611
N     14.014024    13.493781    18.179934    -0.267676
N      8.802844     3.917355    18.253913    -0.269504
N      7.099369     4.361322    19.697570    -0.246509
N      7.724412     5.450146    19.348810     0.139820
N     11.019415     7.346547     5.066539    -0.222926
N     11.353393     9.492052     4.967195    -0.164568
N      9.940982     7.953235     4.671277     0.173398
N     16.329482    18.359337     5.529439    -0.298289
N     15.338742     0.150667     5.106699    -0.241796
N     14.417037    19.245262     5.013696     0.103834
N      6.873607     0.904005     9.797000    -0.284104
N      7.998685     1.964704     8.251885    -0.290768
N      8.840160     1.599084     9.243210     0.145295
N     14.765941    11.713896    11.304068    -0.280537
N     14.568166    13.266776    12.956981    -0.284962
N     14.980508    13.787081    11.762741     0.176980
N      3.524496    19.560659    11.878994    -0.279102
N      1.442263    19.496374    12.914707    -0.275706
N      2.134475    18.287017    12.954867     0.183836
N     16.954525    18.066038     8.277249    -0.257202
N     15.502932    18.797277     9.816023    -0.341492
N     16.601888    19.570704     9.839274     0.231048
N     14.338673     8.075778     9.315076    -0.262411
N     13.564366     6.084958     8.824698     0.129715
N     13.972976     6.595219     7.611434    -0.267462
N      0.526156    16.171645     7.685413    -0.269588
N      2.229631    15.727678     9.129070    -0.246228
N      1.604588    14.638854     8.780310     0.139924
N     16.967585    12.742453    15.635039    -0.222550
N     16.633607    10.596947    15.535695    -0.164873
N     18.046018    12.135765    15.239777     0.173497
N      7.000482    11.774163    15.607561    -0.298268
N      6.009742     9.893832    16.030301    -0.241905
N      5.088037    10.888238    16.123304     0.103809
N     16.202607     9.140495    11.340001    -0.284076
N     17.327685     8.079796    12.885115    -0.290756
N     18.169160     8.445416    11.893790     0.145302
N      5.436941    18.419604     9.832932    -0.280613
N      5.239166    16.866724     8.180019    -0.284962
N      5.651508    16.346419     9.374259     0.176964
N     12.853496    10.572841     9.258006    -0.279123
N     10.771263    10.637125     8.222293    -0.275693
N     11.463475    11.846483     8.182133     0.183923
N      7.625525    12.067462    12.859751    -0.257219
N      6.173932    11.336223    11.320977    -0.341445
N      7.272888    10.562796    11.297727     0.231057
N      5.009673     1.968722    11.821924    -0.262439
N      4.235366     3.959542    12.312302     0.129700
N      4.643976     3.449281    13.525566    -0.267425
N      9.855156    13.961855    13.451587    -0.269595
N     11.558631    14.405822    12.007930    -0.246178
N     10.933588    15.494646    12.356690     0.139964
N      7.638585    17.391047     5.501961    -0.222563
N      7.304607    19.536552     5.601305    -0.164876
N      8.717018    17.997735     5.897223     0.173525
N      2.328518     8.314837     5.039061    -0.301076
N      3.319258    10.195167     5.461801    -0.242384
N      4.240963     9.200762     5.554804     0.103991
N     11.784393    10.948505     0.771501    -0.283461
N     10.659315    12.009204     2.316615    -0.290506
N      9.817840    11.643584     1.325290     0.145290
N      3.892059     1.669396    20.401432    -0.280484
N      4.089834     3.222276    18.748519    -0.284876
N      3.677492     3.742581    19.942760     0.176874
N     15.133504     9.516159    19.826506    -0.278289
N     17.215737     9.451874    18.790793    -0.276174
N     16.523525     8.242517    18.750633     0.183778
N      1.703475     8.021538     2.291251    -0.255105
N      3.155068     8.752777     0.752477    -0.340210
N      2.056112     9.526204     0.729227     0.231125
N      4.319327    18.120278     1.253424    -0.262395
N      5.093634    16.129458     1.743803     0.129669
N      4.685024    16.639719     2.957066    -0.267360
N     18.131844     6.127145     2.883087    -0.272076
N     16.428369     5.683178     1.439430    -0.246649
N     17.053412     4.594354     1.788190     0.139928
N      1.690415     2.697953    16.070461    -0.222622
N      2.024393     0.552447    16.169805    -0.164898
N      0.611982     2.091265    16.465723     0.173511
O      9.743208    11.408543    14.918495    -0.659185
O     11.066060    10.295612    17.085037    -0.785220
O     11.970973    10.572841    13.591091    -0.791725
O     10.737679     8.776884    14.597212    -0.787511
O     13.334873    10.150972    15.732269    -0.814907
O     13.258375     9.146522    11.747945    -0.643879
O     11.831038     6.952803    12.707564    -0.757442
O     13.301288     8.051671    14.390070    -0.751448
O     13.495331     5.640991    15.725928    -0.774613
O     11.056731     6.420444    15.368713    -0.739191
O     11.564228     4.461767    17.374614    -0.642122
O     11.312345     6.962847    18.408213    -0.815463
O     12.234051     9.401652    19.321332    -0.677995
O      9.689099     8.055689    16.704571    -0.804478
O     12.868423     8.017520    16.888463    -0.758615
O     15.172686     8.529789    15.998595    -0.864000
O      8.834563     7.224004    14.563393    -0.836158
O     18.243792     8.680457     4.349995    -0.677382
O     16.920940     9.793387     6.516537    -0.779498
O     16.016027     9.516159     3.022591    -0.786394
O     17.249321    11.312116     4.028712    -0.787690
O     14.652127     9.938028     5.163769    -0.822320
O     14.728625    10.942478     1.179445    -0.648464
O     16.155962    13.136197     2.139064    -0.758280
O     14.685712    12.037329     3.821570    -0.750531
O     14.491669    14.448009     5.157428    -0.775806
O     16.930269    13.668556     4.800213    -0.739698
O     16.422772    15.627233     6.806114    -0.642058
O     16.674655    13.126153     7.839713    -0.812336
O     15.752949    10.687348     8.752832    -0.671840
O     18.297901    12.033311     6.136071    -0.801783
O     15.118577    12.071480     6.319963    -0.758953
O     12.814314    11.559211     5.430095    -0.865085
O      0.494437    12.864996     3.994893    -0.835460
O      8.914792     1.364043    16.787005    -0.658572
O      7.591940     0.251112    14.620463    -0.782067
O      6.687027     0.528341    18.114409    -0.791993
O      7.920321    18.821384    17.108288    -0.787291
O      5.323127     0.106472    15.973231    -0.814273
O      5.399625    19.191022    19.957555    -0.643665
O      6.826962    16.997303    18.997936    -0.757164
O      5.356712    18.096171    17.315430    -0.751241
O      5.162669    15.685491    15.979572    -0.773981
O      7.601269    16.464944    16.336787    -0.739635
O      7.093772    14.506267    14.330886    -0.641447
O      7.345655    17.007347    13.297287    -0.811940
O      6.423949    19.446152    12.384168    -0.673607
O      8.968901    18.100189    15.000929    -0.802655
O      5.789577    18.062020    14.817037    -0.759529
O      3.485314    18.574289    15.706905    -0.863835
O      9.823437    17.268504    17.142107    -0.835213
O      0.414208    18.724957     6.218505    -0.658406
O      1.737060    19.837887     4.051963    -0.781628
O      2.641973    19.560659     7.545909    -0.792058
O      1.408679     1.267616     6.539788    -0.787119
O      4.005873    19.982528     5.404731    -0.814407
O      3.929375     0.897978     9.389055    -0.643781
O      2.502038     3.091697     8.429436    -0.757932
O      3.972288     1.992829     6.746930    -0.751141
O      4.166331     4.403509     5.411072    -0.776054
O      1.727731     3.624056     5.768287    -0.741238
O      2.235228     5.582733     3.762386    -0.649350
O      1.983345     3.081653     2.728787    -0.813216
O      2.905051     0.642848     1.815668    -0.674074
O      0.360099     1.988811     4.432429    -0.803166
O      3.539423     2.026980     4.248537    -0.762117
O      5.843686     1.514711     5.138405    -0.864165
O     18.163563     2.820496     6.573607    -0.836860

The following XYZ coordinates are in angstroms. Other properties are in atomic units.
The sperically averaged electron density of each atom fit to a function of the form exp(a - br)
eigen_1, eigen_2 and eigen_3 are the three eigenvalues of traceless quadrupole moment tensor
  atom number  atomic symbol              X              Y              Z     net charge C6 coefficient C8 coefficient C10 coefficient fluctuating dipole atomic polarizability isotropic forcefield polarizability              a              b squared Pearson coefficient          <r^3>          <r^4>         wp_QDO          m_QDO          q_QDO       dipole_x       dipole_y       dipole_z         dipole            Qxy            Qxz            Qyz     Q(x^2-y^2)  Q(3z^2 - R^2)        eigen_1        eigen_2        eigen_3 static polarizability      alpha(xx)      alpha(xy)      alpha(xz)      alpha(yy)      alpha(yz)      alpha(zz) atomic spin moment
            1             Ni      10.246600       2.889602      17.140839       0.585873     142.718361 0.27392498E+04  0.95158677E+05                                20.481647                           15.818428       0.581094       2.005685                    0.996703      51.563932     143.490764       0.514711       0.342552      -1.198141       0.001789       0.023697      -0.030873       0.038960       0.119742      -0.015112       0.021524      -0.143023      -0.340199      -0.126662      -0.069920       0.196582             25.092375      27.032857       3.799165      -1.719704      31.074607       4.863231      17.169661           1.746153
            2             Ni       4.096550      19.939337       0.287463       0.654099     105.557562 0.18108798E+04  0.56707757E+05                                17.944659                           13.816994       1.016540       2.173555                    0.993436      47.964610     126.603999       0.494748       0.395338      -1.156314       0.007114       0.003550       0.010018       0.012789      -0.045168      -0.088530       0.065205       0.017236       0.190628      -0.080150      -0.071343       0.151492             21.903241      21.726677      -0.073104       1.149956      20.944230       0.279382      23.038817           2.135192
            3             Ni      17.740400      17.199398       6.572339       0.585714     142.690934 0.27388195E+04  0.95139686E+05                                20.479096                           15.817431       0.580834       2.005602                    0.996704      51.559683     143.474386       0.514716       0.342562      -1.198135      -0.001688      -0.023796      -0.031052       0.039158       0.119744       0.014948      -0.021122      -0.142924      -0.339003      -0.126096      -0.070244       0.196340             25.087816      27.027361       3.799891       1.718338      31.069123      -4.862114      17.166966           1.745138
            4             Ni       5.232450       0.149663      10.855963       0.654511     105.548960 0.18108330E+04  0.56704246E+05                                17.941691                           13.815406       1.016877       2.173757                    0.993430      47.956932     126.569232       0.494867       0.395258      -1.156407      -0.007187      -0.003566       0.009944       0.012777      -0.045117       0.088521      -0.065192       0.017244       0.190358      -0.080080      -0.071341       0.151421             21.899171      21.722155      -0.072067      -1.150279      20.944425      -0.279666      23.030933           2.136969
            5             Ni       8.411400      12.934102      14.564661       0.585532     142.760764 0.27403180E+04  0.95205933E+05                                20.486029                           15.821986       0.528032       1.990072                    0.996583      51.572204     143.525721       0.514625       0.342572      -1.198112      -0.001716       0.023569       0.030807       0.038827      -0.119800      -0.015250      -0.021493      -0.143151      -0.340576      -0.126845      -0.069875       0.196720             25.097466      27.039248      -3.801316      -1.719979      31.081234      -4.862910      17.171916           1.745201
            6             Ni      14.561450       9.894837      10.281037       0.653735     105.573242 0.18114962E+04  0.56731185E+05                                17.945187                           13.818587       1.016842       2.173604                    0.993435      47.969558     126.616580       0.494767       0.395295      -1.156360      -0.007316       0.003501      -0.009848       0.012758       0.045190      -0.088342      -0.065119       0.017161       0.190229      -0.080060      -0.071186       0.151246             21.902616      21.725210       0.071606       1.151637      20.949246      -0.280551      23.033393           2.133042
            7             Ni       0.917600       7.154898       3.996161       0.601939     140.648770 0.26889691E+04  0.92958710E+05                                20.288659                           15.674042       0.580426       2.009752                    0.996534      51.119136     141.799678       0.517124       0.342616      -1.198364      -0.003004      -0.028392       0.041834       0.050648      -0.108676      -0.002993      -0.000969      -0.141721      -0.268342      -0.091037      -0.083424       0.174462             24.850815      26.768642      -3.747828       1.698951      30.764016       4.821091      17.019788          -1.494493
            8             Ni      13.425550      10.194163      20.849537       0.655493     105.543012 0.18099085E+04  0.56667176E+05                                17.940726                           13.811202       1.018039       2.174331                    0.993401      47.945853     126.524466       0.494987       0.395219      -1.156453       0.007369      -0.003756      -0.010524       0.013386       0.044408       0.085889       0.064382       0.017831       0.184475      -0.077549      -0.070308       0.147858             21.901332      21.716992       0.075920      -1.146415      20.946789       0.288333      23.040214          -1.733091
            9             Mo      11.372984      11.010580      15.317350       1.541158     227.129536 0.48040358E+04  0.19184534E+06                                28.400811                           21.869973       0.725429       1.856734                    0.999974      88.436972     262.939460       0.410809       0.373355      -1.173882      -0.116160      -0.399783      -0.062246       0.420944      -0.347002      -0.063174      -0.185041       0.919660       1.004092      -0.777781       0.369031       0.408750             35.218376      39.300474     -14.565721       6.787737      30.224668      -9.397161      36.129986           1.389116
           10             Mo      11.886639       8.880142      12.693825       1.476195     201.779442 0.46687242E+04  0.18520319E+06                                26.742127                           21.849930       0.912241       1.886377                    0.998505      90.640287     269.012675       0.402645       0.383472      -1.165505       0.313139      -0.083094       0.341935       0.471042       0.194466      -0.608156       0.095093      -0.483042      -0.281577      -0.794331       0.305337       0.488994             31.158289      25.935728       0.680741     -12.230797      28.596489      -6.114277      38.942650           1.384538
           11             Mo      12.825509       5.883666      13.917235       0.960332     308.631169 0.10188052E+05  0.49070141E+06                                35.609358                           32.164684       0.409568       1.681359                    0.999118     111.327399     362.852681       0.333950       0.380802      -1.168746      -0.277542       0.456536       0.323023       0.624338       0.108129       0.484483      -0.393803       0.261216       1.070014      -0.674569      -0.078267       0.752836             37.655196      22.597712      -3.743547      -2.635102      41.614431      -4.364813      48.753447           2.948574
           12             Mo      12.497875       5.913599      17.322617       1.400316     216.956517 0.48172641E+04  0.19275348E+06                                28.327728                           22.504217       1.032248       1.897068                    0.995193      93.942032     280.758925       0.388281       0.394238      -1.156530      -0.361134       0.156418      -0.355140       0.530102       0.263924      -0.605605       0.182245      -0.573482      -0.669237      -0.882530       0.370371       0.512159             34.422165      23.977475       8.862615      -5.702458      48.895169      -7.299679      30.393853           1.279835
           13             Mo      11.043484       8.858646      18.220517       1.552096     198.687944 0.42572441E+04  0.16480250E+06                                26.228682                           20.781046       1.140449       1.963145                    0.998496      87.544535     255.517711       0.415943       0.380397      -1.169461       0.309886      -0.081141      -0.274067       0.421575       0.175872       0.496994      -0.103880      -0.553201      -0.148039      -0.698660       0.318278       0.380382             31.056357      21.435148       2.524297       8.446792      29.481375      -0.065058      42.252546           1.254024
           14             Mo      16.614016       9.078420       4.748850       1.547419     225.580717 0.47597469E+04  0.18959736E+06                                28.251535                           21.749316       0.711372       1.855980                    0.999975      87.928521     260.919247       0.412590       0.372682      -1.174657       0.119196       0.380737      -0.063851       0.404037      -0.306781       0.086191       0.177507       0.888600       1.042950      -0.748503       0.344126       0.404377             35.037077      39.127000     -14.486906      -6.758593      30.042798       9.353229      35.941434           1.409691
           15             Mo      16.100361      11.208858       2.125325       1.473892     201.658938 0.46624693E+04  0.18487725E+06                                26.718554                           21.824230       0.915443       1.887788                    0.998538      90.556401     268.631996       0.403223       0.383083      -1.165900      -0.309389       0.083785       0.344299       0.470407       0.194953       0.598548      -0.098760      -0.465422      -0.374698      -0.787021       0.307941       0.479080             31.140303      25.927166       0.698450      12.244896      28.544540       6.126703      38.949204           1.453501
           16             Mo      15.161491      14.205334       3.348735       0.961370     308.145111 0.10166123E+05  0.48937174E+06                                35.572240                           32.130533       0.408450       1.681525                    0.999123     111.209591     362.343743       0.334126       0.380813      -1.168761       0.287510      -0.447173       0.323914       0.622532       0.121361      -0.492726       0.386242       0.223028       1.044086      -0.678640      -0.066334       0.744973             37.616054      22.569805      -3.731279       2.630495      41.549302       4.359185      48.729056           2.950544
           17             Mo      15.489125      14.175401       6.754117       1.400095     216.994245 0.48178893E+04  0.19278246E+06                                28.328437                           22.503799       1.033021       1.897228                    0.995206      93.948239     280.769481       0.388337       0.394172      -1.156592       0.360293      -0.156221      -0.355693       0.529842       0.262364       0.604943      -0.181002      -0.574106      -0.679890      -0.881897       0.369074       0.512823             34.422821      23.977793       8.861941       5.707966      48.903141       7.296742      30.387529           1.279506
           18             Mo      16.943516      11.230354       7.652017       1.540880     200.761182 0.43149992E+04  0.16768949E+06                                26.472617                           20.976580       1.153776       1.962655                    0.998504      88.294949     258.650711       0.412155       0.382402      -1.167316      -0.321444       0.090051      -0.282042       0.437016       0.202081      -0.519152       0.109314      -0.594690      -0.119406      -0.739661       0.330045       0.409616             31.345669      21.617281       2.543346      -8.498868      29.729805       0.049284      42.689922           1.174838
           19             Mo       7.285016       0.966080      16.388150       1.538739     227.342838 0.48096693E+04  0.19213324E+06                                28.420891                           21.884703       0.724889       1.856267                    0.999973      88.505247     263.215296       0.410602       0.373420      -1.173790       0.116962      -0.401604       0.061365       0.422767       0.351238      -0.061594       0.182912       0.921500       1.007397      -0.780626       0.369164       0.411462             35.244870      39.314693      14.571819       6.789448      30.246503       9.414562      36.173414           1.394101
           20             Mo       6.771361      18.924642      19.011675       1.475833     201.852479 0.46706796E+04  0.18530267E+06                                26.749506                           21.855239       0.913225       1.886458                    0.998495      90.670890     269.131347       0.402571       0.383497      -1.165470      -0.313893      -0.083472      -0.342348       0.471909      -0.195023      -0.609571      -0.095887      -0.485341      -0.281644      -0.796611       0.306861       0.489750             31.168710      25.941721      -0.678235     -12.236602      28.597393       6.111967      38.967017           1.382577
           21             Mo       5.832491      15.928166      17.788265       0.959136     308.968227 0.10202903E+05  0.49160494E+06                                35.636142                           32.188872       0.409340       1.681008                    0.999112     111.404842     363.196860       0.333806       0.380819      -1.168711       0.280305       0.455147      -0.325738       0.625967      -0.109329       0.490959       0.394548       0.253264       1.055148      -0.677919      -0.076727       0.754646             37.683397      22.613250       3.746200      -2.642500      41.638913       4.359236      48.798027           2.948520
           22             Mo       6.160125      15.958099      14.382883       1.399490     217.026121 0.48195586E+04  0.19286535E+06                                28.331307                           22.507750       1.032904       1.897179                    0.995194      93.955707     280.800609       0.388303       0.394174      -1.156594       0.361082       0.156609       0.355668       0.530477      -0.263154      -0.606020      -0.181314      -0.576501      -0.676988      -0.883545       0.369820       0.513726             34.425694      23.978173      -8.858885      -5.703251      48.908667       7.299134      30.390243           1.277918
           23             Mo       7.614516      18.903146      13.484983       1.542087     200.574286 0.43088432E+04  0.16738223E+06                                26.450016                           20.956179       1.156580       1.963728                    0.998492      88.230147     258.366684       0.412537       0.382204      -1.167525      -0.320430      -0.086475       0.281725       0.435342      -0.191971       0.520622       0.107942      -0.597895      -0.130963      -0.738567       0.334078       0.404489             31.321600      21.600247      -2.540333       8.498639      29.705783       0.057733      42.658768           1.170539
           24             Mo       2.043984      19.122920       5.819650       1.539145     227.286675 0.48084837E+04  0.19207233E+06                                28.415532                           21.881294       0.724809       1.856330                    0.999973      88.487976     263.147024       0.410658       0.373396      -1.173820      -0.116865       0.401317       0.061170       0.422438       0.351139       0.061359      -0.182907       0.920177       1.006573      -0.779905       0.368888       0.411017             35.237138      39.306246      14.566804      -6.787484      30.237167      -9.411499      36.168001           1.393200
           25             Mo       2.557639       1.164358       8.443175       1.475853     201.844825 0.46703710E+04  0.18528828E+06                                26.749585                           21.855174       0.913219       1.886449                    0.998494      90.672540     269.138999       0.402551       0.383520      -1.165447       0.313751       0.083663      -0.342383       0.471874      -0.195690       0.609584       0.095781      -0.484702      -0.281841      -0.796633       0.306410       0.490223             31.168519      25.942710      -0.679656      12.237465      28.598981      -6.111177      38.963866           1.383966
           26             Mo       3.496509       4.160834       7.219765       0.961822     308.282079 0.10173600E+05  0.48982856E+06                                35.583659                           32.143285       0.408789       1.681451                    0.999126     111.249731     362.526996       0.334041       0.380835      -1.168727      -0.279254      -0.452185      -0.324173       0.622529      -0.108047      -0.488058      -0.392430       0.241571       1.048923      -0.672600      -0.077050       0.749650             37.625062      22.584203       3.747021       2.629861      41.585482      -4.345354      48.705500           2.946422
           27             Mo       3.168875       4.130901       3.814383       1.405707     215.862782 0.47856593E+04  0.19112211E+06                                28.187445                           22.392690       1.040381       1.901571                    0.995344      93.492567     278.900358       0.390333       0.392918      -1.157815      -0.357503      -0.154680       0.349897       0.523605      -0.260764       0.594091       0.179265      -0.550670      -0.652219      -0.863792       0.363084       0.500708             34.246353      23.862026      -8.812713       5.682027      48.651017      -7.249714      30.226017           1.357925
           28             Mo       1.714484       1.185854       2.916483       1.543749     200.490543 0.43063423E+04  0.16726006E+06                                26.443438                           20.950469       1.155854       1.963681                    0.998497      88.196016     258.243682       0.412584       0.382217      -1.167520       0.319947       0.086120       0.281125       0.434527      -0.191216      -0.519034      -0.108696      -0.597482      -0.134293      -0.736981       0.334317       0.402664             31.314506      21.598429      -2.543624      -8.498977      29.686120      -0.053586      42.658968           1.167094
           29              P      13.663253       8.688493      15.746854       1.588483      48.727242 0.78888472E+03  0.21590884E+05                                11.825566                            9.697999       0.326742       1.911551                    0.999912      45.489075     142.497765       0.500573       0.447077      -1.042316      -0.024530      -0.014130       0.007178       0.029204       0.004537      -0.003429       0.010794      -0.044376       0.019201      -0.026509       0.001220       0.025289             13.564427      14.518551       1.494920       0.257384      12.385631      -1.613421      13.789101           0.016981
           30              P      10.093978       7.614936      15.293042       1.577978      53.346570 0.88276570E+03  0.24848072E+05                                11.976961                            9.771677       0.118291       1.850768                    0.999682      46.327707     147.156507       0.536457       0.405624      -1.068025       0.021024       0.009884       0.018253       0.029544      -0.018892      -0.048077      -0.006271      -0.050240      -0.040431      -0.067364       0.025226       0.042137             13.400141      14.213248       0.251764       0.631603      12.426743      -1.781820      13.560431           0.012616
           31              P      14.323747      11.400507       5.178354       1.589536      48.673592 0.78764060E+03  0.21552906E+05                                11.828335                            9.699169       0.316576       1.908488                    0.999909      45.511299     142.653335       0.499754       0.447891      -1.041620       0.024474       0.013611       0.007243       0.028925       0.005450       0.003738      -0.010732      -0.043298       0.021682      -0.026737       0.001942       0.024795             13.568244      14.522608       1.495371      -0.253910      12.387511       1.612751      13.794614           0.017298
           32              P      17.893022      12.474064       4.724542       1.577994      53.338408 0.88259980E+03  0.24841827E+05                                11.974227                            9.769326       0.117903       1.850744                    0.999676      46.319488     147.117840       0.536648       0.405505      -1.068121      -0.021181      -0.010008       0.017970       0.029525      -0.019214       0.047686       0.005628      -0.049455      -0.038864      -0.066638       0.024280       0.042357             13.397353      14.209095       0.252528      -0.629400      12.420240       1.778342      13.562724           0.012344
           33              P       4.994747      18.732992      15.958646       1.588258      48.726133 0.78884586E+03  0.21589601E+05                                11.825434                            9.697793       0.326543       1.911499                    0.999913      45.490928     142.503848       0.500574       0.447080      -1.042312       0.024633      -0.013920      -0.007153       0.029184      -0.004372      -0.003517      -0.010933      -0.043743       0.019494      -0.026244       0.001103       0.025141             13.564634      14.520019      -1.494762       0.255137      12.383593       1.613387      13.790290           0.016834
           34              P       8.564022      17.659436      16.412458       1.577678      53.338652 0.88259504E+03  0.24841005E+05                                11.973003                            9.768318       0.120692       1.851532                    0.999682      46.317289     147.096155       0.536771       0.405424      -1.068203      -0.021156       0.009915      -0.018081       0.029544       0.018789      -0.047802       0.005958      -0.050055      -0.039995      -0.066927       0.024872       0.042054             13.396096      14.206616      -0.251465       0.630495      12.420908       1.779253      13.560765           0.012317
           35              P       4.334253       1.356007       5.390146       1.588482      48.723368 0.78871374E+03  0.21586034E+05                                11.826694                            9.698351       0.324578       1.910836                    0.999912      45.500913     142.555855       0.500432       0.447206      -1.042192      -0.024621       0.013933      -0.006948       0.029131      -0.004363       0.003334       0.010988      -0.043787       0.018629      -0.026077       0.000828       0.025250             13.566060      14.523258      -1.495422      -0.255052      12.383450      -1.612598      13.791470           0.016739
           36              P       0.764978       2.429564       5.843958       1.578280      53.323538 0.88216923E+03  0.24827331E+05                                11.972828                            9.767446       0.118955       1.850991                    0.999682      46.321028     147.128308       0.536644       0.405547      -1.068065       0.021243      -0.009895      -0.018056       0.029584       0.018659       0.047921      -0.005981      -0.049884      -0.039385      -0.066938       0.025032       0.041906             13.396120      14.208303      -0.252444      -0.630649      12.419847      -1.777584      13.560208           0.012489
           37              H      10.849627      19.978511      16.102167       0.119128       0.943639 0.60913989E+01  0.56824958E+02                                 1.697957                            1.522314      -1.060655       2.397259                    0.997199       3.515246      10.144155       0.460215       1.426668      -0.678226      -0.043346      -0.029183       0.006651       0.052676       0.005368      -0.005264       0.000760       0.006649      -0.042969      -0.015572       0.001450       0.014122              1.790883       2.406792       0.555552      -0.095367       1.623942      -0.012781       1.341915          -0.000612
           38              H      13.338604       2.858665      15.854864       0.108913       1.299932 0.96040604E+01  0.10076280E+03                                 2.102373                            1.912497      -1.615299       2.111849                    0.990411       4.245153      13.147853       0.408774       1.428164      -0.675573       0.014630       0.047402       0.010310       0.050668       0.001655      -0.005435       0.009808       0.007967      -0.100983      -0.036206       0.014786       0.021419              2.173969       1.865384       0.408884      -0.020119       3.016456      -0.033077       1.640068           0.005403
           39              H      15.620478       1.173198      15.656176       0.116167       1.025510 0.77536891E+01  0.75776922E+02                                 1.710977                            1.648716      -0.870211       2.463545                    0.998018       3.509997       9.910592       0.476719       1.314664      -0.701848       0.019835       0.022327       0.005139       0.030304       0.002095      -0.002023       0.003438      -0.000365      -0.022487      -0.008960       0.002975       0.005985              1.731284       1.856793       0.439418       0.129383       1.853301       0.088785       1.483758           0.000145
           40              H      15.249183      20.040786      14.743058       0.127167       1.081591 0.79919893E+01  0.78317351E+02                                 1.749759                            1.657169      -0.812272       2.501348                    0.999308       3.369210       9.375815       0.485057       1.288576      -0.708813       0.006596      -0.023778      -0.023704       0.034217      -0.001242      -0.000233       0.007097      -0.004287       0.009919      -0.005697      -0.003510       0.009206              1.791959       1.504372      -0.129953      -0.128095       1.590956       0.335421       2.280548          -0.000116
           41              H      16.251118      18.078091      15.516672       0.124187       1.024138 0.72593495E+01  0.69799804E+02                                 1.690251                            1.583397      -1.154409       2.331028                    0.996641       3.527555       9.885391       0.491854       1.295129      -0.704349      -0.001219      -0.018882      -0.033526       0.038497      -0.008324       0.008729      -0.001156      -0.008268       0.015478      -0.014433       0.001960       0.012473              1.746187       1.383003      -0.134228      -0.096886       1.664109       0.470340       2.191449          -0.000045
           42              H      17.447096      17.109801      17.429570       0.124357       1.154409 0.87982571E+01  0.88683774E+02                                 1.844049                            1.758404      -1.058954       2.386243                    0.997045       3.538791      10.124348       0.461091       1.317868      -0.701911       0.016651      -0.035232      -0.004660       0.039246      -0.011631       0.004951       0.004050      -0.023267       0.017244      -0.020745       0.006694       0.014052              1.862372       1.700074      -0.324557      -0.057073       2.186813       0.160823       1.700228          -0.000032
           43              H      16.047746       0.158703      19.725048       0.121917       1.047700 0.80546070E+01  0.79658878E+02                                 1.743473                            1.695158      -1.006394       2.412800                    0.997350       3.526305      10.093664       0.462923       1.337850      -0.697136      -0.008547       0.020107       0.032782       0.039395      -0.009930       0.005226       0.004488      -0.005638       0.032037      -0.017349       0.004960       0.012389              1.734947       1.472998       0.002523       0.042570       1.685930       0.346740       2.045914          -0.000224
           44              H      14.801391       0.901996      18.000269       0.114821       0.912440 0.67585352E+01  0.64707880E+02                                 1.649132                            1.595492      -1.204847       2.311549                    0.994340       3.722223      10.881763       0.452933       1.412433      -0.679931      -0.020979       0.023663       0.009612       0.033052      -0.010091       0.001688       0.003513      -0.006757       0.011460      -0.013244       0.003826       0.009418              1.661038       1.746693      -0.403192      -0.020978       1.815405       0.093040       1.421015          -0.000515
           45              H      17.700845      17.045517      19.841302       0.135282       1.092920 0.83222994E+01  0.82105308E+02                                 1.747008                            1.681636      -0.762138       2.532043                    0.999452       3.277766       9.051323       0.487221       1.274242      -0.713211      -0.002568      -0.033526      -0.003340       0.033789      -0.001182       0.001852       0.000141      -0.011783      -0.020891      -0.007638      -0.001852       0.009491              1.771487       1.578968       0.231557       0.028282       2.306433      -0.034945       1.429061           0.000137
           46              H      17.322087      18.299070      20.714260       0.139336       1.035535 0.80283862E+01  0.78641156E+02                                 1.695069                            1.662467      -0.698409       2.566613                    0.999824       3.249929       8.996216       0.484368       1.290948      -0.709588      -0.020905       0.010383       0.027825       0.036318      -0.000682      -0.005455       0.004586       0.008241       0.001375      -0.007667      -0.001098       0.008764              1.684679       1.674999      -0.014153      -0.241998       1.465200       0.111155       1.913839           0.000478
           47              H       0.848939      19.526508       0.369898       0.063786       2.126476 0.18021195E+02  0.21819461E+03                                 2.717049                            2.469539      -1.942343       1.900259                    0.991795       5.159867      16.395562       0.398627       1.269052      -0.705690      -0.001895      -0.003474       0.018912       0.019321       0.016731       0.020252      -0.032933       0.032940      -0.053132      -0.054611       0.020638       0.033972              2.767657       2.348068      -0.192507      -0.350180       2.387999       0.787426       3.566903           0.022866
           48              H       3.240895      18.357328      18.697790       0.111424       1.075865 0.73114536E+01  0.71786958E+02                                 1.875775                            1.684243      -1.376170       2.231586                    0.993635       3.939736      11.876004       0.428773       1.454913      -0.671194       0.041327      -0.004449      -0.025330       0.048676       0.005683      -0.002777       0.009521       0.026352       0.016856      -0.020853       0.009085       0.011768              1.962992       2.525011      -0.182227      -0.603511       1.462732       0.123473       1.901233           0.002669
           49              H      12.650124       7.027132      20.521913       0.090636       1.258021 0.93748171E+01  0.98131817E+02                                 2.063859                            1.890638      -1.775306       2.011721                    0.991271       4.599477      14.403827       0.409236       1.429833      -0.672854      -0.021609       0.009499      -0.035657       0.042763       0.020837       0.012777      -0.019713      -0.006612      -0.003586      -0.035586       0.010848       0.024739              2.130958       1.762947       0.101195       0.296146       1.700923       0.080126       2.929005           0.007987
           50              H      13.764007       8.792955       2.618874       0.114313       0.936300 0.62856854E+01  0.59305747E+02                                 1.703223                            1.557087      -1.220522       2.313129                    0.994833       3.693494      10.841796       0.448805       1.446452      -0.673544       0.020492       0.042678       0.029655       0.055864       0.001673       0.002679       0.005519      -0.032282       0.017000      -0.019299       0.002889       0.016410              1.788054       1.541201       0.264828       0.208617       1.948554       0.559151       1.874406          -0.000750
           51              H      13.538245       4.349268       1.441543       0.129108       1.052409 0.79136768E+01  0.78022243E+02                                 1.770629                            1.689053      -0.932263       2.447014                    0.996963       3.523959      10.114314       0.459543       1.351884      -0.694413       0.018794      -0.020904       0.022067       0.035737      -0.008812       0.008583      -0.004343      -0.004615       0.003835      -0.011623      -0.002873       0.014496              1.815134       2.274046      -0.321342       0.165011       1.660482      -0.114953       1.510873          -0.000378
           52              H      12.803120       4.604399       0.080321       0.111294       1.110951 0.87957211E+01  0.90191317E+02                                 1.897451                            1.825870      -1.512360       2.155486                    0.989772       4.164954      12.713609       0.420255       1.421346      -0.677014      -0.009365      -0.015110      -0.020297       0.026982      -0.005673       0.009444       0.009945      -0.006050      -0.033234      -0.020430       0.007315       0.013116              1.933938       1.759935       0.053478      -0.119531       1.756505       0.279267       2.285373           0.005352
           53              H      10.644389       4.096147      20.955222       0.122730       0.862049 0.63073467E+01  0.59348337E+02                                 1.589706                            1.544196      -1.053570       2.389692                    0.996427       3.597588      10.423225       0.459151       1.417716      -0.679361       0.001595       0.003501      -0.039295       0.039482       0.007041       0.000428      -0.003296       0.013561       0.033234      -0.015697       0.004128       0.011568              1.598840       1.438633       0.024428      -0.111208       1.325868       0.024812       2.032019          -0.000282
           54              H       8.569619       3.439237       0.695407       0.095792       1.011819 0.78475564E+01  0.77921402E+02                                 1.748491                            1.703979      -1.313076       2.237850                    0.994255       4.001358      11.876750       0.444589       1.387475      -0.683602      -0.025626      -0.002433      -0.020371       0.032827       0.008430      -0.002382       0.001488       0.015664       0.017119      -0.014625       0.005240       0.009385              1.751796       1.947135       0.154099       0.371123       1.440632       0.037134       1.867622          -0.000335
           55              H       9.857021       3.754634       4.347881       0.105163       1.002702 0.72717940E+01  0.69664837E+02                                 1.650959                            1.574357      -0.739254       2.519951                    0.999711       3.421383       9.443795       0.500193       1.278193      -0.709557      -0.006745       0.000249       0.034656       0.035308       0.006306       0.000015      -0.000208       0.021803       0.031253      -0.017804       0.007385       0.010420              1.678586       1.449265       0.049583      -0.023208       1.424504      -0.145199       2.161989          -0.000025
           56              H      11.967241       4.526052       3.605972       0.124194       1.216100 0.93603165E+01  0.95901083E+02                                 1.913679                            1.817531      -1.092449       2.367322                    0.996464       3.620964      10.472769       0.451719       1.323440      -0.700587       0.030376       0.009796       0.027711       0.042268       0.003887       0.004615      -0.001992       0.034176       0.038519      -0.024115       0.007601       0.016514              1.937988       2.058303       0.247411       0.391439       1.707124       0.082414       2.048536          -0.000100
           57              H       7.987490       2.549294       4.039281       0.132244       1.053930 0.79358967E+01  0.78557412E+02                                 1.792138                            1.705393      -1.053475       2.389803                    0.996619       3.605022      10.481280       0.450226       1.374308      -0.689263       0.006772      -0.011181       0.032199       0.034751       0.002928       0.006750      -0.004800      -0.012177       0.015410      -0.012715       0.002781       0.009934              1.848549       1.601760       0.109349       0.052832       1.686512      -0.406415       2.257374          -0.000012
           58              H       7.185196       3.601958       3.208597       0.119390       1.069464 0.84967928E+01  0.85902948E+02                                 1.822302                            1.774639      -1.254157       2.282525                    0.992258       3.888431      11.576271       0.435870       1.389940      -0.684558      -0.011441       0.023675       0.007278       0.027283       0.003626       0.001210       0.010460      -0.021025       0.021399      -0.014704      -0.003162       0.017866              1.837503       1.905690      -0.306127      -0.062299       2.131042       0.008846       1.475777           0.004089
           59              H       5.349249       2.434787       1.830464       0.085437       1.362209 0.10631005E+02  0.11415753E+03                                 2.126735                            1.977423      -1.798174       2.000532                    0.989674       4.595614      14.297527       0.413542       1.379292      -0.682964      -0.033522       0.007301      -0.005267       0.034710       0.017762       0.010646      -0.010084       0.041255       0.006805      -0.033319       0.005379       0.027940              2.187393       2.540059      -0.632928       0.156017       2.281105      -0.077755       1.741016           0.015061
           60              H       7.121759      19.132764       1.458453       0.067199       1.700039 0.13635846E+02  0.15372627E+03                                 2.384051                            2.186073      -1.519129       2.138333                    0.989422       4.329909      13.204459       0.413392       1.314251      -0.700702       0.003282      -0.051651       0.004930       0.051990      -0.009758       0.027088      -0.002752      -0.016376      -0.110894      -0.049313       0.014430       0.034883              2.447557       1.927644      -0.060043       0.006373       3.437858       0.405695       1.977171           0.007965
           61              H      12.771401       2.862682      19.137440       0.072103       1.299504 0.95611500E+01  0.99941368E+02                                 2.071264                            1.882354      -1.602385       2.093080                    0.990669       4.405511      13.504584       0.421645       1.389709      -0.681961       0.022870       0.023028      -0.014964       0.035738      -0.003469       0.009245      -0.001688       0.039899       0.015839      -0.022919       0.000267       0.022652              2.164026       2.320265       0.663224      -0.236185       2.435903      -0.211228       1.735911           0.006292
           62              H       9.750671       0.544412      19.348810       0.081141       1.393023 0.10675825E+02  0.11472876E+03                                 2.157659                            1.978967      -1.771350       2.008431                    0.990411       4.618283      14.361132       0.414313       1.375646      -0.683599      -0.026128      -0.004325      -0.031253       0.040965      -0.019913       0.028311       0.004155      -0.008968       0.025645      -0.038724       0.006496       0.032228              2.235509       3.025798       0.454890       0.388228       1.904608       0.099392       1.776121           0.015454
           63              H      11.549302      19.783647       1.065305       0.126905       1.052442 0.79198914E+01  0.77550413E+02                                 1.725095                            1.656143      -0.778803       2.515159                    0.999216       3.395200       9.490441       0.481652       1.298696      -0.706377       0.011751       0.004488       0.028966       0.031579       0.000995       0.005504      -0.001002      -0.014953       0.022162      -0.012770       0.003777       0.008993              1.739993       1.452698      -0.030882       0.123774       1.526055       0.183795       2.241227          -0.000449
           64              H      10.413030      19.142808       0.188119       0.119224       1.432320 0.11942557E+02  0.13020461E+03                                 2.148040                            2.055961      -1.403252       2.214286                    0.990314       3.964714      11.877509       0.423266       1.327284      -0.699202      -0.018378      -0.019903       0.007611       0.028139       0.006207      -0.015849      -0.013172      -0.033708       0.023158      -0.027791      -0.000690       0.028481              2.165880       2.830959       0.272602      -0.195873       1.893247      -0.071273       1.773435           0.007740
           65              H      11.575423      18.369382      19.008504       0.133550       0.948254 0.67608464E+01  0.64745054E+02                                 1.698011                            1.599770      -1.164673       2.339782                    0.996134       3.635307      10.634006       0.450563       1.419533      -0.678979      -0.025666       0.005992      -0.023399       0.035245      -0.011487       0.001992       0.000629       0.000357       0.020280      -0.015025       0.006370       0.008654              1.735916       1.870334      -0.360678       0.406125       1.627833      -0.181498       1.709581           0.000150
           66              H      13.012089      16.868733      18.239117       0.102264       1.161065 0.91114999E+01  0.92148414E+02                                 1.816097                            1.761761      -0.799793       2.495813                    0.999375       3.512901       9.890863       0.474103       1.277424      -0.711236      -0.012892      -0.006313      -0.039819       0.042327      -0.011400       0.003268       0.004616       0.005269       0.022396      -0.016750       0.007865       0.008885              1.802410       1.543902      -0.080234       0.061050       1.624627       0.186163       2.238703          -0.000039
           67              H      14.678249      16.474989       0.686952       0.050706       2.067361 0.18237049E+02  0.22273771E+03                                 2.723734                            2.518974      -1.988939       1.872179                    0.990776       5.462139      17.760714       0.384364       1.304740      -0.696814       0.019498       0.002512      -0.000187       0.019660      -0.016038      -0.002674       0.034019      -0.005485      -0.084482      -0.046946       0.004213       0.042733              2.785321       2.714919      -0.638239       0.612645       2.693778      -0.455318       2.947266           0.023755
           68              H      13.360994      18.120278       1.369678       0.101552       1.176095 0.88402766E+01  0.89540903E+02                                 1.883072                            1.772990      -0.981251       2.401242                    0.997892       3.737231      10.847070       0.453495       1.333454      -0.697292       0.008576       0.013925       0.028330       0.032712      -0.011207       0.004564       0.017105       0.011772       0.017001      -0.025103       0.007538       0.017564              1.911210       1.528599      -0.099752       0.073067       1.657724       0.327267       2.547307           0.002029
           69              H      15.558906      15.506699      18.693563       0.129336       1.120827 0.83978379E+01  0.83766285E+02                                 1.823751                            1.721383      -0.974433       2.423626                    0.997077       3.537336      10.106168       0.464072       1.323179      -0.700380       0.008254       0.012198      -0.028887       0.032425       0.000879      -0.004450      -0.005003       0.005373       0.014396      -0.007308      -0.001827       0.009135              1.874134       1.756137       0.236469      -0.474041       1.778039      -0.239477       2.088225          -0.000226
           70              H      15.777205      15.233489      20.225995       0.131424       1.111785 0.86633000E+01  0.86810686E+02                                 1.799851                            1.741452      -0.850973       2.487370                    0.998531       3.431485       9.723957       0.465635       1.312717      -0.704022       0.020243       0.001088       0.028551       0.035016      -0.002216       0.008092       0.000534       0.004268      -0.007546      -0.008561      -0.000719       0.009280              1.809046       1.908932       0.010292       0.316390       1.700155      -0.034023       1.818051           0.000219
           71              H      13.049405      11.810323      17.964336       0.092104       1.213020 0.84226206E+01  0.85594417E+02                                 2.016259                            1.794414      -1.517247       2.150576                    0.991677       4.195307      12.826964       0.420415       1.433604      -0.674302      -0.023949      -0.038150      -0.019338       0.049020       0.013787      -0.007938       0.008908      -0.016997      -0.018009      -0.021563       0.001673       0.019890              2.122288       1.875834       0.479361       0.449087       2.190031       0.631293       2.300998           0.005903
           72              H      14.286431      13.222580       0.139504       0.096142       1.307363 0.98228932E+01  0.10345019E+03                                 2.089652                            1.915988      -1.625733       2.094862                    0.991039       4.329942      13.355340       0.414989       1.401450      -0.680020       0.005228      -0.007332       0.042992       0.043925       0.014558       0.007080      -0.015058      -0.008960       0.004543      -0.024697       0.005059       0.019638              2.148979       1.582473       0.045311       0.210732       1.827340       0.017421       3.037122           0.007699
           73              H       7.610598       2.555321      19.107848       0.088542       1.172370 0.83141542E+01  0.84140965E+02                                 1.968098                            1.782165      -1.436577       2.188835                    0.991732       4.131557      12.567764       0.422482       1.432547      -0.675050      -0.009610      -0.049577       0.006742       0.050948       0.002720      -0.022107      -0.000912      -0.002071      -0.045849      -0.029018       0.008054       0.020964              2.063916       1.729908       0.342761       0.012843       2.905547       0.114026       1.556293           0.001958
           74              H       9.252502       5.821792      17.962223       0.140666       0.934597 0.61631297E+01  0.58038855E+02                                 1.721020                            1.556333      -1.343204       2.267780                    0.994631       3.652746      10.818152       0.441320       1.473788      -0.668378       0.035193       0.027176      -0.033742       0.055818      -0.000279      -0.012149      -0.000373      -0.000705       0.001322      -0.012243       0.000149       0.012094              1.810734       1.782506       0.492107      -0.384330       1.980474      -0.432841       1.669222          -0.001319
           75              H       6.390365       6.950794      19.813824       0.128647       1.033908 0.75890180E+01  0.73242429E+02                                 1.682533                            1.602936      -0.688467       2.556328                    0.999736       3.288704       9.013598       0.499863       1.269632      -0.713096      -0.030709       0.008595      -0.001665       0.031933      -0.004180       0.003217       0.001671       0.006436      -0.007258      -0.006412      -0.000606       0.007018              1.719591       2.311891      -0.097611       0.110123       1.413257       0.002236       1.433626          -0.000427
           76              H       7.799044       7.507259      19.401652       0.124487       1.403224 0.11487574E+02  0.12473087E+03                                 2.150495                            2.039877      -1.524338       2.157102                    0.990172       4.091122      12.457024       0.415288       1.358348      -0.691285       0.002445       0.017310      -0.016164       0.023809      -0.023902       0.000830       0.003131      -0.002807       0.046329      -0.031825       0.014179       0.017646              2.182389       1.979085       0.336356      -0.266539       2.342090      -0.433888       2.225993           0.009932
           77              H       6.017205       6.133172       0.955392       0.100434       1.125775 0.83188661E+01  0.83923929E+02                                 1.892060                            1.763543      -1.413804       2.201950                    0.990741       4.048078      12.162998       0.433057       1.401971      -0.680938      -0.027871      -0.008604      -0.014919       0.032762      -0.004046       0.014662       0.007362       0.020673       0.018305      -0.019312      -0.002202       0.021514              1.964910       2.546304       0.358380       0.317358       1.645542       0.172164       1.702886           0.005093
           78              H       6.560153       6.271786       3.193801       0.103299       1.137315 0.87410122E+01  0.89038680E+02                                 1.886972                            1.795534      -1.389356       2.211142                    0.992287       4.006051      11.988213       0.434743       1.383110      -0.685106      -0.013736      -0.007753       0.026451       0.030797      -0.010276      -0.002969      -0.004396       0.005663       0.076759      -0.024018      -0.002137       0.026155              1.912374       2.083184       0.210214      -0.403530       1.705012      -0.131398       1.948927           0.006436
           79              H      10.215255       7.593642       2.191907       0.109655       0.925414 0.69813487E+01  0.67510386E+02                                 1.672019                            1.627925      -1.256656       2.282807                    0.993703       3.836003      11.338840       0.444953       1.423511      -0.677348       0.040158       0.002113       0.000089       0.040214       0.009081      -0.000158      -0.003917       0.025093       0.007379      -0.017401       0.002983       0.014418              1.681192       2.123958       0.207741       0.186732       1.400475       0.108809       1.519142          -0.000301
           80              H       9.567822       7.623775      21.077816       0.089100       1.231218 0.97472434E+01  0.10273468E+03                                 2.014100                            1.911435      -1.747007       2.021593                    0.990549       4.581147      14.262063       0.413430       1.405623      -0.677667       0.024896      -0.004543      -0.010688       0.027471       0.004350       0.004901       0.024923       0.038067      -0.021865      -0.036589       0.010412       0.026177              2.043990       2.214969       0.302483      -0.495894       1.699190      -0.198548       2.217810           0.013192
           81              H       7.892334       7.923102       4.722006       0.127886       0.978194 0.70926876E+01  0.68028874E+02                                 1.675054                            1.588340      -0.983916       2.416990                    0.996763       3.510405       9.932739       0.478758       1.333852      -0.696854      -0.028614       0.014551       0.004500       0.032415      -0.000652      -0.001122       0.006637       0.003060      -0.022017      -0.010786       0.004288       0.006498              1.712042       1.954353      -0.457319      -0.232704       1.721091       0.247164       1.460682           0.000056
           82              H       8.519243       6.494774       4.899557       0.150384       1.055328 0.80174743E+01  0.78290708E+02                                 1.705600                            1.651467      -0.707119       2.568331                    0.999851       3.161845       8.660202       0.491700       1.275656      -0.713677      -0.008370      -0.035123       0.010496       0.037601       0.007949       0.004308      -0.006194      -0.008700      -0.021973      -0.013508       0.000242       0.013266              1.712584       1.433315       0.054220      -0.000081       2.089288      -0.291456       1.615149           0.000337
           83              H      12.791925       8.132027       5.277909       0.120841       1.093901 0.76103437E+01  0.74887573E+02                                 1.849764                            1.686574      -1.235984       2.308905                    0.994991       3.695957      10.873019       0.444082       1.401644      -0.682786       0.054336      -0.010835       0.003436       0.055513      -0.004518       0.004091       0.000933       0.005225      -0.046187      -0.016158       0.002901       0.013257              1.923197       2.677258      -0.113137       0.323957       1.473799      -0.023426       1.618535           0.001402
           84              H       9.567822       9.958117       4.337312       0.118110       1.028183 0.74128701E+01  0.72400491E+02                                 1.759400                            1.651626      -1.273824       2.279328                    0.995225       3.745446      10.944815       0.454446       1.379966      -0.686077      -0.026338       0.038124      -0.015423       0.048836       0.002670       0.011027       0.002909       0.003460      -0.048141      -0.020242       0.005021       0.015221              1.771083       1.993755      -0.511551       0.241874       1.863975      -0.172593       1.455518           0.000044
           85              H      11.743345      10.247399       5.085562       0.331522       0.485633 0.27302220E+01  0.21232914E+02                                 1.171589                            1.081946      -1.084974       2.479625                    0.999979       2.641213       7.397414       0.489835       1.607845      -0.646063       0.003941       0.018075       0.005214       0.019220      -0.011552       0.002692      -0.000070       0.001935      -0.019757      -0.009459      -0.005617       0.015077              1.220070       1.206856       0.358855       0.100718       1.456122       0.156425       0.997233           0.000298
           86              H      17.137373       0.110489       5.533667       0.119150       0.943766 0.60925242E+01  0.56838693E+02                                 1.698146                            1.522483      -1.061329       2.396942                    0.997193       3.515786      10.146359       0.460172       1.426720      -0.678213       0.043345       0.029191       0.006663       0.052681       0.005368       0.005268      -0.000776       0.006664      -0.042969      -0.015577       0.001451       0.014126              1.791078       2.407084       0.555590       0.095388       1.624098       0.012773       1.342052          -0.000604
           87              H      14.648396      17.230335       5.286364       0.109001       1.298995 0.95947636E+01  0.10063628E+03                                 2.101069                            1.911346      -1.614587       2.112232                    0.990429       4.242328      13.135247       0.408988       1.427827      -0.675644      -0.014581      -0.047431       0.010228       0.050664       0.001578       0.005282      -0.009689       0.007997      -0.100515      -0.035983       0.014663       0.021320              2.172580       1.864231       0.408646       0.020083       3.014405       0.033024       1.639105           0.005372
           88              H      12.366522      18.915802       5.087676       0.116196       1.025518 0.77538715E+01  0.75780503E+02                                 1.711115                            1.648837      -0.870314       2.463520                    0.998017       3.510149       9.911716       0.476649       1.314825      -0.701814      -0.019840      -0.022330       0.005144       0.030310       0.002095       0.002023      -0.003450      -0.000351      -0.022486      -0.008967       0.002981       0.005985              1.731427       1.856936       0.439493      -0.129412       1.853474      -0.088808       1.483870           0.000171
           89              H      12.737817       0.048214       4.174558       0.127156       1.081724 0.79932693E+01  0.78333212E+02                                 1.749908                            1.657306      -0.812395       2.501270                    0.999307       3.369485       9.376850       0.485034       1.288582      -0.708810      -0.006600       0.023774      -0.023697       0.034210      -0.001243       0.000233      -0.007097      -0.004282       0.009915      -0.005697      -0.003508       0.009205              1.792109       1.504471      -0.129941       0.128079       1.591067      -0.335452       2.280791          -0.000047
           90              H      11.735882       2.010909       4.948172       0.124165       1.024190 0.72598311E+01  0.69805481E+02                                 1.690294                            1.583437      -1.154369       2.331029                    0.996641       3.527688       9.885786       0.491855       1.295109      -0.704353       0.001214       0.018878      -0.033526       0.038494      -0.008328      -0.008728       0.001153      -0.008268       0.015486      -0.014437       0.001964       0.012473              1.746224       1.383020      -0.134213       0.096865       1.664138      -0.470347       2.191515          -0.000003
           91              H      10.539904       2.979199       6.861070       0.124344       1.154500 0.87991654E+01  0.88695149E+02                                 1.844133                            1.758485      -1.059019       2.386199                    0.997045       3.538958      10.124927       0.461085       1.317853      -0.701913      -0.016655       0.035227      -0.004657       0.039243      -0.011634      -0.004950      -0.004049      -0.023266       0.017252      -0.020748       0.006696       0.014052              1.862452       1.700137      -0.324560       0.057055       2.186918      -0.160822       1.700301          -0.000012
           92              H      11.939254      19.930297       9.156548       0.121933       1.047625 0.80538953E+01  0.79650364E+02                                 1.743420                            1.695109      -1.006395       2.412818                    0.997350       3.526169      10.093299       0.462917       1.337891      -0.697128       0.008545      -0.020107       0.032786       0.039398      -0.009928      -0.005221      -0.004488      -0.005638       0.032042      -0.017345       0.004956       0.012389              1.734893       1.472957       0.002527      -0.042575       1.685887      -0.346729       2.045835          -0.000280
           93              H      13.185609      19.187004       7.431769       0.114824       0.912485 0.67589503E+01  0.64712827E+02                                 1.649180                            1.595536      -1.204945       2.311502                    0.994340       3.722296      10.882047       0.452929       1.412425      -0.679932       0.020974      -0.023662       0.009613       0.033049      -0.010089      -0.001687      -0.003513      -0.006753       0.011468      -0.013242       0.003827       0.009415              1.661085       1.746747      -0.403206       0.020984       1.815455      -0.093053       1.421054          -0.000531
           94              H      10.286155       3.043483       9.272802       0.135239       1.093145 0.83247058E+01  0.82137707E+02                                 1.747508                            1.682088      -0.762095       2.532055                    0.999452       3.278303       9.054263       0.487049       1.274558      -0.713143       0.002565       0.033518      -0.003339       0.033781      -0.001178      -0.001854      -0.000153      -0.011770      -0.020984      -0.007665      -0.001834       0.009499              1.772018       1.579411       0.231676      -0.028302       2.307231       0.034942       1.429413           0.000103
           95              H      10.664913       1.789930      10.145760       0.139333       1.035851 0.80322754E+01  0.78694706E+02                                 1.695957                            1.663312      -0.698504       2.566599                    0.999824       3.250978       9.002218       0.484015       1.291636      -0.709441       0.020904      -0.010390       0.027814       0.036311      -0.000680       0.005449      -0.004630       0.008286       0.001173      -0.007719      -0.001058       0.008777              1.685561       1.675904      -0.014144       0.242184       1.465902      -0.111235       1.914878           0.000413
           96              H       8.480061       0.562492      10.938397       0.063778       2.126985 0.18027099E+02  0.21828781E+03                                 2.717608                            2.470040      -1.942669       1.900080                    0.991793       5.161067      16.401132       0.398556       1.269151      -0.705664       0.001882       0.003483       0.018883       0.019293       0.016742      -0.020292       0.032933       0.032932      -0.053240      -0.054642       0.020636       0.034006              2.768202       2.348543      -0.192516       0.350216       2.388494      -0.787644       3.567569           0.022822
           97              H       6.088105       1.731672       8.129290       0.111430       1.075834 0.73111216E+01  0.71782189E+02                                 1.875676                            1.684159      -1.376044       2.231651                    0.993637       3.939411      11.874524       0.428805       1.454834      -0.671210      -0.041328       0.004456      -0.025330       0.048677       0.005670       0.002771      -0.009505       0.026283       0.016784      -0.020802       0.009061       0.011741              1.962880       2.524883      -0.182204       0.603471       1.462659      -0.123451       1.901097           0.002642
           98              H      15.336876      13.061868       9.953413       0.090597       1.258093 0.93751012E+01  0.98134236E+02                                 2.063854                            1.890601      -1.774880       2.011888                    0.991277       4.599141      14.402112       0.409267       1.429734      -0.672874       0.021661      -0.009583      -0.035589       0.042751       0.020742      -0.012811       0.019836      -0.006556      -0.003797      -0.035622       0.010874       0.024748              2.130974       1.762999       0.101191      -0.296198       1.700869      -0.080110       2.929052           0.008058
           99              H      14.222993      11.296045      13.187374       0.114265       0.936326 0.62860950E+01  0.59312633E+02                                 1.703507                            1.557337      -1.220617       2.313162                    0.994820       3.694006      10.844803       0.448667       1.446823      -0.673478      -0.020640      -0.042657       0.029607       0.055877       0.001792      -0.002647      -0.005591      -0.032182       0.016635      -0.019192       0.002726       0.016466              1.788370       1.541562       0.264944      -0.208706       1.948826      -0.559212       1.874720          -0.000711
          100              H      14.448755      15.739731      12.010043       0.129114       1.052261 0.79122821E+01  0.78005241E+02                                 1.770489                            1.688925      -0.932113       2.447093                    0.996964       3.523754      10.113593       0.459551       1.351918      -0.694407      -0.018795       0.020905       0.022079       0.035746      -0.008810      -0.008594       0.004336      -0.004610       0.003861      -0.011632      -0.002865       0.014498              1.815004       2.273911      -0.321286      -0.165024       1.660325       0.114934       1.510777          -0.000279
          101              H      15.183880      15.484601      10.648821       0.111246       1.111595 0.88022627E+01  0.90275308E+02                                 1.898121                            1.826492      -1.513220       2.155004                    0.989765       4.166587      12.719848       0.420203       1.421256      -0.677024       0.009372       0.015134      -0.020258       0.026968      -0.005683      -0.009448      -0.009992      -0.006044      -0.033409      -0.020495       0.007331       0.013165              1.934629       1.760574       0.053509       0.119610       1.757095      -0.279450       2.286218           0.005342
          102              H      17.342611      15.992853      10.386722       0.122714       0.862139 0.63082907E+01  0.59359392E+02                                 1.589800                            1.544301      -1.053584       2.389669                    0.996427       3.597802      10.424008       0.459140       1.417698      -0.679364      -0.001584      -0.003504      -0.039285       0.039472       0.007029      -0.000437       0.003281       0.013557       0.033208      -0.015680       0.004126       0.011554              1.598924       1.438729       0.024414       0.111214       1.325932      -0.024828       2.032110          -0.000321
          103              H       0.759381      16.649763      11.263907       0.095842       1.011359 0.78431387E+01  0.77866381E+02                                 1.747978                            1.703526      -1.312445       2.238200                    0.994264       4.000155      11.872232       0.444638       1.387519      -0.683598       0.025655       0.002412      -0.020359       0.032841       0.008427       0.002382      -0.001493       0.015687       0.017057      -0.014621       0.005228       0.009394              1.751274       1.946569       0.154018      -0.370930       1.440258      -0.037112       1.866994          -0.000392
          104              H      18.129979      16.334366      14.916381       0.105132       1.002778 0.72725841E+01  0.69674140E+02                                 1.651014                            1.574423      -0.739222       2.519935                    0.999711       3.421594       9.444424       0.500193       1.278161      -0.709563       0.006750      -0.000255       0.034646       0.035298       0.006304      -0.000019       0.000211       0.021813       0.031242      -0.017806       0.007390       0.010416              1.678637       1.449329       0.049575       0.023173       1.424543       0.145227       2.162039          -0.000064
          105              H      16.019759      15.562948      14.174472       0.124188       1.215710 0.93567092E+01  0.95856286E+02                                 1.913391                            1.817274      -1.092165       2.367462                    0.996467       3.620707      10.472097       0.451710       1.323576      -0.700558      -0.030388      -0.009805       0.027713       0.042280       0.003897      -0.004620       0.001984       0.034192       0.038502      -0.024121       0.007601       0.016521              1.937703       2.058044       0.247355      -0.391354       1.706882      -0.082378       2.048184          -0.000114
          106              H       1.341510      17.539706      14.607781       0.132169       1.054026 0.79366407E+01  0.78566198E+02                                 1.792224                            1.705451      -1.052990       2.389968                    0.996624       3.605217      10.481759       0.450230       1.374273      -0.689271      -0.006761       0.011162       0.032188       0.034733       0.002943      -0.006736       0.004798      -0.012184       0.015432      -0.012715       0.002788       0.009928              1.848656       1.601808       0.109230      -0.053020       1.686674       0.406604       2.257488          -0.000047
          107              H       2.143804      16.487042      13.777097       0.119275       1.072627 0.85301616E+01  0.86336689E+02                                 1.826576                            1.778607      -1.260874       2.279160                    0.992165       3.897838      11.615959       0.435145       1.390702      -0.684370       0.011259      -0.023644       0.007290       0.027184       0.003894      -0.001100      -0.010513      -0.021589       0.022153      -0.015197      -0.002942       0.018139              1.841897       1.910335      -0.307171       0.062571       2.136605      -0.008911       1.478751           0.004109
          108              H       3.979751      17.654213      12.398964       0.084839       1.371519 0.10721072E+02  0.11537116E+03                                 2.135620                            1.985064      -1.806564       1.995667                    0.989632       4.617466      14.382266       0.412957       1.378294      -0.683067       0.033379      -0.006781      -0.005448       0.034494       0.018294      -0.010686       0.010482       0.042779       0.008410      -0.034542       0.005989       0.028553              2.196834       2.551916      -0.636969      -0.157080       2.291059       0.078226       1.747527           0.015109
          109              H       2.207241       0.956236      12.026953       0.067164       1.700456 0.13639251E+02  0.15377423E+03                                 2.384434                            2.186327      -1.519302       2.138224                    0.989419       4.330451      13.206515       0.413373       1.314229      -0.700705      -0.003280       0.051641       0.004922       0.051979      -0.009751      -0.027094       0.002758      -0.016370      -0.110890      -0.049315       0.014436       0.034879              2.448034       1.927903      -0.060144      -0.006354       3.438784      -0.405819       1.977414           0.007889
          110              H      15.215599      17.226318       8.568940       0.072114       1.299419 0.95604220E+01  0.99931963E+02                                 2.071191                            1.882297      -1.602320       2.093124                    0.990669       4.405330      13.503955       0.421646       1.389731      -0.681958      -0.022879      -0.023039      -0.014966       0.035752      -0.003435      -0.009237       0.001716       0.039908       0.015841      -0.022920       0.000274       0.022647              2.163938       2.320186       0.663173       0.236163       2.435783       0.211194       1.735846           0.006262
          111              H      18.236329      19.544588       8.780310       0.081150       1.393057 0.10676142E+02  0.11473307E+03                                 2.157688                            1.978992      -1.771445       2.008385                    0.990411       4.618373      14.361490       0.414311       1.375640      -0.683599       0.026124       0.004326      -0.031255       0.040964      -0.019918      -0.028320      -0.004155      -0.008999       0.025661      -0.038741       0.006506       0.032235              2.235543       3.025864       0.454884      -0.388230       1.904636      -0.099394       1.776127           0.015425
          112              H      16.437698       0.305353      11.633805       0.126904       1.052443 0.79198971E+01  0.77550197E+02                                 1.725067                            1.656121      -0.778777       2.515170                    0.999216       3.395174       9.490238       0.481667       1.298662      -0.706384      -0.011749      -0.004495       0.028964       0.031578       0.000994      -0.005505       0.001000      -0.014949       0.022159      -0.012769       0.003776       0.008993              1.739960       1.452693      -0.030894      -0.123772       1.526046      -0.183794       2.241142          -0.000529
          113              H      17.573970       0.946192      10.756619       0.119228       1.432335 0.11942654E+02  0.13020586E+03                                 2.148048                            2.055964      -1.403346       2.214248                    0.990313       3.964720      11.877513       0.423268       1.327276      -0.699203       0.018382       0.019894       0.007605       0.028134       0.006202       0.015846       0.013167      -0.033702       0.023167      -0.027787      -0.000686       0.028472              2.165899       2.831019       0.272572       0.195865       1.893261       0.071262       1.773419           0.007656
          114              H      16.411577       1.719618       8.440004       0.133598       0.948174 0.67601594E+01  0.64738049E+02                                 1.698039                            1.599782      -1.165043       2.339642                    0.996130       3.635432      10.634990       0.450513       1.419699      -0.678947       0.025676      -0.005989      -0.023401       0.035253      -0.011480      -0.001984      -0.000631       0.000363       0.020234      -0.015009       0.006363       0.008646              1.735959       1.870401      -0.360705      -0.406156       1.627866       0.181508       1.709610           0.000125
          115              H      14.974911       3.220267       7.670617       0.102252       1.161373 0.91146146E+01  0.92188294E+02                                 1.816439                            1.762075      -0.800062       2.495663                    0.999373       3.513484       9.893130       0.474053       1.277444      -0.711230       0.012894       0.006290      -0.039817       0.042323      -0.011403      -0.003269      -0.004613       0.005281       0.022397      -0.016754       0.007872       0.008882              1.802749       1.544190      -0.080263      -0.061090       1.624918      -0.186199       2.239140          -0.000014
          116              H      13.308751       3.614011      11.255453       0.050386       2.075441 0.18323299E+02  0.22405041E+03                                 2.729905                            2.524141      -1.992213       1.870203                    0.990767       5.475049      17.811745       0.384158       1.303931      -0.696937      -0.019220      -0.002499      -0.000538       0.019390      -0.015797       0.003545      -0.033967      -0.006169      -0.086399      -0.047084       0.003928       0.043157              2.791857       2.721210      -0.640600      -0.615010       2.700038       0.457119       2.954324           0.023894
          117              H      14.626006       1.968722      11.938178       0.101558       1.176347 0.88429340E+01  0.89575542E+02                                 1.883407                            1.773304      -0.981778       2.401004                    0.997885       3.737797      10.849573       0.453431       1.333526      -0.697275      -0.008571      -0.013937       0.028321       0.032707      -0.011139      -0.004492      -0.017106       0.011662       0.016984      -0.025009       0.007423       0.017586              1.911540       1.528832      -0.099793      -0.073069       1.658021      -0.327388       2.547768           0.001960
          118              H      12.428094       4.582301       8.125063       0.129366       1.120799 0.83976400E+01  0.83764263E+02                                 1.823765                            1.721399      -0.974522       2.423608                    0.997076       3.537258      10.106118       0.464053       1.323236      -0.700369      -0.008261      -0.012215      -0.028881       0.032428       0.000888       0.004447       0.005002       0.005374       0.014395      -0.007305      -0.001830       0.009135              1.874140       1.756146       0.236483       0.474023       1.778059       0.239476       2.088216           0.000033
          119              H      12.209795       4.855511       9.657495       0.131445       1.111622 0.86619078E+01  0.86795382E+02                                 1.799886                            1.741483      -0.850696       2.487540                    0.998533       3.431335       9.724237       0.465550       1.312974      -0.703971      -0.020246      -0.001119       0.028555       0.035022      -0.002209      -0.008065      -0.000504       0.004260      -0.007594      -0.008533      -0.000724       0.009257              1.809093       1.908990       0.010296      -0.316405       1.700210       0.033994       1.818081           0.000159
          120              H      14.937595       8.278677       7.395836       0.092087       1.213415 0.84256484E+01  0.85628689E+02                                 2.016268                            1.794421      -1.517925       2.150170                    0.991686       4.195093      12.824521       0.420546       1.433100      -0.674394       0.023877       0.038202      -0.019341       0.049027       0.013659       0.007896      -0.008832      -0.017015      -0.018597      -0.021424       0.001554       0.019871              2.122296       1.875859       0.479412      -0.449079       2.190122      -0.631313       2.300907           0.005968
          121              H      13.700569       6.866420      10.708004       0.096203       1.305323 0.98039513E+01  0.10319713E+03                                 2.087407                            1.914109      -1.623578       2.096030                    0.991057       4.324999      13.335046       0.415218       1.401405      -0.680051      -0.005118       0.007072       0.043148       0.044023       0.014458      -0.006890       0.014703      -0.008948       0.005212      -0.024316       0.004982       0.019335              2.146561       1.581091       0.045262      -0.210436       1.825505      -0.017524       3.033087           0.007654
          122              H       1.718402      17.533679       8.539348       0.088531       1.172393 0.83142921E+01  0.84142491E+02                                 1.968104                            1.782162      -1.436541       2.188841                    0.991732       4.131591      12.567770       0.422489       1.432519      -0.675055       0.009623       0.049575       0.006749       0.050949       0.002725       0.022118       0.000913      -0.002067      -0.045852      -0.029028       0.008051       0.020977              2.063935       1.729906       0.342762      -0.012838       2.905617      -0.114045       1.556283           0.001914
          123              H       0.076498      14.267208       7.393723       0.140536       0.935049 0.61670110E+01  0.58084978E+02                                 1.721587                            1.556836      -1.343206       2.267631                    0.994633       3.654054      10.823180       0.441240       1.473812      -0.668371      -0.035125      -0.027165      -0.033730       0.055762      -0.000306       0.012154       0.000348      -0.000728       0.001280      -0.012257       0.000168       0.012089              1.811329       1.783104       0.492297       0.384545       1.981119       0.433009       1.669764          -0.001331
          124              H       2.938635      13.138206       9.245324       0.128711       1.033279 0.75833172E+01  0.73177865E+02                                 1.682322                            1.602705      -0.687559       2.556837                    0.999740       3.288152       9.013188       0.499697       1.270221      -0.712972       0.030716      -0.008637      -0.001658       0.031950      -0.004202      -0.003208      -0.001670       0.006455      -0.007134      -0.006417      -0.000600       0.007018              1.719397       2.311962      -0.097211      -0.109763       1.412924      -0.002256       1.433304          -0.000499
          125              H       1.529956      12.581741       8.833152       0.123922       1.417926 0.11640537E+02  0.12683866E+03                                 2.166231                            2.053824      -1.538696       2.149520                    0.989998       4.119738      12.575467       0.413659       1.358891      -0.691062      -0.002097      -0.016727      -0.016161       0.023353      -0.024949      -0.000919      -0.003333      -0.001160       0.049114      -0.033322       0.014919       0.018403              2.198714       1.992522       0.339979       0.269559       2.360323       0.438924       2.243297           0.009957
          126              H       3.311795      13.955828      11.523892       0.100180       1.130358 0.83620791E+01  0.84483926E+02                                 1.897962                            1.768642      -1.423005       2.197308                    0.990594       4.062216      12.221396       0.432165       1.402804      -0.680719       0.027699       0.008389      -0.015129       0.032658      -0.004506      -0.015095      -0.007710       0.020545       0.018550      -0.019981      -0.001942       0.021923              1.971320       2.555691       0.360087      -0.318817       1.650281      -0.172967       1.707989           0.004928
          127              H       2.768847      13.817214      13.762301       0.102849       1.144361 0.88106339E+01  0.89942330E+02                                 1.895456                            1.803115      -1.400110       2.205449                    0.992176       4.024642      12.064021       0.433589       1.383793      -0.684897       0.013474       0.007578       0.026510       0.030688      -0.010750       0.003072       0.004496       0.005388       0.077886      -0.024647      -0.001903       0.026550              1.921179       2.093344       0.211756       0.406435       1.712218       0.132348       1.957975           0.006201
          128              H      17.771745      12.495358      12.760407       0.109565       0.925620 0.69833133E+01  0.67533983E+02                                 1.672242                            1.628127      -1.256530       2.282784                    0.993703       3.836679      11.341141       0.444937       1.423464      -0.677355      -0.040138      -0.002108       0.000057       0.040193       0.009075       0.000173       0.003932       0.025081       0.007435      -0.017405       0.003000       0.014405              1.681443       2.124355       0.207790      -0.186821       1.400619      -0.108826       1.519356          -0.000399
          129              H      18.419178      12.465224      10.509316       0.088718       1.235975 0.97958891E+01  0.10339007E+03                                 2.019805                            1.916520      -1.752478       2.018528                    0.990500       4.596817      14.327112       0.412721       1.406093      -0.677518      -0.025019       0.004848      -0.010497       0.027562       0.004532      -0.004656      -0.025778       0.039093      -0.022074      -0.037743       0.011061       0.026682              2.049963       2.221797       0.303946       0.498070       1.703601       0.199406       2.224491           0.012802
          130              H       1.436666      12.165898      15.290506       0.127815       0.978518 0.70960149E+01  0.68071775E+02                                 1.675722                            1.588948      -0.983966       2.416929                    0.996760       3.511578       9.938294       0.478539       1.334247      -0.696771       0.028649      -0.014522       0.004454       0.032427      -0.000650       0.001108      -0.006647       0.003109      -0.022145      -0.010827       0.004321       0.006506              1.712738       1.955189      -0.457595       0.232804       1.721791      -0.247334       1.461235           0.000015
          131              H       0.809757      13.594226      15.468057       0.150354       1.055711 0.80215579E+01  0.78342946E+02                                 1.706225                            1.652061      -0.707295       2.568239                    0.999850       3.162643       8.663934       0.491519       1.275923      -0.713618       0.008391       0.035145       0.010444       0.037612       0.007951      -0.004340       0.006177      -0.008701      -0.022109      -0.013540       0.000261       0.013279              1.713216       1.433786       0.054220       0.000012       2.090104       0.291608       1.615758           0.000301
          132              H      15.195075      11.956973      15.846409       0.120753       1.093889 0.76104660E+01  0.74890841E+02                                 1.849908                            1.686699      -1.235377       2.309094                    0.995007       3.696743      10.876318       0.444010       1.401830      -0.682747      -0.054244       0.010965       0.003445       0.055448      -0.004532      -0.004156      -0.000928       0.005115      -0.046148      -0.016168       0.002923       0.013245              1.923361       2.677470      -0.113193      -0.324026       1.473898       0.023438       1.618714           0.001389
          133              H      18.419178      10.130883      14.905812       0.118115       1.028128 0.74124653E+01  0.72395739E+02                                 1.759356                            1.651598      -1.273795       2.279351                    0.995225       3.745386      10.944673       0.454442       1.379995      -0.686071       0.026355      -0.038108      -0.015443       0.048840       0.002662      -0.011031      -0.002921       0.003459      -0.048095      -0.020234       0.005018       0.015215              1.771034       1.993678      -0.511506      -0.241886       1.863902       0.172591       1.455522          -0.000095
          134              H      16.243655       9.841601      15.654062       0.331425       0.485731 0.27308570E+01  0.21238337E+02                                 1.171588                            1.081956      -1.084952       2.479579                    0.999979       2.641127       7.396403       0.489929       1.607502      -0.646121      -0.003900      -0.018117       0.005245       0.019260      -0.011542      -0.002710       0.000045       0.001844      -0.019755      -0.009481      -0.005580       0.015061              1.220065       1.206841       0.358841      -0.100729       1.456106      -0.156434       0.997250           0.000272
          135              H       7.808373       9.934010      15.603333       0.119161       0.943797 0.60922632E+01  0.56831343E+02                                 1.697676                            1.522061      -1.061108       2.397033                    0.997196       3.514692      10.140253       0.460447       1.425991      -0.678351       0.043347      -0.029176      -0.006678       0.052676      -0.005362      -0.005240      -0.000729       0.006656      -0.042706      -0.015476       0.001399       0.014077              1.790579       2.406410      -0.555482      -0.095383       1.623656       0.012820       1.341670          -0.000586
          136              H       5.319396      12.903165      15.850636       0.108905       1.299911 0.96038741E+01  0.10075972E+03                                 2.102293                            1.912436      -1.615276       2.111847                    0.990413       4.245064      13.147232       0.408796       1.428100      -0.675585      -0.014627       0.047398      -0.010308       0.050664      -0.001636      -0.005418      -0.009784       0.007963      -0.100919      -0.036173       0.014772       0.021401              2.173872       1.865327      -0.408845      -0.020123       3.016280       0.033085       1.640008           0.005402
          137              H       3.037522      11.217698      16.049324       0.116180       1.025535 0.77539838E+01  0.75781343E+02                                 1.711080                            1.648806      -0.870354       2.463488                    0.998017       3.510161       9.911506       0.476676       1.314757      -0.701828      -0.019843       0.022328      -0.005155       0.030313      -0.002091      -0.002028      -0.003447      -0.000352      -0.022490      -0.008967       0.002986       0.005981              1.731393       1.856908      -0.439463       0.129406       1.853440      -0.088802       1.483832           0.000161
          138              H       3.408817       9.996286      16.962443       0.127083       1.082112 0.79967825E+01  0.78375392E+02                                 1.750230                            1.657591      -0.812656       2.501074                    0.999305       3.370080       9.378634       0.485033       1.288460      -0.708835      -0.006605      -0.023775       0.023676       0.034197       0.001239      -0.000235      -0.007097      -0.004282       0.009913      -0.005695      -0.003510       0.009204              1.792442       1.504760       0.130011      -0.128134       1.591367      -0.335542       2.281198          -0.000047
          139              H       2.406882       8.033591      16.188828       0.124131       1.024435 0.72619915E+01  0.69831622E+02                                 1.690564                            1.583670      -1.154612       2.330877                    0.996638       3.528232       9.887771       0.491818       1.295105      -0.704352       0.001210      -0.018882       0.033512       0.038485       0.008330       0.008727       0.001154      -0.008274       0.015453      -0.014436       0.001964       0.012472              1.746516       1.383240       0.134276      -0.096920       1.664439      -0.470478       2.191868          -0.000006
          140              H       1.210904       7.065301      14.275930       0.124347       1.154461 0.87987251E+01  0.88689560E+02                                 1.844096                            1.758444      -1.058964       2.386232                    0.997045       3.538847      10.124528       0.461089       1.317858      -0.701913      -0.016655      -0.035229       0.004657       0.039245       0.011632       0.004949      -0.004050      -0.023268       0.017251      -0.020746       0.006694       0.014052              1.862428       1.700109       0.324576      -0.057072       2.186908      -0.160831       1.700268          -0.000027
          141              H       2.610254      10.203203      11.980452       0.121941       1.047654 0.80542571E+01  0.79655241E+02                                 1.743490                            1.695178      -1.006427       2.412807                    0.997350       3.526239      10.093749       0.462893       1.337940      -0.697119       0.008544       0.020108      -0.032785       0.039398       0.009930       0.005221      -0.004490      -0.005640       0.032024      -0.017346       0.004961       0.012384              1.734958       1.473014      -0.002520       0.042580       1.685966      -0.346744       2.045894          -0.000264
          142              H       3.856609      10.946496      13.705231       0.114820       0.912452 0.67586038E+01  0.64708721E+02                                 1.649148                            1.595500      -1.204880       2.311534                    0.994340       3.722250      10.881869       0.452931       1.412434      -0.679931       0.020977       0.023663      -0.009612       0.033051       0.010091       0.001692      -0.003511      -0.006753       0.011467      -0.013245       0.003831       0.009415              1.661062       1.746726       0.403212      -0.020981       1.815444      -0.093045       1.421017          -0.000530
          143              H       0.957155       7.001016      11.864198       0.135252       1.093137 0.83246004E+01  0.82136450E+02                                 1.747501                            1.682077      -0.762119       2.532041                    0.999452       3.278305       9.054272       0.487050       1.274558      -0.713143       0.002566      -0.033519       0.003341       0.033783       0.001179       0.001858      -0.000148      -0.011773      -0.020988      -0.007669      -0.001833       0.009502              1.772015       1.579383      -0.231659       0.028308       2.307255       0.034910       1.429406           0.000088
          144              H       1.335913       8.254570      10.991240       0.139345       1.036213 0.80362497E+01  0.78745841E+02                                 1.696557                            1.663886      -0.729934       2.551807                    0.999648       3.251821       9.006169       0.483846       1.291889      -0.709384       0.020900       0.010392      -0.027796       0.036296       0.000681      -0.005449      -0.004614       0.008290       0.001050      -0.007707      -0.001062       0.008769              1.686152       1.676500       0.014137      -0.242284       1.466372      -0.111279       1.915583           0.000452
          145              H      17.809061       9.482008      10.198602       0.063627       2.130421 0.18062762E+02  0.21882756E+03                                 2.720222                            2.472228      -1.944136       1.899201                    0.991786       5.166457      16.422267       0.398441       1.268890      -0.705701       0.001845      -0.003450      -0.018714       0.019118      -0.016758       0.020457       0.032922       0.032688      -0.054355      -0.054785       0.020649       0.034136              2.770931       2.350670       0.192708      -0.350594       2.390655      -0.788793       3.571467           0.022965
          146              H      15.417105       8.312828      13.007710       0.111449       1.075393 0.73073621E+01  0.71734228E+02                                 1.875021                            1.683622      -1.375225       2.232056                    0.993649       3.938018      11.868425       0.428924       1.454654      -0.671248      -0.041332      -0.004486       0.025324       0.048680      -0.005640      -0.002771      -0.009495       0.026173       0.016657      -0.020728       0.009025       0.011703              1.962158       2.523819       0.182131      -0.603159       1.462229      -0.123401       1.900427           0.002631
          147              H       6.007876      17.071632      11.183587       0.090516       1.258758 0.93811381E+01  0.98213108E+02                                 2.064511                            1.891150      -1.775100       2.011683                    0.991280       4.600710      14.408116       0.409227       1.429643      -0.672886       0.021645       0.009551       0.035580       0.042727      -0.020793       0.012780       0.019795      -0.006563      -0.003756      -0.035609       0.010845       0.024764              2.131683       1.763545      -0.101240       0.296347       1.701358      -0.080125       2.930147           0.008048
          148              H       4.893993      18.837455       7.949626       0.114299       0.936173 0.62848307E+01  0.59298372E+02                                 1.703408                            1.557247      -1.220606       2.313210                    0.994819       3.693793      10.844352       0.448647       1.446946      -0.673456      -0.020655       0.042661      -0.029610       0.055887      -0.001797       0.002637      -0.005607      -0.032180       0.016598      -0.019184       0.002703       0.016481              1.788268       1.541490      -0.264927       0.208702       1.948689      -0.559168       1.874625          -0.000712
          149              H       5.119755      14.393769       9.126957       0.129109       1.052271 0.79123911E+01  0.78006563E+02                                 1.770496                            1.688934      -0.932118       2.447086                    0.996964       3.523787      10.113695       0.459551       1.351913      -0.694408      -0.018794      -0.020903      -0.022089       0.035750       0.008810       0.008598       0.004337      -0.004611       0.003869      -0.011635      -0.002865       0.014500              1.815014       2.273941       0.321281       0.165020       1.660323       0.114929       1.510779          -0.000257
          150              H       5.854880      14.648899      10.488179       0.111221       1.111507 0.88013612E+01  0.90263305E+02                                 1.897999                            1.826383      -1.512836       2.155175                    0.989769       4.166314      12.718615       0.420223       1.421233      -0.677030       0.009373      -0.015125       0.020265       0.026969       0.005682       0.009443      -0.009975      -0.006049      -0.033333      -0.020468       0.007320       0.013148              1.934501       1.760480      -0.053505      -0.119596       1.756986      -0.279416       2.286037           0.005319
          151              H       8.013611      14.140647      10.750278       0.122674       0.862223 0.63090514E+01  0.59367893E+02                                 1.589852                            1.544352      -1.053420       2.389708                    0.996428       3.597957      10.424319       0.459154       1.417620      -0.679379      -0.001583       0.003508       0.039277       0.039465      -0.007031       0.000432       0.003286       0.013553       0.033206      -0.015681       0.004125       0.011556              1.598973       1.438783      -0.024416      -0.111220       1.325977      -0.024833       2.032158          -0.000322
          152              H      10.088381      13.483737       9.873093       0.095823       1.011494 0.78445062E+01  0.77883459E+02                                 1.748133                            1.703673      -1.312601       2.238111                    0.994261       4.000515      11.873621       0.444619       1.387516      -0.683598       0.025658      -0.002405       0.020350       0.032837      -0.008421      -0.002379      -0.001490       0.015693       0.017062      -0.014619       0.005229       0.009391              1.751427       1.946755      -0.154047       0.370968       1.440380      -0.037112       1.867147          -0.000383
          153              H       8.800979      13.799134       6.220619       0.105161       1.002625 0.72711876E+01  0.69657458E+02                                 1.650859                            1.574285      -0.739144       2.520000                    0.999712       3.421265       9.443311       0.500208       1.278182      -0.709560       0.006766       0.000250      -0.034650       0.035306      -0.006302       0.000010       0.000215       0.021812       0.031249      -0.017805       0.007387       0.010418              1.678467       1.449206      -0.049572      -0.023186       1.424417       0.145189       2.161778          -0.000038
          154              H       6.690759      14.570552       6.962528       0.124178       1.215789 0.93574772E+01  0.95866180E+02                                 1.913469                            1.817344      -1.092262       2.367404                    0.996466       3.620887      10.472749       0.451703       1.323570      -0.700559      -0.030387       0.009805      -0.027711       0.042277      -0.003897       0.004621       0.001981       0.034195       0.038493      -0.024121       0.007601       0.016520              1.937781       2.058142      -0.247379       0.391374       1.706945      -0.082389       2.048257          -0.000064
          155              H      10.670510      12.593794       6.529219       0.132248       1.054092 0.79374630E+01  0.78578496E+02                                 1.792468                            1.705670      -1.053948       2.389557                    0.996616       3.605682      10.484313       0.450137       1.374484      -0.689226      -0.006745      -0.011164      -0.032196       0.034738      -0.002936       0.006762       0.004790      -0.012202       0.015405      -0.012733       0.002803       0.009929              1.848912       1.602039      -0.109307       0.052958       1.686889       0.406658       2.257809          -0.000025
          156              H      11.472804      13.646458       7.359903       0.119362       1.071943 0.85232627E+01  0.86249516E+02                                 1.825857                            1.777945      -1.260198       2.279566                    0.992175       3.896348      11.610396       0.435205       1.390791      -0.684358       0.011307       0.023641      -0.007319       0.027209      -0.003861       0.001094      -0.010523      -0.021514       0.022019      -0.015129      -0.002985       0.018114              1.841159       1.909544       0.306972      -0.062524       2.135678      -0.008892       1.478257           0.004109
          157              H      13.308751      12.479287       8.738036       0.084830       1.371457 0.10720526E+02  0.11536334E+03                                 2.135525                            1.984994      -1.806446       1.995723                    0.989633       4.617260      14.381308       0.412972       1.378268      -0.683073       0.033370       0.006796       0.005394       0.034479      -0.018296       0.010696       0.010446       0.042706       0.008444      -0.034505       0.005973       0.028531              2.196720       2.551726       0.636889       0.157045       2.290966       0.078208       1.747469           0.015130
          158              H      11.536241       9.088264       9.110047       0.067138       1.700475 0.13638951E+02  0.15376776E+03                                 2.384340                            2.186214      -1.518837       2.138412                    0.989427       4.330113      13.204723       0.413415       1.314122      -0.700729      -0.003277      -0.051624      -0.004928       0.051963       0.009754       0.027052       0.002763      -0.016333      -0.110755      -0.049247       0.014399       0.034848              2.447950       1.927781       0.060154       0.006334       3.438771      -0.405841       1.977299           0.007908
          159              H       5.886599      12.907182      12.568060       0.072085       1.299521 0.95613762E+01  0.99944197E+02                                 2.071272                            1.882370      -1.602250       2.093130                    0.990671       4.405553      13.504689       0.421646       1.389700      -0.681963      -0.022878       0.023034       0.014951       0.035742       0.003440       0.009241       0.001703       0.039894       0.015828      -0.022911       0.000267       0.022644              2.164030       2.320305      -0.663216      -0.236175       2.435883       0.211200       1.735902           0.006240
          160              H       8.907329      10.588912      12.356690       0.081216       1.391913 0.10665404E+02  0.11458861E+03                                 2.156617                            1.978091      -1.770449       2.008967                    0.990413       4.615814      14.351620       0.414377       1.375772      -0.683584       0.026171      -0.004348       0.031227       0.040975       0.019838       0.028263      -0.004118      -0.008915       0.025579      -0.038611       0.006436       0.032175              2.234394       3.024122      -0.454563       0.387895       1.903764      -0.099332       1.775297           0.015400
          161              H       7.108698       9.739147       9.503195       0.126934       1.052310 0.79185730E+01  0.77533551E+02                                 1.724891                            1.655958      -0.778673       2.515245                    0.999217       3.394822       9.488853       0.481704       1.298623      -0.706393      -0.011744       0.004500      -0.028972       0.031584      -0.000997       0.005503       0.000999      -0.014961       0.022181      -0.012776       0.003779       0.008997              1.739776       1.452550       0.030881       0.123717       1.525907      -0.183785       2.240871          -0.000484
          162              H       8.244970       9.098308      10.380381       0.119265       1.431561 0.11934380E+02  0.13009180E+03                                 2.147240                            2.055230      -1.402497       2.214690                    0.990325       3.963360      11.871962       0.423354       1.327249      -0.699214       0.018407      -0.019893      -0.007604       0.028149      -0.006205      -0.015815       0.013174      -0.033617       0.023084      -0.027721      -0.000726       0.028447              2.165077       2.829804      -0.272452      -0.195757       1.892609       0.071208       1.772819           0.007682
          163              H       7.082577       8.324882      12.696996       0.133570       0.948314 0.67614837E+01  0.64753849E+02                                 1.698189                            1.599927      -1.165129       2.339579                    0.996128       3.635755      10.636163       0.450498       1.419677      -0.678950       0.025667       0.005987       0.023405       0.035248       0.011491       0.001992      -0.000629       0.000338       0.020316      -0.015035       0.006380       0.008656              1.736107       1.870591       0.360752       0.406184       1.628023       0.181519       1.709707           0.000138
          164              H       5.645911       6.824233      13.466383       0.102272       1.161013 0.91110562E+01  0.92143118E+02                                 1.816066                            1.761738      -0.799770       2.495829                    0.999375       3.512863       9.890822       0.474096       1.277454      -0.711230       0.012904      -0.006313       0.039819       0.042331       0.011397       0.003272      -0.004616       0.005268       0.022380      -0.016746       0.007866       0.008880              1.802368       1.543914       0.080239       0.061053       1.624616      -0.186149       2.238574           0.000005
          165              H       3.979751       6.430489       9.881548       0.050489       2.072252 0.18288911E+02  0.22352708E+03                                 2.727512                            2.522108      -1.990617       1.871097                    0.990779       5.469802      17.791141       0.384231       1.304280      -0.696884      -0.019261       0.002532       0.000348       0.019430       0.015866      -0.003394      -0.034037      -0.005979      -0.084889      -0.046868       0.003842       0.043025              2.789342       2.718823       0.639688       0.614170       2.697626       0.456482       2.951578           0.023819
          166              H       5.297006       8.075778       9.198822       0.101626       1.174550 0.88252851E+01  0.89343234E+02                                 1.880840                            1.771050      -0.979434       2.402148                    0.997916       3.733368      10.829951       0.453951       1.332797      -0.697439      -0.008581       0.013883      -0.028368       0.032728       0.011195       0.004552      -0.016962       0.011631       0.017171      -0.024957       0.007480       0.017477              1.908862       1.526996       0.099554       0.072896       1.655902      -0.326702       2.543687           0.001961
          167              H       3.099094       5.462199      13.011937       0.129348       1.120829 0.83979375E+01  0.83768029E+02                                 1.823798                            1.721431      -0.974551       2.423583                    0.997076       3.537365      10.106494       0.464048       1.323238      -0.700368      -0.008258       0.012211       0.028884       0.032428      -0.000887      -0.004447       0.005004       0.005382       0.014406      -0.007310      -0.001827       0.009137              1.874181       1.756192      -0.236494      -0.474036       1.778112       0.239489       2.088238           0.000025
          168              H       2.880795       5.188989      11.479505       0.131427       1.111685 0.86625232E+01  0.86803225E+02                                 1.799959                            1.741548      -0.850741       2.487507                    0.998532       3.431503       9.724856       0.465540       1.312980      -0.703969      -0.020244       0.001107      -0.028555       0.035020       0.002213       0.008075      -0.000503       0.004261      -0.007591      -0.008543      -0.000726       0.009268              1.809171       1.909087      -0.010296       0.316437       1.700283       0.034018       1.818142           0.000141
          169              H       5.608595       1.765823      13.741164       0.092114       1.212592 0.84191294E+01  0.85550522E+02                                 2.015870                            1.794110      -1.516719       2.150852                    0.991683       4.194506      12.824105       0.420425       1.433713      -0.674286       0.023974      -0.038124       0.019344       0.049014      -0.013785      -0.007931      -0.008885      -0.016997      -0.018009      -0.021544       0.001662       0.019882              2.121855       1.875544      -0.479251       0.448928       2.189610      -0.631070       2.300411           0.005872
          170              H       4.371569       3.178080      10.428996       0.096115       1.306688 0.98164838E+01  0.10336228E+03                                 2.088739                            1.915225      -1.624916       2.095270                    0.991046       4.327934      13.346334       0.415131       1.401248      -0.680068      -0.005156      -0.007136      -0.043080       0.043970      -0.014508       0.006975       0.014856      -0.008868       0.004925      -0.024485       0.005039       0.019446              2.147982       1.581958      -0.045300       0.210658       1.826610      -0.017452       3.035379           0.007705
          171              H      11.047402      12.599821      12.597652       0.088482       1.172591 0.83157561E+01  0.84158969E+02                                 1.968134                            1.782172      -1.436130       2.188967                    0.991743       4.131491      12.566594       0.422551       1.432283      -0.675100       0.009605      -0.049545      -0.006748       0.050916      -0.002715      -0.022097       0.000922      -0.002052      -0.045682      -0.028974       0.008017       0.020956              2.063974       1.729888      -0.342801       0.012837       2.905772      -0.114025       1.556262           0.001915
          172              H       9.405498      15.866292      13.743277       0.140560       0.934794 0.61649769E+01  0.58060853E+02                                 1.721279                            1.556586      -1.342780       2.267876                    0.994637       3.653388      10.820636       0.441274       1.473825      -0.668371      -0.035117       0.027186       0.033717       0.055760       0.000308      -0.012140       0.000357      -0.000725       0.001295      -0.012241       0.000164       0.012077              1.810988       1.782756      -0.492150      -0.384424       1.980744       0.432884       1.669464          -0.001339
          173              H      12.267635      16.995294      11.891676       0.128690       1.033269 0.75831738E+01  0.73175807E+02                                 1.682278                            1.602663      -0.687499       2.556853                    0.999740       3.288163       9.013045       0.499718       1.270178      -0.712982       0.030715       0.008646       0.001650       0.031951       0.004204       0.003207      -0.001667       0.006444      -0.007146      -0.006415      -0.000602       0.007017              1.719351       2.311910       0.097176       0.109748       1.412885      -0.002256       1.433257          -0.000528
          174              H      10.858956      17.551759      12.303848       0.123847       1.419317 0.11654734E+02  0.12703000E+03                                 2.167390                            2.054862      -1.540031       2.148757                    0.989994       4.121934      12.583321       0.413626       1.358608      -0.691109      -0.002038       0.016715       0.016151       0.023332       0.025042       0.000939      -0.003334      -0.001346       0.049261      -0.033442       0.014986       0.018456              2.199912       1.993499      -0.340223      -0.269747       2.361660       0.439295       2.244579           0.009975
          175              H      12.640795      16.177672       9.613108       0.100170       1.130415 0.83625071E+01  0.84489082E+02                                 1.898002                            1.768667      -1.423011       2.197296                    0.990594       4.062275      12.221516       0.432170       1.402772      -0.680725       0.027695      -0.008390       0.015122       0.032651       0.004513       0.015095      -0.007707       0.020536       0.018580      -0.019983      -0.001939       0.021922              1.971365       2.555775      -0.360119       0.318809       1.650317      -0.172966       1.708002           0.004937
          176              H      12.097847      16.316286       7.374699       0.102939       1.143506 0.88023105E+01  0.89835986E+02                                 1.894568                            1.802317      -1.399252       2.205950                    0.992185       4.022759      12.056878       0.433666       1.383875      -0.684888       0.013498      -0.007612      -0.026523       0.030718       0.010700      -0.003078       0.004510       0.005378       0.077793      -0.024586      -0.001937       0.026523              1.920263       2.092266      -0.211599      -0.406145       1.711457       0.132256       1.957064           0.006209
          177              H       8.442745      17.638142       8.376593       0.109575       0.925528 0.69824904E+01  0.67524025E+02                                 1.672138                            1.628039      -1.256360       2.282875                    0.993705       3.836445      11.340276       0.444946       1.423477      -0.677353      -0.040139       0.002110      -0.000051       0.040195      -0.009075      -0.000176       0.003931       0.025079       0.007433      -0.017403       0.002998       0.014405              1.681333       2.124179      -0.207756       0.186819       1.400533      -0.108821       1.519286          -0.000400
          178              H       9.090178      17.668275      10.627684       0.088558       1.238268 0.98184827E+01  0.10368675E+03                                 2.021939                            1.918414      -1.754463       2.017321                    0.990500       4.602163      14.347128       0.412625       1.405632      -0.677583      -0.025000      -0.004924       0.010392       0.027518      -0.004477       0.004711      -0.025929       0.039159      -0.022398      -0.037924       0.011148       0.026776              2.052182       2.224323      -0.304476      -0.498917       1.705207       0.199744       2.227017           0.012868
          179              H      10.765666      17.967602       5.846494       0.127837       0.978467 0.70956481E+01  0.68068778E+02                                 1.675819                            1.589029      -0.983853       2.417001                    0.996762       3.511626       9.939136       0.478462       1.334452      -0.696730       0.028655       0.014514      -0.004458       0.032428       0.000649      -0.001108      -0.006652       0.003115      -0.022162      -0.010836       0.004327       0.006509              1.712845       1.955311       0.457644      -0.232845       1.721893      -0.247369       1.461330           0.000022
          180              H      10.138757      16.539274       5.668943       0.150389       1.055698 0.80216314E+01  0.78345870E+02                                 1.706410                            1.652229      -0.707309       2.568273                    0.999850       3.162701       8.664947       0.491410       1.276172      -0.713565       0.008401      -0.035150      -0.010442       0.037618      -0.007948       0.004352       0.006167      -0.008706      -0.022180      -0.013551       0.000267       0.013284              1.713401       1.433921      -0.054239      -0.000025       2.090342       0.291654       1.615939           0.000331
          181              H       5.866075      18.176527       5.290591       0.120726       1.094177 0.76129846E+01  0.74922712E+02                                 1.850291                            1.687021      -1.235773       2.308878                    0.995001       3.697535      10.879584       0.443946       1.401902      -0.682730      -0.054227      -0.010965      -0.003427       0.055430       0.004523       0.004173      -0.000917       0.005062      -0.046117      -0.016162       0.002939       0.013223              1.923781       2.678158       0.113215       0.324127       1.474162       0.023440       1.619023           0.001412
          182              H       9.090178      20.002617       6.231188       0.118131       1.028074 0.74119761E+01  0.72389843E+02                                 1.759307                            1.651554      -1.273815       2.279358                    0.995225       3.745249      10.944226       0.454443       1.380012      -0.686068       0.026355       0.038106       0.015448       0.048840      -0.002660       0.011025      -0.002919       0.003464      -0.048073      -0.020224       0.005015       0.015209              1.770984       1.993641       0.511492       0.241869       1.863828       0.172582       1.455482          -0.000088
          183              H       6.914655       0.202899       5.482938       0.331384       0.485859 0.27317538E+01  0.21247221E+02                                 1.171813                            1.082145      -1.084858       2.479564                    0.999979       2.641709       7.398553       0.489874       1.607537      -0.646112      -0.003896       0.018105      -0.005233       0.019244       0.011545       0.002705       0.000045       0.001858      -0.019750      -0.009480      -0.005584       0.015064              1.220306       1.207105      -0.358960       0.100756       1.456394      -0.156472       0.997418           0.000271
          184              H       1.520627      10.154989       5.034833       0.119268       0.944063 0.60948695E+01  0.56869439E+02                                 1.698860                            1.523042      -1.062238       2.396503                    0.997186       3.517036      10.152737       0.459940       1.427219      -0.678113      -0.043413       0.029111      -0.006619       0.052687      -0.005418       0.005164       0.000719       0.006434      -0.043109      -0.015572       0.001470       0.014102              1.791882       2.408388      -0.555921       0.095485       1.624741      -0.012813       1.342516          -0.000437
          185              H       4.009604       7.185835       5.282136       0.109187       1.295119 0.95598148E+01  0.10017878E+03                                 2.097338                            1.908243      -1.610780       2.114450                    0.990449       4.234449      13.105117       0.409195       1.428398      -0.675573       0.014573      -0.047412      -0.010090       0.050617      -0.001678       0.005406       0.009604       0.007853      -0.098940      -0.035490       0.014456       0.021033              2.168608       1.861141      -0.407549       0.019994       3.008097      -0.032900       1.636585           0.005586
          186              H       6.291478       8.871302       5.480824       0.116098       1.025589 0.77540302E+01  0.75777584E+02                                 1.710731                            1.648483      -0.870046       2.463541                    0.998020       3.509761       9.908254       0.476892       1.314235      -0.701938       0.019854      -0.022294      -0.005114       0.030288      -0.002101       0.002028       0.003389      -0.000340      -0.022442      -0.008924       0.002953       0.005971              1.731034       1.856514      -0.439327      -0.129340       1.853046       0.088734       1.483544           0.000259
          187              H       5.920183      10.092714       6.393943       0.127179       1.081586 0.79920887E+01  0.78318565E+02                                 1.749744                            1.657175      -0.812313       2.501338                    0.999307       3.369242       9.375917       0.485058       1.288569      -0.708814       0.006598       0.023778       0.023700       0.034215       0.001243       0.000243       0.007094      -0.004289       0.009878      -0.005689      -0.003510       0.009199              1.791917       1.504391       0.129923       0.128063       1.590907       0.335343       2.280455          -0.000010
          188              H       6.922118      12.055409       5.620328       0.124197       1.024142 0.72594973E+01  0.69802250E+02                                 1.690318                            1.583463      -1.154456       2.331014                    0.996640       3.527689       9.886148       0.491816       1.295212      -0.704331      -0.001218       0.018869       0.033534       0.038497       0.008330      -0.008730      -0.001156      -0.008272       0.015480      -0.014439       0.001962       0.012477              1.746238       1.383063       0.134232       0.096886       1.664160       0.470340       2.191492           0.000049
          189              H       8.118096      13.023699       3.707430       0.124370       1.154314 0.87974185E+01  0.88674066E+02                                 1.844033                            1.758389      -1.058906       2.386292                    0.997045       3.538677      10.124270       0.461061       1.317972      -0.701890       0.016676       0.035228       0.004667       0.039254       0.011630      -0.004940       0.004050      -0.023260       0.017258      -0.020740       0.006691       0.014049              1.862349       1.700087       0.324573       0.057065       2.186789       0.160779       1.700171          -0.000058
          190              H       6.718746       9.885797       1.411952       0.121743       1.048498 0.80617300E+01  0.79741750E+02                                 1.743848                            1.695488      -1.006610       2.412515                    0.997347       3.527247      10.094999       0.463080       1.337189      -0.697268      -0.008546      -0.020073      -0.032776       0.039373       0.009958      -0.005236       0.004476      -0.005588       0.032288      -0.017403       0.004941       0.012462              1.735327       1.473294      -0.002525      -0.042574       1.686294       0.346813       2.046392          -0.000169
          191              H       5.472391       9.142504       3.136731       0.114634       0.913399 0.67673636E+01  0.64811795E+02                                 1.650055                            1.596339      -1.205176       2.311205                    0.994334       3.724083      10.887865       0.452907       1.412089      -0.679991      -0.020958      -0.023626      -0.009568       0.033000       0.010122      -0.001692       0.003505      -0.006772       0.011480      -0.013277       0.003839       0.009438              1.661978       1.747706       0.403516       0.020945       1.816467       0.093090       1.421761          -0.000447
          192              H       8.371845      13.087983       1.295698       0.135292       1.093155 0.83249243E+01  0.82140918E+02                                 1.747557                            1.682143      -0.762393       2.531966                    0.999451       3.278268       9.054410       0.487024       1.274608      -0.713132      -0.002559       0.033535       0.003367       0.033801       0.001176      -0.001844       0.000161      -0.011771      -0.020957      -0.007652      -0.001842       0.009495              1.772058       1.579520      -0.231695      -0.028265       2.307163      -0.035131       1.429490           0.000107
          193              H       7.993087      11.834430       0.422740       0.139245       1.034595 0.80173598E+01  0.78495044E+02                                 1.693076                            1.660542      -0.697529       2.566917                    0.999828       3.247367       8.982784       0.485060       1.289732      -0.709856      -0.020922      -0.010413      -0.027855       0.036360       0.000674       0.005445       0.004823       0.008146       0.001727      -0.007854      -0.000966       0.008820              1.682708       1.672975       0.014200       0.241649       1.463663       0.111005       1.911486           0.000486
          194              H      10.177939      10.606992      20.767103       0.065233       2.100506 0.17753723E+02  0.21417207E+03                                 2.698259                            2.453829      -1.933399       1.906354                    0.991795       5.118621      16.239268       0.399211       1.271834      -0.705244      -0.002536       0.002727      -0.019811       0.020158      -0.015820      -0.018500      -0.031393       0.032905      -0.051445      -0.051944       0.019219       0.032725              2.747999       2.332531       0.190871       0.347283       2.372387       0.779310       3.539078           0.023604
          195              H      12.569895      11.776172       2.439210       0.111534       1.077132 0.73227384E+01  0.71931741E+02                                 1.877715                            1.685888      -1.379528       2.229972                    0.993606       3.943833      11.894543       0.428394       1.455511      -0.671067       0.041314       0.004360       0.025352       0.048668      -0.005742       0.002785       0.009446       0.026431       0.017273      -0.020904       0.009134       0.011770              1.965037       2.527970       0.182404       0.604316       1.464028       0.123622       1.903115           0.002755
          196              H       3.321124       3.017368       0.615087       0.090776       1.255565 0.93513797E+01  0.97818096E+02                                 2.060959                            1.888143      -1.771306       2.013778                    0.991313       4.590927      14.368598       0.409579       1.429635      -0.672926      -0.021460      -0.009366       0.035701       0.042694      -0.020458      -0.012421      -0.019357      -0.006949      -0.003691      -0.034858       0.010402       0.024457              2.127898       1.760701      -0.100945      -0.295675       1.698605       0.080045       2.924388           0.008124
          197              H       4.435007       1.251545      18.518126       0.114339       0.936005 0.62836126E+01  0.59283924E+02                                 1.703199                            1.557099      -1.220448       2.313314                    0.994822       3.693360      10.842762       0.448667       1.446953      -0.673456       0.020646      -0.042665      -0.029614       0.055889      -0.001793      -0.002638       0.005607      -0.032184       0.016616      -0.019188       0.002708       0.016481              1.788014       1.541321      -0.264862      -0.208645       1.948378       0.558995       1.874342          -0.000692
          198              H       4.209245       5.695231      19.695457       0.129073       1.052729 0.79166878E+01  0.78058548E+02                                 1.770872                            1.689279      -0.932963       2.446642                    0.996956       3.524517      10.116004       0.459556       1.351732      -0.694440       0.018786       0.020879      -0.022145       0.035767       0.008818      -0.008619      -0.004359      -0.004634       0.003968      -0.011660      -0.002873       0.014533              1.815398       2.274529       0.321369      -0.164900       1.660747      -0.114904       1.510917          -0.000212
          199              H       3.474120       5.440101      21.056679       0.111501       1.106530 0.87505850E+01  0.89602040E+02                                 1.892042                            1.820989      -1.504276       2.159761                    0.989828       4.151046      12.657093       0.420937       1.421048      -0.677134      -0.009294       0.014994       0.020584       0.027109       0.005564      -0.009126       0.009756      -0.005977      -0.031435      -0.019744       0.006987       0.012757              1.928238       1.755093      -0.053192       0.118826       1.751397       0.277822       2.278224           0.005570
          200              H       1.315389       5.948353       0.181778       0.122602       0.862483 0.63111587E+01  0.59390871E+02                                 1.589974                            1.544448      -1.053138       2.389776                    0.996429       3.598095      10.423958       0.459226       1.417323      -0.679435       0.001550      -0.003588       0.039268       0.039462      -0.007048      -0.000392      -0.003306       0.013604       0.033215      -0.015713       0.004143       0.011570              1.599101       1.438856      -0.024422       0.111209       1.326080       0.024804       2.032366          -0.000225
          201              H      17.898619       6.605263      20.441593       0.095859       1.011642 0.78459173E+01  0.77901719E+02                                 1.748370                            1.703876      -1.313022       2.237934                    0.994256       4.000798      11.875157       0.444569       1.387598      -0.683581      -0.025684       0.002381       0.020331       0.032843      -0.008434       0.002380       0.001473       0.015673       0.016992      -0.014607       0.005205       0.009403              1.751676       1.947042      -0.154092      -0.371071       1.440560       0.037105       1.867426          -0.000312
          202              H       0.528021       6.289866      16.789119       0.105189       1.002521 0.72702116E+01  0.69645673E+02                                 1.650745                            1.574181      -0.739132       2.520038                    0.999713       3.420975       9.442302       0.500225       1.278184      -0.709561      -0.006760      -0.000258      -0.034656       0.035310      -0.006298      -0.000015      -0.000212       0.021794       0.031244      -0.017795       0.007378       0.010417              1.678355       1.449098      -0.049558       0.023139       1.424338      -0.145187       2.161629          -0.000050
          203              H       2.638241       5.518448      17.531028       0.124223       1.215514 0.93548173E+01  0.95832851E+02                                 1.913266                            1.817152      -1.092040       2.367551                    0.996469       3.620422      10.471334       0.451698       1.323666      -0.700541       0.030384      -0.009816      -0.027727       0.042289      -0.003895      -0.004625      -0.001985       0.034199       0.038518      -0.024127       0.007599       0.016528              1.937585       2.057945      -0.247352      -0.391344       1.706803       0.082369       2.048007          -0.000045
          204              H      17.316490       7.495206      17.097719       0.132192       1.053948 0.79358417E+01  0.78556240E+02                                 1.792141                            1.705369      -1.052914       2.390025                    0.996625       3.604971      10.480876       0.450239       1.374279      -0.689271       0.006747       0.011177      -0.032186       0.034733      -0.002947      -0.006740      -0.004803      -0.012188       0.015427      -0.012723       0.002790       0.009932              1.848574       1.601727      -0.109223      -0.053042       1.686608      -0.406558       2.257388          -0.000106
          205              H      16.514196       6.442542      17.928403       0.119321       1.072466 0.85284694E+01  0.86315563E+02                                 1.826431                            1.778461      -1.260874       2.279199                    0.992166       3.897461      11.614691       0.435150       1.390750      -0.684362      -0.011283      -0.023632      -0.007287       0.027182      -0.003894      -0.001099       0.010510      -0.021565       0.022123      -0.015181      -0.002946       0.018127              1.841755       1.910120       0.307120       0.062554       2.136487       0.008918       1.478659           0.004112
          206              H      14.678249       7.609713      19.306536       0.084859       1.371348 0.10719449E+02  0.11535001E+03                                 2.135516                            1.984969      -1.806660       1.995655                    0.989630       4.617205      14.381498       0.412947       1.378371      -0.683053      -0.033392      -0.006797       0.005448       0.034510      -0.018245      -0.010705      -0.010479       0.042763       0.008444      -0.034513       0.005986       0.028528              2.196704       2.551624       0.636900      -0.157030       2.291024      -0.078194       1.747464           0.015348
          207              H      16.450759      11.000736      19.678547       0.067165       1.703054 0.13664246E+02  0.15412317E+03                                 2.386469                            2.188007      -1.522632       2.136566                    0.989372       4.333725      13.218427       0.413315       1.313841      -0.700772       0.003217       0.051672      -0.005014       0.052015       0.009750      -0.027162      -0.002842      -0.016283      -0.111827      -0.049587       0.014541       0.035046              2.450207       1.929205       0.060144      -0.006475       3.442433       0.406445       1.978983           0.008495
          208              H       3.442401       7.181817       1.999560       0.073374       1.286287 0.94435618E+01  0.98401385E+02                                 2.058038                            1.871524      -1.533875       2.125477                    0.990905       4.374643      13.386193       0.422624       1.390870      -0.681860       0.023201      -0.023645       0.015100       0.036406       0.002911      -0.008975      -0.001836       0.038828       0.014587      -0.022116       0.000096       0.022020              2.149532       2.304039      -0.656247       0.234011       2.418631      -0.208985       1.725926           0.006848
          209              H       0.421671       9.500088       1.788190       0.082588       1.377154 0.10527942E+02  0.11275142E+03                                 2.143216                            1.966866      -1.761004       2.015101                    0.990447       4.584371      14.233580       0.415040       1.377963      -0.683276      -0.026731       0.004847       0.030986       0.041209       0.018971      -0.027734       0.003683      -0.008817       0.023940      -0.037373       0.005946       0.031426              2.219925       3.001963      -0.450095      -0.383956       1.892524       0.098521       1.765288           0.015518
          210              H       2.220302      10.349853      20.071695       0.127085       1.051640 0.79121997E+01  0.77453742E+02                                 1.724021                            1.655197      -0.778227       2.515595                    0.999223       3.393020       9.482026       0.481867       1.298475      -0.706430       0.011765      -0.004433      -0.029012       0.031619      -0.001050      -0.005520      -0.001015      -0.014950       0.022213      -0.012793       0.003777       0.009016              1.738885       1.451819       0.030984      -0.123346       1.525212       0.183592       2.239623          -0.000485
          211              H       1.084030      10.990692      20.948881       0.119793       1.421283 0.11825556E+02  0.12859920E+03                                 2.136821                            2.045838      -1.392537       2.219978                    0.990471       3.945980      11.802406       0.424363       1.327248      -0.699276      -0.018709       0.019996      -0.007432       0.028375      -0.006368       0.015298      -0.013046      -0.032823       0.022684      -0.026978      -0.001042       0.028020              2.154356       2.814184      -0.270650       0.193914       1.883841      -0.070485       1.765043           0.007671
          212              H       2.246423      11.764118       2.128496       0.133632       0.947531 0.67536554E+01  0.64654022E+02                                 1.696706                            1.598581      -1.163279       2.340499                    0.996162       3.632270      10.620638       0.450908       1.418933      -0.679103      -0.025709      -0.005956       0.023440       0.035296       0.011503      -0.001970       0.000612       0.000520       0.020189      -0.015022       0.006348       0.008674              1.734561       1.868882       0.360174      -0.405700       1.626500      -0.181290       1.708300           0.000167
          213              H       3.683089      13.264767       2.897883       0.102355       1.160562 0.91062429E+01  0.92082198E+02                                 1.815631                            1.761299      -0.799572       2.496017                    0.999377       3.511888       9.887393       0.474145       1.277493      -0.711225      -0.012887       0.006313       0.039847       0.042352       0.011393      -0.003258       0.004626       0.005265       0.022431      -0.016749       0.007846       0.008903              1.801959       1.543547       0.080169      -0.061088       1.624169       0.186050       2.238162           0.000006
          214              H       5.349249      13.658511      20.450048       0.050330       2.077328 0.18344310E+02  0.22436968E+03                                 2.731270                            2.525359      -1.993171       1.869647                    0.990771       5.478240      17.824103       0.384120       1.303696      -0.696974       0.019266      -0.002577       0.000574       0.019446       0.015873       0.003443       0.034144      -0.005954      -0.086150      -0.047223       0.004004       0.043219              2.793238       2.722421       0.640961      -0.615370       2.701331      -0.457368       2.955961           0.024026
          215              H       4.031994      12.013222      19.767322       0.101544       1.176549 0.88445857E+01  0.89595794E+02                                 1.883561                            1.773414      -0.981957       2.400901                    0.997884       3.738019      10.850169       0.453442       1.333442      -0.697291       0.008571      -0.013902      -0.028338       0.032708       0.011144      -0.004501       0.017111       0.011700       0.016963      -0.025027       0.007447       0.017580              1.911719       1.528904       0.099800      -0.073003       1.658171       0.327519       2.548081           0.002044
          216              H       6.229906      14.626801       2.443437       0.129421       1.120491 0.83947028E+01  0.83727769E+02                                 1.823464                            1.721127      -0.974361       2.423733                    0.997079       3.536642      10.103974       0.464077       1.323279      -0.700362       0.008274      -0.012197       0.028892       0.032434      -0.000880       0.004452      -0.004994       0.005385       0.014409      -0.007307      -0.001827       0.009134              1.873828       1.755842      -0.236420       0.473942       1.777708      -0.239444       2.087933           0.000070
          217              H       6.448205      14.900011       0.911005       0.131473       1.111449 0.86603137E+01  0.86775784E+02                                 1.799739                            1.741359      -0.850533       2.487649                    0.998535       3.431044       9.723344       0.465550       1.313029      -0.703960       0.020252      -0.001102      -0.028549       0.035020       0.002219      -0.008073       0.000508       0.004254      -0.007635      -0.008551      -0.000714       0.009264              1.808929       1.908806      -0.010306      -0.316344       1.700025      -0.033984       1.817957           0.000204
          218              H       3.720405      18.323177       3.172664       0.092126       1.212501 0.84182879E+01  0.85539324E+02                                 2.015734                            1.793994      -1.516611       2.150916                    0.991685       4.194163      12.822608       0.420450       1.433671      -0.674295      -0.023958       0.038131       0.019349       0.049014      -0.013776       0.007927       0.008871      -0.017006      -0.017997      -0.021530       0.001657       0.019873              2.121705       1.875430      -0.479191      -0.448909       2.189381       0.631010       2.300305           0.005898
          219              H       4.957431      16.910920      20.997496       0.096081       1.307180 0.98209914E+01  0.10342245E+03                                 2.089270                            1.915659      -1.625455       2.094957                    0.991043       4.329267      13.351622       0.415082       1.401240      -0.680064       0.005172       0.007162      -0.043044       0.043941      -0.014536      -0.007023      -0.014926      -0.008846       0.004811      -0.024573       0.005074       0.019499              2.148577       1.582301      -0.045324      -0.210744       1.827032       0.017481       3.036399           0.007776
          220              H      16.939598       7.489179       2.029152       0.088265       1.173696 0.83233334E+01  0.84241549E+02                                 1.968118                            1.782023      -1.433987       2.189593                    0.991820       4.130403      12.557253       0.422977       1.430740      -0.675388      -0.009562       0.049364      -0.006600       0.050713      -0.002645       0.021956      -0.000962      -0.001809      -0.044650      -0.028611       0.007750       0.020862              2.063964       1.729535      -0.342994      -0.012825       2.906285       0.113925       1.556073           0.001866
          221              H      18.581502       4.222708       3.174777       0.140485       0.935405 0.61697844E+01  0.58116800E+02                                 1.721869                            1.557068      -1.344061       2.267183                    0.994621       3.654839      10.825530       0.441263       1.473590      -0.668405       0.035114      -0.027190       0.033697       0.055747       0.000304       0.012107      -0.000372      -0.000764       0.001288      -0.012220       0.000185       0.012035              1.811629       1.783406      -0.492402       0.384681       1.981413      -0.433119       1.670068          -0.001367
          222              H      15.719365       3.093706       1.323176       0.128661       1.033523 0.75856244E+01  0.73205578E+02                                 1.682555                            1.602922      -0.687641       2.556749                    0.999739       3.288666       9.014885       0.499676       1.270179      -0.712979      -0.030706      -0.008623       0.001657       0.031936       0.004194      -0.003205       0.001658       0.006463      -0.007132      -0.006403      -0.000613       0.007015              1.719622       2.312285       0.097187      -0.109809       1.413084       0.002251       1.433497          -0.000527
          223              H      17.128044       2.537241       1.735348       0.123889       1.418424 0.11645523E+02  0.12690436E+03                                 2.166549                            2.054110      -1.539420       2.149138                    0.989992       4.120358      12.577208       0.413684       1.358687      -0.691100       0.002086      -0.016727       0.016171       0.023359       0.024998      -0.000923       0.003325      -0.001330       0.049175      -0.033381       0.014952       0.018429              2.199043       1.992804      -0.340049       0.269643       2.360598      -0.439048       2.243728           0.010006
          224              H      15.346205       3.911328      20.181608       0.100171       1.130458 0.83630152E+01  0.84495979E+02                                 1.898087                            1.768749      -1.423226       2.197203                    0.990590       4.062481      12.222490       0.432147       1.402817      -0.680715      -0.027697       0.008383       0.015134       0.032656       0.004513      -0.015111       0.007722       0.020538       0.018534      -0.019997      -0.001938       0.021936              1.971442       2.555834      -0.360133      -0.318838       1.650392       0.172975       1.708100           0.004964
          225              H      15.889153       3.772714      17.943199       0.102867       1.144367 0.88106561E+01  0.89942886E+02                                 1.895483                            1.803131      -1.400312       2.205373                    0.992172       4.024682      12.064282       0.433581       1.383814      -0.684892      -0.013477       0.007566      -0.026519       0.030694       0.010766       0.003085      -0.004500       0.005370       0.077927      -0.024669      -0.001896       0.026565              1.921212       2.093347      -0.211769       0.406456       1.712256      -0.132364       1.958034           0.006243
          226              H       0.886255       2.450858      18.945093       0.109549       0.925634 0.69834418E+01  0.67535418E+02                                 1.672251                            1.628134      -1.256385       2.282838                    0.993705       3.836704      11.341166       0.444941       1.423449      -0.677358       0.040131      -0.002119      -0.000055       0.040187      -0.009074       0.000174      -0.003932       0.025080       0.007424      -0.017402       0.002996       0.014406              1.681454       2.124345      -0.207800      -0.186865       1.400625       0.108833       1.519393          -0.000369
          227              H       0.238822       2.420724       0.059184       0.088576       1.238021 0.98158824E+01  0.10365213E+03                                 2.021687                            1.918173      -1.754286       2.017448                    0.990498       4.601395      14.344107       0.412648       1.405651      -0.677583       0.024967       0.004879       0.010419       0.027491      -0.004506      -0.004736       0.025862       0.039069      -0.022256      -0.037825       0.011078       0.026747              2.051927       2.223977      -0.304421       0.498830       1.705015      -0.199720       2.226788           0.012897
          228              H      17.221334       2.121398      16.414994       0.127852       0.978355 0.70945109E+01  0.68053287E+02                                 1.675497                            1.588751      -0.983875       2.417000                    0.996762       3.511138       9.936536       0.478585       1.334199      -0.696782      -0.028653      -0.014521      -0.004459       0.032430       0.000644       0.001110       0.006642       0.003107      -0.022132      -0.010820       0.004323       0.006497              1.712502       1.954896       0.457483       0.232759       1.721542       0.247285       1.461068          -0.000000
          229              H      17.848243       3.549726      16.237443       0.150335       1.055540 0.80197553E+01  0.78319791E+02                                 1.705943                            1.651798      -0.707160       2.568301                    0.999850       3.162297       8.662264       0.491600       1.275803      -0.713645      -0.008402       0.035141      -0.010453       0.037613      -0.007954      -0.004327      -0.006183      -0.008695      -0.022099      -0.013534       0.000252       0.013282              1.712938       1.433569      -0.054214       0.000015       2.089732      -0.291539       1.615514           0.000285
          230              H       3.462925       1.912473      15.859091       0.120727       1.094148 0.76127438E+01  0.74919773E+02                                 1.850261                            1.686997      -1.235720       2.308904                    0.995001       3.697503      10.879460       0.443948       1.401905      -0.682730       0.054227       0.010964      -0.003437       0.055431       0.004517      -0.004166       0.000916       0.005075      -0.046116      -0.016159       0.002939       0.013220              1.923748       2.678108       0.113215      -0.324125       1.474151      -0.023446       1.618984           0.001414
          231              H       0.238822       0.086383      16.799688       0.118132       1.028117 0.74123683E+01  0.72394642E+02                                 1.759352                            1.651593      -1.273884       2.279318                    0.995225       3.745353      10.944608       0.454440       1.380005      -0.686069      -0.026358      -0.038110       0.015441       0.048842      -0.002664      -0.011029       0.002918       0.003460      -0.048092      -0.020232       0.005017       0.015215              1.771030       1.993688       0.511499      -0.241885       1.863880      -0.172586       1.455522          -0.000094
          232              H       2.414345      19.886101      16.051438       0.331398       0.485802 0.27313549E+01  0.21243214E+02                                 1.171703                            1.082054      -1.084901       2.479572                    0.999979       2.641410       7.397412       0.489906       1.607501      -0.646120       0.003892      -0.018117      -0.005238       0.019256       0.011543      -0.002707      -0.000047       0.001839      -0.019763      -0.009478      -0.005586       0.015064              1.220190       1.206974      -0.358901      -0.100745       1.456258       0.156458       0.997338           0.000261
          233              C      11.629531       0.375664      15.969004       0.189617      22.370717 0.26582246E+03  0.56254047E+04                                 7.345698                            5.747058      -0.026160       2.040256                    0.997953      24.802721      71.695716       0.621174       0.465941      -1.016486      -0.005030       0.052079       0.003527       0.052440       0.031458       0.028375      -0.016901      -0.007738       0.180825      -0.069952       0.001061       0.068890              8.153406      12.152506       1.446582      -1.081503       7.965301       0.656392       4.342409           0.000355
          234              C      12.948652       2.014927      15.846409       0.045472      28.385387 0.37501832E+03  0.85978360E+04                                 8.384330                            6.660075      -0.010571       1.996876                    0.996894      28.157857      83.084223       0.602327       0.443544      -1.035239      -0.042895      -0.013027       0.017888       0.048266       0.005810       0.009156       0.034366      -0.017600      -0.039804      -0.036741      -0.003893       0.040634              9.179514      10.192482       0.129906      -1.164400      12.487524       0.260358       4.858537           0.009971
          235              C      15.047677       0.391735      15.584310      -0.188038      29.741221 0.42010761E+03  0.98506837E+04                                 8.449925                            6.851411      -0.073053       1.960155                    0.999199      29.756132      87.101341       0.623404       0.419016      -1.056270      -0.066679      -0.002254       0.029599       0.072988      -0.012874      -0.010934       0.029602       0.034451      -0.095541      -0.049973       0.006384       0.043589              9.399307      11.857652      -2.151866       1.459606       7.387278      -1.026453       8.952991           0.001413
          236              C      15.336876      19.592802      16.653842       0.119433      29.924346 0.42024445E+03  0.98043902E+04                                 8.561419                            6.984676      -0.243813       1.931789                    0.999250      26.793243      76.934307       0.603067       0.435333      -1.051598      -0.024990       0.013593      -0.013580       0.031523      -0.027682       0.021559      -0.019813       0.011326       0.100177      -0.044998      -0.008700       0.053699              9.252984       7.875226      -3.601456       1.750727       9.477737      -0.386054      10.405990          -0.000432
          237              C      16.193278      18.447729      16.368493      -0.160115      34.687633 0.51446889E+03  0.12595484E+05                                 9.245333                            7.598973       0.184486       2.023572                    0.999596      30.590714      89.288973       0.594386       0.420903      -1.063009       0.007899      -0.042179       0.030820       0.052833      -0.005173       0.016035      -0.001262      -0.052877       0.067172      -0.042037       0.015090       0.026946              9.932821       8.404034      -3.621523       1.162941      10.011208       1.302565      11.383222           0.000666
          238              C      16.967585      17.903317      17.514118      -0.168109      32.278854 0.50157050E+03  0.12267125E+05                                 8.865071                            7.548250      -0.053467       1.945422                    0.999181      31.187733      92.580831       0.587900       0.425983      -1.054199      -0.030803      -0.003199      -0.042918       0.052924      -0.017035       0.006504      -0.002939      -0.018546      -0.013386      -0.018439      -0.004457       0.022896              9.272789       7.447136      -1.626081       2.271140       8.671107       0.947706      11.700125           0.000014
          239              C      16.958256      18.598396      18.706245       0.082458      32.626475 0.48057625E+03  0.11540674E+05                                 9.000639                            7.427891      -0.107500       1.967462                    0.999449      27.458987      78.790366       0.592430       0.430527      -1.059424       0.003583      -0.012051       0.032556       0.034900      -0.035960       0.042307      -0.021396       0.017923       0.061141      -0.049295      -0.021288       0.070583              9.779721       9.814533      -2.753624       3.412631       8.545636       0.041863      10.978995           0.000203
          240              C      16.073867      19.809763      18.904933      -0.132376      30.161598 0.46751063E+03  0.11239591E+05                                 8.489401                            7.309835       0.067500       1.995507                    0.998140      30.137056      88.820070       0.594418       0.428603      -1.052140      -0.026504      -0.009425      -0.006538       0.028880       0.001621      -0.009274       0.012749      -0.018368       0.042469      -0.020219      -0.003278       0.023497              8.780641       8.565836      -2.790546       2.378097       8.438232      -0.036686       9.337856          -0.000796
          241              C      15.335010       0.148659      17.886129      -0.136601      29.465039 0.44412033E+03  0.10603612E+05                                 8.512957                            7.237161      -0.227469       1.908623                    0.997807      30.180940      90.370091       0.580077       0.442249      -1.037776      -0.014002      -0.019708       0.017707       0.029967       0.005556      -0.020713      -0.017386      -0.002234      -0.016015      -0.026610      -0.002624       0.029234              8.892951       8.276913      -2.315661       2.677249       7.400604       0.232161      11.001337           0.000020
          242              C      17.726966      18.013806      19.879349      -0.170499      28.945752 0.40370948E+03  0.93539055E+04                                 8.305547                            6.728027      -0.072221       1.982125                    0.997699      28.745519      83.104033       0.628701       0.420473      -1.057443       0.047905       0.028421      -0.031350       0.063918       0.008493      -0.004321       0.016637       0.059912      -0.042853      -0.036909      -0.001452       0.038361              9.380564      13.043993       1.665435       2.031536       7.234618      -0.749213       7.863081           0.000940
          243              C       1.194112      19.150844      20.731170       0.086213      24.500261 0.30774779E+03  0.67207785E+04                                 7.507282                            5.947923       0.157070       2.069789                    0.998092      26.620125      76.864174       0.650601       0.431089      -1.041791       0.042728      -0.009947      -0.004872       0.044140       0.001938       0.011174      -0.050959      -0.060477      -0.019593      -0.046716      -0.021753       0.068469              8.210807       9.785077       0.883966       0.384840       5.583997       2.855936       9.263346           0.004713
          244              C       2.466588      18.514022      19.188169       0.154065      24.898959 0.30813275E+03  0.67698774E+04                                 7.883577                            6.178521      -0.239961       1.954246                    0.997103      26.346907      77.743123       0.600068       0.464582      -1.016656      -0.002879       0.022899       0.044648       0.050260      -0.002695      -0.015718      -0.042333      -0.026307       0.060434      -0.040540      -0.015663       0.056203              8.693000      12.537435       0.248577      -1.520839       5.088906       1.785324       8.452660           0.004294
          245              C      12.907604       7.197889       0.262099       0.076112      24.460888 0.31711235E+03  0.69746402E+04                                 7.568032                            6.104176       0.066749       2.049525                    0.996350      26.422801      76.467648       0.632012       0.440628      -1.036513      -0.000031       0.057182       0.017210       0.059716       0.010960       0.006546      -0.022519       0.078558      -0.058770      -0.049220      -0.001539       0.050759              8.273552       4.972278       1.351316       1.019298       9.583774      -0.633207      10.264605           0.005292
          246              C      13.513989       8.123992       2.022811       0.131697      25.149773 0.33989665E+03  0.76024616E+04                                 7.810331                            6.388117      -0.011983       2.019253                    0.998073      26.510987      77.233795       0.608231       0.450226      -1.031502       0.027200      -0.002430      -0.047799       0.055050       0.003562      -0.006728       0.020653       0.064563      -0.064407      -0.042779      -0.000966       0.043745              8.573802       5.523859       1.829152       1.639222      10.534889       2.200235       9.662659           0.001555
          247              C      12.795656       4.817342       1.027258      -0.185920      31.347550 0.42377277E+03  0.10009998E+05                                 8.921835                            6.987755      -0.391268       1.873086                    0.996404      29.977682      89.577741       0.600111       0.432089      -1.042767      -0.035856       0.051840       0.039913       0.074606      -0.006375       0.035236       0.012003      -0.087595      -0.000333      -0.064577       0.017562       0.047015             10.552979      12.554451       3.505440      -1.850179      12.091957      -0.330599       7.012530           0.001528
          248              C      11.554899       4.335206       1.606412       0.113817      30.837102 0.39930128E+03  0.91920946E+04                                 8.749315                            6.782047      -0.083242       1.991226                    0.999586      26.297167      74.863481       0.615943       0.431969      -1.054257       0.033916       0.013241      -0.009022       0.037510       0.016471      -0.020823      -0.005231       0.072318      -0.040172      -0.033073      -0.020258       0.053331             10.243942      13.879941       4.582771      -2.267689       6.994337      -1.140918       9.857548           0.000068
          249              C      10.526844       4.025836       0.737681      -0.149131      31.806789 0.48114947E+03  0.11639433E+05                                 8.841961                            7.419559       0.064474       1.996859                    0.998231      30.086486      88.659598       0.590129       0.429050      -1.052906      -0.039319      -0.010101       0.003067       0.040711       0.001247      -0.011526      -0.012040      -0.010685       0.048861      -0.018061      -0.007163       0.025224              9.698884      13.063210       3.378325      -0.868128       6.344173       0.042848       9.689270          -0.000760
          250              C       9.273026       3.589904       1.285130      -0.140282      31.771546 0.47370993E+03  0.11471283E+05                                 8.951451                            7.447998      -0.173502       1.919077                    0.997877      30.561964      91.568931       0.575982       0.439135      -1.041663       0.038251       0.025027      -0.010234       0.046843       0.000798       0.013178       0.004079       0.014988      -0.031251      -0.017166      -0.001784       0.018950              9.806546      12.098975       3.145599      -2.155905       6.310406      -1.589343      11.010257          -0.000211
          251              C       9.050996       3.387005       2.604078       0.129429      30.850505 0.36502459E+03  0.82476368E+04                                 8.803316                            6.519087      -0.206152       1.957527                    0.999639      25.909966      73.981996       0.620892       0.436599      -1.047492      -0.035161      -0.014152       0.018165       0.042030       0.009758      -0.025118      -0.006046       0.032364      -0.028233      -0.023617      -0.014128       0.037745             10.562349      14.279102       5.483195      -1.460454       7.657301      -1.354929       9.750645          -0.000336
          252              C      10.023078       3.786776       3.434763      -0.167745      33.725925 0.46890434E+03  0.11272548E+05                                 9.170650                            7.304484       0.135290       2.010304                    0.999228      30.333859      89.166662       0.597093       0.426703      -1.054144       0.031784       0.021607      -0.013668       0.040791      -0.000856      -0.021931      -0.012889       0.022378       0.098428      -0.031623      -0.013004       0.044627             10.293955      13.624691       4.187683       0.468207       7.248613      -0.557504      10.008561           0.000179
          253              C      11.316077       4.268912       2.992999      -0.163779      33.691816 0.49327965E+03  0.12013285E+05                                 9.159521                            7.484980      -0.036245       1.951694                    0.998623      30.883613      91.461452       0.590498       0.425911      -1.054322      -0.031292      -0.004248       0.010824       0.033382       0.012432       0.017235      -0.009604       0.067994      -0.007573      -0.039512      -0.003343       0.042855             10.059880      11.920910       3.524582      -1.501316       7.062579      -1.389093      11.196152          -0.000195
          254              C       7.817702       2.870718       3.140958      -0.183156      31.463284 0.40198917E+03  0.93909565E+04                                 9.008201                            6.837670      -0.450575       1.859001                    0.996897      29.692854      88.852591       0.601142       0.436147      -1.038121       0.011871      -0.036442      -0.046278       0.060088       0.024154       0.020425       0.033209      -0.045560       0.035639      -0.040186      -0.018856       0.059042             10.917809      13.617015       5.710210      -0.935003      11.358153      -0.293422       7.778260           0.002895
          255              C       5.974292       1.743725       1.841033       0.116171      24.803081 0.33103142E+03  0.73632804E+04                                 7.696835                            6.284427      -0.043100       2.014293                    0.996648      26.513030      77.295538       0.615475       0.447397      -1.032025      -0.030684      -0.054498       0.005583       0.062791       0.022473      -0.021249      -0.030894       0.051021       0.101612      -0.056813      -0.003239       0.060052              8.499344      10.819735      -0.411432       2.193296       8.882925       1.354454       5.795372           0.002626
          256              C       6.972495      20.022706       1.682505       0.095715      26.514110 0.35987877E+03  0.82428090E+04                                 8.122255                            6.599222      -0.521436       1.816899                    0.998142      29.327002      89.171886       0.589287       0.453796      -1.019772      -0.049775       0.028292       0.030540       0.064889      -0.011694      -0.001362      -0.053947      -0.070542      -0.130388      -0.067599      -0.013976       0.081575              8.771887       8.571830       0.390437       2.064569      11.378721       2.194566       6.365110           0.013819
          257              C      12.185540       2.187692      19.393197       0.125828      23.970981 0.32786435E+03  0.72981510E+04                                 7.572660                            6.274699      -0.088955       1.984346                    0.998334      27.110062      79.878001       0.611033       0.450322      -1.027123      -0.026308      -0.016771      -0.011886       0.033386      -0.011401      -0.020547       0.030415      -0.009530       0.002832      -0.030697      -0.012828       0.043525              8.152378       8.839121       2.488483       0.393692       9.228274      -2.094130       6.389737           0.000747
          258              C      10.575354       0.940165      19.517906       0.080407      23.814474 0.30896281E+03  0.67335410E+04                                 7.370713                            5.972485       0.250525       2.117472                    0.996195      25.843473      73.811694       0.649133       0.432947      -1.043827       0.029648       0.047318      -0.055657       0.078839      -0.027263       0.010369       0.034063      -0.011118       0.032189      -0.049243       0.007023       0.042219              8.012152       9.528701       1.001453       2.109301       7.846781      -2.136807       6.660976           0.003857
          259              C      11.317943      19.494366       0.169096      -0.183862      29.130702 0.39967824E+03  0.92917545E+04                                 8.431597                            6.746475      -0.257975       1.922722                    0.996834      29.352097      86.648550       0.616942       0.427046      -1.047177       0.034583       0.012687      -0.048998       0.061301       0.015060      -0.000961      -0.045651      -0.084750       0.088258      -0.060371      -0.014793       0.075164              9.453594       8.365868      -2.457744      -0.860159      11.777435      -1.321720       8.217480           0.003140
          260              C      12.290025      18.401524      20.845309       0.119531      31.092586 0.38465593E+03  0.87600781E+04                                 8.793042                            6.641857       0.032493       2.033790                    0.999408      25.768090      72.623157       0.625364       0.430069      -1.056930      -0.020992       0.021416       0.019806       0.035939      -0.029934      -0.026220       0.020912      -0.004880      -0.071758      -0.038781      -0.017051       0.055832             10.118315       9.817619      -6.082472       0.878583      11.765543       0.531943       8.771783          -0.000947
          261              C      12.220990      18.009788      19.572862      -0.127050      30.028650 0.41041880E+03  0.95981231E+04                                 8.621352                            6.938098      -0.143237       1.949448                    0.997753      29.174117      86.179092       0.595473       0.439830      -1.040219       0.011820      -0.042336      -0.027768       0.051991       0.019517       0.003352      -0.005462       0.000629      -0.016127      -0.019585      -0.002700       0.022286              9.358290       8.920642      -4.543963       0.521149      10.106602       1.524887       9.047625           0.001051
          262              C      13.097916      17.065606      19.145895      -0.092571      32.464747 0.43706312E+03  0.10327179E+05                                 8.928830                            7.048914       0.213892       2.049111                    0.999159      29.296371      85.463093       0.608047       0.426316      -1.054056      -0.036048       0.022094       0.045147       0.061854       0.023526       0.012148       0.010847       0.003385       0.113159      -0.042449      -0.001954       0.044403              9.895642       9.852254      -5.673386       0.549691      11.598195       0.490142       8.236477          -0.001040
          263              C      14.144630      16.292179      19.839188       0.077067      36.097287 0.45448929E+03  0.10753948E+05                                 9.618711                            7.197847       0.210879       2.077953                    0.999680      26.830849      76.211188       0.605548       0.427477      -1.062201       0.025818      -0.050872      -0.027023       0.063125      -0.033900      -0.003407       0.028795       0.001243       0.014818      -0.044163      -0.001281       0.045444             11.379203       9.764575      -6.637363      -0.427237      16.163079       2.043900       8.209955           0.000550
          264              C      14.090522      16.836591       0.063411      -0.178560      36.300767 0.51040849E+03  0.12707209E+05                                 9.851160                            7.740179      -0.406437       1.812233                    0.998040      33.705470     105.469183       0.558931       0.440165      -1.031672      -0.030751       0.043786      -0.012695       0.054991      -0.006386       0.036441       0.040120       0.047575      -0.182258      -0.088459       0.023168       0.065291             10.809500       9.375639      -5.237845       0.045720      12.512236       1.926226      10.540626           0.016458
          265              C      13.265838      17.818943       0.494606      -0.172356      36.256809 0.46576383E+03  0.11271150E+05                                 9.799548                            7.387485      -0.117289       1.923642                    0.998948      31.497452      95.438387       0.576030       0.439399      -1.037821       0.026864      -0.019875      -0.030737       0.045403       0.011096       0.012799       0.052414       0.037221       0.050816      -0.061985       0.004269       0.057716             10.993054      10.663999      -6.137311       1.377889      12.116255       0.401376      10.198908           0.004876
          266              C      15.111114      15.285720      19.524247      -0.153619      30.060759 0.37308635E+03  0.85182647E+04                                 8.581244                            6.489495      -0.225103       1.935676                    0.997632      28.650789      83.584716       0.633754       0.423296      -1.050384      -0.069552      -0.032510       0.005266       0.076955       0.020572       0.021237       0.001503      -0.026273       0.025517      -0.036225       0.007197       0.029027             10.286281       8.096535       0.222788      -0.873466      16.170644       0.856971       6.591665          -0.000876
          267              C      13.499063      12.362771      18.560400       0.137782      27.062924 0.33261714E+03  0.74398225E+04                                 8.314151                            6.390914      -0.269562       1.935776                    0.996821      26.936936      79.881755       0.594669       0.460482      -1.020148      -0.000442      -0.006778       0.063768       0.064129      -0.026235      -0.027658       0.042108       0.026225      -0.105741      -0.063028      -0.005237       0.068265              9.352496       5.941209       2.926523       1.762379      11.151998       1.358123      10.964281           0.005511
          268              C      14.139032      13.083966      20.369727       0.096272      25.874039 0.31728911E+03  0.69652496E+04                                 7.848191                            6.086020       0.218938       2.097606                    0.997623      26.209788      75.274754       0.637356       0.437767      -1.040327      -0.025931      -0.029137      -0.021556       0.044565      -0.029869       0.004947      -0.015393       0.054465      -0.040691      -0.039558      -0.009539       0.049097              8.898635       4.568460       1.747948       0.580051      11.262751      -1.071215      10.864695           0.005492
          269              C       7.799044       3.463344      19.038096       0.093239      27.687068 0.35930717E+03  0.82074679E+04                                 8.446689                            6.655197      -0.314393       1.901678                    0.997573      28.282464      85.234027       0.580064       0.462261      -1.017419       0.028480       0.034796      -0.010997       0.046290       0.014233       0.003094      -0.035839      -0.011769      -0.130325      -0.059321       0.012128       0.047192              9.378885       8.172044       1.163591      -2.221304      13.274502       1.377918       6.690108           0.006695
          270              C       8.731944       5.186980      18.399759       0.116675      24.950718 0.31349397E+03  0.68246830E+04                                 7.620808                            6.031297       0.462532       2.194987                    0.998688      25.106014      70.561150       0.646590       0.435134      -1.047482      -0.002648      -0.034645      -0.012431       0.036903      -0.002071       0.016457      -0.010903       0.070874       0.053195      -0.046171       0.006152       0.040019              8.488812       7.699633       1.601227      -3.336336      10.586530      -0.774510       7.180273          -0.002267
          271              C       7.347520       6.814189      19.908940      -0.181177      28.717470 0.41478250E+03  0.97149945E+04                                 8.311956                            6.863893      -0.221177       1.932454                    0.996990      29.431313      86.688279       0.613949       0.425943      -1.049768       0.019544      -0.064957       0.010322       0.068614      -0.034144      -0.002573       0.014920      -0.044352      -0.003791      -0.040720      -0.005025       0.045745              9.105744       7.251754      -0.397592       0.415101       9.191962       1.888473      10.873515           0.004767
          272              C       7.728144       6.920660       0.217711       0.115906      29.589015 0.40374120E+03  0.93413600E+04                                 8.566784                            6.893757      -0.067415       2.001226                    0.999487      26.350236      75.767797       0.599734       0.441408      -1.046181      -0.010658      -0.016706      -0.035563       0.040712      -0.014429       0.023251      -0.002453       0.000636       0.120560      -0.037651      -0.011223       0.048874              9.403049       9.494970       2.072178       0.957948       5.574498       1.375616      13.139680          -0.000038
          273              C       6.841889       6.482720       1.204809      -0.134812      31.625350 0.46881844E+03  0.11319430E+05                                 8.871074                            7.364102      -0.056240       1.955152                    0.998288      30.530265      91.234470       0.584817       0.433777      -1.045233       0.020311      -0.000169       0.027723       0.034368      -0.032239       0.031195       0.017581       0.010288      -0.024362      -0.054100       0.012822       0.041278              9.471673      10.235748       1.864308       0.191541       5.801889       0.808885      12.377382           0.004460
          274              C       7.172135       6.561067       2.555463      -0.163733      31.613327 0.47243991E+03  0.11424640E+05                                 8.821128                            7.367904      -0.087201       1.943861                    0.997526      30.763165      91.891798       0.587811       0.430896      -1.047360       0.009959      -0.004463      -0.032003       0.033812      -0.031927      -0.017356      -0.006868      -0.021562       0.128470      -0.058359       0.011714       0.046645              9.444667      10.637816       2.399588       1.447516       6.433027       1.147128      11.263159           0.005772
          275              C       8.403563       7.067310       2.965521       0.106306      29.959755 0.42418196E+03  0.99037989E+04                                 8.531828                            6.992418      -0.059448       1.995628                    0.999642      26.588278      75.984372       0.606908       0.432249      -1.055123      -0.000111      -0.007062       0.040146       0.040763      -0.000712       0.009155       0.003535       0.021066       0.194577      -0.043128      -0.022795       0.065923              9.368462       9.813983       2.302771       1.303799       5.928427       2.110006      12.362974          -0.000240
          276              C       9.342061       7.372663       1.959400      -0.162040      31.287879 0.50928111E+03  0.12516612E+05                                 8.740003                            7.643627      -0.020293       1.956332                    0.998619      31.104142      92.880359       0.579301       0.430202      -1.050486      -0.002779      -0.033996      -0.053633       0.063560       0.013917      -0.001505      -0.003559       0.046380      -0.056907      -0.021435      -0.015199       0.036634              9.072860       9.759656       1.493663       0.386202       5.324035       0.662103      12.134889          -0.000207
          277              C       8.963303       7.346547       0.589722      -0.136358      31.055037 0.46765899E+03  0.11323632E+05                                 8.802863                            7.396216      -0.306968       1.873265                    0.997554      31.031831      93.922903       0.576672       0.438653      -1.038709       0.024409      -0.021474       0.043219       0.054082      -0.012772      -0.006390       0.023394       0.019588      -0.036305      -0.031935       0.002108       0.029827              9.324293      10.351408       2.446869       1.105386       5.832676       0.652792      11.788797           0.007441
          278              C       8.590143       7.328467       4.409178      -0.178054      28.057445 0.40312039E+03  0.93366932E+04                                 8.126858                            6.730991      -0.095489       1.976008                    0.997608      28.677228      82.886318       0.627470       0.421458      -1.056842       0.046368       0.009196      -0.030589       0.056305       0.044552       0.012081       0.002831       0.080774      -0.153065      -0.052398      -0.034326       0.086724              8.958978       9.709057       1.570903       1.823019       7.598404       1.854598       9.569473           0.000255
          279              C      11.885146       8.280686       5.132064       0.170893      23.011681 0.30170814E+03  0.65747235E+04                                 7.484480                            6.126284      -0.270319       1.961710                    0.996403      25.364390      73.832768       0.602528       0.466486      -1.018580      -0.022011       0.046864      -0.015476       0.054039      -0.018602      -0.004600      -0.000308      -0.026589       0.045698      -0.030870       0.013602       0.017267              8.078043      11.685855       0.517360       2.161573       7.539000       0.278525       5.009275           0.000043
          280              C      10.174207       9.305225       4.603639       0.108471      22.082913 0.29128240E+03  0.62132138E+04                                 6.944140                            5.765048       0.582329       2.244226                    0.997493      24.409475      67.463787       0.671091       0.427881      -1.054008       0.053438       0.014167       0.001983       0.055319       0.007051       0.007761       0.013244      -0.010871      -0.008303      -0.013042      -0.007374       0.020416              7.396277       9.679687       0.049444       2.278156       7.862061       0.165735       4.647085           0.001083
          281              C      16.357469      19.713336       5.400504       0.189613      22.374431 0.26587648E+03  0.56268431E+04                                 7.346742                            5.747870      -0.027236       2.039884                    0.997947      24.804660      71.703594       0.621092       0.465978      -1.016464       0.004999      -0.052071       0.003591       0.052434       0.031464      -0.028369       0.016926      -0.007810       0.180943      -0.069984       0.001058       0.068926              8.154471      12.154213       1.446324       1.081767       7.966229      -0.656584       4.342970           0.000396
          282              C      15.038348      18.074073       5.277909       0.045579      28.362449 0.37465916E+03  0.85867342E+04                                 8.377349                            6.655110      -0.006619       1.998267                    0.996914      28.139166      82.989636       0.602850       0.443308      -1.035474       0.042980       0.012900       0.017754       0.048259       0.005537      -0.009444      -0.033733      -0.017916      -0.038586      -0.036022      -0.004100       0.040122              9.171338      10.183036       0.130616       1.163154      12.476256      -0.260189       4.854722           0.009886
          283              C      12.939323      19.697264       5.015810      -0.188056      29.741990 0.42013557E+03  0.98515587E+04                                 8.450174                            6.851772      -0.073270       1.960081                    0.999198      29.757331      87.107426       0.623366       0.419032      -1.056254       0.066669       0.002259       0.029612       0.072984      -0.012887       0.010944      -0.029619       0.034499      -0.095542      -0.049994       0.006374       0.043620              9.399312      11.857102      -2.151032      -1.459812       7.387166       1.026506       8.953668           0.001490
          284              C      12.650124       0.496198       6.085342       0.119438      29.923990 0.42024329E+03  0.98043681E+04                                 8.561339                            6.984678      -0.243806       1.931791                    0.999250      26.793292      76.934765       0.603065       0.435335      -1.051596       0.024979      -0.013603      -0.013579       0.031518      -0.027679      -0.021555       0.019821       0.011355       0.100139      -0.044992      -0.008701       0.053693              9.252719       7.874703      -3.600930      -1.750677       9.477279       0.386032      10.406174          -0.000418
          285              C      11.793722       1.641271       5.799993      -0.160169      34.689592 0.51450818E+03  0.12596686E+05                                 9.245599                            7.599212       0.184525       2.023559                    0.999597      30.592172      89.294078       0.594382       0.420897      -1.063012      -0.007927       0.042151       0.030818       0.052814      -0.005191      -0.016029       0.001248      -0.052868       0.067238      -0.042043       0.015084       0.026959              9.932957       8.403955      -3.621295      -1.163262      10.011198      -1.302404      11.383719           0.000756
          286              C      11.019415       2.185683       6.945618      -0.168143      32.280118 0.50159206E+03  0.12267787E+05                                 8.865275                            7.548377      -0.053439       1.945415                    0.999181      31.188691      92.584263       0.587899       0.425979      -1.054201       0.030777       0.003175      -0.042921       0.052910      -0.017051      -0.006502       0.002948      -0.018551      -0.013372      -0.018451      -0.004461       0.022912              9.272987       7.447205      -1.625978      -2.271477       8.671231      -0.947574      11.700524           0.000046
          287              C      11.028744       1.490604       8.137745       0.082485      32.625054 0.48055024E+03  0.11539891E+05                                 9.000394                            7.427685      -0.107390       1.967506                    0.999449      27.458220      78.787571       0.592439       0.430526      -1.059425      -0.003600       0.012034       0.032548       0.034888      -0.035940      -0.042285       0.021399       0.017933       0.061130      -0.049267      -0.021290       0.070557              9.779456       9.814010      -2.753402      -3.412763       8.545382      -0.041719      10.978975           0.000215
          288              C      11.913133       0.279237       8.336433      -0.132331      30.159689 0.46747544E+03  0.11238520E+05                                 8.489048                            7.309571       0.067517       1.995536                    0.998139      30.135557      88.814422       0.594428       0.428604      -1.052140       0.026486       0.009413      -0.006536       0.028859       0.001636       0.009287      -0.012728      -0.018347       0.042463      -0.020222      -0.003254       0.023477              8.780266       8.565402      -2.790329      -2.378083       8.437954       0.036702       9.337442          -0.000851
          289              C      12.651990      19.940341       7.317629      -0.136590      29.464645 0.44411216E+03  0.10603375E+05                                 8.512916                            7.237120      -0.227544       1.908605                    0.997806      30.180643      90.369218       0.580075       0.442252      -1.037773       0.013986       0.019699       0.017702       0.029950       0.005571       0.020715       0.017389      -0.002213      -0.015999      -0.026604      -0.002644       0.029248              8.892888       8.276736      -2.315490      -2.677155       7.400545      -0.232311      11.001383           0.000003
          290              C      10.260034       2.075194       9.310849      -0.170478      28.945950 0.40371177E+03  0.93541993E+04                                 8.306078                            6.728358      -0.072126       1.982181                    0.997698      28.746674      83.115036       0.628627       0.420512      -1.057393      -0.047917      -0.028431      -0.031364       0.063938       0.008491       0.004295      -0.016687       0.059971      -0.043178      -0.036975      -0.001466       0.038441              9.381287      13.044789       1.665847      -2.031541       7.235459       0.749118       7.863612           0.000871
          291              C       8.134888       0.938156      10.162670       0.086263      24.500506 0.30775086E+03  0.67209702E+04                                 7.507762                            5.948269       0.156528       2.069632                    0.998089      26.620707      76.870603       0.650519       0.431135      -1.041747      -0.042730       0.009956      -0.004889       0.044146       0.001948      -0.011199       0.050985      -0.060508      -0.019689      -0.046766      -0.021739       0.068505              8.211330       9.786031       0.884353      -0.385047       5.584547      -2.856143       9.263413           0.004620
          292              C       6.862412       1.574978       8.619669       0.154099      24.896519 0.30809665E+03  0.67688238E+04                                 7.882843                            6.178012      -0.239664       1.954361                    0.997105      26.344743      77.732909       0.600120       0.464560      -1.016678       0.002873      -0.022900       0.044632       0.050246      -0.002749       0.015721       0.042342      -0.026458       0.060226      -0.040584      -0.015617       0.056202              8.692097      12.536376       0.248751       1.520722       5.088542      -1.785011       8.451375           0.004227
          293              C      15.079396      12.891111      10.830599       0.076264      24.451885 0.31697687E+03  0.69708023E+04                                 7.565856                            6.102640       0.067447       2.049873                    0.996341      26.415620      76.438091       0.632138       0.440595      -1.036550       0.000138      -0.057260       0.017244       0.059800       0.010813      -0.006693       0.022659       0.078685      -0.059222      -0.049397      -0.001478       0.050875              8.271017       4.971211       1.350189      -1.019714       9.578980       0.633413      10.262862           0.003530
          294              C      14.473011      11.965008      12.591311       0.131659      25.155278 0.33999260E+03  0.76057061E+04                                 7.813101                            6.390148      -0.014561       2.018408                    0.998044      26.520918      77.286948       0.607928       0.450385      -1.031335      -0.027449       0.002449      -0.047892       0.055255       0.003774       0.006745      -0.020833       0.064841      -0.065306      -0.043127      -0.000914       0.044042              8.577070       5.527054       1.830292      -1.640893      10.537485      -2.200576       9.666670          -0.000616
          295              C      15.191344      15.271658      11.595758      -0.185906      31.347181 0.42376490E+03  0.10009820E+05                                 8.921791                            6.987697      -0.391425       1.873031                    0.996403      29.978362      89.581377       0.600109       0.432090      -1.042761       0.035862      -0.051840       0.039948       0.074628      -0.006401      -0.035272      -0.012037      -0.087594      -0.000546      -0.064606       0.017547       0.047059             10.553103      12.555183       3.505774       1.849698      12.091610       0.329688       7.012515           0.003131
          296              C      16.432101      15.753794      12.174912       0.113788      30.837411 0.39931178E+03  0.91923980E+04                                 8.749332                            6.782128      -0.083258       1.991217                    0.999586      26.297601      74.864996       0.615940       0.431968      -1.054258      -0.033901      -0.013282      -0.009015       0.037509       0.016467       0.020824       0.005236       0.072387      -0.040170      -0.033104      -0.020255       0.053359             10.244174      13.881309       4.583032       2.267606       6.994353       1.140808       9.856859          -0.000168
          297              C      17.460156      16.063164      11.306181      -0.149120      31.805536 0.48113833E+03  0.11639099E+05                                 8.841696                            7.419481       0.064486       1.996870                    0.998230      30.086128      88.658362       0.590131       0.429051      -1.052905       0.039351       0.010018       0.003074       0.040722       0.001208       0.011516       0.012023      -0.010671       0.048806      -0.018056      -0.007129       0.025186              9.698698      13.063801       3.378025       0.868136       6.343826      -0.042862       9.688466          -0.000496
          298              C       0.055974      16.499096      11.853630      -0.140162      31.765472 0.47362214E+03  0.11468573E+05                                 8.950330                            7.447400      -0.173374       1.919181                    0.997875      30.557560      91.552045       0.575997       0.439146      -1.041662      -0.038171      -0.025152      -0.010212       0.046839       0.000758      -0.013152      -0.004085       0.015019      -0.031465      -0.017206      -0.001747       0.018952              9.805316      12.098509       3.145083       2.156167       6.309518       1.589084      11.007921          -0.000456
          299              C       0.278004      16.701995      13.172578       0.129518      30.846910 0.36498086E+03  0.82464472E+04                                 8.802985                            6.518924      -0.205928       1.957646                    0.999639      25.907985      73.976773       0.620864       0.436630      -1.047468       0.035223       0.014042       0.018154       0.042041       0.009712       0.025084       0.006048       0.032328      -0.028307      -0.023610      -0.014081       0.037691             10.562146      14.281228       5.482803       1.460479       7.656100       1.354562       9.749109          -0.000113
          300              C      17.963922      16.302223      14.003263      -0.167782      33.727080 0.46892644E+03  0.11273201E+05                                 9.170788                            7.304594       0.135369       2.010310                    0.999228      30.334748      89.169475       0.597097       0.426696      -1.054150      -0.031744      -0.021674      -0.013675       0.040797      -0.000874       0.021930       0.012903       0.022468       0.098426      -0.031674      -0.012959       0.044634             10.294328      13.626455       4.187685      -0.468468       7.248364       0.557743      10.008164          -0.000007
          301              C      16.670923      15.820087      13.561499      -0.163825      33.693431 0.49331394E+03  0.12014267E+05                                 9.159626                            7.485088      -0.036122       1.951713                    0.998624      30.884281      91.462433       0.590514       0.425894      -1.054338       0.031295       0.004208       0.010812       0.033376       0.012454      -0.017270       0.009599       0.068086      -0.007552      -0.039561      -0.003357       0.042918             10.060161      11.922276       3.524954       1.501447       7.062744       1.389318      11.195463           0.000080
          302              C       1.511298      17.218282      13.709458      -0.183131      31.455675 0.40188862E+03  0.93884431E+04                                 9.007093                            6.836879      -0.451754       1.858653                    0.996884      29.696305      88.875216       0.601142       0.436156      -1.038070      -0.011922       0.036426      -0.046312       0.060115       0.024454      -0.020393      -0.033212      -0.045966       0.036427      -0.040621      -0.018653       0.059274             10.916305      13.615581       5.707159       0.933916      11.356823       0.292918       7.776511           0.002846
          303              C       3.354708      18.345275      12.409533       0.116420      24.804007 0.33092332E+03  0.73612174E+04                                 7.699462                            6.284855      -0.048450       2.012591                    0.996612      26.523408      77.359945       0.615162       0.447604      -1.031773       0.030552       0.054541       0.005377       0.062746       0.022900       0.021208       0.031190       0.051730       0.102789      -0.057598      -0.002954       0.060553              8.502942      10.824815      -0.415928      -2.193739       8.888377      -1.354141       5.795634           0.002561
          304              C       2.356505       0.066294      12.251005       0.095682      26.516610 0.35989074E+03  0.82431693E+04                                 8.122749                            6.599244      -0.521422       1.816878                    0.998143      29.328518      89.177576       0.589296       0.453784      -1.019777       0.049750      -0.028316       0.030467       0.064846      -0.011678       0.001346       0.053958      -0.070568      -0.130360      -0.067593      -0.013995       0.081589              8.772706       8.571607       0.389242      -2.064000      11.381710      -2.194693       6.364801           0.013718
          305              C      15.801460      17.901308       8.824698       0.125807      23.971783 0.32788033E+03  0.72986062E+04                                 7.572855                            6.274887      -0.089049       1.984308                    0.998334      27.110755      79.880967       0.611018       0.450327      -1.027119       0.026320       0.016755      -0.011855       0.033377      -0.011379       0.020541      -0.030403      -0.009499       0.002848      -0.030693      -0.012804       0.043496              8.152541       8.839545       2.488450      -0.393761       9.228439       2.094029       6.389640           0.000693
          306              C      17.411646      19.148835       8.949406       0.080446      23.813536 0.30894887E+03  0.67331737E+04                                 7.370584                            5.972408       0.250347       2.117433                    0.996193      25.842815      73.809916       0.649126       0.432956      -1.043821      -0.029643      -0.047326      -0.055638       0.078830      -0.027270      -0.010372      -0.034070      -0.011147       0.032182      -0.049253       0.007020       0.042233              8.011996       9.528728       1.001344      -2.109251       7.846703       2.136636       6.660557           0.003798
          307              C      16.669057       0.594634      10.737596      -0.183857      29.130324 0.39966915E+03  0.92914723E+04                                 8.431482                            6.746362      -0.258000       1.922721                    0.996833      29.351671      86.646414       0.616953       0.427041      -1.047182      -0.034578      -0.012707      -0.049008       0.061310       0.015046       0.000954       0.045626      -0.084721       0.088237      -0.060348      -0.014780       0.075128              9.453623       8.366126      -2.458046       0.860037      11.777713       1.321618       8.217029           0.003016
          308              C      15.696975       1.687476      10.276809       0.119522      31.093982 0.38466024E+03  0.87601480E+04                                 8.793202                            6.641792       0.032440       2.033766                    0.999408      25.767979      72.621297       0.625385       0.430056      -1.056945       0.020980      -0.021449       0.019789       0.035942      -0.029912       0.026200      -0.020908      -0.004827      -0.071761      -0.038764      -0.017037       0.055800             10.118863       9.818475      -6.083103      -0.879041      11.766275      -0.531578       8.771840          -0.000704
          309              C      15.766010       2.079211       9.004362      -0.126981      30.027918 0.41039638E+03  0.95975096E+04                                 8.621420                            6.938037      -0.143639       1.949352                    0.997750      29.173074      86.176840       0.595457       0.439846      -1.040205      -0.011813       0.042318      -0.027780       0.051982       0.019548      -0.003334       0.005446       0.000695      -0.016158      -0.019592      -0.002729       0.022322              9.358488       8.921074      -4.544140      -0.521437      10.106818      -1.524763       9.047571           0.000872
          310              C      14.889084       3.023394       8.577395      -0.092602      32.469437 0.43712517E+03  0.10329089E+05                                 8.929891                            7.049549       0.213518       2.048962                    0.999158      29.299026      85.474753       0.607997       0.426332      -1.054039       0.036012      -0.022158       0.045130       0.061843       0.023494      -0.012179      -0.010822       0.003489       0.113215      -0.042429      -0.001989       0.044418              9.897001       9.853884      -5.674290      -0.550265      11.599640      -0.489804       8.237479          -0.000752
          311              C      13.842370       3.796821       9.270688       0.076915      36.097021 0.45451212E+03  0.10754407E+05                                 9.617865                            7.197472       0.211204       2.078015                    0.999680      26.831178      76.206811       0.605647       0.427411      -1.062263      -0.025906       0.050801      -0.027029       0.063107      -0.033963       0.003403      -0.028784       0.001186       0.014911      -0.044212      -0.001270       0.045482             11.378048       9.763568      -6.635991       0.426387      16.160251      -2.043297       8.210324           0.000210
          312              C      13.896478       3.252409      10.631911      -0.178374      36.280545 0.50996844E+03  0.12693763E+05                                 9.847309                            7.736427      -0.406122       1.812409                    0.998038      33.699599     105.447181       0.559101       0.440118      -1.031680       0.030799      -0.043749      -0.012712       0.054992      -0.006007      -0.035572      -0.039615       0.046665      -0.183048      -0.087803       0.023276       0.064527             10.805710       9.373473      -5.236515      -0.048227      12.506705      -1.922957      10.536952           0.016588
          313              C      14.721162       2.270057      11.063106      -0.172323      36.252063 0.46565331E+03  0.11267609E+05                                 9.798180                            7.386056      -0.116851       1.923801                    0.998950      31.493210      95.416400       0.576160       0.439333      -1.037878      -0.026922       0.019854      -0.030731       0.045424       0.011249      -0.012565      -0.052207       0.036823       0.050613      -0.061670       0.004188       0.057482             10.992122      10.664114      -6.137995      -1.378338      12.115892      -0.400498      10.196359           0.004571
          314              C      12.875886       4.803280       8.955747      -0.153632      30.059380 0.37307830E+03  0.85180030E+04                                 8.580831                            6.489352      -0.224876       1.935760                    0.997632      28.649958      83.580889       0.633774       0.423286      -1.050393       0.069540       0.032459       0.005285       0.076924       0.020665      -0.021217      -0.001494      -0.026350       0.025572      -0.036300       0.007229       0.029071             10.285888       8.096351       0.223143       0.873222      16.169890      -0.857130       6.591423           0.000664
          315              C      14.487937       7.726229       7.991900       0.137931      27.056629 0.33252760E+03  0.74371707E+04                                 8.312555                            6.389960      -0.270006       1.935687                    0.996821      26.931614      79.857287       0.594739       0.460468      -1.020176       0.000224       0.006891       0.063681       0.064053      -0.026393       0.027651      -0.042153       0.026259      -0.105480      -0.062997      -0.005394       0.068392              9.350433       5.940428       2.926816      -1.761499      11.151410      -1.358099      10.959460           0.005264
          316              C      13.847968       7.005034       9.801227       0.095819      25.875489 0.31734653E+03  0.69662760E+04                                 7.846015                            6.084879       0.222704       2.098619                    0.997666      26.210325      75.255654       0.637731       0.437524      -1.040553       0.026152       0.028865      -0.021576       0.044527      -0.029752      -0.004764       0.014834       0.054457      -0.039793      -0.039201      -0.009534       0.048734              8.895793       4.568021       1.748595      -0.579845      11.261602       1.069707      10.857755           0.002455
          317              C       1.529956      16.625656       8.469596       0.093106      27.690275 0.35935368E+03  0.82087165E+04                                 8.447063                            6.655421      -0.313904       1.901799                    0.997576      28.283683      85.235973       0.580086       0.462232      -1.017444      -0.028472      -0.034802      -0.010999       0.046291       0.014264      -0.003052       0.035837      -0.011784      -0.130326      -0.059313       0.012087       0.047226              9.379422       8.172093       1.163656       2.221209      13.276108      -1.378310       6.690064           0.006606
          318              C       0.597056      14.902020       7.831259       0.116580      24.950070 0.31349782E+03  0.68247562E+04                                 7.620257                            6.031049       0.463035       2.195102                    0.998693      25.107032      70.562882       0.646653       0.435093      -1.047511       0.002728       0.034608      -0.012444       0.036878      -0.002141      -0.016442       0.010912       0.070559       0.053119      -0.046008       0.006087       0.039921              8.487986       7.698443       1.600310       3.335737      10.586292       0.773443       7.179221          -0.002327
          319              C       1.981480      13.274811       9.340440      -0.181013      28.709418 0.41460404E+03  0.97113585E+04                                 8.312816                            6.863630      -0.225047       1.931320                    0.996951      29.444060      86.774605       0.613697       0.426094      -1.049503      -0.019427       0.065071       0.010360       0.068694      -0.034938       0.002422      -0.015280      -0.043339      -0.001899      -0.041532      -0.004457       0.045989              9.106806       7.251644      -0.394140      -0.411811       9.194564      -1.883359      10.874209           0.004645
          320              C       1.600856      13.168339      10.786211       0.116030      29.595344 0.40378270E+03  0.93435177E+04                                 8.571523                            6.896302      -0.067340       2.001391                    0.999488      26.355065      75.811915       0.599277       0.441689      -1.045908       0.010737       0.016553      -0.035613       0.040714      -0.014648      -0.023335       0.002229       0.000798       0.120272      -0.037881      -0.010949       0.048831              9.409100       9.501572       2.073698      -0.953629       5.575955      -1.372939      13.149773          -0.000088
          321              C       2.487111      13.606280      11.773309      -0.134627      31.644605 0.46902879E+03  0.11327444E+05                                 8.878694                            7.368075      -0.063081       1.952970                    0.998250      30.549920      91.348900       0.584297       0.434050      -1.044915      -0.020393      -0.000076       0.027594       0.034312      -0.033217      -0.031748      -0.017915       0.009567      -0.023737      -0.055333       0.013323       0.042011              9.481322      10.248217       1.867371      -0.189723       5.805697      -0.808217      12.390053           0.004213
          322              C       2.156865      13.527933      13.123963      -0.163833      31.628896 0.47261008E+03  0.11431302E+05                                 8.826435                            7.370327      -0.092754       1.941958                    0.997500      30.786943      92.012973       0.587505       0.431024      -1.047143      -0.010191       0.004319      -0.032010       0.033870      -0.032784       0.017257       0.006870      -0.022289       0.129959      -0.059458       0.012408       0.047050              9.451471      10.646694       2.402152      -1.445493       6.435531      -1.145947      11.272189           0.005491
          323              C       0.925437      13.021690      13.534021       0.106138      29.963561 0.42419224E+03  0.99040479E+04                                 8.532433                            6.992136      -0.058285       1.995973                    0.999642      26.589238      75.985867       0.606971       0.432203      -1.055156       0.000109       0.007097       0.040147       0.040769      -0.000724      -0.009144      -0.003521       0.021054       0.194921      -0.043180      -0.022853       0.066033              9.369927       9.817998       2.304378      -1.303769       5.928568      -2.109399      12.363216          -0.000294
          324              C      -0.013061      12.716337      12.527900      -0.162246      31.291813 0.50930670E+03  0.12517318E+05                                 8.740306                            7.643191      -0.018932       1.956707                    0.998624      31.106388      92.885420       0.579393       0.430132      -1.050536       0.002795       0.033966      -0.053664       0.063571       0.013970       0.001557       0.003661       0.046481      -0.057135      -0.021580      -0.015169       0.036749              9.073728       9.760692       1.493906      -0.385356       5.323549      -0.661032      12.136944          -0.000390
          325              C       0.365697      12.742453      11.158222      -0.136229      31.067923 0.46786586E+03  0.11331364E+05                                 8.808489                            7.399912      -0.311383       1.871789                    0.997539      31.051778      94.034435       0.576212       0.438897      -1.038430      -0.024359       0.021506       0.043414       0.054228      -0.012873       0.006367      -0.024486       0.020463      -0.037603      -0.033360       0.002763       0.030597              9.330909      10.359799       2.449357      -1.102776       5.835652      -0.651225      11.797277           0.007112
          326              C       0.738857      12.760533      14.977678      -0.177989      28.058191 0.40312812E+03  0.93370542E+04                                 8.127232                            6.731093      -0.095535       1.975973                    0.997610      28.678847      82.895788       0.627451       0.421463      -1.056823      -0.046304      -0.009140      -0.030677       0.056291       0.044601      -0.012132      -0.002859       0.080926      -0.153804      -0.052644      -0.034296       0.086940              8.959779       9.710383       1.571252      -1.824358       7.598598      -1.854907       9.570356           0.000188
          327              C      16.101854      11.808314      15.700564       0.170699      23.014395 0.30176586E+03  0.65763222E+04                                 7.485137                            6.126895      -0.269876       1.961821                    0.996400      25.367070      73.843456       0.602492       0.466490      -1.018573       0.022123      -0.046671      -0.015474       0.053917      -0.018847       0.004561       0.000310      -0.026868       0.045713      -0.031144       0.013766       0.017378              8.078784      11.687048       0.516626      -2.162144       7.539075      -0.278482       5.010227           0.000035
          328              C      17.812793      10.783775      15.172139       0.108566      22.082701 0.29128504E+03  0.62133589E+04                                 6.944440                            5.765357       0.581516       2.243974                    0.997491      24.409611      67.467286       0.671015       0.427923      -1.053970      -0.053461      -0.014145       0.001935       0.055334       0.007040      -0.007835      -0.013271      -0.010788      -0.008145      -0.013085      -0.007360       0.020445              7.396625       9.680122       0.049553      -2.278644       7.862075      -0.165829       4.647677          -0.000077
          329              C       7.028469      10.420164      15.736497       0.189649      22.363909 0.26571833E+03  0.56222780E+04                                 7.342366                            5.744628      -0.025675       2.040411                    0.997963      24.795795      71.654318       0.621558       0.465729      -1.016669       0.005031       0.052083      -0.003597       0.052449      -0.031413       0.028634       0.016956      -0.007601       0.182055      -0.070178       0.000783       0.069395              8.149548      12.146771      -1.445741      -1.081328       7.961456      -0.655673       4.340417           0.000406
          330              C       5.709348      12.059427      15.859091       0.045420      28.386197 0.37502827E+03  0.85979999E+04                                 8.384078                            6.659886      -0.010538       1.996866                    0.996896      28.157774      83.079845       0.602382       0.443507      -1.035275       0.042864      -0.013029      -0.017964       0.048267      -0.005800       0.009202      -0.034298      -0.017635      -0.039767      -0.036680      -0.003911       0.040591              9.179216      10.192580      -0.129372      -1.164515      12.486673      -0.260237       4.858396           0.009985
          331              C       3.610323      10.436235      16.121190      -0.188047      29.743369 0.42014269E+03  0.98517969E+04                                 8.450456                            6.851795      -0.073351       1.960029                    0.999198      29.758570      87.112221       0.623368       0.419028      -1.056253       0.066657      -0.002255      -0.029638       0.072984       0.012886      -0.010977      -0.029644       0.034494      -0.095601      -0.050029       0.006381       0.043648              9.399864      11.858149       2.152197       1.459631       7.388130       1.026539       8.953313           0.001477
          332              C       3.321124       9.548302      15.051658       0.119397      29.925086 0.42025226E+03  0.98046413E+04                                 8.561623                            6.984770      -0.243763       1.931806                    0.999250      26.793691      76.936458       0.603058       0.435337      -1.051593       0.024970       0.013608       0.013566       0.031508       0.027696       0.021560       0.019833       0.011348       0.100119      -0.045006      -0.008700       0.053706              9.253199       7.875271       3.601665       1.750598       9.478495       0.386099      10.405832          -0.000427
          333              C       2.464722       8.403229      15.337007      -0.160186      34.691378 0.51452920E+03  0.12597367E+05                                 9.245975                            7.599371       0.184461       2.023525                    0.999597      30.593279      89.298755       0.594374       0.420898      -1.063009      -0.007924      -0.042156      -0.030836       0.052828       0.005203       0.016017       0.001237      -0.052896       0.067182      -0.042044       0.015111       0.026934              9.933554       8.404549       3.621942       1.162932      10.012470      -1.302696      11.383642           0.000736
          334              C       1.690415       7.858817      14.191382      -0.168112      32.279071 0.50156955E+03  0.12267100E+05                                 8.865121                            7.548224      -0.053433       1.945431                    0.999181      31.187880      92.581363       0.587903       0.425980      -1.054200       0.030783      -0.003180       0.042918       0.052912       0.017042       0.006499       0.002950      -0.018546      -0.013398      -0.018438      -0.004469       0.022907              9.272835       7.447001       1.626090       2.271167       8.671482      -0.947692      11.700022           0.000036
          335              C       1.699744       8.553896      12.999255       0.082489      32.625298 0.48055051E+03  0.11539930E+05                                 9.000559                            7.427754      -0.107448       1.967492                    0.999449      27.458302      78.788615       0.592427       0.430534      -1.059417      -0.003597      -0.012035      -0.032552       0.034892       0.035944       0.042290       0.021392       0.017922       0.061132      -0.049275      -0.021283       0.070559              9.779664       9.814012       2.753523       3.412851       8.545796      -0.041716      10.979185           0.000199
          336              C       2.584133       9.765263      12.800567      -0.132325      30.159752 0.46747580E+03  0.11238560E+05                                 8.489152                            7.309629       0.067414       1.995506                    0.998138      30.135660      88.815590       0.594418       0.428610      -1.052133       0.026485      -0.009419       0.006537       0.028860      -0.001633      -0.009279      -0.012728      -0.018347       0.042439      -0.020214      -0.003257       0.023470              8.780388       8.565554       2.790542       2.378084       8.438408       0.036746       9.337202          -0.000840
          337              C       3.322990      10.193159      13.819371      -0.136584      29.464314 0.44410666E+03  0.10603202E+05                                 8.512831                            7.237051      -0.227476       1.908630                    0.997806      30.180370      90.367976       0.580082       0.442249      -1.037776       0.013991      -0.019704      -0.017697       0.029953      -0.005556      -0.020706       0.017384      -0.002217      -0.016010      -0.026601      -0.002627       0.029227              8.892748       8.276763       2.315700       2.677016       7.400801      -0.232218      11.000681           0.000009
          338              C       0.931034       7.969306      11.826152      -0.170492      28.946555 0.40372624E+03  0.93547049E+04                                 8.306346                            6.728573      -0.072208       1.982150                    0.997697      28.747906      83.121872       0.628598       0.420523      -1.057376      -0.047922       0.028439       0.031375       0.063950      -0.008487      -0.004273      -0.016680       0.059950      -0.043323      -0.036960      -0.001492       0.038452              9.381503      13.044734      -1.665893       2.031801       7.235809       0.748959       7.863967           0.000887
          339              C      17.463888       9.106344      10.974330       0.086277      24.502622 0.30775533E+03  0.67212966E+04                                 7.508764                            5.948671       0.155411       2.069267                    0.998082      26.624027      76.889133       0.650419       0.431187      -1.041684      -0.042709      -0.009943       0.004916       0.044126      -0.001945       0.011257       0.050977      -0.060665      -0.020346      -0.046870      -0.021689       0.068559              8.212540       9.786963      -0.884408       0.384938       5.585391      -2.856999       9.265268           0.004683
          340              C      16.191412       8.469522      12.517331       0.154118      24.892502 0.30804432E+03  0.67672086E+04                                 7.881400                            6.177099      -0.238610       1.954724                    0.997111      26.340514      77.711067       0.600237       0.464502      -1.016737       0.002850       0.022849      -0.044628       0.050218       0.002854      -0.015718       0.042308      -0.026646       0.059907      -0.040632      -0.015511       0.056143              8.690302      12.533043      -0.248541      -1.520377       5.087894      -1.784891       8.449968           0.004202
          341              C       5.750396      17.242389      10.306401       0.076223      24.455555 0.31702694E+03  0.69722693E+04                                 7.566772                            6.103211       0.067120       2.049696                    0.996348      26.419526      76.454647       0.632086       0.440607      -1.036529       0.000171       0.057255      -0.017272       0.059804      -0.010881       0.006627       0.022589       0.078713      -0.059199      -0.049340      -0.001554       0.050894              8.272096       4.971912      -1.350353       1.020093       9.579610       0.633533      10.264767           0.003533
          342              C       5.144011      18.168492       8.545689       0.131726      25.153578 0.33996219E+03  0.76049265E+04                                 7.812982                            6.390004      -0.014825       2.018354                    0.998040      26.520331      77.287079       0.607909       0.450405      -1.031314      -0.027483      -0.002456       0.047895       0.055274      -0.003777      -0.006759      -0.020855       0.064935      -0.065506      -0.043192      -0.000932       0.044123              8.576991       5.527159      -1.830325       1.641100      10.536841      -2.200675       9.666974          -0.000609
          343              C       5.862344      14.861842       9.541242      -0.185900      31.348202 0.42377979E+03  0.10010251E+05                                 8.921982                            6.987818      -0.391312       1.873051                    0.996406      29.978781      89.582732       0.600105       0.432090      -1.042762       0.035868       0.051850      -0.039949       0.074638       0.006412       0.035287      -0.012023      -0.087590      -0.000392      -0.064625       0.017595       0.047029             10.553421      12.555807      -3.506106      -1.849709      12.091957       0.329681       7.012499           0.003136
          344              C       7.103101      14.379706       8.962088       0.113768      30.837725 0.39931506E+03  0.91924755E+04                                 8.749293                            6.782079      -0.083293       1.991198                    0.999586      26.297864      74.865308       0.615954       0.431958      -1.054266      -0.033887       0.013298       0.009007       0.037501      -0.016476      -0.020824       0.005244       0.072405      -0.040201      -0.033112      -0.020263       0.053375             10.244202      13.881590      -4.583198      -2.267531       6.994422       1.140729       9.856593          -0.000152
          345              C       8.131156      14.070336       9.830819      -0.149188      31.808524 0.48118950E+03  0.11640647E+05                                 8.842176                            7.419812       0.064595       1.996868                    0.998232      30.088197      88.665644       0.590125       0.429043      -1.052910       0.039354      -0.009992      -0.003085       0.040719      -0.001211      -0.011524       0.012038      -0.010663       0.048906      -0.018070      -0.007153       0.025222              9.699324      13.064893      -3.378460      -0.868271       6.344320      -0.042847       9.688757          -0.000477
          346              C       9.384974      13.634404       9.283370      -0.140198      31.767789 0.47365742E+03  0.11469674E+05                                 8.950791                            7.447679      -0.173496       1.919119                    0.997875      30.559285      91.559063       0.575984       0.439146      -1.041659      -0.038162       0.025174       0.010201       0.046841      -0.000755       0.013159      -0.004070       0.015050      -0.031506      -0.017213      -0.001758       0.018971              9.805904      12.099481      -3.145535      -2.156470       6.310001       1.589273      11.008231          -0.000430
          347              C       9.607004      13.431505       7.964422       0.129557      30.846887 0.36497166E+03  0.82461903E+04                                 8.803026                            6.518849      -0.205886       1.957660                    0.999639      25.907640      73.975651       0.620866       0.436630      -1.047467       0.035208      -0.014034      -0.018168       0.042032      -0.009683      -0.025086       0.006051       0.032269      -0.028279      -0.023614      -0.014047       0.037661             10.562378      14.281548      -5.483285      -1.460870       7.656531       1.354779       9.749056          -0.000089
          348              C       8.634922      13.831276       7.133738      -0.167736      33.725353 0.46889390E+03  0.11272206E+05                                 9.170508                            7.304361       0.135394       2.010341                    0.999228      30.333218      89.163684       0.597105       0.426699      -1.054150      -0.031720       0.021666       0.013667       0.040772       0.000886      -0.021960       0.012915       0.022454       0.098345      -0.031674      -0.012962       0.044636             10.294048      13.626404      -4.187885       0.468258       7.248311       0.557615      10.007428           0.000053
          349              C       7.341923      14.313412       7.575501      -0.163840      33.694290 0.49332750E+03  0.12014680E+05                                 9.159756                            7.485170      -0.036136       1.951700                    0.998624      30.884819      91.464340       0.590514       0.425892      -1.054339       0.031294      -0.004203      -0.010803       0.033372      -0.012459       0.017274       0.009603       0.068091      -0.007554      -0.039568      -0.003356       0.042924             10.060319      11.922725      -3.525215      -1.501448       7.062901       1.389224      11.195332           0.000154
          350              C      10.840298      12.915218       7.427542      -0.183142      31.457653 0.40190566E+03  0.93889551E+04                                 9.007670                            6.837163      -0.452203       1.858530                    0.996880      29.696117      88.875638       0.601110       0.436173      -1.038057      -0.011853      -0.036442       0.046270       0.060078      -0.024459       0.020357      -0.033243      -0.045874       0.036109      -0.040524      -0.018736       0.059260             10.917361      13.617203      -5.708556      -0.934557      11.357732       0.293303       7.777148           0.002870
          351              C      12.683708      11.788225       8.727467       0.116498      24.804323 0.33093209E+03  0.73615012E+04                                 7.699750                            6.285129      -0.048897       2.012441                    0.996614      26.523729      77.362716       0.615117       0.447632      -1.031752       0.030612      -0.054598      -0.005593       0.062843      -0.022902      -0.021237       0.031157       0.051565       0.102820      -0.057517      -0.003037       0.060553              8.503226      10.824825       0.415510       2.193750       8.888858      -1.354376       5.795994           0.002589
          352              C      11.685505       9.978206       8.885995       0.095737      26.509947 0.35977561E+03  0.82396608E+04                                 8.120660                            6.597612      -0.520520       1.817208                    0.998143      29.322158      89.146018       0.589461       0.453704      -1.019848       0.049825       0.028277      -0.030572       0.064937       0.011690      -0.001485       0.053891      -0.070488      -0.129801      -0.067442      -0.014006       0.081449              8.770378       8.568917      -0.389106       2.063090      11.379313      -2.194219       6.362904           0.013722
          353              C       6.472460      12.232192      12.312302       0.125775      23.972315 0.32789296E+03  0.72989470E+04                                 7.572867                            6.274943      -0.088931       1.984329                    0.998335      27.111422      79.882879       0.611025       0.450317      -1.027125       0.026317      -0.016744       0.011830       0.033359       0.011361      -0.020540      -0.030424      -0.009489       0.002848      -0.030717      -0.012785       0.043503              8.152542       8.839619      -2.488424       0.393784       9.228414       2.093963       6.389593           0.000694
          354              C       8.082646      10.984665      12.187594       0.080443      23.812200 0.30894324E+03  0.67329060E+04                                 7.369992                            5.972157       0.251163       2.117706                    0.996198      25.840876      73.799492       0.649183       0.432927      -1.043855      -0.029618       0.047343       0.055631       0.078825       0.027218       0.010356      -0.034041      -0.011078       0.032160      -0.049187       0.007010       0.042177              8.011219       9.527534      -1.001136       2.108785       7.846244       2.136506       6.659880           0.003806
          355              C       7.340057       9.449866      10.399404      -0.183873      29.131243 0.39968473E+03  0.92918502E+04                                 8.431624                            6.746498      -0.257868       1.922766                    0.996833      29.350944      86.642063       0.616951       0.427042      -1.047190      -0.034563       0.012711       0.048998       0.061294      -0.015049      -0.000957       0.045639      -0.084705       0.088183      -0.060334      -0.014800       0.075133              9.453792       8.365898       2.458081      -0.860429      11.778462       1.321162       8.217016           0.003073
          356              C       6.367975       8.357024      10.860191       0.119523      31.094114 0.38467513E+03  0.87605813E+04                                 8.793251                            6.641995       0.032264       2.033705                    0.999408      25.768419      72.623183       0.625364       0.430065      -1.056938       0.020984       0.021429      -0.019799       0.035938       0.029928      -0.026202      -0.020911      -0.004849      -0.071748      -0.038763      -0.017053       0.055815             10.118858       9.818289       6.083271       0.878088      11.767325      -0.532411       8.770962          -0.000674
          357              C       6.437010       7.965288      12.132638      -0.127018      30.029297 0.41042478E+03  0.95983617E+04                                 8.621709                            6.938308      -0.143715       1.949310                    0.997750      29.174373      86.182157       0.595440       0.439850      -1.040200      -0.011801      -0.042350       0.027775       0.052002      -0.019528       0.003344       0.005442       0.000596      -0.016060      -0.019584      -0.002699       0.022284              9.358850       8.921697       4.544682       0.521102      10.107951      -1.525013       9.046901           0.000912
          358              C       5.560084       7.021105      12.559605      -0.092553      32.465821 0.43706468E+03  0.10327238E+05                                 8.929180                            7.048998       0.213841       2.049099                    0.999159      29.296237      85.463142       0.608033       0.426325      -1.054050       0.036062       0.022084      -0.045140       0.061853      -0.023533       0.012188      -0.010852       0.003423       0.113138      -0.042453      -0.001969       0.044422              9.896406       9.853625       5.674377       0.549867      11.599642      -0.489973       8.235950          -0.000732
          359              C       4.513370       6.247679      11.866312       0.076968      36.096832 0.45450419E+03  0.10754248E+05                                 9.618139                            7.197655       0.211112       2.078006                    0.999680      26.830917      76.207929       0.605604       0.427440      -1.062238      -0.025855      -0.050840       0.027027       0.063116       0.033939      -0.003390      -0.028813       0.001216       0.014864      -0.044215      -0.001263       0.045477             11.378587       9.764353       6.636826      -0.426523      16.161966      -2.043146       8.209444           0.000231
          360              C       4.567478       6.792091      10.505089      -0.178459      36.284694 0.51009111E+03  0.12697277E+05                                 9.847538                            7.737128      -0.405505       1.812568                    0.998044      33.698988     105.438949       0.559114       0.440092      -1.031719       0.030805       0.043772       0.012629       0.054995       0.006142       0.035816      -0.039768       0.046983      -0.181508      -0.087700       0.023096       0.064604             10.805757       9.373724       5.236481       0.047978      12.507469      -1.922905      10.536078           0.016587
          361              C       5.392162       7.774443      10.073894      -0.172302      36.242625 0.46554488E+03  0.11263859E+05                                 9.795537                            7.384696      -0.115367       1.924281                    0.998958      31.486102      95.377067       0.576296       0.439273      -1.037957      -0.026914      -0.019914       0.030652       0.045393      -0.011142       0.012707      -0.052018       0.036877       0.051549      -0.061520       0.004031       0.057488             10.988852      10.661525       6.136333       1.377424      12.113134      -0.400263      10.191898           0.004606
          362              C       3.546886       5.241220      12.181253      -0.153628      30.060030 0.37308269E+03  0.85181531E+04                                 8.581033                            6.489421      -0.224922       1.935742                    0.997632      28.650354      83.583088       0.633764       0.423290      -1.050388       0.069554      -0.032479      -0.005279       0.076944      -0.020645       0.021236      -0.001482      -0.026287       0.025554      -0.036283       0.007224       0.029060             10.286268       8.096685      -0.223225      -0.873133      16.170768      -0.856913       6.591351           0.000648
          363              C       5.158937       2.318271      13.145100       0.137873      27.057995 0.33256278E+03  0.74382904E+04                                 8.313313                            6.390556      -0.269551       1.935844                    0.996818      26.933582      79.869691       0.594664       0.460506      -1.020137       0.000542      -0.006721      -0.063818       0.064174       0.026205      -0.027676      -0.042106       0.026322      -0.105682      -0.063032      -0.005222       0.068255              9.351279       5.941100      -2.926821       1.761739      11.151542      -1.357715      10.961197           0.005153
          364              C       4.518968       3.039466      11.335773       0.095874      25.879491 0.31738398E+03  0.69675532E+04                                 7.847761                            6.085885       0.221134       2.098114                    0.997654      26.213869      75.277094       0.637554       0.437617      -1.040461       0.026185      -0.028869       0.021605       0.044563       0.029738       0.004861       0.014974       0.054609      -0.040197      -0.039284      -0.009597       0.048881              8.897973       4.568871      -1.748761       0.580148      11.263273       1.070510      10.861774           0.002466
          365              C      10.858956      13.507844      12.667404       0.093115      27.683330 0.35924207E+03  0.82053112E+04                                 8.444871                            6.653824      -0.312553       1.902274                    0.997580      28.277764      85.206278       0.580245       0.462154      -1.017514      -0.028497       0.034788       0.011028       0.046303      -0.014270       0.003158       0.035730      -0.011759      -0.129717      -0.059108       0.012041       0.047067              9.376862       8.169606      -1.163244      -2.220459      13.272846      -1.377635       6.688134           0.006550
          366              C       9.926056      15.231480      13.305742       0.116561      24.947401 0.31346509E+03  0.68237840E+04                                 7.619462                            6.030579       0.463683       2.195343                    0.998692      25.105081      70.553309       0.646711       0.435071      -1.047537       0.002727      -0.034570       0.012421       0.036834       0.002108       0.016473       0.010906       0.070503       0.053060      -0.045971       0.006043       0.039927              8.487023       7.697256      -1.599723      -3.335095      10.585409       0.773106       7.178404          -0.002365
          367              C      11.310480      16.858689      11.796560      -0.181007      28.709827 0.41461304E+03  0.97117464E+04                                 8.313097                            6.863852      -0.225827       1.931055                    0.996946      29.446337      86.785740       0.613660       0.426112      -1.049479      -0.019418      -0.065061      -0.010376       0.068685       0.035043      -0.002395      -0.015297      -0.043458      -0.001901      -0.041659      -0.004441       0.046100              9.107098       7.251805       0.393819       0.411928       9.194968      -1.882916      10.874523           0.004626
          368              C      10.929856      16.965160      10.350789       0.115995      29.597260 0.40380874E+03  0.93443363E+04                                 8.572093                            6.896648      -0.067335       2.001393                    0.999488      26.356265      75.817982       0.599241       0.441704      -1.045891       0.010738      -0.016544       0.035620       0.040716       0.014663       0.023355       0.002227       0.000776       0.120305      -0.037909      -0.010943       0.048852              9.409798       9.502755      -2.074056       0.953520       5.576190      -1.372700      13.150448          -0.000101
          369              C      11.816111      16.527220       9.363691      -0.134630      31.644366 0.46901596E+03  0.11327017E+05                                 8.878508                            7.367862      -0.062880       1.953032                    0.998251      30.549446      91.345958       0.584321       0.434037      -1.044926      -0.020393       0.000062      -0.027610       0.034325       0.033199       0.031727      -0.017893       0.009557      -0.023719      -0.055292       0.013304       0.041989              9.481159      10.248335      -1.867522       0.189490       5.805609      -0.807996      12.389533           0.004214
          370              C      11.485865      16.605567       8.013037      -0.163772      31.626080 0.47256536E+03  0.11429829E+05                                 8.825826                            7.369970      -0.092429       1.942104                    0.997500      30.783334      91.997442       0.587526       0.431023      -1.047154      -0.010185      -0.004357       0.032000       0.033863       0.032734      -0.017267       0.006902      -0.022320       0.129871      -0.059413       0.012387       0.047026              9.450741      10.645557      -2.401858       1.445570       6.435072      -1.145936      11.271595           0.005506
          371              C      10.254437      17.111810       7.602979       0.106152      29.963141 0.42417929E+03  0.99036328E+04                                 8.532277                            6.991970      -0.058134       1.996026                    0.999643      26.588547      75.982529       0.606988       0.432196      -1.055165       0.000115      -0.007114      -0.040154       0.040780       0.000715       0.009134      -0.003510       0.021052       0.194919      -0.043176      -0.022853       0.066029              9.369789       9.817218      -2.304074       1.303549       5.928310      -2.109389      12.363840          -0.000289
          372              C       9.315939      17.417163       8.609100      -0.162241      31.291620 0.50929068E+03  0.12516807E+05                                 8.740270                            7.643032      -0.018775       1.956767                    0.998624      31.105687      92.882420       0.579404       0.430127      -1.050540       0.002777      -0.033961       0.053675       0.063577      -0.013969      -0.001568       0.003661       0.046474      -0.057200      -0.021585      -0.015172       0.036758              9.073796       9.759989      -1.493676       0.385246       5.323286      -0.660979      12.138115          -0.000392
          373              C       9.694697      17.391047       9.978778      -0.136235      31.070156 0.46787317E+03  0.11331872E+05                                 8.809303                            7.400182      -0.312591       1.871369                    0.997535      31.056762      94.058684       0.576162       0.438923      -1.038388      -0.024341      -0.021525      -0.043466       0.054269       0.012951      -0.006268      -0.024614       0.020497      -0.037978      -0.033555       0.002862       0.030693              9.331962      10.361055      -2.449715       1.101956       5.835895      -0.650799      11.798937           0.007145
          374              C      10.067857      17.372967       6.159322      -0.177989      28.057785 0.40311729E+03  0.93367832E+04                                 8.127261                            6.731054      -0.095455       1.976023                    0.997608      28.678346      82.895478       0.627443       0.421469      -1.056815      -0.046292       0.009133       0.030677       0.056280      -0.044627       0.012140      -0.002892       0.080975      -0.153906      -0.052674      -0.034322       0.086996              8.959827       9.710281      -1.571153       1.824082       7.598525      -1.854903       9.570676           0.000220
          375              C       6.772854      18.325186       5.436436       0.170627      23.016682 0.30179877E+03  0.65772852E+04                                 7.485780                            6.127318      -0.270098       1.961719                    0.996399      25.369585      73.854598       0.602452       0.466503      -1.018556       0.022113       0.046664       0.015565       0.053933       0.018847      -0.004573       0.000325      -0.026896       0.045596      -0.031136       0.013771       0.017365              8.079524      11.688634      -0.516773       2.162367       7.539369      -0.278545       5.010569           0.000063
          376              C       8.483793      19.349725       5.964861       0.108605      22.081656 0.29126666E+03  0.62128706E+04                                 6.944250                            5.765195       0.581485       2.243986                    0.997490      24.408725      67.464386       0.671021       0.427926      -1.053968      -0.053457       0.014149      -0.001904       0.055330      -0.007038       0.007800      -0.013266      -0.010764      -0.008059      -0.013045      -0.007374       0.020419              7.396406       9.680169      -0.049529       2.278512       7.861536      -0.165788       4.647514          -0.000036
          377              C       2.300531       9.668836       5.167997       0.190332      22.372620 0.26582333E+03  0.56259686E+04                                 7.349250                            5.749305      -0.030597       2.038882                    0.997933      24.805774      71.730551       0.620630       0.466304      -1.016190      -0.005253      -0.052418      -0.003457       0.052794      -0.031108      -0.028381      -0.016824      -0.007433       0.180708      -0.069566       0.000699       0.068867              8.157862      12.161283      -1.447817       1.081986       7.968365       0.655977       4.343937           0.000231
          378              C       3.619652       8.029573       5.290591       0.045649      28.363142 0.37470968E+03  0.85881408E+04                                 8.378039                            6.656129      -0.005385       1.998701                    0.996909      28.137517      82.984685       0.602729       0.443384      -1.035435      -0.042735       0.012613      -0.017442       0.047849      -0.006184      -0.009186       0.033545      -0.018533      -0.036224      -0.035188      -0.005089       0.040276              9.172291      10.184200      -0.130198       1.162435      12.477721       0.259769       4.854952           0.010040
          379              C       5.718677       9.652764       5.552690      -0.188304      29.749441 0.42024783E+03  0.98546954E+04                                 8.451059                            6.852297      -0.073234       1.959991                    0.999200      29.761522      87.117480       0.623405       0.418985      -1.056300      -0.066612       0.002275      -0.029573       0.072916       0.012860       0.010967       0.029559       0.034508      -0.095409      -0.049918       0.006336       0.043582              9.400595      11.859701       2.151528      -1.460451       7.387796      -1.027142       8.954287          -0.000779
          380              C       6.007876      10.540698       4.483158       0.119413      29.928747 0.42030441E+03  0.98062626E+04                                 8.562490                            6.985340      -0.244588       1.931510                    0.999250      26.796262      76.948001       0.603009       0.435354      -1.051572      -0.024874      -0.013606       0.013548       0.031423       0.027747      -0.021546      -0.019800       0.011234       0.100391      -0.045087      -0.008649       0.053736              9.254156       7.876399       3.601725      -1.751267       9.478532      -0.386061      10.407536           0.001507
          381              C       6.864278      11.685771       4.768507      -0.160176      34.690695 0.51452695E+03  0.12597322E+05                                 9.245924                            7.599464       0.184183       2.023461                    0.999596      30.592647      89.297506       0.594356       0.420910      -1.062999       0.007893       0.042057      -0.030777       0.052710       0.005209      -0.016074      -0.001245      -0.052869       0.067360      -0.042084       0.015069       0.027015              9.933299       8.404715       3.621789      -1.163051      10.011794       1.302454      11.383389           0.000527
          382              C       7.638585      12.230183       3.622882      -0.168056      32.277919 0.50155927E+03  0.12266793E+05                                 8.864822                            7.548152      -0.053334       1.945458                    0.999182      31.187533      92.580313       0.587905       0.425981      -1.054199      -0.030677       0.003110       0.042890       0.052824       0.017106      -0.006465      -0.002946      -0.018530      -0.013492      -0.018455      -0.004508       0.022963              9.272285       7.447208       1.626378      -2.270858       8.671002       0.947118      11.698645          -0.000209
          383              C       7.629256      11.535104       2.430755       0.082248      32.631947 0.48066325E+03  0.11543194E+05                                 9.001049                            7.428144      -0.107728       1.967341                    0.999449      27.462194      78.798983       0.592475       0.430478      -1.059463       0.003582       0.012013      -0.032477       0.034812       0.036131      -0.042352      -0.021421       0.017860       0.061352      -0.049496      -0.021230       0.070727              9.779978       9.815377       2.754743      -3.411856       8.546954       0.041308      10.977604           0.000745
          384              C       6.744867      10.323737       2.232067      -0.132712      30.176617 0.46776137E+03  0.11247157E+05                                 8.491917                            7.311540       0.067366       1.995272                    0.998147      30.148432      88.860446       0.594378       0.428573      -1.052155      -0.026419       0.009497       0.006580       0.028835      -0.001564       0.009285       0.012838      -0.018354       0.043246      -0.020295      -0.003440       0.023735              8.783380       8.568323       2.791642      -2.378745       8.441176      -0.036867       9.340640           0.000245
          385              C       6.006010       9.895841       3.250871      -0.136840      29.476330 0.44429451E+03  0.10608960E+05                                 8.515046                            7.238459      -0.227702       1.908394                    0.997813      30.191142      90.409881       0.580032       0.442234      -1.037770      -0.013933       0.019748      -0.017569       0.029879      -0.005410       0.020691      -0.017440      -0.002211      -0.016038      -0.026677      -0.002487       0.029164              8.895220       8.278987       2.316311      -2.678270       7.402609       0.232080      11.004064          -0.000534
          386              C       8.397966      12.119694       1.257651      -0.170596      28.953593 0.40381997E+03  0.93569151E+04                                 8.306577                            6.728700      -0.072417       1.981948                    0.997704      28.748805      83.110000       0.628717       0.420442      -1.057484       0.047887      -0.028388       0.031370       0.063899      -0.008428       0.004441       0.016934       0.059891      -0.042464      -0.037185      -0.001093       0.038278              9.381694      13.046414      -1.665004      -2.030264       7.235787      -0.750760       7.862882          -0.000566
          387              C      10.523112      10.982656       0.405830       0.085214      24.484099 0.30773401E+03  0.67182260E+04                                 7.496278                            5.942228       0.171281       2.074279                    0.998151      26.595668      76.699510       0.652037       0.430283      -1.042616       0.042663       0.009902       0.004723       0.044051      -0.001538      -0.010364      -0.050003      -0.060381      -0.018191      -0.045140      -0.022384       0.067524              8.197415       9.772785      -0.884406      -0.386614       5.575795       2.848131       9.243665           0.008400
          388              C      11.795588      11.619478       1.948831       0.154503      24.895252 0.30808294E+03  0.67690201E+04                                 7.885080                            6.179563      -0.244005       1.953094                    0.997081      26.347431      77.765189       0.599748       0.464814      -1.016453      -0.002861      -0.022999      -0.044700       0.050351       0.002464       0.015567      -0.042559      -0.026229       0.061072      -0.040434      -0.016064       0.056498              8.694574      12.542000      -0.250148       1.519067       5.089646       1.784899       8.452076           0.005305
          389              C       3.578604       2.846611      20.874901       0.076068      24.448568 0.31694939E+03  0.69694364E+04                                 7.562967                            6.100872       0.071676       2.051199                    0.996371      26.408377      76.391106       0.632518       0.440378      -1.036768      -0.000241      -0.057202      -0.017210       0.059735      -0.010665      -0.006372      -0.022138       0.078181      -0.058291      -0.048648      -0.001766       0.050414              8.267495       4.969688      -1.349429      -1.019470       9.574490      -0.633804      10.258308           0.003642
          390              C       4.184989       1.920508      19.114189       0.131805      25.151174 0.33994190E+03  0.76043884E+04                                 7.812633                            6.390010      -0.015225       2.018259                    0.998038      26.519137      77.284149       0.607879       0.450432      -1.031294       0.027450       0.002448       0.047866       0.055233      -0.003763       0.006759       0.020836       0.064944      -0.065553      -0.043176      -0.000958       0.044134              8.576312       5.527020      -1.829977      -1.640722      10.535849       2.198977       9.666067          -0.000557
          391              C       3.466656       5.227158      20.109742      -0.185974      31.355938 0.42391386E+03  0.10013567E+05                                 8.922550                            6.988535      -0.388931       1.873757                    0.996428      29.974086      89.550590       0.600163       0.432042      -1.042858      -0.035894      -0.051974      -0.039870       0.074694       0.006415      -0.035158       0.011857      -0.087425       0.001958      -0.064548       0.017988       0.046560             10.553837      12.558597      -3.507242       1.849327      12.092827      -0.331156       7.010088           0.003317
          392              C       2.225899       5.709294      19.530588       0.113654      30.839839 0.39935199E+03  0.91934175E+04                                 8.748933                            6.781916      -0.083701       1.991001                    0.999586      26.299846      74.868110       0.616034       0.431897      -1.054317       0.033823      -0.013490       0.008953       0.037499      -0.016507       0.020800      -0.005323       0.072586      -0.040250      -0.033207      -0.020255       0.053463             10.243362      13.880791      -4.583093       2.264762       6.994507      -1.139924       9.854788          -0.000204
          393              C       1.197844       6.018664      20.399319      -0.149514      31.822686 0.48142342E+03  0.11647744E+05                                 8.844646                            7.421478       0.064561       1.996713                    0.998236      30.097247      88.698385       0.590074       0.429027      -1.052917      -0.039507       0.009640      -0.003131       0.040787      -0.001292       0.011496      -0.012200      -0.010463       0.049350      -0.018013      -0.007415       0.025427              9.702032      13.068191      -3.379602       0.867640       6.346225       0.042622       9.691681          -0.000288
          394              C      18.602026       6.454596      19.851870      -0.140139      31.768813 0.47366405E+03  0.11470046E+05                                 8.951412                            7.448041      -0.174351       1.918852                    0.997872      30.560673      91.568522       0.575926       0.439182      -1.041621       0.038087      -0.025362       0.010152       0.046871      -0.000837      -0.013167       0.003966       0.014996      -0.031736      -0.017220      -0.001760       0.018980              9.806515      12.100114      -3.146079       2.155710       6.310929      -1.589691      11.008501          -0.000479
          395              C      18.379996       6.657495      18.532922       0.129625      30.846355 0.36496376E+03  0.82460508E+04                                 8.803323                            6.519061      -0.206307       1.957553                    0.999639      25.907372      73.977509       0.620809       0.436668      -1.047434      -0.035252       0.014001      -0.018156       0.042052      -0.009700       0.025029      -0.006082       0.032191      -0.028303      -0.023583      -0.014021       0.037604             10.562618      14.281493      -5.483569       1.459844       7.657213      -1.354678       9.749148          -0.000102
          396              C       0.694078       6.257723      17.702237      -0.167639      33.721701 0.46883414E+03  0.11270441E+05                                 9.170075                            7.304057       0.135173       2.010322                    0.999226      30.330739      89.155882       0.597096       0.426717      -1.054135       0.031713      -0.021728       0.013637       0.040789       0.000882       0.021925      -0.012940       0.022374       0.098230      -0.031633      -0.012952       0.044585             10.293511      13.625193      -4.187532      -0.469298       7.248256      -0.557487      10.007082          -0.000144
          397              C       1.987077       5.775587      18.144001      -0.163761      33.691510 0.49329664E+03  0.12013766E+05                                 9.159420                            7.485121      -0.036452       1.951636                    0.998621      30.883114      91.459332       0.590492       0.425913      -1.054324      -0.031336       0.004102      -0.010807       0.033400      -0.012448      -0.017279      -0.009653       0.068089      -0.007448      -0.039606      -0.003302       0.042909             10.059755      11.921957      -3.525100       1.500223       7.063093      -1.389111      11.194216           0.000241
          398              C      17.146702       7.173782      17.996042      -0.183139      31.455989 0.40187553E+03  0.93880437E+04                                 9.007231                            6.836754      -0.451721       1.858683                    0.996882      29.695395      88.871512       0.601150       0.436154      -1.038073       0.011895       0.036458       0.046308       0.060126      -0.024463      -0.020367       0.033158      -0.045927       0.036278      -0.040585      -0.018622       0.059207             10.916733      13.615141      -5.707933       0.933280      11.358515      -0.292487       7.776544           0.001386
          399              C      15.303292       8.300775      19.295967       0.116228      24.809151 0.33100027E+03  0.73633288E+04                                 7.700166                            6.285184      -0.047762       2.012731                    0.996621      26.526990      77.371518       0.615207       0.447547      -1.031810      -0.030568       0.054479      -0.005457       0.062707      -0.022834       0.021172      -0.031172       0.051670       0.102802      -0.057542      -0.002949       0.060491              8.503838      10.824449       0.415797      -2.194211       8.890389       1.354977       5.796675           0.006717
          400              C      16.301495      10.110794      19.454495       0.095716      26.521055 0.35992100E+03  0.82440455E+04                                 8.122784                            6.598645      -0.525231       1.815571                    0.998134      29.334661      89.197593       0.589440       0.453663      -1.019843      -0.049856      -0.028305      -0.030582       0.064977       0.011561       0.001063      -0.054212      -0.070433      -0.131507      -0.068008      -0.013811       0.081819              8.773114       8.569575      -0.389881      -2.064580      11.384371       2.195820       6.365395           0.014648
          401              C       2.856540       7.856808       1.743803       0.125787      23.961785 0.32796735E+03  0.72997221E+04                                 7.568058                            6.274641      -0.082825       1.986514                    0.998363      27.085588      79.755719       0.611297       0.450172      -1.027391      -0.026220       0.016738       0.011857       0.033290       0.010779       0.020839       0.030361      -0.010012       0.001225      -0.031234      -0.012054       0.043289              8.145333       8.829681      -2.478369      -0.396570       9.217652      -2.091437       6.388666           0.003857
          402              C       1.246354       9.104335       1.619094       0.081344      23.780563 0.30863887E+03  0.67236366E+04                                 7.362556                            5.969140       0.255287       2.119581                    0.996229      25.802883      73.641520       0.649454       0.432917      -1.044014       0.029691      -0.047220       0.055779       0.078883       0.026597      -0.010073       0.034039      -0.011030       0.031275      -0.048503       0.006503       0.042000              8.001637       9.511211      -0.994892      -2.106017       7.837646      -2.135535       6.656055           0.007139
          403              C       1.988943      10.639134      20.967904      -0.183722      29.125058 0.39965478E+03  0.92899933E+04                                 8.429608                            6.746246      -0.255420       1.923714                    0.996845      29.331755      86.549983       0.617028       0.427042      -1.047301       0.034556      -0.012573       0.049052       0.061305      -0.015440       0.000562      -0.045782      -0.084143       0.087684      -0.060260      -0.014836       0.075096              9.450673       8.360883       2.459492       0.859745      11.775355      -1.319461       8.215780           0.002805
          404              C       2.961025      11.731976       0.291691       0.119250      31.082534 0.38456048E+03  0.87566887E+04                                 8.788379                            6.639205       0.033790       2.034159                    0.999407      25.764154      72.588818       0.625795       0.429832      -1.057157      -0.021090      -0.021366      -0.019881       0.036007       0.030073       0.026236       0.021042      -0.004836      -0.071919      -0.038843      -0.017196       0.056039             10.111873       9.809631       6.075882      -0.878923      11.757089       0.531827       8.768900          -0.000576
          405              C       2.891990      12.123712       1.564138      -0.127075      30.026307 0.41039305E+03  0.95970836E+04                                 8.620345                            6.937645      -0.142529       1.949674                    0.997758      29.170869      86.159124       0.595541       0.439800      -1.040268       0.011774       0.042504       0.027805       0.052137      -0.019519      -0.003364      -0.005461       0.001023      -0.016026      -0.019610      -0.002660       0.022271              9.356725       8.919328       4.541671      -0.521908      10.103317       1.524420       9.047530           0.001001
          406              C       3.768916      13.067895       1.991105      -0.092396      32.456957 0.43696488E+03  0.10324274E+05                                 8.927662                            7.048472       0.213543       2.049108                    0.999155      29.291118      85.445258       0.608021       0.426358      -1.054031      -0.036068      -0.022131      -0.045103       0.061846      -0.023571      -0.012083       0.010806       0.003493       0.112961      -0.042463      -0.001842       0.044305              9.893729       9.850566       5.670981      -0.550583      11.594233       0.489236       8.236388          -0.000659
          407              C       4.815630      13.841321       1.297812       0.077249      36.085337 0.45436990E+03  0.10750334E+05                                 9.616416                            7.196858       0.211211       2.078123                    0.999680      26.826166      76.193165       0.605600       0.427472      -1.062212       0.025896       0.050869       0.027040       0.063162       0.033802       0.003409       0.028718       0.001252       0.014757      -0.044034      -0.001289       0.045324             11.375291       9.760975       6.633071       0.426383      16.154508       2.043272       8.210389           0.000409
          408              C       4.761522      13.296909      21.073589      -0.178331      36.287494 0.51009097E+03  0.12698065E+05                                 9.849823                            7.738377      -0.408523       1.811652                    0.998027      33.706874     105.488419       0.558898       0.440234      -1.031572      -0.030821      -0.043773       0.012732       0.055028       0.006043      -0.035641       0.040047       0.047169      -0.183352      -0.088231       0.023383       0.064847             10.808056       9.374584       5.236756      -0.048009      12.508558       1.923902      10.541028           0.016818
          409              C       3.936838      12.314557      20.642394      -0.172298      36.250353 0.46565362E+03  0.11267607E+05                                 9.797732                            7.386061      -0.116640       1.923862                    0.998950      31.493364      95.416485       0.576160       0.439333      -1.037879       0.026830       0.020007       0.030708       0.045421      -0.011264      -0.012649       0.052268       0.037016       0.050681      -0.061792       0.004217       0.057575             10.990932      10.661875       6.136133      -1.377379      12.114091       0.401600      10.196829           0.004741
          410              C       5.782114      14.847780       1.612753      -0.153608      30.055213 0.37303508E+03  0.85167560E+04                                 8.580120                            6.489082      -0.224828       1.935841                    0.997629      28.647084      83.570796       0.633773       0.423300      -1.050387      -0.069539       0.032485      -0.005283       0.076934      -0.020613      -0.021202       0.001517      -0.026303       0.025379      -0.036219       0.007179       0.029040             10.284270       8.095385      -0.223655       0.873379      16.166116       0.856996       6.591309           0.000741
          411              C       4.170063      17.770729       2.576600       0.137890      27.056881 0.33254722E+03  0.74378042E+04                                 8.312959                            6.390326      -0.269417       1.935900                    0.996818      26.932272      79.863258       0.594690       0.460494      -1.020150      -0.000493       0.006762      -0.063793       0.064152       0.026207       0.027690       0.042094       0.026277      -0.105624      -0.063008      -0.005243       0.068250              9.350740       5.940887      -2.926488      -1.761827      11.149664       1.357701      10.961667           0.005232
          412              C       4.810032      17.049534       0.767273       0.095854      25.881594 0.31741084E+03  0.69683583E+04                                 7.848396                            6.086287       0.220748       2.097978                    0.997650      26.215643      75.285752       0.637504       0.437637      -1.040438      -0.026176       0.028875       0.021625       0.044571       0.029714      -0.004871      -0.015025       0.054620      -0.040337      -0.039298      -0.009600       0.048898              8.898540       4.569188      -1.748859      -0.580300      11.262663      -1.070210      10.863770           0.002561
          413              C      17.128044       6.581156       2.098904       0.093630      27.636598 0.35847666E+03  0.81821198E+04                                 8.430861                            6.643462      -0.304428       1.905126                    0.997615      28.238610      85.013004       0.581222       0.461699      -1.017932       0.028444      -0.034822       0.011663       0.046451      -0.014503      -0.004049      -0.034877      -0.011280      -0.125903      -0.057802       0.011870       0.045933              9.360471       8.152839      -1.162606       2.215154      13.251895       1.373285       6.676678           0.007945
          414              C      18.060944       4.857520       2.737242       0.116663      24.954724 0.31356840E+03  0.68264792E+04                                 7.620527                            6.031376       0.463654       2.195077                    0.998716      25.110234      70.566170       0.646710       0.435043      -1.047572      -0.002692       0.034563       0.012390       0.036815       0.001977      -0.016712      -0.010838       0.070597       0.053194      -0.046018       0.005856       0.040162              8.488138       7.698539      -1.601122       3.336019      10.585732      -0.774029       7.180144           0.000589
          415              C      16.676520       3.230311       1.228060      -0.181076      28.710676 0.41464696E+03  0.97126752E+04                                 8.313073                            6.864070      -0.225518       1.931137                    0.996949      29.446728      86.785614       0.613662       0.426105      -1.049490       0.019450       0.065075      -0.010371       0.068707       0.034954       0.002428       0.015250      -0.043359      -0.001827      -0.041557      -0.004427       0.045984              9.106840       7.251894       0.393503      -0.412291       9.193362       1.882375      10.875265           0.003361
          416              C      17.057144       3.123840      20.919289       0.116059      29.595695 0.40377747E+03  0.93433905E+04                                 8.571704                            6.896293      -0.067293       2.001409                    0.999488      26.355017      75.812393       0.599271       0.441693      -1.045903      -0.010738       0.016529       0.035618       0.040709       0.014648      -0.023326      -0.002211       0.000730       0.120236      -0.037885      -0.010923       0.048808              9.409397       9.502258      -2.073962      -0.953792       5.575736       1.372143      13.150197           0.000047
          417              C      16.170889       3.561780      19.932191      -0.134625      31.645102 0.46902843E+03  0.11327458E+05                                 8.878862                            7.368107      -0.063200       1.952935                    0.998249      30.550093      91.350167       0.584291       0.434054      -1.044910       0.020378      -0.000102      -0.027596       0.034305       0.033248      -0.031755       0.017945       0.009533      -0.023732      -0.055379       0.013357       0.042022              9.481543      10.248248      -1.867602      -0.189702       5.805796       0.807682      12.390583           0.004014
          418              C      16.501135       3.483433      18.581537      -0.163821      31.628540 0.47259798E+03  0.11430937E+05                                 8.826404                            7.370244      -0.092805       1.941952                    0.997499      30.786490      92.011355       0.587507       0.431026      -1.047142       0.010173       0.004265       0.032010       0.033857       0.032814       0.017263      -0.006857      -0.022325       0.129999      -0.059497       0.012432       0.047064              9.451495      10.646462      -2.402154      -1.445436       6.435536       1.145674      11.272486           0.005640
          419              C      17.732563       2.977190      18.171479       0.106119      29.964073 0.42419380E+03  0.99040434E+04                                 8.532378                            6.992027      -0.058043       1.996042                    0.999643      26.589111      75.984094       0.606994       0.432188      -1.055171      -0.000137       0.007042      -0.040138       0.040752       0.000718      -0.009139       0.003510       0.021052       0.194949      -0.043182      -0.022858       0.066040              9.369964       9.817870      -2.304431      -1.303859       5.928538       2.109232      12.363485          -0.000612
          420              C       0.013061       2.671837      19.177600      -0.162296      31.293347 0.50931756E+03  0.12517610E+05                                 8.740492                            7.643134      -0.018556       1.956813                    0.998625      31.106799      92.885734       0.579412       0.430116      -1.050549      -0.002815       0.033895       0.053667       0.063537      -0.013966       0.001551      -0.003654       0.046482      -0.057227      -0.021587      -0.015175       0.036762              9.074115       9.760447      -1.493926      -0.385634       5.323510       0.660774      12.138390          -0.000236
          421              C      18.292303       2.697953      20.547278      -0.136264      31.069931 0.46786102E+03  0.11331424E+05                                 8.809130                            7.399962      -0.312233       1.871489                    0.997535      31.055631      94.052434       0.576189       0.438908      -1.038404       0.024311       0.021479      -0.043451       0.054225       0.012931       0.006257       0.024554       0.020352      -0.037789      -0.033443       0.002829       0.030614              9.331826      10.360716      -2.449620      -1.102171       5.835689       0.650502      11.799073           0.006823
          422              C      17.919143       2.716033      16.727822      -0.177977      28.057324 0.40310858E+03  0.93364268E+04                                 8.127011                            6.730897      -0.095420       1.976028                    0.997609      28.677434      82.889134       0.627469       0.421459      -1.056833       0.046285      -0.009149       0.030659       0.056267      -0.044634      -0.012122       0.002835       0.080948      -0.153729      -0.052622      -0.034334       0.086957              8.959655       9.710239      -1.571367      -1.824480       7.598306       1.854915       9.570418           0.000172
          423              C       2.556146       1.763814      16.004936       0.170631      23.016537 0.30179562E+03  0.65771963E+04                                 7.485758                            6.127283      -0.270022       1.961746                    0.996398      25.369402      73.853836       0.602454       0.466503      -1.018556      -0.022136      -0.046665       0.015500       0.053925       0.018849       0.004576      -0.000335      -0.026869       0.045627      -0.031137       0.013777       0.017359              8.079563      11.688606      -0.516797      -2.162424       7.539582       0.278502       5.010502           0.000051
          424              C       0.845207       0.739275      16.533361       0.108611      22.081768 0.29126849E+03  0.62129270E+04                                 6.944314                            5.765237       0.581399       2.243957                    0.997490      24.408839      67.465062       0.671013       0.427929      -1.053964       0.053456      -0.014143      -0.001953       0.055330      -0.007049      -0.007813       0.013268      -0.010775      -0.008133      -0.013063      -0.007372       0.020435              7.396530       9.680195      -0.049578      -2.278622       7.861779       0.165807       4.647616          -0.000056
          425              N      11.657518       1.729663      16.097939      -0.298286      38.969457 0.59461474E+03  0.14946557E+05                                 9.774390                            8.018617      -0.012468       1.994271                    0.999234      30.032242      86.015151       0.600905       0.405503      -1.083560       0.081686      -0.087807      -0.008831       0.120252       0.093546      -0.013883       0.027877      -0.021812      -0.092283      -0.092483      -0.018059       0.110541             10.824552      13.913166      -1.404570      -2.663654      11.807367       1.839785       6.753125           0.037406
          426              N      12.648258      19.938332      15.675199      -0.241816      28.382828 0.41569103E+03  0.94836296E+04                                 7.633096                            6.503625       0.688538       2.228199                    0.999760      27.362834      72.866769       0.703608       0.381568      -1.108394      -0.036510       0.236839       0.039192       0.242820       0.133348       0.001843      -0.058449       0.286861       0.083565      -0.221957       0.037447       0.184510              8.148224      12.395449      -0.144457      -0.788960       7.238038       0.759319       4.811184           0.003251
          427              N      13.569963       0.843738      15.582196       0.103868      26.895362 0.31439857E+03  0.66540697E+04                                 7.460224                            5.597315       0.400700       2.226048                    0.999249      22.271354      56.154746       0.774442       0.373689      -1.120041       0.002516      -0.056838       0.042292       0.070890      -0.007426      -0.006620       0.013413       0.084285      -0.327272      -0.110715       0.013084       0.097631              8.760048      14.431760      -2.909372      -0.400823       7.599923       0.280265       4.248462           0.002161
          428              N       2.455393      19.184995      20.365500      -0.284081      37.486094 0.55259561E+03  0.13569963E+05                                 9.369654                            7.601893       0.152780       2.055844                    0.999564      28.820031      80.260675       0.636015       0.392164      -1.098151      -0.081622      -0.055797      -0.053626       0.112478      -0.035233      -0.063127       0.002210       0.002023       0.062771      -0.071517      -0.005770       0.077287             10.606736      14.620167       1.987336       2.118859       6.816773       2.643845      10.383270           0.045671
          429              N       1.330315      18.124296      18.820385      -0.290731      32.602360 0.50334457E+03  0.12063886E+05                                 8.479129                            7.240984       0.609591       2.185013                    0.999643      29.051618      79.680496       0.654219       0.390626      -1.100278       0.052300       0.125418       0.209358       0.249591      -0.030114      -0.127112      -0.091842       0.186858      -0.179940      -0.194752       0.005288       0.189464              9.021414      13.490565       1.215161       0.224155       5.558790       1.373812       8.014886           0.005832
          430              N       0.488840      18.489916      19.811710       0.145293      26.216196 0.29270616E+03  0.60719370E+04                                 7.269645                            5.344887       0.467631       2.257543                    0.999251      21.516809      53.328756       0.806741       0.365996      -1.128345      -0.009581      -0.053928      -0.031500       0.063185       0.038034      -0.021299       0.038793       0.135612      -0.040104      -0.094071       0.008307       0.085763              8.711741      14.764318       3.003612       1.776054       5.095683       1.478412       6.275222           0.000614
          431              N      13.221059       8.375104       0.735568      -0.280364      36.061712 0.54744736E+03  0.13434023E+05                                 9.141997                            7.599724       0.129175       2.049835                    0.999641      28.858299      80.768215       0.630896       0.395626      -1.093954       0.011783      -0.097873       0.047486       0.109421       0.020003       0.032732       0.057995       0.057622       0.113317      -0.077126      -0.009121       0.086247             10.100782       6.123633       1.566397       0.708729      13.319226      -1.241150      10.859488          -0.035967
          432              N      13.418834       6.822224       2.388481      -0.285077      32.788091 0.56843020E+03  0.14014875E+05                                 8.533952                            7.737409       0.536448       2.164793                    0.999190      29.378697      81.166735       0.628997       0.394953      -1.099561      -0.019054       0.091833      -0.201333       0.222107       0.073545       0.004733       0.142455      -0.094139      -0.198596      -0.161877      -0.026643       0.188520              8.890197       6.675823       1.666520       0.962611      11.259223       0.838521       8.735544           0.001134
          433              N      13.006492       6.301919       1.194241       0.176955      25.125649 0.30099691E+03  0.63347509E+04                                 7.204963                            5.551953       0.083806       2.136530                    0.999504      21.745240      55.624455       0.757841       0.384026      -1.106576       0.014236      -0.025140       0.045984       0.054306       0.035228       0.034605       0.005216      -0.159188       0.001028      -0.098206       0.009508       0.088698              8.380466       5.028469       2.571817       0.396280      13.720491      -0.514481       6.392437          -0.000108
          434              N       5.804504       0.528341       1.310494      -0.279003      38.190040 0.58558542E+03  0.14654194E+05                                 9.651172                            7.960257      -0.108666       1.974541                    0.998803      29.488611      84.097813       0.603169       0.405784      -1.084053       0.064148       0.036998       0.069434       0.101513      -0.046079      -0.030278      -0.011228      -0.059595      -0.039899      -0.067226       0.005379       0.061846             10.919624      12.967698       1.560232       4.107112      10.967310       2.630192       8.823864           0.044269
          435              N       7.886737       0.592625       2.346207      -0.275554      30.312855 0.51111191E+03  0.12231086E+05                                 7.962179                            7.207466       0.729007       2.231307                    0.999812      28.485671      76.708409       0.671547       0.381136      -1.113033      -0.194049       0.057112      -0.067079       0.213111       0.011839      -0.068016       0.057764      -0.326798      -0.093062      -0.182607      -0.011240       0.193847              8.276160       8.758703       1.071994       1.941410       9.474275       1.293411       6.595501           0.005167
          436              N       7.194525       1.801983       2.386367       0.183795      25.988688 0.30564290E+03  0.64480378E+04                                 7.385688                            5.587433       0.088942       2.142956                    0.999381      21.552350      54.941769       0.757969       0.383038      -1.108864       0.040614      -0.020323       0.044748       0.063757       0.010041       0.042268       0.056104      -0.053158      -0.166969      -0.092851       0.006442       0.086409              8.774583      10.298786       3.860443       2.939437      10.206493       2.604744       5.818470           0.002138
          437              N      11.032475       2.022962      18.845749      -0.257237      33.607539 0.53233485E+03  0.12983914E+05                                 8.746953                            7.516294       0.032146       2.028496                    0.999183      28.450187      79.621090       0.631003       0.397973      -1.091341       0.044644      -0.059830       0.065444       0.099275       0.056575      -0.030345       0.024936      -0.005613      -0.126050      -0.078157       0.000427       0.077730              9.450248       9.521590       0.430511       2.092736       9.622446      -3.041045       9.206707           0.020065
          438              N      12.484068       1.291723      20.384523      -0.341487      31.600876 0.54627614E+03  0.13272430E+05                                 8.099829                            7.389877       0.779739       2.226068                    0.999452      29.500181      79.663987       0.672472       0.374881      -1.119283      -0.206086       0.004034      -0.147981       0.253744       0.100383      -0.128130      -0.051300      -0.182603      -0.163821      -0.192541      -0.012790       0.205331              8.311795       8.169106       1.264342       0.627790       9.924613      -2.189273       6.841666           0.001473
          439              N      11.385112       0.518296      20.407774       0.231046      23.302328 0.27164313E+03  0.55910969E+04                                 6.907637                            5.323803       0.047236       2.132051                    0.999493      21.198577      54.222646       0.760556       0.391270      -1.097692       0.048401      -0.023202       0.027792       0.060443       0.026966       0.011025      -0.054826      -0.047214      -0.009660      -0.062155      -0.007939       0.070094              7.850870       5.920026      -0.369299       1.206870      10.435467      -4.336987       7.197116          -0.000015
          440              N      13.648327      12.013222      19.883576      -0.262202      36.805152 0.51777316E+03  0.12522138E+05                                 9.276836                            7.377951       0.077159       2.041432                    0.999508      28.259602      78.357076       0.642398       0.394242      -1.095603       0.033176       0.077143      -0.054279       0.099990      -0.026878       0.041510       0.047665       0.043686       0.116296      -0.084743       0.011783       0.072960             10.707840       5.925239       2.066018       0.384623      14.642400      -2.186771      11.555882          -0.036542
          441              N      14.422634      14.004042      19.393197       0.129611      28.980924 0.30497226E+03  0.63931992E+04                                 7.828491                            5.470853       0.470779       2.258623                    0.999306      21.714613      54.145350       0.793902       0.368028      -1.126510       0.001649       0.035382      -0.046000       0.058056       0.074056       0.020416       0.004919      -0.120367       0.060655      -0.107635       0.019685       0.087950              9.926565       5.040677       3.660950       0.165276      17.928951      -0.051390       6.810068          -0.001221
          442              N      14.014024      13.493781      18.179934      -0.267676      34.187159 0.53070859E+03  0.12874597E+05                                 8.801071                            7.468235       0.636315       2.199126                    0.999278      29.020009      79.781092       0.640645       0.394104      -1.099087      -0.015048      -0.079876       0.218989       0.233586       0.038514       0.033333       0.152910      -0.030927      -0.278618      -0.187185       0.013559       0.173626              9.521623       5.767817       2.377523       0.127659      12.777653       0.765677      10.019398           0.002118
          443              N       8.802844       3.917355      18.253913      -0.269504      38.410780 0.56431602E+03  0.14061113E+05                                 9.777025                            7.895280      -0.198619       1.937723                    0.999130      29.946511      86.604054       0.593424       0.414232      -1.073175      -0.051643       0.060906       0.074390       0.109135       0.040487      -0.014462      -0.070174      -0.043849      -0.131653      -0.083440      -0.017239       0.100679             10.926489      10.678438      -0.745239      -3.886243      13.582992       1.820324       8.518038           0.037118
          444              N       7.099369       4.361322      19.697570      -0.246509      30.458641 0.47871735E+03  0.11272458E+05                                 7.988242                            6.984705       0.931042       2.312683                    0.999478      27.611351      73.811646       0.680642       0.382163      -1.112030       0.157886       0.039711      -0.148053       0.220056       0.016932       0.093633       0.010311      -0.232558      -0.231241      -0.171112       0.013601       0.157511              8.499023       8.402004       0.289313      -1.942663      10.502687       1.632007       6.592378           0.003058
          445              N       7.724412       5.450146      19.348810       0.139820      23.994310 0.29339873E+03  0.60881612E+04                                 6.811477                            5.366106       0.582402       2.301268                    0.999360      21.482942      53.203268       0.802023       0.368037      -1.127099      -0.043606      -0.007702       0.034631       0.056214      -0.007824      -0.059283       0.037215      -0.110428      -0.114194      -0.099095       0.007940       0.091155              7.696601       5.759705      -0.870952      -2.155957      10.702759       2.938358       6.627340           0.002813
          446              N      11.019415       7.346547       5.066539      -0.222926      27.383403 0.41446683E+03  0.94218877E+04                                 7.410159                            6.472611       0.746067       2.259621                    0.999693      26.840291      70.687370       0.710816       0.379053      -1.113390      -0.038928       0.203727      -0.037749       0.210820       0.000081       0.025071       0.042137       0.329722       0.087780      -0.187741       0.032306       0.155435              7.782374       9.868634       1.309704       2.271393       7.985256       0.278055       5.493232          -0.000141
          447              N      11.353393       9.492052       4.967195      -0.164568      25.746994 0.34282607E+03  0.76074526E+04                                 7.689443                            6.264977      -0.489153       1.915566                    0.995948      25.598246      71.876049       0.642901       0.429335      -1.054392      -0.013064      -0.047691      -0.000878       0.049455      -0.049568       0.014586      -0.008844       0.031887      -0.042621      -0.045040      -0.017879       0.062919              8.470211      10.424590       2.619211       2.359002       9.704185       1.379638       5.281857           0.000278
          448              N       9.940982       7.953235       4.671277       0.173398      23.972237 0.28627084E+03  0.59138206E+04                                 6.889717                            5.355228       0.168253       2.170131                    0.999028      21.180627      52.627239       0.789233       0.375673      -1.119435       0.000841      -0.063048       0.000343       0.063054       0.030472       0.043608      -0.004153       0.027528      -0.208708      -0.085711       0.008841       0.076870              7.917380      11.357084       3.027523       3.015712       7.422169       1.251222       4.972888           0.000533
          449              N      16.329482      18.359337       5.529439      -0.298289      38.933286 0.59399043E+03  0.14925561E+05                                 9.764841                            8.011791      -0.009336       1.995257                    0.999249      30.018591      85.934802       0.601511       0.405239      -1.083837      -0.081744       0.087732      -0.008869       0.120240       0.093529       0.013871      -0.027411      -0.022155      -0.091402      -0.092293      -0.018055       0.110348             10.813070      13.896487      -1.402197       2.659971      11.795879      -1.837615       6.746843           0.037339
          450              N      15.338742       0.150667       5.106699      -0.241796      28.385116 0.41573053E+03  0.94847819E+04                                 7.633701                            6.504098       0.688119       2.228063                    0.999760      27.363562      72.870317       0.703554       0.381587      -1.108377       0.036518      -0.236808       0.039246       0.242800       0.133357      -0.001851       0.058457       0.286829       0.083584      -0.221958       0.037457       0.184501              8.148863      12.397401      -0.144350       0.789127       7.237620      -0.759202       4.811567           0.003342
          451              N      14.417037      19.245262       5.013696       0.103834      26.889369 0.31434518E+03  0.66524402E+04                                 7.458164                            5.596245       0.400436       2.225921                    0.999248      22.270244      56.143855       0.774665       0.373609      -1.120138      -0.002522       0.056830       0.042349       0.070919      -0.007440       0.006621      -0.013407       0.084259      -0.327348      -0.110738       0.013105       0.097634              8.757117      14.426729      -2.907366       0.400542       7.597174      -0.280079       4.247448           0.002198
          452              N       6.873607       0.904005       9.797000      -0.284104      37.485983 0.55259897E+03  0.13570038E+05                                 9.369573                            7.601884       0.152812       2.055854                    0.999564      28.819967      80.259934       0.636021       0.392160      -1.098156       0.081630       0.055777      -0.053654       0.112486      -0.035230       0.063137      -0.002206       0.002004       0.062745      -0.071528      -0.005761       0.077288             10.606605      14.620623       1.987724      -2.118666       6.816992      -2.643685      10.382199           0.045645
          453              N       7.998685       1.964704       8.251885      -0.290768      32.599778 0.50329608E+03  0.12062336E+05                                 8.478337                            7.240363       0.609664       2.185020                    0.999643      29.051150      79.675836       0.654289       0.390597      -1.100308      -0.052314      -0.125426       0.209362       0.249601      -0.030155       0.127116       0.091851       0.186806      -0.180074      -0.194786       0.005335       0.189450              9.020514      13.489285       1.215274      -0.224029       5.558445      -1.373560       8.013811           0.005808
          454              N       8.840160       1.599084       9.243210       0.145295      26.216611 0.29270672E+03  0.60719827E+04                                 7.269936                            5.345006       0.467831       2.257624                    0.999251      21.516652      53.329414       0.806702       0.366012      -1.128327       0.009584       0.053933      -0.031493       0.063185       0.038038       0.021303      -0.038788       0.135621      -0.040084      -0.094073       0.008306       0.085767              8.712264      14.765378       3.004243      -1.776183       5.096137      -1.478526       6.275275           0.000588
          455              N      14.765941      11.713896      11.304068      -0.280537      36.053987 0.54733753E+03  0.13430190E+05                                 9.139008                            7.597688       0.131925       2.050707                    0.999642      28.855660      80.748294       0.631161       0.395493      -1.094083      -0.011671       0.098007       0.047456       0.109516       0.019899      -0.032919      -0.057985       0.057993       0.113289      -0.077251      -0.009086       0.086337             10.097116       6.122003       1.564091      -0.709279      13.311733       1.243133      10.857613           0.043423
          456              N      14.568166      13.266776      12.956981      -0.284962      32.863041 0.57013967E+03  0.14069708E+05                                 8.552974                            7.754135       0.528641       2.162269                    0.999150      29.404849      81.315815       0.627604       0.395473      -1.099033       0.019021      -0.091728      -0.201480       0.222193       0.073438      -0.004082      -0.142176      -0.094676      -0.199631      -0.161958      -0.026320       0.188278              8.910534       6.692109       1.671987      -0.965716      11.284686      -0.840288       8.754805           0.007246
          457              N      14.980508      13.787081      11.762741       0.176980      25.120200 0.30093091E+03  0.63331084E+04                                 7.203776                            5.551220       0.083906       2.136594                    0.999504      21.744663      55.624560       0.757905       0.384009      -1.106572      -0.014216       0.025138       0.045965       0.054284       0.035220      -0.034637      -0.005186      -0.159111       0.000879      -0.098175       0.009498       0.088678              8.378929       5.028125       2.571170      -0.396568      13.717139       0.514200       6.391524           0.001493
          458              N       3.524496      19.560659      11.878994      -0.279102      38.190050 0.58556655E+03  0.14653514E+05                                 9.650845                            7.959780      -0.108026       1.974744                    0.998805      29.488143      84.094200       0.603231       0.405749      -1.084083      -0.064184      -0.037027       0.069310       0.101462      -0.046099       0.030249       0.011270      -0.059627      -0.039953      -0.067237       0.005364       0.061874             10.919352      12.964347       1.559124      -4.105355      10.971451      -2.631075       8.822258           0.044242
          459              N       1.442263      19.496374      12.914707      -0.275706      30.319289 0.51122991E+03  0.12234661E+05                                 7.963251                            7.208219       0.728898       2.231210                    0.999812      28.489221      76.721259       0.671521       0.381128      -1.113035       0.194033      -0.057143      -0.067141       0.213125       0.011854       0.068019      -0.057773      -0.326798      -0.093028      -0.182615      -0.011231       0.193846              8.277393       8.759937       1.070863      -1.941452       9.476463      -1.293179       6.595779           0.005039
          460              N       2.134475      18.287017      12.954867       0.183836      25.993789 0.30568685E+03  0.64495461E+04                                 7.388299                            5.588916       0.089077       2.143070                    0.999383      21.554431      54.959271       0.757607       0.383186      -1.108696      -0.040645       0.020269       0.044693       0.063721       0.010050      -0.042288      -0.056072      -0.053229      -0.166843      -0.092818       0.006409       0.086409              8.778167      10.303973       3.861120      -2.941040      10.210439      -2.605521       5.820089           0.002105
          461              N      16.954525      18.066038       8.277249      -0.257202      33.606215 0.53231296E+03  0.12983294E+05                                 8.746887                            7.516289       0.032070       2.028486                    0.999182      28.449505      79.619869       0.630982       0.397989      -1.091326      -0.044605       0.059787       0.065442       0.099231       0.056562       0.030338      -0.024922      -0.005592      -0.126034      -0.078135       0.000420       0.077714              9.450067       9.521716       0.430327      -2.092746       9.622447       3.040895       9.206037           0.020005
          462              N      15.502932      18.797277       9.816023      -0.341492      31.601044 0.54627924E+03  0.13272524E+05                                 8.099831                            7.389883       0.779709       2.226055                    0.999452      29.500348      79.664496       0.672474       0.374879      -1.119284       0.206094      -0.004052      -0.147963       0.253740       0.100387       0.128114       0.051305      -0.182605      -0.163855      -0.192527      -0.012808       0.205335              8.311811       8.169330       1.264282      -0.627835       9.924716       2.189113       6.841387           0.001349
          463              N      16.601888      19.570704       9.839274       0.231048      23.301997 0.27163954E+03  0.55910059E+04                                 6.907581                            5.323785       0.047259       2.132068                    0.999493      21.198382      54.222106       0.760554       0.391273      -1.097690      -0.048392       0.023198       0.027801       0.060439       0.026971      -0.011030       0.054832      -0.047217      -0.009672      -0.062166      -0.007934       0.070101              7.850819       5.920129      -0.369420      -1.206902      10.435544       4.336820       7.196783          -0.000036
          464              N      14.338673       8.075778       9.315076      -0.262411      36.813217 0.51796121E+03  0.12527438E+05                                 9.276517                            7.378237       0.077637       2.041365                    0.999511      28.265676      78.368405       0.642542       0.394130      -1.095715      -0.033040      -0.077286      -0.054467       0.100157      -0.026877      -0.041241      -0.047856       0.043663       0.116057      -0.084745       0.011940       0.072805             10.706894       5.925643       2.067388      -0.383679      14.643966       2.185805      11.551073           0.043058
          465              N      13.564366       6.084958       8.824698       0.129715      28.978020 0.30494228E+03  0.63922879E+04                                 7.827688                            5.470435       0.470292       2.258457                    0.999306      21.713138      54.136998       0.793981       0.368008      -1.126548      -0.001639      -0.035348      -0.045978       0.058018       0.074050      -0.020360      -0.004943      -0.120361       0.060779      -0.107632       0.019709       0.087924              9.925689       5.040696       3.661375      -0.165551      17.928036       0.050311       6.808336           0.001382
          466              N      13.972976       6.595219       7.611434      -0.267462      34.154269 0.53007495E+03  0.12854796E+05                                 8.793832                            7.462416       0.637570       2.199613                    0.999286      29.007889      79.722101       0.641099       0.393961      -1.099237       0.014885       0.079970       0.218893       0.233518       0.038509      -0.033462      -0.152950      -0.030798      -0.278093      -0.187142       0.013500       0.173642              9.513569       5.763986       2.376323      -0.127612      12.768149      -0.765346      10.008571           0.007451
          467              N       0.526156      16.171645       7.685413      -0.269588      38.412546 0.56435067E+03  0.14062117E+05                                 9.777041                            7.895337      -0.198243       1.937811                    0.999131      29.947730      86.606487       0.593446       0.414213      -1.073193       0.051666      -0.060908       0.074393       0.109148       0.040446       0.014482       0.070156      -0.043855      -0.131562      -0.083398      -0.017244       0.100642             10.926421      10.677896      -0.745539       3.885892      13.583802      -1.820791       8.517565           0.037053
          468              N       2.229631      15.727678       9.129070      -0.246228      30.446849 0.47845831E+03  0.11264703E+05                                 7.986094                            6.982679       0.931956       2.313116                    0.999478      27.603586      73.782683       0.680768       0.382148      -1.112054      -0.157793      -0.039739      -0.147942       0.219920       0.016889      -0.093534      -0.010333      -0.232427      -0.230934      -0.170954       0.013563       0.157391              8.496903       8.398991       0.289723       1.941864      10.501592      -1.631498       6.590125           0.002968
          469              N       1.604588      14.638854       8.780310       0.139924      23.993345 0.29336964E+03  0.60874189E+04                                 6.811662                            5.365957       0.583071       2.301533                    0.999360      21.481010      53.198227       0.802006       0.368053      -1.127084       0.043585       0.007682       0.034602       0.056178      -0.007792       0.059253      -0.037145      -0.110385      -0.114128      -0.099041       0.007974       0.091067              7.697154       5.758493      -0.870566       2.154931      10.707118      -2.938808       6.625852           0.002788
          470              N      16.967585      12.742453      15.635039      -0.222550      27.372178 0.41425992E+03  0.94160056E+04                                 7.408346                            6.471160       0.745907       2.259723                    0.999692      26.832838      70.663243       0.710869       0.379073      -1.113377       0.038880      -0.203665      -0.037772       0.210755       0.000076      -0.025058      -0.042158       0.329673       0.087882      -0.187741       0.032349       0.155392              7.780537       9.866834       1.308979      -2.271233       7.982423      -0.277856       5.492353          -0.000324
          471              N      16.633607      10.596947      15.535695      -0.164873      25.752132 0.34292248E+03  0.76101568E+04                                 7.690381                            6.265869      -0.488886       1.915584                    0.995949      25.602886      71.892668       0.642851       0.429337      -1.054387       0.013245       0.047706      -0.000838       0.049518      -0.049569      -0.014649       0.008772       0.031482      -0.042668      -0.044985      -0.017885       0.062870              8.471208      10.425417       2.619040      -2.359654       9.705099      -1.380032       5.283109          -0.000143
          472              N      18.046018      12.135765      15.239777       0.173497      23.972743 0.28626890E+03  0.59138030E+04                                 6.890122                            5.355355       0.167843       2.170010                    0.999027      21.180161      52.627120       0.789187       0.375693      -1.119414      -0.000856       0.063058       0.000271       0.063064       0.030440      -0.043609       0.004149       0.027471      -0.208527      -0.085662       0.008855       0.076806              7.918210      11.358880       3.027991      -3.016627       7.422206      -1.251476       4.973542           0.000088
          473              N       7.000482      11.774163      15.607561      -0.298268      38.960106 0.59444616E+03  0.14940780E+05                                 9.771671                            8.016613      -0.012220       1.994335                    0.999236      30.028810      85.991881       0.601097       0.405416      -1.083654      -0.081675      -0.087860       0.008757       0.120278      -0.093613      -0.013781      -0.027916      -0.021771      -0.091831      -0.092534      -0.018013       0.110547             10.821350      13.909932       1.403880      -2.662920      11.802978      -1.838562       6.751138           0.037389
          474              N       6.009742       9.893832      16.030301      -0.241905      28.377539 0.41559521E+03  0.94806558E+04                                 7.631169                            6.502141       0.687717       2.227859                    0.999760      27.363338      72.859025       0.703825       0.381482      -1.108485       0.036490       0.236839      -0.039406       0.242852      -0.133305       0.001937       0.058608       0.286937       0.083679      -0.222050       0.037568       0.184482              8.146060      12.392099       0.144308      -0.789030       7.236170      -0.758844       4.809910           0.003372
          475              N       5.088037      10.888238      16.123304       0.103809      26.897155 0.31442512E+03  0.66546937E+04                                 7.460160                            5.597295       0.399998       2.225765                    0.999248      22.272707      56.156265       0.774506       0.373655      -1.120080      -0.002522      -0.056826      -0.042402       0.070947       0.007415      -0.006625      -0.013398       0.084283      -0.327334      -0.110733       0.013094       0.097639              8.759960      14.431414       2.909586      -0.400905       7.600092      -0.280216       4.248373           0.002189
          476              N      16.202607       9.140495      11.340001      -0.284076      37.485033 0.55258221E+03  0.13569479E+05                                 9.369301                            7.601646       0.152864       2.055864                    0.999565      28.819582      80.257569       0.636048       0.392148      -1.098168       0.081592      -0.055776       0.053663       0.112463       0.035238      -0.063127      -0.002233       0.002004       0.062562      -0.071506      -0.005769       0.077275             10.606142      14.620430      -1.987436       2.117814       6.816745      -2.643439      10.381250           0.045564
          477              N      17.327685       8.079796      12.885115      -0.290756      32.590574 0.50312815E+03  0.12057087E+05                                 8.476030                            7.238619       0.610167       2.185185                    0.999644      29.048148      79.658853       0.654453       0.390539      -1.100368      -0.052319       0.125418      -0.209361       0.249598       0.030219      -0.127104       0.091860       0.186789      -0.180193      -0.194823       0.005390       0.189433              9.017822      13.484106      -1.214567       0.223633       5.557288      -1.373414       8.012071           0.005765
          478              N      18.169160       8.445416      11.893790       0.145302      26.217163 0.29271254E+03  0.60721444E+04                                 7.270155                            5.345126       0.467913       2.257657                    0.999252      21.516621      53.329821       0.806677       0.366021      -1.128318       0.009590      -0.053928       0.031490       0.063181      -0.038033      -0.021309      -0.038795       0.135624      -0.040069      -0.094080       0.008315       0.085765              8.712457      14.764975      -3.004381       1.776539       5.096451      -1.478951       6.275945           0.000586
          479              N       5.436941      18.419604       9.832932      -0.280613      36.060569 0.54745120E+03  0.13433808E+05                                 9.140384                            7.598663       0.131300       2.050461                    0.999642      28.859038      80.762804       0.631091       0.395513      -1.094059      -0.011643      -0.098030      -0.047477       0.109542      -0.019894       0.032869      -0.057995       0.058032       0.113254      -0.077274      -0.009028       0.086301             10.098764       6.123043      -1.564443       0.709646      13.313333       1.243445      10.859917           0.043508
          480              N       5.239166      16.866724       8.180019      -0.284962      32.873865 0.57038490E+03  0.14077566E+05                                 8.555698                            7.756520       0.527617       2.161939                    0.999144      29.408575      81.336863       0.627407       0.395546      -1.098959       0.018999       0.091741       0.201522       0.222235      -0.073428       0.004010      -0.142170      -0.094722      -0.199868      -0.162010      -0.026265       0.188274              8.913411       6.694420      -1.672748       0.966240      11.287939      -0.840588       8.757876           0.007339
          481              N       5.651508      16.346419       9.374259       0.176964      25.119324 0.30091765E+03  0.63327525E+04                                 7.203465                            5.550971       0.084054       2.136641                    0.999504      21.744526      55.623671       0.757948       0.383991      -1.106585      -0.014199      -0.025139      -0.045972       0.054286      -0.035213       0.034643      -0.005185      -0.159080       0.000819      -0.098157       0.009487       0.088671              8.378523       5.027988      -2.571011       0.396601      13.716127       0.514345       6.391454           0.001495
          482              N      12.853496      10.572841       9.258006      -0.279123      38.187533 0.58552794E+03  0.14652211E+05                                 9.650243                            7.959388      -0.107837       1.974823                    0.998804      29.486861      84.087800       0.603264       0.405735      -1.084099      -0.064126       0.036950      -0.069444       0.101488       0.046085      -0.030245       0.011241      -0.059602      -0.039705      -0.067218       0.005400       0.061818             10.918521      12.962585      -1.559360       4.104912      10.971207      -2.631210       8.821771           0.044226
          483              N      10.771263      10.637125       8.222293      -0.275693      30.317865 0.51120601E+03  0.12233889E+05                                 7.962840                            7.207946       0.728521       2.231071                    0.999812      28.489067      76.719040       0.671551       0.381117      -1.113048       0.194151       0.057131       0.066961       0.213172      -0.011918      -0.068008      -0.057775      -0.326797      -0.092804      -0.182633      -0.011181       0.193814              8.276878       8.759274      -1.070904       1.940962       9.476157      -1.293195       6.595202           0.005102
          484              N      11.463475      11.846483       8.182133       0.183923      25.993638 0.30568711E+03  0.64495766E+04                                 7.388385                            5.589008       0.088326       2.142818                    0.999382      21.554363      54.959871       0.757580       0.383198      -1.108683      -0.040581      -0.020302      -0.044840       0.063794      -0.010050       0.042272      -0.056069      -0.053236      -0.166946      -0.092829       0.006417       0.086412              8.778313      10.304267      -3.861397       2.940919      10.210561      -2.605480       5.820111           0.002111
          485              N       7.625525      12.067462      12.859751      -0.257219      33.606528 0.53232492E+03  0.12983646E+05                                 8.746835                            7.516306       0.032018       2.028462                    0.999182      28.450024      79.621250       0.630991       0.397982      -1.091332      -0.044585      -0.059820      -0.065455       0.099250      -0.056563      -0.030315      -0.024953      -0.005555      -0.125973      -0.078132       0.000429       0.077702              9.449937       9.521889      -0.430216       2.092872       9.621997       3.040607       9.205925           0.020011
          486              N       6.173932      11.336223      11.320977      -0.341445      31.599721 0.54625404E+03  0.13271769E+05                                 8.099680                            7.389775       0.779649       2.226053                    0.999452      29.499543      79.662089       0.672470       0.374886      -1.119278       0.206111       0.004083       0.147932       0.253737      -0.100399      -0.128116       0.051284      -0.182621      -0.163777      -0.192537      -0.012791       0.205327              8.311650       8.169082      -1.264286       0.627732       9.924739       2.189001       6.841130           0.001391
          487              N       7.272888      10.562796      11.297727       0.231057      23.301185 0.27163301E+03  0.55908065E+04                                 6.907246                            5.323625       0.047178       2.132036                    0.999493      21.198048      54.219936       0.760590       0.391258      -1.097706      -0.048385      -0.023185      -0.027818       0.060436      -0.026972       0.011028       0.054829      -0.047216      -0.009671      -0.062163      -0.007934       0.070098              7.850319       5.919728       0.369264       1.206596      10.435217       4.336331       7.196013          -0.000026
          488              N       5.009673       1.968722      11.821924      -0.262439      36.813272 0.51794756E+03  0.12527052E+05                                 9.276560                            7.378097       0.077892       2.041456                    0.999511      28.265558      78.368448       0.642553       0.394125      -1.095716      -0.032904       0.077348       0.054470       0.100162       0.026839       0.041330      -0.047829       0.043781       0.115830      -0.084744       0.011922       0.072822             10.707091       5.925791      -2.067462       0.383737      14.643643       2.186185      11.551839           0.043082
          489              N       4.235366       3.959542      12.312302       0.129700      28.977169 0.30493070E+03  0.63920478E+04                                 7.827637                            5.470350       0.470577       2.258567                    0.999306      21.713164      54.138825       0.793975       0.368011      -1.126535      -0.001597       0.035381       0.045966       0.058027      -0.074060       0.020391      -0.004924      -0.120301       0.060702      -0.107618       0.019694       0.087924              9.925642       5.040677      -3.661221       0.165419      17.927517       0.050940       6.808733           0.001376
          490              N       4.643976       3.449281      13.525566      -0.267425      34.179460 0.53056506E+03  0.12870258E+05                                 8.800072                            7.467477       0.636209       2.199195                    0.999276      29.014836      79.764506       0.640644       0.394131      -1.099067       0.015095      -0.079844      -0.218961       0.233552      -0.038513       0.033287      -0.152857      -0.030878      -0.278643      -0.187146       0.013590       0.173556              9.520475       5.767683      -2.377789       0.127633      12.776780      -0.765701      10.016962           0.007400
          491              N       9.855156      13.961855      13.451587      -0.269595      38.407269 0.56425930E+03  0.14059037E+05                                 9.775610                            7.894313      -0.197447       1.938074                    0.999133      29.944868      86.591031       0.593537       0.414172      -1.073237       0.051716       0.060864      -0.074396       0.109150      -0.040500      -0.014381       0.070081      -0.043840      -0.131713      -0.083387      -0.017209       0.100596             10.924729      10.675767       0.745638      -3.884948      13.582227      -1.820500       8.516193           0.037059
          492              N      11.558631      14.405822      12.007930      -0.246178      30.444668 0.47841734E+03  0.11263449E+05                                 7.985635                            6.982356       0.931833       2.313085                    0.999478      27.602416      73.777561       0.680790       0.382145      -1.112061      -0.157834       0.039741       0.147876       0.219905      -0.016862       0.093530      -0.010339      -0.232415      -0.230749      -0.170931       0.013581       0.157350              8.496333       8.398149      -0.289818      -1.941465      10.501353      -1.631251       6.589495           0.002937
          493              N      10.933588      15.494646      12.356690       0.139964      23.992452 0.29335930E+03  0.60871410E+04                                 6.811478                            5.365875       0.583056       2.301538                    0.999360      21.480507      53.196432       0.802011       0.368055      -1.127085       0.043552      -0.007676      -0.034614       0.056159       0.007784      -0.059241      -0.037126      -0.110360      -0.114093      -0.099018       0.007982       0.091037              7.696909       5.758105       0.870386      -2.154601      10.707229      -2.938611       6.625392           0.002747
          494              N       7.638585      17.391047       5.501961      -0.222563      27.374682 0.41430609E+03  0.94173647E+04                                 7.408935                            6.471635       0.745715       2.259649                    0.999692      26.833879      70.668305       0.710821       0.379086      -1.113361       0.038883       0.203658       0.037830       0.210760      -0.000082       0.025035      -0.042177       0.329674       0.087777      -0.187733       0.032334       0.155399              7.781135       9.867908      -1.309310       2.271363       7.982775      -0.277984       5.492722          -0.000265
          495              N       7.304607      19.536552       5.601305      -0.164876      25.753957 0.34294532E+03  0.76108413E+04                                 7.690813                            6.266124      -0.489116       1.915476                    0.995951      25.604485      71.899568       0.642827       0.429343      -1.054376       0.013232      -0.047702       0.000909       0.049512       0.049573       0.014613       0.008776       0.031504      -0.042703      -0.044983      -0.017888       0.062871              8.471682      10.426456      -2.619400       2.359744       9.705353      -1.380034       5.283238          -0.000127
          496              N       8.717018      17.997735       5.897223       0.173525      23.972481 0.28626448E+03  0.59137046E+04                                 6.890146                            5.355365       0.167832       2.170014                    0.999027      21.179961      52.627058       0.789173       0.375701      -1.119406      -0.000858      -0.063063      -0.000265       0.063069      -0.030434       0.043590       0.004150       0.027467      -0.208517      -0.085647       0.008855       0.076792              7.918213      11.359120      -3.028032       3.016575       7.421976      -1.251474       4.973544           0.000100
          497              N       2.328518       8.314837       5.039061      -0.301076      39.007388 0.59532224E+03  0.14966734E+05                                 9.775182                            8.019154      -0.002682       1.996848                    0.999240      30.054225      86.046387       0.601444       0.405076      -1.083995       0.081741       0.088984       0.009301       0.121187      -0.093869       0.013952       0.027619      -0.019774      -0.093131      -0.092537      -0.018284       0.110821             10.826238      13.914807       1.404637       2.662827      11.811506       1.839777       6.752402          -0.021647
          498              N       3.319258      10.195167       5.461801      -0.242384      28.405481 0.41608439E+03  0.94949362E+04                                 7.637191                            6.506596       0.688468       2.227951                    0.999759      27.375483      72.911605       0.703458       0.381555      -1.108393      -0.036664      -0.236970      -0.039047       0.242948      -0.133606      -0.001824      -0.058369       0.286871       0.083614      -0.222097       0.037415       0.184682              8.153127      12.405262       0.144733       0.789223       7.240917       0.759278       4.813201          -0.000804
          499              N       4.240963       9.200762       5.554804       0.103991      26.883934 0.31425627E+03  0.66500072E+04                                 7.456772                            5.595075       0.401722       2.226328                    0.999248      22.267970      56.133557       0.774834       0.373559      -1.120189       0.002437       0.056916      -0.042223       0.070910       0.007562       0.006576       0.013331       0.084332      -0.327010      -0.110609       0.012977       0.097632              8.755997      14.426230       2.906459       0.400058       7.595096       0.279546       4.246665           0.000766
          500              N      11.784393      10.948505       0.771501      -0.283461      37.475745 0.55243993E+03  0.13565235E+05                                 9.368885                            7.601778       0.149697       2.054933                    0.999562      28.813873      80.241820       0.635898       0.392262      -1.098078      -0.081323       0.055808       0.053571       0.112240       0.035202       0.063123       0.002152       0.002424       0.062263      -0.071422      -0.005847       0.077269             10.605766      14.616372      -1.990089      -2.124255       6.818059       2.644593      10.382867          -0.038294
          501              N      10.659315      12.009204       2.316615      -0.290506      32.609508 0.50347731E+03  0.12068264E+05                                 8.482182                            7.243208       0.609093       2.184989                    0.999640      29.050321      79.689533       0.653925       0.390763      -1.100145       0.052337      -0.125379      -0.209226       0.249468       0.030026       0.127182      -0.091843       0.187009      -0.179349      -0.194711       0.005153       0.189558              9.024982      13.500220      -1.217006      -0.225340       5.560183       1.372866       8.014544          -0.000021
          502              N       9.817840      11.643584       1.325290       0.145290      26.216704 0.29272861E+03  0.60723522E+04                                 7.268846                            5.344614       0.465528       2.256698                    0.999250      21.519108      53.329441       0.806892       0.365931      -1.128426      -0.009471       0.053947       0.031430       0.063149      -0.038071       0.021212       0.038774       0.135612      -0.040110      -0.094050       0.008290       0.085760              8.710562      14.766631      -3.003040      -1.773643       5.094262       1.475702       6.270792          -0.000956
          503              N       3.892059       1.669396      20.401432      -0.280484      36.060954 0.54746919E+03  0.13434429E+05                                 9.140813                            7.599154       0.130604       2.050242                    0.999642      28.859016      80.764645       0.631022       0.395551      -1.094027       0.011555       0.098012      -0.047493       0.109524      -0.019912      -0.032909       0.058004       0.058004       0.113242      -0.077268      -0.009072       0.086340             10.099050       6.123471      -1.564232      -0.709546      13.312552      -1.245747      10.861128           0.043519
          504              N       4.089834       3.222276      18.748519      -0.284876      32.872043 0.57036603E+03  0.14076988E+05                                 8.555600                            7.756628       0.527474       2.161928                    0.999142      29.407097      81.332531       0.627374       0.395570      -1.098942      -0.019023      -0.091774       0.201490       0.222222      -0.073439      -0.004051       0.142195      -0.094689      -0.199776      -0.162008      -0.026288       0.188296              8.913173       6.694584      -1.672853      -0.965896      11.288266       0.839329       8.756669           0.007420
          505              N       3.677492       3.742581      19.942760       0.176874      25.111517 0.30083755E+03  0.63302035E+04                                 7.199944                            5.548863       0.084557       2.136742                    0.999503      21.741064      55.598342       0.758426       0.383802      -1.106799       0.014121       0.025128      -0.046000       0.054284      -0.035223      -0.034632       0.005202      -0.159164       0.001033      -0.098212       0.009530       0.088683              8.373762       5.025827      -2.569224      -0.396132      13.707377      -0.515312       6.388082           0.001521
          506              N      15.133504       9.516159      19.826506      -0.278289      38.186188 0.58545002E+03  0.14651420E+05                                 9.655356                            7.962778      -0.115814       1.972597                    0.998772      29.484755      84.115983       0.602623       0.406135      -1.083710       0.064062      -0.036730      -0.069104       0.101136       0.045939       0.030075      -0.011034      -0.059738      -0.039659      -0.066945       0.005211       0.061733             10.925242      12.967827      -1.560394      -4.108825      10.978447       2.634809       8.829452          -0.031065
          507              N      17.215737       9.451874      18.790793      -0.276174      30.336542 0.51156888E+03  0.12244872E+05                                 7.966336                            7.210502       0.728107       2.230771                    0.999812      28.499648      76.757356       0.671425       0.381117      -1.113037      -0.194158      -0.057120       0.067046       0.213203      -0.011863       0.067987       0.057788      -0.327123      -0.093236      -0.182706      -0.011327       0.194033              8.280940       8.762842      -1.072456      -1.943340       9.481407       1.294420       6.598570           0.000871
          508              N      16.523525       8.242517      18.750633       0.183778      25.996733 0.30570998E+03  0.64501806E+04                                 7.389024                            5.589097       0.089227       2.143092                    0.999383      21.555773      54.964002       0.757598       0.383182      -1.108695       0.040656       0.020273      -0.044723       0.063750      -0.010050      -0.042304       0.056064      -0.053270      -0.166823      -0.092820       0.006402       0.086419              8.779501      10.304457      -3.862389      -2.941807      10.212981       2.606542       5.821065           0.000491
          509              N       1.703475       8.021538       2.291251      -0.255105      33.568142 0.53158523E+03  0.12960727E+05                                 8.742184                            7.513159       0.027270       2.027306                    0.999210      28.419218      79.512636       0.630879       0.398202      -1.091212       0.044151       0.059637      -0.065388       0.098901      -0.056628       0.029714       0.024759      -0.005220      -0.126744      -0.077663      -0.000213       0.077876              9.444639       9.512783      -0.424903      -2.094153       9.615207      -3.039548       9.205926          -0.024487
          510              N       3.155068       8.752777       0.752477      -0.340210      31.532221 0.54486985E+03  0.13229201E+05                                 8.087556                            7.380322       0.781023       2.227050                    0.999454      29.463985      79.528541       0.672940       0.374877      -1.119331      -0.205643      -0.003661       0.147576       0.253142      -0.099976       0.127627      -0.051664      -0.182364      -0.163378      -0.191822      -0.013152       0.204974              8.298228       8.156463      -1.259875      -0.627154       9.906132      -2.183687       6.832089          -0.003184
          511              N       2.056112       9.526204       0.729227       0.231125      23.283081 0.27147134E+03  0.55860596E+04                                 6.901096                            5.320525       0.048205       2.132418                    0.999488      21.188044      54.168850       0.761217       0.391036      -1.097978       0.048429       0.023309      -0.027851       0.060534      -0.027074      -0.011206      -0.054762      -0.046791      -0.009950      -0.062311      -0.007588       0.069899              7.842091       5.913748       0.370292      -1.205497      10.422955      -4.330617       7.189569          -0.000407
          512              N       4.319327      18.120278       1.253424      -0.262395      36.810445 0.51790489E+03  0.12525751E+05                                 9.276029                            7.377758       0.078007       2.041512                    0.999511      28.264415      78.364207       0.642573       0.394121      -1.095720       0.032901      -0.077312       0.054477       0.100137       0.026812      -0.041313       0.047845       0.043748       0.115840      -0.084724       0.011901       0.072823             10.706054       5.925556      -2.067348      -0.383890      14.640598      -2.185263      11.552009           0.043114
          513              N       5.093634      16.129458       1.743803       0.129669      28.976220 0.30493306E+03  0.63921046E+04                                 7.827367                            5.470381       0.470824       2.258651                    0.999306      21.713196      54.138799       0.793971       0.368012      -1.126535       0.001633      -0.035380       0.045965       0.058028      -0.074085      -0.020380       0.004931      -0.120335       0.060711      -0.107645       0.019693       0.087952              9.924427       5.040454      -3.660914      -0.165455      17.923774      -0.050866       6.809053           0.001415
          514              N       4.685024      16.639719       2.957066      -0.267360      34.172480 0.53043588E+03  0.12866250E+05                                 8.798619                            7.466385       0.636593       2.199351                    0.999277      29.012038      79.752251       0.640719       0.394112      -1.099088      -0.015043       0.079868      -0.218899       0.233500      -0.038531      -0.033290       0.152842      -0.030874      -0.278412      -0.187087       0.013543       0.173544              9.518571       5.766829      -2.377191      -0.127688      12.772593       0.765434      10.016293           0.007444
          515              N      18.131844       6.127145       2.883087      -0.272076      38.392305 0.56406484E+03  0.14049214E+05                                 9.763931                            7.886139      -0.183349       1.942291                    0.999153      29.935667      86.473333       0.594774       0.413458      -1.073989      -0.052821      -0.061119      -0.074503       0.109891      -0.041223       0.013791      -0.069594      -0.043483      -0.128533      -0.082555      -0.017635       0.100191             10.911119      10.659590       0.741874       3.878559      13.567065       1.817500       8.506703          -0.018016
          516              N      16.428369       5.683178       1.439430      -0.246649      30.451517 0.47859324E+03  0.11268250E+05                                 7.985575                            6.982858       0.931806       2.312812                    0.999482      27.609838      73.791525       0.680903       0.382060      -1.112160       0.158005      -0.039780       0.147944       0.220081      -0.016871      -0.093535       0.010387      -0.232373      -0.230535      -0.170907       0.013602       0.157305              8.495774       8.396633      -0.291395       1.940469      10.501472       1.630244       6.589217          -0.000409
          517              N      17.053412       4.594354       1.788190       0.139928      23.988989 0.29333433E+03  0.60863846E+04                                 6.810147                            5.365343       0.582785       2.301433                    0.999360      21.480306      53.191790       0.802133       0.368013      -1.127137      -0.043587       0.007703      -0.034638       0.056205       0.007846       0.059204       0.037161      -0.110493      -0.114176      -0.099016       0.007878       0.091138              7.694867       5.757273       0.868988       2.154252      10.702871       2.936632       6.624458          -0.000408
          518              N       1.690415       2.697953      16.070461      -0.222622      27.375730 0.41432357E+03  0.94178491E+04                                 7.409083                            6.471712       0.745922       2.259698                    0.999692      26.834689      70.670469       0.710827       0.379079      -1.113368      -0.038898      -0.203691       0.037759       0.210782      -0.000086      -0.025046       0.042157       0.329694       0.087839      -0.187744       0.032340       0.155404              7.781403       9.868104      -1.309400      -2.271508       7.983313       0.277899       5.492793          -0.000306
          519              N       2.024393       0.552447      16.169805      -0.164898      25.753612 0.34294469E+03  0.76108132E+04                                 7.690757                            6.266129      -0.489030       1.915514                    0.995950      25.604238      71.898480       0.642826       0.429344      -1.054377      -0.013264       0.047702       0.000867       0.049519       0.049577      -0.014618      -0.008782       0.031455      -0.042761      -0.044970      -0.017908       0.062879              8.471677      10.426211      -2.619287      -2.359801       9.705527       1.380085       5.283292          -0.000143
          520              N       0.611982       2.091265      16.465723       0.173511      23.972327 0.28626129E+03  0.59136109E+04                                 6.890084                            5.355299       0.167837       2.170016                    0.999027      21.179885      52.626411       0.789187       0.375696      -1.119412       0.000851       0.063048      -0.000293       0.063054      -0.030432      -0.043607      -0.004152       0.027485      -0.208511      -0.085656       0.008855       0.076801              7.918251      11.359013      -3.028053      -3.016704       7.422127       1.251501       4.973613           0.000083
          521              O       9.743208      11.408543      14.918495      -0.659185      64.361336 0.95413906E+03  0.26596543E+05                                13.230894                            9.873999      -0.434444       1.864417                    0.993860      32.077533      92.176306       0.573438       0.383183      -1.115414      -0.163072      -0.059995      -0.049507       0.180674      -0.026699      -0.045750      -0.045705      -0.089001       0.177018      -0.102111       0.010234       0.091878             17.056059      24.099267      -9.939218       5.075615      16.096323      -4.662955      10.972586           0.009710
          522              O      11.066060      10.295612      17.085037      -0.785220      57.005527 0.10843159E+04  0.31343289E+05                                12.153218                           10.499410      -0.523590       1.798103                    0.996663      35.080208     104.121158       0.555792       0.381246      -1.111981       0.003833       0.013463      -0.014804       0.020374      -0.042910       0.092967       0.080111       0.089250      -0.101140      -0.155206       0.036628       0.118578             13.936389       9.620174      -1.196516       2.667485      12.612338      -5.630726      19.576653           0.020534
          523              O      11.970973      10.572841      13.591091      -0.791725      56.267255 0.11453283E+04  0.33450596E+05                                11.915214                           10.679949      -0.485671       1.811498                    0.996249      34.888960     102.954074       0.561555       0.373456      -1.121494       0.063138       0.015317      -0.018988       0.067687      -0.028487      -0.055210      -0.108189       0.084984      -0.140039      -0.158252       0.064243       0.094009             13.028744      11.817565      -1.157576      -3.248896      13.189648      -0.652980      14.079020           0.036170
          524              O      10.737679       8.776884      14.597212      -0.787511      53.635717 0.96745579E+03  0.27117218E+05                                11.570225                            9.808157      -0.626072       1.797676                    0.996537      32.914907      95.485351       0.586026       0.372885      -1.120723       0.015136       0.042376      -0.001590       0.045026      -0.029470      -0.023176       0.013607       0.021979      -0.097653      -0.040823      -0.015033       0.055856             13.280162      11.588459       3.016191      -3.790684      15.154663      -4.875400      13.097363           0.037071
          525              O      13.334873      10.150972      15.732269      -0.814907      46.842869 0.91688097E+03  0.25238604E+05                                10.461195                            9.505945      -0.318212       1.902754                    0.995201      32.153662      91.034491       0.602067       0.369580      -1.128488       0.008490       0.049610       0.007563       0.050896       0.030295       0.002129      -0.003356       0.089892       0.158533      -0.080735       0.027736       0.052999             11.422845      12.104025      -1.567270       0.926244      13.201337      -1.415885       8.963171           0.007737
          526              O      13.258375       9.146522      11.747945      -0.643879      58.682524 0.95112212E+03  0.26457464E+05                                12.392659                            9.860342      -0.446709       1.866977                    0.993699      31.557344      90.208223       0.574401       0.383335      -1.116736       0.154816       0.022036      -0.028492       0.158951      -0.012843       0.021686       0.021764      -0.155787       0.156376      -0.108468       0.034481       0.073987             14.818895      14.523452       1.853869      -7.865032      10.017930      -2.714358      19.915304           0.007840
          527              O      11.831038       6.952803      12.707564      -0.757442      52.191016 0.11174527E+04  0.32622894E+05                                11.415013                           10.671085      -0.623808       1.760126                    0.996260      35.784113     107.573266       0.549027       0.382137      -1.108683      -0.066387      -0.033363       0.020596       0.077101       0.113727      -0.042542       0.068969       0.099144       0.145320      -0.177345       0.077311       0.100034             11.749185       8.490968      -0.035590       0.002508      13.612345      -1.002385      13.144243          -0.029475
          528              O      13.301288       8.051671      14.390070      -0.751448      48.661823 0.95481732E+03  0.26625461E+05                                10.790084                            9.681337      -0.577175       1.822320                    0.996074      32.264566      92.791310       0.596688       0.368113      -1.126435      -0.028094      -0.029843      -0.043301       0.059622       0.014176       0.002509      -0.029643      -0.008203      -0.010821      -0.033060      -0.000582       0.033642             11.829505       9.059436       1.151410       1.923857      10.158167       0.969587      16.270910           0.082536
          529              O      13.495331       5.640991      15.725928      -0.774613      56.029427 0.11995753E+04  0.35650511E+05                                11.987558                           11.064654      -0.621704       1.752023                    0.996778      36.580508     110.990106       0.538503       0.382718      -1.108146       0.035307       0.048626      -0.018535       0.062886       0.024878       0.000785      -0.041355       0.012166      -0.506750      -0.175736       0.063288       0.112448             12.618021      10.421762      -0.607131      -0.876339      12.590752      -2.556782      14.841550          -0.023721
          530              O      11.056731       6.420444      15.368713      -0.739191      45.132142 0.90016651E+03  0.24771469E+05                                10.356190                            9.507736      -0.480037       1.854889                    0.994984      32.154582      92.316273       0.591037       0.376585      -1.118367       0.031521      -0.049600      -0.006473       0.059124       0.001540      -0.006685      -0.026748       0.032945       0.077256      -0.040224       0.002287       0.037937             11.106201      11.101854      -3.653536       0.257087      12.577315      -2.285884       9.639433           0.104825
          531              O      11.564228       4.461767      17.374614      -0.642122      65.119770 0.99273082E+03  0.27950871E+05                                13.345334                           10.092862      -0.493193       1.841464                    0.994333      32.299086      93.310805       0.565345       0.384794      -1.114128      -0.126865      -0.089088      -0.037508       0.159494      -0.087522      -0.062767      -0.036860      -0.086353       0.096897      -0.143811       0.062215       0.081596             16.955406      12.448457       7.518671      -2.071548      28.518460      -3.861763       9.899302           0.003343
          532              O      11.312345       6.962847      18.408213      -0.815463      59.043166 0.12149635E+04  0.36004484E+05                                12.314959                           11.006753      -0.571803       1.777510                    0.997970      35.834247     106.444593       0.552747       0.373927      -1.121370      -0.063906      -0.037581      -0.007782       0.074545       0.125532       0.017707      -0.018272      -0.036906       0.183723      -0.160400       0.063984       0.096416             13.512921      10.435063       1.309741      -1.528407      16.624268      -0.429565      13.479431           0.035806
          533              O      12.234051       9.401652      19.321332      -0.677995      59.971591 0.98284443E+03  0.27520840E+05                                12.484292                            9.960133      -0.315171       1.897562                    0.994213      32.078776      91.520576       0.577900       0.378510      -1.122079       0.159662       0.046836       0.038361       0.170755      -0.039496      -0.052204      -0.018365      -0.158833       0.114298      -0.126191       0.054444       0.071747             14.819584      12.676881       2.508645       6.409858      10.709949       3.937229      21.071922          -0.026254
          534              O       9.689099       8.055689      16.704571      -0.804478      47.698411 0.92740583E+03  0.25655413E+05                                10.683745                            9.627385      -0.395320       1.870108                    0.995422      32.752945      93.605556       0.590770       0.374781      -1.122179      -0.051163      -0.005364       0.008343       0.052116       0.008950       0.038258      -0.050653       0.001899      -0.171803      -0.093005       0.037408       0.055597             11.504039       9.529187       0.307510       0.335077       8.526693       0.169352      16.456238           0.002670
          535              O      12.868423       8.017520      16.888463      -0.758615      53.246385 0.96292690E+03  0.26913512E+05                                11.567937                            9.809071      -0.629478       1.805335                    0.996233      32.345824      93.189608       0.584838       0.374709      -1.121234      -0.036299      -0.001668       0.027541       0.045595       0.020543      -0.006875       0.036259      -0.020807      -0.002661      -0.042744      -0.001486       0.044230             13.707895      11.612690       3.677682      -4.496540      13.989689      -4.642323      15.521307           0.036036
          536              O      15.172686       8.529789      15.998595      -0.864000      45.253823 0.79863890E+03  0.21010982E+05                                 9.952133                            8.613984       0.593415       2.195544                    0.997606      31.186663      83.344194       0.668223       0.348409      -1.157625       0.083821      -0.023473       0.021762       0.089725       0.025234       0.013156      -0.002707       0.024374      -0.081314      -0.033017      -0.009932       0.042949             11.095993      16.786785       1.642763       2.041415       7.863590      -1.266426       8.637603           0.011187
          537              O       8.834563       7.224004      14.563393      -0.836158      42.470510 0.73922445E+03  0.19179399E+05                                 9.589908                            8.338105       0.641565       2.184479                    0.999103      31.940960      86.284459       0.669357       0.352687      -1.147853      -0.089968      -0.028068      -0.029609       0.098787      -0.019695       0.022085       0.015561       0.056743      -0.036695      -0.044329      -0.001525       0.045854             10.334813      14.828403       1.535000       4.738235       7.112955       0.593157       9.063081           0.029947
          538              O      18.243792       8.680457       4.349995      -0.677382      64.997402 0.96488489E+03  0.26957835E+05                                13.280167                            9.903221      -0.394010       1.873619                    0.993845      32.290384      92.740832       0.575159       0.381161      -1.117456       0.160483       0.058966      -0.049799       0.178078      -0.028002       0.047198       0.045850      -0.080604       0.202058      -0.103821       0.006562       0.097259             17.127642      24.211020      -9.993031      -5.106137      16.160819       4.687618      11.011086          -0.009744
          539              O      16.920940       9.793387       6.516537      -0.779498      56.950215 0.10832659E+04  0.31311593E+05                                12.157821                           10.504258      -0.538991       1.794157                    0.996636      35.037458     104.059752       0.554765       0.381968      -1.111233      -0.005712      -0.013598      -0.016161       0.021879      -0.043564      -0.097246      -0.079537       0.083417      -0.106150      -0.157583       0.037140       0.120443             13.941383       9.625562      -1.194987      -2.666454      12.611543       5.628167      19.587045           0.013643
          540              O      16.016027       9.516159       3.022591      -0.786394      55.845760 0.11346601E+04  0.33058168E+05                                11.859378                           10.633641      -0.486864       1.813334                    0.996244      34.714464     102.279630       0.562553       0.373705      -1.121423      -0.063276      -0.014450      -0.018409       0.067465      -0.026311       0.056700       0.103714       0.078987      -0.137824      -0.152844       0.059524       0.093320             12.964947      11.760905      -1.149731       3.232038      13.117482       0.646140      14.016454           0.027060
          541              O      17.249321      11.312116       4.028712      -0.787690      53.705531 0.96899097E+03  0.27171197E+05                                11.580389                            9.816341      -0.623259       1.798015                    0.996617      32.939723      95.578677       0.585742       0.372916      -1.120692      -0.015498      -0.042405      -0.001250       0.045166      -0.029579       0.023230      -0.013858       0.020125      -0.097340      -0.040869      -0.014846       0.055715             13.293153      11.600911       3.017714       3.799447      15.160765       4.878632      13.117784           0.031111
          542              O      14.652127       9.938028       5.163769      -0.822320      47.244056 0.92661609E+03  0.25572565E+05                                10.511052                            9.548174      -0.296288       1.906228                    0.995458      32.334179      91.646935       0.601533       0.368954      -1.129031      -0.008554      -0.048445       0.007755       0.049802       0.031320      -0.001215       0.003963       0.088862       0.169253      -0.082692       0.026151       0.056541             11.480134      12.171529      -1.578010      -0.930830      13.264249       1.424307       9.004624           0.009698
          543              O      14.728625      10.942478       1.179445      -0.648464      59.104560 0.95866797E+03  0.26722212E+05                                12.450850                            9.898682      -0.448065       1.864690                    0.993793      31.681671      90.680070       0.573303       0.383281      -1.116688      -0.154850      -0.020838      -0.028824       0.158883      -0.012862      -0.019662      -0.023879      -0.161315       0.152322      -0.109989       0.032901       0.077088             14.897392      14.592945       1.869041       7.918126      10.063103       2.739456      20.036127          -0.027807
          544              O      16.155962      13.136197       2.139064      -0.758280      52.177769 0.11170895E+04  0.32608278E+05                                11.411005                           10.667677      -0.621795       1.760623                    0.996304      35.783302     107.549528       0.549267       0.382017      -1.108816       0.065211       0.032490       0.020856       0.075783       0.113143       0.042469      -0.068041       0.095545       0.143980      -0.175568       0.076552       0.099016             11.745019       8.488328      -0.032477      -0.002258      13.604055       1.005078      13.142673          -0.028765
          545              O      14.685712      12.037329       3.821570      -0.750531      48.652087 0.95443342E+03  0.26612735E+05                                10.790688                            9.680768      -0.579187       1.821867                    0.996065      32.255627      92.769534       0.596564       0.368218      -1.126327       0.028400       0.029071      -0.043233       0.059336       0.015103      -0.002721       0.029896      -0.009928      -0.010043      -0.033533      -0.001094       0.034627             11.831328       9.057072       1.152356      -1.921803      10.157070      -0.971617      16.279843           0.081502
          546              O      14.491669      14.448009       5.157428      -0.775806      56.137190 0.12024800E+04  0.35758963E+05                                12.002095                           11.077271      -0.620318       1.751905                    0.996792      36.624253     111.162467       0.538245       0.382665      -1.108169      -0.035519      -0.048832      -0.018660       0.063201       0.024509      -0.002220       0.040812       0.012316      -0.509243      -0.176418       0.064182       0.112236             12.633821      10.432890      -0.607743       0.878322      12.605155       2.560718      14.863419          -0.023002
          547              O      16.930269      13.668556       4.800213      -0.739698      45.100878 0.89939640E+03  0.24743393E+05                                10.348355                            9.501437      -0.477040       1.855830                    0.995009      32.146470      92.260803       0.591479       0.376408      -1.118570      -0.031913       0.049616      -0.006621       0.059363       0.001541       0.006361       0.026208       0.031723       0.076466      -0.039242       0.001913       0.037329             11.096798      11.092914      -3.649223      -0.253916      12.565963       2.280491       9.631516           0.104836
          548              O      16.422772      15.627233       6.806114      -0.642058      65.125236 0.99286118E+03  0.27955432E+05                                13.345824                           10.093455      -0.493514       1.841293                    0.994346      32.301402      93.318678       0.565335       0.384789      -1.114133       0.126724       0.089212      -0.037782       0.159516      -0.087545       0.062730       0.036854      -0.086252       0.096281      -0.143727       0.062032       0.081695             16.955053      12.449941       7.519991       2.072696      28.515591       3.862872       9.899628           0.002780
          549              O      16.674655      13.126153       7.839713      -0.812336      58.812647 0.12092539E+04  0.35794675E+05                                12.286134                           10.983479      -0.576931       1.777140                    0.997925      35.755318     106.165068       0.553110       0.374105      -1.121188       0.064318       0.037081      -0.007547       0.074624       0.124778      -0.016655       0.017363      -0.035753       0.182715      -0.159114       0.063364       0.095750             13.479129      10.416807       1.304359       1.525486      16.571059       0.427452      13.449523           0.036802
          550              O      15.752949      10.687348       8.752832      -0.671840      59.758930 0.97929881E+03  0.27403378E+05                                12.468004                            9.952564      -0.330506       1.893910                    0.994173      32.016216      91.383514       0.577074       0.379303      -1.121222      -0.160946      -0.046583       0.037935       0.171793      -0.038671       0.054833       0.019120      -0.159097       0.118424      -0.128096       0.056445       0.071651             14.794679      12.654618       2.498228      -6.384966      10.696954      -3.923866      21.032464           0.017571
          551              O      18.297901      12.033311       6.136071      -0.801783      47.737290 0.92831736E+03  0.25692577E+05                                10.700361                            9.640603      -0.412436       1.865343                    0.995338      32.746123      93.674967       0.589456       0.375442      -1.121438       0.051176       0.005607       0.008201       0.052131       0.010093      -0.039084       0.052338       0.005110      -0.173128      -0.095240       0.039250       0.055990             11.523264       9.543569       0.308291      -0.332091       8.539538      -0.168951      16.486685           0.006956
          552              O      15.118577      12.071480       6.319963      -0.758953      53.266513 0.96320500E+03  0.26924074E+05                                11.571558                            9.810674      -0.628574       1.805394                    0.996232      32.358829      93.241474       0.584755       0.374723      -1.121188       0.036250       0.001120       0.027049       0.045243       0.020812       0.006169      -0.036018      -0.020964      -0.004423      -0.042320      -0.002008       0.044327             13.713610      11.618418       3.679449       4.501869      13.995081       4.644099      15.527330           0.035742
          553              O      12.814314      11.559211       5.430095      -0.865085      45.326858 0.80018426E+03  0.21062229E+05                                 9.962994                            8.622315       0.592971       2.194974                    0.997621      31.211465      83.436810       0.667887       0.348409      -1.157602      -0.083253       0.022955       0.021477       0.088990       0.025035      -0.013022       0.003218       0.024180      -0.081379      -0.033200      -0.009440       0.042639             11.108920      16.809482       1.643081      -2.044645       7.871213       1.268012       8.646064           0.010946
          554              O       0.494437      12.864996       3.994893      -0.835460      42.411404 0.73796024E+03  0.19137922E+05                                 9.580338                            8.330161       0.641909       2.184809                    0.999101      31.922236      86.207200       0.669791       0.352619      -1.147938       0.089607       0.027556      -0.029999       0.098431      -0.019947      -0.021552      -0.015856       0.056960      -0.035734      -0.044531      -0.001059       0.045590             10.324160      14.810766       1.534122      -4.732397       7.105938      -0.593704       9.055777           0.030383
          555              O       8.914792       1.364043      16.787005      -0.658572      64.322989 0.95355470E+03  0.26576438E+05                                13.226633                            9.871709      -0.434597       1.864540                    0.993854      32.067031      92.142397       0.573435       0.383240      -1.115362       0.162893      -0.060074       0.049457       0.180524       0.026742      -0.045618       0.045681      -0.089282       0.177300      -0.102174       0.010274       0.091900             17.049581      24.088337       9.933612       5.073758      16.089613       4.661866      10.970792           0.008703
          556              O       7.591940       0.251112      14.620463      -0.782067      56.977985 0.10838189E+04  0.31330187E+05                                12.157172                           10.503181      -0.533830       1.795520                    0.996612      35.059425     104.114292       0.555116       0.381695      -1.111481      -0.004024       0.014176       0.015446       0.021348       0.043905       0.094620      -0.080451       0.087990      -0.101483      -0.156857       0.037276       0.119582             13.940523       9.624980       1.194799       2.667041      12.611828       5.627742      19.584760           0.019618
          557              O       6.687027       0.528341      18.114409      -0.791993      56.311604 0.11464377E+04  0.33492158E+05                                11.922334                           10.685670      -0.486900       1.810908                    0.996253      34.906532     103.030635       0.561344       0.373495      -1.121430      -0.062995       0.015294       0.018722       0.067474       0.028995      -0.055136       0.108672       0.085569      -0.139609      -0.158885       0.064888       0.093996             13.037241      11.824846       1.158640      -3.252190      13.196059       0.653771      14.090818           0.036680
          558              O       7.920321      18.821384      17.108288      -0.787291      53.620507 0.96709101E+03  0.27104487E+05                                11.568416                            9.806505      -0.626257       1.797711                    0.996536      32.908799      95.463785       0.586057       0.372900      -1.120710      -0.015242       0.042423       0.001607       0.045107       0.029391      -0.023061      -0.013639       0.021966      -0.097598      -0.040757      -0.014980       0.055737             13.278853      11.586085      -3.014550      -3.791769      15.148572       4.875570      13.101902           0.037036
[truncated: 22,227 more chars]
