# Supplementary material for: A collection of forcefield precursors for metal–organic frameworks
Source: RSC Adv. 2019 Nov 13;9(63):36492–507. doi: 10.1039/c9ra07327b (PMC9075174; doi:10.1039/c9ra07327b)
Supplement: RA-009-C9RA07327B-s4742 [file RA-009-C9RA07327B-s4742.xyz]

  480
jmolscript: load "" {1 1 1} spacegroup "x,y,z" unitcell [{     13.102000     0.000000     0.000000 }, {     -1.785926    26.042836     0.000000 }, {      0.000000     0.000000    26.279000 }]
Tb     5.806750    16.057231    18.654937     1.941675
Tb     6.699713     3.035813    20.763563     1.941675
Tb     4.616361    23.007023     5.515437     1.941678
Tb     5.509324     9.985605     7.624063     1.941676
V     10.040771    18.113313     5.358025     1.445179
V     10.498872    14.874105     5.081570     1.490900
V     -0.270737    16.968470     4.049594     1.491418
V      0.084540    15.146513     6.428106     1.491879
V     -0.375330    18.371398     6.719803     1.444806
V     10.397649    16.277554     7.751517     1.454263
V     10.933734     5.091895     7.781475     1.445308
V     11.391835     1.852687     8.057930     1.490984
V      0.622226     3.947052     9.089906     1.491731
V      0.977503     2.125095     6.711394     1.491747
V      0.517633     5.349980     6.419697     1.444517
V     11.290612     3.256136     5.387983     1.454199
V      0.382340    20.950941    18.497525     1.445511
V     -0.075761    24.190149    18.221070     1.490937
V     10.693848    22.095784    17.189094     1.491862
V     10.338571    23.917741    19.567606     1.491736
V     10.798441    20.692856    19.859303     1.444650
V      0.025462    22.786700    20.891017     1.454144
V      1.275303     7.929523    20.920975     1.445223
V      0.817202    11.168731    21.197430     1.490728
V     11.586811     9.074366    22.229406     1.491566
V     11.231534    10.896323    19.850894     1.491979
V     11.691404     7.671438    19.559197     1.444762
V      0.918425     9.765282    18.527483     1.454440
H     11.591043    17.524224    10.306624     0.092525
H     -0.364981    18.524269     9.791555     0.088748
H      1.734173    17.623187     8.808721     0.080962
H      1.965380    16.047596     8.619512     0.073313
H      0.203593    14.417314     9.515626     0.093243
H     11.931865    15.018904    10.099020     0.091529
H      0.707469    18.227381    11.560132     0.063964
H      2.023792    17.813300    10.745483     0.076978
H     10.559123    14.669930     1.989320     0.086210
H     11.653289    15.737686     1.500531     0.084189
H     11.221766    18.266445     1.755437     0.083935
H      9.854407    18.756050     2.430808     0.079694
H      8.131270    17.097122     3.119317     0.080162
H      8.392612    15.521530     3.037852     0.074012
H      8.563134    18.365408     0.320604     0.086281
H      7.475402    17.318486     0.882974     0.090882
H      8.637948    18.860222    24.581377     0.123979
H      8.028334    18.349782    22.203127     0.091919
H      6.748883    14.672534    22.804916     0.146321
H      7.296257    14.982444    25.251491     0.112779
H      4.917495    15.891339    13.741289     0.122414
H      3.719512    16.490324    11.794015     0.114797
H      0.748138    17.959140    14.093428     0.109466
H      1.941833    17.365363    16.069609     0.112775
H      4.124436    19.125859    17.864464     0.115067
H      3.604166    21.248350    18.518811     0.116313
H      7.515013    21.956715    19.196809     0.145451
H      7.961733    19.836828    18.484649     0.123182
H      8.289101     0.065107    20.174388     0.119424
H      7.017727    23.954201    19.309809     0.118495
H      3.157910    22.941134    19.682971     0.140661
H      2.656398    25.019353    20.384620     0.128655
H      2.504762    18.078937    19.404414     0.113672
H      0.237574    17.857573    19.075926     0.128050
H      0.522375    13.914687    19.843273     0.140324
H      2.780991    14.261057    20.321551     0.113887
H      9.016676    17.407032    18.968182     0.124775
H     11.215375    17.576310    19.625157     0.119781
H     11.814986    13.800099    18.526695     0.132526
H      9.655952    13.682906    17.738325     0.116931
H      0.727052    15.649140    11.546993     0.278907
H      9.677395    15.987697     0.233883     0.263517
H     12.484006     4.502806     2.832876     0.092525
H      0.527982     5.502851     3.347945     0.088749
H      2.627136     4.601769     4.330779     0.080963
H      2.858343     3.026178     4.519988     0.073313
H      1.096556     1.395896     3.623874     0.093244
H     12.824828     1.997486     3.040480     0.091529
H      1.600432     5.205963     1.579368     0.063964
H      2.916755     4.791882     2.394017     0.076978
H     11.452086     1.648512    11.150180     0.086211
H     12.546252     2.716268    11.638969     0.084188
H     12.114729     5.245027    11.384063     0.083934
H     10.747370     5.734632    10.708692     0.079694
H      9.024233     4.075704    10.020183     0.080162
H      9.285575     2.500112    10.101648     0.074013
H      9.456097     5.343990    12.818896     0.086281
H      8.368365     4.297068    12.256526     0.090882
H      9.530911     5.838804    14.837123     0.123979
H      8.921297     5.328364    17.215373     0.091919
H      7.641846     1.651116    16.613584     0.146321
H      8.189220     1.961026    14.167009     0.112779
H      5.810458     2.869921    25.677211     0.122414
H      4.612475     3.468906     1.345485     0.114796
H      1.641101     4.937722    25.325072     0.109466
H      2.834796     4.343945    23.348892     0.112775
H      5.017399     6.104441    21.554036     0.115067
H      4.497129     8.226932    20.899689     0.116315
H      8.407976     8.935297    20.221691     0.145451
H      8.854696     6.815410    20.933851     0.123181
H      7.396138    13.086525    19.244112     0.119424
H      7.910690    10.932783    20.108691     0.118494
H      4.050873     9.919716    19.735529     0.140661
H      3.549361    11.997935    19.033880     0.128655
H      3.397725     5.057519    20.014086     0.113672
H      1.130537     4.836155    20.342574     0.128050
H      1.415338     0.893269    19.575227     0.140322
H      3.673954     1.239639    19.096949     0.113887
H      9.909639     4.385614    20.450318     0.124774
H     12.108338     4.554892    19.793343     0.119780
H     12.707949     0.778681    20.891805     0.132526
H     10.548915     0.661488    21.680175     0.116931
H      1.620015     2.627722     1.592507     0.278908
H     10.570358     2.966279    12.905617     0.263518
H     -1.167932    21.540030    23.446124     0.092525
H     10.788092    20.539985    22.931055     0.088747
H      8.688938    21.441067    21.948221     0.080962
H      8.457731    23.016658    21.759012     0.073313
H     10.219518    24.646940    22.655126     0.093243
H     -1.508754    24.045350    23.238520     0.091529
H      9.715642    20.836873    24.699632     0.063964
H      8.399319    21.250954    23.884983     0.076978
H     -0.136012    24.394324    15.128820     0.086210
H     -1.230178    23.326568    14.640031     0.084187
H     -0.798655    20.797809    14.894937     0.083934
H      0.568704    20.308204    15.570308     0.079692
H      2.291841    21.967132    16.258817     0.080160
H      2.030499    23.542724    16.177352     0.074013
H      1.859977    20.698846    13.460104     0.086281
H      2.947709    21.745768    14.022474     0.090881
H      1.785163    20.204032    11.441877     0.123979
H      2.394777    20.714472     9.063627     0.091919
H      3.674228    24.391720     9.665416     0.146321
H      3.126854    24.081810    12.111991     0.112779
H      5.505616    23.172915     0.601789     0.122414
H      6.703599    22.573930    24.933515     0.114796
H      9.674973    21.105114     0.953928     0.109466
H      8.481278    21.698891     2.930108     0.112775
H      6.298675    19.938395     4.724964     0.115066
H      6.818945    17.815904     5.379311     0.116314
H      2.908098    17.107539     6.057310     0.145451
H      2.461378    19.227426     5.345149     0.123181
H      3.919936    12.956311     7.034888     0.119425
H      3.405384    15.110053     6.170309     0.118494
H      7.265201    16.123120     6.543471     0.140660
H      7.766713    14.044901     7.245120     0.128655
H      7.918349    20.985317     6.264914     0.113672
H     10.185537    21.206681     5.936426     0.128050
H      9.900736    25.149567     6.703773     0.140322
H      7.642120    24.803197     7.182051     0.113887
H      1.406435    21.657222     5.828682     0.124774
H     -0.792264    21.487944     6.485657     0.119779
H     -1.391875    25.264155     5.387195     0.132525
H      0.767159    25.381348     4.598825     0.116931
H      9.696059    23.415114    24.686493     0.278907
H      0.745716    23.076557    13.373383     0.263518
H     -0.274969     8.518612    15.972376     0.092524
H     11.681055     7.518567    16.487445     0.088748
H      9.581901     8.419649    17.470279     0.080962
H      9.350694     9.995240    17.659488     0.073311
H     11.112481    11.625522    16.763374     0.093243
H     -0.615791    11.023932    16.179980     0.091528
H     10.608605     7.815455    14.718868     0.063964
H      9.292282     8.229536    15.533517     0.076978
H      0.756951    11.372906    24.289680     0.086210
H     -0.337215    10.305150    24.778469     0.084188
H      0.094308     7.776391    24.523563     0.083934
H      1.461667     7.286786    23.848192     0.079693
H      3.184804     8.945714    23.159683     0.080161
H      2.923462    10.521306    23.241148     0.074012
H      2.752940     7.677428    25.958396     0.086281
H      3.840672     8.724350    25.396026     0.090881
H      2.678126     7.182614     1.697623     0.123978
H      3.287740     7.693054     4.075873     0.091919
H      4.567191    11.370302     3.474084     0.146321
H      4.019817    11.060392     1.027509     0.112779
H      6.398579    10.151497    12.537711     0.122414
H      7.596562     9.552512    14.484985     0.114796
H     10.567936     8.083696    12.185572     0.109465
H      9.374241     8.677473    10.209392     0.112775
H      7.191638     6.916977     8.414536     0.115066
H      7.711908     4.794486     7.760189     0.116314
H      3.801061     4.086121     7.082191     0.145450
H      3.354341     6.206008     7.794351     0.123181
H      3.026973    25.977729     6.104612     0.119424
H      4.298347     2.088635     6.969191     0.118495
H      8.158164     3.101702     6.596029     0.140660
H      8.659676     1.023483     5.894380     0.128655
H      8.811312     7.963899     6.874586     0.113673
H     11.078500     8.185263     7.203074     0.128049
H     10.793699    12.128149     6.435727     0.140323
H      8.535083    11.781779     5.957449     0.113887
H      2.299398     8.635804     7.310818     0.124775
H      0.100699     8.466526     6.653843     0.119780
H     -0.498912    12.242737     7.752305     0.132526
H      1.660122    12.359930     8.540675     0.116931
H     10.589022    10.393696    14.732007     0.278907
H      1.638679    10.055139    26.045117     0.263518
C     -0.834770    17.675273     9.599719    -0.057995
C      1.289635    16.768982     8.574838    -0.053894
C      0.187391    16.487719     9.568184     0.188558
C     -0.465780    15.141305     9.415766    -0.055015
C      1.379880    17.516411    11.441877    -0.066650
C     10.973409    15.544969     2.194297    -0.049403
C     10.560764    18.065915     2.464970    -0.063314
C      9.911045    16.630955     2.189041     0.183731
C      8.822798    16.393965     3.216550    -0.059478
C      8.278319    17.417449     0.320604    -0.063518
C      8.010727    16.925239    25.149003     0.109639
C      8.273035    18.029455    24.297563    -0.187045
C      7.891400    17.690898    22.873242    -0.105095
C      7.399211    16.576265    22.528987    -0.001101
C      7.114987    15.466840    23.178078    -0.085888
C      7.453382    15.690809    24.649702    -0.187640
C      6.965709    16.401778    21.162479     0.603446
C      4.303438    16.248125    16.311375     0.575163
C      3.553178    16.565848    15.060495    -0.010964
C      4.069688    16.313232    13.820126    -0.091160
C      3.347837    16.675228    12.648083    -0.162490
C      2.117517    17.287235    12.734803     0.106597
C      1.597076    17.539850    14.017219    -0.179075
C      2.303979    17.185667    15.210285    -0.118841
C      4.817786    19.714427    18.135138    -0.037664
C      4.510638    20.964483    18.537207    -0.161182
C      5.454898    21.810875    18.955043     0.081251
C      6.810467    21.378564    18.926136    -0.136252
C      7.061694    20.141529    18.508300    -0.011829
C      5.152995    23.232814    19.383390     0.077819
C      5.815064    25.462081    20.061389    -0.043251
C      6.121497    24.165148    19.543692    -0.174699
C      3.851262    23.586997    19.751296    -0.133094
C      3.563289    24.805801    20.195412    -0.045498
C      2.081247    17.242962    19.556832     0.010716
C      0.747161    17.094518    19.320321    -0.159654
C      0.119543    15.891339    19.428065     0.092123
C      0.900332    14.784518    19.790715    -0.162149
C      2.240256    15.000674    20.071900    -0.018733
C      9.601958    16.667415    18.863066    -0.024271
C     10.896200    16.766378    19.244112    -0.145013
C     11.751433    15.701226    19.081182     0.099893
C     11.254122    14.565758    18.584509    -0.161707
C      9.972446    14.474608    18.158789    -0.057889
C      0.058193     4.653855     3.539781    -0.057998
C      2.182598     3.747564     4.564662    -0.053895
C      1.080354     3.466301     3.571316     0.188557
C      0.427183     2.119887     3.723734    -0.055015
C      2.272843     4.494993     1.697623    -0.066651
C     11.866372     2.523551    10.945203    -0.049398
C     11.453727     5.044497    10.674530    -0.063310
C     10.804008     3.609537    10.950459     0.183732
C      9.715761     3.372547     9.922950    -0.059476
C      9.171282     4.396031    12.818896    -0.063518
C      8.903690     3.903821    14.269497     0.109638
C      9.165998     5.008037    15.120937    -0.187047
C      8.784363     4.669480    16.545258    -0.105094
C      8.292174     3.554847    16.889513    -0.001101
C      8.007950     2.445422    16.240422    -0.085886
C      8.346345     2.669391    14.768798    -0.187640
C      7.858672     3.380360    18.256021     0.603446
C      5.196401     3.226707    23.107125     0.575163
C      4.446141     3.544430    24.358005    -0.010962
C      4.962651     3.291814    25.598374    -0.091160
C      4.240800     3.653810     0.491417    -0.162490
C      3.010480     4.265817     0.404697     0.106596
C      2.490039     4.518432    25.401281    -0.179075
C      3.196942     4.164249    24.208215    -0.118841
C      5.710749     6.693009    21.283362    -0.037666
C      5.403601     7.943065    20.881293    -0.161184
C      6.347861     8.789457    20.463457     0.081248
C      7.703430     8.357146    20.492364    -0.136253
C      7.954657     7.120111    20.910200    -0.011829
C      6.045958    10.211396    20.035110     0.077818
C      6.708027    12.440663    19.357111    -0.043251
C      7.014460    11.143730    19.874808    -0.174700
C      4.744225    10.565579    19.667204    -0.133095
C      4.456252    11.784383    19.223088    -0.045499
C      2.974210     4.221544    19.861668     0.010717
C      1.640124     4.073100    20.098179    -0.159653
C      1.012506     2.869921    19.990435     0.092129
C      1.793295     1.763100    19.627785    -0.162145
C      3.133219     1.979256    19.346600    -0.018731
C     10.494921     3.645997    20.555434    -0.024269
C     11.789163     3.744960    20.174388    -0.145009
C     12.644396     2.679808    20.337318     0.099901
C     12.147085     1.544340    20.833991    -0.161706
C     10.865409     1.453190    21.259711    -0.057885
C     11.257881    21.388981    22.739219    -0.057998
C      9.133476    22.295272    21.714338    -0.053896
C     10.235720    22.576535    22.707684     0.188558
C     10.888891    23.922949    22.555266    -0.055018
C      9.043231    21.547843    24.581377    -0.066651
C     -0.550298    23.519285    15.333797    -0.049399
C     -0.137653    20.998339    15.604470    -0.063310
C      0.512066    22.433299    15.328541     0.183733
C      1.600313    22.670289    16.356050    -0.059475
C      2.144792    21.646805    13.460104    -0.063518
C      2.412384    22.139015    12.009503     0.109638
C      2.150076    21.034799    11.158063    -0.187047
C      2.531711    21.373356     9.733742    -0.105094
C      3.023900    22.487989     9.389487    -0.001100
C      3.308124    23.597414    10.038578    -0.085886
C      2.969729    23.373445    11.510202    -0.187641
C      3.457402    22.662476     8.022979     0.603447
C      6.119673    22.816129     3.171875     0.575162
C      6.869933    22.498406     1.920995    -0.010962
C      6.353423    22.751022     0.680626    -0.091161
C      7.075274    22.389026    25.787583    -0.162491
C      8.305594    21.777019    25.874303     0.106596
C      8.826035    21.524404     0.877719    -0.179076
C      8.119132    21.878587     2.070785    -0.118840
C      5.605325    19.349827     4.995638    -0.037662
C      5.912473    18.099771     5.397707    -0.161182
C      4.968213    17.253379     5.815543     0.081254
C      3.612644    17.685690     5.786636    -0.136251
C      3.361417    18.922725     5.368800    -0.011828
C      5.270116    15.831440     6.243890     0.077823
C      4.608047    13.602173     6.921889    -0.043249
C      4.301614    14.899106     6.404192    -0.174697
C      6.571849    15.477257     6.611796    -0.133093
C      6.859822    14.258453     7.055912    -0.045496
C      8.341864    21.821292     6.417332     0.010720
C      9.675950    21.969736     6.180821    -0.159651
C     10.303568    23.172915     6.288565     0.092133
C      9.522779    24.279736     6.651215    -0.162143
C      8.182855    24.063580     6.932400    -0.018730
C      0.821153    22.396839     5.723566    -0.024267
C     -0.473089    22.297876     6.104612    -0.145005
C     -1.328322    23.363028     5.941682     0.099906
C     -0.831011    24.498496     5.445009    -0.161705
C      0.450665    24.589646     5.019289    -0.057882
C     12.150844     8.367563    16.679281    -0.057995
C     10.026439     9.273854    17.704162    -0.053893
C     11.128683     9.555117    16.710816     0.188559
C     11.781854    10.901531    16.863234    -0.055014
C      9.936194     8.526425    14.837123    -0.066651
C      0.342665    10.497867    24.084703    -0.049404
C      0.755310     7.976921    23.814030    -0.063313
C      1.405029     9.411881    24.089959     0.183732
C      2.493276     9.648871    23.062450    -0.059479
C      3.037755     8.625387    25.958396    -0.063518
C      3.305347     9.117597     1.129997     0.109638
C      3.043039     8.013381     1.981437    -0.187047
C      3.424674     8.351938     3.405758    -0.105094
C      3.916863     9.466571     3.750013    -0.001101
C      4.201087    10.575996     3.100922    -0.085886
C      3.862692    10.352027     1.629298    -0.187640
C      4.350365     9.641058     5.116521     0.603446
C      7.012636     9.794711     9.967625     0.575163
C      7.762896     9.476988    11.218505    -0.010962
C      7.246386     9.729604    12.458874    -0.091161
C      7.968237     9.367608    13.630917    -0.162490
C      9.198557     8.755601    13.544197     0.106597
C      9.718998     8.502986    12.261781    -0.179075
C      9.012095     8.857169    11.068715    -0.118841
C      6.498288     6.328409     8.143862    -0.037662
C      6.805436     5.078353     7.741793    -0.161182
C      5.861176     4.231961     7.323957     0.081255
C      4.505607     4.664272     7.352864    -0.136251
C      4.254380     5.901307     7.770700    -0.011829
C      6.163079     2.810022     6.895610     0.077822
C      5.501010     0.580755     6.217611    -0.043249
C      5.194577     1.877688     6.735308    -0.174697
C      7.464812     2.455839     6.527704    -0.133094
C      7.752785     1.237035     6.083588    -0.045497
C      9.234827     8.799874     6.722168     0.010716
C     10.568913     8.948318     6.958679    -0.159654
C     11.196531    10.151497     6.850935     0.092126
C     10.415742    11.258318     6.488285    -0.162146
C      9.075818    11.042162     6.207100    -0.018731
C      1.714116     9.375421     7.415934    -0.024270
C      0.419874     9.276458     7.034888    -0.145011
C     -0.435359    10.341610     7.197818     0.099898
C      0.061952    11.477078     7.694491    -0.161705
C      1.343628    11.568228     8.120211    -0.057886
N      0.783708    16.370527    11.047692    -0.489406
N      9.339617    16.576265     0.793626    -0.486414
N      9.153302    15.529343    18.342742     0.377018
N      6.075150    19.300346    18.116743     0.342955
N      2.788488    16.196040    20.000947     0.331342
N      4.524228    25.771991    20.392504     0.367787
N      1.676671     3.349109     2.091808    -0.489405
N     10.232580     3.554847    12.345874    -0.486413
N     10.046265     2.507925    21.075758     0.377027
N      6.968113     6.278928    21.301757     0.342954
N      3.681451     3.174622    19.417553     0.331349
N      5.417191    12.750573    19.025996     0.367783
N      9.639403    22.693727    24.187192    -0.489406
N      1.083494    22.487989    13.933126    -0.486413
N      1.269809    23.534911     5.203242     0.377034
N      4.347961    19.763908     4.977243     0.342961
N      7.634623    22.868214     6.861447     0.331353
N      5.898883    13.292263     7.253004     0.367791
N     10.532366     9.672309    15.231308    -0.489406
N      1.976457     9.466571    25.485374    -0.486414
N      2.162772    10.513493     7.936258     0.377025
N      5.240924     6.742490     8.162257     0.342961
N      8.527586     9.846796     6.278053     0.331347
N      6.791846     0.270845     5.886496     0.367793
O     11.624697    17.740380     8.296280    -0.639899
O     -1.056383    15.117866     8.046630    -0.670266
O      0.776872    16.852319     7.266144    -0.646111
O      9.298848    17.495577     6.935028    -0.881752
O     11.182843    19.235239     6.162426    -0.863268
O      9.773068    14.860042     6.693261    -0.879259
O     11.624130    16.602308     5.899635    -1.004952
O      0.373193    18.344574     5.084987    -0.871563
O     12.047969    14.013650     5.626334    -0.868952
O      0.798342    15.755916     4.874754    -0.880048
O      9.318471    16.406987     4.559406    -0.649708
O     11.208719    18.112792     3.742130    -0.640090
O     11.600814    15.490279     3.489851    -0.646865
O      6.826198    17.347133    20.350458    -0.660845
O      6.767657    15.201203    20.697340    -0.685190
O      3.798900    16.555431    17.425605    -0.669589
O      5.470455    15.737686    16.248306    -0.615103
O      7.889670    15.404337    17.927534    -0.582070
O      6.393734    18.112792    17.625325    -0.559749
O      4.111199    16.357505    20.229574    -0.591374
O      5.968937     0.864622    20.936479    -0.555112
O     12.517660     4.718962     4.843220    -0.639874
O     -0.163420     2.096448     5.092870    -0.670249
O      1.669835     3.830901     5.873357    -0.646074
O     10.191811     4.474159     6.204472    -0.881757
O     12.075806     6.213821     6.977075    -0.863261
O     10.666031     1.838624     6.446239    -0.879257
O     12.517093     3.580890     7.239865    -1.004968
O      1.266156     5.323156     8.054513    -0.871563
O     12.940932     0.992232     7.513166    -0.868936
O      1.691305     2.734498     8.264746    -0.880057
O     10.211434     3.385569     8.580094    -0.649718
O     12.101682     5.091374     9.397370    -0.640117
O     12.493777     2.468861     9.649649    -0.646887
O      7.719161     4.325715    19.068042    -0.660845
O      7.660620     2.179785    18.721160    -0.685189
O      4.691863     3.534013    21.992895    -0.669588
O      6.363418     2.716268    23.170194    -0.615102
O      8.782633     2.382919    21.490966    -0.582067
O      7.286697     5.091374    21.793175    -0.559748
O      5.004162     3.336087    19.188926    -0.591372
O      5.075974    13.886040    18.482021    -0.555115
O     -1.201586    21.323874    21.435780    -0.639876
O     -1.622506    23.946388    21.186130    -0.670248
O      9.646239    22.211935    20.405644    -0.646083
O      1.124263    21.568677    20.074528    -0.881776
O     -0.759732    19.829015    19.301926    -0.863295
O      0.650043    24.204212    19.832761    -0.879254
O     -1.201019    22.461946    19.039136    -1.004960
O     10.049918    20.719680    18.224487    -0.871589
O     -1.624858    25.050604    18.765834    -0.868935
O      9.624769    23.308338    18.014255    -0.880072
O      1.104640    22.657267    17.698906    -0.649729
O     -0.785608    20.951462    16.881630    -0.640139
O     -1.177703    23.573975    16.629351    -0.646894
O      3.596913    21.717121     7.210958    -0.660845
O      3.655454    23.863051     7.557840    -0.685189
O      6.624211    22.508823     4.286105    -0.669588
O      4.952656    23.326568     3.108806    -0.615103
O      2.533441    23.659917     4.788034    -0.582064
O      4.029377    20.951462     4.485825    -0.559745
O      6.311912    22.706749     7.090074    -0.591369
O      6.240100    12.156796     7.796979    -0.555110
O     -0.308623     8.302456    17.982720    -0.639908
O     -0.729543    10.924970    18.232370    -0.670286
O     10.539202     9.190517    19.012857    -0.646108
O      2.017226     8.547259    19.343972    -0.881777
O      0.133231     6.807597    20.116574    -0.863270
O      1.543006    11.182794    19.585739    -0.879264
O     -0.308056     9.440528    20.379364    -1.004954
O     10.942881     7.698262    21.194014    -0.871574
O     -0.731895    12.029186    20.652666    -0.868951
O     10.517732    10.286920    21.404246    -0.880072
O      1.997603     9.635849    21.719593    -0.649693
O      0.107355     7.930044    22.536870    -0.640101
O     -0.284740    10.552557    22.789149    -0.646863
O      4.489876     8.695703     5.928542    -0.660845
O      4.548417    10.841633     5.581660    -0.685188
O      7.517174     9.487405     8.853395    -0.669588
O      5.845619    10.305150    10.030694    -0.615102
O      3.426404    10.638499     8.351466    -0.582067
O      4.922340     7.930044     8.653675    -0.559746
O      7.204875     9.685331     6.049426    -0.591372
O      5.347137    25.178214     5.342521    -0.555109

The following XYZ coordinates are in angstroms. Other properties are in atomic units.
The sperically averaged electron density of each atom fit to a function of the form exp(a - br)
eigen_1, eigen_2 and eigen_3 are the three eigenvalues of traceless quadrupole moment tensor
  atom number  atomic symbol              X              Y              Z     net charge C6 coefficient C8 coefficient C10 coefficient fluctuating dipole atomic polarizability isotropic forcefield polarizability              a              b squared Pearson coefficient          <r^3>          <r^4>         wp_QDO          m_QDO          q_QDO       dipole_x       dipole_y       dipole_z         dipole            Qxy            Qxz            Qyz     Q(x^2-y^2)  Q(3z^2 - R^2)        eigen_1        eigen_2        eigen_3 static polarizability      alpha(xx)      alpha(xy)      alpha(xz)      alpha(yy)      alpha(yz)      alpha(zz) atomic spin moment
            1             Tb       5.806750      16.057231      18.654937       1.941675     173.505760 0.40706746E+04  0.14859489E+06                                21.370636                           17.949834       1.970114       2.340553                    0.998030      78.498648     190.506882       0.565305       0.296815      -1.304836       0.002001      -0.006388      -0.017071       0.018336       0.000309      -0.061695       0.050365      -0.038943       0.063525      -0.081427      -0.004956       0.086383             26.733319      30.427345       0.366934       8.692455      24.288918      -2.143565      25.483692           0.000806
            2             Tb       6.699713       3.035813      20.763563       1.941675     173.505756 0.40706739E+04  0.14859488E+06                                21.370671                           17.949862       1.970100       2.340549                    0.998030      78.498687     190.507103       0.565303       0.296816      -1.304835       0.002001      -0.006388       0.017070       0.018336       0.000309       0.061695      -0.050365      -0.038943       0.063524      -0.081427      -0.004956       0.086382             26.733366      30.427395       0.366938      -8.692478      24.288964       2.143574      25.483739           0.000806
            3             Tb       4.616361      23.007023       5.515437       1.941678     173.505598 0.40706701E+04  0.14859469E+06                                21.370643                           17.949841       1.970106       2.340551                    0.998030      78.498621     190.506858       0.565304       0.296816      -1.304835      -0.002001       0.006389      -0.017070       0.018336       0.000309       0.061695      -0.050365      -0.038942       0.063522      -0.081427      -0.004955       0.086382             26.733326      30.427323       0.366938      -8.692473      24.288916       2.143570      25.483737           0.000808
            4             Tb       5.509324       9.985605       7.624063       1.941676     173.505674 0.40706719E+04  0.14859478E+06                                21.370654                           17.949849       1.970105       2.340551                    0.998030      78.498652     190.506962       0.565304       0.296816      -1.304835      -0.002001       0.006388       0.017070       0.018336       0.000309      -0.061695       0.050365      -0.038942       0.063525      -0.081427      -0.004955       0.086382             26.733341      30.427367       0.366940       8.692473      24.288916      -2.143566      25.483739           0.000806
            5              V      10.040771      18.113313       5.358025       1.445179      63.770035 0.14086994E+04  0.42092865E+05                                12.303559                           11.494905       0.685049       2.044804                    0.999654      47.143206     128.032369       0.582763       0.351742      -1.171809       0.132113      -0.079402       0.131995       0.202931       0.156162      -0.178170       0.134258      -0.124321       0.024168      -0.322440       0.151569       0.170871             13.215866      12.030207       2.066024       1.236827      12.963017       2.044570      14.654374           1.866344
            6              V      10.498872      14.874105       5.081570       1.490900      60.943600 0.13293233E+04  0.39313061E+05                                12.189422                           11.360818       0.466328       2.000529                    0.999705      46.277786     126.751579       0.568827       0.364099      -1.156897       0.093178       0.067018       0.121734       0.167310      -0.106794      -0.149130      -0.135365       0.000603      -0.084675      -0.264283       0.118656       0.145627             13.151256      12.180273      -1.663311       1.084516      12.274138      -3.867237      14.999357           1.815056
            7              V      -0.270737      16.968470       4.049594       1.491418      64.298319 0.13767588E+04  0.41316563E+05                                12.984353                           11.826894       0.230921       1.932421                    0.998793      47.112625     132.506858       0.535704       0.380991      -1.137150      -0.005876      -0.016786       0.161835       0.162809      -0.023203       0.107501       0.046410      -0.039226      -0.732479      -0.280948       0.128428       0.152520             14.394768      17.138157       0.215303       6.342835      12.058310       0.614590      13.987837           1.891422
            8              V       0.084540      15.146513       6.428106       1.491879      60.151671 0.13185731E+04  0.38763595E+05                                11.838931                           11.125726       0.670562       2.055503                    0.999832      45.928915     123.824099       0.591837       0.352033      -1.171274      -0.117279       0.061870      -0.129231       0.185157       0.112379      -0.159214       0.114808      -0.121985      -0.034382      -0.270276       0.121329       0.148947             12.663131      11.838820       2.128807       1.088378      12.569338       1.354125      13.581233           1.777692
            9              V      -0.375330      18.371398       6.719803       1.444806      62.847675 0.13741209E+04  0.40827730E+05                                12.236480                           11.387464       0.638193       2.037427                    0.999926      46.773304     126.895954       0.582526       0.353884      -1.169389      -0.100984      -0.083095      -0.131395       0.185384      -0.115155      -0.157665      -0.151799       0.010225      -0.085800      -0.286517       0.128017       0.158500             13.263054      13.138651      -2.023313       1.771812      12.466425      -2.847427      14.184088           1.922670
           10              V      10.397649      16.277554       7.751517       1.454263      66.262495 0.14429974E+04  0.43776247E+05                                13.208012                           12.080139       0.262451       1.932298                    0.999180      47.868473     134.962432       0.532382       0.379236      -1.139500       0.013420       0.019158      -0.166106       0.167745      -0.030183       0.110036       0.063141      -0.021650      -0.761217      -0.294981       0.135231       0.159750             14.756087      17.965479       0.871848       6.069624      12.911936       0.827034      13.390847           1.980242
           11              V      10.933734       5.091895       7.781475       1.445308      63.764499 0.14085399E+04  0.42086804E+05                                12.302773                           11.494196       0.685178       2.044863                    0.999654      47.140797     128.022819       0.582787       0.351738      -1.171815       0.132110      -0.079403      -0.131990       0.202927       0.156159       0.178167      -0.134252      -0.124309       0.024161      -0.322431       0.151569       0.170863             13.215004      12.029448       2.065928      -1.236755      12.962103      -2.044416      14.653459           1.866254
           12              V      11.391835       1.852687       8.057930       1.490984      60.939481 0.13292065E+04  0.39308660E+05                                12.188809                           11.360269       0.466408       2.000570                    0.999705      46.275921     126.744051       0.568845       0.364096      -1.156902       0.093169       0.067011      -0.121726       0.167297      -0.106782       0.149116       0.135356       0.000599      -0.084668      -0.264260       0.118645       0.145615             13.150573      12.179666      -1.663232      -1.084451      12.273444       3.866990      14.998611           1.814998
           13              V       0.622226       3.947052       9.089906       1.491731      64.285920 0.13764195E+04  0.41303638E+05                                12.982567                           11.825342       0.231063       1.932511                    0.998793      47.107171     132.485031       0.535748       0.380985      -1.137160      -0.005886      -0.016790      -0.161837       0.162812      -0.023211      -0.107508      -0.046416      -0.039233      -0.732456      -0.280947       0.128423       0.152524             14.392718      17.135576       0.215227      -6.341835      12.056742      -0.614522      13.985836           1.891223
           14              V       0.977503       2.125095       6.711394       1.491747      60.156969 0.13187248E+04  0.38769280E+05                                11.839706                           11.126428       0.670440       2.055444                    0.999832      45.931362     123.833776       0.591812       0.352037      -1.171268      -0.117282       0.061870       0.129235       0.185161       0.112387       0.159215      -0.114816      -0.121997      -0.034316      -0.270286       0.121327       0.148960             12.663983      11.839620       2.128930      -1.088450      12.570245      -1.354240      13.582085           1.777764
           15              V       0.517633       5.349980       6.419697       1.444517      62.860222 0.13744749E+04  0.40841117E+05                                12.238272                           11.389055       0.637930       2.037299                    0.999926      46.778797     126.917713       0.582473       0.353891      -1.169376      -0.100989      -0.083103       0.131406       0.185398      -0.115173       0.157666       0.151834       0.010246      -0.085764      -0.286551       0.128034       0.158517             13.265069      13.140645      -2.023591      -1.772186      12.468384       2.847908      14.186178           1.922854
           16              V      11.290612       3.256136       5.387983       1.454199      66.264939 0.14430665E+04  0.43778904E+05                                13.208344                           12.080435       0.262440       1.932284                    0.999180      47.869588     134.966766       0.532375       0.379236      -1.139499       0.013418       0.019156       0.166109       0.167747      -0.030178      -0.110045      -0.063136      -0.021655      -0.761228      -0.294986       0.135239       0.159748             14.756466      17.966003       0.871903      -6.069759      12.912258      -0.827051      13.391139           1.980281
           17              V       0.382340      20.950941      18.497525       1.445511      63.756276 0.14083032E+04  0.42077814E+05                                12.301606                           11.493143       0.685366       2.044949                    0.999654      47.137251     128.008793       0.582823       0.351733      -1.171823      -0.132115       0.079404       0.131990       0.202930       0.156159       0.178166      -0.134248      -0.124313       0.024146      -0.322429       0.151568       0.170861             13.213712      12.028212       2.065766      -1.236546      12.960868      -2.044191      14.652056           1.866132
           18              V      -0.075761      24.190149      18.221070       1.490937      60.942246 0.13292833E+04  0.39311560E+05                                12.189230                           11.360634       0.466344       2.000539                    0.999705      46.277137     126.749078       0.568833       0.364098      -1.156898      -0.093175      -0.067023       0.121728       0.167307      -0.106795       0.149121       0.135364       0.000613      -0.084647      -0.264275       0.118653       0.145622             13.151053      12.180096      -1.663300      -1.084537      12.273856       3.867149      14.999207           1.815031
           19              V      10.693848      22.095784      17.189094       1.491862      64.280606 0.13762718E+04  0.41298016E+05                                12.981809                           11.824670       0.231120       1.932549                    0.998793      47.104807     132.475655       0.535767       0.380983      -1.137164       0.005884       0.016785       0.161835       0.162809      -0.023206      -0.107498      -0.046404      -0.039234      -0.732437      -0.280933       0.128416       0.152517             14.391857      17.134516       0.215211      -6.341424      12.056104      -0.614464      13.984952           1.891140
           20              V      10.338571      23.917741      19.567606       1.491736      60.157966 0.13187524E+04  0.38770316E+05                                11.839848                           11.126550       0.670414       2.055431                    0.999832      45.931835     123.835662       0.591808       0.352038      -1.171267       0.117286      -0.061880      -0.129239       0.185170       0.112398       0.159218      -0.114823      -0.121985      -0.034308      -0.270297       0.121334       0.148962             12.664146      11.839808       2.128969      -1.088475      12.570374      -1.354278      13.582257           1.777777
           21              V      10.798441      20.692856      19.859303       1.444650      62.854808 0.13743207E+04  0.40835296E+05                                12.237499                           11.388359       0.638045       2.037354                    0.999926      46.776455     126.908495       0.582496       0.353888      -1.169382       0.100989       0.083100      -0.131408       0.185398      -0.115168       0.157665       0.151828       0.010240      -0.085770      -0.286544       0.128030       0.158514             13.264202      13.139779      -2.023491      -1.771980      12.467598       2.847735      14.185230           1.922773
           22              V       0.025462      22.786700      20.891017       1.454144      66.268728 0.14431702E+04  0.43782920E+05                                13.208907                           12.080914       0.262372       1.932251                    0.999180      47.871144     134.973332       0.532360       0.379239      -1.139494      -0.013425      -0.019166      -0.166125       0.167765      -0.030188      -0.110064      -0.063158      -0.021661      -0.761296      -0.295023       0.135255       0.159768             14.757135      17.966861       0.871950      -6.070088      12.912788      -0.827127      13.391755           1.980313
           23              V       1.275303       7.929523      20.920975       1.445223      63.768479 0.14086543E+04  0.42091155E+05                                12.303331                           11.494697       0.685095       2.044822                    0.999654      47.142577     128.029848       0.582771       0.351740      -1.171811      -0.132117       0.079407      -0.131997       0.202937       0.156171      -0.178169       0.134259      -0.124317       0.024192      -0.322445       0.151573       0.170873             13.215618      12.029980       2.066004       1.236776      12.962786       2.044539      14.654087           1.866312
           24              V       0.817202      11.168731      21.197430       1.490728      60.951022 0.13295315E+04  0.39320915E+05                                12.190535                           11.361801       0.466188       2.000457                    0.999705      46.281124     126.765107       0.568793       0.364105      -1.156888      -0.093179      -0.067021      -0.121738       0.167315      -0.106804      -0.149124      -0.135381       0.000614      -0.084660      -0.264295       0.118668       0.145627             13.152503      12.181394      -1.663456       1.084669      12.275331      -3.867665      15.000783           1.815166
           25              V      11.586811       9.074366      22.229406       1.491566      64.293533 0.13766269E+04  0.41311553E+05                                12.983676                           11.826300       0.230966       1.932453                    0.998793      47.110484     132.498488       0.535720       0.380989      -1.137153       0.005884       0.016790      -0.161850       0.162825      -0.023211       0.107520       0.046418      -0.039235      -0.732528      -0.280974       0.128437       0.152537             14.393997      17.137224       0.215296       6.342451      12.057736       0.614576      13.987032           1.891328
           26              V      11.231534      10.896323      19.850894       1.491979      60.147728 0.13184601E+04  0.38759370E+05                                11.838349                           11.125199       0.670661       2.055549                    0.999832      45.927134     123.817056       0.591857       0.352030      -1.171279       0.117279      -0.061874       0.129230       0.185157       0.112377      -0.159207       0.114808      -0.121970      -0.034366      -0.270267       0.121325       0.148943             12.662490      11.838234       2.128723       1.088304      12.568675       1.354059      13.580560           1.777632
           27              V      11.691404       7.671438      19.559197       1.444762      62.849844 0.13741809E+04  0.40830010E+05                                12.236793                           11.387734       0.638144       2.037404                    0.999926      46.774254     126.899794       0.582517       0.353885      -1.169387       0.100983       0.083099       0.131398       0.185387      -0.115158      -0.157657      -0.151812       0.010242      -0.085788      -0.286522       0.128020       0.158502             13.263411      13.139011      -2.023377       1.771885      12.466754      -2.847515      14.184468           1.922702
           28              V       0.918425       9.765282      18.527483       1.454440      66.255605 0.14428050E+04  0.43768848E+05                                13.207038                           12.079287       0.262535       1.932349                    0.999180      47.865484     134.950525       0.532405       0.379233      -1.139505      -0.013424      -0.019160       0.166110       0.167749      -0.030183       0.110033       0.063138      -0.021669      -0.761218      -0.294979       0.135228       0.159751             14.754962      17.964040       0.871746       6.069114      12.911023       0.826985      13.389823           1.980128
           29              H      11.591043      17.524224      10.306624       0.092525       1.850315 0.16782471E+02  0.19731884E+03                                 2.501525                            2.409966      -1.232721       2.278197                    0.993495       4.038409      12.176993       0.401417       1.297768      -0.709905      -0.024084       0.005812       0.027001       0.036645      -0.017471      -0.005000       0.000045      -0.009770       0.029989      -0.023608       0.008484       0.015124              2.502498       2.645245       0.090131      -0.552252       1.981209      -0.055410       2.881041           0.005322
           30              H      -0.364981      18.524269       9.791555       0.088748       1.498428 0.12405685E+02  0.13617253E+03                                 2.191314                            2.075539      -1.271489       2.256152                    0.992760       4.064157      12.107736       0.428514       1.302184      -0.704477       0.008294       0.032667       0.011354       0.035565      -0.008293       0.008281       0.010510       0.001227      -0.038580      -0.021816       0.007002       0.014815              2.267213       2.133354       0.500848       0.388179       2.615000       0.315273       2.053286           0.005985
           31              H       1.734173      17.623187       8.808721       0.080962       1.368384 0.11147903E+02  0.11965815E+03                                 2.085979                            1.983775      -1.397756       2.203227                    0.991685       4.124858      12.325553       0.431056       1.323802      -0.698541       0.021951       0.027446       0.005518       0.035575       0.012494      -0.003173       0.007006       0.011892       0.004819      -0.017658       0.004506       0.013152              2.164955       1.908986       0.465561       0.160293       2.449574       0.347244       2.136304           0.005615
           32              H       1.965380      16.047596       8.619512       0.073313       1.569223 0.13529528E+02  0.15216315E+03                                 2.261958                            2.167875      -1.581775       2.109629                    0.990497       4.380915      13.325046       0.418083       1.302618      -0.702567       0.028202      -0.015608       0.003251       0.032396      -0.004669       0.000148      -0.012112       0.022351      -0.001896      -0.019368       0.006164       0.013204              2.318266       2.526900      -0.640069      -0.062918       2.449120       0.055164       1.978777           0.006476
           33              H       0.203593      14.417314       9.515626       0.093243       1.335009 0.10697835E+02  0.11299382E+03                                 2.021828                            1.922371      -1.129135       2.330492                    0.993838       3.838744      11.165366       0.447649       1.295418      -0.706417       0.019253      -0.029465       0.007543       0.035997      -0.002673       0.009367      -0.002723      -0.010595      -0.020631      -0.014078       0.002893       0.011185              2.076301       1.987918      -0.496973       0.078211       2.539016       0.060570       1.701971           0.003220
           34              H      11.931865      15.018904      10.099020       0.091529       1.869720 0.16833224E+02  0.19815582E+03                                 2.516141                            2.409700      -1.259210       2.264297                    0.993018       4.092074      12.364790       0.402232       1.293569      -0.710155      -0.020689      -0.012633       0.026972       0.036265       0.012413      -0.002455      -0.003041      -0.027664       0.031672      -0.023906       0.007999       0.015908              2.528490       2.657133       0.288916      -0.559867       2.177536      -0.146543       2.750800           0.006424
           35              H       0.707469      18.227381      11.560132       0.063964       1.314780 0.10720250E+02  0.11286936E+03                                 1.962063                            1.891753      -1.058391       2.346284                    0.995411       3.921362      11.249985       0.464708       1.251858      -0.715137      -0.032558       0.010040       0.004993       0.034435      -0.003136      -0.004122       0.001806       0.012082      -0.018493      -0.007459      -0.003576       0.011034              1.999960       1.909190      -0.316733       0.158846       2.190800       0.161333       1.899891          -0.000743
           36              H       2.023792      17.813300      10.745483       0.076978       1.303346 0.10664510E+02  0.11261465E+03                                 1.985764                            1.913771      -1.129342       2.322356                    0.994334       3.945145      11.493661       0.450383       1.287865      -0.707069       0.022387      -0.002107      -0.027625       0.035619       0.001714      -0.008946       0.000971       0.003328      -0.007643      -0.009518      -0.000099       0.009617              2.047635       1.855178       0.198842      -0.172923       1.770061      -0.128923       2.517666          -0.000741
           37              H      10.559123      14.669930       1.989320       0.086210       1.857318 0.16668087E+02  0.19538134E+03                                 2.487295                            2.382093      -1.328825       2.239134                    0.992747       4.081862      12.236561       0.409304       1.276624      -0.713767      -0.003999      -0.031701      -0.011071       0.033816      -0.012932       0.009656       0.012373      -0.000561      -0.013043      -0.023482       0.007963       0.015518              2.487469       2.142313       0.347249       0.218769       3.115458       0.313868       2.204636           0.005228
           38              H      11.653289      15.737686       1.500531       0.084189       1.967237 0.17829170E+02  0.21285745E+03                                 2.610797                            2.486293      -1.309802       2.245492                    0.993013       4.129549      12.554636       0.394588       1.300184      -0.709450       0.023185      -0.002552      -0.024862       0.034090      -0.019374      -0.002334       0.000520      -0.010432       0.029909      -0.025116       0.009442       0.015674              2.608657       2.751732       0.005395      -0.638724       2.051531      -0.111038       3.022708           0.005708
           39              H      11.221766      18.266445       1.755437       0.083935       1.883516 0.17267610E+02  0.20463625E+03                                 2.527667                            2.440333      -1.310823       2.240760                    0.993551       4.157802      12.619285       0.399631       1.293294      -0.709956       0.021164       0.015693      -0.021805       0.034200       0.012657       0.000779       0.000236      -0.023480       0.025185      -0.021473       0.008349       0.013125              2.525073       2.491557       0.186361      -0.484843       2.123247      -0.301148       2.960415           0.005065
           40              H       9.854407      18.756050       2.430808       0.079694       1.281096 0.10397266E+02  0.11018731E+03                                 2.019379                            1.932835      -1.517391       2.145785                    0.990010       4.248157      12.807563       0.428935       1.347416      -0.692214      -0.016246       0.025998      -0.007490       0.031559       0.007374       0.019258      -0.000131      -0.008970      -0.043778      -0.027464       0.007455       0.020009              2.064263       2.154592      -0.554420       0.211794       2.251670      -0.139489       1.786526           0.007772
           41              H       8.131270      17.097122       3.119317       0.080162       1.339696 0.11095647E+02  0.11901935E+03                                 2.058287                            1.981231      -1.433518       2.187500                    0.991072       4.143406      12.397979       0.430420       1.326627      -0.697805      -0.026775       0.018285      -0.003377       0.032598      -0.004621      -0.002840      -0.011600       0.017286       0.012244      -0.018234       0.007759       0.010474              2.095424       2.254598      -0.547117       0.023303       2.102814      -0.111590       1.928861           0.004654
           42              H       8.392612      15.521530       3.037852       0.074012       1.944386 0.18182265E+02  0.21849908E+03                                 2.563168                            2.483718      -1.563788       2.116538                    0.991202       4.430467      13.586494       0.400605       1.272296      -0.712134      -0.023883      -0.022344      -0.006159       0.033280       0.015097      -0.003595       0.011238       0.029756       0.014987      -0.027897       0.009100       0.018798              2.566395       2.385875       0.590780       0.087775       3.024642       0.133349       2.288669           0.007477
           43              H       8.563134      18.365408       0.320604       0.086281       1.121193 0.87819802E+01  0.88915758E+02                                 1.833586                            1.766596      -1.164844       2.315329                    0.994321       3.885175      11.320921       0.453948       1.332641      -0.696517       0.019314       0.027506       0.001915       0.033664       0.005992       0.003575      -0.004976       0.008892      -0.004034      -0.010717       0.002456       0.008261              1.863587       1.447682       0.167999       0.110579       2.333565      -0.087235       1.809513          -0.000500
           44              H       7.475402      17.318486       0.882974       0.090882       1.289841 0.10527998E+02  0.10895958E+03                                 1.870430                            1.829063      -0.674165       2.537232                    0.999670       3.464333       9.455543       0.496642       1.191634      -0.733212      -0.023113      -0.011366       0.020687       0.033036       0.000966      -0.004133      -0.008086       0.000960      -0.011827      -0.010391       0.001414       0.008977              1.874398       2.025859       0.045495      -0.345233       1.487056      -0.080984       2.110278          -0.000476
           45              H       8.637948      18.860222      24.581377       0.123979       1.086043 0.76934269E+01  0.75562252E+02                                 1.798019                            1.658995      -1.326329       2.249274                    0.994434       3.768706      10.911252       0.464857       1.341534      -0.693494       0.011700       0.033329       0.012166       0.037359       0.005977       0.004930      -0.001323      -0.013941       0.016468      -0.013303       0.006150       0.007152              1.869546       1.427289       0.391195       0.110245       2.452701       0.189848       1.728646          -0.000087
           46              H       8.028334      18.349782      22.203127       0.091919       1.409058 0.10937419E+02  0.11704201E+03                                 2.116812                            1.960012      -1.466993       2.159055                    0.992206       4.207018      12.622690       0.434556       1.317145      -0.698219      -0.003874       0.022671      -0.024005       0.033245      -0.000507       0.007624       0.002113      -0.032018       0.003205      -0.019427       0.003637       0.015790              2.198981       1.664214       0.292808      -0.053593       2.470863      -0.501267       2.461868           0.005298
           47              H       6.748883      14.672534      22.804916       0.146321       1.128202 0.79943845E+01  0.77602116E+02                                 1.725500                            1.606477      -1.005525       2.417516                    0.998523       3.209368       8.615824       0.521221       1.210585      -0.726871      -0.017334      -0.038497      -0.021252       0.047266       0.011142       0.003319      -0.001928      -0.027317      -0.026609      -0.015383      -0.006695       0.022078              1.785687       1.500547       0.357670       0.206931       2.111721       0.330360       1.744792           0.000049
           48              H       7.296257      14.982444      25.251491       0.112779       1.273564 0.97042787E+01  0.98248427E+02                                 1.823154                            1.734861      -0.994958       2.399637                    0.998264       3.395329       9.116865       0.520171       1.163047      -0.738886      -0.008504      -0.032682       0.022811       0.040753       0.012825       0.001172      -0.000675      -0.030568       0.018765      -0.023140       0.006310       0.016830              1.830842       1.475993       0.176376      -0.011121       1.984721      -0.382821       2.031813           0.000012
           49              H       4.917495      15.891339      13.741289       0.122414       1.264716 0.94595230E+01  0.95241255E+02                                 1.830113                            1.723883      -1.018551       2.399289                    0.997809       3.315549       8.902557       0.516384       1.178087      -0.735894       0.038035      -0.019496      -0.004053       0.042932      -0.012168      -0.007250       0.003505       0.016655       0.009718      -0.016369      -0.001258       0.017628              1.855394       2.245334      -0.440951       0.030179       1.627019       0.012249       1.693829           0.000049
           50              H       3.719512      16.490324      11.794015       0.114797       1.203389 0.88914159E+01  0.88110670E+02                                 1.759842                            1.662600      -0.955633       2.423416                    0.998286       3.309243       8.803825       0.530167       1.165832      -0.738116       0.016715      -0.008071      -0.033994       0.038732      -0.014372      -0.003111      -0.000274       0.021144       0.037876      -0.024228       0.009400       0.014828              1.810137       1.601659      -0.124324      -0.184445       1.414675       0.146487       2.414078          -0.000029
           51              H       0.748138      17.959140      14.093428       0.109466       1.189601 0.90551537E+01  0.90605635E+02                                 1.779124                            1.703649      -0.877538       2.452518                    0.998789       3.408213       9.264539       0.509273       1.201976      -0.728767      -0.035147       0.015108       0.005682       0.038677      -0.015116      -0.001813       0.001358       0.023772       0.028074      -0.023914       0.008540       0.015373              1.792176       1.984143      -0.370724      -0.062121       1.704821       0.084400       1.687564          -0.000446
           52              H       1.941833      17.365363      16.069609       0.112775       1.191690 0.88082908E+01  0.89254175E+02                                 1.901352                            1.766957      -1.256252       2.277487                    0.994949       3.816708      11.128067       0.454755       1.329204      -0.696926      -0.016141       0.002153       0.036258       0.039747      -0.008425      -0.006724      -0.003329       0.027168       0.013224      -0.019305       0.002808       0.016497              1.989469       1.700359      -0.125962      -0.257475       1.562607       0.107204       2.705440           0.002127
           53              H       4.124436      19.125859      17.864464       0.115067       1.263424 0.91172705E+01  0.93876448E+02                                 2.031407                            1.834435      -1.487068       2.174051                    0.991289       4.019852      12.103444       0.429777       1.384112      -0.684825      -0.029565      -0.022998      -0.013209       0.039717       0.007773      -0.000025       0.007653       0.003421      -0.006232      -0.011323       0.000277       0.011046              2.178236       2.400688       0.673753       0.327771       2.455875       0.327096       1.678145           0.004261
           54              H       3.604166      21.248350      18.518811       0.116313       1.127151 0.78876016E+01  0.78837962E+02                                 1.920827                            1.734184      -1.564997       2.133780                    0.990591       4.103852      12.435962       0.428587       1.429805      -0.674877      -0.025903       0.021585       0.003949       0.033948      -0.016199      -0.002241      -0.001842      -0.013463      -0.002353      -0.017644      -0.000295       0.017938              2.053710       2.797675      -0.433301       0.115951       1.885597       0.088965       1.477860           0.007610
           55              H       7.515013      21.956715      19.196809       0.145451       0.897694 0.60113906E+01  0.56353167E+02                                 1.686192                            1.543042      -1.346814       2.261298                    0.993312       3.710841      11.025832       0.439897       1.485292      -0.665956       0.030909       0.022497       0.008318       0.039124       0.001197      -0.001235       0.004158      -0.000990      -0.006531      -0.005340       0.001041       0.004300              1.790454       2.130786       0.380310       0.265682       1.853663       0.220774       1.386913          -0.001716
           56              H       7.961733      19.836828      18.484649       0.123182       1.174961 0.82854159E+01  0.83608597E+02                                 1.965067                            1.769520      -1.476830       2.182643                    0.991763       3.967462      11.971992       0.428293       1.417190      -0.678240       0.041778      -0.007848      -0.006854       0.043058      -0.004111      -0.005825       0.008842       0.001354      -0.043920      -0.018493       0.003439       0.015054              2.116492       3.026245      -0.292967       0.003782       1.864958       0.027301       1.458274           0.002404
           57              H       8.289101       0.065107      20.174388       0.119424       1.214480 0.87087966E+01  0.88812234E+02                                 1.989975                            1.801475      -1.520170       2.161603                    0.991308       4.011838      12.093870       0.429795       1.397429      -0.681931       0.036190       0.030016      -0.003323       0.047136       0.010404      -0.007698       0.002587       0.012388      -0.018817      -0.014233      -0.002379       0.016611              2.133944       2.341866       0.680030       0.135221       2.552992       0.118803       1.506972           0.001973
           58              H       7.017727      23.954201      19.309809       0.118495       1.242049 0.90524729E+01  0.93177965E+02                                 2.013400                            1.832551      -1.532872       2.148027                    0.991112       4.080864      12.343302       0.427744       1.391158      -0.682967       0.025914      -0.015793      -0.020468       0.036604      -0.008427      -0.012867      -0.000679      -0.017015       0.000670      -0.019719       0.005637       0.014082              2.136805       2.870609      -0.368410      -0.193157       2.014340       0.114146       1.525466           0.007698
           59              H       3.157910      22.941134      19.682971       0.140661       1.004679 0.69240567E+01  0.67060118E+02                                 1.800307                            1.643131      -1.384481       2.240908                    0.992836       3.774931      11.299360       0.432501       1.462228      -0.670395      -0.030733      -0.027824      -0.004639       0.041716       0.001835       0.000150       0.001150      -0.002871      -0.028025      -0.009427       0.002353       0.007074              1.917934       2.262479       0.491053       0.080300       2.093934       0.206386       1.397390          -0.001504
           60              H       2.656398      25.019353      20.384620       0.128655       1.325639 0.96393948E+01  0.10054331E+03                                 2.101009                            1.889536      -1.385433       2.227237                    0.992687       3.930171      11.871250       0.422777       1.388967      -0.684911      -0.045878       0.005886       0.006122       0.046658      -0.005337      -0.003465       0.010356       0.006863      -0.049107      -0.020645       0.003934       0.016710              2.252501       3.241527      -0.205061      -0.163557       1.959587       0.141825       1.556389           0.001036
           61              H       2.504762      18.078937      19.404414       0.113672       1.325152 0.96866857E+01  0.10063340E+03                                 2.056412                            1.863259      -1.354484       2.238468                    0.992438       3.890161      11.528597       0.438668       1.344011      -0.694184       0.019067       0.036807      -0.004953       0.041747       0.008003      -0.000903       0.003629      -0.006755      -0.032495      -0.011953      -0.002407       0.014360              2.190938       2.145989       0.594572      -0.128020       2.825543      -0.225238       1.601282           0.005488
           62              H       0.237574      17.857573      19.075926       0.128050       1.167544 0.81328232E+01  0.81553979E+02                                 1.935289                            1.736906      -1.527531       2.153829                    0.991717       3.995897      11.955492       0.439096       1.391049      -0.682526      -0.027819       0.025502      -0.002463       0.037820      -0.006221       0.009583       0.004635       0.010711      -0.006611      -0.013979       0.000843       0.013136              2.077447       2.154279      -0.566418       0.098170       2.620450      -0.222809       1.457611           0.003149
           63              H       0.522375      13.914687      19.843273       0.140324       1.030794 0.70373066E+01  0.68511694E+02                                 1.832930                            1.656616      -1.413752       2.219354                    0.992577       3.879675      11.686327       0.430209       1.462409      -0.669614      -0.021447      -0.034343      -0.006418       0.040996       0.003415      -0.002258       0.007734       0.002196      -0.036502      -0.015631       0.005459       0.010172              1.963518       1.844370       0.457246       0.039744       2.672511      -0.164022       1.373672           0.001081
           64              H       2.780991      14.261057      20.321551       0.113887       1.485937 0.11329721E+02  0.12217372E+03                                 2.213699                            2.013795      -1.361256       2.236639                    0.992033       3.948009      11.846949       0.423160       1.342279      -0.695719       0.026321      -0.034717       0.004402       0.043789      -0.008243       0.016008       0.007122      -0.005518      -0.056046      -0.028909       0.010267       0.018642              2.346166       2.439897      -0.670327       0.220185       2.896430      -0.334296       1.702171           0.004483
           65              H       9.016676      17.407032      18.968182       0.124775       1.145426 0.81423602E+01  0.81651677E+02                                 1.916725                            1.744134      -1.474337       2.186074                    0.992035       3.909541      11.687043       0.435964       1.401009      -0.681492      -0.020956       0.038551       0.003709       0.044035      -0.007694       0.000145       0.000347      -0.012950      -0.024249      -0.008123      -0.005978       0.014100              2.047181       2.303632      -0.663257      -0.119114       2.360640       0.114307       1.477270           0.002960
           66              H      11.215375      17.576310      19.625157       0.119781       1.391391 0.10334576E+02  0.10944432E+03                                 2.136695                            1.933280      -1.549923       2.139793                    0.991505       4.090576      12.360056       0.426459       1.356213      -0.690540       0.022950       0.024583       0.008803       0.034764       0.008619       0.012652      -0.003386       0.013809      -0.002347      -0.016581      -0.001079       0.017660              2.261419       2.155321       0.421389       0.112412       2.952039       0.415355       1.676897           0.007266
           67              H      11.814986      13.800099      18.526695       0.132526       1.125920 0.79503704E+01  0.79057149E+02                                 1.886346                            1.719960      -1.328512       2.263405                    0.992942       3.738827      11.040474       0.441440       1.395341      -0.683866       0.031566      -0.027922      -0.001934       0.042188      -0.015169       0.002457       0.012163       0.008722      -0.007496      -0.021427       0.002747       0.018680              2.005435       2.038623      -0.521066       0.081706       2.546040       0.078340       1.431640           0.001845
           68              H       9.655952      13.682906      17.738325       0.116931       1.542133 0.11658085E+02  0.12567553E+03                                 2.204258                            1.994384      -1.457990       2.188280                    0.991598       3.871849      11.337188       0.444080       1.279445      -0.709376      -0.011804      -0.029895      -0.031888       0.045276       0.001922       0.005111       0.024966       0.011517      -0.017503      -0.029502       0.007067       0.022435              2.334935       2.071766       0.328692       0.172994       3.054260       0.584749       1.878778           0.006369
           69              H       0.727052      15.649140      11.546993       0.278907       0.778644 0.55272263E+01  0.49615225E+02                                 1.424743                            1.400451      -1.026712       2.467564                    0.999879       2.772657       7.493270       0.512789       1.330637      -0.700007      -0.002168      -0.035666       0.026628       0.044563       0.020768       0.018616      -0.013110      -0.056359       0.020564      -0.047285       0.013536       0.033749              1.430191       1.193264       0.095477       0.112275       1.563828      -0.173887       1.533480          -0.000351
           70              H       9.677395      15.987697       0.233883       0.263517       0.822801 0.60605096E+01  0.55948479E+02                                 1.500034                            1.480271      -1.197283       2.374611                    0.998816       3.005072       8.371575       0.489353       1.355828      -0.693259       0.016500      -0.028882      -0.024459       0.041287      -0.033138       0.007096       0.016755      -0.002699       0.020136      -0.042311       0.010101       0.032210              1.513411       1.351056      -0.175683       0.090497       1.418031       0.192130       1.771144          -0.000617
           71              H      12.484006       4.502806       2.832876       0.092525       1.850325 0.16782579E+02  0.19732040E+03                                 2.501532                            2.409972      -1.232728       2.278193                    0.993495       4.038416      12.177017       0.401417       1.297767      -0.709905      -0.024083       0.005813      -0.027001       0.036645      -0.017471       0.005000      -0.000045      -0.009769       0.029990      -0.023608       0.008484       0.015124              2.502506       2.645252       0.090131       0.552255       1.981213       0.055410       2.881052           0.005321
           72              H       0.527982       5.502851       3.347945       0.088749       1.498412 0.12405517E+02  0.13617014E+03                                 2.191293                            2.075521      -1.271472       2.256160                    0.992761       4.064129      12.107605       0.428517       1.302179      -0.704478       0.008294       0.032667      -0.011354       0.035564      -0.008292      -0.008281      -0.010509       0.001228      -0.038576      -0.021815       0.007001       0.014813              2.267191       2.133334       0.500841      -0.388173       2.614972      -0.315267       2.053266           0.005985
           73              H       2.627136       4.601769       4.330779       0.080963       1.368368 0.11147736E+02  0.11965585E+03                                 2.085959                            1.983758      -1.397730       2.203240                    0.991685       4.124821      12.325393       0.431059       1.323798      -0.698542       0.021950       0.027446      -0.005518       0.035575       0.012493       0.003172      -0.007005       0.011891       0.004818      -0.017656       0.004505       0.013151              2.164933       1.908968       0.465554      -0.160290       2.449549      -0.347239       2.136283           0.005615
           74              H       2.858343       3.026178       4.519988       0.073313       1.569218 0.13529459E+02  0.15216213E+03                                 2.261951                            2.167868      -1.581764       2.109634                    0.990498       4.380897      13.324969       0.418084       1.302616      -0.702568       0.028201      -0.015608      -0.003251       0.032396      -0.004669      -0.000148       0.012111       0.022350      -0.001897      -0.019366       0.006163       0.013204              2.318259       2.526893      -0.640067       0.062917       2.449112      -0.055163       1.978771           0.006476
           75              H       1.096556       1.395896       3.623874       0.093244       1.334996 0.10697701E+02  0.11299199E+03                                 2.021812                            1.922357      -1.129120       2.330500                    0.993839       3.838715      11.165244       0.447652       1.295415      -0.706418       0.019253      -0.029465      -0.007543       0.035997      -0.002673      -0.009367       0.002723      -0.010595      -0.020629      -0.014078       0.002893       0.011185              2.076284       1.987903      -0.496968      -0.078210       2.538993      -0.060570       1.701958           0.003220
           76              H      12.824828       1.997486       3.040480       0.091529       1.869722 0.16833238E+02  0.19815598E+03                                 2.516142                            2.409699      -1.259211       2.264297                    0.993018       4.092070      12.364770       0.402233       1.293568      -0.710155      -0.020689      -0.012634      -0.026973       0.036265       0.012413       0.002455       0.003041      -0.027663       0.031671      -0.023906       0.007998       0.015908              2.528490       2.657132       0.288917       0.559868       2.177536       0.146544       2.750801           0.006424
           77              H       1.600432       5.205963       1.579368       0.063964       1.314785 0.10720304E+02  0.11287008E+03                                 1.962068                            1.891757      -1.058396       2.346282                    0.995411       3.921370      11.250015       0.464707       1.251858      -0.715138      -0.032558       0.010039      -0.004993       0.034435      -0.003136       0.004122      -0.001806       0.012082      -0.018492      -0.007459      -0.003575       0.011034              1.999965       1.909195      -0.316734      -0.158847       2.190806      -0.161333       1.899895          -0.000743
           78              H       2.916755       4.791882       2.394017       0.076978       1.303352 0.10664576E+02  0.11261550E+03                                 1.985769                            1.913776      -1.129347       2.322353                    0.994334       3.945155      11.493696       0.450383       1.287864      -0.707069       0.022387      -0.002107       0.027625       0.035619       0.001714       0.008946      -0.000971       0.003328      -0.007643      -0.009518      -0.000099       0.009617              2.047641       1.855183       0.198843       0.172924       1.770066       0.128923       2.517673          -0.000742
           79              H      11.452086       1.648512      11.150180       0.086211       1.857290 0.16667770E+02  0.19537668E+03                                 2.487269                            2.382069      -1.328814       2.239140                    0.992748       4.081835      12.236446       0.409306       1.276623      -0.713768      -0.003999      -0.031702       0.011071       0.033817      -0.012931      -0.009655      -0.012373      -0.000561      -0.013043      -0.023481       0.007963       0.015518              2.487442       2.142293       0.347245      -0.218764       3.115422      -0.313861       2.204612           0.005227
           80              H      12.546252       2.716268      11.638969       0.084188       1.967275 0.17829607E+02  0.21286408E+03                                 2.610835                            2.486327      -1.309827       2.245481                    0.993012       4.129591      12.554825       0.394584       1.300188      -0.709450       0.023185      -0.002553       0.024863       0.034091      -0.019376       0.002335      -0.000520      -0.010434       0.029913      -0.025119       0.009443       0.015676              2.608695       2.751772       0.005392       0.638737       2.051557       0.111038       3.022757           0.005708
           81              H      12.114729       5.245027      11.384063       0.083934       1.883554 0.17268062E+02  0.20464308E+03                                 2.527709                            2.440371      -1.310849       2.240748                    0.993550       4.157842      12.619481       0.399626       1.293300      -0.709955       0.021164       0.015694       0.021805       0.034200       0.012658      -0.000778      -0.000236      -0.023483       0.025188      -0.021476       0.008350       0.013126              2.525115       2.491596       0.186366       0.484854       2.123279       0.301156       2.960470           0.005065
           82              H      10.747370       5.734632      10.708692       0.079694       1.281100 0.10397300E+02  0.11018777E+03                                 2.019383                            1.932839      -1.517398       2.145782                    0.990009       4.248166      12.807601       0.428935       1.347417      -0.692214      -0.016246       0.025999       0.007491       0.031559       0.007374      -0.019259       0.000131      -0.008970      -0.043780      -0.027465       0.007455       0.020009              2.064267       2.154597      -0.554422      -0.211794       2.251674       0.139489       1.786529           0.007771
           83              H       9.024233       4.075704      10.020183       0.080162       1.339700 0.11095698E+02  0.11902005E+03                                 2.058292                            1.981235      -1.433525       2.187497                    0.991072       4.143417      12.398023       0.430419       1.326627      -0.697805      -0.026775       0.018285       0.003377       0.032598      -0.004622       0.002840       0.011601       0.017287       0.012243      -0.018234       0.007760       0.010475              2.095429       2.254604      -0.547119      -0.023303       2.102818       0.111590       1.928866           0.004653
           84              H       9.285575       2.500112      10.101648       0.074013       1.944358 0.18181933E+02  0.21849408E+03                                 2.563144                            2.483697      -1.563776       2.116545                    0.991202       4.430431      13.586350       0.400607       1.272297      -0.712134      -0.023883      -0.022345       0.006159       0.033281       0.015097       0.003594      -0.011237       0.029754       0.014986      -0.027896       0.009099       0.018797              2.566371       2.385853       0.590771      -0.087773       3.024613      -0.133347       2.288648           0.007477
           85              H       9.456097       5.343990      12.818896       0.086281       1.121193 0.87819797E+01  0.88915743E+02                                 1.833585                            1.766595      -1.164841       2.315330                    0.994322       3.885174      11.320914       0.453949       1.332640      -0.696517       0.019314       0.027506      -0.001915       0.033664       0.005992      -0.003575       0.004976       0.008892      -0.004034      -0.010717       0.002456       0.008261              1.863586       1.447681       0.167999      -0.110579       2.333564       0.087234       1.809512          -0.000500
           86              H       8.368365       4.297068      12.256526       0.090882       1.289841 0.10527988E+02  0.10895943E+03                                 1.870427                            1.829061      -0.674165       2.537231                    0.999670       3.464333       9.455535       0.496643       1.191632      -0.733212      -0.023113      -0.011366      -0.020687       0.033036       0.000966       0.004133       0.008086       0.000960      -0.011827      -0.010391       0.001414       0.008977              1.874395       2.025856       0.045495       0.345232       1.487054       0.080984       2.110274          -0.000476
           87              H       9.530911       5.838804      14.837123       0.123979       1.086042 0.76934201E+01  0.75562165E+02                                 1.798018                            1.658994      -1.326329       2.249274                    0.994434       3.768704      10.911243       0.464857       1.341534      -0.693494       0.011700       0.033329      -0.012165       0.037359       0.005977      -0.004930       0.001323      -0.013941       0.016468      -0.013303       0.006150       0.007152              1.869544       1.427289       0.391194      -0.110244       2.452699      -0.189848       1.728645          -0.000087
           88              H       8.921297       5.328364      17.215373       0.091919       1.409053 0.10937374E+02  0.11704143E+03                                 2.116809                            1.960009      -1.466985       2.159059                    0.992206       4.207009      12.622664       0.434555       1.317148      -0.698219      -0.003873       0.022671       0.024005       0.033245      -0.000507      -0.007624      -0.002113      -0.032018       0.003205      -0.019427       0.003637       0.015790              2.198979       1.664212       0.292807       0.053593       2.470859       0.501266       2.461865           0.005298
           89              H       7.641846       1.651116      16.613584       0.146321       1.128203 0.79943940E+01  0.77602231E+02                                 1.725501                            1.606478      -1.005527       2.417515                    0.998523       3.209369       8.615828       0.521221       1.210585      -0.726871      -0.017334      -0.038497       0.021252       0.047266       0.011142      -0.003319       0.001928      -0.027317      -0.026610      -0.015383      -0.006695       0.022078              1.785688       1.500548       0.357671      -0.206932       2.111723      -0.330360       1.744793           0.000049
           90              H       8.189220       1.961026      14.167009       0.112779       1.273565 0.97042897E+01  0.98248569E+02                                 1.823156                            1.734862      -0.994959       2.399636                    0.998264       3.395330       9.116870       0.520171       1.163048      -0.738886      -0.008504      -0.032682      -0.022811       0.040753       0.012825      -0.001172       0.000675      -0.030568       0.018765      -0.023140       0.006310       0.016830              1.830844       1.475994       0.176377       0.011121       1.984723       0.382822       2.031815           0.000012
           91              H       5.810458       2.869921      25.677211       0.122414       1.264721 0.94595750E+01  0.95241929E+02                                 1.830120                            1.723889      -1.018556       2.399287                    0.997809       3.315556       8.902589       0.516382       1.178089      -0.735894       0.038035      -0.019497       0.004053       0.042932      -0.012169       0.007250      -0.003505       0.016655       0.009718      -0.016370      -0.001258       0.017628              1.855401       2.245343      -0.440953      -0.030180       1.627025      -0.012249       1.693835           0.000049
           92              H       4.612475       3.468906       1.345485       0.114796       1.203393 0.88914514E+01  0.88111116E+02                                 1.759846                            1.662604      -0.955635       2.423415                    0.998286       3.309249       8.803848       0.530166       1.165833      -0.738115       0.016715      -0.008071       0.033994       0.038732      -0.014371       0.003111       0.000274       0.021143       0.037876      -0.024228       0.009400       0.014828              1.810142       1.601663      -0.124324       0.184446       1.414678      -0.146487       2.414085          -0.000029
           93              H       1.641101       4.937722      25.325072       0.109466       1.189605 0.90551959E+01  0.90606163E+02                                 1.779129                            1.703653      -0.877543       2.452515                    0.998789       3.408219       9.264561       0.509273       1.201976      -0.728767      -0.035147       0.015108      -0.005682       0.038677      -0.015115       0.001813      -0.001358       0.023772       0.028074      -0.023914       0.008540       0.015373              1.792181       1.984149      -0.370726       0.062121       1.704825      -0.084401       1.687568          -0.000446
           94              H       2.834796       4.343945      23.348892       0.112775       1.191688 0.88082677E+01  0.89253835E+02                                 1.901346                            1.766952      -1.256257       2.277485                    0.994949       3.816699      11.128015       0.454757       1.329199      -0.696927      -0.016141       0.002153      -0.036258       0.039747      -0.008425       0.006724       0.003328       0.027167       0.013224      -0.019305       0.002808       0.016497              1.989462       1.700354      -0.125961       0.257474       1.562602      -0.107204       2.705429           0.002127
           95              H       5.017399       6.104441      21.554036       0.115067       1.263424 0.91172762E+01  0.93876505E+02                                 2.031406                            1.834434      -1.487071       2.174049                    0.991289       4.019853      12.103440       0.429778       1.384110      -0.684826      -0.029565      -0.022998       0.013209       0.039717       0.007772       0.000025      -0.007653       0.003422      -0.006234      -0.011323       0.000278       0.011045              2.178235       2.400688       0.673753      -0.327771       2.455873      -0.327095       1.678145           0.004261
           96              H       4.497129       8.226932      20.899689       0.116315       1.127129 0.78874196E+01  0.78835682E+02                                 1.920803                            1.734165      -1.564976       2.133792                    0.990591       4.103809      12.435792       0.428589       1.429806      -0.674877      -0.025904       0.021584      -0.003950       0.033948      -0.016197       0.002241       0.001842      -0.013461      -0.002357      -0.017641      -0.000296       0.017937              2.053684       2.797634      -0.433292      -0.115948       1.885574      -0.088964       1.477844           0.007610
           97              H       8.407976       8.935297      20.221691       0.145451       0.897692 0.60113789E+01  0.56353035E+02                                 1.686191                            1.543041      -1.346816       2.261298                    0.993312       3.710839      11.025827       0.439897       1.485293      -0.665956       0.030909       0.022497      -0.008319       0.039124       0.001197       0.001235      -0.004158      -0.000989      -0.006530      -0.005340       0.001041       0.004300              1.790453       2.130783       0.380310      -0.265682       1.853662      -0.220774       1.386912          -0.001717
           98              H       8.854696       6.815410      20.933851       0.123181       1.174969 0.82854847E+01  0.83609456E+02                                 1.965074                            1.769527      -1.476836       2.182639                    0.991763       3.967477      11.972045       0.428293       1.417188      -0.678240       0.041778      -0.007849       0.006854       0.043058      -0.004111       0.005825      -0.008842       0.001353      -0.043920      -0.018493       0.003439       0.015054              2.116501       3.026259      -0.292968      -0.003782       1.864966      -0.027301       1.458278           0.002404
           99              H       7.396138      13.086525      19.244112       0.119424       1.214480 0.87087949E+01  0.88812209E+02                                 1.989975                            1.801475      -1.520167       2.161604                    0.991308       4.011837      12.093865       0.429795       1.397429      -0.681932       0.036191       0.030016       0.003323       0.047136       0.010405       0.007698      -0.002587       0.012388      -0.018817      -0.014233      -0.002379       0.016611              2.133943       2.341865       0.680030      -0.135221       2.552992      -0.118803       1.506972           0.001973
          100              H       7.910690      10.932783      20.108691       0.118494       1.242067 0.90526328E+01  0.93180024E+02                                 2.013419                            1.832567      -1.532888       2.148017                    0.991112       4.080895      12.343424       0.427742       1.391156      -0.682968       0.025913      -0.015794       0.020468       0.036604      -0.008427       0.012868       0.000679      -0.017017       0.000671      -0.019720       0.005638       0.014082              2.136826       2.870640      -0.368415       0.193160       2.014359      -0.114147       1.525478           0.007698
          101              H       4.050873       9.919716      19.735529       0.140661       1.004684 0.69241069E+01  0.67060730E+02                                 1.800314                            1.643137      -1.384489       2.240903                    0.992836       3.774944      11.299412       0.432500       1.462228      -0.670395      -0.030732      -0.027824       0.004639       0.041716       0.001835      -0.000151      -0.001150      -0.002872      -0.028026      -0.009427       0.002352       0.007075              1.917942       2.262489       0.491056      -0.080301       2.093942      -0.206387       1.397394          -0.001504
          102              H       3.549361      11.997935      19.033880       0.128655       1.325645 0.96394476E+01  0.10054399E+03                                 2.101015                            1.889541      -1.385436       2.227236                    0.992687       3.930174      11.871262       0.422776       1.388966      -0.684912      -0.045878       0.005886      -0.006122       0.046658      -0.005337       0.003464      -0.010356       0.006863      -0.049106      -0.020645       0.003934       0.016710              2.252507       3.241537      -0.205062       0.163557       1.959592      -0.141825       1.556392           0.001036
          103              H       3.397725       5.057519      20.014086       0.113672       1.325151 0.96866752E+01  0.10063323E+03                                 2.056409                            1.863257      -1.354477       2.238471                    0.992438       3.890155      11.528564       0.438670       1.344008      -0.694184       0.019066       0.036807       0.004953       0.041747       0.008003       0.000903      -0.003628      -0.006756      -0.032495      -0.011952      -0.002407       0.014360              2.190935       2.145985       0.594571       0.128020       2.825541       0.225238       1.601280           0.005488
          104              H       1.130537       4.836155      20.342574       0.128050       1.167539 0.81327768E+01  0.81553256E+02                                 1.935270                            1.736890      -1.527521       2.153833                    0.991718       3.995869      11.955322       0.439103       1.391032      -0.682529      -0.027819       0.025503       0.002463       0.037820      -0.006220      -0.009582      -0.004634       0.010710      -0.006612      -0.013978       0.000843       0.013135              2.077424       2.154255      -0.566408      -0.098168       2.620419       0.222806       1.457599           0.003149
          105              H       1.415338       0.893269      19.575227       0.140322       1.030812 0.70374523E+01  0.68513482E+02                                 1.832951                            1.656634      -1.413771       2.219342                    0.992576       3.879715      11.686487       0.430206       1.462409      -0.669614      -0.021448      -0.034343       0.006418       0.040995       0.003415       0.002258      -0.007735       0.002197      -0.036502      -0.015632       0.005459       0.010173              1.963541       1.844392       0.457255      -0.039745       2.672548       0.164025       1.373685           0.001081
          106              H       3.673954       1.239639      19.096949       0.113887       1.485949 0.11329833E+02  0.12217524E+03                                 2.213712                            2.013806      -1.361263       2.236635                    0.992033       3.948023      11.847012       0.423159       1.342280      -0.695719       0.026322      -0.034717      -0.004402       0.043789      -0.008244      -0.016009      -0.007123      -0.005518      -0.056046      -0.028909       0.010267       0.018642              2.346180       2.439913      -0.670333      -0.220187       2.896447       0.334299       1.702179           0.004484
          107              H       9.909639       4.385614      20.450318       0.124774       1.145429 0.81423867E+01  0.81652013E+02                                 1.916729                            1.744138      -1.474338       2.186073                    0.992035       3.909547      11.687068       0.435963       1.401009      -0.681492      -0.020956       0.038550      -0.003709       0.044034      -0.007694      -0.000145      -0.000347      -0.012950      -0.024248      -0.008122      -0.005978       0.014100              2.047185       2.303638      -0.663259       0.119115       2.360645      -0.114307       1.477272           0.002960
          108              H      12.108338       4.554892      19.793343       0.119780       1.391416 0.10334803E+02  0.10944731E+03                                 2.136719                            1.933299      -1.549937       2.139784                    0.991505       4.090613      12.360196       0.426458       1.356210      -0.690541       0.022950       0.024582      -0.008803       0.034763       0.008620      -0.012652       0.003386       0.013811      -0.002345      -0.016581      -0.001079       0.017660              2.261445       2.155345       0.421396      -0.112414       2.952077      -0.415361       1.676912           0.007265
          109              H      12.707949       0.778681      20.891805       0.132526       1.125919 0.79503618E+01  0.79057021E+02                                 1.886344                            1.719957      -1.328505       2.263409                    0.992942       3.738819      11.040438       0.441441       1.395339      -0.683867       0.031565      -0.027922       0.001934       0.042187      -0.015169      -0.002457      -0.012163       0.008722      -0.007497      -0.021426       0.002746       0.018679              2.005432       2.038621      -0.521065      -0.081706       2.546037      -0.078340       1.431639           0.001845
          110              H      10.548915       0.661488      21.680175       0.116931       1.542131 0.11658057E+02  0.12567502E+03                                 2.204247                            1.994374      -1.457990       2.188280                    0.991598       3.871839      11.337114       0.444084       1.279436      -0.709377      -0.011804      -0.029895       0.031888       0.045276       0.001922      -0.005111      -0.024965       0.011516      -0.017502      -0.029501       0.007066       0.022434              2.334922       2.071755       0.328690      -0.172993       3.054243      -0.584745       1.878769           0.006369
          111              H       1.620015       2.627722       1.592507       0.278908       0.778641 0.55271938E+01  0.49614865E+02                                 1.424739                            1.400447      -1.026711       2.467566                    0.999879       2.772648       7.493243       0.512789       1.330639      -0.700007      -0.002168      -0.035666      -0.026629       0.044563       0.020768      -0.018616       0.013110      -0.056359       0.020564      -0.047285       0.013536       0.033749              1.430187       1.193261       0.095476      -0.112275       1.563824       0.173887       1.533476          -0.000351
          112              H      10.570358       2.966279      12.905617       0.263518       0.822797 0.60604641E+01  0.55947945E+02                                 1.500027                            1.480265      -1.197279       2.374614                    0.998816       3.005062       8.371534       0.489355       1.355827      -0.693259       0.016500      -0.028882       0.024459       0.041287      -0.033138      -0.007096      -0.016755      -0.002699       0.020135      -0.042311       0.010101       0.032210              1.513404       1.351050      -0.175682      -0.090496       1.418025      -0.192129       1.771135          -0.000616
          113              H      -1.167932      21.540030      23.446124       0.092525       1.850340 0.16782764E+02  0.19732320E+03                                 2.501550                            2.409989      -1.232733       2.278190                    0.993494       4.038436      12.177115       0.401415       1.297771      -0.709905       0.024083      -0.005813       0.027001       0.036645      -0.017471       0.004999      -0.000045      -0.009770       0.029990      -0.023609       0.008484       0.015124              2.502524       2.645272       0.090133       0.552260       1.981226       0.055410       2.881073           0.005322
          114              H      10.788092      20.539985      22.931055       0.088747       1.498438 0.12405783E+02  0.13617382E+03                                 2.191320                            2.075544      -1.271494       2.256148                    0.992760       4.064171      12.107774       0.428515       1.302180      -0.704478      -0.008294      -0.032667       0.011354       0.035564      -0.008293      -0.008281      -0.010510       0.001228      -0.038578      -0.021816       0.007002       0.014814              2.267219       2.133360       0.500851      -0.388181       2.615007      -0.315274       2.053291           0.005985
          115              H       8.688938      21.441067      21.948221       0.080962       1.368386 0.11147926E+02  0.11965845E+03                                 2.085980                            1.983776      -1.397754       2.203227                    0.991685       4.124859      12.325551       0.431057       1.323800      -0.698541      -0.021951      -0.027446       0.005518       0.035575       0.012494       0.003172      -0.007006       0.011892       0.004818      -0.017657       0.004506       0.013152              2.164956       1.908987       0.465561      -0.160293       2.449576      -0.347245       2.136305           0.005615
          116              H       8.457731      23.016658      21.759012       0.073313       1.569223 0.13529523E+02  0.15216306E+03                                 2.261957                            2.167874      -1.581769       2.109631                    0.990498       4.380911      13.325027       0.418083       1.302617      -0.702567      -0.028201       0.015608       0.003251       0.032396      -0.004669      -0.000148       0.012111       0.022351      -0.001896      -0.019367       0.006163       0.013204              2.318265       2.526900      -0.640070       0.062917       2.449119      -0.055164       1.978776           0.006475
          117              H      10.219518      24.646940      22.655126       0.093243       1.335007 0.10697806E+02  0.11299343E+03                                 2.021825                            1.922368      -1.129127       2.330495                    0.993839       3.838737      11.165336       0.447650       1.295417      -0.706417      -0.019253       0.029465       0.007543       0.035996      -0.002673      -0.009367       0.002723      -0.010595      -0.020629      -0.014078       0.002893       0.011185              2.076298       1.987916      -0.496973      -0.078211       2.539011      -0.060570       1.701967           0.003220
          118              H      -1.508754      24.045350      23.238520       0.091529       1.869752 0.16833595E+02  0.19816135E+03                                 2.516174                            2.409729      -1.259228       2.264288                    0.993018       4.092109      12.364947       0.402229       1.293572      -0.710154       0.020689       0.012633       0.026973       0.036265       0.012413       0.002455       0.003041      -0.027666       0.031674      -0.023908       0.007999       0.015908              2.528522       2.657166       0.288922       0.559877       2.177562       0.146547       2.750838           0.006424
          119              H       9.715642      20.836873      24.699632       0.063964       1.314783 0.10720289E+02  0.11286990E+03                                 1.962068                            1.891757      -1.058395       2.346282                    0.995411       3.921369      11.250018       0.464707       1.251860      -0.715137       0.032558      -0.010039       0.004993       0.034435      -0.003136       0.004122      -0.001806       0.012082      -0.018493      -0.007459      -0.003576       0.011034              1.999966       1.909195      -0.316734      -0.158848       2.190806      -0.161333       1.899896          -0.000743
          120              H       8.399319      21.250954      23.884983       0.076978       1.303350 0.10664558E+02  0.11261528E+03                                 1.985769                            1.913776      -1.129347       2.322353                    0.994334       3.945154      11.493697       0.450382       1.287865      -0.707069      -0.022387       0.002107      -0.027625       0.035619       0.001714       0.008946      -0.000971       0.003328      -0.007643      -0.009518      -0.000099       0.009617              2.047640       1.855182       0.198843       0.172923       1.770065       0.128923       2.517673          -0.000742
          121              H      -0.136012      24.394324      15.128820       0.086210       1.857289 0.16667770E+02  0.19537673E+03                                 2.487272                            2.382072      -1.328808       2.239143                    0.992748       4.081838      12.236470       0.409305       1.276626      -0.713767       0.003999       0.031702      -0.011071       0.033817      -0.012932      -0.009656      -0.012373      -0.000561      -0.013041      -0.023482       0.007963       0.015519              2.487445       2.142296       0.347246      -0.218764       3.115426      -0.313860       2.204614           0.005228
          122              H      -1.230178      23.326568      14.640031       0.084187       1.967318 0.17830095E+02  0.21287145E+03                                 2.610876                            2.486364      -1.309853       2.245468                    0.993012       4.129638      12.555029       0.394580       1.300190      -0.709449      -0.023184       0.002553      -0.024863       0.034091      -0.019377       0.002336      -0.000520      -0.010435       0.029914      -0.025121       0.009444       0.015677              2.608737       2.751815       0.005391       0.638752       2.051585       0.111040       3.022811           0.005709
          123              H      -0.798655      20.797809      14.894937       0.083934       1.883572 0.17268281E+02  0.20464640E+03                                 2.527728                            2.440389      -1.310860       2.240743                    0.993550       4.157867      12.619595       0.399623       1.293303      -0.709954      -0.021164      -0.015694      -0.021805       0.034201       0.012658      -0.000778      -0.000236      -0.023485       0.025190      -0.021477       0.008350       0.013127              2.525134       2.491615       0.186368       0.484859       2.123294       0.301159       2.960493           0.005065
          124              H       0.568704      20.308204      15.570308       0.079692       1.281118 0.10397489E+02  0.11019032E+03                                 2.019404                            1.932857      -1.517422       2.145769                    0.990009       4.248209      12.807776       0.428932       1.347418      -0.692213       0.016245      -0.025999      -0.007492       0.031559       0.007375      -0.019260       0.000132      -0.008970      -0.043785      -0.027467       0.007456       0.020011              2.064288       2.154620      -0.554430      -0.211797       2.251698       0.139491       1.786546           0.007772
          125              H       2.291841      21.967132      16.258817       0.080160       1.339718 0.11095884E+02  0.11902258E+03                                 2.058312                            1.981253      -1.433544       2.187486                    0.991071       4.143456      12.398181       0.430417       1.326628      -0.697805       0.026776      -0.018284      -0.003378       0.032598      -0.004622       0.002841       0.011602       0.017288       0.012243      -0.018236       0.007761       0.010476              2.095450       2.254628      -0.547127      -0.023304       2.102838       0.111592       1.928884           0.004654
          126              H       2.030499      23.542724      16.177352       0.074013       1.944364 0.18182010E+02  0.21849530E+03                                 2.563151                            2.483703      -1.563777       2.116545                    0.991202       4.430446      13.586416       0.400606       1.272298      -0.712133       0.023882       0.022345      -0.006159       0.033280       0.015097       0.003594      -0.011237       0.029756       0.014987      -0.027897       0.009100       0.018797              2.566378       2.385858       0.590772      -0.087773       3.024621      -0.133346       2.288653           0.007477
          127              H       1.859977      20.698846      13.460104       0.086281       1.121189 0.87819450E+01  0.88915308E+02                                 1.833582                            1.766592      -1.164838       2.315332                    0.994322       3.885167      11.320890       0.453949       1.332641      -0.696517      -0.019314      -0.027506       0.001915       0.033664       0.005992      -0.003575       0.004976       0.008892      -0.004034      -0.010717       0.002456       0.008261              1.863582       1.447679       0.167999      -0.110579       2.333559       0.087234       1.809509          -0.000500
          128              H       2.947709      21.745768      14.022474       0.090881       1.289843 0.10528018E+02  0.10895984E+03                                 1.870431                            1.829064      -0.674166       2.537231                    0.999670       3.464337       9.455554       0.496642       1.191633      -0.733212       0.023113       0.011366       0.020687       0.033036       0.000966       0.004133       0.008086       0.000960      -0.011827      -0.010391       0.001414       0.008977              1.874399       2.025860       0.045495       0.345233       1.487057       0.080984       2.110279          -0.000476
          129              H       1.785163      20.204032      11.441877       0.123979       1.086040 0.76934004E+01  0.75561914E+02                                 1.798015                            1.658992      -1.326325       2.249276                    0.994434       3.768698      10.911217       0.464858       1.341533      -0.693494      -0.011700      -0.033329       0.012165       0.037359       0.005977      -0.004930       0.001323      -0.013941       0.016468      -0.013303       0.006150       0.007152              1.869541       1.427286       0.391193      -0.110244       2.452694      -0.189847       1.728642          -0.000087
          130              H       2.394777      20.714472       9.063627       0.091919       1.409054 0.10937388E+02  0.11704162E+03                                 2.116811                            1.960011      -1.466986       2.159059                    0.992206       4.207010      12.622670       0.434555       1.317148      -0.698219       0.003874      -0.022671      -0.024005       0.033245      -0.000507      -0.007624      -0.002113      -0.032018       0.003205      -0.019427       0.003637       0.015791              2.198981       1.664213       0.292807       0.053593       2.470862       0.501268       2.461868           0.005298
          131              H       3.674228      24.391720       9.665416       0.146321       1.128202 0.79943881E+01  0.77602133E+02                                 1.725497                            1.606475      -1.005528       2.417514                    0.998523       3.209368       8.615813       0.521223       1.210582      -0.726871       0.017334       0.038497      -0.021252       0.047266       0.011142      -0.003319       0.001928      -0.027317      -0.026609      -0.015383      -0.006695       0.022078              1.785684       1.500545       0.357670      -0.206931       2.111718      -0.330359       1.744790           0.000049
          132              H       3.126854      24.081810      12.111991       0.112779       1.273564 0.97042785E+01  0.98248425E+02                                 1.823154                            1.734861      -0.994959       2.399636                    0.998264       3.395329       9.116865       0.520171       1.163047      -0.738886       0.008504       0.032682       0.022811       0.040753       0.012825      -0.001172       0.000675      -0.030568       0.018765      -0.023140       0.006310       0.016830              1.830842       1.475993       0.176376       0.011121       1.984721       0.382821       2.031813           0.000012
          133              H       5.505616      23.172915       0.601789       0.122414       1.264721 0.94595792E+01  0.95242000E+02                                 1.830122                            1.723890      -1.018555       2.399287                    0.997809       3.315556       8.902596       0.516381       1.178091      -0.735893      -0.038035       0.019496      -0.004053       0.042932      -0.012168       0.007250      -0.003505       0.016655       0.009718      -0.016369      -0.001258       0.017628              1.855403       2.245346      -0.440954      -0.030180       1.627027      -0.012249       1.693837           0.000049
          134              H       6.703599      22.573930      24.933515       0.114796       1.203393 0.88914589E+01  0.88111225E+02                                 1.759848                            1.662606      -0.955635       2.423415                    0.998286       3.309250       8.803857       0.530165       1.165835      -0.738115      -0.016715       0.008071      -0.033994       0.038732      -0.014371       0.003111       0.000274       0.021143       0.037876      -0.024228       0.009400       0.014828              1.810144       1.601665      -0.124324       0.184446       1.414679      -0.146488       2.414088          -0.000029
          135              H       9.674973      21.105114       0.953928       0.109466       1.189607 0.90552114E+01  0.90606359E+02                                 1.779130                            1.703655      -0.877544       2.452514                    0.998789       3.408221       9.264569       0.509272       1.201976      -0.728767       0.035147      -0.015108       0.005682       0.038677      -0.015115       0.001813      -0.001358       0.023772       0.028074      -0.023914       0.008540       0.015373              1.792182       1.984151      -0.370726       0.062121       1.704827      -0.084401       1.687570          -0.000446
          136              H       8.481278      21.698891       2.930108       0.112775       1.191686 0.88082429E+01  0.89253496E+02                                 1.901341                            1.766948      -1.256252       2.277488                    0.994949       3.816691      11.127976       0.454759       1.329197      -0.696927       0.016141      -0.002153       0.036258       0.039747      -0.008425       0.006724       0.003328       0.027167       0.013224      -0.019304       0.002807       0.016497              1.989457       1.700350      -0.125961       0.257473       1.562599      -0.107203       2.705421           0.002127
          137              H       6.298675      19.938395       4.724964       0.115066       1.263423 0.91172588E+01  0.93876272E+02                                 2.031404                            1.834433      -1.487067       2.174051                    0.991289       4.019847      12.103415       0.429778       1.384110      -0.684826       0.029565       0.022997      -0.013209       0.039717       0.007772       0.000025      -0.007653       0.003423      -0.006235      -0.011323       0.000278       0.011045              2.178233       2.400686       0.673752      -0.327771       2.455870      -0.327095       1.678143           0.004261
          138              H       6.818945      17.815904       5.379311       0.116314       1.127127 0.78874031E+01  0.78835466E+02                                 1.920801                            1.734163      -1.564971       2.133794                    0.990591       4.103802      12.435762       0.428589       1.429806      -0.674877       0.025904      -0.021584       0.003949       0.033948      -0.016197       0.002240       0.001842      -0.013461      -0.002357      -0.017641      -0.000296       0.017937              2.053681       2.797630      -0.433292      -0.115948       1.885571      -0.088964       1.477842           0.007610
          139              H       2.908098      17.107539       6.057310       0.145451       0.897695 0.60114027E+01  0.56353305E+02                                 1.686194                            1.543043      -1.346816       2.261297                    0.993312       3.710843      11.025838       0.439897       1.485291      -0.665956      -0.030909      -0.022497       0.008319       0.039124       0.001197       0.001235      -0.004158      -0.000990      -0.006529      -0.005340       0.001040       0.004300              1.790455       2.130787       0.380310      -0.265683       1.853665      -0.220775       1.386915          -0.001716
          140              H       2.461378      19.227426       5.345149       0.123181       1.174975 0.82855362E+01  0.83610084E+02                                 1.965079                            1.769530      -1.476839       2.182637                    0.991763       3.967484      11.972064       0.428293       1.417185      -0.678241      -0.041778       0.007849      -0.006854       0.043058      -0.004111       0.005825      -0.008842       0.001353      -0.043919      -0.018493       0.003439       0.015054              2.116506       3.026266      -0.292970      -0.003782       1.864970      -0.027301       1.458281           0.002404
          141              H       3.919936      12.956311       7.034888       0.119425       1.214479 0.87087857E+01  0.88812091E+02                                 1.989974                            1.801474      -1.520166       2.161605                    0.991308       4.011833      12.093851       0.429796       1.397429      -0.681932      -0.036191      -0.030016      -0.003323       0.047136       0.010404       0.007698      -0.002587       0.012388      -0.018817      -0.014232      -0.002379       0.016611              2.133942       2.341864       0.680030      -0.135221       2.552990      -0.118803       1.506971           0.001973
          142              H       3.405384      15.110053       6.170309       0.118494       1.242065 0.90526180E+01  0.93179822E+02                                 2.013416                            1.832565      -1.532881       2.148021                    0.991112       4.080887      12.343391       0.427743       1.391156      -0.682968      -0.025913       0.015793      -0.020467       0.036604      -0.008427       0.012867       0.000679      -0.017017       0.000670      -0.019719       0.005637       0.014082              2.136823       2.870636      -0.368415       0.193160       2.014357      -0.114147       1.525476           0.007698
          143              H       7.265201      16.123120       6.543471       0.140660       1.004689 0.69241454E+01  0.67061170E+02                                 1.800317                            1.643139      -1.384485       2.240904                    0.992836       3.774947      11.299412       0.432501       1.462224      -0.670396       0.030732       0.027824      -0.004639       0.041715       0.001835      -0.000150      -0.001150      -0.002871      -0.028025      -0.009427       0.002352       0.007074              1.917945       2.262494       0.491058      -0.080301       2.093946      -0.206387       1.397396          -0.001504
          144              H       7.766713      14.044901       7.245120       0.128655       1.325636 0.96393690E+01  0.10054294E+03                                 2.101005                            1.889532      -1.385428       2.227240                    0.992687       3.930159      11.871197       0.422777       1.388965      -0.684912       0.045878      -0.005886       0.006122       0.046658      -0.005337       0.003465      -0.010356       0.006863      -0.049106      -0.020644       0.003934       0.016710              2.252495       3.241517      -0.205061       0.163557       1.959582      -0.141824       1.556386           0.001036
          145              H       7.918349      20.985317       6.264914       0.113672       1.325147 0.96866325E+01  0.10063265E+03                                 2.056404                            1.863252      -1.354467       2.238476                    0.992438       3.890141      11.528508       0.438670       1.344007      -0.694185      -0.019066      -0.036808      -0.004953       0.041748       0.008002       0.000903      -0.003628      -0.006756      -0.032495      -0.011952      -0.002407       0.014359              2.190929       2.145979       0.594569       0.128020       2.825533       0.225237       1.601276           0.005489
          146              H      10.185537      21.206681       5.936426       0.128050       1.167530 0.81327032E+01  0.81552294E+02                                 1.935257                            1.736881      -1.527511       2.153839                    0.991718       3.995844      11.955212       0.439105       1.391029      -0.682530       0.027819      -0.025503      -0.002463       0.037820      -0.006220      -0.009582      -0.004634       0.010709      -0.006613      -0.013977       0.000843       0.013134              2.077409       2.154240      -0.566402      -0.098167       2.620398       0.222804       1.457591           0.003149
          147              H       9.900736      25.149567       6.703773       0.140322       1.030815 0.70374796E+01  0.68513792E+02                                 1.832952                            1.656635      -1.413769       2.219343                    0.992576       3.879717      11.686485       0.430207       1.462405      -0.669614       0.021447       0.034343      -0.006418       0.040995       0.003415       0.002258      -0.007734       0.002197      -0.036502      -0.015632       0.005459       0.010173              1.963543       1.844393       0.457256      -0.039745       2.672550       0.164025       1.373685           0.001081
          148              H       7.642120      24.803197       7.182051       0.113887       1.485941 0.11329759E+02  0.12217419E+03                                 2.213701                            2.013797      -1.361253       2.236640                    0.992033       3.948006      11.846931       0.423161       1.342276      -0.695719      -0.026321       0.034717       0.004403       0.043789      -0.008243      -0.016008      -0.007122      -0.005518      -0.056044      -0.028908       0.010266       0.018642              2.346167       2.439900      -0.670328      -0.220186       2.896430       0.334296       1.702172           0.004483
          149              H       1.406435      21.657222       5.828682       0.124774       1.145432 0.81424174E+01  0.81652397E+02                                 1.916732                            1.744141      -1.474340       2.186072                    0.992035       3.909553      11.687091       0.435963       1.401009      -0.681492       0.020956      -0.038550       0.003709       0.044034      -0.007694      -0.000145      -0.000347      -0.012950      -0.024248      -0.008122      -0.005978       0.014100              2.047189       2.303643      -0.663261       0.119115       2.360649      -0.114307       1.477274           0.002960
          150              H      -0.792264      21.487944       6.485657       0.119779       1.391422 0.10334853E+02  0.10944796E+03                                 2.136724                            1.933304      -1.549937       2.139784                    0.991505       4.090618      12.360217       0.426457       1.356210      -0.690541      -0.022950      -0.024582       0.008803       0.034763       0.008620      -0.012652       0.003386       0.013811      -0.002344      -0.016581      -0.001079       0.017660              2.261451       2.155350       0.421398      -0.112414       2.952086      -0.415363       1.676916           0.007265
          151              H      -1.391875      25.264155       5.387195       0.132525       1.125920 0.79503649E+01  0.79057047E+02                                 1.886344                            1.719957      -1.328499       2.263411                    0.992942       3.738816      11.040423       0.441441       1.395338      -0.683867      -0.031565       0.027922      -0.001934       0.042187      -0.015168      -0.002457      -0.012162       0.008722      -0.007498      -0.021425       0.002746       0.018679              2.005432       2.038620      -0.521066      -0.081706       2.546037      -0.078340       1.431638           0.001845
          152              H       0.767159      25.381348       4.598825       0.116931       1.542118 0.11657936E+02  0.12567332E+03                                 2.204231                            1.994361      -1.457979       2.188285                    0.991598       3.871816      11.337006       0.444087       1.279431      -0.709379       0.011803       0.029895      -0.031887       0.045275       0.001922      -0.005111      -0.024965       0.011515      -0.017502      -0.029500       0.007066       0.022434              2.334904       2.071738       0.328687      -0.172991       3.054216      -0.584739       1.878756           0.006369
          153              H       9.696059      23.415114      24.686493       0.278907       0.778642 0.55272034E+01  0.49614976E+02                                 1.424741                            1.400449      -1.026710       2.467566                    0.999879       2.772651       7.493254       0.512789       1.330639      -0.700007       0.002168       0.035666       0.026628       0.044563       0.020768      -0.018616       0.013110      -0.056359       0.020564      -0.047285       0.013536       0.033748              1.430189       1.193262       0.095477      -0.112275       1.563826       0.173887       1.533478          -0.000351
          154              H       0.745716      23.076557      13.373383       0.263518       0.822797 0.60604646E+01  0.55947956E+02                                 1.500028                            1.480265      -1.197280       2.374613                    0.998816       3.005063       8.371540       0.489354       1.355828      -0.693259      -0.016500       0.028882      -0.024458       0.041287      -0.033138      -0.007096      -0.016755      -0.002699       0.020135      -0.042311       0.010101       0.032210              1.513404       1.351051      -0.175682      -0.090496       1.418026      -0.192129       1.771136          -0.000616
          155              H      -0.274969       8.518612      15.972376       0.092524       1.850361 0.16783007E+02  0.19732682E+03                                 2.501570                            2.410007      -1.232751       2.278182                    0.993494       4.038462      12.177223       0.401413       1.297771      -0.709904       0.024083      -0.005813      -0.027002       0.036645      -0.017472      -0.005001       0.000044      -0.009771       0.029992      -0.023611       0.008485       0.015125              2.502544       2.645293       0.090132      -0.552266       1.981240      -0.055410       2.881100           0.005321
          156              H      11.681055       7.518567      16.487445       0.088748       1.498425 0.12405655E+02  0.13617213E+03                                 2.191312                            2.075537      -1.271487       2.256153                    0.992760       4.064158      12.107742       0.428514       1.302185      -0.704477      -0.008294      -0.032667      -0.011354       0.035564      -0.008293       0.008281       0.010510       0.001228      -0.038579      -0.021816       0.007002       0.014814              2.267211       2.133352       0.500848       0.388178       2.614997       0.315271       2.053283           0.005984
          157              H       9.581901       8.419649      17.470279       0.080962       1.368379 0.11147853E+02  0.11965748E+03                                 2.085973                            1.983770      -1.397748       2.203231                    0.991685       4.124850      12.325518       0.431057       1.323801      -0.698541      -0.021951      -0.027446      -0.005518       0.035575       0.012494      -0.003172       0.007006       0.011892       0.004819      -0.017657       0.004506       0.013152              2.164948       1.908980       0.465558       0.160291       2.449568       0.347242       2.136297           0.005614
          158              H       9.350694       9.995240      17.659488       0.073311       1.569242 0.13529730E+02  0.15216600E+03                                 2.261976                            2.167890      -1.581788       2.109621                    0.990497       4.380948      13.325174       0.418081       1.302617      -0.702567      -0.028202       0.015608      -0.003252       0.032396      -0.004669       0.000148      -0.012113       0.022352      -0.001896      -0.019369       0.006164       0.013204              2.318284       2.526922      -0.640077      -0.062918       2.449139       0.055164       1.978791           0.006475
          159              H      11.112481      11.625522      16.763374       0.093243       1.335009 0.10697841E+02  0.11299397E+03                                 2.021834                            1.922376      -1.129134       2.330492                    0.993838       3.838752      11.165416       0.447647       1.295423      -0.706416      -0.019253       0.029465      -0.007543       0.035997      -0.002672       0.009368      -0.002723      -0.010595      -0.020631      -0.014079       0.002894       0.011185              2.076307       1.987923      -0.496975       0.078211       2.539023       0.060571       1.701975           0.003220
          160              H      -0.615791      11.023932      16.179980       0.091528       1.869764 0.16833735E+02  0.19816344E+03                                 2.516185                            2.409739      -1.259240       2.264282                    0.993018       4.092128      12.365025       0.402228       1.293573      -0.710154       0.020689       0.012634      -0.026973       0.036265       0.012414      -0.002456      -0.003041      -0.027667       0.031676      -0.023909       0.008000       0.015909              2.528534       2.657178       0.288924      -0.559880       2.177572      -0.146548       2.750851           0.006424
          161              H      10.608605       7.815455      14.718868       0.063964       1.314780 0.10720255E+02  0.11286943E+03                                 1.962063                            1.891753      -1.058393       2.346283                    0.995411       3.921364      11.249990       0.464708       1.251858      -0.715138       0.032558      -0.010039      -0.004993       0.034435      -0.003136      -0.004122       0.001806       0.012083      -0.018493      -0.007459      -0.003576       0.011034              1.999960       1.909190      -0.316733       0.158847       2.190800       0.161333       1.899891          -0.000743
          162              H       9.292282       8.229536      15.533517       0.076978       1.303350 0.10664558E+02  0.11261527E+03                                 1.985768                            1.913775      -1.129346       2.322353                    0.994334       3.945154      11.493694       0.450382       1.287865      -0.707069      -0.022386       0.002107       0.027625       0.035619       0.001714      -0.008946       0.000971       0.003328      -0.007643      -0.009518      -0.000099       0.009617              2.047639       1.855181       0.198843      -0.172923       1.770065      -0.128923       2.517671          -0.000742
          163              H       0.756951      11.372906      24.289680       0.086210       1.857296 0.16667842E+02  0.19537772E+03                                 2.487274                            2.382074      -1.328811       2.239140                    0.992748       4.081842      12.236471       0.409306       1.276622      -0.713768       0.003999       0.031701       0.011071       0.033816      -0.012932       0.009655       0.012372      -0.000561      -0.013040      -0.023480       0.007963       0.015518              2.487447       2.142297       0.347247       0.218765       3.115429       0.313861       2.204616           0.005228
          164              H      -0.337215      10.305150      24.778469       0.084188       1.967296 0.17829846E+02  0.21286766E+03                                 2.610854                            2.486344      -1.309838       2.245475                    0.993012       4.129612      12.554912       0.394583       1.300188      -0.709450      -0.023184       0.002552       0.024862       0.034091      -0.019376      -0.002335       0.000520      -0.010434       0.029912      -0.025119       0.009443       0.015676              2.608714       2.751792       0.005392      -0.638744       2.051569      -0.111040       3.022783           0.005708
          165              H       0.094308       7.776391      24.523563       0.083934       1.883565 0.17268196E+02  0.20464506E+03                                 2.527717                            2.440379      -1.310855       2.240744                    0.993550       4.157859      12.619542       0.399625       1.293298      -0.709955      -0.021163      -0.015694       0.021805       0.034200       0.012658       0.000779       0.000236      -0.023484       0.025188      -0.021476       0.008350       0.013126              2.525123       2.491604       0.186367      -0.484856       2.123286      -0.301158       2.960480           0.005065
          166              H       1.461667       7.286786      23.848192       0.079693       1.281101 0.10397317E+02  0.11018801E+03                                 2.019385                            1.932841      -1.517398       2.145781                    0.990009       4.248171      12.807622       0.428934       1.347417      -0.692213       0.016246      -0.025998       0.007491       0.031559       0.007374       0.019259      -0.000131      -0.008970      -0.043779      -0.027464       0.007455       0.020009              2.064269       2.154600      -0.554423       0.211794       2.251677      -0.139489       1.786530           0.007772
          167              H       3.184804       8.945714      23.159683       0.080161       1.339710 0.11095801E+02  0.11902143E+03                                 2.058302                            1.981244      -1.433530       2.187493                    0.991072       4.143434      12.398086       0.430419       1.326626      -0.697805       0.026775      -0.018284       0.003377       0.032598      -0.004622      -0.002841      -0.011601       0.017287       0.012243      -0.018234       0.007760       0.010475              2.095439       2.254616      -0.547123       0.023304       2.102827      -0.111592       1.928875           0.004654
          168              H       2.923462      10.521306      23.241148       0.074012       1.944353 0.18181869E+02  0.21849307E+03                                 2.563136                            2.483690      -1.563762       2.116550                    0.991203       4.430428      13.586322       0.400608       1.272294      -0.712134       0.023882       0.022344       0.006159       0.033280       0.015096      -0.003594       0.011236       0.029755       0.014987      -0.027895       0.009099       0.018796              2.566363       2.385845       0.590767       0.087772       3.024604       0.133346       2.288641           0.007477
          169              H       2.752940       7.677428      25.958396       0.086281       1.121192 0.87819727E+01  0.88915665E+02                                 1.833585                            1.766595      -1.164843       2.315329                    0.994321       3.885174      11.320918       0.453948       1.332642      -0.696517      -0.019314      -0.027506      -0.001915       0.033664       0.005992       0.003575      -0.004976       0.008891      -0.004034      -0.010717       0.002456       0.008261              1.863586       1.447682       0.167999       0.110579       2.333564      -0.087235       1.809512          -0.000500
          170              H       3.840672       8.724350      25.396026       0.090881       1.289848 0.10528071E+02  0.10896052E+03                                 1.870436                            1.829069      -0.674171       2.537228                    0.999670       3.464344       9.455582       0.496641       1.191634      -0.733212       0.023113       0.011366      -0.020687       0.033036       0.000966      -0.004132      -0.008086       0.000960      -0.011827      -0.010391       0.001414       0.008977              1.874404       2.025867       0.045495      -0.345234       1.487060      -0.080985       2.110286          -0.000476
          171              H       2.678126       7.182614       1.697623       0.123978       1.086043 0.76934308E+01  0.75562289E+02                                 1.798019                            1.658995      -1.326329       2.249274                    0.994434       3.768706      10.911247       0.464857       1.341533      -0.693494      -0.011700      -0.033329      -0.012166       0.037359       0.005977       0.004930      -0.001323      -0.013941       0.016468      -0.013303       0.006150       0.007152              1.869545       1.427289       0.391194       0.110245       2.452700       0.189848       1.728646          -0.000087
          172              H       3.287740       7.693054       4.075873       0.091919       1.409053 0.10937371E+02  0.11704131E+03                                 2.116804                            1.960005      -1.466990       2.159056                    0.992206       4.207006      12.622627       0.434558       1.317142      -0.698220       0.003874      -0.022671       0.024005       0.033245      -0.000507       0.007623       0.002113      -0.032018       0.003205      -0.019427       0.003637       0.015790              2.198973       1.664208       0.292806      -0.053593       2.470851      -0.501264       2.461858           0.005298
          173              H       4.567191      11.370302       3.474084       0.146321       1.128201 0.79943803E+01  0.77602063E+02                                 1.725499                            1.606477      -1.005525       2.417516                    0.998523       3.209366       8.615817       0.521221       1.210585      -0.726871       0.017334       0.038497       0.021252       0.047266       0.011142       0.003319      -0.001928      -0.027317      -0.026610      -0.015383      -0.006695       0.022078              1.785686       1.500546       0.357670       0.206932       2.111721       0.330360       1.744792           0.000049
          174              H       4.019817      11.060392       1.027509       0.112779       1.273564 0.97042751E+01  0.98248379E+02                                 1.823154                            1.734861      -0.994958       2.399637                    0.998264       3.395328       9.116861       0.520171       1.163047      -0.738886       0.008504       0.032682      -0.022811       0.040753       0.012825       0.001172      -0.000675      -0.030568       0.018765      -0.023140       0.006310       0.016830              1.830842       1.475993       0.176376      -0.011121       1.984720      -0.382821       2.031813           0.000012
          175              H       6.398579      10.151497      12.537711       0.122414       1.264720 0.94595669E+01  0.95241816E+02                                 1.830118                            1.723887      -1.018556       2.399287                    0.997809       3.315556       8.902584       0.516383       1.178087      -0.735894      -0.038035       0.019496       0.004053       0.042932      -0.012168      -0.007250       0.003505       0.016655       0.009718      -0.016369      -0.001258       0.017628              1.855399       2.245340      -0.440952       0.030180       1.627023       0.012249       1.693833           0.000049
          176              H       7.596562       9.552512      14.484985       0.114796       1.203394 0.88914601E+01  0.88111221E+02                                 1.759847                            1.662605      -0.955637       2.423414                    0.998286       3.309251       8.803853       0.530166       1.165833      -0.738116      -0.016715       0.008071       0.033994       0.038732      -0.014372      -0.003111      -0.000274       0.021144       0.037876      -0.024228       0.009400       0.014828              1.810142       1.601664      -0.124324      -0.184446       1.414678       0.146487       2.414085          -0.000029
          177              H      10.567936       8.083696      12.185572       0.109465       1.189604 0.90551874E+01  0.90606043E+02                                 1.779127                            1.703652      -0.877543       2.452515                    0.998789       3.408218       9.264552       0.509273       1.201975      -0.728768       0.035147      -0.015108      -0.005682       0.038676      -0.015115      -0.001813       0.001358       0.023772       0.028074      -0.023914       0.008540       0.015373              1.792179       1.984146      -0.370725      -0.062121       1.704823       0.084401       1.687567          -0.000446
          178              H       9.374241       8.677473      10.209392       0.112775       1.191686 0.88082443E+01  0.89253537E+02                                 1.901343                            1.766949      -1.256252       2.277488                    0.994949       3.816694      11.127996       0.454758       1.329199      -0.696927       0.016141      -0.002153      -0.036258       0.039747      -0.008425      -0.006724      -0.003328       0.027167       0.013224      -0.019305       0.002808       0.016497              1.989459       1.700352      -0.125961      -0.257473       1.562600       0.107204       2.705425           0.002127
          179              H       7.191638       6.916977       8.414536       0.115066       1.263423 0.91172651E+01  0.93876355E+02                                 2.031405                            1.834433      -1.487065       2.174052                    0.991289       4.019848      12.103420       0.429778       1.384110      -0.684826       0.029565       0.022997       0.013209       0.039717       0.007772      -0.000025       0.007653       0.003422      -0.006234      -0.011323       0.000278       0.011045              2.178234       2.400687       0.673753       0.327771       2.455872       0.327095       1.678144           0.004261
          180              H       7.711908       4.794486       7.760189       0.116314       1.127134 0.78874597E+01  0.78836177E+02                                 1.920808                            1.734169      -1.564977       2.133791                    0.990591       4.103815      12.435815       0.428589       1.429805      -0.674877       0.025904      -0.021585      -0.003949       0.033948      -0.016197      -0.002241      -0.001842      -0.013461      -0.002356      -0.017642      -0.000296       0.017937              2.053689       2.797642      -0.433294       0.115949       1.885578       0.088964       1.477847           0.007610
          181              H       3.801061       4.086121       7.082191       0.145450       0.897698 0.60114229E+01  0.56353540E+02                                 1.686196                            1.543046      -1.346816       2.261296                    0.993312       3.710849      11.025859       0.439897       1.485291      -0.665956      -0.030909      -0.022497      -0.008318       0.039124       0.001197      -0.001235       0.004158      -0.000990      -0.006531      -0.005340       0.001041       0.004300              1.790458       2.130791       0.380312       0.265683       1.853668       0.220775       1.386916          -0.001716
          182              H       3.354341       6.206008       7.794351       0.123181       1.174965 0.82854524E+01  0.83609035E+02                                 1.965069                            1.769523      -1.476827       2.182644                    0.991763       3.967467      11.972002       0.428294       1.417188      -0.678240      -0.041778       0.007849       0.006854       0.043058      -0.004111      -0.005824       0.008842       0.001354      -0.043919      -0.018493       0.003439       0.015054              2.116495       3.026249      -0.292967       0.003782       1.864961       0.027301       1.458275           0.002405
          183              H       3.026973      25.977729       6.104612       0.119424       1.214481 0.87088040E+01  0.88812312E+02                                 1.989975                            1.801475      -1.520168       2.161604                    0.991308       4.011836      12.093857       0.429796       1.397427      -0.681932      -0.036191      -0.030016       0.003324       0.047136       0.010404      -0.007698       0.002587       0.012389      -0.018818      -0.014233      -0.002379       0.016611              2.133943       2.341866       0.680031       0.135221       2.552992       0.118803       1.506972           0.001973
          184              H       4.298347       2.088635       6.969191       0.118495       1.242051 0.90524944E+01  0.93178228E+02                                 2.013402                            1.832553      -1.532869       2.148028                    0.991112       4.080863      12.343296       0.427744       1.391156      -0.682968      -0.025913       0.015793       0.020468       0.036604      -0.008427      -0.012867      -0.000679      -0.017016       0.000669      -0.019719       0.005637       0.014082              2.136807       2.870612      -0.368411      -0.193158       2.014342       0.114146       1.525467           0.007698
          185              H       8.158164       3.101702       6.596029       0.140660       1.004688 0.69241335E+01  0.67061029E+02                                 1.800316                            1.643138      -1.384485       2.240904                    0.992836       3.774946      11.299409       0.432501       1.462225      -0.670396       0.030732       0.027824       0.004639       0.041715       0.001835       0.000150       0.001150      -0.002871      -0.028025      -0.009427       0.002352       0.007074              1.917944       2.262492       0.491057       0.080301       2.093944       0.206387       1.397395          -0.001504
          186              H       8.659676       1.023483       5.894380       0.128655       1.325638 0.96393848E+01  0.10054313E+03                                 2.101005                            1.889532      -1.385430       2.227239                    0.992687       3.930162      11.871201       0.422778       1.388963      -0.684912       0.045878      -0.005886      -0.006122       0.046658      -0.005337      -0.003466       0.010355       0.006863      -0.049105      -0.020644       0.003934       0.016710              2.252495       3.241517      -0.205061      -0.163557       1.959582       0.141824       1.556386           0.001036
          187              H       8.811312       7.963899       6.874586       0.113673       1.325147 0.96866429E+01  0.10063282E+03                                 2.056406                            1.863254      -1.354476       2.238472                    0.992438       3.890148      11.528543       0.438670       1.344009      -0.694184      -0.019067      -0.036808       0.004953       0.041748       0.008003      -0.000903       0.003628      -0.006756      -0.032495      -0.011952      -0.002407       0.014360              2.190932       2.145982       0.594570      -0.128020       2.825535      -0.225237       1.601278           0.005488
          188              H      11.078500       8.185263       7.203074       0.128049       1.167546 0.81328332E+01  0.81553939E+02                                 1.935275                            1.736894      -1.527523       2.153831                    0.991718       3.995877      11.955343       0.439103       1.391029      -0.682530       0.027819      -0.025502       0.002463       0.037819      -0.006220       0.009582       0.004634       0.010711      -0.006612      -0.013978       0.000843       0.013135              2.077430       2.154261      -0.566411       0.098169       2.620426      -0.222807       1.457602           0.003149
          189              H      10.793699      12.128149       6.435727       0.140323       1.030804 0.70373907E+01  0.68512730E+02                                 1.832942                            1.656627      -1.413763       2.219347                    0.992576       3.879698      11.686422       0.430207       1.462409      -0.669614       0.021448       0.034343       0.006418       0.040996       0.003415      -0.002258       0.007734       0.002197      -0.036503      -0.015632       0.005459       0.010173              1.963531       1.844383       0.457251       0.039744       2.672532      -0.164023       1.373680           0.001081
          190              H       8.535083      11.781779       5.957449       0.113887       1.485953 0.11329869E+02  0.12217572E+03                                 2.213715                            2.013808      -1.361265       2.236634                    0.992033       3.948029      11.847032       0.423159       1.342279      -0.695719      -0.026321       0.034717      -0.004402       0.043789      -0.008243       0.016009       0.007123      -0.005518      -0.056046      -0.028909       0.010267       0.018642              2.346183       2.439916      -0.670335       0.220188       2.896452      -0.334300       1.702182           0.004483
          191              H       2.299398       8.635804       7.310818       0.124775       1.145427 0.81423699E+01  0.81651798E+02                                 1.916726                            1.744135      -1.474338       2.186073                    0.992035       3.909544      11.687054       0.435964       1.401009      -0.681492       0.020956      -0.038550      -0.003709       0.044035      -0.007694       0.000145       0.000347      -0.012950      -0.024249      -0.008123      -0.005978       0.014100              2.047182       2.303634      -0.663258      -0.119115       2.360642       0.114307       1.477270           0.002960
          192              H       0.100699       8.466526       6.653843       0.119780       1.391395 0.10334605E+02  0.10944459E+03                                 2.136690                            1.933276      -1.549922       2.139792                    0.991505       4.090575      12.360014       0.426462       1.356204      -0.690542      -0.022949      -0.024583      -0.008803       0.034763       0.008619       0.012652      -0.003385       0.013809      -0.002347      -0.016580      -0.001079       0.017659              2.261413       2.155315       0.421387       0.112412       2.952031       0.415353       1.676893           0.007266
          193              H      -0.498912      12.242737       7.752305       0.132526       1.125918 0.79503526E+01  0.79056908E+02                                 1.886342                            1.719957      -1.328504       2.263409                    0.992942       3.738818      11.040434       0.441441       1.395339      -0.683867      -0.031566       0.027922       0.001934       0.042187      -0.015169       0.002457       0.012163       0.008722      -0.007497      -0.021426       0.002746       0.018679              2.005430       2.038619      -0.521065       0.081706       2.546034       0.078340       1.431638           0.001845
          194              H       1.660122      12.359930       8.540675       0.116931       1.542128 0.11658037E+02  0.12567479E+03                                 2.204248                            1.994375      -1.457988       2.188281                    0.991598       3.871837      11.337119       0.444083       1.279439      -0.709377       0.011804       0.029895       0.031888       0.045276       0.001922       0.005111       0.024965       0.011516      -0.017502      -0.029501       0.007066       0.022435              2.334923       2.071756       0.328690       0.172993       3.054244       0.584746       1.878770           0.006369
          195              H      10.589022      10.393696      14.732007       0.278907       0.778640 0.55271854E+01  0.49614765E+02                                 1.424737                            1.400446      -1.026708       2.467567                    0.999879       2.772648       7.493238       0.512790       1.330637      -0.700007       0.002169       0.035666      -0.026628       0.044563       0.020768       0.018616      -0.013110      -0.056359       0.020564      -0.047285       0.013536       0.033749              1.430185       1.193260       0.095476       0.112275       1.563822      -0.173886       1.533474          -0.000351
          196              H       1.638679      10.055139      26.045117       0.263518       0.822800 0.60604936E+01  0.55948298E+02                                 1.500032                            1.480270      -1.197283       2.374612                    0.998816       3.005069       8.371566       0.489353       1.355829      -0.693258      -0.016500       0.028882       0.024459       0.041287      -0.033138       0.007096       0.016755      -0.002699       0.020136      -0.042311       0.010101       0.032210              1.513409       1.351055      -0.175682       0.090497       1.418030       0.192129       1.771142          -0.000616
          197              C      -0.834770      17.675273       9.599719      -0.057995      25.228780 0.38549555E+03  0.89658058E+04                                 7.675579                            6.593492      -0.442689       1.841774                    0.998083      30.483447      92.829962       0.622721       0.422905      -1.039854      -0.048787       0.015992      -0.096355       0.109180      -0.079998       0.036855       0.034757       0.003186       0.115033      -0.115811       0.054413       0.061399              8.561117       7.928005      -0.104092       2.331662       6.947512       0.751955      10.807833           0.023944
          198              C       1.289635      16.768982       8.574838      -0.053894      24.781540 0.37810090E+03  0.87765884E+04                                 7.649988                            6.588341      -0.544965       1.805738                    0.998144      30.796742      94.577798       0.612932       0.430503      -1.032258      -0.047105       0.011726      -0.092419       0.104392       0.017773       0.017115      -0.008481       0.141288       0.124980      -0.094499       0.030653       0.063846              8.511487       8.188144       0.217610       0.890465       6.490549       0.347086      10.855770           0.024417
          199              C       0.187391      16.487719       9.568184       0.188558      28.067040 0.42035143E+03  0.99336380E+04                                 8.974167                            7.511014      -0.635556       1.824705                    0.995777      27.217562      82.008722       0.514985       0.503287      -1.001271       0.009777       0.008226       0.010897       0.016793       0.019079       0.060023       0.008730      -0.004130       0.158438      -0.064563      -0.022608       0.087171             10.996909       9.433348       1.223991       3.106709       8.980600       1.416322      14.576781          -0.003153
          200              C      -0.465780      15.141305       9.415766      -0.055015      25.576757 0.38572526E+03  0.89704119E+04                                 7.761226                            6.600655      -0.446305       1.838898                    0.998209      30.443749      92.635334       0.621791       0.423572      -1.039685      -0.043858      -0.011744      -0.094226       0.104595       0.042075       0.062119      -0.025234      -0.084129       0.149664      -0.112177       0.034547       0.077630              8.653710       7.342714       1.031434       1.712779       8.935449       0.634813       9.682967           0.024105
          201              C       1.379880      17.516411      11.441877      -0.066650      29.195657 0.35930924E+03  0.81668125E+04                                 8.512774                            6.339214      -0.359463       1.877026                    0.998710      29.104327      86.083333       0.642522       0.419405      -1.047666      -0.036078      -0.098013      -0.012972       0.105244      -0.002767      -0.000521       0.002377       0.040243       0.054165      -0.029453       0.011216       0.018237             11.334851       8.910146       1.154881       5.815301       8.068810       1.712982      17.025596          -0.000662
          202              C      10.973409      15.544969       2.194297      -0.049403      24.380032 0.35814220E+03  0.82028132E+04                                 7.484045                            6.311591      -0.451263       1.838729                    0.998313      30.392443      92.767817       0.641129       0.417113      -1.040259       0.051457      -0.009121       0.094691       0.108154      -0.078398       0.038555       0.033523      -0.008051       0.138380      -0.117490       0.054804       0.062686              8.255822       7.620162      -0.973131       1.862571       6.883523      -0.030849      10.263781           0.021925
          203              C      10.560764      18.065915       2.464970      -0.063314      25.512010 0.39503522E+03  0.92413063E+04                                 7.737116                            6.689570      -0.424990       1.844510                    0.997848      30.707876      93.696714       0.616335       0.424807      -1.038991       0.049533       0.005251       0.100075       0.111786       0.051089       0.066984      -0.025658      -0.072557       0.059985      -0.111438       0.048141       0.063297              8.561812       7.467155       0.074327       2.382646       7.423425      -0.486118      10.794857           0.023542
          204              C       9.911045      16.630955       2.189041       0.183731      29.553111 0.42894287E+03  0.10161193E+05                                 9.038440                            7.398046      -0.708900       1.807524                    0.997029      27.044312      80.884243       0.540375       0.478482      -1.016685      -0.017204       0.006950      -0.023803       0.030180      -0.030715       0.050210      -0.002484       0.023061       0.114853      -0.061313      -0.012742       0.074055             11.128100       9.640100      -0.684622       3.465452       7.725464      -0.617092      16.018734          -0.004223
          205              C       8.822798      16.393965       3.216550      -0.059478      24.426962 0.37586851E+03  0.87107814E+04                                 7.530186                            6.523147      -0.483177       1.823973                    0.998300      30.837569      94.588865       0.622551       0.424531      -1.035997       0.040997       0.011906       0.097603       0.106531       0.026780       0.018303      -0.011522       0.141812       0.155093      -0.103040       0.035578       0.067462              8.280294       7.728427       0.116859       0.650781       6.191420      -0.508227      10.921033           0.022939
          206              C       8.278319      17.417449       0.320604      -0.063518      28.377804 0.37666037E+03  0.86156378E+04                                 8.310703                            6.487872      -0.143255       1.955308                    0.998334      28.508825      83.097024       0.638973       0.419069      -1.053602       0.070683      -0.052648       0.016824       0.089727      -0.012452       0.035891      -0.020650       0.008166       0.072492      -0.031324      -0.024192       0.055516             10.482515       7.854242      -0.775381       3.932162       7.024440      -0.727671      16.568862          -0.000681
          207              C       8.010727      16.925239      25.149003       0.109639      38.887393 0.45530044E+03  0.10766468E+05                                10.181752                            7.174202      -0.239885       1.927236                    0.998947      26.995473      76.388713       0.611013       0.423917      -1.065559       0.003041      -0.011850       0.022340       0.025470      -0.005492       0.032165      -0.004653      -0.004914       0.132800      -0.037927      -0.019550       0.057476             13.688159       7.308420       2.259669       5.373032      10.282594       1.865206      23.473463           0.000120
          208              C       8.273035      18.029455      24.297563      -0.187045      40.705723 0.53577110E+03  0.13267925E+05                                10.384168                            7.759949       0.123386       1.997098                    0.999200      31.342570      92.398651       0.586831       0.421473      -1.061273      -0.011144       0.019580      -0.021105       0.030870       0.007393       0.015877       0.017155      -0.011436       0.032720      -0.019647      -0.010996       0.030643             12.656943       6.375937       2.361884       2.949957      12.082319       0.572025      19.512572           0.000093
          209              C       7.891400      17.690898      22.873242      -0.105095      37.835281 0.44223967E+03  0.10536959E+05                                10.034940                            7.163802      -0.070725       1.945463                    0.999551      30.342109      90.462685       0.590728       0.435172      -1.043014      -0.018815      -0.016556       0.039707       0.046955      -0.027110       0.004159      -0.015105      -0.002313       0.007016      -0.030206      -0.002262       0.032468             12.392504       7.075397       3.522299       3.576182      12.185082       2.881334      17.917035           0.002649
          210              C       7.399211      16.576265      22.528987      -0.001101      33.159369 0.34798179E+03  0.77620033E+04                                 9.099173                            6.285852      -0.157884       1.977768                    0.999178      26.226872      74.183671       0.644890       0.425797      -1.055041       0.008497       0.004021       0.056482       0.057259      -0.037575      -0.009180       0.003147       0.048452      -0.009060      -0.043265      -0.004747       0.048012             11.403160       6.640658       3.190382       3.743714      11.326766       2.004782      16.242056          -0.000059
          211              C       7.114987      15.466840      23.178078      -0.085888      34.278930 0.43253241E+03  0.10155249E+05                                 9.237536                            6.982674       0.147117       2.023325                    0.999703      28.965854      83.201299       0.617132       0.422723      -1.060271       0.001769       0.004774       0.001794       0.005398      -0.005261       0.001442       0.010065      -0.002515      -0.004819      -0.011835       0.000484       0.011351             10.815316       6.122457       2.242125       2.717970      10.341230       0.651580      15.982261           0.000002
          212              C       7.453382      15.690809      24.649702      -0.187640      38.905376 0.52162523E+03  0.12788795E+05                                 9.913138                            7.569489       0.134502       1.989533                    0.999789      31.330988      90.907667       0.606498       0.411913      -1.070941      -0.002324       0.017340      -0.030126       0.034838       0.027802      -0.001158      -0.040583      -0.074925       0.100054      -0.064971      -0.006154       0.071125             11.696313       6.831940       2.497233       3.601919      10.197311       1.806449      18.059687           0.000216
          213              C       6.965709      16.401778      21.162479       0.603446      24.404532 0.25295986E+03  0.52853043E+04                                 7.949316                            5.718071      -0.193637       1.992450                    0.999475      22.769196      65.320783       0.604796       0.484706      -1.006869      -0.030352      -0.009754      -0.042118       0.052823      -0.011762      -0.061861      -0.008729       0.106972      -0.217019      -0.095131      -0.015992       0.111122              9.936765       6.029900       0.906116       3.772543       8.520619       1.143958      15.259776           0.000052
          214              C       4.303438      16.248125      16.311375       0.575163      25.677061 0.26491445E+03  0.55784410E+04                                 8.113079                            5.783726      -0.124980       2.003890                    0.999461      23.136241      65.823934       0.614268       0.473523      -1.016558       0.013041      -0.015725       0.042568       0.047216       0.054754      -0.040049      -0.006506      -0.105402      -0.220044      -0.096262      -0.019001       0.115263             10.466285      10.088525      -2.397944       4.312377       5.803798      -1.524643      15.506533          -0.000027
          215              C       3.553178      16.565848      15.060495      -0.010964      38.436004 0.42713085E+03  0.99395064E+04                                 9.942954                            6.880199      -0.051808       1.993762                    0.999188      27.067892      75.960213       0.633330       0.415597      -1.070943      -0.019100       0.009601      -0.034048       0.040203       0.004604      -0.001157      -0.002868      -0.001421      -0.029145      -0.010243       0.000288       0.009955             13.242236      11.469869      -3.008205       5.256981       6.541128      -1.754194      21.715711           0.000180
          216              C       4.069688      16.313232      13.820126      -0.091160      35.310151 0.42310049E+03  0.98942313E+04                                 9.417090                            6.892137      -0.011355       1.968256                    0.999572      29.202691      84.131191       0.622117       0.421013      -1.059734      -0.020141       0.014736      -0.006035       0.025675      -0.015255      -0.000621       0.003176       0.022478      -0.047385      -0.016985      -0.009954       0.026939             11.588676       9.921073      -2.458742       3.486257       6.059504      -1.037251      18.785451           0.000000
          217              C       3.347837      16.675228      12.648083      -0.162490      35.356473 0.45303958E+03  0.10758177E+05                                 9.365743                            7.083359       0.097112       1.991730                    0.999675      30.101289      86.890358       0.621055       0.415311      -1.065213       0.015987      -0.010499       0.025208       0.031642      -0.005420      -0.018438       0.007840       0.029643       0.100290      -0.032870      -0.009610       0.042480             11.348062      11.088197      -2.751760       4.475157       6.114284      -1.408816      16.841704           0.000282
          218              C       2.117517      17.287235      12.734803       0.106597      38.346939 0.42060825E+03  0.97707327E+04                                10.145361                            6.913449      -0.175620       1.955196                    0.999460      26.477876      74.753323       0.618748       0.426131      -1.062020      -0.022999      -0.010462      -0.015469       0.029626       0.010736       0.032105      -0.004384       0.007254       0.038098      -0.033372      -0.004856       0.038228             14.216115      11.198789      -1.771326       6.529697       6.485648       0.206938      24.963908           0.000234
          219              C       1.597076      17.539850      14.017219      -0.179075      37.744821 0.47863738E+03  0.11513286E+05                                 9.750786                            7.246873       0.221120       2.024329                    0.999865      30.668631      88.847013       0.618853       0.411458      -1.068626       0.020927      -0.019980       0.022289       0.036523      -0.037151       0.000193       0.008068       0.068882      -0.044718      -0.045063      -0.013178       0.058241             12.200734       9.055038      -2.312827       2.806375       6.877250      -0.230938      20.669915          -0.000024
          220              C       2.303979      17.185667      15.210285      -0.118841      36.827199 0.48051165E+03  0.11617604E+05                                 9.742025                            7.373069      -0.036128       1.946315                    0.999657      30.576498      90.014342       0.597131       0.424252      -1.056101       0.003027      -0.011343      -0.021707       0.024678       0.000449      -0.015022      -0.008411       0.029340       0.054300      -0.025570      -0.003560       0.029130             11.834619      10.985643      -3.113511       3.487868       6.864883      -1.539644      17.653332           0.001326
          221              C       4.817786      19.714427      18.135138      -0.037664      32.512674 0.37217309E+03  0.84630984E+04                                 9.052481                            6.550728       0.110371       2.045319                    0.998710      27.478857      79.111418       0.622954       0.432380      -1.048416       0.024819       0.004687      -0.001122       0.025283       0.008278      -0.011619       0.004233      -0.015262       0.128506      -0.034642      -0.010170       0.044812             10.951608      12.426664      -1.204651       0.956565      14.987163       2.670336       5.440998           0.003415
          222              C       4.510638      20.964483      18.537207      -0.161182      38.009101 0.43519388E+03  0.10303028E+05                                 9.973599                            7.054893      -0.100839       1.943100                    0.998944      30.011511      88.502126       0.603246       0.428874      -1.049312       0.007960      -0.008136       0.006592       0.013153      -0.036962      -0.024684      -0.021084      -0.024530       0.114630      -0.067920       0.019620       0.048300             12.249178      13.430925      -0.590268       1.303973      17.210513       3.559656       6.106098           0.006836
          223              C       5.454898      21.810875      18.955043       0.081251      36.588601 0.38602136E+03  0.87312078E+04                                 9.506727                            6.490712       0.116894       2.053271                    0.999207      25.668825      70.298511       0.661665       0.409265      -1.078418       0.001142      -0.004558       0.001978       0.005098      -0.000810      -0.013783      -0.001502       0.014489      -0.026623      -0.016010      -0.002587       0.018597             12.290997      13.031703      -1.589495       0.713727      17.968158       3.916797       5.873130           0.001414
          224              C       6.810467      21.378564      18.926136      -0.136252      37.244104 0.44975313E+03  0.10712550E+05                                 9.916237                            7.225389      -0.086148       1.962418                    0.998101      29.351279      86.209042       0.590756       0.435291      -1.047679       0.002640       0.002979      -0.004986       0.006380       0.012015      -0.006828      -0.015464       0.003458       0.077314      -0.026240      -0.007247       0.033488             12.079707      15.554101      -1.710799       0.844823      14.954421       2.698645       5.730599           0.000193
          225              C       7.061694      20.141529      18.508300      -0.011829      33.059966 0.37920551E+03  0.86858526E+04                                 9.276547                            6.712515      -0.075071       1.992090                    0.998195      27.456994      80.007709       0.600124       0.445581      -1.037880      -0.024487      -0.009783      -0.019163       0.032596       0.012355      -0.014649      -0.000103       0.009849       0.059010      -0.024822      -0.002408       0.027230             11.228388      13.642920       0.920421       1.119427      14.596192       2.617937       5.446051           0.002798
          226              C       5.152995      23.232814      19.383390       0.077819      36.654602 0.38907350E+03  0.88227861E+04                                 9.515389                            6.518676       0.103528       2.046859                    0.999195      25.837053      70.986372       0.659498       0.409561      -1.077587      -0.003053       0.003306      -0.004017       0.006032       0.000072       0.002715       0.000679       0.020658      -0.011435      -0.008527      -0.004157       0.012684             12.277328      12.876301      -1.405508      -0.953108      18.284045       3.740543       5.671640           0.001957
          227              C       5.815064      25.462081      20.061389      -0.043251      35.949832 0.42969867E+03  0.10096451E+05                                 9.671744                            7.035169       0.015475       2.002451                    0.998569      28.348155      82.101899       0.603511       0.431933      -1.052036      -0.014737      -0.000653      -0.020893       0.025576       0.013791      -0.018853      -0.003284      -0.013954       0.061016      -0.030104      -0.000298       0.030402             11.905949      12.750442      -0.626993      -1.071349      17.321709       2.727560       5.645697           0.002579
          228              C       6.121497      24.165148      19.543692      -0.174699      39.799464 0.47585218E+03  0.11492268E+05                                10.223723                            7.329682      -0.082092       1.937705                    0.998931      30.810855      91.049912       0.599022       0.423379      -1.055238      -0.005996       0.018349      -0.013239       0.023407      -0.027021      -0.028415      -0.019773      -0.033517       0.080324      -0.059035       0.017975       0.041060             12.616244      13.463717      -0.095145      -0.568743      18.519115       3.247131       5.865901           0.007452
          229              C       3.851262      23.586997      19.751296      -0.133094      38.062577 0.44520894E+03  0.10608929E+05                                10.107443                            7.226052      -0.197495       1.922572                    0.998299      29.726603      88.182910       0.584425       0.439815      -1.041872       0.002227      -0.002463      -0.004427       0.005534       0.010380       0.020936      -0.012465      -0.000547       0.072261      -0.032530      -0.002255       0.034785             12.473894      15.326250      -1.751986      -1.223407      16.075040       3.516231       6.020391           0.000815
          230              C       3.563289      24.805801      20.195412      -0.045498      34.829736 0.38695373E+03  0.88902115E+04                                 9.482981                            6.689003       0.055911       2.022294                    0.999059      27.886201      80.844136       0.614834       0.433606      -1.047095       0.023586       0.007024       0.002109       0.024700       0.004133       0.005530       0.008619       0.005234       0.012802      -0.010024      -0.003178       0.013203             11.789707      13.124464       1.200227      -0.258122      16.626826       3.437558       5.617831           0.002876
          231              C       2.081247      17.242962      19.556832       0.010716      31.927094 0.37176571E+03  0.84614758E+04                                 9.013134                            6.601497      -0.089220       1.986450                    0.998382      27.264300      78.831736       0.612185       0.439589      -1.042863       0.014205      -0.026173      -0.000444       0.029783       0.000314      -0.002995       0.034320       0.003993       0.072080      -0.034361      -0.009993       0.044354             10.873438      15.654470      -0.223247       1.173550      11.614369      -1.656367       5.351474           0.005111
          232              C       0.747161      17.094518      19.320321      -0.159654      38.062573 0.44584347E+03  0.10610111E+05                                10.003340                            7.152235      -0.150961       1.931040                    0.998656      29.967017      88.354783       0.598186       0.430261      -1.049357       0.005413      -0.007822       0.009878       0.013713      -0.031704      -0.011929       0.031981       0.028384       0.110521      -0.058041      -0.000355       0.058397             12.281762      17.661438       1.365077       1.009814      13.908439      -1.217263       5.275411           0.005245
          233              C       0.119543      15.891339      19.428065       0.092123      35.894743 0.38682384E+03  0.87592821E+04                                 9.425927                            6.526319       0.150507       2.069787                    0.999232      25.543492      70.135536       0.655083       0.412909      -1.075369      -0.001835       0.003469      -0.001075       0.004069      -0.010199      -0.005253       0.012505      -0.012726      -0.016376      -0.012713      -0.008797       0.021509             12.048102      18.833273       1.300825       2.095186      12.156264      -1.176455       5.154769           0.002816
          234              C       0.900332      14.784518      19.790715      -0.162149      39.305424 0.48063384E+03  0.11641106E+05                                10.248700                            7.445895      -0.094638       1.945186                    0.998539      30.344571      89.909294       0.584622       0.432564      -1.049202       0.005893       0.002478      -0.019641       0.020655       0.018031      -0.021347       0.038410       0.018555       0.024135      -0.054934       0.016175       0.038758             12.475660      17.267857       0.420618       2.057712      14.539246      -1.798961       5.619878           0.005561
          235              C       2.240256      15.000674      20.071900      -0.018733      32.802488 0.38378997E+03  0.88308142E+04                                 9.223247                            6.741591      -0.097129       1.976825                    0.997882      28.024593      82.257136       0.599427       0.444081      -1.037168       0.003004       0.025923      -0.024079       0.035508      -0.012813       0.016381       0.035457      -0.002764       0.039133      -0.044010       0.002859       0.041150             11.103136      15.333328       1.794784       1.371337      12.864781      -1.444359       5.111300           0.004724
          236              C       9.601958      16.667415      18.863066      -0.024271      30.939768 0.36951751E+03  0.83771209E+04                                 8.770844                            6.540324       0.084762       2.045248                    0.998459      27.044950      77.424253       0.622374       0.434105      -1.048694       0.002114      -0.014290      -0.014309       0.020333       0.002028      -0.009547      -0.024818      -0.009970       0.092500      -0.024140      -0.019742       0.043882             10.438897      15.278675      -0.059680       1.279738      10.840451       1.842858       5.197566           0.004751
          237              C      10.896200      16.766378      19.244112      -0.145013      35.819392 0.42627663E+03  0.10025455E+05                                 9.553725                            6.942244      -0.041540       1.967556                    0.999206      29.538258      86.414190       0.614263       0.423974      -1.053838       0.001822      -0.002496      -0.013468       0.013818       0.030345      -0.006214      -0.037867       0.005883       0.094677      -0.054115      -0.003808       0.057923             11.556113      17.070975      -1.112573       1.237629      12.294795       1.720654       5.302569           0.008458
          238              C      11.751433      15.701226      19.081182       0.099893      34.608777 0.36814399E+03  0.82430658E+04                                 9.226981                            6.383958       0.094830       2.058712                    0.999401      25.193481      69.040409       0.658933       0.415139      -1.072712       0.001503      -0.006121       0.002911       0.006942      -0.003746       0.000181      -0.021699      -0.023757       0.004704      -0.017048      -0.011722       0.028770             11.734671      18.234596       0.495465       1.949762      11.799836       1.762699       5.169583           0.007122
          239              C      11.254122      14.565758      18.584509      -0.161707      36.567418 0.43877953E+03  0.10403546E+05                                 9.701169                            7.075873      -0.169498       1.917444                    0.999023      30.154546      88.831648       0.603707       0.427903      -1.050482       0.002530       0.012272       0.001523       0.012622      -0.044857      -0.011676       0.000773       0.048093       0.160222      -0.077818       0.020886       0.056932             11.638722      15.641242       0.648186       2.556808      13.610686       1.807065       5.664238           0.005505
          240              C       9.972446      14.474608      18.158789      -0.057889      33.006445 0.38292628E+03  0.87576248E+04                                 9.043459                            6.583181      -0.003867       1.994314                    0.998672      28.093066      80.742866       0.631026       0.424412      -1.054773      -0.005978       0.036294      -0.019177       0.041482       0.002203       0.005907       0.023715       0.058540       0.092903      -0.051571       0.012243       0.039329             10.885704      15.180822      -1.637536       1.587385      11.951397       2.012523       5.524892           0.009739
          241              C       0.058193       4.653855       3.539781      -0.057998      25.228751 0.38549494E+03  0.89657816E+04                                 7.675557                            6.593475      -0.442667       1.841782                    0.998083      30.483345      92.829378       0.622724       0.422903      -1.039856      -0.048785       0.015992       0.096355       0.109179      -0.079996      -0.036854      -0.034755       0.003186       0.115043      -0.115808       0.054413       0.061395              8.561093       7.927969      -0.104091      -2.331653       6.947477      -0.751938      10.807834           0.023948
          242              C       2.182598       3.747564       4.564662      -0.053895      24.781458 0.37809914E+03  0.87765275E+04                                 7.649952                            6.588312      -0.544927       1.805752                    0.998144      30.796487      94.576554       0.612936       0.430501      -1.032260      -0.047106       0.011726       0.092418       0.104392       0.017772      -0.017117       0.008482       0.141277       0.124976      -0.094493       0.030648       0.063845              8.511450       8.188101       0.217594      -0.890485       6.490517      -0.347071      10.855734           0.024409
          243              C       1.080354       3.466301       3.571316       0.188557      28.067110 0.42035318E+03  0.99336882E+04                                 8.974178                            7.511029      -0.635554       1.824705                    0.995777      27.217582      82.008779       0.514984       0.503287      -1.001271       0.009778       0.008226      -0.010898       0.016794       0.019079      -0.060022      -0.008730      -0.004131       0.158436      -0.064562      -0.022607       0.087169             10.996926       9.433357       1.223991      -3.106735       8.980602      -1.416321      14.576821          -0.003145
          244              C       0.427183       2.119887       3.723734      -0.055015      25.576667 0.38572361E+03  0.89703567E+04                                 7.761187                            6.600625      -0.446277       1.838908                    0.998209      30.443601      92.634548       0.621795       0.423570      -1.039687      -0.043857      -0.011744       0.094226       0.104594       0.042074      -0.062117       0.025233      -0.084126       0.149668      -0.112175       0.034545       0.077629              8.653663       7.342672       1.031424      -1.712763       8.935389      -0.634806       9.682927           0.024103
          245              C       2.272843       4.494993       1.697623      -0.066651      29.195676 0.35930957E+03  0.81668224E+04                                 8.512776                            6.339216      -0.359464       1.877025                    0.998710      29.104360      86.083461       0.642522       0.419405      -1.047666      -0.036078      -0.098013       0.012971       0.105244      -0.002767       0.000521      -0.002377       0.040242       0.054164      -0.029453       0.011217       0.018236             11.334853       8.910150       1.154878      -5.815302       8.068813      -1.712976      17.025595          -0.000662
          246              C      11.866372       2.523551      10.945203      -0.049398      24.380035 0.35814246E+03  0.82028281E+04                                 7.484065                            6.311609      -0.451291       1.838720                    0.998313      30.392552      92.768479       0.641125       0.417115      -1.040257       0.051457      -0.009123      -0.094691       0.108155      -0.078403      -0.038554      -0.033522      -0.008055       0.138387      -0.117495       0.054808       0.062687              8.255839       7.620179      -0.973152      -1.862550       6.883543       0.030861      10.263796           0.021921
          247              C      11.453727       5.044497      10.674530      -0.063310      25.512006 0.39503530E+03  0.92413181E+04                                 7.737131                            6.689582      -0.425021       1.844499                    0.997848      30.708029      93.697555       0.616332       0.424809      -1.038989       0.049534       0.005252      -0.100076       0.111788       0.051092      -0.066985       0.025659      -0.072566       0.059990      -0.111444       0.048145       0.063299              8.561824       7.467155       0.074339      -2.382623       7.423448       0.486111      10.794868           0.023544
          248              C      10.804008       3.609537      10.950459       0.183732      29.553116 0.42894294E+03  0.10161200E+05                                 9.038449                            7.398051      -0.708902       1.807524                    0.997029      27.044343      80.884473       0.540374       0.478483      -1.016684      -0.017204       0.006950       0.023803       0.030180      -0.030715      -0.050210       0.002485       0.023060       0.114855      -0.061313      -0.012743       0.074055             11.128106       9.640113      -0.684623      -3.465444       7.725478       0.617086      16.018728          -0.004232
          249              C       9.715761       3.372547       9.922950      -0.059476      24.426989 0.37586930E+03  0.87108062E+04                                 7.530198                            6.523160      -0.483188       1.823969                    0.998300      30.837617      94.589116       0.622550       0.424532      -1.035997       0.040997       0.011905      -0.097604       0.106532       0.026780      -0.018303       0.011524       0.141814       0.155094      -0.103041       0.035580       0.067462              8.280303       7.728443       0.116856      -0.650765       6.191424       0.508232      10.921041           0.022942
          250              C       9.171282       4.396031      12.818896      -0.063518      28.377795 0.37666026E+03  0.86156338E+04                                 8.310700                            6.487871      -0.143253       1.955309                    0.998334      28.508814      83.096963       0.638973       0.419069      -1.053603       0.070683      -0.052648      -0.016824       0.089727      -0.012451      -0.035891       0.020650       0.008166       0.072492      -0.031324      -0.024192       0.055516             10.482510       7.854239      -0.775378      -3.932161       7.024437       0.727666      16.568856          -0.000685
          251              C       8.903690       3.903821      14.269497       0.109638      38.887388 0.45530043E+03  0.10766467E+05                                10.181751                            7.174202      -0.239886       1.927236                    0.998947      26.995474      76.388714       0.611013       0.423917      -1.065559       0.003042      -0.011849      -0.022340       0.025470      -0.005492      -0.032165       0.004653      -0.004914       0.132801      -0.037927      -0.019550       0.057477             13.688155       7.308419       2.259670      -5.373030      10.282595      -1.865211      23.473453           0.000116
          252              C       9.165998       5.008037      15.120937      -0.187047      40.705767 0.53577189E+03  0.13267949E+05                                10.384175                            7.759954       0.123385       1.997097                    0.999200      31.342594      92.398734       0.586830       0.421473      -1.061273      -0.011143       0.019580       0.021105       0.030870       0.007394      -0.015876      -0.017155      -0.011437       0.032721      -0.019647      -0.010997       0.030643             12.656950       6.375940       2.361886      -2.949960      12.082325      -0.572029      19.512585           0.000096
          253              C       8.784363       4.669480      16.545258      -0.105094      37.835232 0.44223909E+03  0.10536940E+05                                10.034927                            7.163794      -0.070719       1.945465                    0.999551      30.342084      90.462557       0.590729       0.435171      -1.043014      -0.018814      -0.016556      -0.039707       0.046954      -0.027109      -0.004158       0.015105      -0.002313       0.007017      -0.030206      -0.002261       0.032467             12.392487       7.075387       3.522293      -3.576177      12.185064      -2.881332      17.917011           0.002647
          254              C       8.292174       3.554847      16.889513      -0.001101      33.159377 0.34798189E+03  0.77620060E+04                                 9.099175                            6.285854      -0.157884       1.977768                    0.999178      26.226874      74.183679       0.644890       0.425798      -1.055041       0.008497       0.004021      -0.056482       0.057259      -0.037574       0.009180      -0.003147       0.048453      -0.009059      -0.043265      -0.004746       0.048012             11.403163       6.640659       3.190382      -3.743716      11.326766      -2.004783      16.242064          -0.000057
          255              C       8.007950       2.445422      16.240422      -0.085886      34.278888 0.43253177E+03  0.10155230E+05                                 9.237529                            6.982669       0.147117       2.023326                    0.999703      28.965831      83.201218       0.617132       0.422723      -1.060271       0.001769       0.004774      -0.001794       0.005399      -0.005261      -0.001442      -0.010065      -0.002514      -0.004819      -0.011835       0.000484       0.011351             10.815308       6.122452       2.242123      -2.717967      10.341223      -0.651581      15.982249          -0.000002
          256              C       8.346345       2.669391      14.768798      -0.187640      38.905376 0.52162523E+03  0.12788795E+05                                 9.913137                            7.569488       0.134502       1.989533                    0.999789      31.330991      90.907670       0.606498       0.411913      -1.070941      -0.002324       0.017340       0.030126       0.034838       0.027802       0.001158       0.040583      -0.074924       0.100053      -0.064971      -0.006154       0.071125             11.696311       6.831939       2.497233      -3.601917      10.197312      -1.806449      18.059683           0.000221
          257              C       7.858672       3.380360      18.256021       0.603446      24.404539 0.25295993E+03  0.52853065E+04                                 7.949319                            5.718072      -0.193640       1.992449                    0.999475      22.769204      65.320825       0.604796       0.484707      -1.006869      -0.030351      -0.009754       0.042118       0.052823      -0.011762       0.061861       0.008729       0.106973      -0.217018      -0.095130      -0.015992       0.111122              9.936769       6.029902       0.906116      -3.772544       8.520621      -1.143958      15.259785           0.000053
          258              C       5.196401       3.226707      23.107125       0.575163      25.677077 0.26491464E+03  0.55784465E+04                                 8.113085                            5.783730      -0.124982       2.003889                    0.999461      23.136256      65.824007       0.614267       0.473523      -1.016558       0.013041      -0.015726      -0.042568       0.047217       0.054754       0.040048       0.006507      -0.105401      -0.220044      -0.096262      -0.019001       0.115263             10.466294      10.088532      -2.397944      -4.312382       5.803802       1.524645      15.506548          -0.000024
          259              C       4.446141       3.544430      24.358005      -0.010962      38.436018 0.42713091E+03  0.99395092E+04                                 9.942959                            6.880202      -0.051811       1.993761                    0.999188      27.067892      75.960238       0.633329       0.415597      -1.070943      -0.019100       0.009600       0.034048       0.040203       0.004604       0.001158       0.002868      -0.001422      -0.029145      -0.010243       0.000288       0.009955             13.242246      11.469878      -3.008208      -5.256987       6.541133       1.754197      21.715727           0.000180
          260              C       4.962651       3.291814      25.598374      -0.091160      35.310174 0.42310072E+03  0.98942386E+04                                 9.417095                            6.892139      -0.011357       1.968255                    0.999572      29.202706      84.131264       0.622117       0.421013      -1.059734      -0.020141       0.014735       0.006035       0.025675      -0.015255       0.000621      -0.003176       0.022478      -0.047385      -0.016985      -0.009954       0.026938             11.588683       9.921081      -2.458746      -3.486262       6.059508       1.037254      18.785461          -0.000001
          261              C       4.240800       3.653810       0.491417      -0.162490      35.356484 0.45303961E+03  0.10758179E+05                                 9.365747                            7.083360       0.097111       1.991730                    0.999675      30.101295      86.890396       0.621055       0.415311      -1.065213       0.015986      -0.010500      -0.025208       0.031643      -0.005420       0.018438      -0.007840       0.029642       0.100290      -0.032869      -0.009610       0.042479             11.348068      11.088203      -2.751764      -4.475161       6.114287       1.408819      16.841713           0.000282
          262              C       3.010480       4.265817       0.404697       0.106596      38.346946 0.42060833E+03  0.97707347E+04                                10.145360                            6.913449      -0.175618       1.955196                    0.999460      26.477880      74.753331       0.618748       0.426131      -1.062020      -0.023000      -0.010462       0.015469       0.029627       0.010736      -0.032105       0.004384       0.007255       0.038099      -0.033372      -0.004856       0.038228             14.216113      11.198791      -1.771330      -6.529695       6.485649      -0.206931      24.963899           0.000234
          263              C       2.490039       4.518432      25.401281      -0.179075      37.744838 0.47863766E+03  0.11513294E+05                                 9.750787                            7.246874       0.221118       2.024329                    0.999865      30.668648      88.847075       0.618853       0.411458      -1.068626       0.020927      -0.019981      -0.022289       0.036524      -0.037151      -0.000192      -0.008068       0.068882      -0.044718      -0.045063      -0.013178       0.058241             12.200734       9.055043      -2.312830      -2.806375       6.877251       0.230941      20.669909          -0.000023
          264              C       3.196942       4.164249      24.208215      -0.118841      36.827155 0.48051096E+03  0.11617583E+05                                 9.742016                            7.373063      -0.036131       1.946314                    0.999657      30.576487      90.014279       0.597131       0.424252      -1.056101       0.003026      -0.011345       0.021706       0.024679       0.000449       0.015022       0.008411       0.029340       0.054300      -0.025570      -0.003560       0.029130             11.834607      10.985639      -3.113511      -3.487865       6.864879       1.539644      17.653303           0.001326
          265              C       5.710749       6.693009      21.283362      -0.037666      32.512728 0.37217387E+03  0.84631205E+04                                 9.052489                            6.550734       0.110364       2.045316                    0.998710      27.478892      79.111535       0.622954       0.432380      -1.048416       0.024819       0.004687       0.001121       0.025283       0.008277       0.011619      -0.004234      -0.015260       0.128502      -0.034641      -0.010170       0.044811             10.951618      12.426682      -1.204648      -0.956567      14.987170      -2.670337       5.441003           0.003410
          266              C       5.403601       7.943065      20.881293      -0.161184      38.009018 0.43519316E+03  0.10303002E+05                                 9.973572                            7.054879      -0.100822       1.943106                    0.998945      30.011459      88.501809       0.603248       0.428873      -1.049313       0.007959      -0.008137      -0.006593       0.013154      -0.036961       0.024683       0.021084      -0.024525       0.114623      -0.067917       0.019619       0.048298             12.249142      13.430876      -0.590256      -1.303967      17.210468      -3.559648       6.106082           0.006837
          267              C       6.347861       8.789457      20.463457       0.081248      36.588640 0.38602183E+03  0.87312205E+04                                 9.506731                            6.490715       0.116898       2.053272                    0.999207      25.668844      70.298554       0.661666       0.409265      -1.078418       0.001142      -0.004559      -0.001979       0.005100      -0.000810       0.013783       0.001502       0.014489      -0.026626      -0.016010      -0.002587       0.018597             12.291003      13.031697      -1.589503      -0.713722      17.968180      -3.916802       5.873132           0.001415
          268              C       7.703430       8.357146      20.492364      -0.136253      37.244092 0.44975302E+03  0.10712547E+05                                 9.916232                            7.225386      -0.086145       1.962419                    0.998101      29.351275      86.209007       0.590756       0.435291      -1.047679       0.002639       0.002979       0.004984       0.006378       0.012016       0.006828       0.015464       0.003459       0.077315      -0.026241      -0.007247       0.033488             12.079702      15.554082      -1.710803      -0.844816      14.954424      -2.698648       5.730599           0.000193
          269              C       7.954657       7.120111      20.910200      -0.011829      33.060000 0.37920582E+03  0.86858620E+04                                 9.276553                            6.712517      -0.075073       1.992089                    0.998195      27.457018      80.007803       0.600124       0.445581      -1.037880      -0.024487      -0.009784       0.019161       0.032596       0.012355       0.014649       0.000103       0.009848       0.059010      -0.024821      -0.002408       0.027230             11.228397      13.642931       0.920425      -1.119424      14.596207      -2.617939       5.446054           0.002797
          270              C       6.045958      10.211396      20.035110       0.077818      36.654629 0.38907375E+03  0.88227930E+04                                 9.515390                            6.518676       0.103531       2.046859                    0.999196      25.837068      70.986415       0.659498       0.409561      -1.077588      -0.003053       0.003306       0.004015       0.006031       0.000072      -0.002715      -0.000679       0.020659      -0.011436      -0.008527      -0.004157       0.012684             12.277331      12.876313      -1.405510       0.953109      18.284040      -3.740540       5.671639           0.001957
          271              C       6.708027      12.440663      19.357111      -0.043251      35.949827 0.42969848E+03  0.10096445E+05                                 9.671743                            7.035167       0.015483       2.002454                    0.998569      28.348149      82.101874       0.603511       0.431933      -1.052036      -0.014737      -0.000653       0.020892       0.025575       0.013791       0.018853       0.003284      -0.013954       0.061017      -0.030105      -0.000298       0.030403             11.905948      12.750433      -0.626997       1.071349      17.321713      -2.727563       5.645697           0.002578
          272              C       7.014460      11.143730      19.874808      -0.174700      39.799576 0.47585342E+03  0.11492309E+05                                10.223749                            7.329696      -0.082102       1.937702                    0.998931      30.810920      91.050238       0.599021       0.423380      -1.055237      -0.005996       0.018348       0.013238       0.023406      -0.027021       0.028415       0.019774      -0.033520       0.080325      -0.059036       0.017975       0.041061             12.616279      13.463757      -0.095154       0.568747      18.519164      -3.247140       5.865915           0.007452
          273              C       4.744225      10.565579      19.667204      -0.133095      38.062683 0.44521026E+03  0.10608970E+05                                10.107464                            7.226064      -0.197505       1.922568                    0.998299      29.726663      88.183170       0.584424       0.439815      -1.041871       0.002228      -0.002464       0.004426       0.005534       0.010379      -0.020937       0.012465      -0.000549       0.072260      -0.032531      -0.002255       0.034786             12.473918      15.326284      -1.751989       1.223403      16.075072      -3.516236       6.020398           0.000814
          274              C       4.456252      11.784383      19.223088      -0.045499      34.829741 0.38695374E+03  0.88902124E+04                                 9.482982                            6.689004       0.055910       2.022294                    0.999059      27.886212      80.844193       0.614834       0.433606      -1.047095       0.023586       0.007024      -0.002111       0.024700       0.004132      -0.005531      -0.008619       0.005234       0.012804      -0.010024      -0.003179       0.013204             11.789706      13.124464       1.200219       0.258118      16.626825      -3.437561       5.617831           0.002875
          275              C       2.974210       4.221544      19.861668       0.010717      31.926945 0.37176385E+03  0.84614184E+04                                 9.013087                            6.601468      -0.089216       1.986451                    0.998382      27.264233      78.831341       0.612188       0.439587      -1.042864       0.014204      -0.026173       0.000444       0.029782       0.000314       0.002996      -0.034319       0.003991       0.072079      -0.034359      -0.009994       0.044353             10.873376      15.654357      -0.223237      -1.173540      11.614324       1.656361       5.351448           0.005114
          276              C       1.640124       4.073100      20.098179      -0.159653      38.062475 0.44584237E+03  0.10610074E+05                                10.003315                            7.152223      -0.150948       1.931044                    0.998656      29.966965      88.354483       0.598187       0.430261      -1.049358       0.005414      -0.007821      -0.009878       0.013714      -0.031703       0.011929      -0.031980       0.028381       0.110520      -0.058039      -0.000357       0.058396             12.281726      17.661372       1.365093      -1.009807      13.908408       1.217261       5.275399           0.005242
          277              C       1.012506       2.869921      19.990435       0.092129      35.894710 0.38682347E+03  0.87592732E+04                                 9.425928                            6.526320       0.150497       2.069784                    0.999232      25.543472      70.135520       0.655082       0.412910      -1.075369      -0.001837       0.003469       0.001074       0.004070      -0.010198       0.005254      -0.012505      -0.012725      -0.016369      -0.012712      -0.008797       0.021509             12.048102      18.833274       1.300814      -2.095184      12.156264       1.176457       5.154768           0.002815
          278              C       1.793295       1.763100      19.627785      -0.162145      39.305529 0.48063483E+03  0.11641142E+05                                10.248732                            7.445912      -0.094657       1.945180                    0.998539      30.344621      89.909622       0.584620       0.432565      -1.049201       0.005893       0.002478       0.019640       0.020654       0.018031       0.021348      -0.038412       0.018559       0.024139      -0.054936       0.016175       0.038761             12.475703      17.267929       0.420636      -2.057716      14.539290       1.798959       5.619889           0.005560
          279              C       3.133219       1.979256      19.346600      -0.018731      32.802501 0.38378984E+03  0.88308129E+04                                 9.223258                            6.741595      -0.097136       1.976823                    0.997882      28.024597      82.257234       0.599426       0.444082      -1.037167       0.003003       0.025923       0.024078       0.035508      -0.012813      -0.016380      -0.035458      -0.002763       0.039137      -0.044011       0.002859       0.041152             11.103153      15.333366       1.794792      -1.371342      12.864789       1.444356       5.111305           0.004724
          280              C      10.494921       3.645997      20.555434      -0.024269      30.939808 0.36951791E+03  0.83771339E+04                                 8.770858                            6.540331       0.084756       2.045246                    0.998459      27.044967      77.424371       0.622373       0.434105      -1.048693       0.002114      -0.014290       0.014308       0.020331       0.002028       0.009547       0.024818      -0.009970       0.092503      -0.024140      -0.019742       0.043883             10.438916      15.278716      -0.059674      -1.279745      10.840460      -1.842859       5.197573           0.004748
          281              C      11.789163       3.744960      20.174388      -0.145009      35.819406 0.42627640E+03  0.10025451E+05                                 9.553734                            6.942245      -0.041551       1.967552                    0.999206      29.538278      86.414338       0.614262       0.423975      -1.053837       0.001820      -0.002496       0.013467       0.013816       0.030345       0.006215       0.037867       0.005886       0.094683      -0.054115      -0.003809       0.057924             11.556125      17.070995      -1.112567      -1.237634      12.294808      -1.720657       5.302573           0.008457
          282              C      12.644396       2.679808      20.337318       0.099901      34.608741 0.36814356E+03  0.82430554E+04                                 9.226983                            6.383960       0.094819       2.058709                    0.999401      25.193456      69.040379       0.658932       0.415140      -1.072712       0.001504      -0.006121      -0.002912       0.006943      -0.003746      -0.000181       0.021700      -0.023756       0.004709      -0.017049      -0.011721       0.028770             11.734674      18.234596       0.495449      -1.949758      11.799843      -1.762697       5.169582           0.007123
          283              C      12.147085       1.544340      20.833991      -0.161706      36.567279 0.43877774E+03  0.10403490E+05                                 9.701136                            7.075853      -0.169483       1.917448                    0.999023      30.154474      88.831295       0.603709       0.427902      -1.050483       0.002529       0.012271      -0.001524       0.012621      -0.044855       0.011675      -0.000771       0.048091       0.160219      -0.077815       0.020885       0.056930             11.638679      15.641171       0.648176      -2.556793      13.610648      -1.807056       5.664217           0.005505
          284              C      10.865409       1.453190      21.259711      -0.057885      33.006272 0.38292404E+03  0.87575574E+04                                 9.043418                            6.583156      -0.003858       1.994318                    0.998672      28.092978      80.742438       0.631028       0.424411      -1.054774      -0.005977       0.036293       0.019175       0.041480       0.002203      -0.005907      -0.023713       0.058537       0.092903      -0.051569       0.012241       0.039328             10.885651      15.180739      -1.637534      -1.587376      11.951346      -2.012510       5.524868           0.009739
          285              C      11.257881      21.388981      22.739219      -0.057998      25.228784 0.38549541E+03  0.89657998E+04                                 7.675570                            6.593481      -0.442677       1.841778                    0.998083      30.483441      92.829862       0.622723       0.422904      -1.039855       0.048786      -0.015991      -0.096354       0.109178      -0.079997      -0.036856      -0.034757       0.003186       0.115038      -0.115811       0.054414       0.061397              8.561110       7.927996      -0.104081      -2.331663       6.947497      -0.751952      10.807838           0.023949
          286              C       9.133476      22.295272      21.714338      -0.053896      24.781513 0.37810015E+03  0.87765612E+04                                 7.649968                            6.588323      -0.544941       1.805747                    0.998144      30.796625      94.577185       0.612935       0.430501      -1.032260       0.047106      -0.011725      -0.092418       0.104391       0.017773      -0.017117       0.008480       0.141283       0.124977      -0.094496       0.030649       0.063846              8.511468       8.188124       0.217606      -0.890482       6.490535      -0.347087      10.855746           0.024421
          287              C      10.235720      22.576535      22.707684       0.188558      28.067046 0.42035182E+03  0.99336496E+04                                 8.974174                            7.511023      -0.635555       1.824705                    0.995777      27.217575      82.008777       0.514984       0.503288      -1.001271      -0.009777      -0.008226       0.010897       0.016793       0.019079      -0.060023      -0.008730      -0.004131       0.158439      -0.064563      -0.022607       0.087171             10.996921       9.433365       1.223994      -3.106727       8.980602      -1.416323      14.576796          -0.003165
          288              C      10.888891      23.922949      22.555266      -0.055018      25.576722 0.38572442E+03  0.89703847E+04                                 7.761206                            6.600636      -0.446288       1.838903                    0.998209      30.443704      92.635066       0.621794       0.423571      -1.039686       0.043856       0.011743      -0.094226       0.104594       0.042074      -0.062118       0.025234      -0.084129       0.149671      -0.112176       0.034545       0.077631              8.653689       7.342698       1.031423      -1.712770       8.935409      -0.634803       9.682960           0.024112
          289              C       9.043231      21.547843      24.581377      -0.066651      29.195687 0.35930964E+03  0.81668246E+04                                 8.512779                            6.339217      -0.359463       1.877025                    0.998710      29.104362      86.083475       0.642522       0.419405      -1.047666       0.036078       0.098013      -0.012971       0.105244      -0.002767       0.000521      -0.002376       0.040243       0.054165      -0.029453       0.011217       0.018236             11.334860       8.910160       1.154880      -5.815313       8.068814      -1.712979      17.025607          -0.000660
          290              C      -0.550298      23.519285      15.333797      -0.049399      24.380052 0.35814266E+03  0.82028387E+04                                 7.484075                            6.311613      -0.451302       1.838716                    0.998313      30.392652      92.768996       0.641124       0.417115      -1.040256      -0.051456       0.009124       0.094692       0.108155      -0.078406      -0.038553      -0.033522      -0.008060       0.138392      -0.117498       0.054811       0.062687              8.255850       7.620182      -0.973157      -1.862533       6.883552       0.030871      10.263814           0.021920
          291              C      -0.137653      20.998339      15.604470      -0.063310      25.512096 0.39503716E+03  0.92413816E+04                                 7.737163                            6.689607      -0.425050       1.844488                    0.997848      30.708251      93.698632       0.616329       0.424810      -1.038987      -0.049535      -0.005253       0.100076       0.111788       0.051096      -0.066989       0.025661      -0.072572       0.059983      -0.111451       0.048150       0.063301              8.561857       7.467189       0.074342      -2.382627       7.423496       0.486113      10.794887           0.023545
          292              C       0.512066      22.433299      15.328541       0.183733      29.553096 0.42894237E+03  0.10161189E+05                                 9.038463                            7.398059      -0.708906       1.807523                    0.997029      27.044379      80.884753       0.540372       0.478484      -1.016683       0.017204      -0.006949      -0.023802       0.030180      -0.030716      -0.050210       0.002486       0.023060       0.114859      -0.061313      -0.012743       0.074057             11.128126       9.640131      -0.684624      -3.465443       7.725500       0.617092      16.018746          -0.004236
          293              C       1.600313      22.670289      16.356050      -0.059475      24.427019 0.37586983E+03  0.87108267E+04                                 7.530213                            6.523171      -0.483205       1.823963                    0.998300      30.837728      94.589687       0.622548       0.424533      -1.035996      -0.040998      -0.011904       0.097604       0.106532       0.026780      -0.018303       0.011528       0.141820       0.155093      -0.103045       0.035582       0.067463              8.280322       7.728468       0.116845      -0.650763       6.191441       0.508253      10.921057           0.022939
          294              C       2.144792      21.646805      13.460104      -0.063518      28.377818 0.37666052E+03  0.86156417E+04                                 8.310705                            6.487873      -0.143252       1.955309                    0.998334      28.508826      83.097016       0.638973       0.419069      -1.053603      -0.070683       0.052647       0.016824       0.089727      -0.012451      -0.035891       0.020650       0.008167       0.072493      -0.031324      -0.024192       0.055516             10.482522       7.854247      -0.775380      -3.932170       7.024438       0.727669      16.568880          -0.000688
          295              C       2.412384      22.139015      12.009503       0.109638      38.887412 0.45530064E+03  0.10766473E+05                                10.181754                            7.174203      -0.239886       1.927235                    0.998947      26.995482      76.388739       0.611013       0.423916      -1.065559      -0.003042       0.011850       0.022340       0.025470      -0.005491      -0.032165       0.004653      -0.004914       0.132800      -0.037927      -0.019550       0.057476             13.688166       7.308423       2.259669      -5.373037      10.282595      -1.865210      23.473479           0.000129
          296              C       2.150076      21.034799      11.158063      -0.187047      40.705730 0.53577131E+03  0.13267930E+05                                10.384167                            7.759949       0.123388       1.997098                    0.999200      31.342574      92.398635       0.586831       0.421473      -1.061273       0.011143      -0.019580      -0.021105       0.030870       0.007394      -0.015876      -0.017155      -0.011436       0.032720      -0.019646      -0.010997       0.030643             12.656942       6.375935       2.361881      -2.949958      12.082313      -0.572022      19.512579           0.000081
          297              C       2.531711      21.373356       9.733742      -0.105094      37.835161 0.44223810E+03  0.10536910E+05                                10.034912                            7.163784      -0.070715       1.945466                    0.999551      30.342048      90.462397       0.590730       0.435171      -1.043014       0.018814       0.016556       0.039707       0.046954      -0.027110      -0.004158       0.015104      -0.002312       0.007016      -0.030206      -0.002261       0.032467             12.392469       7.075375       3.522285      -3.576169      12.185044      -2.881320      17.916988           0.002658
          298              C       3.023900      22.487989       9.389487      -0.001100      33.159364 0.34798171E+03  0.77620010E+04                                 9.099173                            6.285852      -0.157883       1.977769                    0.999178      26.226863      74.183636       0.644890       0.425798      -1.055041      -0.008497      -0.004021       0.056481       0.057258      -0.037574       0.009180      -0.003147       0.048453      -0.009060      -0.043265      -0.004747       0.048012             11.403162       6.640656       3.190379      -3.743715      11.326761      -2.004781      16.242068          -0.000063
          299              C       3.308124      23.597414      10.038578      -0.085886      34.278889 0.43253173E+03  0.10155228E+05                                 9.237527                            6.982667       0.147118       2.023326                    0.999703      28.965833      83.201198       0.617132       0.422723      -1.060271      -0.001769      -0.004775       0.001794       0.005399      -0.005260      -0.001442      -0.010065      -0.002514      -0.004818      -0.011835       0.000484       0.011351             10.815307       6.122450       2.242121      -2.717967      10.341216      -0.651578      15.982255           0.000010
          300              C       2.969729      23.373445      11.510202      -0.187641      38.905433 0.52162609E+03  0.12788821E+05                                 9.913146                            7.569494       0.134500       1.989532                    0.999789      31.331017      90.907768       0.606498       0.411913      -1.070941       0.002324      -0.017340      -0.030126       0.034838       0.027803       0.001158       0.040583      -0.074925       0.100053      -0.064971      -0.006154       0.071125             11.696326       6.831946       2.497235      -3.601925      10.197318      -1.806453      18.059713           0.000207
          301              C       3.457402      22.662476       8.022979       0.603447      24.404536 0.25295988E+03  0.52853052E+04                                 7.949318                            5.718072      -0.193640       1.992450                    0.999475      22.769200      65.320811       0.604796       0.484707      -1.006869       0.030351       0.009754      -0.042118       0.052823      -0.011762       0.061861       0.008729       0.106973      -0.217018      -0.095130      -0.015992       0.111122              9.936770       6.029900       0.906116      -3.772544       8.520619      -1.143957      15.259790           0.000050
          302              C       6.119673      22.816129       3.171875       0.575162      25.677097 0.26491485E+03  0.55784523E+04                                 8.113089                            5.783732      -0.124984       2.003888                    0.999461      23.136272      65.824066       0.614267       0.473523      -1.016558      -0.013041       0.015726       0.042568       0.047217       0.054754       0.040048       0.006507      -0.105401      -0.220043      -0.096262      -0.019001       0.115263             10.466301      10.088536      -2.397945      -4.312388       5.803804       1.524646      15.506565          -0.000031
          303              C       6.869933      22.498406       1.920995      -0.010962      38.436013 0.42713076E+03  0.99395044E+04                                 9.942958                            6.880200      -0.051810       1.993761                    0.999188      27.067886      75.960210       0.633329       0.415597      -1.070943       0.019100      -0.009600      -0.034048       0.040202       0.004605       0.001158       0.002868      -0.001422      -0.029145      -0.010243       0.000288       0.009956             13.242249      11.469879      -3.008207      -5.256994       6.541132       1.754198      21.715735           0.000179
          304              C       6.353423      22.751022       0.680626      -0.091161      35.310174 0.42310063E+03  0.98942363E+04                                 9.417095                            6.892138      -0.011356       1.968256                    0.999572      29.202704      84.131260       0.622117       0.421013      -1.059734       0.020141      -0.014735      -0.006035       0.025675      -0.015255       0.000620      -0.003176       0.022478      -0.047386      -0.016985      -0.009953       0.026938             11.588687       9.921085      -2.458746      -3.486269       6.059507       1.037255      18.785468          -0.000001
          305              C       7.075274      22.389026      25.787583      -0.162491      35.356517 0.45304003E+03  0.10758192E+05                                 9.365753                            7.083363       0.097111       1.991730                    0.999675      30.101312      86.890463       0.621054       0.415311      -1.065213      -0.015986       0.010500       0.025208       0.031643      -0.005420       0.018438      -0.007840       0.029642       0.100290      -0.032869      -0.009610       0.042480             11.348078      11.088215      -2.751766      -4.475171       6.114290       1.408821      16.841729           0.000282
          306              C       8.305594      21.777019      25.874303       0.106596      38.346965 0.42060848E+03  0.97707391E+04                                10.145364                            6.913450      -0.175618       1.955196                    0.999460      26.477887      74.753355       0.618748       0.426131      -1.062020       0.023000       0.010463      -0.015469       0.029627       0.010736      -0.032105       0.004384       0.007255       0.038099      -0.033372      -0.004856       0.038228             14.216121      11.198801      -1.771330      -6.529706       6.485650      -0.206933      24.963912           0.000233
          307              C       8.826035      21.524404       0.877719      -0.179076      37.744856 0.47863792E+03  0.11513302E+05                                 9.750790                            7.246875       0.221118       2.024328                    0.999865      30.668660      88.847113       0.618853       0.411458      -1.068626      -0.020927       0.019981       0.022289       0.036524      -0.037151      -0.000192      -0.008068       0.068883      -0.044717      -0.045063      -0.013178       0.058241             12.200738       9.055048      -2.312830      -2.806380       6.877251       0.230939      20.669915          -0.000024
          308              C       8.119132      21.878587       2.070785      -0.118840      36.827109 0.48051021E+03  0.11617560E+05                                 9.742007                            7.373057      -0.036130       1.946314                    0.999657      30.576458      90.014152       0.597131       0.424252      -1.056102      -0.003027       0.011344      -0.021706       0.024678       0.000449       0.015022       0.008411       0.029340       0.054300      -0.025570      -0.003560       0.029130             11.834597      10.985631      -3.113508      -3.487867       6.864872       1.539642      17.653289           0.001328
          309              C       5.605325      19.349827       4.995638      -0.037662      32.512629 0.37217269E+03  0.84630855E+04                                 9.052467                            6.550721       0.110368       2.045318                    0.998710      27.478838      79.111302       0.622955       0.432379      -1.048417      -0.024818      -0.004687      -0.001121       0.025282       0.008277       0.011619      -0.004233      -0.015260       0.128504      -0.034641      -0.010170       0.044811             10.951588      12.426647      -1.204642      -0.956565      14.987126      -2.670331       5.440992           0.003410
          310              C       5.912473      18.099771       5.397707      -0.161182      38.008908 0.43519188E+03  0.10302963E+05                                 9.973548                            7.054865      -0.100816       1.943108                    0.998945      30.011404      88.501558       0.603249       0.428872      -1.049313      -0.007959       0.008138       0.006593       0.013154      -0.036960       0.024682       0.021084      -0.024526       0.114624      -0.067916       0.019618       0.048298             12.249108      13.430836      -0.590252      -1.303964      17.210418      -3.559640       6.106070           0.006838
          311              C       4.968213      17.253379       5.815543       0.081254      36.588600 0.38602144E+03  0.87312106E+04                                 9.506731                            6.490716       0.116889       2.053270                    0.999207      25.668821      70.298520       0.661665       0.409265      -1.078417      -0.001141       0.004558       0.001980       0.005099      -0.000810       0.013783       0.001502       0.014488      -0.026621      -0.016010      -0.002587       0.018596             12.291000      13.031693      -1.589503      -0.713721      17.968175      -3.916802       5.873133           0.001412
          312              C       3.612644      17.685690       5.786636      -0.136251      37.244038 0.44975225E+03  0.10712523E+05                                 9.916220                            7.225378      -0.086142       1.962420                    0.998101      29.351248      86.208884       0.590757       0.435290      -1.047679      -0.002640      -0.002978      -0.004984       0.006378       0.012015       0.006828       0.015464       0.003459       0.077319      -0.026241      -0.007248       0.033489             12.079684      15.554048      -1.710799      -0.844815      14.954408      -2.698649       5.730596           0.000195
          313              C       3.361417      18.922725       5.368800      -0.011828      33.059972 0.37920545E+03  0.86858510E+04                                 9.276545                            6.712512      -0.075073       1.992089                    0.998195      27.457009      80.007752       0.600125       0.445581      -1.037881       0.024487       0.009783      -0.019161       0.032596       0.012355       0.014650       0.000104       0.009847       0.059014      -0.024822      -0.002409       0.027231             11.228386      13.642910       0.920419      -1.119421      14.596198      -2.617939       5.446051           0.002795
          314              C       5.270116      15.831440       6.243890       0.077823      36.654594 0.38907339E+03  0.88227839E+04                                 9.515392                            6.518679       0.103523       2.046857                    0.999195      25.837045      70.986379       0.659497       0.409561      -1.077587       0.003053      -0.003305      -0.004016       0.006031       0.000071      -0.002716      -0.000679       0.020658      -0.011432      -0.008527      -0.004156       0.012683             12.277330      12.876311      -1.405508       0.953110      18.284039      -3.740542       5.671641           0.001956
          315              C       4.608047      13.602173       6.921889      -0.043249      35.949752 0.42969755E+03  0.10096417E+05                                 9.671729                            7.035159       0.015482       2.002454                    0.998569      28.348112      82.101728       0.603511       0.431933      -1.052036       0.014736       0.000654      -0.020892       0.025575       0.013791       0.018852       0.003285      -0.013953       0.061017      -0.030104      -0.000299       0.030402             11.905928      12.750411      -0.626996       1.071348      17.321681      -2.727559       5.645691           0.002579
          316              C       4.301614      14.899106       6.404192      -0.174697      39.799449 0.47585178E+03  0.11492258E+05                                10.223724                            7.329681      -0.082094       1.937705                    0.998931      30.810859      91.049970       0.599022       0.423379      -1.055237       0.005996      -0.018349      -0.013237       0.023406      -0.027021       0.028413       0.019773      -0.033519       0.080325      -0.059034       0.017974       0.041060             12.616244      13.463717      -0.095152       0.568746      18.519110      -3.247133       5.865903           0.007452
          317              C       6.571849      15.477257       6.611796      -0.133093      38.062564 0.44520867E+03  0.10608921E+05                                10.107438                            7.226048      -0.197498       1.922571                    0.998299      29.726610      88.182921       0.584426       0.439814      -1.041872      -0.002227       0.002463      -0.004425       0.005533       0.010379      -0.020936       0.012465      -0.000548       0.072263      -0.032530      -0.002256       0.034786             12.473883      15.326237      -1.751977       1.223403      16.075026      -3.516228       6.020386           0.000813
          318              C       6.859822      14.258453       7.055912      -0.045496      34.829640 0.38695260E+03  0.88901777E+04                                 9.482958                            6.688990       0.055914       2.022296                    0.999059      27.886156      80.843925       0.614835       0.433605      -1.047096      -0.023586      -0.007024       0.002111       0.024700       0.004133      -0.005529      -0.008618       0.005234       0.012805      -0.010024      -0.003178       0.013202             11.789674      13.124419       1.200215       0.258121      16.626782      -3.437551       5.617819           0.002879
          319              C       8.341864      21.821292       6.417332       0.010720      31.926793 0.37176198E+03  0.84613628E+04                                 9.013050                            6.601445      -0.089206       1.986454                    0.998382      27.264154      78.830973       0.612190       0.439586      -1.042865      -0.014203       0.026172      -0.000445       0.029781       0.000313       0.002996      -0.034319       0.003990       0.072079      -0.034358      -0.009994       0.044353             10.873325      15.654277      -0.223231      -1.173534      11.614270       1.656353       5.351429           0.005109
          320              C       9.675950      21.969736       6.180821      -0.159651      38.062347 0.44584099E+03  0.10610031E+05                                10.003288                            7.152211      -0.150936       1.931048                    0.998656      29.966895      88.354165       0.598188       0.430261      -1.049358      -0.005414       0.007820       0.009878       0.013713      -0.031702       0.011930      -0.031979       0.028380       0.110519      -0.058038      -0.000358       0.058395             12.281686      17.661319       1.365099      -1.009803      13.908353       1.217256       5.275387           0.005244
          321              C      10.303568      23.172915       6.288565       0.092133      35.894675 0.38682323E+03  0.87592670E+04                                 9.425926                            6.526322       0.150489       2.069782                    0.999232      25.543455      70.135488       0.655081       0.412910      -1.075368       0.001837      -0.003469      -0.001075       0.004070      -0.010198       0.005254      -0.012505      -0.012724      -0.016366      -0.012711      -0.008797       0.021508             12.048095      18.833267       1.300810      -2.095183      12.156250       1.176456       5.154768           0.002813
          322              C       9.522779      24.279736       6.651215      -0.162143      39.305383 0.48063293E+03  0.11641081E+05                                10.248698                            7.445891      -0.094647       1.945184                    0.998539      30.344564      89.909332       0.584622       0.432565      -1.049202      -0.005894      -0.002478      -0.019639       0.020654       0.018030       0.021348      -0.038411       0.018558       0.024142      -0.054935       0.016174       0.038761             12.475654      17.267863       0.420637      -2.057708      14.539227       1.798948       5.619872           0.005559
          323              C       8.182855      24.063580       6.932400      -0.018730      32.802406 0.38378876E+03  0.88307788E+04                                 9.223230                            6.741579      -0.097130       1.976825                    0.997882      28.024548      82.256954       0.599428       0.444081      -1.037168      -0.003003      -0.025922      -0.024078       0.035507      -0.012812      -0.016380      -0.035456      -0.002764       0.039140      -0.044009       0.002858       0.041151             11.103115      15.333316       1.794789      -1.371338      12.864736       1.444348       5.111292           0.004724
          324              C       0.821153      22.396839       5.723566      -0.024267      30.939785 0.36951755E+03  0.83771246E+04                                 8.770858                            6.540331       0.084751       2.045245                    0.998459      27.044952      77.424349       0.622373       0.434106      -1.048693      -0.002114       0.014289      -0.014307       0.020331       0.002028       0.009547       0.024818      -0.009969       0.092505      -0.024140      -0.019743       0.043884             10.438914      15.278719      -0.059673      -1.279746      10.840451      -1.842857       5.197573           0.004745
          325              C      -0.473089      22.297876       6.104612      -0.145005      35.819328 0.42627527E+03  0.10025418E+05                                 9.553720                            6.942236      -0.041549       1.967553                    0.999206      29.538238      86.414199       0.614262       0.423975      -1.053837      -0.001819       0.002495      -0.013466       0.013816       0.030345       0.006215       0.037867       0.005886       0.094686      -0.054116      -0.003809       0.057925             11.556107      17.070971      -1.112564      -1.237633      12.294782      -1.720654       5.302568           0.008457
          326              C      -1.328322      23.363028       5.941682       0.099906      34.608697 0.36814315E+03  0.82430445E+04                                 9.226980                            6.383960       0.094811       2.058707                    0.999401      25.193433      69.040329       0.658932       0.415140      -1.072711      -0.001505       0.006121       0.002912       0.006944      -0.003745      -0.000181       0.021700      -0.023755       0.004713      -0.017049      -0.011721       0.028770             11.734666      18.234582       0.495440      -1.949754      11.799836      -1.762696       5.169580           0.007119
          327              C      -0.831011      24.498496       5.445009      -0.161705      36.567150 0.43877616E+03  0.10403440E+05                                 9.701105                            7.075835      -0.169471       1.917453                    0.999023      30.154410      88.830987       0.603710       0.427901      -1.050483      -0.002528      -0.012270       0.001524       0.012620      -0.044854       0.011675      -0.000770       0.048089       0.160215      -0.077813       0.020884       0.056929             11.638636      15.641106       0.648166      -2.556779      13.610600      -1.807049       5.664201           0.005507
          328              C       0.450665      24.589646       5.019289      -0.057882      33.006081 0.38292168E+03  0.87574868E+04                                 9.043377                            6.583131      -0.003841       1.994324                    0.998672      28.092871      80.741958       0.631030       0.424411      -1.054775       0.005977      -0.036291      -0.019175       0.041478       0.002203      -0.005907      -0.023710       0.058534       0.092902      -0.051566       0.012240       0.039326             10.885594      15.180657      -1.637526      -1.587366      11.951280      -2.012499       5.524845           0.009733
          329              C      12.150844       8.367563      16.679281      -0.057995      25.228821 0.38549634E+03  0.89658343E+04                                 7.675595                            6.593502      -0.442705       1.841768                    0.998083      30.483573      92.830585       0.622719       0.422906      -1.039853       0.048786      -0.015993       0.096356       0.109180      -0.080002       0.036854       0.034757       0.003182       0.115043      -0.115814       0.054415       0.061400              8.561131       7.928011      -0.104101       2.331645       6.947524       0.751943      10.807859           0.023948
          330              C      10.026439       9.273854      17.704162      -0.053893      24.781545 0.37810111E+03  0.87765954E+04                                 7.649990                            6.588344      -0.544966       1.805737                    0.998144      30.796761      94.577894       0.612932       0.430503      -1.032258       0.047106      -0.011727       0.092419       0.104392       0.017773       0.017116      -0.008483       0.141288       0.124977      -0.094499       0.030652       0.063847              8.511488       8.188154       0.217599       0.890460       6.490552       0.347073      10.855759           0.024419
          331              C      11.128683       9.555117      16.710816       0.188559      28.066982 0.42035020E+03  0.99336028E+04                                 8.974160                            7.511008      -0.635557       1.824704                    0.995776      27.217553      82.008704       0.514984       0.503288      -1.001271      -0.009777      -0.008227      -0.010896       0.016793       0.019079       0.060023       0.008729      -0.004131       0.158442      -0.064564      -0.022608       0.087172             10.996898       9.433347       1.223994       3.106696       8.980608       1.416320      14.576740          -0.003160
          332              C      11.781854      10.901531      16.863234      -0.055014      25.576848 0.38572688E+03  0.89704675E+04                                 7.761260                            6.600678      -0.446331       1.838888                    0.998209      30.443943      92.636309       0.621788       0.423573      -1.039683       0.043858       0.011745       0.094227       0.104595       0.042078       0.062119      -0.025235      -0.084137       0.149669      -0.112182       0.034551       0.077631              8.653749       7.342742       1.031447       1.712775       8.935497       0.634818       9.683007           0.024106
          333              C       9.936194       8.526425      14.837123      -0.066651      29.195671 0.35930945E+03  0.81668185E+04                                 8.512775                            6.339214      -0.359462       1.877025                    0.998710      29.104341      86.083375       0.642522       0.419405      -1.047666       0.036078       0.098013       0.012972       0.105244      -0.002767      -0.000521       0.002376       0.040243       0.054165      -0.029453       0.011217       0.018236             11.334853       8.910152       1.154881       5.815306       8.068809       1.712979      17.025598          -0.000661
          334              C       0.342665      10.497867      24.084703      -0.049404      24.380044 0.35814228E+03  0.82028181E+04                                 7.484049                            6.311591      -0.451269       1.838727                    0.998313      30.392505      92.768124       0.641129       0.417113      -1.040259      -0.051455       0.009122      -0.094691       0.108154      -0.078401       0.038553       0.033521      -0.008057       0.138390      -0.117492       0.054805       0.062687              8.255828       7.620155      -0.973136       1.862550       6.883520      -0.030866      10.263809           0.021927
          335              C       0.755310       7.976921      23.814030      -0.063313      25.512024 0.39503544E+03  0.92413197E+04                                 7.737128                            6.689577      -0.425010       1.844503                    0.997848      30.708009      93.697400       0.616333       0.424808      -1.038990      -0.049533      -0.005251      -0.100076       0.111787       0.051091       0.066985      -0.025659      -0.072565       0.059989      -0.111442       0.048144       0.063298              8.561824       7.467161       0.074331       2.382634       7.423437      -0.486118      10.794876           0.023544
          336              C       1.405029       9.411881      24.089959       0.183732      29.553088 0.42894247E+03  0.10161183E+05                                 9.038442                            7.398047      -0.708900       1.807524                    0.997029      27.044318      80.884311       0.540374       0.478483      -1.016684       0.017204      -0.006950       0.023803       0.030180      -0.030716       0.050209      -0.002485       0.023060       0.114856      -0.061313      -0.012742       0.074055             11.128104       9.640110      -0.684623       3.465458       7.725472      -0.617093      16.018730          -0.004222
          337              C       2.493276       9.648871      23.062450      -0.059479      24.426984 0.37586893E+03  0.87107905E+04                                 7.530187                            6.523149      -0.483166       1.823977                    0.998300      30.837520      94.588603       0.622552       0.424531      -1.035998      -0.040999      -0.011905      -0.097603       0.106531       0.026778       0.018305      -0.011526       0.141808       0.155089      -0.103038       0.035576       0.067462              8.280297       7.728435       0.116842       0.650789       6.191417      -0.508246      10.921040           0.022937
          338              C       3.037755       8.625387      25.958396      -0.063518      28.377825 0.37666063E+03  0.86156458E+04                                 8.310708                            6.487875      -0.143255       1.955308                    0.998334      28.508846      83.097114       0.638973       0.419069      -1.053602      -0.070683       0.052648      -0.016824       0.089727      -0.012452       0.035891      -0.020650       0.008166       0.072492      -0.031324      -0.024192       0.055516             10.482525       7.854251      -0.775381       3.932169       7.024442      -0.727670      16.568882          -0.000683
          339              C       3.305347       9.117597       1.129997       0.109638      38.887402 0.45530048E+03  0.10766468E+05                                10.181752                            7.174201      -0.239885       1.927236                    0.998947      26.995476      76.388714       0.611013       0.423916      -1.065559      -0.003042       0.011849      -0.022340       0.025470      -0.005492       0.032165      -0.004653      -0.004914       0.132800      -0.037927      -0.019550       0.057477             13.688165       7.308423       2.259668       5.373038      10.282592       1.865208      23.473480           0.000124
          340              C       3.043039       8.013381       1.981437      -0.187047      40.705767 0.53577175E+03  0.13267945E+05                                10.384173                            7.759952       0.123387       1.997097                    0.999200      31.342595      92.398725       0.586831       0.421473      -1.061273       0.011144      -0.019580       0.021105       0.030870       0.007393       0.015877       0.017156      -0.011437       0.032720      -0.019647      -0.010996       0.030643             12.656952       6.375940       2.361884       2.949962      12.082320       0.572027      19.512596           0.000088
          341              C       3.424674       8.351938       3.405758      -0.105094      37.835264 0.44223944E+03  0.10536951E+05                                10.034935                            7.163799      -0.070723       1.945463                    0.999551      30.342096      90.462599       0.590729       0.435172      -1.043014       0.018815       0.016556      -0.039707       0.046955      -0.027110       0.004158      -0.015105      -0.002313       0.007017      -0.030206      -0.002261       0.032467             12.392500       7.075394       3.522295       3.576184      12.185067       2.881337      17.917040           0.002653
          342              C       3.916863       9.466571       3.750013      -0.001101      33.159366 0.34798173E+03  0.77620014E+04                                 9.099172                            6.285852      -0.157885       1.977768                    0.999178      26.226867      74.183647       0.644890       0.425797      -1.055041      -0.008497      -0.004021      -0.056482       0.057258      -0.037575      -0.009180       0.003147       0.048453      -0.009060      -0.043265      -0.004747       0.048012             11.403162       6.640658       3.190379       3.743717      11.326757       2.004782      16.242070          -0.000058
          343              C       4.201087      10.575996       3.100922      -0.085886      34.278865 0.43253143E+03  0.10155220E+05                                 9.237523                            6.982665       0.147119       2.023326                    0.999703      28.965819      83.201153       0.617133       0.422723      -1.060271      -0.001769      -0.004775      -0.001794       0.005399      -0.005261       0.001442       0.010065      -0.002514      -0.004819      -0.011836       0.000484       0.011351             10.815302       6.122449       2.242121       2.717966      10.341213       0.651579      15.982243           0.000001
          344              C       3.862692      10.352027       1.629298      -0.187640      38.905367 0.52162509E+03  0.12788790E+05                                 9.913134                            7.569486       0.134505       1.989533                    0.999789      31.330986      90.907637       0.606498       0.411913      -1.070941       0.002324      -0.017340       0.030126       0.034838       0.027802      -0.001158      -0.040583      -0.074925       0.100053      -0.064971      -0.006154       0.071125             11.696310       6.831939       2.497232       3.601920      10.197306       1.806449      18.059685           0.000215
          345              C       4.350365       9.641058       5.116521       0.603446      24.404553 0.25296008E+03  0.52853104E+04                                 7.949321                            5.718073      -0.193639       1.992450                    0.999475      22.769211      65.320843       0.604796       0.484706      -1.006869       0.030352       0.009754       0.042118       0.052823      -0.011762      -0.061861      -0.008729       0.106973      -0.217018      -0.095130      -0.015992       0.111122              9.936774       6.029904       0.906117       3.772547       8.520622       1.143958      15.259797           0.000052
          346              C       7.012636       9.794711       9.967625       0.575163      25.677083 0.26491469E+03  0.55784476E+04                                 8.113085                            5.783729      -0.124983       2.003889                    0.999461      23.136259      65.824009       0.614268       0.473523      -1.016558      -0.013041       0.015726      -0.042568       0.047216       0.054754      -0.040048      -0.006506      -0.105401      -0.220044      -0.096262      -0.019001       0.115263             10.466295      10.088531      -2.397943       4.312383       5.803800      -1.524645      15.506555          -0.000029
          347              C       7.762896       9.476988      11.218505      -0.010962      38.436004 0.42713070E+03  0.99395025E+04                                 9.942956                            6.880200      -0.051810       1.993761                    0.999188      27.067885      75.960204       0.633329       0.415597      -1.070943       0.019100      -0.009600       0.034048       0.040203       0.004604      -0.001157      -0.002868      -0.001422      -0.029145      -0.010243       0.000288       0.009955             13.242244      11.469873      -3.008205       5.256988       6.541129      -1.754197      21.715730           0.000180
          348              C       7.246386       9.729604      12.458874      -0.091161      35.310191 0.42310088E+03  0.98942435E+04                                 9.417099                            6.892141      -0.011357       1.968255                    0.999572      29.202710      84.131285       0.622117       0.421013      -1.059734       0.020141      -0.014735       0.006035       0.025675      -0.015255      -0.000621       0.003176       0.022478      -0.047386      -0.016985      -0.009954       0.026939             11.588691       9.921085      -2.458745       3.486268       6.059509      -1.037255      18.785480          -0.000001
          349              C       7.968237       9.367608      13.630917      -0.162490      35.356518 0.45304009E+03  0.10758193E+05                                 9.365753                            7.083364       0.097109       1.991729                    0.999675      30.101314      86.890471       0.621054       0.415311      -1.065213      -0.015986       0.010500      -0.025208       0.031643      -0.005420      -0.018438       0.007839       0.029642       0.100291      -0.032869      -0.009610       0.042480             11.348077      11.088211      -2.751764       4.475168       6.114289      -1.408820      16.841731           0.000283
          350              C       9.198557       8.755601      13.544197       0.106597      38.346954 0.42060841E+03  0.97707371E+04                                10.145362                            6.913449      -0.175619       1.955196                    0.999460      26.477883      74.753342       0.618748       0.426131      -1.062020       0.023000       0.010462       0.015469       0.029626       0.010736       0.032105      -0.004384       0.007255       0.038098      -0.033372      -0.004856       0.038228             14.216117      11.198793      -1.771328       6.529700       6.485649       0.206934      24.963908           0.000233
          351              C       9.718998       8.502986      12.261781      -0.179075      37.744830 0.47863756E+03  0.11513291E+05                                 9.750785                            7.246873       0.221118       2.024328                    0.999865      30.668644      88.847049       0.618853       0.411458      -1.068626      -0.020927       0.019981      -0.022289       0.036524      -0.037151       0.000193       0.008068       0.068882      -0.044717      -0.045063      -0.013178       0.058241             12.200732       9.055040      -2.312828       2.806375       6.877248      -0.230939      20.669908          -0.000024
          352              C       9.012095       8.857169      11.068715      -0.118841      36.827147 0.48051089E+03  0.11617580E+05                                 9.742012                            7.373061      -0.036128       1.946315                    0.999657      30.576482      90.014241       0.597131       0.424252      -1.056102      -0.003027       0.011344       0.021707       0.024679       0.000449      -0.015022      -0.008411       0.029340       0.054301      -0.025570      -0.003561       0.029130             11.834603      10.985633      -3.113507       3.487865       6.864874      -1.539643      17.653301           0.001327
          353              C       6.498288       6.328409       8.143862      -0.037662      32.512612 0.37217242E+03  0.84630781E+04                                 9.052465                            6.550719       0.110372       2.045319                    0.998710      27.478828      79.111275       0.622955       0.432379      -1.048417      -0.024819      -0.004688       0.001122       0.025282       0.008277      -0.011619       0.004233      -0.015260       0.128504      -0.034641      -0.010170       0.044812             10.951586      12.426643      -1.204640       0.956565      14.987123       2.670330       5.440990           0.003412
          354              C       6.805436       5.078353       7.741793      -0.161182      38.008962 0.43519248E+03  0.10302982E+05                                 9.973561                            7.054872      -0.100820       1.943107                    0.998945      30.011435      88.501717       0.603249       0.428873      -1.049313      -0.007959       0.008137      -0.006591       0.013153      -0.036961      -0.024683      -0.021084      -0.024527       0.114625      -0.067917       0.019619       0.048298             12.249126      13.430859      -0.590254       1.303968      17.210441       3.559644       6.106077           0.006837
          355              C       5.861176       4.231961       7.323957       0.081255      36.588607 0.38602143E+03  0.87312107E+04                                 9.506734                            6.490717       0.116887       2.053269                    0.999207      25.668822      70.298537       0.661665       0.409266      -1.078417      -0.001142       0.004558      -0.001978       0.005098      -0.000810      -0.013783      -0.001502       0.014488      -0.026621      -0.016010      -0.002587       0.018597             12.291004      13.031704      -1.589504       0.713723      17.968175       3.916801       5.873134           0.001412
          356              C       4.505607       4.664272       7.352864      -0.136251      37.244090 0.44975292E+03  0.10712544E+05                                 9.916231                            7.225385      -0.086146       1.962418                    0.998101      29.351282      86.209038       0.590756       0.435291      -1.047679      -0.002640      -0.002979       0.004985       0.006379       0.012015      -0.006828      -0.015465       0.003458       0.077315      -0.026240      -0.007248       0.033488             12.079698      15.554081      -1.710798       0.844819      14.954416       2.698645       5.730596           0.000195
          357              C       4.254380       5.901307       7.770700      -0.011829      33.059998 0.37920591E+03  0.86858639E+04                                 9.276551                            6.712517      -0.075069       1.992090                    0.998195      27.457017      80.007785       0.600124       0.445581      -1.037881       0.024487       0.009783       0.019162       0.032596       0.012355      -0.014648      -0.000103       0.009849       0.059011      -0.024821      -0.002408       0.027229             11.228392      13.642919       0.920425       1.119428      14.596205       2.617940       5.446054           0.002793
          358              C       6.163079       2.810022       6.895610       0.077822      36.654623 0.38907373E+03  0.88227935E+04                                 9.515396                            6.518681       0.103521       2.046856                    0.999195      25.837058      70.986420       0.659497       0.409561      -1.077587       0.003053      -0.003306       0.004017       0.006032       0.000071       0.002716       0.000679       0.020657      -0.011433      -0.008526      -0.004157       0.012683             12.277336      12.876309      -1.405514      -0.953111      18.284056       3.740546       5.671644           0.001957
          359              C       5.501010       0.580755       6.217611      -0.043249      35.949739 0.42969740E+03  0.10096412E+05                                 9.671723                            7.035155       0.015479       2.002452                    0.998569      28.348112      82.101704       0.603512       0.431933      -1.052036       0.014736       0.000653       0.020894       0.025576       0.013791      -0.018853      -0.003285      -0.013953       0.061016      -0.030104      -0.000299       0.030402             11.905920      12.750404      -0.626991      -1.071347      17.321669       2.727556       5.645688           0.002577
          360              C       5.194577       1.877688       6.735308      -0.174697      39.799371 0.47585093E+03  0.11492229E+05                                10.223702                            7.329668      -0.082084       1.937708                    0.998931      30.810816      91.049722       0.599023       0.423379      -1.055238       0.005996      -0.018350       0.013239       0.023408      -0.027020      -0.028415      -0.019773      -0.033517       0.080322      -0.059033       0.017974       0.041059             12.616214      13.463679      -0.095146      -0.568743      18.519072       3.247125       5.865892           0.007452
          361              C       7.464812       2.455839       6.527704      -0.133094      38.062600 0.44520917E+03  0.10608936E+05                                10.107442                            7.226050      -0.197497       1.922571                    0.998299      29.726629      88.182980       0.584426       0.439814      -1.041872      -0.002227       0.002463       0.004427       0.005534       0.010380       0.020936      -0.012465      -0.000548       0.072262      -0.032530      -0.002255       0.034785             12.473890      15.326236      -1.751979      -1.223404      16.075042       3.516233       6.020391           0.000816
          362              C       7.752785       1.237035       6.083588      -0.045497      34.829665 0.38695285E+03  0.88901847E+04                                 9.482961                            6.688991       0.055912       2.022295                    0.999059      27.886172      80.843971       0.614835       0.433605      -1.047096      -0.023586      -0.007024      -0.002109       0.024700       0.004133       0.005529       0.008618       0.005234       0.012805      -0.010024      -0.003178       0.013202             11.789679      13.124419       1.200219      -0.258122      16.626797       3.437555       5.617822           0.002876
          363              C       9.234827       8.799874       6.722168       0.010716      31.927007 0.37176465E+03  0.84614422E+04                                 9.013102                            6.601477      -0.089215       1.986451                    0.998382      27.264262      78.831478       0.612187       0.439588      -1.042864      -0.014204       0.026173       0.000445       0.029782       0.000314      -0.002995       0.034319       0.003991       0.072079      -0.034359      -0.009993       0.044353             10.873395      15.654396      -0.223242       1.173544      11.614332      -1.656362       5.351457           0.005113
          364              C      10.568913       8.948318       6.958679      -0.159654      38.062531 0.44584302E+03  0.10610095E+05                                10.003326                            7.152230      -0.150951       1.931043                    0.998656      29.967004      88.354647       0.598186       0.430261      -1.049357      -0.005414       0.007822      -0.009877       0.013713      -0.031703      -0.011929       0.031979       0.028382       0.110520      -0.058039      -0.000356       0.058395             12.281739      17.661400       1.365086       1.009809      13.908412      -1.217261       5.275404           0.005243
          365              C      11.196531      10.151497       6.850935       0.092126      35.894747 0.38682388E+03  0.87592847E+04                                 9.425933                            6.526323       0.150499       2.069784                    0.999232      25.543491      70.135576       0.655082       0.412910      -1.075369       0.001836      -0.003469       0.001075       0.004070      -0.010198      -0.005254       0.012505      -0.012725      -0.016372      -0.012712      -0.008797       0.021509             12.048109      18.833293       1.300818       2.095187      12.156262      -1.176455       5.154771           0.002816
          366              C      10.415742      11.258318       6.488285      -0.162146      39.305490 0.48063449E+03  0.11641129E+05                                10.248721                            7.445907      -0.094648       1.945183                    0.998539      30.344602      89.909508       0.584621       0.432565      -1.049202      -0.005893      -0.002478       0.019641       0.020655       0.018031      -0.021348       0.038412       0.018557       0.024137      -0.054936       0.016176       0.038760             12.475686      17.267913       0.420626       2.057717      14.539260      -1.798956       5.619886           0.005560
          367              C       9.075818      11.042162       6.207100      -0.018731      32.802498 0.38378982E+03  0.88308123E+04                                 9.223256                            6.741594      -0.097136       1.976823                    0.997882      28.024603      82.257245       0.599426       0.444082      -1.037167      -0.003003      -0.025923       0.024079       0.035508      -0.012813       0.016381       0.035458      -0.002763       0.039136      -0.044011       0.002859       0.041152             11.103149      15.333358       1.794784       1.371343      12.864784      -1.444358       5.111305           0.004724
          368              C       1.714116       9.375421       7.415934      -0.024270      30.939788 0.36951777E+03  0.83771285E+04                                 8.770848                            6.540326       0.084758       2.045246                    0.998459      27.044962      77.424305       0.622374       0.434105      -1.048693      -0.002114       0.014290       0.014308       0.020332       0.002028      -0.009547      -0.024818      -0.009970       0.092501      -0.024140      -0.019742       0.043882             10.438902      15.278686      -0.059680       1.279740      10.840452       1.842858       5.197569           0.004747
          369              C       0.419874       9.276458       7.034888      -0.145011      35.819363 0.42627614E+03  0.10025439E+05                                 9.553716                            6.942237      -0.041534       1.967557                    0.999206      29.538248      86.414105       0.614263       0.423974      -1.053838      -0.001821       0.002496       0.013467       0.013817       0.030345      -0.006214      -0.037867       0.005883       0.094678      -0.054114      -0.003809       0.057923             11.556101      17.070964      -1.112580       1.237627      12.294773       1.720651       5.302565           0.008459
          370              C      -0.435359      10.341610       7.197818       0.099898      34.608775 0.36814397E+03  0.82430662E+04                                 9.226986                            6.383961       0.094821       2.058710                    0.999401      25.193474      69.040421       0.658932       0.415140      -1.072712      -0.001504       0.006121      -0.002911       0.006943      -0.003746       0.000181      -0.021700      -0.023756       0.004706      -0.017049      -0.011721       0.028770             11.734678      18.234617       0.495455       1.949762      11.799832       1.762697       5.169585           0.007121
          371              C       0.061952      11.477078       7.694491      -0.161705      36.567271 0.43877765E+03  0.10403488E+05                                 9.701137                            7.075854      -0.169485       1.917448                    0.999023      30.154468      88.831295       0.603708       0.427902      -1.050482      -0.002529      -0.012271      -0.001524       0.012621      -0.044856      -0.011676       0.000771       0.048091       0.160219      -0.077816       0.020885       0.056931             11.638679      15.641183       0.648180       2.556796      13.610633       1.807058       5.664220           0.005506
          372              C       1.343628      11.568228       8.120211      -0.057886      33.006292 0.38292432E+03  0.87575662E+04                                 9.043424                            6.583160      -0.003857       1.994318                    0.998672      28.092985      80.742485       0.631028       0.424411      -1.054774       0.005978      -0.036293       0.019175       0.041480       0.002203       0.005907       0.023713       0.058538       0.092902      -0.051570       0.012242       0.039328             10.885657      15.180753      -1.637531       1.587376      11.951346       2.012513       5.524873           0.009736
          373              N       0.783708      16.370527      11.047692      -0.489406      42.936224 0.56324195E+03  0.14010356E+05                                10.538168                            7.728433      -0.248551       1.904912                    0.997720      31.448483      90.504113       0.619203       0.397667      -1.085521       0.020098       0.122545      -0.038424       0.129991       0.114137       0.125397      -0.016066      -0.222711       0.218738      -0.243296       0.089991       0.153305             14.299180      10.297191       3.364839       8.546009      10.437185       3.821423      22.163165          -0.001427
          374              N       9.339617      16.576265       0.793626      -0.486414      47.551177 0.57846253E+03  0.14497979E+05                                11.321535                            7.848461      -0.257989       1.901269                    0.997901      31.641505      91.667580       0.611996       0.399324      -1.083437      -0.074438       0.098543       0.064183       0.139181      -0.175383       0.095472       0.056560       0.013640       0.197924      -0.245494       0.088339       0.157154             15.922558      12.577640      -2.886021      10.642426       7.904016      -2.432733      27.286018          -0.003222
          375              N       9.153302      15.529343      18.342742       0.377018      22.910968 0.23679945E+03  0.46914710E+04                                 6.703334                            4.914233       0.121180       2.168627                    0.999218      19.949386      49.439992       0.808380       0.382439      -1.108216      -0.066431      -0.005593      -0.035957       0.075745       0.000092       0.028408       0.012110       0.026694      -0.060527      -0.037629      -0.000556       0.038184              8.128928      11.538432      -0.731137       1.049720       8.654850       1.485155       4.193503           0.008538
          376              N       6.075150      19.300346      18.116743       0.342955      23.661442 0.24629931E+03  0.49263648E+04                                 6.805432                            4.978440       0.291636       2.214393                    0.999177      20.430854      50.822962       0.811499       0.377359      -1.112275       0.026546      -0.060524      -0.039862       0.077181      -0.010383      -0.000614       0.025870      -0.002025      -0.032772      -0.030442       0.002070       0.028372              8.203542       9.612243      -0.199744       0.915154      10.749779       1.804273       4.248603           0.003130
          377              N       2.788488      16.196040      20.000947       0.331342      24.100257 0.25086711E+03  0.50486635E+04                                 6.909938                            5.034104       0.104390       2.143581                    0.999086      20.807689      52.183622       0.803418       0.378819      -1.109478       0.076737       0.006645       0.009466       0.077604       0.007990       0.028955      -0.003366       0.021142      -0.039673      -0.032474      -0.002884       0.035357              8.421012      11.660056       0.642215       1.261300       9.280329      -1.217947       4.322650           0.003956
          378              N       4.524228      25.771991      20.392504       0.367787      24.173662 0.24257858E+03  0.48334227E+04                                 6.939375                            4.966878       0.172266       2.182942                    0.999189      20.147421      50.019013       0.806042       0.381369      -1.109360      -0.025015       0.065939       0.042257       0.082215      -0.001880      -0.013392       0.028673      -0.005124      -0.066302      -0.040451       0.007950       0.032501              8.637300       9.154296       0.173801      -0.695824      12.271778       2.535070       4.485827           0.004047
          379              N       1.676671       3.349109       2.091808      -0.489405      42.936177 0.56324131E+03  0.14010336E+05                                10.538159                            7.728428      -0.248548       1.904913                    0.997720      31.448459      90.504016       0.619203       0.397667      -1.085521       0.020098       0.122545       0.038424       0.129990       0.114136      -0.125398       0.016066      -0.222711       0.218739      -0.243297       0.089991       0.153305             14.299166      10.297186       3.364836      -8.546002      10.437178      -3.821414      22.163134          -0.001429
          380              N      10.232580       3.554847      12.345874      -0.486413      47.551068 0.57846124E+03  0.14497936E+05                                11.321515                            7.848450      -0.257987       1.901271                    0.997901      31.641454      91.667354       0.611997       0.399323      -1.083437      -0.074437       0.098544      -0.064184       0.139181      -0.175383      -0.095472      -0.056561       0.013641       0.197922      -0.245493       0.088339       0.157154             15.922522      12.577618      -2.886012     -10.642402       7.904001       2.432719      27.285946          -0.003220
          381              N      10.046265       2.507925      21.075758       0.377027      22.910979 0.23679955E+03  0.46914742E+04                                 6.703342                            4.914238       0.121174       2.168625                    0.999218      19.949386      49.440031       0.808379       0.382440      -1.108216      -0.066431      -0.005593       0.035957       0.075745       0.000093      -0.028408      -0.012110       0.026695      -0.060523      -0.037627      -0.000557       0.038184              8.128938      11.538448      -0.731135      -1.049723       8.654859      -1.485156       4.193507           0.008538
          382              N       6.968113       6.278928      21.301757       0.342954      23.661469 0.24629960E+03  0.49263726E+04                                 6.805440                            4.978445       0.291631       2.214392                    0.999177      20.430870      50.823036       0.811498       0.377359      -1.112274       0.026546      -0.060525       0.039861       0.077181      -0.010383       0.000614      -0.025870      -0.002024      -0.032773      -0.030442       0.002070       0.028372              8.203552       9.612256      -0.199740      -0.915156      10.749793      -1.804275       4.248607           0.003135
          383              N       3.681451       3.174622      19.417553       0.331349      24.100250 0.25086698E+03  0.50486607E+04                                 6.909940                            5.034105       0.104388       2.143581                    0.999086      20.807678      52.183611       0.803417       0.378820      -1.109477       0.076737       0.006645      -0.009466       0.077604       0.007990      -0.028955       0.003366       0.021142      -0.039670      -0.032473      -0.002884       0.035357              8.421015      11.660057       0.642222      -1.261299       9.280337       1.217947       4.322651           0.003955
          384              N       5.417191      12.750573      19.025996       0.367783      24.173648 0.24257843E+03  0.48334183E+04                                 6.939369                            4.966875       0.172270       2.182943                    0.999189      20.147416      50.018975       0.806043       0.381369      -1.109361      -0.025015       0.065938      -0.042258       0.082215      -0.001880       0.013392      -0.028673      -0.005124      -0.066303      -0.040452       0.007950       0.032502              8.637292       9.154287       0.173799       0.695823      12.271765      -2.535068       4.485824           0.004051
          385              N       9.639403      22.693727      24.187192      -0.489406      42.936203 0.56324169E+03  0.14010348E+05                                10.538164                            7.728431      -0.248547       1.904914                    0.997720      31.448471      90.504070       0.619203       0.397667      -1.085521      -0.020097      -0.122545      -0.038423       0.129990       0.114137      -0.125397       0.016066      -0.222710       0.218738      -0.243296       0.089991       0.153305             14.299177      10.297200       3.364841      -8.546017      10.437181      -3.821422      22.163150          -0.001430
          386              N       1.083494      22.487989      13.933126      -0.486413      47.551084 0.57846141E+03  0.14497942E+05                                11.321516                            7.848449      -0.257985       1.901271                    0.997901      31.641459      91.667375       0.611997       0.399323      -1.083437       0.074437      -0.098544       0.064183       0.139181      -0.175383      -0.095472      -0.056560       0.013641       0.197921      -0.245493       0.088339       0.157154             15.922529      12.577623      -2.886013     -10.642411       7.904002       2.432723      27.285960          -0.003219
          387              N       1.269809      23.534911       5.203242       0.377034      22.910972 0.23679954E+03  0.46914742E+04                                 6.703342                            4.914239       0.121173       2.168625                    0.999218      19.949381      49.440030       0.808378       0.382440      -1.108216       0.066431       0.005593      -0.035956       0.075745       0.000093      -0.028407      -0.012109       0.026695      -0.060520      -0.037626      -0.000557       0.038183              8.128936      11.538447      -0.731131      -1.049725       8.654854      -1.485156       4.193508           0.008539
          388              N       4.347961      19.763908       4.977243       0.342961      23.661447 0.24629938E+03  0.49263673E+04                                 6.805437                            4.978444       0.291629       2.214391                    0.999177      20.430856      50.823000       0.811498       0.377359      -1.112274      -0.026546       0.060525      -0.039861       0.077180      -0.010383       0.000614      -0.025869      -0.002025      -0.032770      -0.030441       0.002069       0.028371              8.203547       9.612249      -0.199738      -0.915156      10.749786      -1.804275       4.248606           0.003133
          389              N       7.634623      22.868214       6.861447       0.331353      24.100247 0.25086703E+03  0.50486623E+04                                 6.909942                            5.034108       0.104383       2.143579                    0.999086      20.807676      52.183615       0.803416       0.378820      -1.109477      -0.076737      -0.006645       0.009466       0.077604       0.007990      -0.028955       0.003365       0.021142      -0.039667      -0.032472      -0.002885       0.035356              8.421014      11.660059       0.642223      -1.261299       9.280331       1.217946       4.322652           0.003955
          390              N       5.898883      13.292263       7.253004       0.367791      24.173655 0.24257852E+03  0.48334212E+04                                 6.939374                            4.966878       0.172266       2.182942                    0.999189      20.147415      50.018996       0.806042       0.381370      -1.109360       0.025015      -0.065938       0.042257       0.082215      -0.001880       0.013392      -0.028672      -0.005124      -0.066300      -0.040450       0.007949       0.032501              8.637297       9.154290       0.173796       0.695825      12.271774      -2.535071       4.485827           0.004045
          391              N      10.532366       9.672309      15.231308      -0.489406      42.936175 0.56324130E+03  0.14010334E+05                                10.538156                            7.728426      -0.248545       1.904914                    0.997720      31.448453      90.503966       0.619203       0.397666      -1.085521      -0.020097      -0.122545       0.038424       0.129990       0.114137       0.125397      -0.016066      -0.222710       0.218736      -0.243296       0.089991       0.153305             14.299163      10.297188       3.364841       8.546005      10.437175       3.821425      22.163126          -0.001429
          392              N       1.976457       9.466571      25.485374      -0.486414      47.551207 0.57846289E+03  0.14497990E+05                                11.321540                            7.848463      -0.257988       1.901270                    0.997901      31.641511      91.667602       0.611996       0.399324      -1.083437       0.074438      -0.098544      -0.064183       0.139181      -0.175383       0.095472       0.056561       0.013641       0.197925      -0.245494       0.088340       0.157154             15.922569      12.577659      -2.886022      10.642446       7.904018      -2.432732      27.286029          -0.003225
          393              N       2.162772      10.513493       7.936258       0.377025      22.910978 0.23679957E+03  0.46914745E+04                                 6.703340                            4.914237       0.121174       2.168625                    0.999218      19.949388      49.440028       0.808379       0.382439      -1.108216       0.066431       0.005593       0.035957       0.075745       0.000093       0.028408       0.012110       0.026695      -0.060524      -0.037628      -0.000556       0.038184              8.128935      11.538444      -0.731137       1.049722       8.654854       1.485156       4.193507           0.008541
          394              N       5.240924       6.742490       8.162257       0.342961      23.661444 0.24629934E+03  0.49263662E+04                                 6.805436                            4.978443       0.291630       2.214391                    0.999177      20.430854      50.822992       0.811498       0.377359      -1.112274      -0.026546       0.060524       0.039862       0.077180      -0.010383      -0.000614       0.025870      -0.002025      -0.032770      -0.030441       0.002069       0.028372              8.203546       9.612247      -0.199739       0.915156      10.749784       1.804275       4.248606           0.003134
          395              N       8.527586       9.846796       6.278053       0.331347      24.100270 0.25086721E+03  0.50486668E+04                                 6.909944                            5.034108       0.104384       2.143579                    0.999086      20.807691      52.183656       0.803417       0.378820      -1.109477      -0.076737      -0.006645      -0.009466       0.077604       0.007990       0.028955      -0.003366       0.021142      -0.039671      -0.032473      -0.002884       0.035357              8.421019      11.660066       0.642220       1.261300       9.280338      -1.217948       4.322653           0.003955
          396              N       6.791846       0.270845       5.886496       0.367793      24.173672 0.24257868E+03  0.48334257E+04                                 6.939380                            4.966882       0.172261       2.182940                    0.999189      20.147422      50.019035       0.806042       0.381370      -1.109360       0.025015      -0.065938      -0.042257       0.082215      -0.001880      -0.013392       0.028672      -0.005124      -0.066300      -0.040450       0.007949       0.032501              8.637305       9.154295       0.173799      -0.695825      12.271790       2.535074       4.485831           0.004047
          397              O      11.624697      17.740380       8.296280      -0.639899      51.934128 0.92203110E+03  0.25677089E+05                                11.641603                            9.777039      -0.650666       1.781901                    0.998486      32.876145      96.801579       0.565725       0.388777      -1.102959       0.051055       0.016060       0.121530       0.132794      -0.099302       0.103059       0.041609       0.006042       0.367255      -0.194109       0.024918       0.169191             13.726253      12.212754       0.674667       7.063576       8.577822       0.039578      20.388184          -0.007681
          398              O      -1.056383      15.117866       8.046630      -0.670266      52.384818 0.99452733E+03  0.28175420E+05                                11.627931                           10.112461      -0.616864       1.784030                    0.998509      33.504365      98.931150       0.560692       0.385592      -1.107176       0.038553      -0.004361       0.120091       0.126203       0.063123       0.129444      -0.031885      -0.095632       0.387984      -0.196459       0.010820       0.185639             13.295485      11.690305      -0.038135       5.703382       9.496788       0.514871      18.699362          -0.003224
          399              O       0.776872      16.852319       7.266144      -0.646111      52.322850 0.95027302E+03  0.26667232E+05                                11.653521                            9.931476      -0.700004       1.762166                    0.998346      33.165519      98.068188       0.560746       0.389234      -1.102499       0.052020      -0.007093       0.124523       0.135138       0.022020       0.056788      -0.023331       0.201396       0.474307      -0.184738       0.005506       0.179233             13.542808      12.457784       0.050723       5.369305       9.032843      -0.290231      19.137796           0.001561
          400              O       9.298848      17.495577       6.935028      -0.881752      54.052548 0.11630930E+04  0.34071532E+05                                11.604087                           10.782122      -0.297320       1.851084                    0.997654      36.484336     107.525729       0.557832       0.374822      -1.121420      -0.094179       0.041116       0.035866       0.108842       0.035878      -0.016687       0.137565       0.038713      -0.303887      -0.191944       0.065502       0.126442             12.432476      15.425896      -1.170756       0.940385      10.670297      -1.565752      11.201235          -0.133192
          401              O      11.182843      19.235239       6.162426      -0.863268      60.143544 0.11614053E+04  0.33864517E+05                                12.414362                           10.699961      -0.313682       1.861376                    0.996842      35.254486     102.221370       0.568242       0.369668      -1.130135      -0.015162       0.098745       0.027083       0.103508      -0.019334      -0.131199      -0.018588      -0.142299       0.117675      -0.175219       0.054106       0.121113             14.219403      13.485700      -1.430469       3.204182      19.458325       0.594431       9.714184          -0.121212
          402              O       9.773068      14.860042       6.693261      -0.879259      56.558255 0.11848508E+04  0.34786943E+05                                11.949436                           10.841612      -0.332647       1.851717                    0.996772      35.764270     104.702229       0.560787       0.372011      -1.126219      -0.060890      -0.062035       0.055458       0.103110      -0.026807       0.003631      -0.101813       0.031210      -0.432138      -0.186866       0.066714       0.120152             13.175460      15.598559       3.925448      -0.392062      12.854910      -0.004772      11.072912          -0.109753
          403              O      11.624130      16.602308       5.899635      -1.004952      37.936807 0.77742507E+03  0.21092582E+05                                10.825609                           10.146906      -0.411416       1.760966                    0.999564      41.400740     127.010615       0.454564       0.496638      -1.020426       0.000641       0.004018       0.002245       0.004647      -0.000498      -0.000265       0.001020       0.000589      -0.005110      -0.002097       0.000480       0.001617             12.223171      12.421701       0.180166       2.393052      11.484381      -0.286070      12.763430          -0.019517
          404              O       0.373193      18.344574       5.084987      -0.871563      54.714723 0.11518987E+04  0.33635981E+05                                11.731158                           10.730784      -0.346952       1.846393                    0.997076      35.830788     105.163906       0.559547       0.374869      -1.122256       0.069216       0.069449      -0.040923       0.106248      -0.024790       0.021079      -0.104544       0.030718      -0.429489      -0.188269       0.062320       0.125949             12.813060      15.457905       3.576591       1.301899      11.509929       1.296878      11.471348          -0.123760
          405              O      12.047969      14.013650       5.626334      -0.868952      54.315191 0.11082452E+04  0.32037124E+05                                11.639849                           10.503852      -0.308824       1.857531                    0.997140      35.657493     103.990843       0.567539       0.373330      -1.123871       0.019428      -0.100025      -0.036853       0.108354      -0.016637      -0.133965      -0.014871      -0.153390       0.122362      -0.180844       0.058082       0.122762             12.870848      12.251969      -0.059604       2.610997      16.761657      -0.778781       9.598916          -0.117284
          406              O       0.798342      15.755916       4.874754      -0.880048      53.110437 0.11469371E+04  0.33515229E+05                                11.490267                           10.726157      -0.309520       1.848583                    0.997774      36.402541     107.510500       0.557216       0.376166      -1.119272       0.094957      -0.043095      -0.042526       0.112617       0.031691      -0.014981       0.142333       0.037714      -0.325380      -0.199193       0.069478       0.129715             12.179041      14.961820      -1.627045       0.996790      10.041843      -1.405582      11.533461          -0.123114
          407              O       9.318471      16.406987       4.559406      -0.649708      52.827581 0.97502149E+03  0.27519281E+05                                11.699162                           10.027669      -0.681539       1.767447                    0.998271      33.275708      98.455875       0.561133       0.386738      -1.105031      -0.057439       0.002066      -0.121908       0.134778       0.026221       0.058743      -0.013475       0.205782       0.480492      -0.187547       0.005652       0.181895             13.485701      11.596297      -0.216621       5.096239       8.934620      -0.481480      19.926187          -0.004199
          408              O      11.208719      18.112792       3.742130      -0.640090      51.659237 0.91658176E+03  0.25506372E+05                                11.601332                            9.753500      -0.647195       1.781099                    0.998514      32.980019      97.305902       0.565519       0.389207      -1.101839      -0.053957       0.017985      -0.127987       0.140055       0.069947       0.128488      -0.027338      -0.107274       0.312445      -0.195204       0.029905       0.165299             13.677165      12.312680      -0.650671       6.973749       8.123965      -0.356974      20.594850          -0.006933
          409              O      11.600814      15.490279       3.489851      -0.646865      52.664075 0.92101378E+03  0.25638938E+05                                11.761727                            9.774323      -0.615778       1.793157                    0.998480      32.866093      96.719659       0.565632       0.388990      -1.102926      -0.047191      -0.019537      -0.128783       0.138541      -0.102945       0.103493       0.040417       0.001042       0.360466      -0.196538       0.028988       0.167550             13.796600      11.474805       0.087730       6.640301       8.277463      -0.608172      21.637532          -0.007206
          410              O       6.826198      17.347133      20.350458      -0.660845      40.500583 0.65857658E+03  0.16722249E+05                                 9.504689                            8.070962       0.087092       2.047398                    0.995540      29.943616      81.953175       0.650342       0.370916      -1.125233       0.010682       0.005510       0.052370       0.053732      -0.022630      -0.029408      -0.064950       0.068909      -0.034876      -0.095432       0.040406       0.055026             10.747014       8.177782      -0.431237       2.559189      11.052748      -3.846302      13.010512           0.000476
          411              O       6.767657      15.201203      20.697340      -0.685190      42.219746 0.68708655E+03  0.17549172E+05                                 9.684058                            8.122580       0.207694       2.075750                    0.997080      30.131385      81.448044       0.665968       0.360087      -1.138948       0.018895      -0.001027       0.058673       0.061649       0.007705      -0.029410       0.055764      -0.020577      -0.167125      -0.089998       0.025185       0.064814             11.300366       7.814824       1.852170       2.313329      14.568951       4.510971      11.517324          -0.000159
          412              O       3.798900      16.555431      17.425605      -0.669589      43.663448 0.70683336E+03  0.18236040E+05                                 9.989116                            8.354577       0.100704       2.047841                    0.996012      30.185847      82.807399       0.641105       0.370308      -1.127647      -0.039906      -0.015529      -0.053696       0.068680       0.036519      -0.046619       0.014632      -0.081843       0.072654      -0.088140       0.041068       0.047072             11.494028       9.450522      -0.795979      -0.674423       7.351369      -0.063566      17.680193          -0.000527
          413              O       5.470455      15.737686      16.248306      -0.615103      35.505846 0.54546553E+03  0.13190547E+05                                 8.629501                            7.239664       0.232917       2.101829                    0.996161      28.908363      76.788069       0.702926       0.360330      -1.135323      -0.009629       0.000809      -0.041339       0.042453       0.005676       0.003240      -0.013889       0.025450      -0.315493      -0.106565       0.040049       0.066516              9.973594      13.032178      -3.186689       3.121646       7.535115      -0.963602       9.353490           0.000324
          414              O       7.889670      15.404337      17.927534      -0.582070      42.076326 0.57374947E+03  0.13983094E+05                                 9.663182                            7.436204       0.387886       2.154436                    0.997851      28.383639      74.500777       0.695366       0.361419      -1.139974       0.110934       0.003903      -0.026982       0.114235       0.029765       0.077515      -0.017054       0.274777      -0.072346      -0.135451      -0.045132       0.180583             12.037396      22.031165      -0.607839       2.318642       7.312176       0.086304       6.768846           0.003133
          415              O       6.393734      18.112792      17.625325      -0.559749      37.033917 0.54110147E+03  0.13020270E+05                                 8.889576                            7.249762       0.508785       2.196842                    0.998582      28.146068      73.862331       0.698819       0.364250      -1.135603      -0.005741       0.106494      -0.025904       0.109749      -0.058576      -0.026889       0.085932      -0.251503      -0.023793      -0.135357      -0.049188       0.184545             10.416834       7.204807      -1.294420       0.236327      17.262405       2.122549       6.783289           0.001225
          416              O       4.111199      16.357505      20.229574      -0.591374      41.463145 0.59008543E+03  0.14486703E+05                                 9.564969                            7.533641       0.438172       2.157329                    0.999108      28.876388      76.143446       0.691712       0.360683      -1.140226      -0.105560      -0.000238       0.041005       0.113244       0.037824       0.051939       0.023903       0.342555      -0.150769      -0.153729      -0.058063       0.211792             11.802508      21.693425       1.578566       2.744554       6.631608       0.231743       7.082491           0.001064
          417              O       5.968937       0.864622      20.936479      -0.555112      42.686442 0.56661068E+03  0.13776893E+05                                 9.796034                            7.423799       0.361836       2.152855                    0.997787      28.023604      73.660766       0.690622       0.364753      -1.136458       0.004845      -0.120734      -0.002387       0.120855      -0.069062      -0.026040       0.078696      -0.203468       0.005197      -0.123859      -0.040476       0.164336             12.440240       7.821286      -1.930666      -1.091907      21.728923       5.012306       7.770512           0.001628
          418              O      12.517660       4.718962       4.843220      -0.639874      51.932530 0.92199516E+03  0.25675841E+05                                11.641369                            9.776848      -0.650684       1.781903                    0.998486      32.875585      96.799513       0.565731       0.388777      -1.102959       0.051060       0.016062      -0.121523       0.132789      -0.099294      -0.103057      -0.041606       0.006045       0.367251      -0.194099       0.024910       0.169189             13.725967      12.212469       0.674674      -7.063351       8.577656      -0.039552      20.387774          -0.007682
          419              O      -0.163420       2.096448       5.092870      -0.670249      52.383717 0.99450079E+03  0.28174480E+05                                11.627770                           10.112327      -0.616870       1.784033                    0.998509      33.503962      98.929622       0.560695       0.385592      -1.107176       0.038555      -0.004363      -0.120087       0.126200       0.063120      -0.129441       0.031885      -0.095621       0.387977      -0.196451       0.010816       0.185636             13.295290      11.690124      -0.038149      -5.703247       9.496656      -0.514847      18.699090          -0.003225
          420              O       1.669835       3.830901       5.873357      -0.646074      52.320573 0.95021925E+03  0.26665349E+05                                11.653196                            9.931200      -0.700032       1.762169                    0.998346      33.164660      98.065006       0.560753       0.389234      -1.102499       0.052015      -0.007088      -0.124520       0.135133       0.022017      -0.056790       0.023331       0.201373       0.474287      -0.184723       0.005496       0.179227             13.542424      12.457414       0.050676      -5.369138       9.032671       0.290246      19.137188           0.001557
          421              O      10.191811       4.474159       6.204472      -0.881757      54.053174 0.11631104E+04  0.34072169E+05                                11.604181                           10.782208      -0.297323       1.851080                    0.997654      36.484531     107.526506       0.557830       0.374823      -1.121420      -0.094180       0.041109      -0.035872       0.108842       0.035879       0.016689      -0.137567       0.038718      -0.303885      -0.191946       0.065504       0.126442             12.432580      15.426069      -1.170776      -0.940398      10.670376       1.565750      11.201296          -0.133191
          422              O      12.075806       6.213821       6.977075      -0.863261      60.143023 0.11613895E+04  0.33863957E+05                                12.414305                           10.699896      -0.313710       1.861371                    0.996842      35.254282     102.220765       0.568243       0.369669      -1.130134      -0.015144       0.098739      -0.027086       0.103501      -0.019332       0.131199       0.018588      -0.142292       0.117672      -0.175216       0.054103       0.121113             14.219352      13.485723      -1.430562      -3.204206      19.458179      -0.594384       9.714153          -0.121207
          423              O      10.666031       1.838624       6.446239      -0.879257      56.558185 0.11848487E+04  0.34786854E+05                                11.949423                           10.841600      -0.332636       1.851720                    0.996772      35.764210     104.701922       0.560788       0.372010      -1.126219      -0.060891      -0.062031      -0.055463       0.103110      -0.026807      -0.003632       0.101811       0.031210      -0.432127      -0.186862       0.066712       0.120151             13.175447      15.598547       3.925454       0.392053      12.854910       0.004767      11.072883          -0.109750
          424              O      12.517093       3.580890       7.239865      -1.004968      37.936994 0.77742907E+03  0.21092721E+05                                10.825651                           10.146935      -0.411405       1.760966                    0.999564      41.401002     127.011599       0.454563       0.496638      -1.020426       0.000644       0.004021      -0.002256       0.004656      -0.000497       0.000260      -0.001023       0.000582      -0.005121      -0.002102       0.000485       0.001616             12.223231      12.421785       0.180198      -2.393107      11.484454       0.286029      12.763454          -0.019511
          425              O       1.266156       5.323156       8.054513      -0.871563      54.715163 0.11519134E+04  0.33636544E+05                                11.731250                           10.730877      -0.346990       1.846380                    0.997076      35.830995     105.164982       0.559542       0.374871      -1.122254       0.069212       0.069463       0.040899       0.106245      -0.024790      -0.021087       0.104546       0.030713      -0.429531      -0.188281       0.062323       0.125958             12.813152      15.458012       3.576586      -1.301862      11.509991      -1.296853      11.471453          -0.123768
          426              O      12.940932       0.992232       7.513166      -0.868936      54.314365 0.11082229E+04  0.32036313E+05                                11.639727                           10.503742      -0.308815       1.857537                    0.997139      35.657202     103.989679       0.567543       0.373329      -1.123871       0.019437      -0.100022       0.036851       0.108353      -0.016637       0.133964       0.014871      -0.153380       0.122361      -0.180840       0.058078       0.122762             12.870713      12.251849      -0.059544      -2.610974      16.761459       0.778747       9.598830          -0.117282
          427              O       1.691305       2.734498       8.264746      -0.880057      53.111784 0.11469780E+04  0.33516735E+05                                11.490485                           10.726371      -0.309542       1.848572                    0.997774      36.403012     107.512516       0.557208       0.376168      -1.119270       0.094965      -0.043114       0.042515       0.112626       0.031684       0.014981      -0.142346       0.037715      -0.325426      -0.199213       0.069489       0.129725             12.179264      14.962106      -1.627053      -0.996761      10.042028       1.405577      11.533659          -0.123123
          428              O      10.211434       3.385569       8.580094      -0.649718      52.828318 0.97504055E+03  0.27519949E+05                                11.699267                           10.027769      -0.681529       1.767447                    0.998271      33.275976      98.456842       0.561131       0.386738      -1.105032      -0.057442       0.002063       0.121911       0.134781       0.026222      -0.058741       0.013475       0.205788       0.480496      -0.187551       0.005656       0.181895             13.485813      11.596393      -0.216621      -5.096266       8.934663       0.481498      19.926383          -0.004200
          429              O      12.101682       5.091374       9.397370      -0.640117      51.661292 0.91662743E+03  0.25507962E+05                                11.601644                            9.753752      -0.647181       1.781095                    0.998514      32.980730      97.308612       0.565511       0.389208      -1.101839      -0.053962       0.017991       0.127991       0.140062       0.069955      -0.128496       0.027341      -0.107296       0.312454      -0.195222       0.029917       0.165305             13.677552      12.312968      -0.650652      -6.974000       8.124170       0.356964      20.595518          -0.006935
          430              O      12.493777       2.468861       9.649649      -0.646887      52.665910 0.92105503E+03  0.25640374E+05                                11.762004                            9.774550      -0.615771       1.793151                    0.998480      32.866725      96.722075       0.565624       0.388991      -1.102925      -0.047196      -0.019547       0.128787       0.138549      -0.102957      -0.103497      -0.040421       0.001034       0.360470      -0.196553       0.029000       0.167553             13.796928      11.475052       0.087676      -6.640488       8.277634       0.608219      21.638099          -0.007209
          431              O       7.719161       4.325715      19.068042      -0.660845      40.500638 0.65857770E+03  0.16722285E+05                                 9.504697                            8.070969       0.087093       2.047398                    0.995541      29.943640      81.953267       0.650342       0.370916      -1.125233       0.010683       0.005509      -0.052370       0.053731      -0.022630       0.029408       0.064951       0.068910      -0.034876      -0.095433       0.040407       0.055026             10.747024       8.177788      -0.431237      -2.559191      11.052757       3.846308      13.010527           0.000475
          432              O       7.660620       2.179785      18.721160      -0.685189      42.219747 0.68708662E+03  0.17549174E+05                                 9.684058                            8.122580       0.207694       2.075750                    0.997080      30.131386      81.448051       0.665968       0.360087      -1.138948       0.018895      -0.001027      -0.058673       0.061649       0.007705       0.029411      -0.055765      -0.020577      -0.167124      -0.089999       0.025185       0.064814             11.300366       7.814824       1.852169      -2.313329      14.568950      -4.510970      11.517325          -0.000160
          433              O       4.691863       3.534013      21.992895      -0.669588      43.663446 0.70683340E+03  0.18236042E+05                                 9.989115                            8.354577       0.100703       2.047840                    0.996012      30.185849      82.807409       0.641105       0.370308      -1.127647      -0.039906      -0.015530       0.053695       0.068679       0.036519       0.046619      -0.014632      -0.081843       0.072655      -0.088140       0.041068       0.047072             11.494027       9.450522      -0.795978       0.674423       7.351370       0.063566      17.680190          -0.000527
          434              O       6.363418       2.716268      23.170194      -0.615102      35.505931 0.54546711E+03  0.13190596E+05                                 8.629517                            7.239677       0.232912       2.101827                    0.996161      28.908388      76.788186       0.702925       0.360331      -1.135323      -0.009629       0.000808       0.041338       0.042452       0.005676      -0.003240       0.013889       0.025450      -0.315494      -0.106565       0.040049       0.066516              9.973615      13.032204      -3.186695      -3.121657       7.535128       0.963605       9.353512           0.000322
          435              O       8.782633       2.382919      21.490966      -0.582067      42.076345 0.57374989E+03  0.13983107E+05                                 9.663182                            7.436204       0.387889       2.154436                    0.997851      28.383661      74.500836       0.695367       0.361419      -1.139974       0.110934       0.003903       0.026981       0.114234       0.029765      -0.077514       0.017055       0.274778      -0.072344      -0.135452      -0.045131       0.180583             12.037396      22.031164      -0.607834      -2.318646       7.312177      -0.086305       6.768848           0.003133
          436              O       7.286697       5.091374      21.793175      -0.559748      37.034022 0.54110330E+03  0.13020326E+05                                 8.889596                            7.249777       0.508781       2.196840                    0.998582      28.146094      73.862455       0.698818       0.364251      -1.135603      -0.005741       0.106493       0.025903       0.109748      -0.058576       0.026889      -0.085932      -0.251503      -0.023793      -0.135357      -0.049189       0.184546             10.416858       7.204822      -1.294419      -0.236329      17.262451      -2.122553       6.783302           0.001228
          437              O       5.004162       3.336087      19.188926      -0.591372      41.463146 0.59008562E+03  0.14486709E+05                                 9.564967                            7.533641       0.438174       2.157329                    0.999108      28.876400      76.143477       0.691712       0.360683      -1.140226      -0.105560      -0.000239      -0.041005       0.113244       0.037823      -0.051939      -0.023903       0.342556      -0.150765      -0.153730      -0.058062       0.211792             11.802504      21.693414       1.578574      -2.744552       6.631608      -0.231744       7.082489           0.001063
          438              O       5.075974      13.886040      18.482021      -0.555115      42.686484 0.56661127E+03  0.13776911E+05                                 9.796042                            7.423804       0.361833       2.152854                    0.997787      28.023615      73.660810       0.690622       0.364753      -1.136457       0.004845      -0.120735       0.002386       0.120856      -0.069062       0.026041      -0.078696      -0.203468       0.005196      -0.123859      -0.040477       0.164336             12.440251       7.821291      -1.930669       1.091908      21.728942      -5.012313       7.770519           0.001629
          439              O      -1.201586      21.323874      21.435780      -0.639876      51.932823 0.92200081E+03  0.25676041E+05                                11.641416                            9.776880      -0.650687       1.781902                    0.998486      32.875670      96.799878       0.565730       0.388777      -1.102959      -0.051054      -0.016058       0.121524       0.132787      -0.099298      -0.103059      -0.041607       0.006048       0.367254      -0.194103       0.024913       0.169190             13.726033      12.212557       0.674686      -7.063419       8.577704      -0.039570      20.387838          -0.007682
          440              O      -1.622506      23.946388      21.186130      -0.670248      52.383657 0.99449782E+03  0.28174382E+05                                11.627766                           10.112312      -0.616880       1.784030                    0.998509      33.503941      98.929625       0.560696       0.385592      -1.107176      -0.038554       0.004359       0.120085       0.126198       0.063120      -0.129444       0.031885      -0.095624       0.387982      -0.196455       0.010816       0.185639             13.295298      11.690142      -0.038167      -5.703260       9.496639      -0.514839      18.699113          -0.003224
          441              O       9.646239      22.211935      20.405644      -0.646083      52.321148 0.95023253E+03  0.26665818E+05                                11.653282                            9.931273      -0.700027       1.762168                    0.998346      33.164898      98.065917       0.560751       0.389234      -1.102498      -0.052015       0.007094       0.124518       0.135132       0.022018      -0.056788       0.023331       0.201382       0.474300      -0.184730       0.005500       0.179230             13.542524      12.457507       0.050706      -5.369173       9.032726       0.290217      19.137338           0.001558
          442              O       1.124263      21.568677      20.074528      -0.881776      54.054593 0.11631486E+04  0.34073572E+05                                11.604395                           10.782394      -0.297334       1.851072                    0.997654      36.484978     107.528327       0.557824       0.374823      -1.121419       0.094180      -0.041103       0.035882       0.108843       0.035882       0.016690      -0.137574       0.038724      -0.303892      -0.191955       0.065508       0.126447             12.432826      15.426414      -1.170824      -0.940455      10.670590       1.565770      11.201474          -0.133187
          443              O      -0.759732      19.829015      19.301926      -0.863295      60.145713 0.11614569E+04  0.33866412E+05                                12.414687                           10.700221      -0.313706       1.861362                    0.996842      35.255088     102.223828       0.568233       0.369670      -1.130133       0.015142      -0.098747       0.027089       0.103509      -0.019332       0.131208       0.018588      -0.142308       0.117678      -0.175230       0.054110       0.121120             14.219805      13.486082      -1.430648      -3.204263      19.458914      -0.594388       9.714419          -0.121209
          444              O       0.650043      24.204212      19.832761      -0.879254      56.558150 0.11848459E+04  0.34786772E+05                                11.949432                           10.841595      -0.332668       1.851711                    0.996772      35.764194     104.702078       0.560787       0.372011      -1.126218       0.060888       0.062026       0.055461       0.103104      -0.026808      -0.003632       0.101813       0.031211      -0.432141      -0.186867       0.066713       0.120154             13.175468      15.598558       3.925467       0.392047      12.854924       0.004745      11.072922          -0.109751
          445              O      -1.201019      22.461946      19.039136      -1.004960      37.937538 0.77744172E+03  0.21093126E+05                                10.825701                           10.146974      -0.411364       1.760977                    0.999564      41.400985     127.011258       0.454565       0.496634      -1.020429      -0.000643      -0.004013       0.002259       0.004650      -0.000495       0.000261      -0.001023       0.000583      -0.005119      -0.002101       0.000486       0.001615             12.223295      12.421840       0.180217      -2.393112      11.484511       0.286020      12.763535          -0.019522
          446              O      10.049918      20.719680      18.224487      -0.871589      54.717110 0.11519664E+04  0.33638478E+05                                11.731536                           10.731133      -0.346982       1.846375                    0.997076      35.831656     105.167513       0.559535       0.374872      -1.122254      -0.069215      -0.069467      -0.040901       0.106251      -0.024790      -0.021088       0.104553       0.030715      -0.429556      -0.188293       0.062328       0.125965             12.813478      15.458449       3.576683      -1.301913      11.510289      -1.296873      11.471695          -0.123765
          447              O      -1.624858      25.050604      18.765834      -0.868935      54.314619 0.11082278E+04  0.32036505E+05                                11.639774                           10.503771      -0.308840       1.857528                    0.997140      35.657261     103.990062       0.567541       0.373330      -1.123871      -0.019435       0.100018      -0.036852       0.108348      -0.016637       0.133967       0.014872      -0.153385       0.122363      -0.180845       0.058080       0.122765             12.870778      12.251927      -0.059552      -2.611005      16.761529       0.778755       9.598876          -0.117286
          448              O       9.624769      23.308338      18.014255      -0.880072      53.113077 0.11470146E+04  0.33518077E+05                                11.490682                           10.726552      -0.309552       1.848563                    0.997774      36.403473     107.514396       0.557203       0.376169      -1.119270      -0.094967       0.043118      -0.042509       0.112627       0.031685       0.014980      -0.142353       0.037719      -0.325445      -0.199224       0.069493       0.129730             12.179478      14.962386      -1.627065      -0.996766      10.042195       1.405596      11.533854          -0.123122
          449              O       1.104640      22.657267      17.698906      -0.649729      52.829080 0.97505818E+03  0.27520573E+05                                11.699381                           10.027862      -0.681529       1.767443                    0.998271      33.276248      98.457909       0.561128       0.386739      -1.105031       0.057441      -0.002055      -0.121911       0.134781       0.026224      -0.058741       0.013477       0.205800       0.480509      -0.187560       0.005660       0.181899             13.485955      11.596519      -0.216666      -5.096334       8.934730       0.481560      19.926617          -0.004199
          450              O      -0.785608      20.951462      16.881630      -0.640139      51.663003 0.91666555E+03  0.25509288E+05                                11.601899                            9.753958      -0.647168       1.781091                    0.998514      32.981335      97.310917       0.565505       0.389208      -1.101839       0.053959      -0.017994      -0.127995       0.140064       0.069964      -0.128502       0.027343      -0.107310       0.312460      -0.195236       0.029927       0.165310             13.677862      12.313243      -0.650645      -6.974208       8.124356       0.356957      20.595988          -0.006935
          451              O      -1.177703      23.573975      16.629351      -0.646894      52.666608 0.92106971E+03  0.25640893E+05                                11.762117                            9.774636      -0.615781       1.793146                    0.998480      32.866960      96.723074       0.565621       0.388991      -1.102924       0.047201       0.019551      -0.128785       0.138548      -0.102962      -0.103499      -0.040422       0.001030       0.360477      -0.196560       0.029003       0.167556             13.797070      11.475145       0.087659      -6.640549       8.277702       0.608264      21.638362          -0.007207
          452              O       3.596913      21.717121       7.210958      -0.660845      40.500612 0.65857713E+03  0.16722267E+05                                 9.504694                            8.070966       0.087093       2.047398                    0.995541      29.943628      81.953226       0.650342       0.370916      -1.125233      -0.010683      -0.005509       0.052369       0.053731      -0.022630       0.029408       0.064950       0.068910      -0.034876      -0.095433       0.040407       0.055026             10.747021       8.177782      -0.431238      -2.559190      11.052752       3.846307      13.010528           0.000475
          453              O       3.655454      23.863051       7.557840      -0.685189      42.219771 0.68708709E+03  0.17549189E+05                                 9.684061                            8.122583       0.207692       2.075749                    0.997080      30.131398      81.448094       0.665967       0.360087      -1.138948      -0.018895       0.001027       0.058673       0.061649       0.007705       0.029411      -0.055764      -0.020577      -0.167124      -0.089998       0.025185       0.064814             11.300370       7.814824       1.852170      -2.313331      14.568953      -4.510971      11.517334          -0.000156
          454              O       6.624211      22.508823       4.286105      -0.669588      43.663464 0.70683370E+03  0.18236052E+05                                 9.989119                            8.354579       0.100701       2.047839                    0.996012      30.185857      82.807442       0.641105       0.370308      -1.127647       0.039906       0.015530      -0.053695       0.068679       0.036519       0.046619      -0.014632      -0.081843       0.072655      -0.088140       0.041068       0.047072             11.494032       9.450522      -0.795978       0.674421       7.351371       0.063565      17.680204          -0.000525
          455              O       4.952656      23.326568       3.108806      -0.615103      35.506026 0.54546890E+03  0.13190651E+05                                 8.629537                            7.239691       0.232908       2.101826                    0.996161      28.908416      76.788318       0.702924       0.360331      -1.135322       0.009629      -0.000808      -0.041337       0.042452       0.005676      -0.003240       0.013889       0.025450      -0.315494      -0.106565       0.040049       0.066516              9.973638      13.032231      -3.186701      -3.121669       7.535143       0.963608       9.353541           0.000327
          456              O       2.533441      23.659917       4.788034      -0.582064      42.076294 0.57374935E+03  0.13983090E+05                                 9.663172                            7.436199       0.387890       2.154436                    0.997851      28.383661      74.500817       0.695367       0.361419      -1.139975      -0.110933      -0.003904      -0.026980       0.114234       0.029765      -0.077514       0.017056       0.274779      -0.072342      -0.135453      -0.045130       0.180583             12.037377      22.031120      -0.607824      -2.318644       7.312168      -0.086306       6.768844           0.003133
          457              O       4.029377      20.951462       4.485825      -0.559745      37.033984 0.54110278E+03  0.13020310E+05                                 8.889587                            7.249771       0.508784       2.196841                    0.998582      28.146093      73.862430       0.698819       0.364250      -1.135603       0.005742      -0.106492      -0.025903       0.109748      -0.058576       0.026888      -0.085932      -0.251504      -0.023790      -0.135358      -0.049188       0.184546             10.416845       7.204812      -1.294414      -0.236329      17.262425      -2.122551       6.783298           0.001226
          458              O       6.311912      22.706749       7.090074      -0.591369      41.463099 0.59008511E+03  0.14486693E+05                                 9.564956                            7.533635       0.438175       2.157329                    0.999108      28.876404      76.143468       0.691713       0.360683      -1.140226       0.105559       0.000239       0.041004       0.113244       0.037823      -0.051939      -0.023903       0.342557      -0.150763      -0.153731      -0.058061       0.211792             11.802485      21.693371       1.578570      -2.744546       6.631600      -0.231744       7.082484           0.001062
          459              O       6.240100      12.156796       7.796979      -0.555110      42.686375 0.56660979E+03  0.13776865E+05                                 9.796020                            7.423790       0.361840       2.152856                    0.997787      28.023600      73.660719       0.690623       0.364753      -1.136458      -0.004845       0.120734      -0.002387       0.120855      -0.069062       0.026040      -0.078695      -0.203469       0.005199      -0.123860      -0.040475       0.164335             12.440217       7.821274      -1.930667       1.091907      21.728875      -5.012297       7.770503           0.001627
          460              O      -0.308623       8.302456      17.982720      -0.639908      51.934918 0.92204884E+03  0.25677709E+05                                11.641722                            9.777135      -0.650663       1.781899                    0.998486      32.876431      96.802700       0.565722       0.388777      -1.102959      -0.051060      -0.016065      -0.121529       0.132795      -0.099309       0.103062       0.041612       0.006041       0.367259      -0.194118       0.024924       0.169194             13.726396      12.212856       0.674647       7.063648       8.577894       0.039546      20.388437          -0.007680
          461              O      -0.729543      10.924970      18.232370      -0.670286      52.386284 0.99456180E+03  0.28176643E+05                                11.628150                           10.112639      -0.616852       1.784027                    0.998509      33.504886      98.933143       0.560686       0.385592      -1.107176      -0.038555       0.004365      -0.120092       0.126205       0.063130       0.129451      -0.031888      -0.095643       0.387989      -0.196472       0.010828       0.185644             13.295750      11.690500      -0.038115       5.703537       9.496972       0.514888      18.699779          -0.003224
          462              O      10.539202       9.190517      19.012857      -0.646108      52.322810 0.95027308E+03  0.26667233E+05                                11.653516                            9.931479      -0.700006       1.762166                    0.998346      33.165499      98.068121       0.560746       0.389234      -1.102499      -0.052019       0.007088      -0.124524       0.135138       0.022021       0.056787      -0.023332       0.201395       0.474309      -0.184739       0.005506       0.179232             13.542794      12.457773       0.050693       5.369288       9.032838      -0.290265      19.137771           0.001559
          463              O       2.017226       8.547259      19.343972      -0.881777      54.054754 0.11631561E+04  0.34073850E+05                                11.604419                           10.782431      -0.297337       1.851070                    0.997654      36.485105     107.528835       0.557823       0.374823      -1.121419       0.094183      -0.041122      -0.035864       0.108847       0.035878      -0.016688       0.137577       0.038722      -0.303916      -0.191961       0.065512       0.126449             12.432838      15.426406      -1.170777       0.940397      10.670598      -1.565766      11.201510          -0.133191
          464              O       0.133231       6.807597      20.116574      -0.863270      60.144123 0.11614178E+04  0.33864985E+05                                12.414456                           10.700029      -0.313704       1.861368                    0.996842      35.254635     102.222082       0.568239       0.369669      -1.130134       0.015158      -0.098742      -0.027084       0.103505      -0.019334      -0.131204      -0.018589      -0.142302       0.117676      -0.175224       0.054107       0.121117             14.219528      13.485833      -1.430506       3.204219      19.458489       0.594424       9.714261          -0.121214
          465              O       1.543006      11.182794      19.585739      -0.879264      56.558461 0.11848562E+04  0.34787152E+05                                11.949472                           10.841640      -0.332658       1.851712                    0.996772      35.764396     104.702803       0.560786       0.372011      -1.126218       0.060887       0.062040      -0.055443       0.103102      -0.026807       0.003637      -0.101813       0.031210      -0.432155      -0.186870       0.066713       0.120157             13.175501      15.598606       3.925449      -0.392091      12.854930      -0.004791      11.072967          -0.109750
          466              O      -0.308056       9.440528      20.379364      -1.004954      37.937260 0.77743525E+03  0.21092911E+05                                10.825660                           10.146942      -0.411379       1.760975                    0.999564      41.400839     127.010775       0.454565       0.496635      -1.020429      -0.000638      -0.004017      -0.002243       0.004645      -0.000496      -0.000260       0.001024       0.000578      -0.005123      -0.002103       0.000487       0.001615             12.223242      12.421791       0.180232       2.393099      11.484469      -0.286005      12.763467          -0.019523
          467              O      10.942881       7.698262      21.194014      -0.871574      54.715975 0.11519329E+04  0.33637248E+05                                11.731359                           10.730961      -0.346978       1.846381                    0.997076      35.831220     105.165771       0.559540       0.374871      -1.122255      -0.069215      -0.069453       0.040914       0.106247      -0.024791       0.021084      -0.104548       0.030717      -0.429527      -0.188281       0.062323       0.125958             12.813288      15.458203       3.576660       1.301923      11.510130       1.296896      11.471532          -0.123765
          468              O      -0.731895      12.029186      20.652666      -0.868951      54.315224 0.11082443E+04  0.32037100E+05                                11.639857                           10.503848      -0.308839       1.857526                    0.997140      35.657485     103.990891       0.567539       0.373330      -1.123871      -0.019416       0.100020       0.036856       0.108348      -0.016633      -0.133966      -0.014870      -0.153386       0.122365      -0.180843       0.058079       0.122764             12.870867      12.252020      -0.059654       2.611027      16.761646      -0.778809       9.598936          -0.117281
          469              O      10.517732      10.286920      21.404246      -0.880072      53.112654 0.11470009E+04  0.33517567E+05                                11.490605                           10.726474      -0.309538       1.848569                    0.997774      36.403311     107.513635       0.557206       0.376168      -1.119271      -0.094963       0.043099       0.042527       0.112624       0.031689      -0.014983       0.142347       0.037723      -0.325415      -0.199214       0.069490       0.129724             12.179406      14.962334      -1.627098       0.996815      10.042133      -1.405588      11.533750          -0.123118
          470              O       1.997603       9.635849      21.719593      -0.649693      52.826679 0.97500062E+03  0.27518546E+05                                11.699032                           10.027563      -0.681551       1.767448                    0.998271      33.275367      98.454617       0.561136       0.386738      -1.105031       0.057434      -0.002058       0.121907       0.134774       0.026220       0.058744      -0.013475       0.205770       0.480485      -0.187540       0.005647       0.181893             13.485547      11.596161      -0.216660       5.096166       8.934558      -0.481515      19.925920          -0.004198
          471              O       0.107355       7.930044      22.536870      -0.640101      51.660222 0.91660281E+03  0.25507109E+05                                11.601486                            9.753618      -0.647194       1.781095                    0.998514      32.980352      97.307229       0.565515       0.389208      -1.101839       0.053959      -0.017988       0.127987       0.140056       0.069952       0.128494      -0.027340      -0.107287       0.312451      -0.195216       0.029912       0.165304             13.677362      12.312824      -0.650666       6.973870       8.124068      -0.356972      20.595192          -0.006935
          472              O      -0.284740      10.552557      22.789149      -0.646863      52.664280 0.92101743E+03  0.25639075E+05                                11.761769                            9.774349      -0.615797       1.793151                    0.998480      32.866159      96.720046       0.565630       0.388991      -1.102925       0.047198       0.019544       0.128778       0.138540      -0.102948       0.103496       0.040417       0.001037       0.360469      -0.196543       0.028991       0.167552             13.796654      11.474811       0.087722       6.640286       8.277487      -0.608220      21.637663          -0.007205
          473              O       4.489876       8.695703       5.928542      -0.660845      40.500640 0.65857771E+03  0.16722285E+05                                 9.504698                            8.070969       0.087092       2.047397                    0.995541      29.943644      81.953277       0.650342       0.370916      -1.125233      -0.010682      -0.005509      -0.052369       0.053731      -0.022630      -0.029408      -0.064950       0.068910      -0.034876      -0.095433       0.040407       0.055026             10.747026       8.177789      -0.431235       2.559192      11.052756      -3.846308      13.010532           0.000477
          474              O       4.548417      10.841633       5.581660      -0.685188      42.219747 0.68708660E+03  0.17549174E+05                                 9.684058                            8.122580       0.207694       2.075750                    0.997080      30.131388      81.448059       0.665968       0.360087      -1.138948      -0.018895       0.001027      -0.058673       0.061649       0.007705      -0.029411       0.055765      -0.020578      -0.167125      -0.089999       0.025185       0.064814             11.300366       7.814824       1.852169       2.313330      14.568945       4.510969      11.517329          -0.000160
          475              O       7.517174       9.487405       8.853395      -0.669588      43.663466 0.70683369E+03  0.18236051E+05                                 9.989117                            8.354578       0.100706       2.047841                    0.996012      30.185859      82.807434       0.641106       0.370308      -1.127647       0.039906       0.015530       0.053695       0.068679       0.036519      -0.046619       0.014632      -0.081843       0.072655      -0.088140       0.041068       0.047073             11.494031       9.450523      -0.795977      -0.674425       7.351368      -0.063565      17.680203          -0.000527
          476              O       5.845619      10.305150      10.030694      -0.615102      35.505951 0.54546748E+03  0.13190608E+05                                 8.629522                            7.239680       0.232912       2.101827                    0.996161      28.908394      76.788214       0.702925       0.360331      -1.135323       0.009629      -0.000808       0.041338       0.042452       0.005676       0.003240      -0.013889       0.025450      -0.315494      -0.106565       0.040049       0.066516              9.973620      13.032209      -3.186695       3.121660       7.535129      -0.963605       9.353521           0.000327
          477              O       3.426404      10.638499       8.351466      -0.582067      42.076327 0.57374964E+03  0.13983099E+05                                 9.663179                            7.436203       0.387889       2.154437                    0.997851      28.383655      74.500814       0.695367       0.361419      -1.139974      -0.110934      -0.003903       0.026981       0.114234       0.029765       0.077515      -0.017055       0.274778      -0.072344      -0.135452      -0.045131       0.180583             12.037390      22.031150      -0.607834       2.318643       7.312172       0.086305       6.768847           0.003134
          478              O       4.922340       7.930044       8.653675      -0.559746      37.033983 0.54110278E+03  0.13020310E+05                                 8.889586                            7.249771       0.508785       2.196841                    0.998582      28.146097      73.862437       0.698819       0.364250      -1.135603       0.005742      -0.106493       0.025904       0.109748      -0.058576      -0.026889       0.085932      -0.251505      -0.023790      -0.135358      -0.049188       0.184546             10.416844       7.204812      -1.294415       0.236329      17.262421       2.122552       6.783298           0.001226
          479              O       7.204875       9.685331       6.049426      -0.591372      41.463189 0.59008621E+03  0.14486727E+05                                 9.564974                            7.533645       0.438173       2.157329                    0.999108      28.876412      76.143522       0.691712       0.360683      -1.140226       0.105559       0.000239      -0.041004       0.113244       0.037823       0.051939       0.023903       0.342556      -0.150767      -0.153730      -0.058062       0.211792             11.802513      21.693434       1.578575       2.744555       6.631610       0.231744       7.082496           0.001063
          480              O       5.347137      25.178214       5.342521      -0.555109      42.686426 0.56661050E+03  0.13776887E+05                                 9.796028                            7.423794       0.361838       2.152855                    0.997787      28.023613      73.660770       0.690623       0.364753      -1.136458      -0.004846       0.120734       0.002388       0.120854      -0.069062      -0.026040       0.078696      -0.203470       0.005200      -0.123861      -0.040475       0.164336             12.440231       7.821277      -1.930667      -1.091908      21.728905       5.012305       7.770511           0.001628

******************************************************
Auxiliary information for the entire system
The total spin magnetic moment of the unit cell is   43.416875
The total net atomic charge of the unit cell is   0.000002
Accuracy of reproducing the electrostatic potential in the unit cell:
  The inner radius (bohr) =    5.0000
  The outer radius (bohr) =   12.0000
  Valid grid points have density less than (e/(bohr^3)) =    0.0001
  The number of valid grid points were=       662962
  The rms potential error without charges in kcal/mol is=      5.17234
  The rms potential error with partial charges in kcal/mol is=      1.41136
  The RRMSE value at monopole order=      0.27287
  The rms potential error with partial charges and cloud penetration in kcal/mol is=      1.39755
  The RRMSE value at monopole order with cloud penetration is=      0.27020
  The rms potential error with partial charges and atomic dipoles in kcal/mol is=      0.96015
  The RRMSE value at dipole order=      0.18563
  The rms potential error with partial charges, atomic dipoles and cloud penetration in kcal/mol is=      0.93910
  The RRMSE value at dipole order with cloud penetration=      0.18156

******************************************************
The electron densities and ab initio electrostatic potential were computed in VASP using the PBE functional and
projector augmented wave method. See the main text of the journal article for a description of computational details.
The atomic charges, dipoles, and quadrupoles were computed with the DDEC6 method as described in
(a) T. A. Manz and N. Gabaldon Limas, RSC Adv. 6 (2016) 47771-47801 DOI: 10.1039/c6ra04656h
(b) N. Gabaldon Limas and T. A. Manz, RSC Adv. 8 (2018) 2678-2707 DOI: 10.1039/c7ra11829e.
For each atom in the material, the electron cloud parameters were fit to the spherically averaged atom-in-material
electron density using radial positions for which this density was between 10^-4 and 10^-2 electrons per cubic bohr.
The polarizabilities, dispersion coefficients, and quantum Drude oscillator (QDO) parameters were fit using the MCLF method.
The magnetic structure of the system was optimized in VASP from the default ferromagnetic initial guess using spin polarization.
The atomic spin moments (ASMs) were computed on this optimized magnetic structure using the DDEC6 partition as inputs
to the method of T. A. Manz and D. S. Sholl, J. Chem. Theory Comput. 7 (2011) 4146-4164 DOI: 10.1021/ct200539n.
The RMSE and RRMSE were computed using a uniform grid with Ewald summation.
