# Supplementary material for: A collection of forcefield precursors for metal–organic frameworks
Source: RSC Adv. 2019 Nov 13;9(63):36492–507. doi: 10.1039/c9ra07327b (PMC9075174; doi:10.1039/c9ra07327b)
Supplement: RA-009-C9RA07327B-s4743 [file RA-009-C9RA07327B-s4743.xyz]

  480
jmolscript: load "" {1 1 1} spacegroup "x,y,z" unitcell [{     13.102000     0.000000     0.000000 }, {     -1.785926    26.042836     0.000000 }, {      0.000000     0.000000    26.279000 }]
Tb     5.806881    16.057231    18.655462     1.944070
Tb     6.699844     3.035813    20.763038     1.944070
Tb     4.616230    23.007023     5.515962     1.944070
Tb     5.509193     9.985605     7.623538     1.944071
V     10.040074    18.112011     5.359076     1.446392
V     10.495245    14.875407     5.082096     1.496815
V     -0.269796    16.964303     4.054061     1.470500
V      0.083897    15.150159     6.425478     1.492467
V     -0.376717    18.370617     6.718752     1.446831
V     10.398965    16.279377     7.750203     1.448807
V     10.933037     5.090593     7.780424     1.446390
V     11.388208     1.853989     8.057404     1.496820
V      0.623167     3.942885     9.085439     1.470496
V      0.976860     2.128741     6.714022     1.492467
V      0.516246     5.349199     6.420748     1.446825
V     11.291928     3.257959     5.389297     1.448812
V      0.383037    20.952243    18.498576     1.446388
V     -0.072134    24.188847    18.221596     1.496828
V     10.692907    22.099951    17.193561     1.470500
V     10.339214    23.914095    19.564978     1.492468
V     10.799828    20.693637    19.858252     1.446826
V      0.024146    22.784877    20.889703     1.448813
V      1.276000     7.930825    20.919924     1.446390
V      0.820829    11.167429    21.196904     1.496817
V     11.585870     9.078533    22.224939     1.470500
V     11.232177    10.892677    19.853522     1.492468
V     11.692791     7.672219    19.560248     1.446828
V      0.917109     9.763459    18.528797     1.448810
H     11.605454    17.466930    10.251438     0.085548
H     -0.376297    18.498226     9.752137     0.080357
H      1.754719    17.610166     8.811349     0.082583
H      1.963832    16.031970     8.614256     0.072029
H      0.221639    14.440753     9.497231     0.089264
H     11.962120    15.055363    10.096392     0.090140
H      0.613726    18.065915    11.570644     0.035017
H      1.914388    17.727358    10.713948     0.059779
H     10.559063    14.651700     2.023483     0.077595
H     11.647988    15.719456     1.529438     0.082046
H     11.185317    18.224777     1.763321     0.085589
H      9.815099    18.698756     2.436063     0.075174
H      8.158487    17.120560     3.111434     0.079998
H      8.379570    15.539760     3.032597     0.077139
H      8.751326    18.334157     0.388929     0.073371
H      7.607196    17.326299     0.898742     0.074983
H      8.705066    18.836783    24.484144     0.098357
H      8.135059    18.474788    22.216267     0.107137
H      6.776992    14.625657    23.059822     0.158364
H      7.413943    15.195995    25.238352     0.069892
H      4.949000    15.909569    13.715010     0.121447
H      3.747504    16.521575    11.730946     0.125148
H      0.727829    17.930493    14.054009     0.112996
H      1.886030    17.357550    16.048585     0.117405
H      4.992684     6.101836    21.556664     0.118813
H      4.489446     8.224328    20.862898     0.115897
H      8.397137     8.940506    20.232202     0.142913
H      8.847132     6.791972    20.883921     0.122215
H      7.403046    13.081317    19.215205     0.122718
H      7.900149    10.914553    20.127086     0.117600
H      4.052540     9.914508    19.717134     0.141133
H      3.551504    11.966683    18.986577     0.130166
H      2.506132    18.097167    19.375507     0.116721
H      0.240730    17.849760    19.075926     0.124125
H      0.533870    13.938126    19.948389     0.133590
H      2.769795    14.271474    20.305783     0.114626
H      8.991126    17.378384    18.960298     0.125548
H     11.222879    17.581519    19.648808     0.121800
H     11.840596    13.846976    18.510928     0.128169
H      9.663753    13.664676    17.761976     0.115197
H      0.724550    15.628306    11.507574     0.274163
H      9.664411    15.966863     0.236511     0.257709
H     12.498417     4.445512     2.888062     0.085547
H      0.516666     5.476808     3.387363     0.080357
H      2.647682     4.588748     4.328151     0.082583
H      2.856795     3.010552     4.525244     0.072029
H      1.114602     1.419335     3.642269     0.089264
H     12.855083     2.033945     3.043108     0.090141
H      1.506689     5.044497     1.568856     0.035017
H      2.807351     4.705940     2.425552     0.059779
H     11.452026     1.630282    11.116017     0.077595
H     12.540951     2.698038    11.610062     0.082046
H     12.078280     5.203359    11.376179     0.085588
H     10.708062     5.677338    10.703437     0.075174
H      9.051450     4.099142    10.028066     0.079998
H      9.272533     2.518342    10.106903     0.077139
H      9.644289     5.312739    12.750571     0.073371
H      8.500159     4.304881    12.240758     0.074983
H      9.598029     5.815365    14.934356     0.098357
H      9.028022     5.453370    17.202233     0.107137
H      7.669955     1.604239    16.358677     0.158364
H      8.306906     2.174577    14.180148     0.069892
H      5.841963     2.888151    25.703490     0.121447
H      4.640467     3.500157     1.408554     0.125148
H      1.620792     4.909075    25.364491     0.112997
H      2.778993     4.336132    23.369915     0.117405
H      4.099721    19.123254    17.861836     0.118813
H      3.596483    21.245746    18.555602     0.115897
H      7.504174    21.961924    19.186298     0.142913
H      7.954169    19.813390    18.534579     0.122215
H      8.296009     0.059899    20.203295     0.122717
H      7.007186    23.935971    19.291414     0.117600
H      3.159577    22.935926    19.701366     0.141133
H      2.658541    24.988101    20.431922     0.130166
H      3.399095     5.075749    20.042993     0.116721
H      1.133693     4.828342    20.342574     0.124125
H      1.426833     0.916708    19.470111     0.133590
H      3.662758     1.250056    19.112717     0.114626
H      9.884089     4.356966    20.458202     0.125548
H     12.115842     4.560101    19.769692     0.121801
H     12.733559     0.825558    20.907572     0.128168
H     10.556716     0.643258    21.656524     0.115197
H      1.617513     2.606888     1.631926     0.274163
H     10.557374     2.945445    12.902989     0.257709
H     -1.182343    21.597324    23.390938     0.085547
H     10.799408    20.566028    22.891637     0.080357
H      8.668392    21.454088    21.950849     0.082583
H      8.459279    23.032284    21.753756     0.072029
H     10.201472    24.623501    22.636731     0.089264
H     -1.539009    24.008891    23.235892     0.090141
H      9.809385    20.998339    24.710144     0.035017
H      8.508723    21.336896    23.853448     0.059779
H     -0.135952    24.412554    15.162983     0.077596
H     -1.224877    23.344798    14.668938     0.082046
H     -0.762206    20.839477    14.902821     0.085589
H      0.608012    20.365498    15.575563     0.075175
H      2.264624    21.943694    16.250934     0.079999
H      2.043541    23.524494    16.172097     0.077140
H      1.671785    20.730097    13.528429     0.073371
H      2.815915    21.737955    14.038242     0.074983
H      1.718045    20.227471    11.344644     0.098357
H      2.288052    20.589466     9.076767     0.107136
H      3.646119    24.438597     9.920323     0.158363
H      3.009168    23.868259    12.098852     0.069892
H      5.474111    23.154685     0.575510     0.121447
H      6.675607    22.542679    24.870446     0.125148
H      9.695282    21.133761     0.914509     0.112996
H      8.537081    21.706704     2.909085     0.117405
H      7.216353     6.919582     8.417164     0.118813
H      7.719591     4.797090     7.723398     0.115897
H      3.811900     4.080912     7.092702     0.142913
H      3.361905     6.229446     7.744421     0.122215
H      3.020065    25.982937     6.075705     0.122718
H      4.308888     2.106865     6.987586     0.117600
H      8.156497     3.106910     6.577634     0.141133
H      8.657533     1.054735     5.847078     0.130166
H      7.916979    20.967087     6.236007     0.116721
H     10.182381    21.214494     5.936426     0.124125
H      9.889241    25.126128     6.808889     0.133590
H      7.653316    24.792780     7.166283     0.114626
H      1.431985    21.685870     5.820799     0.125549
H     -0.799768    21.482735     6.509308     0.121801
H     -1.417485    25.217278     5.371428     0.128169
H      0.759358    25.399578     4.622476     0.115197
H      9.698561    23.435948    24.647074     0.274164
H      0.758700    23.097391    13.376011     0.257709
H     -0.289380     8.575906    16.027562     0.085547
H     11.692371     7.544610    16.526863     0.080357
H      9.561355     8.432670    17.467651     0.082583
H      9.352242    10.010866    17.664744     0.072029
H     11.094435    11.602083    16.781769     0.089264
H     -0.646046    10.987473    16.182608     0.090141
H     10.702348     7.976921    14.708356     0.035017
H      9.401686     8.315478    15.565052     0.059779
H      0.757011    11.391136    24.255517     0.077595
H     -0.331914    10.323380    24.749562     0.082046
H      0.130757     7.818059    24.515679     0.085588
H      1.500975     7.344080    23.842937     0.075174
H      3.157587     8.922276    23.167566     0.079999
H      2.936504    10.503076    23.246403     0.077140
H      2.564748     7.708679    25.890071     0.073370
H      3.708878     8.716537    25.380258     0.074983
H      2.611008     7.206053     1.794856     0.098357
H      3.181015     7.568048     4.062733     0.107136
H      4.539082    11.417179     3.219178     0.158364
H      3.902131    10.846841     1.040648     0.069892
H      6.367074    10.133267    12.563990     0.121448
H      7.568570     9.521261    14.548054     0.125148
H     10.588245     8.112343    12.224991     0.112996
H      9.430044     8.685286    10.230415     0.117404
H      6.323390    19.941000     4.722336     0.118813
H      6.826628    17.818508     5.416102     0.115897
H      2.918937    17.102330     6.046798     0.142913
H      2.468942    19.250864     5.395079     0.122215
H      3.913028    12.961519     7.063795     0.122718
H      3.415925    15.128283     6.151914     0.117600
H      7.263534    16.128328     6.561866     0.141133
H      7.764570    14.076153     7.292422     0.130166
H      8.809942     7.945669     6.903493     0.116721
H     11.075344     8.193076     7.203074     0.124125
H     10.782204    12.104710     6.330611     0.133590
H      8.546279    11.771362     5.973217     0.114626
H      2.324948     8.664452     7.318702     0.125548
H      0.093195     8.461317     6.630192     0.121801
H     -0.524522    12.195860     7.768072     0.128169
H      1.652321    12.378160     8.517024     0.115197
H     10.591524    10.414530    14.771426     0.274164
H      1.651663    10.075973    26.042489     0.257709
C     -0.829828    17.641417     9.544533    -0.049985
C      1.297853    16.763774     8.572210    -0.052900
C      0.217943    16.500741     9.531393     0.187027
C     -0.443982    15.167348     9.399998    -0.056287
C      1.323121    17.388802    11.428737    -0.042775
C     10.975790    15.529343     2.225831    -0.047482
C     10.533844    18.019038     2.478110    -0.063062
C      9.906458    16.602308     2.207436     0.181687
C      8.831434    16.401778     3.213922    -0.066620
C      8.423869    17.396614     0.341627    -0.032273
C      8.123108    17.005972    25.201561     0.104610
C      8.330385    17.995600    24.223982    -0.155290
C      7.990026    17.800278    22.867986    -0.131006
C      7.432145    16.573661    22.515847     0.000053
C      7.154114    15.469445    23.309473    -0.098953
C      7.557905    15.886130    24.597144    -0.139319
C      6.965590    16.422612    21.149339     0.581769
C      4.297780    16.235104    16.314003     0.578332
C      3.568305    16.555431    15.060495    -0.020178
C      4.095356    16.321045    13.791219    -0.091648
C      3.375769    16.688249    12.590269    -0.166536
C      2.155691    17.284630    12.729548     0.103094
C      1.588798    17.526829    13.998823    -0.178775
C      2.267472    17.183063    15.197146    -0.121174
C      5.687522     6.687800    21.280734    -0.041591
C      5.395739     7.943065    20.865526    -0.164476
C      6.341727     8.802479    20.460829     0.088184
C      7.691459     8.359750    20.489736    -0.142676
C      7.950666     7.101881    20.891805    -0.007681
C      6.057571    10.214000    20.029854     0.079366
C      6.711779    12.443267    19.343972    -0.044400
C      7.007849    11.125500    19.880063    -0.172914
C      4.743093    10.562974    19.648808    -0.131807
C      4.455060    11.763549    19.199437    -0.045575
C      2.083748    17.263796    19.543692     0.012108
C      0.756511    17.091913    19.320321    -0.163611
C      0.117101    15.888734    19.430693     0.097381
C      0.912184    14.802748    19.840645    -0.159601
C      2.222330    15.013695    20.079784    -0.015387
C      9.586354    16.646581    18.855182    -0.037207
C     10.908944    16.771586    19.259879    -0.138873
C     11.757031    15.696017    19.083810     0.101714
C     11.267344    14.602218    18.587137    -0.154818
C      9.970004    14.472004    18.161417    -0.061565
C      0.063135     4.619999     3.594967    -0.049985
C      2.190816     3.742356     4.567290    -0.052900
C      1.110906     3.479323     3.608107     0.187027
C      0.448981     2.145930     3.739502    -0.056287
C      2.216084     4.367384     1.710763    -0.042775
C     11.868753     2.507925    10.913669    -0.047482
C     11.426807     4.997620    10.661390    -0.063062
C     10.799421     3.580890    10.932064     0.181687
C      9.724397     3.380360     9.925578    -0.066620
C      9.316832     4.375196    12.797873    -0.032273
C      9.016071     3.984554    14.216939     0.104610
C      9.223348     4.974182    15.194518    -0.155290
C      8.882989     4.778860    16.550514    -0.131006
C      8.325108     3.552243    16.902653     0.000053
C      8.047077     2.448027    16.109027    -0.098953
C      8.450868     2.864712    14.821356    -0.139318
C      7.858553     3.401194    18.269161     0.581769
C      5.190743     3.213686    23.104497     0.578332
C      4.461268     3.534013    24.358005    -0.020178
C      4.988319     3.299627    25.627281    -0.091648
C      4.268732     3.666831     0.549231    -0.166536
C      3.048654     4.263212     0.409952     0.103094
C      2.481761     4.505411    25.419677    -0.178775
C      3.160435     4.161645    24.221354    -0.121174
C      4.794559    19.709218    18.137766    -0.041591
C      4.502776    20.964483    18.552974    -0.164476
C      5.448764    21.823897    18.957671     0.088184
C      6.798496    21.381168    18.928764    -0.142676
C      7.057703    20.123299    18.526695    -0.007681
C      5.164608    23.235418    19.388646     0.079366
C      5.818816    25.464685    20.074528    -0.044400
C      6.114886    24.146918    19.538437    -0.172914
C      3.850130    23.584392    19.769692    -0.131808
C      3.562097    24.784967    20.219063    -0.045575
C      2.976711     4.242378    19.874808     0.012108
C      1.649474     4.070495    20.098179    -0.163611
C      1.010064     2.867316    19.987807     0.097381
C      1.805147     1.781330    19.577855    -0.159601
C      3.115293     1.992277    19.338716    -0.015387
C     10.479317     3.625163    20.563317    -0.037207
C     11.801907     3.750168    20.158621    -0.138873
C     12.649994     2.674599    20.334690     0.101714
C     12.160307     1.580800    20.831363    -0.154818
C     10.862967     1.450586    21.257083    -0.061565
C     11.252939    21.422837    22.684033    -0.049985
C      9.125258    22.300480    21.711710    -0.052900
C     10.205168    22.563513    22.670893     0.187027
C     10.867093    23.896906    22.539498    -0.056287
C      9.099990    21.675452    24.568237    -0.042775
C     -0.552679    23.534911    15.365331    -0.047482
C     -0.110733    21.045216    15.617610    -0.063062
C      0.516653    22.461946    15.346936     0.181687
C      1.591677    22.662476    16.353422    -0.066621
C      1.999242    21.667640    13.481127    -0.032273
C      2.300003    22.058282    12.062061     0.104610
C      2.092726    21.068654    11.084482    -0.155290
C      2.433085    21.263976     9.728486    -0.131006
C      2.990966    22.490593     9.376347     0.000053
C      3.268997    23.594809    10.169973    -0.098954
C      2.865206    23.178124    11.457644    -0.139319
C      3.457521    22.641642     8.009839     0.581769
C      6.125331    22.829150     3.174503     0.578332
C      6.854806    22.508823     1.920995    -0.020177
C      6.327755    22.743209     0.651719    -0.091648
C      7.047342    22.376005    25.729769    -0.166536
C      8.267420    21.779624    25.869048     0.103094
C      8.834313    21.537425     0.859323    -0.178775
C      8.155639    21.881191     2.057646    -0.121173
C      6.521515     6.333618     8.141234    -0.041591
C      6.813298     5.078353     7.726026    -0.164476
C      5.867310     4.218939     7.321329     0.088184
C      4.517578     4.661668     7.350236    -0.142676
C      4.258371     5.919537     7.752305    -0.007680
C      6.151466     2.807418     6.890354     0.079366
C      5.497258     0.578151     6.204472    -0.044399
C      5.201188     1.895918     6.740564    -0.172914
C      7.465944     2.458444     6.509308    -0.131807
C      7.753977     1.257869     6.059937    -0.045575
C      8.339363    21.800458     6.404192     0.012107
C      9.666600    21.972341     6.180821    -0.163611
C     10.306010    23.175520     6.291193     0.097381
C      9.510927    24.261506     6.701145    -0.159601
C      8.200781    24.050559     6.940284    -0.015388
C      0.836757    22.417673     5.715682    -0.037206
C     -0.485833    22.292668     6.120379    -0.138873
C     -1.333920    23.368237     5.944310     0.101714
C     -0.844233    24.462036     5.447637    -0.154817
C      0.453107    24.592250     5.021917    -0.061565
C     12.145902     8.401419    16.734467    -0.049985
C     10.018221     9.279062    17.706790    -0.052900
C     11.098131     9.542095    16.747607     0.187027
C     11.760056    10.875488    16.879002    -0.056287
C      9.992953     8.654034    14.850263    -0.042775
C      0.340284    10.513493    24.053169    -0.047482
C      0.782230     8.023798    23.800890    -0.063062
C      1.409616     9.440528    24.071564     0.181687
C      2.484640     9.641058    23.065078    -0.066621
C      2.892205     8.646222    25.937373    -0.032273
C      3.192966     9.036864     1.077439     0.104610
C      2.985689     8.047236     2.055018    -0.155290
C      3.326048     8.242558     3.411014    -0.131006
C      3.883929     9.469175     3.763153     0.000053
C      4.161960    10.573391     2.969527    -0.098953
C      3.758169    10.156706     1.681856    -0.139319
C      4.350484     9.620224     5.129661     0.581769
C      7.018294     9.807732     9.964997     0.578332
C      7.747769     9.487405    11.218505    -0.020178
C      7.220718     9.721791    12.487781    -0.091648
C      7.940305     9.354587    13.688731    -0.166536
C      9.160383     8.758206    13.549452     0.103094
C      9.727276     8.516007    12.280177    -0.178775
C      9.048602     8.859773    11.081854    -0.121174
C      5.628552    19.355036     4.998266    -0.041591
C      5.920335    18.099771     5.413474    -0.164476
C      4.974347    17.240357     5.818171     0.088184
C      3.624615    17.683086     5.789264    -0.142676
C      3.365408    18.940955     5.387195    -0.007680
C      5.258503    15.828836     6.249146     0.079366
C      4.604295    13.599569     6.935028    -0.044399
C      4.308225    14.917336     6.398937    -0.172914
C      6.572981    15.479862     6.630192    -0.131807
C      6.861014    14.279287     7.079563    -0.045575
C      9.232326     8.779040     6.735308     0.012108
C     10.559563     8.950923     6.958679    -0.163611
C     11.198973    10.154102     6.848307     0.097381
C     10.403890    11.240088     6.438355    -0.159601
C      9.093744    11.029141     6.199216    -0.015387
C      1.729720     9.396255     7.423818    -0.037206
C      0.407130     9.271250     7.019121    -0.138873
C     -0.440957    10.346819     7.195190     0.101714
C      0.048730    11.440618     7.691863    -0.154818
C      1.346070    11.570832     8.117583    -0.061565
N      0.790795    16.362714    11.026668    -0.467420
N      9.345037    16.573661     0.790998    -0.460787
N      9.146334    15.516322    18.324347     0.384139
N      6.978951     6.273719    21.301757     0.339285
N      2.779376    16.214270    20.008831     0.328486
N      5.417727    12.742760    19.028624     0.367489
N      1.683758     3.341296     2.112832    -0.467420
N     10.238000     3.552243    12.348502    -0.460787
N     10.039297     2.494904    21.094153     0.384139
N      6.085988    19.295137    18.116743     0.339285
N      3.672339     3.192852    19.409669     0.328486
N      4.524764    25.764178    20.389876     0.367489
N      9.632316    22.701540    24.166168    -0.467421
N      1.078074    22.490593    13.930498    -0.460787
N      1.276777    23.547932     5.184847     0.384139
N      5.230086     6.747699     8.162257     0.339285
N      7.643735    22.849984     6.869331     0.328486
N      6.791310     0.278658     5.889124     0.367489
N     10.525279     9.680122    15.252332    -0.467421
N      1.971037     9.469175    25.488002    -0.460787
N      2.169740    10.526514     7.954653     0.384139
N      4.337123    19.769117     4.977243     0.339285
N      8.536698     9.828566     6.270169     0.328486
N      5.898347    13.300076     7.250376     0.367489
O     11.625829    17.742984     8.298908    -0.625768
O     -1.052750    15.141305     8.044002    -0.669071
O      0.777825    16.857528     7.271399    -0.646950
O      9.304088    17.495577     6.927144    -0.881217
O     11.182665    19.237843     6.167681    -0.861314
O      9.771401    14.865251     6.690633    -0.879228
O     11.624309    16.599704     5.899635    -1.006193
O      0.361818    18.357595     5.092870    -0.868091
O     12.044813    14.021463     5.610567    -0.869116
O      0.783691    15.740290     4.885266    -0.874541
O      9.314897    16.401778     4.569918    -0.646279
O     11.193771    18.120605     3.750013    -0.638227
O     11.588427    15.479862     3.484595    -0.634624
O      6.813514    17.360154    20.350458    -0.641036
O      6.766883    15.193391    20.678945    -0.702655
O      3.804141    16.555431    17.444000    -0.677531
O      5.464500    15.748103    16.250934    -0.609143
O      7.886454    15.393920    17.919650    -0.575040
O      7.280860     5.080957    21.793175    -0.558093
O      4.107685    16.370527    20.247969    -0.589135
O      5.089434    13.880832    18.482021    -0.557167
O     12.518792     4.721566     4.840592    -0.625768
O     -0.159787     2.119887     5.095498    -0.669072
O      1.670788     3.836110     5.868101    -0.646949
O     10.197051     4.474159     6.212356    -0.881218
O     12.075628     6.216425     6.971819    -0.861313
O     10.664364     1.843833     6.448867    -0.879230
O     12.517272     3.578286     7.239865    -1.006193
O      1.254781     5.336177     8.046630    -0.868089
O     12.937776     1.000045     7.528933    -0.869117
O      1.676654     2.718872     8.254234    -0.874541
O     10.207860     3.380360     8.569582    -0.646279
O     12.086734     5.099187     9.389487    -0.638226
O     12.481390     2.458444     9.654905    -0.634624
O      7.706477     4.338736    19.068042    -0.641036
O      7.659846     2.171973    18.739555    -0.702656
O      4.697104     3.534013    21.974500    -0.677531
O      6.357463     2.726685    23.167566    -0.609143
O      8.779417     2.372502    21.498850    -0.575040
O      6.387897    18.102375    17.625325    -0.558093
O      5.000648     3.349109    19.170531    -0.589135
O      5.982397     0.859414    20.936479    -0.557167
O     -1.202718    21.321270    21.438408    -0.625768
O     -1.626139    23.922949    21.183502    -0.669072
O      9.645286    22.206726    20.410899    -0.646950
O      1.119023    21.568677    20.066644    -0.881218
O     -0.759554    19.826411    19.307181    -0.861313
O      0.651710    24.199003    19.830133    -0.879232
O     -1.201198    22.464550    19.039136    -1.006193
O     10.061293    20.706659    18.232370    -0.868089
O     -1.621702    25.042791    18.750067    -0.869118
O      9.639420    23.323964    18.024766    -0.874541
O      1.108214    22.662476    17.709418    -0.646280
O     -0.770660    20.943649    16.889513    -0.638226
O     -1.165316    23.584392    16.624095    -0.634625
O      3.609597    21.704100     7.210958    -0.641036
O      3.656228    23.870863     7.539445    -0.702656
O      6.618970    22.508823     4.304500    -0.677531
O      4.958611    23.316151     3.111434    -0.609143
O      2.536657    23.670334     4.780150    -0.575040
O      4.928177     7.940461     8.653675    -0.558093
O      6.315426    22.693727     7.108470    -0.589135
O      5.333677    25.183422     5.342521    -0.557167
O     -0.309755     8.299852    17.980092    -0.625768
O     -0.733176    10.901531    18.234998    -0.669072
O     10.538249     9.185308    19.007601    -0.646950
O      2.011986     8.547259    19.351856    -0.881217
O      0.133409     6.804993    20.111319    -0.861313
O      1.544673    11.177585    19.588367    -0.879229
O     -0.308235     9.443132    20.379364    -1.006192
O     10.954256     7.685241    21.186130    -0.868090
O     -0.728739    12.021373    20.668433    -0.869117
O     10.532383    10.302546    21.393734    -0.874542
O      2.001177     9.641058    21.709082    -0.646279
O      0.122303     7.922231    22.528987    -0.638227
O     -0.272353    10.562974    22.794405    -0.634624
O      4.502560     8.682682     5.928542    -0.641036
O      4.549191    10.849445     5.600055    -0.702656
O      7.511933     9.487405     8.835000    -0.677531
O      5.851574    10.294733    10.028066    -0.609143
O      3.429620    10.648916     8.359350    -0.575040
O      4.035214    20.961879     4.485825    -0.558093
O      7.208389     9.672309     6.031031    -0.589135
O      6.226640    12.162004     7.796979    -0.557167

The following XYZ coordinates are in angstroms. Other properties are in atomic units.
The sperically averaged electron density of each atom fit to a function of the form exp(a - br)
eigen_1, eigen_2 and eigen_3 are the three eigenvalues of traceless quadrupole moment tensor
  atom number  atomic symbol              X              Y              Z     net charge C6 coefficient C8 coefficient C10 coefficient fluctuating dipole atomic polarizability isotropic forcefield polarizability              a              b squared Pearson coefficient          <r^3>          <r^4>         wp_QDO          m_QDO          q_QDO       dipole_x       dipole_y       dipole_z         dipole            Qxy            Qxz            Qyz     Q(x^2-y^2)  Q(3z^2 - R^2)        eigen_1        eigen_2        eigen_3 static polarizability      alpha(xx)      alpha(xy)      alpha(xz)      alpha(yy)      alpha(yz)      alpha(zz) atomic spin moment
            1             Tb       5.806881      16.057231      18.655462       1.944070     172.665214 0.40405671E+04  0.14725164E+06                                21.353409                           17.924272       1.961367       2.338865                    0.997936      78.430242     190.306824       0.563659       0.298176      -1.303086      -0.000454      -0.008278      -0.016230       0.018225       0.001816      -0.061553       0.050874      -0.036135       0.056978      -0.081835      -0.003293       0.085128             26.766158      30.371044       0.221253       8.859300      24.411388      -2.146994      25.516042           0.000795
            2             Tb       6.699844       3.035813      20.763038       1.944070     172.665227 0.40405672E+04  0.14725165E+06                                21.353414                           17.924276       1.961365       2.338865                    0.997936      78.430249     190.306861       0.563659       0.298176      -1.303086      -0.000454      -0.008278       0.016230       0.018225       0.001816       0.061553      -0.050874      -0.036135       0.056978      -0.081835      -0.003293       0.085128             26.766166      30.371047       0.221251      -8.859300      24.411403       2.146998      25.516048           0.000795
            3             Tb       4.616230      23.007023       5.515962       1.944070     172.665209 0.40405675E+04  0.14725166E+06                                21.353412                           17.924276       1.961365       2.338865                    0.997936      78.430249     190.306857       0.563659       0.298176      -1.303086       0.000454       0.008278      -0.016230       0.018225       0.001816       0.061553      -0.050874      -0.036135       0.056978      -0.081835      -0.003293       0.085128             26.766159      30.371042       0.221252      -8.859299      24.411393       2.146994      25.516043           0.000796
            4             Tb       5.509193       9.985605       7.623538       1.944071     172.665157 0.40405661E+04  0.14725159E+06                                21.353392                           17.924260       1.961371       2.338867                    0.997936      78.430216     190.306706       0.563659       0.298175      -1.303086       0.000454       0.008278       0.016230       0.018225       0.001816      -0.061553       0.050874      -0.036135       0.056978      -0.081835      -0.003293       0.085128             26.766133      30.371021       0.221253       8.859283      24.411370      -2.146992      25.516008           0.000801
            5              V      10.040074      18.112011       5.359076       1.446392      63.355975 0.13999821E+04  0.41761437E+05                                12.235123                           11.447642       0.697787       2.049849                    0.999625      47.047178     127.602452       0.584941       0.351027      -1.172575       0.131996      -0.076153       0.131128       0.201039       0.154992      -0.178337       0.127066      -0.132545       0.024134      -0.319052       0.151293       0.167758             13.142918      11.887070       1.994236       1.211058      12.839736       2.026896      14.701947           1.854819
            6              V      10.495245      14.875407       5.082096       1.496815      60.440088 0.13135531E+04  0.38724157E+05                                12.107908                           11.280643       0.469748       2.003577                    0.999715      46.088644     125.962129       0.571900       0.363288      -1.157745       0.094576       0.067122       0.123539       0.169446      -0.108332      -0.151771      -0.130851      -0.004005      -0.088454      -0.264255       0.118884       0.145371             13.076242      12.052312      -1.689309       1.057265      12.187821      -3.810011      14.988592           1.797105
            7              V      -0.269796      16.964303       4.054061       1.470500      64.717063 0.14051955E+04  0.42377072E+05                                13.049810                           11.959536       0.234881       1.931169                    0.998812      47.407343     133.570494       0.532094       0.381701      -1.136861      -0.004861      -0.014121       0.158562       0.159263      -0.025111       0.103615       0.040452      -0.044841      -0.722590      -0.275046       0.120812       0.154234             14.418178      17.038371       0.237794       6.272526      12.111734       0.644615      14.104429           1.950655
            8              V       0.083897      15.150159       6.425478       1.492467      59.879701 0.13123408E+04  0.38542416E+05                                11.799911                           11.095882       0.661396       2.052857                    0.999857      45.936070     123.863324       0.592796       0.351810      -1.171226      -0.117972       0.062539      -0.129113       0.185738       0.109802      -0.160399       0.113758      -0.121562      -0.017467      -0.268912       0.119979       0.148933             12.614162      11.751387       2.034602       1.135227      12.378268       1.427417      13.712830           1.769559
            9              V      -0.376717      18.370617       6.718752       1.446831      62.643987 0.13664715E+04  0.40528542E+05                                12.189400                           11.338860       0.664668       2.046124                    0.999881      46.658147     126.315656       0.585297       0.352833      -1.170700      -0.101186      -0.080476      -0.132357       0.185022      -0.112917      -0.160893      -0.149469       0.000516      -0.085036      -0.285870       0.125935       0.159936             13.215271      13.010976      -1.993843       1.815492      12.424168      -2.871736      14.210669           1.902693
           10              V      10.398965      16.279377       7.750203       1.448807      66.762110 0.14530087E+04  0.44165436E+05                                13.284533                           12.127115       0.246172       1.926530                    0.999169      48.019799     135.612726       0.530901       0.379558      -1.139020       0.014694       0.018622      -0.168671       0.170331      -0.030310       0.117367       0.062434      -0.026613      -0.759091      -0.298116       0.137569       0.160548             14.880076      18.283549       0.917448       6.238921      12.814590       0.854647      13.542088           1.988974
           11              V      10.933037       5.090593       7.780424       1.446390      63.356083 0.13999852E+04  0.41761557E+05                                12.235145                           11.447660       0.697781       2.049847                    0.999625      47.047212     127.602646       0.584940       0.351028      -1.172575       0.131996      -0.076153      -0.131128       0.201040       0.154993       0.178339      -0.127066      -0.132539       0.024135      -0.319052       0.151297       0.167755             13.142942      11.887096       1.994237      -1.211055      12.839751      -2.026899      14.701980           1.854825
           12              V      11.388208       1.853989       8.057404       1.496820      60.439510 0.13135372E+04  0.38723568E+05                                12.107845                           11.280587       0.469751       2.003581                    0.999715      46.088326     125.961058       0.571901       0.363289      -1.157745       0.094573       0.067118      -0.123535       0.169440      -0.108325       0.151768       0.130846      -0.004006      -0.088447      -0.264244       0.118876       0.145368             13.076171      12.052248      -1.689294      -1.057249      12.187758       3.809990      14.988507           1.797088
           13              V       0.623167       3.942885       9.085439       1.470496      64.717875 0.14052184E+04  0.42377971E+05                                13.049965                           11.959673       0.234859       1.931161                    0.998812      47.407572     133.571826       0.532088       0.381703      -1.136859      -0.004862      -0.014122      -0.158564       0.159266      -0.025112      -0.103619      -0.040455      -0.044843      -0.722607      -0.275054       0.120815       0.154238             14.418358      17.038585       0.237794      -6.272624      12.111869      -0.644622      14.104621           1.950665
           14              V       0.976860       2.128741       6.714022       1.492467      59.879552 0.13123369E+04  0.38542279E+05                                11.799905                           11.095878       0.661391       2.052856                    0.999857      45.935966     123.863062       0.592795       0.351811      -1.171225      -0.117970       0.062537       0.129112       0.185736       0.109799       0.160397      -0.113755      -0.121568      -0.017478      -0.268909       0.119977       0.148932             12.614154      11.751373       2.034597      -1.135225      12.378266      -1.427410      13.712825           1.769557
           15              V       0.516246       5.349199       6.420748       1.446825      62.644296 0.13664802E+04  0.40528867E+05                                12.189440                           11.338896       0.664662       2.046120                    0.999881      46.658293     126.316201       0.585296       0.352833      -1.170700      -0.101187      -0.080476       0.132357       0.185023      -0.112919       0.160893       0.149469       0.000512      -0.085034      -0.285871       0.125937       0.159934             13.215317      13.011017      -1.993850      -1.815501      12.424206       2.871743      14.210728           1.902709
           16              V      11.291928       3.257959       5.389297       1.448812      66.761704 0.14529973E+04  0.44164998E+05                                13.284475                           12.127064       0.246179       1.926533                    0.999169      48.019628     135.612027       0.530903       0.379558      -1.139021       0.014693       0.018621       0.168669       0.170329      -0.030308      -0.117367      -0.062430      -0.026616      -0.759081      -0.298112       0.137568       0.160544             14.880008      18.283462       0.917443      -6.238886      12.814537      -0.854641      13.542025           1.988964
           17              V       0.383037      20.952243      18.498576       1.446388      63.356252 0.13999896E+04  0.41761717E+05                                12.235153                           11.447666       0.697788       2.049849                    0.999625      47.047319     127.602913       0.584941       0.351027      -1.172576      -0.131998       0.076154       0.131129       0.201042       0.154994       0.178340      -0.127067      -0.132550       0.024136      -0.319056       0.151295       0.167761             13.142951      11.887109       1.994245      -1.211065      12.839762      -2.026903      14.701984           1.854831
           18              V      -0.072134      24.188847      18.221596       1.496828      60.439032 0.13135238E+04  0.38723069E+05                                12.107781                           11.280530       0.469756       2.003585                    0.999715      46.088090     125.960178       0.571902       0.363289      -1.157745      -0.094572      -0.067115       0.123534       0.169437      -0.108323       0.151768       0.130840      -0.004018      -0.088453      -0.264240       0.118876       0.145364             13.076099      12.052188      -1.689290      -1.057247      12.187691       3.809965      14.988418           1.797066
           19              V      10.692907      22.099951      17.193561       1.470500      64.717181 0.14051986E+04  0.42377188E+05                                13.049821                           11.959545       0.234879       1.931168                    0.998812      47.407408     133.570698       0.532095       0.381701      -1.136862       0.004862       0.014122       0.158563       0.159265      -0.025110      -0.103616      -0.040455      -0.044844      -0.722591      -0.275047       0.120813       0.154234             14.418191      17.038384       0.237788      -6.272536      12.111743      -0.644614      14.104446           1.950660
           20              V      10.339214      23.914095      19.564978       1.492468      59.879628 0.13123390E+04  0.38542353E+05                                11.799914                           11.095885       0.661392       2.052856                    0.999857      45.936003     123.863183       0.592795       0.351811      -1.171225       0.117972      -0.062538      -0.129113       0.185738       0.109801       0.160401      -0.113756      -0.121564      -0.017473      -0.268912       0.119981       0.148932             12.614164      11.751384       2.034601      -1.135224      12.378280      -1.427415      13.712828           1.769553
           21              V      10.799828      20.693637      19.858252       1.446826      62.644436 0.13664837E+04  0.40528987E+05                                12.189435                           11.338890       0.664674       2.046123                    0.999881      46.658414     126.316445       0.585298       0.352832      -1.170701       0.101189       0.080480      -0.132358       0.185027      -0.112920       0.160895       0.149475       0.000523      -0.085024      -0.285877       0.125936       0.159941             13.215312      13.011017      -1.993854      -1.815505      12.424208       2.871747      14.210712           1.902708
           22              V       0.024146      22.784877      20.889703       1.448813      66.761348 0.14529871E+04  0.44164584E+05                                13.284388                           12.126988       0.246196       1.926539                    0.999169      48.019589     135.611495       0.530907       0.379556      -1.139023      -0.014693      -0.018622      -0.168671       0.170331      -0.030310      -0.117362      -0.062433      -0.026610      -0.759087      -0.298112       0.137566       0.160546             14.879906      18.283338       0.917437      -6.238831      12.814459      -0.854631      13.541921           1.988959
           23              V       1.276000       7.930825      20.919924       1.446390      63.355971 0.13999822E+04  0.41761448E+05                                12.235138                           11.447655       0.697779       2.049847                    0.999625      47.047141     127.602447       0.584940       0.351028      -1.172574      -0.131995       0.076152      -0.131128       0.201038       0.154991      -0.178336       0.127066      -0.132541       0.024131      -0.319050       0.151293       0.167757             13.142934      11.887085       1.994235       1.211056      12.839744       2.026896      14.701972           1.854816
           24              V       0.820829      11.167429      21.196904       1.496817      60.439836 0.13135458E+04  0.38723878E+05                                12.107864                           11.280602       0.469760       2.003582                    0.999715      46.088548     125.961661       0.571902       0.363288      -1.157746      -0.094575      -0.067121      -0.123538       0.169444      -0.108329      -0.151769      -0.130850      -0.004003      -0.088444      -0.264250       0.118880       0.145370             13.076193      12.052265      -1.689299       1.057253      12.187773      -3.809997      14.988540           1.797098
           25              V      11.585870       9.078533      22.224939       1.470500      64.717606 0.14052108E+04  0.42377675E+05                                13.049919                           11.959632       0.234866       1.931164                    0.998812      47.407477     133.571365       0.532090       0.381703      -1.136859       0.004862       0.014122      -0.158564       0.159266      -0.025112       0.103620       0.040453      -0.044844      -0.722605      -0.275053       0.120816       0.154238             14.418305      17.038519       0.237794       6.272599      12.111828       0.644621      14.104566           1.950651
           26              V      11.232177      10.892677      19.853522       1.492468      59.879564 0.13123371E+04  0.38542286E+05                                11.799905                           11.095877       0.661392       2.052857                    0.999857      45.935976     123.863087       0.592796       0.351811      -1.171225       0.117970      -0.062538       0.129113       0.185737       0.109800      -0.160397       0.113757      -0.121564      -0.017479      -0.268909       0.119978       0.148932             12.614154      11.751375       2.034598       1.135223      12.378262       1.427412      13.712827           1.769554
           27              V      11.692791       7.672219      19.560248       1.446828      62.644027 0.13664727E+04  0.40528588E+05                                12.189408                           11.338867       0.664666       2.046123                    0.999881      46.658159     126.315731       0.585296       0.352833      -1.170700       0.101186       0.080474       0.132356       0.185021      -0.112916      -0.160891      -0.149467       0.000513      -0.085034      -0.285867       0.125934       0.159933             13.215281      13.010981      -1.993841       1.815490      12.424174      -2.871736      14.210688           1.902696
           28              V       0.917109       9.763459      18.528797       1.448810      66.761988 0.14530056E+04  0.44165331E+05                                13.284543                           12.127124       0.246165       1.926529                    0.999169      48.019672     135.612477       0.530899       0.379559      -1.139019      -0.014693      -0.018621       0.168670       0.170330      -0.030308       0.117367       0.062432      -0.026616      -0.759091      -0.298116       0.137570       0.160546             14.880087      18.283562       0.917450       6.238927      12.814597       0.854648      13.542102           1.988962
           29              H      11.605454      17.466930      10.251438       0.085548       1.876890 0.17121783E+02  0.20239313E+03                                 2.524170                            2.432082      -1.244787       2.267828                    0.993169       4.107818      12.434647       0.399964       1.295504      -0.709952      -0.023403       0.005431       0.026215       0.035559      -0.020144      -0.003992      -0.001179      -0.009938       0.036773      -0.027256       0.011808       0.015448              2.525686       2.649832       0.110035      -0.536174       2.007295      -0.092526       2.919932           0.006009
           30              H      -0.376297      18.498226       9.752137       0.080357       1.548639 0.12927274E+02  0.14326042E+03                                 2.230163                            2.109891      -1.421542       2.189642                    0.991816       4.148569      12.388465       0.427999       1.291351      -0.706471       0.006715       0.033056       0.009900       0.035154      -0.009182       0.007785       0.009557       0.000512      -0.045458      -0.022426       0.005615       0.016811              2.308799       2.143098       0.510529       0.405103       2.695950       0.340980       2.087350           0.006061
           31              H       1.754719      17.610166       8.811349       0.082583       1.363213 0.11080779E+02  0.11875182E+03                                 2.081596                            1.978284      -1.392099       2.206658                    0.991769       4.107130      12.260830       0.431517       1.324458      -0.698492       0.020889       0.026500       0.005209       0.034143       0.012182      -0.003205       0.004974       0.010831       0.001524      -0.015740       0.002663       0.013077              2.159855       1.917791       0.479153       0.154084       2.433531       0.335825       2.128243           0.005152
           32              H       1.963832      16.031970       8.614256       0.072029       1.575213 0.13566711E+02  0.15269261E+03                                 2.266967                            2.169680      -1.579054       2.108848                    0.990449       4.401597      13.394709       0.418229       1.301212      -0.702727       0.027119      -0.015475       0.004011       0.031480      -0.005204       0.000295      -0.012432       0.022776      -0.000539      -0.019926       0.006272       0.013654              2.325971       2.538097      -0.655149      -0.077062       2.464878       0.066063       1.974939           0.006638
           33              H       0.221639      14.440753       9.497231       0.089264       1.366028 0.10985220E+02  0.11683648E+03                                 2.052429                            1.946982      -1.227205       2.288792                    0.993111       3.905705      11.410960       0.445031       1.294037      -0.706389       0.018539      -0.029526       0.008151       0.035803      -0.002256       0.008607      -0.003835      -0.011111      -0.023186      -0.013978       0.002195       0.011783              2.111894       2.008570      -0.508735       0.081458       2.602511       0.066291       1.724601           0.003273
           34              H      11.962120      15.055363      10.096392       0.090140       1.921713 0.17442280E+02  0.20727187E+03                                 2.566165                            2.455435      -1.376527       2.208842                    0.992039       4.158690      12.648177       0.397635       1.296238      -0.709399      -0.020135      -0.013100       0.026491       0.035761       0.012331      -0.003485      -0.003398      -0.029484       0.029785      -0.024316       0.007306       0.017010              2.580632       2.689481       0.294373      -0.562479       2.224280      -0.145711       2.828137           0.006388
           35              H       0.613726      18.065915      11.570644       0.035017       1.529641 0.12986330E+02  0.14260306E+03                                 2.106589                            2.028328      -1.233303       2.238370                    0.994949       4.226183      12.147088       0.469507       1.188014      -0.728823      -0.036422      -0.006810      -0.000156       0.037054       0.001708      -0.002408      -0.002239       0.020582      -0.012574      -0.009213      -0.003709       0.012922              2.146070       2.053335      -0.376805       0.144283       2.298089       0.243078       2.086786          -0.000966
           36              H       1.914388      17.727358      10.713948       0.059779       1.369970 0.11294895E+02  0.12116960E+03                                 2.052935                            1.966317      -1.310563       2.227338                    0.992889       4.165719      12.289847       0.444773       1.283678      -0.706632       0.014422      -0.008440      -0.030094       0.034422       0.000080      -0.006786       0.000994       0.000397      -0.008036      -0.007757       0.001170       0.006587              2.122578       1.899328       0.245200      -0.161724       1.819184      -0.160137       2.649222          -0.000832
           37              H      10.559063      14.651700       2.023483       0.077595       1.921834 0.17297759E+02  0.20440784E+03                                 2.530278                            2.414694      -1.386256       2.206494                    0.992395       4.147074      12.434082       0.410046       1.264054      -0.716385      -0.003442      -0.031612      -0.009905       0.033306      -0.014527       0.011193       0.012255       0.001207      -0.011855      -0.025401       0.008871       0.016531              2.534377       2.170696       0.360598       0.232818       3.193792       0.322556       2.238641           0.005502
           38              H      11.647988      15.719456       1.529438       0.082046       2.008343 0.18190597E+02  0.21835637E+03                                 2.648957                            2.512497      -1.412076       2.198249                    0.992318       4.176078      12.748111       0.392095       1.301354      -0.708993       0.022888      -0.004170      -0.022283       0.032214      -0.019724      -0.001640       0.000848      -0.010541       0.026583      -0.024864       0.008506       0.016358              2.651730       2.774955      -0.005671      -0.651523       2.073677      -0.120226       3.106558           0.005796
           39              H      11.185317      18.224777       1.763321       0.085589       1.820734 0.16566026E+02  0.19436693E+03                                 2.475231                            2.393552      -1.284830       2.256699                    0.993723       4.102334      12.403441       0.402535       1.296877      -0.709209       0.020055       0.015452      -0.021820       0.033423       0.012497       0.000603      -0.000441      -0.023046       0.027395      -0.021582       0.009141       0.012441              2.474583       2.441282       0.187600      -0.447830       2.077160      -0.285651       2.905306           0.004789
           40              H       9.815099      18.698756       2.436063       0.075174       1.302968 0.10696908E+02  0.11414886E+03                                 2.038242                            1.956904      -1.530270       2.135587                    0.990044       4.312130      13.037192       0.427544       1.342493      -0.692981      -0.017170       0.026616      -0.008128       0.032700       0.008164       0.017786      -0.000762      -0.010038      -0.048796      -0.027419       0.007127       0.020292              2.083502       2.174529      -0.530971       0.226926       2.242222      -0.125010       1.833754           0.007807
           41              H       8.158487      17.120560       3.111434       0.079998       1.353671 0.11294541E+02  0.12174053E+03                                 2.074955                            2.000732      -1.458567       2.175500                    0.990939       4.176537      12.543670       0.427562       1.329048      -0.697210      -0.025919       0.018828      -0.004493       0.032350      -0.004563      -0.003992      -0.011371       0.018140       0.010719      -0.018473       0.007839       0.010634              2.112406       2.242182      -0.536781       0.011891       2.132459      -0.114936       1.962575           0.004911
           42              H       8.379570      15.539760       3.032597       0.077139       1.890957 0.17506654E+02  0.20832546E+03                                 2.515815                            2.437367      -1.503412       2.145496                    0.991745       4.350327      13.260339       0.404480       1.272535      -0.712348      -0.023771      -0.021081      -0.006775       0.032487       0.014378      -0.002946       0.010715       0.029069       0.016635      -0.026964       0.009098       0.017866              2.520391       2.364656       0.601417       0.080430       2.947204       0.113491       2.249313           0.006981
           43              H       8.751326      18.334157       0.388929       0.073371       1.186556 0.93716827E+01  0.96341700E+02                                 1.894713                            1.816345      -1.173426       2.301234                    0.994059       3.997693      11.698483       0.451335       1.320110      -0.698881       0.025136       0.020206       0.005368       0.032694       0.005298       0.004791      -0.002500       0.011826      -0.005492      -0.009406      -0.000625       0.010031              1.930029       1.507255       0.210772       0.159811       2.434849      -0.030646       1.847984          -0.000674
           44              H       7.607196      17.326299       0.898742       0.074983       1.427166 0.11936888E+02  0.12752936E+03                                 2.003190                            1.947367      -0.784242       2.474692                    0.998851       3.649632      10.133243       0.481228       1.191340      -0.732982      -0.016548      -0.015834       0.022647       0.032209       0.001865      -0.003202      -0.008720      -0.004963      -0.003252      -0.008309      -0.002556       0.010865              2.017031       2.195305       0.012245      -0.381163       1.555175      -0.061753       2.300612          -0.000588
           45              H       8.705066      18.836783      24.484144       0.098357       1.205479 0.88685708E+01  0.90034594E+02                                 1.908356                            1.764865      -1.314469       2.238058                    0.993722       3.958752      11.559913       0.458089       1.317045      -0.698402       0.010096       0.030762       0.007002       0.033125       0.004473       0.003952      -0.002064      -0.014168       0.014047      -0.011876       0.005077       0.006799              1.977524       1.508708       0.427313       0.121608       2.598828       0.199208       1.825034          -0.000158
           46              H       8.135059      18.474788      22.216267       0.107137       1.353673 0.10377826E+02  0.11001619E+03                                 2.092984                            1.934718      -1.515059       2.148464                    0.990452       4.157919      12.569692       0.427165       1.352571      -0.691010      -0.003414       0.026538      -0.021298       0.034198      -0.000506       0.011227       0.002361      -0.032369       0.010175      -0.022762       0.007658       0.015104              2.182767       1.645569       0.265498      -0.064162       2.417351      -0.540527       2.485380           0.006283
           47              H       6.776992      14.625657      23.059822       0.158364       1.135780 0.80081228E+01  0.77586541E+02                                 1.726266                            1.604095      -0.976304       2.442377                    0.998570       3.110711       8.279251       0.524674       1.204927      -0.729432      -0.017149      -0.039968      -0.012980       0.045387       0.011628       0.003146      -0.002846      -0.027590      -0.014742      -0.016883      -0.003717       0.020600              1.784015       1.526611       0.394470       0.188486       2.174745       0.311535       1.650690           0.000056
           48              H       7.413943      15.195995      25.238352       0.069892       1.452935 0.11577674E+02  0.12209734E+03                                 1.956862                            1.863813      -1.044838       2.346930                    0.997660       3.698314      10.025787       0.516186       1.125161      -0.747507      -0.007471      -0.026052       0.019858       0.033599       0.010812       0.001944       0.002525      -0.023450       0.019958      -0.019306       0.005391       0.013916              1.968157       1.551242       0.184707       0.036338       2.054494      -0.391826       2.298734          -0.000002
           49              H       4.949000      15.909569      13.715010       0.121447       1.265111 0.95420779E+01  0.96312260E+02                                 1.832684                            1.733378      -1.010202       2.402634                    0.997899       3.327570       8.955358       0.513917       1.180796      -0.735236       0.039779      -0.018588      -0.003902       0.044081      -0.011969      -0.007053       0.003579       0.017224       0.009039      -0.016252      -0.001292       0.017543              1.854097       2.243556      -0.421970       0.029710       1.618053       0.010381       1.700684           0.000058
           50              H       3.747504      16.521575      11.730946       0.125148       1.172424 0.85871055E+01  0.84460197E+02                                 1.740479                            1.643139      -0.902089       2.456225                    0.998758       3.249499       8.646894       0.528163       1.179052      -0.735142       0.016097      -0.006397      -0.034143       0.038285      -0.013222      -0.003528      -0.000784       0.023552       0.040672      -0.024607       0.009100       0.015508              1.789360       1.595990      -0.113583      -0.193619       1.390081       0.133560       2.382009          -0.000033
           51              H       0.727829      17.930493      14.054009       0.112996       1.199390 0.91539358E+01  0.91809968E+02                                 1.787255                            1.711745      -0.958587       2.416878                    0.998332       3.404153       9.253580       0.508771       1.200332      -0.729278      -0.035426       0.014931       0.006167       0.038936      -0.013305      -0.003344       0.003816       0.025660       0.024817      -0.022779       0.005954       0.016824              1.799812       1.999441      -0.361168      -0.032610       1.696645       0.071735       1.703348          -0.000393
           52              H       1.886030      17.357550      16.048585       0.117405       1.171410 0.86556072E+01  0.87311453E+02                                 1.879803                            1.752106      -1.235146       2.290528                    0.995158       3.771856      10.967130       0.456539       1.330009      -0.696924      -0.018440       0.002404       0.034350       0.039061      -0.008965      -0.006612      -0.003205       0.027622       0.014030      -0.019840       0.003116       0.016724              1.962935       1.681892      -0.117322      -0.262267       1.548837       0.097891       2.658077           0.002000
           53              H       4.992684       6.101836      21.556664       0.118813       1.250937 0.90260994E+01  0.92695949E+02                                 2.016855                            1.824753      -1.482919       2.177488                    0.991345       3.997500      12.016865       0.431128       1.383374      -0.684980      -0.030645      -0.023801       0.013621       0.041124       0.007789       0.000482      -0.008000       0.003405      -0.006884      -0.011838       0.000759       0.011080              2.161128       2.372599       0.657874      -0.321065       2.435527      -0.320446       1.675258           0.004364
           54              H       4.489446       8.224328      20.862898       0.115897       1.121086 0.78631654E+01  0.78517330E+02                                 1.912462                            1.730298      -1.549789       2.139701                    0.990713       4.098263      12.405016       0.429598       1.427828      -0.675244      -0.025875       0.021255      -0.004443       0.033779      -0.015371       0.003294       0.002523      -0.013413      -0.000311      -0.017692       0.000864       0.016828              2.042343       2.775258      -0.416882      -0.096094       1.880115      -0.097915       1.471656           0.007588
           55              H       8.397137       8.940506      20.232202       0.142913       0.902039 0.60676863E+01  0.57005120E+02                                 1.690309                            1.549156      -1.351310       2.258039                    0.993267       3.726230      11.078248       0.439559       1.483196      -0.666291       0.030682       0.023238      -0.007743       0.039260       0.001329       0.000906      -0.003763      -0.000942      -0.008169      -0.005189       0.001066       0.004122              1.793735       2.135663       0.374075      -0.256169       1.863085      -0.212041       1.382458          -0.001676
           56              H       8.847132       6.791972      20.883921       0.122215       1.168891 0.82491475E+01  0.83173803E+02                                 1.959360                            1.766463      -1.487435       2.177478                    0.991674       3.977682      12.008449       0.428250       1.418507      -0.677899       0.041521      -0.008437       0.005741       0.042757      -0.004700       0.005192      -0.007997       0.000346      -0.043824      -0.017737       0.002775       0.014962              2.108856       2.997725      -0.297716      -0.041027       1.868711      -0.014927       1.460134           0.002732
           57              H       7.403046      13.081317      19.215205       0.122718       1.197771 0.85635882E+01  0.87020737E+02                                 1.976366                            1.790145      -1.526941       2.161000                    0.991367       3.995394      12.048016       0.429524       1.403305      -0.680781       0.035936       0.030291       0.002833       0.047085       0.010504       0.006327      -0.003254       0.012417      -0.017618      -0.013960      -0.001919       0.015879              2.118984       2.340845       0.672537      -0.146479       2.514462      -0.129400       1.501645           0.002031
           58              H       7.900149      10.914553      20.127086       0.117600       1.249922 0.91283193E+01  0.94116296E+02                                 2.018982                            1.837991      -1.525807       2.150812                    0.991240       4.081760      12.339844       0.428060       1.387802      -0.683660       0.025870      -0.015009       0.021090       0.036597      -0.008708       0.013511       0.000667      -0.016691       0.002308      -0.020333       0.005824       0.014508              2.141884       2.879202      -0.351122       0.203244       2.014750      -0.113425       1.531699           0.007435
           59              H       4.052540       9.914508      19.717134       0.141133       1.002297 0.68959357E+01  0.66727115E+02                                 1.798996                            1.641026      -1.391495       2.239736                    0.992827       3.763463      11.263924       0.432243       1.464431      -0.670070      -0.030668      -0.026959       0.004731       0.041106       0.002067      -0.000453      -0.001294      -0.002899      -0.029637      -0.009987       0.002418       0.007570              1.917500       2.252116       0.492553      -0.083293       2.103000      -0.211602       1.397386          -0.001490
           60              H       3.551504      11.966683      18.986577       0.130166       1.350369 0.98557075E+01  0.10334744E+03                                 2.126840                            1.910903      -1.398049       2.223081                    0.992590       3.930867      11.895911       0.420410       1.389379      -0.685020      -0.044876       0.004677      -0.006282       0.045555      -0.005645       0.003631      -0.010973       0.007164      -0.049928      -0.021313       0.003924       0.017389              2.280105       3.285215      -0.198850       0.193265       1.969223      -0.150331       1.585876           0.001191
           61              H       2.506132      18.097167      19.375507       0.116721       1.308909 0.94994388E+01  0.98322482E+02                                 2.048277                            1.851552      -1.376758       2.230543                    0.992119       3.886099      11.539148       0.437266       1.353335      -0.692176       0.018856       0.035531      -0.006480       0.040743       0.008205      -0.001042       0.003270      -0.005866      -0.029659      -0.011083      -0.002758       0.013841              2.186493       2.141857       0.604268      -0.141960       2.817450      -0.243796       1.600172           0.005736
           62              H       0.240730      17.849760      19.075926       0.124125       1.174879 0.82196302E+01  0.82546066E+02                                 1.933341                            1.738546      -1.523588       2.153197                    0.991750       4.006300      11.949311       0.442294       1.378959      -0.684825      -0.027736       0.026118      -0.001871       0.038143      -0.006077       0.009339       0.004335       0.011385      -0.006579      -0.013567       0.000388       0.013179              2.073062       2.162005      -0.561622       0.097601       2.600371      -0.221240       1.456811           0.003016
           63              H       0.533870      13.938126      19.948389       0.133590       1.070903 0.73450871E+01  0.72223819E+02                                 1.874283                            1.687662      -1.428922       2.208692                    0.992291       3.932772      11.876573       0.428368       1.454137      -0.671062      -0.021130      -0.033521      -0.002961       0.039736       0.003815      -0.003551       0.006747       0.004876      -0.035480      -0.015308       0.004867       0.010441              2.012062       1.879283       0.492043       0.011696       2.749088      -0.220926       1.407815           0.001708
           64              H       2.769795      14.271474      20.305783       0.114626       1.480945 0.11262191E+02  0.12129186E+03                                 2.211142                            2.009452      -1.357390       2.238658                    0.991989       3.941310      11.828192       0.422993       1.344509      -0.695271       0.025064      -0.034975       0.001426       0.043052      -0.008120       0.014299       0.007457      -0.005066      -0.057822      -0.028095       0.009688       0.018408              2.344476       2.471658      -0.687844       0.208810       2.880569      -0.313365       1.681200           0.004341
           65              H       8.991126      17.378384      18.960298       0.125548       1.137119 0.81208826E+01  0.81457224E+02                                 1.913697                            1.746580      -1.498437       2.176232                    0.991829       3.924700      11.769074       0.433486       1.408656      -0.679941      -0.022308       0.037537       0.003970       0.043845      -0.007180      -0.000161       0.001013      -0.014707      -0.022502      -0.007597      -0.006477       0.014074              2.040624       2.292589      -0.648316      -0.120455       2.344337       0.120105       1.484947           0.002625
           66              H      11.222879      17.581519      19.648808       0.121800       1.401955 0.10434087E+02  0.11073205E+03                                 2.143658                            1.940003      -1.577703       2.127876                    0.991374       4.098448      12.385564       0.426683       1.352638      -0.691190       0.023742       0.025039       0.010354       0.036025       0.008866       0.012580      -0.003217       0.014000      -0.001906      -0.016604      -0.001169       0.017774              2.268786       2.139290       0.403051       0.101860       2.973201       0.424307       1.693867           0.007367
           67              H      11.840596      13.846976      18.510928       0.128169       1.153977 0.82138665E+01  0.82185473E+02                                 1.904985                            1.738925      -1.300359       2.274671                    0.993162       3.733548      10.988946       0.443418       1.380529      -0.687031       0.032870      -0.027504      -0.002891       0.042956      -0.015312       0.002019       0.012538       0.008194      -0.010546      -0.021442       0.001947       0.019495              2.022606       2.058262      -0.520833       0.068303       2.564202       0.102941       1.445353           0.001484
           68              H       9.663753      13.664676      17.761976       0.115197       1.580025 0.11939764E+02  0.12963369E+03                                 2.247090                            2.022993      -1.500380       2.166223                    0.991274       3.941024      11.625186       0.438894       1.285358      -0.707732      -0.012842      -0.030492      -0.030658       0.045107       0.002277       0.004194       0.025710       0.012876      -0.021730      -0.030894       0.008466       0.022428              2.391127       2.097693       0.332140       0.160746       3.188217       0.590665       1.887470           0.007005
           69              H       0.724550      15.628306      11.507574       0.274163       0.785173 0.55532489E+01  0.49925330E+02                                 1.437079                            1.407720      -0.994411       2.483932                    0.999949       2.772188       7.506559       0.509115       1.338187      -0.698766      -0.000454      -0.031183       0.028269       0.042091       0.019639       0.018937      -0.012056      -0.056655       0.023742      -0.047042       0.014613       0.032429              1.440977       1.187847       0.109557       0.102740       1.626428      -0.183385       1.508657          -0.000422
           70              H       9.664411      15.966863       0.236511       0.257709       0.818762 0.59709679E+01  0.54849345E+02                                 1.489991                            1.465242      -1.134069       2.403655                    0.999107       2.976844       8.239109       0.494509       1.348357      -0.695075       0.013610      -0.028917      -0.026646       0.041610      -0.033155       0.007289       0.015557      -0.010163       0.020595      -0.042062       0.009685       0.032376              1.505189       1.336359      -0.190988       0.094822       1.438200       0.193287       1.741010          -0.000652
           71              H      12.498417       4.445512       2.888062       0.085547       1.876903 0.17121929E+02  0.20239536E+03                                 2.524186                            2.432096      -1.244789       2.267827                    0.993169       4.107827      12.434702       0.399961       1.295508      -0.709951      -0.023403       0.005431      -0.026215       0.035559      -0.020143       0.003992       0.001179      -0.009938       0.036773      -0.027255       0.011808       0.015447              2.525702       2.649849       0.110036       0.536179       2.007306       0.092526       2.919953           0.006011
           72              H       0.516666       5.476808       3.387363       0.080357       1.548640 0.12927285E+02  0.14326059E+03                                 2.230165                            2.109893      -1.421543       2.189642                    0.991816       4.148571      12.388477       0.427998       1.291352      -0.706471       0.006715       0.033056      -0.009900       0.035154      -0.009182      -0.007785      -0.009557       0.000512      -0.045458      -0.022426       0.005615       0.016811              2.308802       2.143100       0.510530      -0.405103       2.695953      -0.340980       2.087351           0.006063
           73              H       2.647682       4.588748       4.328151       0.082583       1.363214 0.11080785E+02  0.11875191E+03                                 2.081597                            1.978284      -1.392100       2.206657                    0.991769       4.107131      12.260834       0.431517       1.324458      -0.698492       0.020889       0.026500      -0.005209       0.034143       0.012182       0.003205      -0.004974       0.010831       0.001524      -0.015740       0.002663       0.013077              2.159855       1.917791       0.479153      -0.154084       2.433531      -0.335825       2.128243           0.005152
           74              H       2.856795       3.010552       4.525244       0.072029       1.575212 0.13566705E+02  0.15269252E+03                                 2.266966                            2.169679      -1.579053       2.108849                    0.990449       4.401596      13.394704       0.418230       1.301212      -0.702727       0.027119      -0.015475      -0.004011       0.031480      -0.005204      -0.000295       0.012431       0.022776      -0.000539      -0.019926       0.006272       0.013654              2.325971       2.538096      -0.655149       0.077062       2.464878      -0.066063       1.974939           0.006637
           75              H       1.114602       1.419335       3.642269       0.089264       1.366027 0.10985213E+02  0.11683638E+03                                 2.052427                            1.946981      -1.227204       2.288793                    0.993111       3.905703      11.410948       0.445031       1.294035      -0.706390       0.018539      -0.029526      -0.008151       0.035803      -0.002256      -0.008606       0.003835      -0.011111      -0.023185      -0.013978       0.002195       0.011783              2.111892       2.008568      -0.508734      -0.081458       2.602509      -0.066290       1.724600           0.003269
           76              H      12.855083       2.033945       3.043108       0.090141       1.921697 0.17442087E+02  0.20726889E+03                                 2.566145                            2.455416      -1.376523       2.208844                    0.992039       4.158673      12.648083       0.397638       1.296233      -0.709400      -0.020135      -0.013100      -0.026491       0.035761       0.012331       0.003485       0.003398      -0.029483       0.029784      -0.024316       0.007306       0.017010              2.580611       2.689459       0.294369       0.562472       2.224263       0.145709       2.828111           0.006380
           77              H       1.506689       5.044497       1.568856       0.035017       1.529640 0.12986326E+02  0.14260302E+03                                 2.106589                            2.028329      -1.233303       2.238370                    0.994949       4.226183      12.147091       0.469507       1.188014      -0.728823      -0.036422      -0.006810       0.000156       0.037054       0.001708       0.002408       0.002239       0.020582      -0.012574      -0.009213      -0.003709       0.012922              2.146070       2.053336      -0.376805      -0.144283       2.298089      -0.243078       2.086786          -0.000965
           78              H       2.807351       4.705940       2.425552       0.059779       1.369971 0.11294900E+02  0.12116966E+03                                 2.052934                            1.966316      -1.310563       2.227338                    0.992889       4.165720      12.289847       0.444774       1.283677      -0.706632       0.014422      -0.008440       0.030094       0.034422       0.000080       0.006786      -0.000994       0.000397      -0.008036      -0.007757       0.001170       0.006587              2.122578       1.899328       0.245200       0.161724       1.819184       0.160137       2.649222          -0.000831
           79              H      11.452026       1.630282      11.116017       0.077595       1.921818 0.17297564E+02  0.20440488E+03                                 2.530260                            2.414677      -1.386248       2.206498                    0.992395       4.147055      12.433990       0.410049       1.264051      -0.716386      -0.003442      -0.031613       0.009905       0.033306      -0.014527      -0.011193      -0.012255       0.001206      -0.011855      -0.025401       0.008870       0.016531              2.534358       2.170683       0.360597      -0.232814       3.193769      -0.322550       2.238623           0.005498
           80              H      12.540951       2.698038      11.610062       0.082046       2.008391 0.18191163E+02  0.21836519E+03                                 2.649020                            2.512553      -1.412080       2.198247                    0.992318       4.176109      12.748326       0.392086       1.301372      -0.708990       0.022887      -0.004170       0.022283       0.032214      -0.019725       0.001639      -0.000848      -0.010543       0.026585      -0.024866       0.008507       0.016359              2.651794       2.775020      -0.005674       0.651544       2.073720       0.120229       3.106641           0.005800
           81              H      12.078280       5.203359      11.376179       0.085588       1.820780 0.16566587E+02  0.19437553E+03                                 2.475296                            2.393612      -1.284837       2.256696                    0.993722       4.102375      12.403706       0.402524       1.296898      -0.709205       0.020055       0.015452       0.021820       0.033422       0.012497      -0.000604       0.000440      -0.023050       0.027397      -0.021584       0.009142       0.012442              2.474649       2.441343       0.187608       0.447846       2.077211       0.285663       2.905392           0.004799
           82              H      10.708062       5.677338      10.703437       0.075174       1.302968 0.10696912E+02  0.11414892E+03                                 2.038243                            1.956905      -1.530270       2.135587                    0.990044       4.312131      13.037199       0.427544       1.342494      -0.692981      -0.017170       0.026616       0.008128       0.032700       0.008164      -0.017786       0.000762      -0.010038      -0.048796      -0.027419       0.007127       0.020292              2.083503       2.174533      -0.530973      -0.226925       2.242223       0.125009       1.833754           0.007809
           83              H       9.051450       4.099142      10.028066       0.079998       1.353673 0.11294554E+02  0.12174071E+03                                 2.074957                            2.000734      -1.458568       2.175499                    0.990939       4.176539      12.543679       0.427561       1.329048      -0.697210      -0.025919       0.018828       0.004494       0.032350      -0.004563       0.003992       0.011371       0.018140       0.010719      -0.018473       0.007839       0.010634              2.112407       2.242184      -0.536781      -0.011891       2.132460       0.114936       1.962576           0.004913
           84              H       9.272533       2.518342      10.106903       0.077139       1.890951 0.17506578E+02  0.20832432E+03                                 2.515809                            2.437361      -1.503407       2.145499                    0.991745       4.350319      13.260303       0.404481       1.272535      -0.712348      -0.023771      -0.021081       0.006775       0.032487       0.014378       0.002946      -0.010715       0.029068       0.016635      -0.026964       0.009098       0.017866              2.520385       2.364651       0.601415      -0.080430       2.947197      -0.113490       2.249307           0.006980
           85              H       9.644289       5.312739      12.750571       0.073371       1.186555 0.93716787E+01  0.96341648E+02                                 1.894712                            1.816344      -1.173426       2.301234                    0.994059       3.997692      11.698479       0.451335       1.320110      -0.698881       0.025136       0.020206      -0.005368       0.032694       0.005298      -0.004791       0.002500       0.011826      -0.005492      -0.009406      -0.000625       0.010031              1.930029       1.507255       0.210773      -0.159811       2.434849       0.030646       1.847983          -0.000673
           86              H       8.500159       4.304881      12.240758       0.074983       1.427172 0.11936956E+02  0.12753030E+03                                 2.003199                            1.947375      -0.784242       2.474693                    0.998851       3.649635      10.133269       0.481226       1.191344      -0.732981      -0.016548      -0.015834      -0.022647       0.032209       0.001865       0.003202       0.008720      -0.004963      -0.003252      -0.008309      -0.002556       0.010865              2.017040       2.195315       0.012245       0.381166       1.555181       0.061754       2.300624          -0.000583
           87              H       9.598029       5.815365      14.934356       0.098357       1.205479 0.88685660E+01  0.90034534E+02                                 1.908356                            1.764865      -1.314469       2.238058                    0.993722       3.958751      11.559910       0.458089       1.317045      -0.698402       0.010096       0.030762      -0.007002       0.033125       0.004473      -0.003952       0.002064      -0.014168       0.014047      -0.011876       0.005077       0.006799              1.977523       1.508708       0.427313      -0.121608       2.598828      -0.199208       1.825034          -0.000156
           88              H       9.028022       5.453370      17.202233       0.107137       1.353669 0.10377796E+02  0.11001578E+03                                 2.092981                            1.934715      -1.515056       2.148466                    0.990452       4.157912      12.569664       0.427165       1.352571      -0.691010      -0.003414       0.026538       0.021298       0.034198      -0.000506      -0.011227      -0.002361      -0.032369       0.010175      -0.022762       0.007658       0.015104              2.182763       1.645567       0.265497       0.064162       2.417347       0.540526       2.485375           0.006285
           89              H       7.669955       1.604239      16.358677       0.158364       1.135779 0.80081115E+01  0.77586379E+02                                 1.726262                            1.604092      -0.976305       2.442377                    0.998570       3.110710       8.279237       0.524676       1.204924      -0.729433      -0.017149      -0.039968       0.012980       0.045387       0.011628      -0.003146       0.002846      -0.027590      -0.014742      -0.016883      -0.003717       0.020600              1.784011       1.526608       0.394469      -0.188485       2.174740      -0.311534       1.650686           0.000054
           90              H       8.306906       2.174577      14.180148       0.069892       1.452937 0.11577695E+02  0.12209760E+03                                 1.956863                            1.863814      -1.044840       2.346929                    0.997660       3.698316      10.025792       0.516187       1.125160      -0.747507      -0.007471      -0.026052      -0.019858       0.033599       0.010812      -0.001944      -0.002525      -0.023450       0.019958      -0.019306       0.005390       0.013916              1.968158       1.551243       0.184708      -0.036338       2.054496       0.391826       2.298736          -0.000003
           91              H       5.841963       2.888151      25.703490       0.121447       1.265108 0.95420519E+01  0.96311918E+02                                 1.832680                            1.733374      -1.010201       2.402634                    0.997899       3.327567       8.955342       0.513918       1.180794      -0.735236       0.039779      -0.018589       0.003902       0.044081      -0.011969       0.007053      -0.003579       0.017224       0.009039      -0.016252      -0.001292       0.017544              1.854093       2.243550      -0.421968      -0.029709       1.618049      -0.010381       1.700680           0.000053
           92              H       4.640467       3.500157       1.408554       0.125148       1.172423 0.85871015E+01  0.84460148E+02                                 1.740479                            1.643139      -0.902089       2.456225                    0.998758       3.249498       8.646891       0.528163       1.179052      -0.735142       0.016097      -0.006397       0.034143       0.038285      -0.013222       0.003528       0.000784       0.023552       0.040672      -0.024607       0.009100       0.015507              1.789360       1.595990      -0.113583       0.193619       1.390081      -0.133560       2.382009          -0.000034
           93              H       1.620792       4.909075      25.364491       0.112997       1.199391 0.91539385E+01  0.91810001E+02                                 1.787255                            1.711745      -0.958587       2.416878                    0.998332       3.404154       9.253583       0.508772       1.200332      -0.729278      -0.035426       0.014931      -0.006167       0.038936      -0.013305       0.003344      -0.003816       0.025660       0.024817      -0.022779       0.005954       0.016824              1.799812       1.999441      -0.361168       0.032610       1.696646      -0.071735       1.703348          -0.000392
           94              H       2.778993       4.336132      23.369915       0.117405       1.171409 0.86555969E+01  0.87311331E+02                                 1.879803                            1.752106      -1.235145       2.290528                    0.995158       3.771854      10.967126       0.456539       1.330010      -0.696924      -0.018440       0.002404      -0.034350       0.039061      -0.008965       0.006612       0.003205       0.027622       0.014030      -0.019840       0.003116       0.016724              1.962935       1.681892      -0.117322       0.262267       1.548836      -0.097891       2.658076           0.002000
           95              H       4.099721      19.123254      17.861836       0.118813       1.250939 0.90261130E+01  0.92696120E+02                                 2.016856                            1.824754      -1.482921       2.177487                    0.991345       3.997503      12.016875       0.431128       1.383373      -0.684980      -0.030645      -0.023801      -0.013622       0.041124       0.007789      -0.000482       0.008000       0.003405      -0.006883      -0.011838       0.000758       0.011080              2.161130       2.372601       0.657874       0.321065       2.435529       0.320446       1.675259           0.004363
           96              H       3.596483      21.245746      18.555602       0.115897       1.121088 0.78631830E+01  0.78517550E+02                                 1.912464                            1.730300      -1.549792       2.139700                    0.990713       4.098268      12.405035       0.429598       1.427828      -0.675244      -0.025874       0.021256       0.004443       0.033779      -0.015371      -0.003295      -0.002523      -0.013413      -0.000310      -0.017693       0.000865       0.016828              2.042345       2.775262      -0.416882       0.096095       1.880117       0.097915       1.471658           0.007586
           97              H       7.504174      21.961924      19.186298       0.142913       0.902040 0.60676889E+01  0.57005144E+02                                 1.690309                            1.549156      -1.351310       2.258039                    0.993267       3.726230      11.078244       0.439559       1.483195      -0.666291       0.030682       0.023238       0.007743       0.039260       0.001329      -0.000906       0.003763      -0.000942      -0.008169      -0.005189       0.001066       0.004122              1.793735       2.135662       0.374075       0.256169       1.863085       0.212041       1.382458          -0.001677
           98              H       7.954169      19.813390      18.534579       0.122215       1.168892 0.82491589E+01  0.83173936E+02                                 1.959360                            1.766463      -1.487437       2.177477                    0.991674       3.977684      12.008451       0.428250       1.418505      -0.677900       0.041521      -0.008437      -0.005741       0.042757      -0.004700      -0.005192       0.007997       0.000345      -0.043824      -0.017737       0.002775       0.014962              2.108857       2.997725      -0.297717       0.041027       1.868711       0.014927       1.460134           0.002730
           99              H       8.296009       0.059899      20.203295       0.122717       1.197771 0.85635878E+01  0.87020738E+02                                 1.976367                            1.790146      -1.526942       2.161000                    0.991367       3.995395      12.048022       0.429523       1.403306      -0.680781       0.035936       0.030291      -0.002833       0.047085       0.010504      -0.006327       0.003254       0.012416      -0.017618      -0.013960      -0.001919       0.015879              2.118985       2.340845       0.672537       0.146479       2.514463       0.129400       1.501646           0.002030
          100              H       7.007186      23.935971      19.291414       0.117600       1.249925 0.91283431E+01  0.94116592E+02                                 2.018984                            1.837993      -1.525809       2.150811                    0.991240       4.081765      12.339858       0.428060       1.387800      -0.683660       0.025870      -0.015009      -0.021090       0.036597      -0.008708      -0.013511      -0.000667      -0.016691       0.002309      -0.020333       0.005824       0.014508              2.141885       2.879204      -0.351122      -0.203244       2.014752       0.113425       1.531700           0.007434
          101              H       3.159577      22.935926      19.701366       0.141133       1.002297 0.68959346E+01  0.66727088E+02                                 1.798994                            1.641025      -1.391494       2.239736                    0.992827       3.763461      11.263909       0.432244       1.464429      -0.670070      -0.030668      -0.026959      -0.004731       0.041106       0.002067       0.000453       0.001294      -0.002899      -0.029637      -0.009987       0.002418       0.007569              1.917499       2.252113       0.492553       0.083293       2.102998       0.211602       1.397385          -0.001492
          102              H       2.658541      24.988101      20.431922       0.130166       1.350369 0.98557045E+01  0.10334736E+03                                 2.126836                            1.910900      -1.398049       2.223081                    0.992590       3.930864      11.895885       0.420412       1.389375      -0.685021      -0.044876       0.004677       0.006282       0.045555      -0.005645      -0.003631       0.010973       0.007164      -0.049927      -0.021313       0.003924       0.017389              2.280101       3.285209      -0.198850      -0.193264       1.969220       0.150330       1.585874           0.001188
          103              H       3.399095       5.075749      20.042993       0.116721       1.308907 0.94994224E+01  0.98322284E+02                                 2.048276                            1.851552      -1.376756       2.230544                    0.992119       3.886096      11.539143       0.437266       1.353337      -0.692176       0.018856       0.035531       0.006480       0.040743       0.008205       0.001042      -0.003270      -0.005866      -0.029660      -0.011083      -0.002758       0.013841              2.186492       2.141856       0.604268       0.141960       2.817449       0.243796       1.600172           0.005738
          104              H       1.133693       4.828342      20.342574       0.124125       1.174879 0.82196325E+01  0.82546085E+02                                 1.933340                            1.738546      -1.523588       2.153197                    0.991750       4.006299      11.949303       0.442294       1.378958      -0.684825      -0.027736       0.026118       0.001871       0.038143      -0.006077      -0.009339      -0.004335       0.011385      -0.006579      -0.013567       0.000388       0.013179              2.073061       2.162004      -0.561621      -0.097601       2.600369       0.221239       1.456810           0.003017
          105              H       1.426833       0.916708      19.470111       0.133590       1.070901 0.73450745E+01  0.72223659E+02                                 1.874281                            1.687660      -1.428919       2.208693                    0.992291       3.932767      11.876552       0.428369       1.454137      -0.671062      -0.021130      -0.033521       0.002961       0.039736       0.003815       0.003551      -0.006747       0.004875      -0.035479      -0.015308       0.004867       0.010441              2.012060       1.879280       0.492042      -0.011696       2.749085       0.220925       1.407814           0.001708
          106              H       3.662758       1.250056      19.112717       0.114626       1.480941 0.11262158E+02  0.12129142E+03                                 2.211138                            2.009449      -1.357386       2.238660                    0.991989       3.941304      11.828166       0.422994       1.344509      -0.695271       0.025064      -0.034975      -0.001426       0.043052      -0.008120      -0.014298      -0.007456      -0.005066      -0.057822      -0.028095       0.009687       0.018408              2.344471       2.471653      -0.687843      -0.208810       2.880563       0.313364       1.681197           0.004341
          107              H       9.884089       4.356966      20.458202       0.125548       1.137117 0.81208641E+01  0.81456993E+02                                 1.913695                            1.746579      -1.498435       2.176233                    0.991829       3.924695      11.769057       0.433486       1.408657      -0.679941      -0.022308       0.037537      -0.003970       0.043845      -0.007180       0.000161      -0.001013      -0.014708      -0.022502      -0.007597      -0.006477       0.014074              2.040622       2.292587      -0.648315       0.120455       2.344334      -0.120104       1.484946           0.002626
          108              H      12.115842       4.560101      19.769692       0.121801       1.401949 0.10434028E+02  0.11073123E+03                                 2.143649                            1.939995      -1.577698       2.127879                    0.991374       4.098433      12.385492       0.426685       1.352635      -0.691191       0.023741       0.025039      -0.010354       0.036025       0.008865      -0.012579       0.003217       0.014000      -0.001906      -0.016604      -0.001170       0.017774              2.268775       2.139280       0.403049      -0.101859       2.973185      -0.424304       1.693861           0.007369
          109              H      12.733559       0.825558      20.907572       0.128168       1.153978 0.82138738E+01  0.82185560E+02                                 1.904986                            1.738926      -1.300359       2.274671                    0.993162       3.733550      10.988951       0.443418       1.380529      -0.687031       0.032870      -0.027504       0.002891       0.042956      -0.015312      -0.002019      -0.012538       0.008194      -0.010546      -0.021442       0.001947       0.019495              2.022606       2.058262      -0.520833      -0.068303       2.564203      -0.102941       1.445354           0.001482
          110              H      10.556716       0.643258      21.656524       0.115197       1.580026 0.11939770E+02  0.12963377E+03                                 2.247090                            2.022993      -1.500381       2.166223                    0.991274       3.941025      11.625188       0.438894       1.285357      -0.707732      -0.012842      -0.030492       0.030659       0.045107       0.002277      -0.004194      -0.025710       0.012876      -0.021730      -0.030894       0.008466       0.022428              2.391127       2.097694       0.332140      -0.160746       3.188217      -0.590665       1.887470           0.007001
          111              H       1.617513       2.606888       1.631926       0.274163       0.785173 0.55532513E+01  0.49925358E+02                                 1.437079                            1.407721      -0.994411       2.483932                    0.999949       2.772188       7.506560       0.509114       1.338187      -0.698766      -0.000454      -0.031183      -0.028269       0.042091       0.019639      -0.018937       0.012056      -0.056655       0.023742      -0.047042       0.014613       0.032429              1.440978       1.187847       0.109557      -0.102740       1.626429       0.183385       1.508658          -0.000426
          112              H      10.557374       2.945445      12.902989       0.257709       0.818762 0.59709734E+01  0.54849411E+02                                 1.489992                            1.465242      -1.134070       2.403655                    0.999107       2.976845       8.239114       0.494509       1.348358      -0.695075       0.013610      -0.028917       0.026646       0.041610      -0.033155      -0.007289      -0.015557      -0.010163       0.020595      -0.042062       0.009685       0.032376              1.505190       1.336359      -0.190988      -0.094823       1.438201      -0.193288       1.741011          -0.000651
          113              H      -1.182343      21.597324      23.390938       0.085547       1.876858 0.17121386E+02  0.20238700E+03                                 2.524125                            2.432041      -1.244786       2.267828                    0.993169       4.107791      12.434468       0.399971       1.295490      -0.709955       0.023403      -0.005431       0.026216       0.035559      -0.020143       0.003993       0.001179      -0.009936       0.036771      -0.027255       0.011807       0.015448              2.525641       2.649785       0.110034       0.536161       2.007264       0.092524       2.919873           0.005998
          114              H      10.799408      20.566028      22.891637       0.080357       1.548639 0.12927273E+02  0.14326040E+03                                 2.230162                            2.109890      -1.421543       2.189642                    0.991816       4.148569      12.388461       0.427999       1.291350      -0.706472      -0.006715      -0.033056       0.009900       0.035154      -0.009182      -0.007785      -0.009557       0.000512      -0.045458      -0.022426       0.005615       0.016811              2.308798       2.143096       0.510527      -0.405103       2.695948      -0.340980       2.087350           0.006057
          115              H       8.668392      21.454088      21.950849       0.082583       1.363215 0.11080795E+02  0.11875204E+03                                 2.081598                            1.978286      -1.392101       2.206657                    0.991769       4.107133      12.260844       0.431517       1.324459      -0.698492      -0.020889      -0.026500       0.005209       0.034143       0.012182       0.003205      -0.004975       0.010831       0.001524      -0.015740       0.002663       0.013077              2.159857       1.917792       0.479154      -0.154084       2.433533      -0.335825       2.128245           0.005149
          116              H       8.459279      23.032284      21.753756       0.072029       1.575213 0.13566713E+02  0.15269264E+03                                 2.266967                            2.169680      -1.579054       2.108848                    0.990449       4.401598      13.394712       0.418229       1.301212      -0.702727      -0.027119       0.015475       0.004011       0.031480      -0.005204      -0.000295       0.012432       0.022776      -0.000539      -0.019926       0.006272       0.013654              2.325971       2.538097      -0.655149       0.077062       2.464879      -0.066063       1.974939           0.006634
          117              H      10.201472      24.623501      22.636731       0.089264       1.366025 0.10985196E+02  0.11683616E+03                                 2.052426                            1.946980      -1.227203       2.288793                    0.993111       3.905701      11.410944       0.445031       1.294037      -0.706389      -0.018539       0.029526       0.008151       0.035803      -0.002256      -0.008606       0.003835      -0.011111      -0.023185      -0.013978       0.002195       0.011783              2.111891       2.008567      -0.508734      -0.081458       2.602507      -0.066290       1.724599           0.003267
          118              H      -1.539009      24.008891      23.235892       0.090141       1.921692 0.17442033E+02  0.20726802E+03                                 2.566138                            2.455409      -1.376524       2.208843                    0.992039       4.158668      12.648049       0.397639       1.296230      -0.709401       0.020135       0.013100       0.026492       0.035761       0.012331       0.003486       0.003398      -0.029482       0.029783      -0.024315       0.007305       0.017010              2.580604       2.689452       0.294368       0.562470       2.224257       0.145708       2.828103           0.006374
          119              H       9.809385      20.998339      24.710144       0.035017       1.529640 0.12986326E+02  0.14260302E+03                                 2.106589                            2.028329      -1.233302       2.238370                    0.994949       4.226183      12.147093       0.469507       1.188015      -0.728823       0.036422       0.006810      -0.000156       0.037054       0.001708       0.002408       0.002239       0.020582      -0.012574      -0.009213      -0.003709       0.012922              2.146071       2.053336      -0.376805      -0.144283       2.298090      -0.243078       2.086787          -0.000968
          120              H       8.508723      21.336896      23.853448       0.059779       1.369971 0.11294901E+02  0.12116968E+03                                 2.052935                            1.966317      -1.310563       2.227338                    0.992889       4.165720      12.289848       0.444773       1.283677      -0.706632      -0.014422       0.008440      -0.030094       0.034422       0.000080       0.006786      -0.000994       0.000397      -0.008036      -0.007757       0.001170       0.006587              2.122579       1.899328       0.245200       0.161724       1.819184       0.160137       2.649223          -0.000833
          121              H      -0.135952      24.412554      15.162983       0.077596       1.921807 0.17297448E+02  0.20440314E+03                                 2.530249                            2.414667      -1.386243       2.206500                    0.992395       4.147045      12.433941       0.410050       1.264049      -0.716386       0.003442       0.031613      -0.009905       0.033306      -0.014527      -0.011193      -0.012255       0.001206      -0.011856      -0.025400       0.008870       0.016530              2.534346       2.170673       0.360592      -0.232813       3.193752      -0.322549       2.238615           0.005498
          122              H      -1.224877      23.344798      14.668938       0.082046       2.008343 0.18190598E+02  0.21835635E+03                                 2.648956                            2.512496      -1.412076       2.198249                    0.992318       4.176077      12.748103       0.392096       1.301353      -0.708994      -0.022888       0.004170      -0.022283       0.032214      -0.019724       0.001640      -0.000848      -0.010541       0.026583      -0.024865       0.008506       0.016359              2.651728       2.774953      -0.005672       0.651522       2.073676       0.120225       3.106556           0.005795
          123              H      -0.762206      20.839477      14.902821       0.085589       1.820741 0.16566121E+02  0.19436838E+03                                 2.475242                            2.393562      -1.284832       2.256699                    0.993723       4.102340      12.403483       0.402533       1.296880      -0.709208      -0.020055      -0.015452      -0.021820       0.033423       0.012498      -0.000603       0.000441      -0.023047       0.027395      -0.021583       0.009141       0.012441              2.474594       2.441292       0.187601       0.447833       2.077169       0.285653       2.905321           0.004791
          124              H       0.608012      20.365498      15.575563       0.075175       1.302968 0.10696909E+02  0.11414887E+03                                 2.038241                            1.956904      -1.530270       2.135587                    0.990044       4.312130      13.037191       0.427544       1.342492      -0.692981       0.017170      -0.026616      -0.008128       0.032700       0.008164      -0.017786       0.000761      -0.010038      -0.048796      -0.027419       0.007127       0.020292              2.083502       2.174529      -0.530971      -0.226926       2.242221       0.125010       1.833754           0.007807
          125              H       2.264624      21.943694      16.250934       0.079999       1.353672 0.11294554E+02  0.12174070E+03                                 2.074956                            2.000733      -1.458568       2.175499                    0.990939       4.176539      12.543676       0.427562       1.329047      -0.697210       0.025919      -0.018828      -0.004494       0.032350      -0.004563       0.003992       0.011371       0.018140       0.010719      -0.018473       0.007839       0.010634              2.112406       2.242183      -0.536781      -0.011891       2.132459       0.114936       1.962575           0.004910
          126              H       2.043541      23.524494      16.172097       0.077140       1.890946 0.17506515E+02  0.20832336E+03                                 2.515803                            2.437355      -1.503405       2.145500                    0.991745       4.350312      13.260270       0.404481       1.272534      -0.712349       0.023771       0.021081      -0.006775       0.032487       0.014378       0.002946      -0.010715       0.029068       0.016634      -0.026964       0.009098       0.017866              2.520379       2.364645       0.601413      -0.080429       2.947189      -0.113490       2.249302           0.006977
          127              H       1.671785      20.730097      13.528429       0.073371       1.186555 0.93716766E+01  0.96341626E+02                                 1.894713                            1.816344      -1.173426       2.301234                    0.994059       3.997692      11.698481       0.451335       1.320111      -0.698881      -0.025136      -0.020206       0.005368       0.032694       0.005298      -0.004791       0.002500       0.011826      -0.005492      -0.009406      -0.000625       0.010031              1.930029       1.507255       0.210772      -0.159811       2.434849       0.030646       1.847984          -0.000674
          128              H       2.815915      21.737955      14.038242       0.074983       1.427163 0.11936857E+02  0.12752893E+03                                 2.003186                            1.947363      -0.784241       2.474693                    0.998851       3.649629      10.133224       0.481229       1.191339      -0.732982       0.016548       0.015834       0.022647       0.032209       0.001865       0.003202       0.008720      -0.004962      -0.003253      -0.008309      -0.002556       0.010865              2.017026       2.195300       0.012245       0.381162       1.555172       0.061753       2.300607          -0.000589
          129              H       1.718045      20.227471      11.344644       0.098357       1.205478 0.88685637E+01  0.90034513E+02                                 1.908356                            1.764865      -1.314469       2.238059                    0.993722       3.958751      11.559913       0.458089       1.317046      -0.698402      -0.010096      -0.030762       0.007002       0.033125       0.004473      -0.003952       0.002064      -0.014168       0.014047      -0.011876       0.005077       0.006799              1.977524       1.508708       0.427313      -0.121608       2.598828      -0.199208       1.825034          -0.000157
          130              H       2.288052      20.589466       9.076767       0.107136       1.353671 0.10377807E+02  0.11001594E+03                                 2.092982                            1.934716      -1.515057       2.148466                    0.990452       4.157915      12.569676       0.427165       1.352572      -0.691010       0.003414      -0.026538      -0.021298       0.034198      -0.000506      -0.011227      -0.002361      -0.032369       0.010175      -0.022762       0.007658       0.015104              2.182765       1.645568       0.265497       0.064162       2.417349       0.540527       2.485378           0.006285
          131              H       3.646119      24.438597       9.920323       0.158363       1.135782 0.80081402E+01  0.77586763E+02                                 1.726269                            1.604098      -0.976305       2.442377                    0.998570       3.110714       8.279266       0.524673       1.204929      -0.729432       0.017149       0.039968      -0.012980       0.045387       0.011628      -0.003146       0.002846      -0.027590      -0.014742      -0.016883      -0.003717       0.020600              1.784019       1.526614       0.394472      -0.188486       2.174750      -0.311536       1.650693           0.000056
          132              H       3.009168      23.868259      12.098852       0.069892       1.452936 0.11577686E+02  0.12209748E+03                                 1.956862                            1.863813      -1.044839       2.346930                    0.997660       3.698316      10.025790       0.516187       1.125160      -0.747507       0.007471       0.026052       0.019858       0.033599       0.010812      -0.001944      -0.002525      -0.023449       0.019958      -0.019306       0.005391       0.013916              1.968157       1.551242       0.184708      -0.036338       2.054494       0.391826       2.298734          -0.000003
          133              H       5.474111      23.154685       0.575510       0.121447       1.265103 0.95420013E+01  0.96311213E+02                                 1.832669                            1.733365      -1.010201       2.402634                    0.997899       3.327563       8.955302       0.513922       1.180787      -0.735238      -0.039779       0.018588      -0.003902       0.044081      -0.011969       0.007053      -0.003579       0.017224       0.009039      -0.016252      -0.001292       0.017544              1.854082       2.243535      -0.421964      -0.029709       1.618041      -0.010381       1.700670           0.000049
          134              H       6.675607      22.542679      24.870446       0.125148       1.172419 0.85870618E+01  0.84459619E+02                                 1.740471                            1.643132      -0.902088       2.456225                    0.998758       3.249493       8.646857       0.528166       1.179048      -0.735143      -0.016097       0.006397      -0.034143       0.038285      -0.013222       0.003528       0.000784       0.023552       0.040671      -0.024607       0.009100       0.015507              1.789351       1.595983      -0.113582       0.193618       1.390075      -0.133559       2.381995          -0.000041
          135              H       9.695282      21.133761       0.914509       0.112996       1.199392 0.91539561E+01  0.91810236E+02                                 1.787258                            1.711748      -0.958588       2.416878                    0.998332       3.404156       9.253596       0.508770       1.200334      -0.729277       0.035426      -0.014931       0.006167       0.038936      -0.013305       0.003344      -0.003816       0.025660       0.024818      -0.022779       0.005954       0.016824              1.799815       1.999445      -0.361169       0.032610       1.696648      -0.071735       1.703351          -0.000394
          136              H       8.537081      21.706704       2.909085       0.117405       1.171410 0.86556028E+01  0.87311404E+02                                 1.879803                            1.752106      -1.235146       2.290528                    0.995158       3.771855      10.967129       0.456539       1.330010      -0.696924       0.018440      -0.002404       0.034350       0.039061      -0.008965       0.006612       0.003205       0.027622       0.014030      -0.019840       0.003116       0.016724              1.962935       1.681892      -0.117322       0.262267       1.548837      -0.097891       2.658077           0.002000
          137              H       7.216353       6.919582       8.417164       0.118813       1.250939 0.90261138E+01  0.92696132E+02                                 2.016856                            1.824755      -1.482921       2.177487                    0.991345       3.997503      12.016876       0.431128       1.383373      -0.684980       0.030645       0.023801       0.013621       0.041124       0.007789      -0.000482       0.008000       0.003405      -0.006883      -0.011838       0.000759       0.011080              2.161130       2.372602       0.657875       0.321066       2.435529       0.320446       1.675260           0.004366
          138              H       7.719591       4.797090       7.723398       0.115897       1.121087 0.78631683E+01  0.78517368E+02                                 1.912463                            1.730299      -1.549790       2.139701                    0.990713       4.098264      12.405021       0.429598       1.427828      -0.675244       0.025875      -0.021255      -0.004443       0.033779      -0.015371      -0.003295      -0.002523      -0.013413      -0.000310      -0.017692       0.000865       0.016828              2.042344       2.775259      -0.416882       0.096094       1.880115       0.097915       1.471657           0.007589
          139              H       3.811900       4.080912       7.092702       0.142913       0.902040 0.60676925E+01  0.57005187E+02                                 1.690310                            1.549156      -1.351310       2.258039                    0.993267       3.726231      11.078249       0.439559       1.483195      -0.666291      -0.030682      -0.023238      -0.007743       0.039260       0.001329      -0.000906       0.003763      -0.000942      -0.008169      -0.005189       0.001066       0.004122              1.793736       2.135663       0.374075       0.256169       1.863085       0.212041       1.382458          -0.001675
          140              H       3.361905       6.229446       7.744421       0.122215       1.168892 0.82491549E+01  0.83173902E+02                                 1.959362                            1.766464      -1.487436       2.177478                    0.991674       3.977684      12.008459       0.428250       1.418507      -0.677899      -0.041521       0.008437       0.005741       0.042757      -0.004700      -0.005192       0.007997       0.000345      -0.043824      -0.017737       0.002775       0.014962              2.108858       2.997727      -0.297717       0.041027       1.868712       0.014927       1.460135           0.002733
          141              H       3.020065      25.982937       6.075705       0.122718       1.197770 0.85635821E+01  0.87020660E+02                                 1.976365                            1.790145      -1.526940       2.161001                    0.991367       3.995392      12.048009       0.429524       1.403305      -0.680781      -0.035936      -0.030291       0.002834       0.047085       0.010504      -0.006327       0.003254       0.012417      -0.017618      -0.013960      -0.001919       0.015879              2.118983       2.340844       0.672537       0.146479       2.514460       0.129399       1.501645           0.002031
          142              H       4.308888       2.106865       6.987586       0.117600       1.249922 0.91283210E+01  0.94116311E+02                                 2.018982                            1.837991      -1.525807       2.150812                    0.991240       4.081760      12.339841       0.428060       1.387801      -0.683660      -0.025870       0.015009       0.021090       0.036597      -0.008708      -0.013511      -0.000667      -0.016691       0.002308      -0.020333       0.005824       0.014508              2.141883       2.879202      -0.351122      -0.203243       2.014750       0.113425       1.531698           0.007436
          143              H       8.156497       3.106910       6.577634       0.141133       1.002297 0.68959347E+01  0.66727097E+02                                 1.798995                            1.641025      -1.391494       2.239736                    0.992827       3.763462      11.263917       0.432243       1.464430      -0.670070       0.030668       0.026959       0.004731       0.041106       0.002067       0.000453       0.001294      -0.002899      -0.029637      -0.009987       0.002418       0.007570              1.917500       2.252115       0.492553       0.083293       2.102999       0.211602       1.397385          -0.001489
          144              H       8.657533       1.054735       5.847078       0.130166       1.350369 0.98557005E+01  0.10334733E+03                                 2.126837                            1.910901      -1.398048       2.223081                    0.992590       3.930864      11.895892       0.420411       1.389377      -0.685020       0.044876      -0.004677      -0.006282       0.045555      -0.005645      -0.003631       0.010973       0.007164      -0.049927      -0.021313       0.003924       0.017389              2.280102       3.285211      -0.198850      -0.193264       1.969221       0.150330       1.585874           0.001191
          145              H       7.916979      20.967087       6.236007       0.116721       1.308908 0.94994258E+01  0.98322321E+02                                 2.048276                            1.851552      -1.376757       2.230544                    0.992119       3.886097      11.539143       0.437266       1.353336      -0.692176      -0.018856      -0.035531      -0.006480       0.040743       0.008205       0.001042      -0.003270      -0.005866      -0.029660      -0.011083      -0.002758       0.013841              2.186492       2.141856       0.604268       0.141960       2.817448       0.243796       1.600171           0.005738
          146              H      10.182381      21.214494       5.936426       0.124125       1.174879 0.82196324E+01  0.82546092E+02                                 1.933341                            1.738546      -1.523588       2.153197                    0.991750       4.006300      11.949310       0.442294       1.378959      -0.684825       0.027736      -0.026118      -0.001871       0.038143      -0.006077      -0.009339      -0.004335       0.011385      -0.006579      -0.013567       0.000388       0.013179              2.073062       2.162004      -0.561622      -0.097601       2.600371       0.221240       1.456811           0.003017
          147              H       9.889241      25.126128       6.808889       0.133590       1.070902 0.73450780E+01  0.72223708E+02                                 1.874282                            1.687661      -1.428920       2.208693                    0.992291       3.932769      11.876563       0.428368       1.454137      -0.671062       0.021130       0.033521      -0.002961       0.039736       0.003815       0.003551      -0.006747       0.004876      -0.035480      -0.015308       0.004867       0.010441              2.012061       1.879282       0.492042      -0.011696       2.749087       0.220925       1.407815           0.001709
          148              H       7.653316      24.792780       7.166283       0.114626       1.480941 0.11262161E+02  0.12129147E+03                                 2.211140                            2.009450      -1.357387       2.238659                    0.991989       3.941305      11.828175       0.422993       1.344510      -0.695271      -0.025064       0.034975       0.001426       0.043052      -0.008120      -0.014299      -0.007457      -0.005066      -0.057822      -0.028095       0.009687       0.018408              2.344473       2.471654      -0.687843      -0.208810       2.880565       0.313364       1.681198           0.004342
          149              H       1.431985      21.685870       5.820799       0.125549       1.137118 0.81208771E+01  0.81457151E+02                                 1.913696                            1.746579      -1.498435       2.176232                    0.991829       3.924697      11.769062       0.433486       1.408656      -0.679941       0.022308      -0.037537       0.003970       0.043845      -0.007180       0.000161      -0.001013      -0.014708      -0.022502      -0.007597      -0.006477       0.014074              2.040623       2.292587      -0.648315       0.120456       2.344335      -0.120105       1.484947           0.002626
          150              H      -0.799768      21.482735       6.509308       0.121801       1.401949 0.10434032E+02  0.11073129E+03                                 2.143650                            1.939996      -1.577698       2.127879                    0.991374       4.098435      12.385505       0.426685       1.352636      -0.691191      -0.023741      -0.025039       0.010354       0.036025       0.008865      -0.012579       0.003217       0.014000      -0.001906      -0.016604      -0.001170       0.017774              2.268777       2.139281       0.403049      -0.101859       2.973187      -0.424305       1.693862           0.007369
          151              H      -1.417485      25.217278       5.371428       0.128169       1.153978 0.82138737E+01  0.82185557E+02                                 1.904985                            1.738926      -1.300359       2.274671                    0.993162       3.733549      10.988947       0.443418       1.380528      -0.687031      -0.032870       0.027504      -0.002891       0.042956      -0.015312      -0.002019      -0.012538       0.008194      -0.010546      -0.021442       0.001947       0.019495              2.022606       2.058262      -0.520833      -0.068303       2.564202      -0.102941       1.445353           0.001484
          152              H       0.759358      25.399578       4.622476       0.115197       1.580023 0.11939745E+02  0.12963342E+03                                 2.247087                            2.022990      -1.500379       2.166224                    0.991274       3.941021      11.625170       0.438895       1.285357      -0.707733       0.012842       0.030492      -0.030658       0.045107       0.002277      -0.004194      -0.025710       0.012876      -0.021730      -0.030894       0.008466       0.022428              2.391123       2.097691       0.332139      -0.160746       3.188212      -0.590664       1.887467           0.007004
          153              H       9.698561      23.435948      24.647074       0.274164       0.785172 0.55532458E+01  0.49925299E+02                                 1.437079                            1.407720      -0.994411       2.483932                    0.999949       2.772187       7.506558       0.509114       1.338187      -0.698766       0.000454       0.031183       0.028269       0.042091       0.019639      -0.018937       0.012056      -0.056656       0.023741      -0.047042       0.014613       0.032429              1.440977       1.187847       0.109557      -0.102740       1.626428       0.183385       1.508657          -0.000427
          154              H       0.758700      23.097391      13.376011       0.257709       0.818764 0.59709872E+01  0.54849577E+02                                 1.489995                            1.465245      -1.134071       2.403655                    0.999107       2.976849       8.239132       0.494508       1.348359      -0.695074      -0.013610       0.028917      -0.026646       0.041610      -0.033155      -0.007289      -0.015557      -0.010163       0.020595      -0.042062       0.009685       0.032376              1.505193       1.336361      -0.190989      -0.094823       1.438203      -0.193288       1.741015          -0.000652
          155              H      -0.289380       8.575906      16.027562       0.085547       1.876923 0.17122166E+02  0.20239897E+03                                 2.524211                            2.432119      -1.244792       2.267825                    0.993169       4.107846      12.434809       0.399958       1.295514      -0.709950       0.023402      -0.005431      -0.026215       0.035558      -0.020143      -0.003991      -0.001179      -0.009939       0.036774      -0.027256       0.011809       0.015447              2.525727       2.649875       0.110037      -0.536187       2.007323      -0.092527       2.919985           0.006013
          156              H      11.692371       7.544610      16.526863       0.080357       1.548640 0.12927281E+02  0.14326053E+03                                 2.230165                            2.109893      -1.421541       2.189643                    0.991816       4.148570      12.388474       0.427998       1.291352      -0.706471      -0.006715      -0.033056      -0.009900       0.035154      -0.009181       0.007785       0.009557       0.000512      -0.045458      -0.022426       0.005615       0.016811              2.308802       2.143101       0.510531       0.405103       2.695953       0.340980       2.087351           0.006061
          157              H       9.561355       8.432670      17.467651       0.082583       1.363213 0.11080781E+02  0.11875186E+03                                 2.081597                            1.978284      -1.392099       2.206658                    0.991769       4.107130      12.260831       0.431517       1.324458      -0.698492      -0.020889      -0.026500      -0.005209       0.034143       0.012182      -0.003205       0.004974       0.010831       0.001524      -0.015740       0.002663       0.013077              2.159855       1.917791       0.479153       0.154084       2.433531       0.335825       2.128243           0.005152
          158              H       9.352242      10.010866      17.664744       0.072029       1.575213 0.13566713E+02  0.15269263E+03                                 2.266966                            2.169679      -1.579053       2.108849                    0.990449       4.401597      13.394706       0.418230       1.301211      -0.702727      -0.027119       0.015475      -0.004011       0.031480      -0.005204       0.000295      -0.012431       0.022776      -0.000539      -0.019926       0.006272       0.013654              2.325971       2.538097      -0.655149      -0.077062       2.464878       0.066063       1.974939           0.006636
          159              H      11.094435      11.602083      16.781769       0.089264       1.366028 0.10985221E+02  0.11683650E+03                                 2.052430                            1.946983      -1.227205       2.288792                    0.993111       3.905705      11.410963       0.445030       1.294037      -0.706389      -0.018539       0.029526      -0.008151       0.035803      -0.002256       0.008606      -0.003835      -0.011111      -0.023185      -0.013978       0.002195       0.011783              2.111895       2.008571      -0.508736       0.081458       2.602512       0.066291       1.724601           0.003270
          160              H      -0.646046      10.987473      16.182608       0.090141       1.921718 0.17442345E+02  0.20727285E+03                                 2.566171                            2.455440      -1.376529       2.208841                    0.992039       4.158696      12.648209       0.397634       1.296239      -0.709399       0.020135       0.013100      -0.026491       0.035760       0.012331      -0.003484      -0.003398      -0.029485       0.029785      -0.024316       0.007306       0.017010              2.580639       2.689487       0.294374      -0.562480       2.224285      -0.145712       2.828144           0.006385
          161              H      10.702348       7.976921      14.708356       0.035017       1.529641 0.12986333E+02  0.14260311E+03                                 2.106590                            2.028330      -1.233303       2.238370                    0.994949       4.226184      12.147097       0.469507       1.188015      -0.728823       0.036422       0.006810       0.000156       0.037054       0.001708      -0.002408      -0.002239       0.020582      -0.012574      -0.009213      -0.003709       0.012922              2.146071       2.053337      -0.376805       0.144283       2.298090       0.243079       2.086787          -0.000965
          162              H       9.401686       8.315478      15.565052       0.059779       1.369972 0.11294909E+02  0.12116977E+03                                 2.052935                            1.966317      -1.310563       2.227338                    0.992889       4.165721      12.289850       0.444774       1.283676      -0.706632      -0.014422       0.008440       0.030094       0.034422       0.000080      -0.006786       0.000994       0.000397      -0.008036      -0.007757       0.001170       0.006587              2.122579       1.899329       0.245200      -0.161724       1.819185      -0.160137       2.649223          -0.000832
          163              H       0.757011      11.391136      24.255517       0.077595       1.921821 0.17297601E+02  0.20440546E+03                                 2.530264                            2.414681      -1.386250       2.206497                    0.992395       4.147059      12.434011       0.410048       1.264052      -0.716386       0.003442       0.031613       0.009905       0.033306      -0.014527       0.011193       0.012255       0.001206      -0.011856      -0.025401       0.008870       0.016531              2.534362       2.170686       0.360598       0.232815       3.193774       0.322550       2.238627           0.005499
          164              H      -0.331914      10.323380      24.749562       0.082046       2.008402 0.18191287E+02  0.21836712E+03                                 2.649034                            2.512566      -1.412081       2.198247                    0.992318       4.176117      12.748380       0.392084       1.301376      -0.708989      -0.022887       0.004170       0.022283       0.032214      -0.019725      -0.001639       0.000848      -0.010543       0.026585      -0.024866       0.008507       0.016359              2.651808       2.775036      -0.005674      -0.651549       2.073729      -0.120229       3.106660           0.005802
          165              H       0.130757       7.818059      24.515679       0.085588       1.820774 0.16566514E+02  0.19437441E+03                                 2.475287                            2.393604      -1.284836       2.256696                    0.993722       4.102368      12.403666       0.402525       1.296895      -0.709205      -0.020055      -0.015452       0.021820       0.033423       0.012497       0.000604      -0.000441      -0.023049       0.027397      -0.021584       0.009142       0.012442              2.474640       2.441335       0.187607      -0.447844       2.077204      -0.285662       2.905381           0.004795
          166              H       1.500975       7.344080      23.842937       0.075174       1.302967 0.10696901E+02  0.11414875E+03                                 2.038241                            1.956903      -1.530268       2.135588                    0.990044       4.312128      13.037184       0.427544       1.342493      -0.692981       0.017170      -0.026616       0.008128       0.032700       0.008164       0.017786      -0.000761      -0.010038      -0.048796      -0.027419       0.007127       0.020292              2.083501       2.174531      -0.530972       0.226925       2.242221      -0.125009       1.833753           0.007808
          167              H       3.157587       8.922276      23.167566       0.079999       1.353672 0.11294543E+02  0.12174055E+03                                 2.074955                            2.000732      -1.458566       2.175500                    0.990939       4.176537      12.543668       0.427562       1.329047      -0.697210       0.025919      -0.018828       0.004493       0.032350      -0.004563      -0.003992      -0.011371       0.018140       0.010719      -0.018473       0.007839       0.010634              2.112405       2.242182      -0.536780       0.011891       2.132458      -0.114935       1.962575           0.004911
          168              H       2.936504      10.503076      23.246403       0.077140       1.890953 0.17506602E+02  0.20832467E+03                                 2.515810                            2.437362      -1.503409       2.145498                    0.991745       4.350322      13.260314       0.404481       1.272534      -0.712349       0.023771       0.021081       0.006775       0.032487       0.014378      -0.002946       0.010715       0.029068       0.016635      -0.026964       0.009098       0.017866              2.520386       2.364652       0.601416       0.080430       2.947197       0.113490       2.249308           0.006979
          169              H       2.564748       7.708679      25.890071       0.073370       1.186555 0.93716810E+01  0.96341681E+02                                 1.894713                            1.816345      -1.173427       2.301234                    0.994059       3.997693      11.698484       0.451335       1.320111      -0.698881      -0.025136      -0.020206      -0.005368       0.032694       0.005298       0.004791      -0.002500       0.011826      -0.005492      -0.009406      -0.000625       0.010031              1.930030       1.507256       0.210773       0.159812       2.434850      -0.030646       1.847984          -0.000673
          170              H       3.708878       8.716537      25.380258       0.074983       1.427173 0.11936962E+02  0.12753038E+03                                 2.003199                            1.947376      -0.784242       2.474692                    0.998851       3.649636      10.133272       0.481226       1.191344      -0.732981       0.016548       0.015834      -0.022647       0.032209       0.001865      -0.003202      -0.008720      -0.004963      -0.003252      -0.008309      -0.002556       0.010865              2.017040       2.195316       0.012245      -0.381166       1.555181      -0.061754       2.300624          -0.000585
          171              H       2.611008       7.206053       1.794856       0.098357       1.205479 0.88685660E+01  0.90034534E+02                                 1.908356                            1.764865      -1.314469       2.238058                    0.993722       3.958751      11.559910       0.458089       1.317045      -0.698402      -0.010096      -0.030762      -0.007002       0.033125       0.004473       0.003952      -0.002064      -0.014168       0.014047      -0.011876       0.005077       0.006799              1.977523       1.508708       0.427313       0.121608       2.598827       0.199208       1.825034          -0.000156
          172              H       3.181015       7.568048       4.062733       0.107136       1.353671 0.10377812E+02  0.11001601E+03                                 2.092983                            1.934717      -1.515058       2.148465                    0.990452       4.157916      12.569679       0.427165       1.352571      -0.691010       0.003414      -0.026538       0.021298       0.034198      -0.000506       0.011227       0.002361      -0.032369       0.010175      -0.022762       0.007658       0.015104              2.182765       1.645568       0.265497      -0.064162       2.417350      -0.540527       2.485378           0.006287
          173              H       4.539082      11.417179       3.219178       0.158364       1.135779 0.80081187E+01  0.77586484E+02                                 1.726265                            1.604094      -0.976305       2.442377                    0.998570       3.110710       8.279245       0.524675       1.204926      -0.729433       0.017149       0.039968       0.012980       0.045387       0.011628       0.003146      -0.002846      -0.027590      -0.014742      -0.016883      -0.003717       0.020600              1.784014       1.526610       0.394470       0.188485       2.174743       0.311535       1.650689           0.000059
          174              H       3.902131      10.846841       1.040648       0.069892       1.452939 0.11577718E+02  0.12209793E+03                                 1.956867                            1.863817      -1.044840       2.346929                    0.997660       3.698319      10.025809       0.516186       1.125162      -0.747506       0.007471       0.026052      -0.019858       0.033599       0.010812       0.001944       0.002525      -0.023449       0.019958      -0.019306       0.005391       0.013916              1.968162       1.551245       0.184708       0.036338       2.054499      -0.391827       2.298740          -0.000001
          175              H       6.367074      10.133267      12.563990       0.121448       1.265104 0.95420110E+01  0.96311362E+02                                 1.832672                            1.733368      -1.010201       2.402634                    0.997899       3.327562       8.955310       0.513920       1.180790      -0.735237      -0.039779       0.018588       0.003902       0.044080      -0.011969      -0.007053       0.003579       0.017224       0.009039      -0.016252      -0.001292       0.017543              1.854086       2.243540      -0.421966       0.029709       1.618043       0.010381       1.700673           0.000061
          176              H       7.568570       9.521261      14.548054       0.125148       1.172423 0.85870971E+01  0.84460082E+02                                 1.740477                            1.643137      -0.902089       2.456225                    0.998758       3.249497       8.646883       0.528163       1.179051      -0.735143      -0.016097       0.006397       0.034143       0.038285      -0.013222      -0.003528      -0.000784       0.023552       0.040672      -0.024607       0.009100       0.015507              1.789358       1.595989      -0.113583      -0.193619       1.390080       0.133560       2.382006          -0.000033
          177              H      10.588245       8.112343      12.224991       0.112996       1.199391 0.91539451E+01  0.91810100E+02                                 1.787257                            1.711747      -0.958587       2.416878                    0.998332       3.404154       9.253590       0.508770       1.200334      -0.729277       0.035426      -0.014931      -0.006167       0.038936      -0.013305      -0.003344       0.003816       0.025660       0.024818      -0.022779       0.005954       0.016824              1.799814       1.999444      -0.361169      -0.032611       1.696648       0.071735       1.703350          -0.000388
          178              H       9.430044       8.685286      10.230415       0.117404       1.171410 0.86556096E+01  0.87311481E+02                                 1.879803                            1.752106      -1.235147       2.290528                    0.995158       3.771856      10.967129       0.456539       1.330009      -0.696924       0.018440      -0.002404      -0.034350       0.039061      -0.008965      -0.006612      -0.003205       0.027622       0.014030      -0.019840       0.003116       0.016724              1.962935       1.681892      -0.117322      -0.262267       1.548837       0.097891       2.658077           0.002003
          179              H       6.323390      19.941000       4.722336       0.118813       1.250939 0.90261104E+01  0.92696086E+02                                 2.016855                            1.824754      -1.482920       2.177487                    0.991345       3.997502      12.016871       0.431128       1.383373      -0.684980       0.030645       0.023801      -0.013621       0.041124       0.007789       0.000482      -0.008000       0.003405      -0.006883      -0.011838       0.000759       0.011080              2.161129       2.372600       0.657874      -0.321065       2.435528      -0.320446       1.675259           0.004364
          180              H       6.826628      17.818508       5.416102       0.115897       1.121087 0.78631740E+01  0.78517436E+02                                 1.912463                            1.730299      -1.549790       2.139700                    0.990713       4.098265      12.405023       0.429598       1.427828      -0.675244       0.025875      -0.021255       0.004443       0.033779      -0.015371       0.003294       0.002523      -0.013413      -0.000310      -0.017692       0.000865       0.016828              2.042344       2.775260      -0.416882      -0.096094       1.880116      -0.097915       1.471657           0.007588
          181              H       2.918937      17.102330       6.046798       0.142913       0.902040 0.60676900E+01  0.57005156E+02                                 1.690309                            1.549156      -1.351309       2.258039                    0.993267       3.726230      11.078244       0.439559       1.483195      -0.666291      -0.030682      -0.023238       0.007743       0.039260       0.001329       0.000906      -0.003763      -0.000942      -0.008169      -0.005189       0.001066       0.004122              1.793735       2.135662       0.374075      -0.256169       1.863085      -0.212041       1.382458          -0.001675
          182              H       2.468942      19.250864       5.395079       0.122215       1.168891 0.82491514E+01  0.83173839E+02                                 1.959359                            1.766462      -1.487435       2.177478                    0.991674       3.977681      12.008439       0.428250       1.418505      -0.677900      -0.041521       0.008437      -0.005741       0.042757      -0.004700       0.005192      -0.007997       0.000346      -0.043824      -0.017737       0.002775       0.014962              2.108855       2.997723      -0.297716      -0.041027       1.868710      -0.014926       1.460133           0.002732
          183              H       3.913028      12.961519       7.063795       0.122718       1.197771 0.85635848E+01  0.87020695E+02                                 1.976366                            1.790145      -1.526941       2.161000                    0.991367       3.995393      12.048013       0.429524       1.403305      -0.680781      -0.035936      -0.030291      -0.002834       0.047085       0.010504       0.006328      -0.003254       0.012417      -0.017618      -0.013960      -0.001919       0.015879              2.118983       2.340844       0.672537      -0.146479       2.514461      -0.129400       1.501645           0.002033
          184              H       3.415925      15.128283       6.151914       0.117600       1.249924 0.91283331E+01  0.94116471E+02                                 2.018984                            1.837992      -1.525808       2.150812                    0.991240       4.081763      12.339854       0.428060       1.387801      -0.683660      -0.025870       0.015009      -0.021090       0.036597      -0.008708       0.013511       0.000667      -0.016691       0.002308      -0.020333       0.005825       0.014508              2.141885       2.879204      -0.351122       0.203244       2.014751      -0.113425       1.531699           0.007437
          185              H       7.263534      16.128328       6.561866       0.141133       1.002296 0.68959306E+01  0.66727051E+02                                 1.798995                            1.641025      -1.391494       2.239737                    0.992827       3.763461      11.263915       0.432243       1.464431      -0.670070       0.030668       0.026959      -0.004731       0.041106       0.002067      -0.000453      -0.001294      -0.002899      -0.029637      -0.009987       0.002418       0.007570              1.917499       2.252115       0.492553      -0.083293       2.102998      -0.211602       1.397385          -0.001489
          186              H       7.764570      14.076153       7.292422       0.130166       1.350370 0.98557111E+01  0.10334748E+03                                 2.126839                            1.910902      -1.398049       2.223081                    0.992590       3.930867      11.895907       0.420411       1.389378      -0.685020       0.044876      -0.004677       0.006282       0.045555      -0.005645       0.003631      -0.010973       0.007164      -0.049928      -0.021313       0.003924       0.017389              2.280105       3.285215      -0.198850       0.193264       1.969223      -0.150331       1.585875           0.001193
          187              H       8.809942       7.945669       6.903493       0.116721       1.308909 0.94994366E+01  0.98322463E+02                                 2.048278                            1.851553      -1.376758       2.230543                    0.992119       3.886099      11.539152       0.437266       1.353336      -0.692176      -0.018856      -0.035531       0.006480       0.040743       0.008205      -0.001042       0.003270      -0.005866      -0.029660      -0.011083      -0.002758       0.013841              2.186493       2.141857       0.604268      -0.141960       2.817451      -0.243796       1.600172           0.005740
          188              H      11.075344       8.193076       7.203074       0.124125       1.174880 0.82196363E+01  0.82546141E+02                                 1.933341                            1.738547      -1.523589       2.153196                    0.991750       4.006301      11.949314       0.442294       1.378959      -0.684825       0.027736      -0.026118       0.001871       0.038143      -0.006077       0.009339       0.004335       0.011385      -0.006579      -0.013567       0.000388       0.013179              2.073063       2.162005      -0.561622       0.097601       2.600371      -0.221240       1.456811           0.003019
          189              H      10.782204      12.104710       6.330611       0.133590       1.070902 0.73450795E+01  0.72223731E+02                                 1.874282                            1.687662      -1.428921       2.208693                    0.992291       3.932771      11.876572       0.428368       1.454138      -0.671062       0.021130       0.033521       0.002961       0.039736       0.003815      -0.003551       0.006747       0.004875      -0.035480      -0.015308       0.004867       0.010441              2.012062       1.879282       0.492042       0.011696       2.749087      -0.220925       1.407815           0.001710
          190              H       8.546279      11.771362       5.973217       0.114626       1.480946 0.11262204E+02  0.12129206E+03                                 2.211145                            2.009455      -1.357391       2.238657                    0.991989       3.941313      11.828209       0.422993       1.344511      -0.695271      -0.025064       0.034975      -0.001426       0.043052      -0.008120       0.014299       0.007457      -0.005066      -0.057823      -0.028096       0.009688       0.018408              2.344478       2.471661      -0.687845       0.208810       2.880573      -0.313366       1.681202           0.004344
          191              H       2.324948       8.664452       7.318702       0.125548       1.137118 0.81208785E+01  0.81457167E+02                                 1.913696                            1.746579      -1.498436       2.176232                    0.991829       3.924698      11.769065       0.433486       1.408656      -0.679941       0.022308      -0.037537      -0.003970       0.043845      -0.007180      -0.000161       0.001013      -0.014708      -0.022502      -0.007597      -0.006477       0.014074              2.040623       2.292588      -0.648316      -0.120455       2.344336       0.120105       1.484947           0.002628
          192              H       0.093195       8.461317       6.630192       0.121801       1.401948 0.10434028E+02  0.11073125E+03                                 2.143650                            1.939996      -1.577698       2.127879                    0.991374       4.098434      12.385502       0.426685       1.352636      -0.691191      -0.023741      -0.025039      -0.010354       0.036025       0.008865       0.012579      -0.003217       0.014000      -0.001906      -0.016604      -0.001170       0.017774              2.268777       2.139281       0.403049       0.101859       2.973187       0.424305       1.693862           0.007371
          193              H      -0.524522      12.195860       7.768072       0.128169       1.153978 0.82138762E+01  0.82185589E+02                                 1.904986                            1.738926      -1.300360       2.274671                    0.993162       3.733550      10.988951       0.443418       1.380528      -0.687031      -0.032870       0.027504       0.002891       0.042956      -0.015312       0.002019       0.012538       0.008194      -0.010546      -0.021442       0.001947       0.019495              2.022606       2.058262      -0.520833       0.068303       2.564203       0.102941       1.445354           0.001486
          194              H       1.652321      12.378160       8.517024       0.115197       1.580027 0.11939776E+02  0.12963386E+03                                 2.247091                            2.022993      -1.500381       2.166222                    0.991274       3.941026      11.625192       0.438894       1.285357      -0.707732       0.012842       0.030492       0.030658       0.045107       0.002277       0.004194       0.025710       0.012876      -0.021730      -0.030894       0.008466       0.022428              2.391128       2.097694       0.332140       0.160746       3.188218       0.590665       1.887470           0.007008
          195              H      10.591524      10.414530      14.771426       0.274164       0.785172 0.55532414E+01  0.49925247E+02                                 1.437077                            1.407719      -0.994411       2.483932                    0.999949       2.772186       7.506553       0.509115       1.338187      -0.698766       0.000454       0.031183      -0.028269       0.042091       0.019639       0.018937      -0.012056      -0.056655       0.023742      -0.047042       0.014613       0.032429              1.440976       1.187846       0.109557       0.102740       1.626427      -0.183385       1.508656          -0.000422
          196              H       1.651663      10.075973      26.042489       0.257709       0.818764 0.59709892E+01  0.54849613E+02                                 1.489996                            1.465246      -1.134070       2.403655                    0.999107       2.976850       8.239142       0.494507       1.348361      -0.695074      -0.013610       0.028917       0.026646       0.041610      -0.033155       0.007289       0.015557      -0.010163       0.020595      -0.042062       0.009685       0.032376              1.505194       1.336363      -0.190989       0.094823       1.438204       0.193288       1.741016          -0.000650
          197              C      -0.829828      17.641417       9.544533      -0.049985      24.332530 0.36461001E+03  0.83826193E+04                                 7.507827                            6.420086      -0.484142       1.831406                    0.998017      30.317479      92.505724       0.628450       0.423920      -1.036772      -0.047463       0.012946      -0.094092       0.106178      -0.080916       0.025130       0.034774      -0.002852       0.095646      -0.109545       0.042431       0.067114              8.391737       7.866977      -0.146697       2.434270       6.785664       0.549903      10.522571           0.023228
          198              C       1.297853      16.763774       8.572210      -0.052900      24.205201 0.36563077E+03  0.84255310E+04                                 7.539637                            6.479666      -0.557334       1.803725                    0.998199      30.628619      94.056911       0.617245       0.430620      -1.031053      -0.046761       0.012760      -0.091677       0.103702       0.015255       0.018163      -0.011067       0.139938       0.130698      -0.094626       0.030325       0.064301              8.380414       8.158863       0.213421       0.799303       6.382140       0.331425      10.600239           0.024561
          199              C       0.217943      16.500741       9.531393       0.187027      26.758558 0.39517577E+03  0.92177580E+04                                 8.819109                            7.382490      -0.661218       1.818223                    0.996155      27.087780      81.727173       0.507720       0.517186      -0.992086       0.012576       0.014137       0.011902       0.022353       0.019455       0.059869       0.015144       0.000315       0.180644      -0.063581      -0.030496       0.094077             10.808060       9.492739       1.153391       2.943400       8.621248       1.270346      14.310193          -0.003171
          200              C      -0.443982      15.167348       9.399998      -0.056287      25.544425 0.38383508E+03  0.89230609E+04                                 7.752904                            6.579596      -0.470110       1.829129                    0.998530      30.580186      93.290835       0.622948       0.422946      -1.039188      -0.046460      -0.011466      -0.094041       0.105516       0.044376       0.060924      -0.026181      -0.085175       0.128192      -0.111400       0.040139       0.071261              8.663664       7.368984       1.018033       1.767880       8.932239       0.616204       9.689771           0.024436
          201              C       1.323121      17.388802      11.428737      -0.042775      26.545168 0.31157290E+03  0.68563270E+04                                 7.969312                            5.877420      -0.317324       1.894328                    0.998935      28.528367      83.920168       0.669467       0.415762      -1.046514      -0.031872      -0.103788      -0.004464       0.108663      -0.013457      -0.008939      -0.018947       0.080230       0.095071      -0.062482       0.023861       0.038620             10.628278       8.511234       1.339619       5.543833       7.458175       2.162813      15.915426          -0.000630
          202              C      10.975790      15.529343       2.225831      -0.047482      23.974627 0.34420549E+03  0.78150874E+04                                 7.386089                            6.175190      -0.448752       1.839955                    0.998396      30.296737      92.432455       0.649346       0.415446      -1.040059       0.050186      -0.010406       0.094739       0.107714      -0.080242       0.033787       0.036277      -0.011884       0.095442      -0.113232       0.047974       0.065258              8.189482       7.511850      -0.986441       1.891315       6.831630      -0.094392      10.224964           0.021940
          203              C      10.533844      18.019038       2.478110      -0.063062      25.492421 0.39408705E+03  0.92248832E+04                                 7.769407                            6.705841      -0.473874       1.828483                    0.997911      30.820972      94.448380       0.611493       0.427903      -1.035837       0.048726       0.005839       0.102849       0.113957       0.050865       0.066021      -0.027392      -0.072590       0.062126      -0.111334       0.049434       0.061900              8.669782       7.569422       0.207148       2.565848       7.367603      -0.292609      11.072321           0.023682
          204              C       9.906458      16.602308       2.207436       0.181687      29.372825 0.41885161E+03  0.98732799E+04                                 9.029460                            7.325536      -0.621715       1.830565                    0.995936      26.937045      80.631720       0.540823       0.480452      -1.014611      -0.021352       0.007320      -0.022013       0.031529      -0.027838       0.049966      -0.004846       0.021000       0.122375      -0.058554      -0.016350       0.074904             11.302257       9.719983      -0.889352       3.542936       7.784159      -0.900618      16.402630          -0.003906
          205              C       8.831434      16.401778       3.213922      -0.066620      24.368360 0.37385753E+03  0.86568295E+04                                 7.526978                            6.510190      -0.489948       1.821503                    0.998407      30.873091      94.810159       0.622216       0.425121      -1.035128       0.041675       0.014800       0.100220       0.109544       0.025154       0.020472      -0.011898       0.148499       0.157998      -0.106176       0.034878       0.071299              8.315455       7.674919       0.151059       0.561978       6.190088      -0.582790      11.081359           0.023246
          206              C       8.423869      17.396614       0.341627      -0.032273      27.055769 0.32294009E+03  0.71344760E+04                                 8.035239                            5.982880      -0.169722       1.955891                    0.998759      27.669092      80.225066       0.667016       0.415652      -1.051856       0.064942      -0.061968       0.011583       0.090508       0.007878       0.025935      -0.011154       0.001006       0.110605      -0.036167      -0.011878       0.048046             10.534915       7.702577      -0.794841       4.343096       6.791995      -0.761966      17.110174          -0.000668
          207              C       8.123108      17.005972      25.201561       0.104610      41.335521 0.41478510E+03  0.95878597E+04                                10.603862                            6.845041      -0.138579       1.970649                    0.999248      26.206972      73.452664       0.625529       0.423604      -1.065162       0.009442      -0.006991       0.044230       0.045764      -0.010446       0.024170      -0.013131       0.003803       0.061546      -0.023164      -0.016393       0.039557             15.308002       7.894455       2.015014       6.754685       9.780365       1.531798      28.249186           0.000116
          208              C       8.330385      17.995600      24.223982      -0.155290      38.671363 0.47803556E+03  0.11542374E+05                                10.046791                            7.324246       0.169405       2.015571                    0.999377      30.620237      90.071796       0.602801       0.420821      -1.058289      -0.024758      -0.007534      -0.030895       0.040301       0.003187       0.005933       0.024456      -0.000898      -0.074525      -0.037182       0.010248       0.026934             12.452015       6.093067       1.935771       2.859012      11.040095      -0.645030      20.222883           0.000036
          209              C       7.990026      17.800278      22.867986      -0.131006      39.004661 0.48034472E+03  0.11670014E+05                                10.232703                            7.451496      -0.150886       1.914454                    0.999311      31.052631      93.127227       0.581598       0.433476      -1.045266      -0.021684      -0.010086       0.024895       0.034521      -0.011347       0.014589      -0.005083      -0.032674      -0.006585      -0.025839       0.001207       0.024632             12.567441       7.114917       3.160636       3.404988      11.684804       1.716756      18.902602           0.003218
          210              C       7.432145      16.573661      22.515847       0.000053      37.823075 0.42145313E+03  0.97978450E+04                                 9.883518                            6.863584      -0.072539       1.990761                    0.999138      27.013021      76.358801       0.628551       0.419164      -1.066125       0.015474       0.012634       0.068745       0.071589      -0.022769      -0.001682       0.009837       0.012602       0.023791      -0.028888       0.005556       0.023332             12.696792       7.351475       2.905785       4.694745      10.817076       1.775553      19.921827           0.000064
          211              C       7.154114      15.469445      23.309473      -0.098953      34.454616 0.42383852E+03  0.98909935E+04                                 9.200187                            6.869578       0.114717       2.014874                    0.999621      28.837814      82.317511       0.628602       0.417533      -1.064599      -0.002168      -0.001724       0.000427       0.002803      -0.007026       0.000125      -0.002644      -0.005735       0.002588      -0.008234       0.000336       0.007898             10.915135       6.402949       2.507779       3.167603      10.250626       1.452484      16.091832          -0.000022
          212              C       7.557905      15.886130      24.597144      -0.139319      38.446307 0.44890536E+03  0.10651649E+05                                 9.879139                            7.040222       0.109889       1.991231                    0.999772      30.283370      87.813130       0.623440       0.414047      -1.064419      -0.003955       0.030663      -0.057140       0.064968       0.002698      -0.015647      -0.050190      -0.035393       0.029683      -0.043428      -0.020038       0.063466             12.311909       7.203790       2.905342       4.799436      10.016301       3.286993      19.715636           0.000214
          213              C       6.965590      16.422612      21.149339       0.581769      25.426242 0.26498165E+03  0.56024515E+04                                 8.152180                            5.847962      -0.230580       1.973238                    0.999188      23.329853      67.378866       0.598576       0.483977      -1.007010      -0.036731      -0.008102      -0.047038       0.060227      -0.007558      -0.065027      -0.005554       0.102173      -0.228551      -0.099382      -0.012531       0.111914             10.248183       6.379174       0.863209       4.084060       8.675853       1.117608      15.689522           0.000085
          214              C       4.297780      16.235104      16.314003       0.578332      25.791311 0.26540358E+03  0.55952471E+04                                 8.145850                            5.795776      -0.149935       1.994608                    0.999478      23.221287      66.256164       0.612133       0.474622      -1.015256       0.011682      -0.014382       0.042800       0.046638       0.053613      -0.041088      -0.007756      -0.105452      -0.217176      -0.096227      -0.018131       0.114359             10.497898      10.043345      -2.335985       4.291512       5.785103      -1.471643      15.665247          -0.000004
          215              C       3.568305      16.555431      15.060495      -0.020178      40.430232 0.45683135E+03  0.10796452E+05                                10.263464                            7.107312      -0.048188       1.988561                    0.999066      27.532218      77.525997       0.625021       0.414654      -1.072977      -0.019395       0.012584      -0.035241       0.042148      -0.006741      -0.002251      -0.003199       0.015021      -0.029848      -0.012056      -0.003048       0.015104             13.704741      11.830815      -3.012256       5.687010       6.674294      -1.944799      22.609115           0.000226
          216              C       4.095356      16.321045      13.791219      -0.091648      36.047650 0.44451424E+03  0.10516278E+05                                 9.552616                            7.067269      -0.027370       1.959226                    0.999547      29.553923      85.430758       0.614442       0.421356      -1.060306      -0.023454       0.014786      -0.008407       0.028972      -0.020217       0.000176       0.005684       0.030653      -0.047688      -0.021928      -0.011506       0.033433             11.711800      10.058651      -2.405743       3.548850       6.081220      -1.099890      18.995528          -0.000042
          217              C       3.375769      16.688249      12.590269      -0.166536      35.137433 0.45832314E+03  0.10913889E+05                                 9.321234                            7.127986       0.106931       1.995025                    0.999581      30.188538      87.227957       0.618736       0.415713      -1.065087       0.024404      -0.012278       0.022118       0.035149      -0.003490      -0.011247       0.007318       0.042946       0.096089      -0.038377       0.001351       0.037026             11.171041      11.062232      -2.604395       4.067342       5.975091      -1.230149      16.475800           0.000348
          218              C       2.155691      17.284630      12.729548       0.103094      38.199597 0.42994510E+03  0.10041372E+05                                10.135798                            7.010065      -0.194658       1.949258                    0.999294      26.622838      75.334468       0.611876       0.428610      -1.060610      -0.017395      -0.008597      -0.001720       0.019479       0.014466       0.032049      -0.006040       0.002182       0.044001      -0.037540      -0.000684       0.038224             14.044958      11.520619      -1.591439       6.215880       6.399102       0.824556      24.215154           0.000260
          219              C       1.588798      17.526829      13.998823      -0.178775      37.783439 0.48005019E+03  0.11563969E+05                                 9.764474                            7.268713       0.168897       2.007221                    0.999840      30.781428      89.444934       0.616064       0.412724      -1.067050       0.019066      -0.016981       0.016381       0.030335      -0.026715      -0.005172       0.014229       0.074339      -0.040995      -0.043827      -0.010085       0.053912             12.173576       9.040388      -2.247035       2.750214       6.810132      -0.148805      20.670208           0.000029
          220              C       2.267472      17.183063      15.197146      -0.121174      37.378904 0.49585835E+03  0.12074576E+05                                 9.832620                            7.490954      -0.035871       1.944474                    0.999587      30.773996      90.706852       0.592712       0.424373      -1.056784       0.007091      -0.009991      -0.020384       0.023782      -0.001638      -0.014688      -0.007493       0.035736       0.044252      -0.027143      -0.000727       0.027870             11.904786      10.960740      -3.003740       3.497032       6.850329      -1.533009      17.903288           0.001251
          221              C       5.687522       6.687800      21.280734      -0.041591      33.444840 0.39063194E+03  0.89852472E+04                                 9.229136                            6.717427       0.095284       2.035910                    0.998646      27.824563      80.398927       0.614716       0.433181      -1.048602       0.029708       0.002467       0.002837       0.029945       0.005236       0.012621      -0.008120      -0.015520       0.106032      -0.030251      -0.008611       0.038862             11.154324      12.567955      -1.065347      -1.022440      15.303482      -2.763799       5.591534           0.003827
          222              C       5.395739       7.943065      20.865526      -0.164476      38.426461 0.44136475E+03  0.10484832E+05                                10.041013                            7.103089      -0.108532       1.938894                    0.998950      30.167298      89.081939       0.601470       0.428675      -1.049547       0.007484      -0.006507      -0.008676       0.013177      -0.036621       0.025235       0.024750      -0.023934       0.121560      -0.069887       0.017567       0.052319             12.337206      13.466451      -0.339206      -1.302663      17.396062      -3.636386       6.149105           0.006517
          223              C       6.341727       8.802479      20.460829       0.088184      36.551894 0.38253840E+03  0.86350990E+04                                 9.504473                            6.466019       0.111239       2.052851                    0.999182      25.568428      70.013076       0.662039       0.409855      -1.077748      -0.003319      -0.004502      -0.002738       0.006227       0.000542       0.012710       0.000847       0.016205      -0.027569      -0.015044      -0.003514       0.018558             12.306659      12.913221      -1.433196      -0.737876      18.153290      -3.927061       5.853468           0.001340
          224              C       7.691459       8.359750      20.489736      -0.142676      37.875175 0.45896849E+03  0.10983634E+05                                10.019376                            7.293127      -0.082349       1.960929                    0.998159      29.539967      86.864626       0.588934       0.434586      -1.048484       0.006390       0.000121       0.004023       0.007551       0.013152       0.004639       0.014503      -0.001197       0.070393      -0.025941      -0.004732       0.030673             12.229665      15.634555      -1.853849      -0.821805      15.324518      -2.652885       5.729921           0.000204
          225              C       7.950666       7.101881      20.891805      -0.007681      33.178442 0.37957442E+03  0.86974653E+04                                 9.300590                            6.720692      -0.087309       1.988327                    0.997981      27.456660      80.052819       0.599029       0.446234      -1.037376      -0.022434      -0.007354       0.015651       0.028325       0.010631       0.016784      -0.001466       0.003663       0.052307      -0.023525      -0.002837       0.026363             11.265320      13.534022       0.891091      -1.269441      14.782115      -2.585967       5.479824           0.002902
          226              C       6.057571      10.214000      20.029854       0.079366      36.151930 0.37972709E+03  0.85644160E+04                                 9.437068                            6.445616       0.083949       2.043088                    0.999167      25.699842      70.573652       0.661898       0.410288      -1.076386      -0.008862       0.001109       0.003130       0.009464      -0.006500      -0.002172       0.001093       0.026812      -0.002592      -0.014492      -0.001177       0.015668             12.176769      12.768495      -1.189768       0.923733      18.141581      -3.694051       5.620233           0.001574
          227              C       6.711779      12.443267      19.343972      -0.044400      36.315245 0.43812259E+03  0.10343489E+05                                 9.763231                            7.120215       0.004029       1.998861                    0.998541      28.431829      82.514812       0.597878       0.433932      -1.050922      -0.012590       0.001503       0.021658       0.025097       0.011176       0.018913       0.000642      -0.020638       0.061792      -0.031327       0.002562       0.028765             12.027058      12.870794      -0.467933       0.989796      17.501584      -2.786275       5.708796           0.002863
          228              C       7.007849      11.125500      19.880063      -0.172914      39.438989 0.46922012E+03  0.11296641E+05                                10.173966                            7.283723      -0.083341       1.938851                    0.999013      30.719033      90.747515       0.600029       0.423996      -1.054458      -0.006240       0.023850       0.012741       0.027750      -0.031210       0.028300       0.016645      -0.038899       0.085713      -0.062845       0.022457       0.040389             12.572162      13.392782       0.103330       0.572259      18.464464      -3.250628       5.859241           0.007167
          229              C       4.743093      10.562974      19.648808      -0.131807      37.828341 0.44148219E+03  0.10496066E+05                                10.064482                            7.193074      -0.177020       1.929997                    0.998257      29.603508      87.663450       0.586200       0.439488      -1.042261       0.005300      -0.004693       0.007753       0.010499       0.009802      -0.021860       0.013605       0.004313       0.070631      -0.032751      -0.002987       0.035738             12.414610      15.245771      -1.717081       1.242006      15.972265      -3.539085       6.025795           0.000759
          230              C       4.455060      11.763549      19.199437      -0.045575      34.451061 0.38162643E+03  0.87392683E+04                                 9.407955                            6.636621       0.068241       2.027124                    0.999013      27.823045      80.583364       0.617992       0.432800      -1.047369       0.026117       0.016082      -0.002628       0.030784       0.006504      -0.008363      -0.007862       0.005202       0.008757      -0.009367      -0.006335       0.015702             11.682266      13.018848       1.255842       0.349627      16.433950      -3.387117       5.593999           0.002903
          231              C       2.083748      17.263796      19.543692       0.012108      31.792641 0.37085749E+03  0.84361030E+04                                 8.990837                            6.594187      -0.101495       1.983288                    0.998192      27.239498      78.752070       0.612385       0.439690      -1.042746       0.014216      -0.020773      -0.001771       0.025234      -0.001984      -0.004104       0.038005       0.012579       0.081368      -0.041042      -0.007640       0.048682             10.839674      15.512984      -0.001674       1.080400      11.631241      -1.731953       5.374797           0.005192
          232              C       0.756511      17.091913      19.320321      -0.163611      38.186876 0.44742889E+03  0.10657769E+05                                10.022797                            7.164241      -0.150290       1.929357                    0.998696      30.058690      88.679291       0.597745       0.430177      -1.049361       0.008506      -0.008104       0.012263       0.016983      -0.035184      -0.011478       0.030326       0.022701       0.108412      -0.058732       0.000896       0.057836             12.317119      17.812543       1.540217       0.965721      13.853469      -1.245964       5.285344           0.004938
          233              C       0.117101      15.888734      19.430693       0.097381      36.007185 0.38537017E+03  0.87136229E+04                                 9.448568                            6.515478       0.144548       2.070227                    0.999217      25.373266      69.499112       0.655752       0.413091      -1.075810      -0.004308       0.001380      -0.001907       0.004909      -0.009833      -0.005028       0.012094      -0.012272      -0.025004      -0.014287      -0.007170       0.021458             12.118378      19.152350       1.396856       2.255738      11.962880      -1.220275       5.239904           0.002539
          234              C       0.912184      14.802748      19.840645      -0.159601      38.299983 0.46067392E+03  0.11048267E+05                                10.066091                            7.281688      -0.074978       1.954209                    0.998623      30.082913      88.913569       0.591703       0.431620      -1.048988       0.000292       0.001660      -0.018473       0.018550       0.018310      -0.026611       0.042005       0.009467       0.032934      -0.059381       0.013077       0.046305             12.247528      17.104118       0.502557       1.928358      14.055096      -1.992883       5.583370           0.005165
          235              C       2.222330      15.013695      20.079784      -0.015387      32.392320 0.37293966E+03  0.85251388E+04                                 9.145324                            6.644799      -0.099974       1.977993                    0.998014      27.864892      81.686433       0.603513       0.443973      -1.036587       0.002641       0.029315      -0.024033       0.038000      -0.009260       0.010278       0.033681      -0.008116       0.047551      -0.036611      -0.004616       0.041227             11.030352      15.445706       1.857835       1.244258      12.643981      -1.394626       5.001370           0.004656
          236              C       9.586354      16.646581      18.855182      -0.037207      31.748743 0.38712065E+03  0.88773642E+04                                 8.934719                            6.703370       0.054370       2.030382                    0.998368      27.446968      78.982259       0.613617       0.435283      -1.048164       0.005452      -0.015307      -0.012390       0.020434      -0.001660      -0.008797      -0.022784      -0.013267       0.090216      -0.026216      -0.015282       0.041499             10.612445      15.412508       0.024768       1.313061      11.074519       1.952135       5.350310           0.003379
          237              C      10.908944      16.771586      19.259879      -0.138873      36.334123 0.44123855E+03  0.10456549E+05                                 9.647690                            7.063550      -0.027244       1.970970                    0.999043      29.637108      86.744070       0.609519       0.424037      -1.054874       0.002002      -0.001268      -0.015143       0.015327       0.029276      -0.003089      -0.038047       0.012546       0.083331      -0.054394       0.000493       0.053902             11.629863      16.852614      -1.009140       1.201435      12.627369       1.853914       5.409605           0.009280
          238              C      11.757031      15.696017      19.083810       0.101714      33.923026 0.35523190E+03  0.78934456E+04                                 9.117605                            6.281231       0.073731       2.054724                    0.999398      25.053157      68.682934       0.661824       0.416494      -1.070457       0.004935      -0.004225       0.004047       0.007654      -0.005675      -0.003137      -0.025917      -0.022243       0.024344      -0.023220      -0.010354       0.033574             11.590808      17.828663       0.768820       2.005190      11.767495       1.877933       5.176266           0.005431
          239              C      11.267344      14.602218      18.587137      -0.154818      35.993328 0.42332495E+03  0.99530361E+04                                 9.598346                            6.949700      -0.149907       1.926577                    0.999166      29.875069      87.797171       0.608884       0.427848      -1.049936      -0.005342       0.009042      -0.000183       0.010503      -0.047753      -0.013320      -0.003640       0.047618       0.153628      -0.079749       0.024551       0.055198             11.555333      15.598821       1.040754       2.563247      13.416137       1.984439       5.651041           0.004838
          240              C       9.970004      14.472004      18.161417      -0.061565      33.612559 0.38814433E+03  0.89057266E+04                                 9.155234                            6.629137       0.000659       1.995474                    0.998565      28.170309      81.056562       0.628750       0.424573      -1.054830      -0.004203       0.034446      -0.017765       0.038984       0.003549       0.006157       0.027057       0.066768       0.082786      -0.055974       0.017107       0.038867             11.065499      15.369548      -1.479748       1.597153      12.284314       2.052627       5.542635           0.010214
          241              C       0.063135       4.619999       3.594967      -0.049985      24.332513 0.36460964E+03  0.83826093E+04                                 7.507822                            6.420081      -0.484142       1.831406                    0.998017      30.317480      92.505743       0.628450       0.423920      -1.036772      -0.047463       0.012946       0.094092       0.106178      -0.080915      -0.025130      -0.034774      -0.002852       0.095646      -0.109545       0.042431       0.067114              8.391732       7.866971      -0.146696      -2.434261       6.785658      -0.549902      10.522567           0.023231
          242              C       2.190816       3.742356       4.567290      -0.052900      24.205201 0.36563074E+03  0.84255302E+04                                 7.539637                            6.479666      -0.557333       1.803725                    0.998199      30.628615      94.056890       0.617245       0.430620      -1.031053      -0.046761       0.012760       0.091677       0.103702       0.015255      -0.018163       0.011067       0.139937       0.130698      -0.094626       0.030325       0.064301              8.380414       8.158862       0.213420      -0.799304       6.382139      -0.331425      10.600242           0.024561
          243              C       1.110906       3.479323       3.608107       0.187027      26.758562 0.39517587E+03  0.92177608E+04                                 8.819109                            7.382490      -0.661218       1.818223                    0.996155      27.087780      81.727170       0.507720       0.517186      -0.992086       0.012576       0.014137      -0.011902       0.022353       0.019456      -0.059869      -0.015144       0.000316       0.180644      -0.063581      -0.030496       0.094077             10.808061       9.492737       1.153387      -2.943399       8.621247      -1.270349      14.310197          -0.003172
          244              C       0.448981       2.145930       3.739502      -0.056287      25.544435 0.38383533E+03  0.89230665E+04                                 7.752905                            6.579598      -0.470108       1.829129                    0.998530      30.580171      93.290732       0.622948       0.422946      -1.039188      -0.046460      -0.011466       0.094041       0.105516       0.044376      -0.060924       0.026181      -0.085174       0.128191      -0.111399       0.040139       0.071260              8.663665       7.368982       1.018033      -1.767886       8.932244      -0.616207       9.689770           0.024431
          245              C       2.216084       4.367384       1.710763      -0.042775      26.545168 0.31157291E+03  0.68563273E+04                                 7.969311                            5.877420      -0.317324       1.894328                    0.998935      28.528368      83.920172       0.669467       0.415762      -1.046514      -0.031872      -0.103788       0.004464       0.108663      -0.013457       0.008939       0.018947       0.080230       0.095071      -0.062482       0.023861       0.038620             10.628278       8.511233       1.339618      -5.543833       7.458174      -2.162813      15.915427          -0.000630
          246              C      11.868753       2.507925      10.913669      -0.047482      23.974584 0.34420472E+03  0.78150660E+04                                 7.386072                            6.175174      -0.448748       1.839956                    0.998396      30.296727      92.432417       0.649348       0.415444      -1.040060       0.050185      -0.010406      -0.094740       0.107715      -0.080242      -0.033787      -0.036276      -0.011886       0.095443      -0.113232       0.047974       0.065258              8.189461       7.511834      -0.986434      -1.891292       6.831608       0.094395      10.224942           0.021940
          247              C      11.426807       4.997620      10.661390      -0.063062      25.492366 0.39408593E+03  0.92248533E+04                                 7.769391                            6.705823      -0.473875       1.828483                    0.997911      30.820994      94.448533       0.611495       0.427902      -1.035837       0.048726       0.005839      -0.102849       0.113957       0.050865      -0.066022       0.027392      -0.072592       0.062128      -0.111336       0.049435       0.061901              8.669763       7.569409       0.207147      -2.565822       7.367580       0.292615      11.072302           0.023687
          248              C      10.799421       3.580890      10.932064       0.181687      29.372819 0.41885163E+03  0.98732806E+04                                 9.029458                            7.325537      -0.621715       1.830565                    0.995936      26.937043      80.631710       0.540823       0.480452      -1.014611      -0.021352       0.007320       0.022013       0.031529      -0.027838      -0.049966       0.004846       0.020999       0.122375      -0.058554      -0.016350       0.074904             11.302251       9.719995      -0.889348      -3.542929       7.784153       0.900613      16.402606          -0.003905
          249              C       9.724397       3.380360       9.925578      -0.066620      24.368355 0.37385739E+03  0.86568251E+04                                 7.526977                            6.510189      -0.489946       1.821504                    0.998407      30.873075      94.810084       0.622216       0.425121      -1.035128       0.041675       0.014799      -0.100220       0.109544       0.025153      -0.020472       0.011898       0.148498       0.157998      -0.106176       0.034877       0.071298              8.315454       7.674921       0.151060      -0.561974       6.190085       0.582791      11.081355           0.023246
          250              C       9.316832       4.375196      12.797873      -0.032273      27.055753 0.32293994E+03  0.71344718E+04                                 8.035232                            5.982877      -0.169722       1.955891                    0.998759      27.669093      80.225064       0.667016       0.415652      -1.051856       0.064943      -0.061968      -0.011583       0.090508       0.007878      -0.025935       0.011154       0.001006       0.110605      -0.036167      -0.011878       0.048046             10.534904       7.702575      -0.794839      -4.343089       6.791988       0.761963      17.110148          -0.000664
          251              C       9.016071       3.984554      14.216939       0.104610      41.335520 0.41478514E+03  0.95878606E+04                                10.603861                            6.845040      -0.138580       1.970649                    0.999248      26.206973      73.452660       0.625529       0.423604      -1.065162       0.009442      -0.006991      -0.044230       0.045764      -0.010446      -0.024170       0.013131       0.003803       0.061546      -0.023164      -0.016393       0.039557             15.307998       7.894454       2.015014      -6.754684       9.780363      -1.531798      28.249178           0.000119
          252              C       9.223348       4.974182      15.194518      -0.155290      38.671355 0.47803550E+03  0.11542372E+05                                10.046789                            7.324246       0.169405       2.015571                    0.999377      30.620234      90.071781       0.602801       0.420821      -1.058289      -0.024758      -0.007534       0.030895       0.040301       0.003187      -0.005933      -0.024456      -0.000898      -0.074525      -0.037182       0.010248       0.026934             12.452012       6.093067       1.935772      -2.859011      11.040094       0.645029      20.222877           0.000042
          253              C       8.882989       4.778860      16.550514      -0.131006      39.004640 0.48034444E+03  0.11670005E+05                                10.232698                            7.451492      -0.150884       1.914455                    0.999311      31.052618      93.127159       0.581598       0.433476      -1.045266      -0.021684      -0.010086      -0.024895       0.034521      -0.011347      -0.014589       0.005083      -0.032674      -0.006585      -0.025839       0.001207       0.024632             12.567434       7.114914       3.160635      -3.404987      11.684797      -1.716757      18.902590           0.003225
          254              C       8.325108       3.552243      16.902653       0.000053      37.823087 0.42145322E+03  0.97978478E+04                                 9.883520                            6.863585      -0.072540       1.990761                    0.999138      27.013024      76.358812       0.628551       0.419164      -1.066125       0.015474       0.012634      -0.068745       0.071589      -0.022769       0.001682      -0.009837       0.012602       0.023791      -0.028888       0.005556       0.023332             12.696796       7.351477       2.905785      -4.694748      10.817076      -1.775554      19.921836           0.000066
          255              C       8.047077       2.448027      16.109027      -0.098953      34.454611 0.42383851E+03  0.98909929E+04                                 9.200185                            6.869578       0.114717       2.014874                    0.999621      28.837817      82.317508       0.628602       0.417533      -1.064599      -0.002168      -0.001724      -0.000427       0.002803      -0.007026      -0.000125       0.002644      -0.005735       0.002588      -0.008234       0.000336       0.007898             10.915132       6.402947       2.507777      -3.167601      10.250622      -1.452478      16.091829          -0.000022
          256              C       8.450868       2.864712      14.821356      -0.139318      38.446288 0.44890514E+03  0.10651642E+05                                 9.879134                            7.040219       0.109889       1.991231                    0.999772      30.283366      87.813104       0.623441       0.414046      -1.064419      -0.003955       0.030663       0.057140       0.064968       0.002698       0.015647       0.050190      -0.035393       0.029683      -0.043428      -0.020038       0.063466             12.311902       7.203786       2.905341      -4.799433      10.016296      -3.286989      19.715624           0.000217
          257              C       7.858553       3.401194      18.269161       0.581769      25.426243 0.26498163E+03  0.56024512E+04                                 8.152181                            5.847962      -0.230580       1.973238                    0.999188      23.329853      67.378870       0.598576       0.483977      -1.007010      -0.036731      -0.008102       0.047038       0.060227      -0.007558       0.065027       0.005554       0.102173      -0.228551      -0.099382      -0.012531       0.111914             10.248185       6.379176       0.863209      -4.084061       8.675854      -1.117608      15.689526           0.000086
          258              C       5.190743       3.213686      23.104497       0.578332      25.791318 0.26540363E+03  0.55952485E+04                                 8.145852                            5.795776      -0.149935       1.994608                    0.999478      23.221290      66.256178       0.612133       0.474622      -1.015256       0.011682      -0.014382      -0.042800       0.046638       0.053613       0.041088       0.007756      -0.105452      -0.217176      -0.096227      -0.018132       0.114359             10.497901      10.043348      -2.335986      -4.291514       5.785104       1.471644      15.665252          -0.000006
          259              C       4.461268       3.534013      24.358005      -0.020178      40.430250 0.45683151E+03  0.10796458E+05                                10.263469                            7.107315      -0.048189       1.988561                    0.999066      27.532223      77.526032       0.625021       0.414654      -1.072977      -0.019395       0.012583       0.035241       0.042148      -0.006741       0.002251       0.003199       0.015021      -0.029848      -0.012056      -0.003048       0.015104             13.704750      11.830822      -3.012258      -5.687017       6.674297       1.944802      22.609130           0.000224
          260              C       4.988319       3.299627      25.627281      -0.091648      36.047683 0.44451473E+03  0.10516293E+05                                 9.552624                            7.067275      -0.027370       1.959225                    0.999547      29.553935      85.430812       0.614441       0.421356      -1.060306      -0.023454       0.014786       0.008407       0.028972      -0.020217      -0.000176      -0.005684       0.030654      -0.047688      -0.021928      -0.011506       0.033433             11.711810      10.058655      -2.405743      -3.548854       6.081224       1.099891      18.995549          -0.000048
          261              C       4.268732       3.666831       0.549231      -0.166536      35.137427 0.45832305E+03  0.10913886E+05                                 9.321232                            7.127984       0.106932       1.995026                    0.999581      30.188536      87.227944       0.618736       0.415712      -1.065087       0.024404      -0.012278      -0.022118       0.035149      -0.003490       0.011247      -0.007318       0.042947       0.096089      -0.038377       0.001351       0.037026             11.171039      11.062228      -2.604394      -4.067340       5.975090       1.230148      16.475798           0.000346
          262              C       3.048654       4.263212       0.409952       0.103094      38.199602 0.42994518E+03  0.10041375E+05                                10.135798                            7.010065      -0.194659       1.949258                    0.999294      26.622841      75.334477       0.611876       0.428610      -1.060610      -0.017395      -0.008597       0.001720       0.019479       0.014466      -0.032049       0.006040       0.002182       0.044001      -0.037540      -0.000684       0.038224             14.044959      11.520619      -1.591439      -6.215880       6.399103      -0.824557      24.215156           0.000261
          263              C       2.481761       4.505411      25.419677      -0.178775      37.783437 0.48005017E+03  0.11563968E+05                                 9.764474                            7.268713       0.168897       2.007221                    0.999840      30.781427      89.444936       0.616064       0.412724      -1.067050       0.019066      -0.016981      -0.016381       0.030335      -0.026715       0.005172      -0.014229       0.074339      -0.040994      -0.043827      -0.010085       0.053912             12.173577       9.040388      -2.247036      -2.750214       6.810134       0.148805      20.670208           0.000028
          264              C       3.160435       4.161645      24.221354      -0.121174      37.378906 0.49585841E+03  0.12074578E+05                                 9.832620                            7.490955      -0.035871       1.944474                    0.999587      30.773996      90.706858       0.592712       0.424373      -1.056784       0.007091      -0.009991       0.020384       0.023782      -0.001639       0.014688       0.007493       0.035736       0.044252      -0.027143      -0.000727       0.027870             11.904786      10.960741      -3.003741      -3.497032       6.850330       1.533010      17.903287           0.001250
          265              C       4.794559      19.709218      18.137766      -0.041591      33.444852 0.39063208E+03  0.89852514E+04                                 9.229138                            6.717428       0.095282       2.035910                    0.998646      27.824571      80.398953       0.614716       0.433181      -1.048602       0.029709       0.002467      -0.002838       0.029946       0.005236      -0.012621       0.008120      -0.015520       0.106033      -0.030251      -0.008611       0.038862             11.154326      12.567955      -1.065345       1.022440      15.303487       2.763800       5.591535           0.003824
          266              C       4.502776      20.964483      18.552974      -0.164476      38.426482 0.44136500E+03  0.10484840E+05                                10.041016                            7.103090      -0.108535       1.938893                    0.998950      30.167312      89.081988       0.601470       0.428675      -1.049547       0.007484      -0.006507       0.008676       0.013177      -0.036621      -0.025235      -0.024750      -0.023934       0.121561      -0.069887       0.017567       0.052320             12.337210      13.466453      -0.339204       1.302664      17.396070       3.636387       6.149107           0.006512
          267              C       5.448764      21.823897      18.957671       0.088184      36.551895 0.38253840E+03  0.86350988E+04                                 9.504472                            6.466018       0.111239       2.052851                    0.999182      25.568429      70.013070       0.662039       0.409855      -1.077748      -0.003319      -0.004502       0.002738       0.006227       0.000542      -0.012710      -0.000847       0.016205      -0.027569      -0.015044      -0.003514       0.018558             12.306658      12.913216      -1.433193       0.737876      18.153292       3.927061       5.853468           0.001336
          268              C       6.798496      21.381168      18.928764      -0.142676      37.875165 0.45896838E+03  0.10983630E+05                                10.019371                            7.293124      -0.082349       1.960929                    0.998159      29.539965      86.864596       0.588935       0.434586      -1.048484       0.006389       0.000121      -0.004023       0.007551       0.013152      -0.004639      -0.014503      -0.001197       0.070394      -0.025941      -0.004732       0.030674             12.229658      15.634543      -1.853850       0.821805      15.324512       2.652884       5.729919           0.000199
          269              C       7.057703      20.123299      18.526695      -0.007681      33.178436 0.37957437E+03  0.86974630E+04                                 9.300584                            6.720689      -0.087310       1.988326                    0.997981      27.456661      80.052789       0.599030       0.446233      -1.037376      -0.022434      -0.007354      -0.015651       0.028325       0.010631      -0.016785       0.001466       0.003663       0.052309      -0.023526      -0.002838       0.026363             11.265312      13.534013       0.891087       1.269440      14.782104       2.585964       5.479820           0.002898
          270              C       5.164608      23.235418      19.388646       0.079366      36.151937 0.37972719E+03  0.85644186E+04                                 9.437068                            6.445616       0.083949       2.043088                    0.999167      25.699846      70.573662       0.661899       0.410288      -1.076386      -0.008862       0.001109      -0.003130       0.009464      -0.006500       0.002171      -0.001093       0.026812      -0.002593      -0.014491      -0.001177       0.015668             12.176770      12.768490      -1.189765      -0.923731      18.141588       3.694053       5.620233           0.001570
          271              C       5.818816      25.464685      20.074528      -0.044400      36.315272 0.43812294E+03  0.10343500E+05                                 9.763238                            7.120219       0.004028       1.998860                    0.998541      28.431840      82.514868       0.597878       0.433932      -1.050921      -0.012590       0.001503      -0.021658       0.025097       0.011176      -0.018913      -0.000642      -0.020638       0.061793      -0.031327       0.002562       0.028765             12.027067      12.870798      -0.467935      -0.989797      17.501605       2.786279       5.708800           0.002859
          272              C       6.114886      24.146918      19.538437      -0.172914      39.439011 0.46922036E+03  0.11296648E+05                                10.173970                            7.283725      -0.083343       1.938850                    0.999013      30.719047      90.747569       0.600029       0.423996      -1.054458      -0.006240       0.023850      -0.012741       0.027750      -0.031210      -0.028301      -0.016645      -0.038899       0.085713      -0.062846       0.022457       0.040389             12.572168      13.392782       0.103330      -0.572259      18.464478       3.250631       5.859243           0.007162
          273              C       3.850130      23.584392      19.769692      -0.131808      37.828336 0.44148216E+03  0.10496065E+05                                10.064479                            7.193072      -0.177020       1.929997                    0.998257      29.603508      87.663426       0.586200       0.439488      -1.042261       0.005300      -0.004693      -0.007753       0.010499       0.009802       0.021860      -0.013605       0.004313       0.070631      -0.032751      -0.002987       0.035738             12.414604      15.245757      -1.717080      -1.242005      15.972263       3.539084       6.025793           0.000753
          274              C       3.562097      24.784967      20.219063      -0.045575      34.451041 0.38162618E+03  0.87392603E+04                                 9.407949                            6.636617       0.068240       2.027124                    0.999013      27.823041      80.583319       0.617992       0.432799      -1.047369       0.026117       0.016083       0.002628       0.030784       0.006504       0.008363       0.007862       0.005202       0.008758      -0.009367      -0.006335       0.015702             11.682257      13.018834       1.255840      -0.349624      16.433940       3.387115       5.593995           0.002896
          275              C       2.976711       4.242378      19.874808       0.012108      31.792652 0.37085764E+03  0.84361081E+04                                 8.990842                            6.594191      -0.101494       1.983288                    0.998192      27.239500      78.752105       0.612384       0.439690      -1.042746       0.014216      -0.020773       0.001771       0.025234      -0.001984       0.004104      -0.038004       0.012579       0.081367      -0.041042      -0.007640       0.048682             10.839681      15.512997      -0.001676      -1.080401      11.631245       1.731954       5.374800           0.005197
          276              C       1.649474       4.070495      20.098179      -0.163611      38.186875 0.44742886E+03  0.10657768E+05                                10.022798                            7.164241      -0.150289       1.929357                    0.998696      30.058690      88.679298       0.597745       0.430178      -1.049361       0.008506      -0.008104      -0.012263       0.016983      -0.035184       0.011478      -0.030326       0.022701       0.108411      -0.058731       0.000896       0.057835             12.317120      17.812547       1.540220      -0.965721      13.853468       1.245963       5.285344           0.004940
          277              C       1.010064       2.867316      19.987807       0.097381      36.007194 0.38537026E+03  0.87136258E+04                                 9.448570                            6.515479       0.144547       2.070227                    0.999217      25.373269      69.499129       0.655752       0.413091      -1.075810      -0.004308       0.001380       0.001907       0.004909      -0.009833       0.005028      -0.012094      -0.012272      -0.025004      -0.014287      -0.007170       0.021458             12.118382      19.152360       1.396862      -2.255739      11.962881       1.220274       5.239906           0.002539
          278              C       1.805147       1.781330      19.577855      -0.159601      38.299945 0.46067347E+03  0.11048253E+05                                10.066082                            7.281682      -0.074974       1.954210                    0.998623      30.082896      88.913481       0.591704       0.431620      -1.048989       0.000292       0.001660       0.018473       0.018550       0.018309       0.026611      -0.042005       0.009466       0.032934      -0.059380       0.013076       0.046304             12.247515      17.104102       0.502558      -1.928356      14.055078       1.992880       5.583365           0.005164
          279              C       3.115293       1.992277      19.338716      -0.015387      32.392297 0.37293938E+03  0.85251305E+04                                 9.145319                            6.644796      -0.099970       1.977994                    0.998014      27.864877      81.686363       0.603513       0.443973      -1.036587       0.002641       0.029315       0.024034       0.037999      -0.009260      -0.010278      -0.033680      -0.008116       0.047551      -0.036611      -0.004616       0.041226             11.030345      15.445696       1.857835      -1.244257      12.643971       1.394625       5.001367           0.004656
          280              C      10.479317       3.625163      20.563317      -0.037207      31.748720 0.38712041E+03  0.88773568E+04                                 8.934714                            6.703367       0.054372       2.030383                    0.998368      27.446955      78.982200       0.613617       0.435282      -1.048164       0.005452      -0.015307       0.012390       0.020434      -0.001660       0.008797       0.022784      -0.013267       0.090215      -0.026216      -0.015282       0.041498             10.612438      15.412499       0.024763      -1.313058      11.074508      -1.952132       5.350307           0.003380
          281              C      11.801907       3.750168      20.158621      -0.138873      36.334068 0.44123781E+03  0.10456526E+05                                 9.647678                            7.063544      -0.027238       1.970972                    0.999043      29.637077      86.743920       0.609519       0.424037      -1.054875       0.002002      -0.001268       0.015143       0.015327       0.029276       0.003089       0.038046       0.012545       0.083330      -0.054394       0.000492       0.053901             11.629847      16.852596      -1.009142      -1.201431      12.627347      -1.853910       5.409599           0.009282
          282              C      12.649994       2.674599      20.334690       0.101714      33.923033 0.35523195E+03  0.78934474E+04                                 9.117608                            6.281232       0.073730       2.054724                    0.999398      25.053159      68.682948       0.661824       0.416494      -1.070457       0.004935      -0.004225      -0.004047       0.007654      -0.005675       0.003137       0.025916      -0.022243       0.024344      -0.023220      -0.010353       0.033574             11.590812      17.828673       0.768825      -2.005191      11.767495      -1.877933       5.176267           0.005431
          283              C      12.160307       1.580800      20.831363      -0.154818      35.993354 0.42332529E+03  0.99530465E+04                                 9.598352                            6.949704      -0.149908       1.926576                    0.999166      29.875084      87.797236       0.608884       0.427848      -1.049935      -0.005341       0.009042       0.000183       0.010503      -0.047753       0.013320       0.003640       0.047618       0.153628      -0.079749       0.024551       0.055198             11.555340      15.598834       1.040759      -2.563249      13.416142      -1.984441       5.651044           0.004835
          284              C      10.862967       1.450586      21.257083      -0.061565      33.612565 0.38814443E+03  0.89057295E+04                                 9.155235                            6.629138       0.000658       1.995474                    0.998565      28.170315      81.056583       0.628750       0.424573      -1.054830      -0.004203       0.034446       0.017765       0.038984       0.003549      -0.006156      -0.027057       0.066768       0.082787      -0.055974       0.017107       0.038867             11.065500      15.369552      -1.479746      -1.597153      12.284312      -2.052627       5.542635           0.010209
          285              C      11.252939      21.422837      22.684033      -0.049985      24.332559 0.36461059E+03  0.83826334E+04                                 7.507833                            6.420094      -0.484143       1.831406                    0.998017      30.317459      92.505577       0.628449       0.423921      -1.036772       0.047463      -0.012947      -0.094092       0.106177      -0.080916      -0.025129      -0.034774      -0.002850       0.095646      -0.109545       0.042430       0.067115              8.391744       7.866983      -0.146701      -2.434284       6.785673      -0.549904      10.522578           0.023220
          286              C       9.125258      22.300480      21.711710      -0.052900      24.205203 0.36563084E+03  0.84255333E+04                                 7.539638                            6.479667      -0.557335       1.803725                    0.998199      30.628628      94.056952       0.617245       0.430620      -1.031053       0.046761      -0.012760      -0.091677       0.103702       0.015255      -0.018163       0.011067       0.139938       0.130698      -0.094627       0.030325       0.064302              8.380415       8.158861       0.213420      -0.799306       6.382142      -0.331425      10.600241           0.024558
          287              C      10.205168      22.563513      22.670893       0.187027      26.758564 0.39517586E+03  0.92177602E+04                                 8.819110                            7.382489      -0.661218       1.818223                    0.996155      27.087781      81.727171       0.507720       0.517186      -0.992086      -0.012576      -0.014137       0.011901       0.022353       0.019455      -0.059869      -0.015144       0.000315       0.180644      -0.063581      -0.030496       0.094077             10.808061       9.492730       1.153391      -2.943403       8.621250      -1.270345      14.310203          -0.003173
          288              C      10.867093      23.896906      22.539498      -0.056287      25.544453 0.38383564E+03  0.89230752E+04                                 7.752909                            6.579601      -0.470109       1.829129                    0.998530      30.580178      93.290746       0.622948       0.422946      -1.039188       0.046459       0.011466      -0.094041       0.105516       0.044376      -0.060924       0.026181      -0.085174       0.128192      -0.111399       0.040139       0.071260              8.663669       7.368985       1.018037      -1.767887       8.932249      -0.616206       9.689773           0.024426
          289              C       9.099990      21.675452      24.568237      -0.042775      26.545168 0.31157289E+03  0.68563269E+04                                 7.969312                            5.877420      -0.317324       1.894328                    0.998935      28.528369      83.920182       0.669467       0.415762      -1.046514       0.031872       0.103788      -0.004464       0.108663      -0.013457       0.008939       0.018947       0.080230       0.095071      -0.062482       0.023862       0.038620             10.628278       8.511229       1.339618      -5.543829       7.458176      -2.162813      15.915430          -0.000632
          290              C      -0.552679      23.534911      15.365331      -0.047482      23.974642 0.34420584E+03  0.78150948E+04                                 7.386087                            6.175191      -0.448747       1.839956                    0.998396      30.296706      92.432252       0.649346       0.415445      -1.040060      -0.050185       0.010406       0.094740       0.107715      -0.080241      -0.033787      -0.036276      -0.011885       0.095441      -0.113230       0.047973       0.065258              8.189479       7.511851      -0.986446      -1.891316       6.831624       0.094395      10.224962           0.021937
          291              C      -0.110733      21.045216      15.617610      -0.063062      25.492425 0.39408709E+03  0.92248848E+04                                 7.769407                            6.705839      -0.473876       1.828482                    0.997911      30.820987      94.448447       0.611494       0.427903      -1.035837      -0.048726      -0.005839       0.102849       0.113957       0.050865      -0.066022       0.027392      -0.072591       0.062127      -0.111335       0.049435       0.061900              8.669782       7.569424       0.207149      -2.565846       7.367599       0.292608      11.072324           0.023682
          292              C       0.516653      22.461946      15.346936       0.181687      29.372829 0.41885168E+03  0.98732816E+04                                 9.029459                            7.325536      -0.621715       1.830565                    0.995936      26.937043      80.631704       0.540823       0.480452      -1.014611       0.021352      -0.007320      -0.022013       0.031529      -0.027838      -0.049966       0.004846       0.020999       0.122374      -0.058554      -0.016350       0.074904             11.302256       9.719985      -0.889347      -3.542936       7.784153       0.900613      16.402631          -0.003906
          293              C       1.591677      22.662476      16.353422      -0.066621      24.368378 0.37385787E+03  0.86568390E+04                                 7.526982                            6.510194      -0.489948       1.821503                    0.998407      30.873094      94.810154       0.622215       0.425121      -1.035128      -0.041675      -0.014799       0.100220       0.109544       0.025153      -0.020472       0.011898       0.148499       0.157997      -0.106176       0.034877       0.071298              8.315459       7.674923       0.151060      -0.561976       6.190088       0.582791      11.081367           0.023243
          294              C       1.999242      21.667640      13.481127      -0.032273      27.055780 0.32294028E+03  0.71344808E+04                                 8.035240                            5.982882      -0.169722       1.955891                    0.998759      27.669096      80.225070       0.667016       0.415652      -1.051856      -0.064942       0.061968       0.011583       0.090508       0.007878      -0.025935       0.011154       0.001006       0.110604      -0.036167      -0.011878       0.048046             10.534917       7.702579      -0.794840      -4.343099       6.791996       0.761963      17.110175          -0.000668
          295              C       2.300003      22.058282      12.062061       0.104610      41.335523 0.41478513E+03  0.95878608E+04                                10.603863                            6.845041      -0.138580       1.970649                    0.999248      26.206974      73.452673       0.625529       0.423604      -1.065162      -0.009442       0.006991       0.044230       0.045764      -0.010446      -0.024170       0.013131       0.003803       0.061546      -0.023164      -0.016393       0.039557             15.308000       7.894456       2.015016      -6.754686       9.780367      -1.531801      28.249178           0.000117
          296              C       2.092726      21.068654      11.084482      -0.155290      38.671380 0.47803584E+03  0.11542383E+05                                10.046795                            7.324250       0.169405       2.015571                    0.999377      30.620244      90.071838       0.602801       0.420821      -1.058289       0.024758       0.007534      -0.030895       0.040301       0.003187      -0.005933      -0.024456      -0.000899      -0.074525      -0.037182       0.010248       0.026934             12.452020       6.093070       1.935773      -2.859013      11.040102       0.645029      20.222888           0.000039
          297              C       2.433085      21.263976       9.728486      -0.131006      39.004649 0.48034454E+03  0.11670009E+05                                10.232702                            7.451495      -0.150884       1.914455                    0.999311      31.052622      93.127196       0.581598       0.433476      -1.045266       0.021684       0.010086       0.024895       0.034521      -0.011347      -0.014589       0.005083      -0.032674      -0.006585      -0.025839       0.001207       0.024632             12.567438       7.114917       3.160637      -3.404988      11.684804      -1.716758      18.902594           0.003224
          298              C       2.990966      22.490593       9.376347       0.000053      37.823080 0.42145315E+03  0.97978458E+04                                 9.883520                            6.863585      -0.072539       1.990761                    0.999138      27.013021      76.358807       0.628551       0.419164      -1.066125      -0.015474      -0.012634       0.068745       0.071589      -0.022769       0.001682      -0.009837       0.012602       0.023791      -0.028888       0.005556       0.023332             12.696794       7.351477       2.905786      -4.694746      10.817079      -1.775553      19.921828           0.000066
          299              C       3.268997      23.594809      10.169973      -0.098954      34.454614 0.42383847E+03  0.98909927E+04                                 9.200189                            6.869579       0.114716       2.014874                    0.999621      28.837816      82.317536       0.628602       0.417533      -1.064599       0.002168       0.001724       0.000427       0.002803      -0.007026      -0.000125       0.002644      -0.005735       0.002589      -0.008234       0.000336       0.007898             10.915136       6.402950       2.507782      -3.167602      10.250632      -1.452482      16.091827          -0.000020
          300              C       2.865206      23.178124      11.457644      -0.139319      38.446307 0.44890536E+03  0.10651649E+05                                 9.879139                            7.040222       0.109889       1.991231                    0.999772      30.283372      87.813133       0.623440       0.414047      -1.064419       0.003955      -0.030663      -0.057140       0.064968       0.002698       0.015647       0.050190      -0.035393       0.029683      -0.043428      -0.020038       0.063466             12.311908       7.203790       2.905344      -4.799436      10.016303      -3.286995      19.715631           0.000215
          301              C       3.457521      22.641642       8.009839       0.581769      25.426236 0.26498157E+03  0.56024496E+04                                 8.152179                            5.847962      -0.230579       1.973239                    0.999188      23.329848      67.378848       0.598576       0.483977      -1.007010       0.036731       0.008102      -0.047038       0.060227      -0.007558       0.065027       0.005554       0.102173      -0.228552      -0.099383      -0.012531       0.111914             10.248182       6.379174       0.863209      -4.084059       8.675852      -1.117608      15.689519           0.000086
          302              C       6.125331      22.829150       3.174503       0.578332      25.791312 0.26540359E+03  0.55952472E+04                                 8.145850                            5.795776      -0.149934       1.994609                    0.999478      23.221288      66.256166       0.612133       0.474622      -1.015256      -0.011682       0.014382       0.042799       0.046638       0.053613       0.041088       0.007756      -0.105452      -0.217176      -0.096227      -0.018132       0.114359             10.497898      10.043347      -2.335986      -4.291512       5.785103       1.471643      15.665243          -0.000005
          303              C       6.854806      22.508823       1.920995      -0.020177      40.430234 0.45683138E+03  0.10796453E+05                                10.263464                            7.107312      -0.048188       1.988561                    0.999066      27.532218      77.525998       0.625021       0.414654      -1.072977       0.019395      -0.012584      -0.035241       0.042148      -0.006741       0.002251       0.003199       0.015020      -0.029848      -0.012056      -0.003048       0.015104             13.704742      11.830817      -3.012257      -5.687017       6.674295       1.944803      22.609113           0.000225
          304              C       6.327755      22.743209       0.651719      -0.091648      36.047636 0.44451416E+03  0.10516275E+05                                 9.552612                            7.067269      -0.027368       1.959226                    0.999547      29.553911      85.430675       0.614442       0.421356      -1.060306       0.023454      -0.014786      -0.008407       0.028972      -0.020217      -0.000176      -0.005684       0.030654      -0.047688      -0.021927      -0.011506       0.033433             11.711793      10.058638      -2.405738      -3.548848       6.081217       1.099890      18.995523          -0.000053
          305              C       7.047342      22.376005      25.729769      -0.166536      35.137425 0.45832317E+03  0.10913888E+05                                 9.321229                            7.127984       0.106932       1.995025                    0.999581      30.188536      87.227911       0.618736       0.415712      -1.065088      -0.024404       0.012278       0.022118       0.035149      -0.003490       0.011248      -0.007318       0.042947       0.096088      -0.038377       0.001351       0.037026             11.171032      11.062222      -2.604392      -4.067337       5.975089       1.230147      16.475785           0.000338
          306              C       8.267420      21.779624      25.869048       0.103094      38.199607 0.42994525E+03  0.10041377E+05                                10.135799                            7.010066      -0.194658       1.949258                    0.999294      26.622843      75.334482       0.611876       0.428610      -1.060610       0.017395       0.008597      -0.001720       0.019479       0.014466      -0.032049       0.006040       0.002183       0.044001      -0.037540      -0.000685       0.038224             14.044960      11.520614      -1.591438      -6.215878       6.399103      -0.824557      24.215161           0.000259
          307              C       8.834313      21.537425       0.859323      -0.178775      37.783429 0.48005001E+03  0.11563964E+05                                 9.764472                            7.268712       0.168898       2.007221                    0.999840      30.781424      89.444927       0.616065       0.412724      -1.067050      -0.019066       0.016981       0.016381       0.030335      -0.026715       0.005172      -0.014229       0.074339      -0.040994      -0.043827      -0.010085       0.053912             12.173575       9.040387      -2.247035      -2.750214       6.810132       0.148805      20.670205           0.000027
          308              C       8.155639      21.881191       2.057646      -0.121173      37.378889 0.49585812E+03  0.12074569E+05                                 9.832617                            7.490952      -0.035870       1.944474                    0.999587      30.773987      90.706818       0.592712       0.424373      -1.056785      -0.007091       0.009991      -0.020384       0.023782      -0.001638       0.014688       0.007493       0.035736       0.044251      -0.027143      -0.000727       0.027870             11.904782      10.960736      -3.003739      -3.497033       6.850328       1.533010      17.903283           0.001250
          309              C       6.521515       6.333618       8.141234      -0.041591      33.444830 0.39063179E+03  0.89852431E+04                                 9.229135                            6.717426       0.095282       2.035910                    0.998646      27.824559      80.398915       0.614716       0.433181      -1.048602      -0.029708      -0.002467       0.002837       0.029945       0.005236      -0.012621       0.008120      -0.015520       0.106033      -0.030251      -0.008611       0.038862             11.154322      12.567955      -1.065344       1.022440      15.303477       2.763798       5.591533           0.003831
          310              C       6.813298       5.078353       7.726026      -0.164476      38.426451 0.44136463E+03  0.10484829E+05                                10.041011                            7.103088      -0.108533       1.938894                    0.998950      30.167293      89.081920       0.601470       0.428675      -1.049547      -0.007483       0.006507      -0.008676       0.013177      -0.036621      -0.025235      -0.024750      -0.023934       0.121560      -0.069887       0.017567       0.052320             12.337204      13.466450      -0.339205       1.302663      17.396057       3.636384       6.149104           0.006521
          311              C       5.867310       4.218939       7.321329       0.088184      36.551879 0.38253824E+03  0.86350947E+04                                 9.504472                            6.466019       0.111238       2.052851                    0.999182      25.568421      70.013057       0.662039       0.409855      -1.077748       0.003319       0.004502      -0.002738       0.006227       0.000542      -0.012710      -0.000847       0.016204      -0.027568      -0.015044      -0.003514       0.018558             12.306657      12.913220      -1.433194       0.737876      18.153285       3.927059       5.853467           0.001342
          312              C       4.517578       4.661668       7.350236      -0.142676      37.875161 0.45896831E+03  0.10983628E+05                                10.019374                            7.293126      -0.082348       1.960929                    0.998159      29.539961      86.864605       0.588934       0.434586      -1.048484      -0.006390      -0.000121       0.004023       0.007552       0.013152      -0.004639      -0.014503      -0.001197       0.070394      -0.025941      -0.004732       0.030674             12.229662      15.634552      -1.853849       0.821805      15.324514       2.652884       5.729920           0.000207
          313              C       4.258371       5.919537       7.752305      -0.007680      33.178432 0.37957428E+03  0.86974615E+04                                 9.300587                            6.720691      -0.087309       1.988327                    0.997981      27.456655      80.052802       0.599029       0.446234      -1.037376       0.022434       0.007354       0.015651       0.028325       0.010631      -0.016784       0.001466       0.003663       0.052308      -0.023525      -0.002837       0.026363             11.265317      13.534021       0.891090       1.269441      14.782109       2.585965       5.479822           0.002906
          314              C       6.151466       2.807418       6.890354       0.079366      36.151912 0.37972692E+03  0.85644113E+04                                 9.437066                            6.445615       0.083948       2.043088                    0.999167      25.699835      70.573633       0.661898       0.410288      -1.076385       0.008862      -0.001109       0.003130       0.009464      -0.006500       0.002172      -0.001094       0.026812      -0.002591      -0.014492      -0.001176       0.015668             12.176766      12.768492      -1.189766      -0.923733      18.141575       3.694048       5.620231           0.001576
          315              C       5.497258       0.578151       6.204472      -0.044399      36.315221 0.43812239E+03  0.10343483E+05                                 9.763227                            7.120213       0.004030       1.998861                    0.998541      28.431817      82.514763       0.597879       0.433932      -1.050922       0.012590      -0.001503       0.021659       0.025097       0.011176      -0.018913      -0.000642      -0.020638       0.061793      -0.031327       0.002562       0.028765             12.027051      12.870786      -0.467933      -0.989796      17.501573       2.786275       5.708794           0.002863
          316              C       5.201188       1.895918       6.740564      -0.172914      39.438960 0.46921981E+03  0.11296631E+05                                10.173962                            7.283721      -0.083340       1.938851                    0.999013      30.719023      90.747474       0.600029       0.423996      -1.054458       0.006240      -0.023850       0.012741       0.027751      -0.031210      -0.028300      -0.016645      -0.038899       0.085713      -0.062845       0.022456       0.040389             12.572155      13.392776       0.103332      -0.572259      18.464451       3.250624       5.859238           0.007168
          317              C       7.465944       2.458444       6.509308      -0.131807      37.828316 0.44148186E+03  0.10496056E+05                                10.064477                            7.193071      -0.177019       1.929997                    0.998257      29.603494      87.663385       0.586200       0.439488      -1.042261      -0.005300       0.004693       0.007753       0.010499       0.009802       0.021860      -0.013605       0.004313       0.070631      -0.032751      -0.002987       0.035738             12.414602      15.245759      -1.717079      -1.242005      15.972257       3.539083       6.025791           0.000762
          318              C       7.753977       1.257869       6.059937      -0.045575      34.451022 0.38162595E+03  0.87392539E+04                                 9.407946                            6.636616       0.068242       2.027125                    0.999013      27.823029      80.583282       0.617992       0.432799      -1.047369      -0.026117      -0.016082      -0.002628       0.030784       0.006504       0.008363       0.007862       0.005202       0.008758      -0.009367      -0.006335       0.015702             11.682254      13.018833       1.255841      -0.349624      16.433934       3.387114       5.593994           0.002904
          319              C       8.339363      21.800458       6.404192       0.012107      31.792653 0.37085764E+03  0.84361083E+04                                 8.990843                            6.594192      -0.101495       1.983288                    0.998192      27.239500      78.752109       0.612384       0.439691      -1.042746      -0.014216       0.020773      -0.001771       0.025234      -0.001984       0.004104      -0.038004       0.012579       0.081367      -0.041042      -0.007640       0.048682             10.839682      15.512996      -0.001675      -1.080402      11.631249       1.731954       5.374801           0.005197
          320              C       9.666600      21.972341       6.180821      -0.163611      38.186873 0.44742885E+03  0.10657768E+05                                10.022799                            7.164242      -0.150289       1.929357                    0.998696      30.058689      88.679303       0.597745       0.430178      -1.049361      -0.008506       0.008104       0.012263       0.016983      -0.035184       0.011478      -0.030326       0.022701       0.108411      -0.058731       0.000896       0.057835             12.317121      17.812545       1.540218      -0.965721      13.853472       1.245964       5.285345           0.004941
          321              C      10.306010      23.175520       6.291193       0.097381      36.007194 0.38537027E+03  0.87136260E+04                                 9.448571                            6.515480       0.144547       2.070227                    0.999217      25.373269      69.499133       0.655752       0.413091      -1.075810       0.004308      -0.001380      -0.001907       0.004909      -0.009833       0.005028      -0.012094      -0.012272      -0.025004      -0.014287      -0.007170       0.021458             12.118383      19.152358       1.396860      -2.255739      11.962884       1.220275       5.239906           0.002540
          322              C       9.510927      24.261506       6.701145      -0.159601      38.299961 0.46067364E+03  0.11048259E+05                                10.066088                            7.281686      -0.074976       1.954210                    0.998623      30.082901      88.913529       0.591703       0.431620      -1.048988      -0.000292      -0.001660      -0.018473       0.018550       0.018309       0.026611      -0.042005       0.009466       0.032934      -0.059381       0.013077       0.046304             12.247524      17.104111       0.502558      -1.928357      14.055091       1.992882       5.583368           0.005167
          323              C       8.200781      24.050559       6.940284      -0.015388      32.392322 0.37293970E+03  0.85251406E+04                                 9.145328                            6.644802      -0.099972       1.977993                    0.998014      27.864888      81.686440       0.603513       0.443973      -1.036587      -0.002641      -0.029315      -0.024033       0.037999      -0.009260      -0.010278      -0.033681      -0.008116       0.047550      -0.036611      -0.004616       0.041227             11.030357      15.445713       1.857838      -1.244259      12.643986       1.394626       5.001371           0.004658
          324              C       0.836757      22.417673       5.715682      -0.037206      31.748717 0.38712033E+03  0.88773545E+04                                 8.934712                            6.703366       0.054372       2.030383                    0.998368      27.446953      78.982188       0.613617       0.435282      -1.048164      -0.005452       0.015307      -0.012390       0.020434      -0.001660       0.008797       0.022784      -0.013267       0.090215      -0.026216      -0.015282       0.041498             10.612436      15.412492       0.024767      -1.313057      11.074510      -1.952135       5.350307           0.003380
          325              C      -0.485833      22.292668       6.120379      -0.138873      36.334071 0.44123792E+03  0.10456530E+05                                 9.647679                            7.063545      -0.027239       1.970972                    0.999043      29.637077      86.743928       0.609519       0.424037      -1.054874      -0.002002       0.001268      -0.015143       0.015327       0.029276       0.003089       0.038046       0.012545       0.083330      -0.054394       0.000492       0.053902             11.629849      16.852597      -1.009141      -1.201433      12.627350      -1.853910       5.409600           0.009283
          326              C      -1.333920      23.368237       5.944310       0.101714      33.923026 0.35523190E+03  0.78934459E+04                                 9.117607                            6.281232       0.073730       2.054724                    0.999398      25.053156      68.682937       0.661824       0.416494      -1.070457      -0.004935       0.004226       0.004047       0.007654      -0.005675       0.003137       0.025917      -0.022243       0.024344      -0.023220      -0.010354       0.033574             11.590810      17.828669       0.768824      -2.005191      11.767494      -1.877932       5.176267           0.005432
          327              C      -0.844233      24.462036       5.447637      -0.154817      35.993307 0.42332466E+03  0.99530273E+04                                 9.598341                            6.949697      -0.149905       1.926577                    0.999166      29.875059      87.797122       0.608885       0.427848      -1.049936       0.005342      -0.009042      -0.000183       0.010503      -0.047753       0.013320       0.003640       0.047617       0.153628      -0.079748       0.024551       0.055198             11.555327      15.598814       1.040754      -2.563245      13.416128      -1.984438       5.651039           0.004838
          328              C       0.453107      24.592250       5.021917      -0.061565      33.612546 0.38814418E+03  0.89057218E+04                                 9.155231                            6.629136       0.000660       1.995475                    0.998565      28.170301      81.056522       0.628750       0.424573      -1.054830       0.004203      -0.034445      -0.017764       0.038984       0.003549      -0.006156      -0.027057       0.066767       0.082787      -0.055974       0.017106       0.038867             11.065495      15.369544      -1.479748      -1.597152      12.284307      -2.052625       5.542633           0.010212
          329              C      12.145902       8.401419      16.734467      -0.049985      24.332487 0.36460914E+03  0.83825961E+04                                 7.507816                            6.420074      -0.484142       1.831406                    0.998017      30.317483      92.505787       0.628451       0.423920      -1.036772       0.047463      -0.012946       0.094092       0.106178      -0.080915       0.025130       0.034774      -0.002853       0.095647      -0.109545       0.042432       0.067114              8.391725       7.866964      -0.146693       2.434251       6.785651       0.549900      10.522558           0.023229
          330              C      10.018221       9.279062      17.706790      -0.052900      24.205198 0.36563068E+03  0.84255282E+04                                 7.539636                            6.479665      -0.557332       1.803725                    0.998199      30.628612      94.056876       0.617245       0.430620      -1.031053       0.046761      -0.012760       0.091677       0.103702       0.015255       0.018163      -0.011067       0.139937       0.130698      -0.094626       0.030325       0.064301              8.380413       8.158863       0.213420       0.799302       6.382138       0.331426      10.600239           0.024560
          331              C      11.098131       9.542095      16.747607       0.187027      26.758558 0.39517580E+03  0.92177589E+04                                 8.819110                            7.382490      -0.661218       1.818223                    0.996155      27.087782      81.727181       0.507720       0.517186      -0.992086      -0.012576      -0.014137      -0.011902       0.022353       0.019456       0.059869       0.015144       0.000315       0.180644      -0.063581      -0.030496       0.094077             10.808060       9.492743       1.153389       2.943395       8.621248       1.270349      14.310190          -0.003172
          332              C      11.760056      10.875488      16.879002      -0.056287      25.544424 0.38383508E+03  0.89230613E+04                                 7.752903                            6.579595      -0.470110       1.829129                    0.998530      30.580193      93.290865       0.622948       0.422946      -1.039188       0.046460       0.011466       0.094041       0.105516       0.044376       0.060925      -0.026181      -0.085175       0.128192      -0.111400       0.040139       0.071261              8.663663       7.368982       1.018031       1.767879       8.932238       0.616205       9.689770           0.024433
          333              C       9.992953       8.654034      14.850263      -0.042775      26.545160 0.31157283E+03  0.68563251E+04                                 7.969310                            5.877419      -0.317324       1.894328                    0.998935      28.528367      83.920172       0.669467       0.415762      -1.046514       0.031872       0.103788       0.004464       0.108663      -0.013457      -0.008939      -0.018947       0.080230       0.095071      -0.062482       0.023862       0.038620             10.628275       8.511232       1.339619       5.543830       7.458173       2.162814      15.915421          -0.000630
          334              C       0.340284      10.513493      24.053169      -0.047482      23.974582 0.34420465E+03  0.78150654E+04                                 7.386072                            6.175172      -0.448752       1.839955                    0.998396      30.296750      92.432543       0.649348       0.415444      -1.040060      -0.050185       0.010406      -0.094739       0.107715      -0.080242       0.033787       0.036276      -0.011886       0.095443      -0.113232       0.047974       0.065258              8.189462       7.511834      -0.986433       1.891288       6.831606      -0.094396      10.224944           0.021941
          335              C       0.782230       8.023798      23.800890      -0.063062      25.492369 0.39408603E+03  0.92248554E+04                                 7.769390                            6.705824      -0.473874       1.828483                    0.997911      30.820985      94.448474       0.611495       0.427902      -1.035837      -0.048726      -0.005839      -0.102849       0.113957       0.050865       0.066022      -0.027392      -0.072591       0.062128      -0.111335       0.049435       0.061901              8.669762       7.569407       0.207147       2.565823       7.367581      -0.292613      11.072299           0.023684
          336              C       1.409616       9.440528      24.071564       0.181687      29.372820 0.41885162E+03  0.98732802E+04                                 9.029458                            7.325537      -0.621715       1.830565                    0.995936      26.937045      80.631720       0.540823       0.480452      -1.014611       0.021352      -0.007320       0.022013       0.031529      -0.027838       0.049966      -0.004846       0.020999       0.122375      -0.058554      -0.016350       0.074904             11.302253       9.719997      -0.889350       3.542929       7.784153      -0.900613      16.402609          -0.003906
          337              C       2.484640       9.641058      23.065078      -0.066621      24.368371 0.37385767E+03  0.86568333E+04                                 7.526980                            6.510192      -0.489946       1.821503                    0.998407      30.873090      94.810141       0.622215       0.425121      -1.035128      -0.041675      -0.014800      -0.100220       0.109544       0.025153       0.020472      -0.011898       0.148498       0.157998      -0.106176       0.034877       0.071298              8.315458       7.674924       0.151060       0.561974       6.190086      -0.582791      11.081363           0.023245
          338              C       2.892205       8.646222      25.937373      -0.032273      27.055761 0.32294006E+03  0.71344749E+04                                 8.035233                            5.982877      -0.169722       1.955891                    0.998759      27.669099      80.225084       0.667016       0.415652      -1.051856      -0.064943       0.061968      -0.011583       0.090508       0.007878       0.025934      -0.011154       0.001006       0.110605      -0.036167      -0.011878       0.048046             10.534905       7.702577      -0.794841       4.343090       6.791990      -0.761964      17.110149          -0.000665
          339              C       3.192966       9.036864       1.077439       0.104610      41.335520 0.41478515E+03  0.95878609E+04                                10.603861                            6.845041      -0.138580       1.970649                    0.999248      26.206974      73.452664       0.625529       0.423604      -1.065162      -0.009442       0.006991      -0.044230       0.045764      -0.010446       0.024170      -0.013131       0.003803       0.061546      -0.023164      -0.016393       0.039557             15.307998       7.894454       2.015014       6.754684       9.780364       1.531797      28.249176           0.000120
          340              C       2.985689       8.047236       2.055018      -0.155290      38.671369 0.47803568E+03  0.11542378E+05                                10.046791                            7.324247       0.169405       2.015571                    0.999377      30.620240      90.071806       0.602801       0.420821      -1.058289       0.024757       0.007534       0.030895       0.040301       0.003187       0.005933       0.024456      -0.000898      -0.074525      -0.037182       0.010248       0.026934             12.452016       6.093067       1.935771       2.859012      11.040095      -0.645031      20.222884           0.000044
          341              C       3.326048       8.242558       3.411014      -0.131006      39.004633 0.48034433E+03  0.11670002E+05                                10.232697                            7.451492      -0.150885       1.914455                    0.999311      31.052616      93.127157       0.581598       0.433476      -1.045266       0.021684       0.010086      -0.024895       0.034521      -0.011347       0.014589      -0.005083      -0.032674      -0.006585      -0.025839       0.001207       0.024632             12.567433       7.114913       3.160633       3.404986      11.684796       1.716754      18.902590           0.003228
          342              C       3.883929       9.469175       3.763153       0.000053      37.823069 0.42145310E+03  0.97978436E+04                                 9.883515                            6.863583      -0.072539       1.990761                    0.999138      27.013019      76.358779       0.628552       0.419164      -1.066126      -0.015475      -0.012634      -0.068745       0.071589      -0.022769      -0.001682       0.009837       0.012602       0.023791      -0.028888       0.005556       0.023332             12.696788       7.351473       2.905783       4.694744      10.817071       1.775552      19.921821           0.000069
          343              C       4.161960      10.573391       2.969527      -0.098953      34.454597 0.42383826E+03  0.98909852E+04                                 9.200182                            6.869574       0.114717       2.014874                    0.999621      28.837807      82.317462       0.628602       0.417533      -1.064599       0.002168       0.001724      -0.000427       0.002802      -0.007025       0.000125      -0.002644      -0.005735       0.002588      -0.008234       0.000336       0.007898             10.915128       6.402945       2.507777       3.167602      10.250617       1.452482      16.091823          -0.000014
          344              C       3.758169      10.156706       1.681856      -0.139319      38.446291 0.44890515E+03  0.10651643E+05                                 9.879135                            7.040219       0.109889       1.991231                    0.999772      30.283369      87.813120       0.623441       0.414046      -1.064419       0.003955      -0.030662       0.057141       0.064968       0.002698      -0.015647      -0.050190      -0.035393       0.029683      -0.043428      -0.020038       0.063466             12.311903       7.203786       2.905341       4.799433      10.016297       3.286988      19.715625           0.000221
          345              C       4.350484       9.620224       5.129661       0.581769      25.426240 0.26498164E+03  0.56024511E+04                                 8.152179                            5.847962      -0.230579       1.973238                    0.999188      23.329850      67.378848       0.598576       0.483977      -1.007010       0.036731       0.008102       0.047038       0.060227      -0.007558      -0.065027      -0.005554       0.102173      -0.228552      -0.099383      -0.012531       0.111914             10.248182       6.379174       0.863209       4.084059       8.675852       1.117608      15.689519           0.000088
          346              C       7.018294       9.807732       9.964997       0.578332      25.791314 0.26540365E+03  0.55952484E+04                                 8.145849                            5.795775      -0.149935       1.994608                    0.999478      23.221285      66.256142       0.612133       0.474622      -1.015256      -0.011682       0.014382      -0.042799       0.046638       0.053613      -0.041088      -0.007756      -0.105452      -0.217176      -0.096227      -0.018132       0.114359             10.497895      10.043345      -2.335985       4.291510       5.785102      -1.471642      15.665239          -0.000001
          347              C       7.747769       9.487405      11.218505      -0.020178      40.430209 0.45683117E+03  0.10796446E+05                                10.263457                            7.107308      -0.048188       1.988561                    0.999066      27.532213      77.525951       0.625022       0.414654      -1.072978       0.019395      -0.012584       0.035241       0.042148      -0.006741      -0.002251      -0.003199       0.015020      -0.029848      -0.012056      -0.003048       0.015104             13.704729      11.830806      -3.012253       5.687006       6.674289      -1.944798      22.609092           0.000229
          348              C       7.220718       9.721791      12.487781      -0.091648      36.047602 0.44451372E+03  0.10516260E+05                                 9.552600                            7.067260      -0.027368       1.959226                    0.999547      29.553905      85.430609       0.614443       0.421355      -1.060306       0.023454      -0.014786       0.008407       0.028972      -0.020217       0.000176       0.005684       0.030654      -0.047689      -0.021927      -0.011506       0.033433             11.711777      10.058628      -2.405736       3.548840       6.081210      -1.099887      18.995493          -0.000035
          349              C       7.940305       9.354587      13.688731      -0.166536      35.137420 0.45832307E+03  0.10913886E+05                                 9.321227                            7.127983       0.106931       1.995025                    0.999581      30.188539      87.227925       0.618736       0.415712      -1.065088      -0.024403       0.012278      -0.022118       0.035149      -0.003490      -0.011247       0.007318       0.042947       0.096089      -0.038377       0.001351       0.037026             11.171030      11.062222      -2.604392       4.067333       5.975087      -1.230145      16.475782           0.000351
          350              C       9.160383       8.758206      13.549452       0.103094      38.199601 0.42994521E+03  0.10041375E+05                                10.135797                            7.010065      -0.194659       1.949258                    0.999294      26.622841      75.334468       0.611876       0.428610      -1.060610       0.017395       0.008597       0.001720       0.019479       0.014466       0.032049      -0.006040       0.002182       0.044001      -0.037540      -0.000685       0.038224             14.044956      11.520616      -1.591438       6.215876       6.399102       0.824559      24.215151           0.000261
          351              C       9.727276       8.516007      12.280177      -0.178775      37.783418 0.48004988E+03  0.11563959E+05                                 9.764469                            7.268710       0.168898       2.007221                    0.999840      30.781419      89.444895       0.616065       0.412724      -1.067050      -0.019066       0.016981      -0.016381       0.030335      -0.026715      -0.005172       0.014229       0.074339      -0.040994      -0.043827      -0.010085       0.053912             12.173570       9.040383      -2.247035       2.750211       6.810130      -0.148804      20.670197           0.000034
          352              C       9.048602       8.859773      11.081854      -0.121174      37.378877 0.49585795E+03  0.12074563E+05                                 9.832613                            7.490950      -0.035871       1.944474                    0.999587      30.773984      90.706790       0.592713       0.424373      -1.056785      -0.007091       0.009991       0.020384       0.023782      -0.001638      -0.014688      -0.007493       0.035736       0.044251      -0.027143      -0.000727       0.027870             11.904778      10.960732      -3.003737       3.497030       6.850325      -1.533009      17.903276           0.001257
          353              C       5.628552      19.355036       4.998266      -0.041591      33.444831 0.39063182E+03  0.89852438E+04                                 9.229135                            6.717426       0.095283       2.035910                    0.998646      27.824559      80.398910       0.614716       0.433181      -1.048602      -0.029708      -0.002467      -0.002837       0.029945       0.005236       0.012621      -0.008120      -0.015520       0.106032      -0.030251      -0.008611       0.038862             11.154321      12.567950      -1.065345      -1.022439      15.303480      -2.763799       5.591533           0.003827
          354              C       5.920335      18.099771       5.413474      -0.164476      38.426447 0.44136456E+03  0.10484827E+05                                10.041010                            7.103087      -0.108533       1.938894                    0.998950      30.167292      89.081910       0.601470       0.428675      -1.049547      -0.007484       0.006507       0.008676       0.013177      -0.036621       0.025235       0.024750      -0.023934       0.121560      -0.069887       0.017567       0.052320             12.337201      13.466445      -0.339205      -1.302662      17.396057      -3.636384       6.149103           0.006518
          355              C       4.974347      17.240357       5.818171       0.088184      36.551882 0.38253829E+03  0.86350958E+04                                 9.504471                            6.466019       0.111239       2.052851                    0.999182      25.568423      70.013057       0.662039       0.409855      -1.077748       0.003319       0.004502       0.002738       0.006227       0.000542       0.012710       0.000847       0.016205      -0.027569      -0.015044      -0.003514       0.018558             12.306656      12.913216      -1.433193      -0.737876      18.153284      -3.927059       5.853466           0.001341
          356              C       3.624615      17.683086       5.789264      -0.142676      37.875152 0.45896821E+03  0.10983625E+05                                10.019370                            7.293124      -0.082348       1.960929                    0.998159      29.539957      86.864571       0.588935       0.434586      -1.048484      -0.006390      -0.000121      -0.004023       0.007551       0.013152       0.004639       0.014503      -0.001197       0.070394      -0.025941      -0.004732       0.030674             12.229656      15.634542      -1.853847      -0.821805      15.324508      -2.652883       5.729918           0.000205
          357              C       3.365408      18.940955       5.387195      -0.007680      33.178407 0.37957401E+03  0.86974523E+04                                 9.300578                            6.720685      -0.087308       1.988327                    0.997981      27.456645      80.052723       0.599030       0.446233      -1.037376       0.022434       0.007354      -0.015651       0.028325       0.010631       0.016784      -0.001466       0.003663       0.052309      -0.023526      -0.002838       0.026363             11.265304      13.534002       0.891088      -1.269440      14.782094      -2.585963       5.479817           0.002901
          358              C       5.258503      15.828836       6.249146       0.079366      36.151918 0.37972701E+03  0.85644134E+04                                 9.437066                            6.445615       0.083949       2.043088                    0.999167      25.699838      70.573636       0.661899       0.410288      -1.076386       0.008862      -0.001109      -0.003130       0.009464      -0.006500      -0.002172       0.001093       0.026812      -0.002592      -0.014492      -0.001176       0.015668             12.176766      12.768491      -1.189766       0.923732      18.141575      -3.694049       5.620231           0.001575
          359              C       4.604295      13.599569       6.935028      -0.044399      36.315229 0.43812240E+03  0.10343483E+05                                 9.763228                            7.120212       0.004030       1.998861                    0.998541      28.431822      82.514780       0.597879       0.433932      -1.050922       0.012590      -0.001503      -0.021658       0.025097       0.011176       0.018913       0.000642      -0.020638       0.061793      -0.031327       0.002562       0.028765             12.027052      12.870789      -0.467933       0.989795      17.501575      -2.786273       5.708793           0.002867
          360              C       4.308225      14.917336       6.398937      -0.172914      39.438983 0.46922005E+03  0.11296639E+05                                10.173965                            7.283722      -0.083341       1.938851                    0.999013      30.719032      90.747511       0.600029       0.423996      -1.054458       0.006240      -0.023850      -0.012741       0.027751      -0.031210       0.028300       0.016645      -0.038899       0.085713      -0.062846       0.022457       0.040389             12.572160      13.392781       0.103330       0.572259      18.464460      -3.250627       5.859240           0.007170
          361              C       6.572981      15.479862       6.630192      -0.131807      37.828314 0.44148189E+03  0.10496057E+05                                10.064476                            7.193071      -0.177018       1.929998                    0.998257      29.603495      87.663388       0.586200       0.439488      -1.042261      -0.005300       0.004693      -0.007753       0.010499       0.009802      -0.021860       0.013605       0.004313       0.070631      -0.032751      -0.002987       0.035738             12.414601      15.245759      -1.717081       1.242006      15.972254      -3.539082       6.025790           0.000762
          362              C       6.861014      14.279287       7.079563      -0.045575      34.451032 0.38162607E+03  0.87392578E+04                                 9.407949                            6.636618       0.068242       2.027125                    0.999013      27.823034      80.583315       0.617992       0.432800      -1.047369      -0.026117      -0.016082       0.002628       0.030784       0.006504      -0.008363      -0.007862       0.005202       0.008758      -0.009367      -0.006335       0.015702             11.682257      13.018841       1.255840       0.349625      16.433935      -3.387113       5.593995           0.002907
          363              C       9.232326       8.779040       6.735308       0.012108      31.792648 0.37085756E+03  0.84361060E+04                                 8.990842                            6.594190      -0.101496       1.983288                    0.998192      27.239499      78.752104       0.612384       0.439691      -1.042746      -0.014216       0.020773       0.001771       0.025234      -0.001984      -0.004104       0.038005       0.012579       0.081367      -0.041042      -0.007640       0.048682             10.839680      15.512992      -0.001676       1.080401      11.631249      -1.731955       5.374800           0.005203
          364              C      10.559563       8.950923       6.958679      -0.163611      38.186879 0.44742892E+03  0.10657770E+05                                10.022799                            7.164242      -0.150291       1.929357                    0.998696      30.058692      88.679313       0.597745       0.430178      -1.049361      -0.008506       0.008104      -0.012263       0.016983      -0.035184      -0.011478       0.030326       0.022702       0.108412      -0.058732       0.000896       0.057836             12.317121      17.812545       1.540216       0.965721      13.853473      -1.245965       5.285345           0.004947
          365              C      11.198973      10.154102       6.848307       0.097381      36.007183 0.38537014E+03  0.87136222E+04                                 9.448568                            6.515478       0.144548       2.070227                    0.999217      25.373265      69.499115       0.655752       0.413091      -1.075810       0.004308      -0.001380       0.001907       0.004909      -0.009833      -0.005028       0.012094      -0.012272      -0.025004      -0.014287      -0.007170       0.021458             12.118379      19.152352       1.396858       2.255739      11.962881      -1.220275       5.239905           0.002544
          366              C      10.403890      11.240088       6.438355      -0.159601      38.299997 0.46067409E+03  0.11048273E+05                                10.066097                            7.281691      -0.074977       1.954209                    0.998623      30.082916      88.913608       0.591703       0.431620      -1.048988      -0.000292      -0.001660       0.018473       0.018550       0.018310      -0.026611       0.042005       0.009467       0.032933      -0.059381       0.013077       0.046304             12.247535      17.104130       0.502558       1.928360      14.055103      -1.992884       5.583372           0.005173
          367              C       9.093744      11.029141       6.199216      -0.015387      32.392353 0.37294003E+03  0.85251511E+04                                 9.145338                            6.644807      -0.099974       1.977993                    0.998014      27.864906      81.686543       0.603512       0.443974      -1.036587      -0.002641      -0.029315       0.024034       0.038000      -0.009260       0.010278       0.033681      -0.008116       0.047550      -0.036611      -0.004615       0.041227             11.030369      15.445730       1.857839       1.244260      12.644001      -1.394628       5.001376           0.004664
          368              C       1.729720       9.396255       7.423818      -0.037206      31.748717 0.38712034E+03  0.88773549E+04                                 8.934714                            6.703367       0.054371       2.030383                    0.998368      27.446954      78.982201       0.613617       0.435283      -1.048164      -0.005452       0.015307       0.012390       0.020434      -0.001659      -0.008797      -0.022784      -0.013267       0.090216      -0.026216      -0.015282       0.041498             10.612438      15.412493       0.024765       1.313059      11.074513       1.952134       5.350307           0.003386
          369              C       0.407130       9.271250       7.019121      -0.138873      36.334063 0.44123783E+03  0.10456527E+05                                 9.647678                            7.063544      -0.027239       1.970972                    0.999043      29.637073      86.743910       0.609519       0.424037      -1.054875      -0.002002       0.001268       0.015143       0.015327       0.029276      -0.003089      -0.038047       0.012545       0.083331      -0.054394       0.000492       0.053902             11.629846      16.852592      -1.009142       1.201433      12.627348       1.853910       5.409599           0.009289
          370              C      -0.440957      10.346819       7.195190       0.101714      33.923016 0.35523179E+03  0.78934427E+04                                 9.117604                            6.281230       0.073731       2.054724                    0.999398      25.053152      68.682914       0.661824       0.416494      -1.070457      -0.004935       0.004226      -0.004047       0.007654      -0.005675      -0.003137      -0.025917      -0.022243       0.024344      -0.023220      -0.010354       0.033574             11.590806      17.828662       0.768823       2.005190      11.767489       1.877932       5.176265           0.005436
          371              C       0.048730      11.440618       7.691863      -0.154818      35.993330 0.42332496E+03  0.99530364E+04                                 9.598346                            6.949700      -0.149908       1.926576                    0.999166      29.875072      87.797177       0.608884       0.427848      -1.049936       0.005342      -0.009042       0.000183       0.010503      -0.047753      -0.013320      -0.003640       0.047618       0.153629      -0.079749       0.024551       0.055198             11.555333      15.598824       1.040755       2.563247      13.416133       1.984439       5.651041           0.004845
          372              C       1.346070      11.570832       8.117583      -0.061565      33.612576 0.38814455E+03  0.89057330E+04                                 9.155238                            6.629140       0.000656       1.995473                    0.998565      28.170319      81.056604       0.628750       0.424573      -1.054830       0.004203      -0.034445       0.017764       0.038984       0.003549       0.006156       0.027057       0.066768       0.082787      -0.055974       0.017107       0.038868             11.065503      15.369556      -1.479750       1.597153      12.284317       2.052627       5.542637           0.010222
          373              N       0.790795      16.362714      11.026668      -0.467420      39.406352 0.49347252E+03  0.11935762E+05                                10.019777                            7.292070      -0.315556       1.892999                    0.997331      30.848485      88.997082       0.626685       0.404082      -1.075745       0.010222       0.124155      -0.031388       0.128469       0.079284       0.096018      -0.021940      -0.151917       0.274061      -0.189115       0.060027       0.129087             13.465085       9.577616       3.356840       7.803916      10.381422       3.861851      20.436218          -0.001339
          374              N       9.345037      16.573661       0.790998      -0.460787      45.585487 0.51900857E+03  0.12699276E+05                                11.066869                            7.469014      -0.293338       1.900337                    0.997511      30.909282      89.378865       0.621038       0.403073      -1.077560      -0.069150       0.103582       0.061550       0.138922      -0.145184       0.079505       0.049334      -0.019689       0.220026      -0.211830       0.088294       0.123536             15.973445      12.189203      -3.071871      10.617234       8.089778      -2.868470      27.641354          -0.002825
          375              N       9.146334      15.516322      18.324347       0.384139      22.641814 0.23285486E+03  0.45980800E+04                                 6.652686                            4.875497       0.108023       2.164495                    0.999192      19.918459      49.425294       0.810273       0.382810      -1.106961      -0.066434      -0.002181      -0.031292       0.073467       0.001411       0.025969       0.010994       0.020161      -0.041749      -0.031507      -0.001555       0.033062              8.060895      11.436413      -0.803435       1.051858       8.575611       1.459139       4.170660           0.007260
          376              N       6.978951       6.273719      21.301757       0.339285      23.853219 0.25004263E+03  0.50191718E+04                                 6.841550                            5.017514       0.278185       2.208589                    0.999167      20.515419      51.092807       0.808153       0.377567      -1.112334       0.022550      -0.062299       0.040202       0.077497      -0.013132       0.001863      -0.027762      -0.000735      -0.043863      -0.034258       0.002065       0.032192              8.240481       9.539995      -0.040768      -0.985322      10.852564      -1.882361       4.328884           0.002984
          377              N       2.779376      16.214270      20.008831       0.328486      24.290495 0.25411272E+03  0.51278650E+04                                 6.949107                            5.067306       0.111707       2.145863                    0.999045      20.833392      52.233169       0.801008       0.378930      -1.109954       0.074536       0.006028       0.008917       0.075309       0.010247       0.028419      -0.003632       0.023301      -0.049160      -0.034170      -0.002595       0.036765              8.478141      11.756509       0.740806       1.291857       9.300658      -1.244751       4.377256           0.003555
          378              N       5.417727      12.742760      19.028624       0.367489      24.210451 0.24325772E+03  0.48506075E+04                                 6.951069                            4.975667       0.158504       2.178619                    0.999103      20.158209      50.073549       0.804840       0.381652      -1.109095      -0.026089       0.066730      -0.044379       0.084279      -0.000602       0.013420      -0.028943      -0.008038      -0.064566      -0.040360       0.007531       0.032829              8.657505       9.141530       0.310059       0.662792      12.380533      -2.480576       4.450451           0.003507
          379              N       1.683758       3.341296       2.112832      -0.467420      39.406348 0.49347249E+03  0.11935761E+05                                10.019775                            7.292069      -0.315556       1.892999                    0.997331      30.848485      88.997082       0.626685       0.404082      -1.075745       0.010222       0.124155       0.031388       0.128469       0.079284      -0.096018       0.021940      -0.151917       0.274061      -0.189115       0.060027       0.129087             13.465083       9.577612       3.356837      -7.803913      10.381420      -3.861848      20.436217          -0.001343
          380              N      10.238000       3.552243      12.348502      -0.460787      45.585489 0.51900876E+03  0.12699283E+05                                11.066869                            7.469016      -0.293339       1.900336                    0.997511      30.909289      89.378905       0.621038       0.403073      -1.077560      -0.069150       0.103582      -0.061550       0.138922      -0.145184      -0.079505      -0.049334      -0.019689       0.220026      -0.211830       0.088294       0.123536             15.973441      12.189216      -3.071871     -10.617242       8.089776       2.868463      27.641331          -0.002823
          381              N      10.039297       2.494904      21.094153       0.384139      22.641815 0.23285492E+03  0.45980815E+04                                 6.652686                            4.875498       0.108023       2.164495                    0.999192      19.918459      49.425293       0.810273       0.382810      -1.106961      -0.066434      -0.002181       0.031292       0.073467       0.001411      -0.025969      -0.010994       0.020161      -0.041749      -0.031507      -0.001555       0.033062              8.060894      11.436414      -0.803437      -1.051858       8.575609      -1.459139       4.170660           0.007260
          382              N       6.085988      19.295137      18.116743       0.339285      23.853214 0.25004261E+03  0.50191706E+04                                 6.841545                            5.017512       0.278185       2.208589                    0.999167      20.515417      51.092776       0.808154       0.377567      -1.112334       0.022550      -0.062299      -0.040202       0.077497      -0.013132      -0.001863       0.027762      -0.000735      -0.043864      -0.034258       0.002065       0.032192              8.240475       9.539988      -0.040768       0.985321      10.852555       1.882359       4.328881           0.002982
          383              N       3.672339       3.192852      19.409669       0.328486      24.290503 0.25411281E+03  0.51278677E+04                                 6.949110                            5.067308       0.111706       2.145863                    0.999045      20.833397      52.233200       0.801007       0.378930      -1.109954       0.074536       0.006028      -0.008917       0.075309       0.010247      -0.028419       0.003632       0.023301      -0.049160      -0.034170      -0.002595       0.036765              8.478146      11.756518       0.740805      -1.291858       9.300660       1.244751       4.377259           0.003556
          384              N       4.524764      25.764178      20.389876       0.367489      24.210453 0.24325774E+03  0.48506079E+04                                 6.951069                            4.975667       0.158504       2.178619                    0.999103      20.158210      50.073550       0.804840       0.381652      -1.109095      -0.026089       0.066730       0.044379       0.084279      -0.000602      -0.013420       0.028943      -0.008037      -0.064566      -0.040360       0.007531       0.032829              8.657505       9.141528       0.310057      -0.662792      12.380535       2.480577       4.450451           0.003504
          385              N       9.632316      22.701540      24.166168      -0.467421      39.406358 0.49347256E+03  0.11935763E+05                                10.019779                            7.292071      -0.315555       1.892999                    0.997331      30.848485      88.997090       0.626684       0.404082      -1.075745      -0.010222      -0.124155      -0.031388       0.128469       0.079284      -0.096018       0.021939      -0.151918       0.274061      -0.189115       0.060027       0.129087             13.465088       9.577610       3.356839      -7.803911      10.381425      -3.861850      20.436229          -0.001345
          386              N       1.078074      22.490593      13.930498      -0.460787      45.585488 0.51900863E+03  0.12699278E+05                                11.066869                            7.469014      -0.293339       1.900336                    0.997511      30.909290      89.378902       0.621038       0.403073      -1.077560       0.069150      -0.103582       0.061550       0.138922      -0.145184      -0.079505      -0.049334      -0.019689       0.220026      -0.211830       0.088294       0.123536             15.973442      12.189200      -3.071866     -10.617230       8.089776       2.868460      27.641348          -0.002824
          387              N       1.276777      23.547932       5.184847       0.384139      22.641815 0.23285489E+03  0.45980806E+04                                 6.652686                            4.875497       0.108022       2.164495                    0.999192      19.918460      49.425297       0.810273       0.382810      -1.106961       0.066434       0.002181      -0.031292       0.073467       0.001411      -0.025969      -0.010994       0.020161      -0.041749      -0.031507      -0.001555       0.033062              8.060895      11.436414      -0.803436      -1.051858       8.575610      -1.459139       4.170660           0.007260
          388              N       5.230086       6.747699       8.162257       0.339285      23.853218 0.25004263E+03  0.50191717E+04                                 6.841550                            5.017514       0.278185       2.208589                    0.999167      20.515418      51.092802       0.808153       0.377567      -1.112334      -0.022550       0.062299       0.040202       0.077497      -0.013132      -0.001863       0.027762      -0.000735      -0.043863      -0.034257       0.002065       0.032192              8.240480       9.539996      -0.040767       0.985322      10.852561       1.882360       4.328883           0.002986
          389              N       7.643735      22.849984       6.869331       0.328486      24.290499 0.25411278E+03  0.51278667E+04                                 6.949109                            5.067307       0.111707       2.145863                    0.999045      20.833394      52.233190       0.801008       0.378930      -1.109954      -0.074536      -0.006028       0.008917       0.075309       0.010247      -0.028419       0.003632       0.023301      -0.049160      -0.034170      -0.002595       0.036765              8.478145      11.756514       0.740805      -1.291860       9.300661       1.244751       4.377259           0.003556
          390              N       6.791310       0.278658       5.889124       0.367489      24.210448 0.24325769E+03  0.48506068E+04                                 6.951068                            4.975667       0.158504       2.178619                    0.999103      20.158207      50.073543       0.804840       0.381652      -1.109095       0.026089      -0.066730      -0.044379       0.084279      -0.000602      -0.013420       0.028943      -0.008038      -0.064565      -0.040360       0.007531       0.032829              8.657504       9.141528       0.310059      -0.662791      12.380533       2.480576       4.450451           0.003508
          391              N      10.525279       9.680122      15.252332      -0.467421      39.406363 0.49347275E+03  0.11935769E+05                                10.019779                            7.292072      -0.315556       1.892999                    0.997331      30.848490      88.997107       0.626684       0.404082      -1.075745      -0.010222      -0.124155       0.031388       0.128469       0.079284       0.096018      -0.021940      -0.151917       0.274061      -0.189115       0.060027       0.129087             13.465089       9.577619       3.356841       7.803919      10.381424       3.861854      20.436222          -0.001339
          392              N       1.971037       9.469175      25.488002      -0.460787      45.585464 0.51900845E+03  0.12699273E+05                                11.066864                            7.469013      -0.293338       1.900337                    0.997511      30.909284      89.378891       0.621038       0.403073      -1.077560       0.069150      -0.103582      -0.061550       0.138922      -0.145184       0.079505       0.049334      -0.019689       0.220026      -0.211830       0.088294       0.123536             15.973433      12.189211      -3.071872      10.617235       8.089774      -2.868462      27.641313          -0.002822
          393              N       2.169740      10.526514       7.954653       0.384139      22.641815 0.23285489E+03  0.45980807E+04                                 6.652687                            4.875497       0.108022       2.164495                    0.999192      19.918460      49.425299       0.810273       0.382810      -1.106961       0.066434       0.002181       0.031292       0.073467       0.001411       0.025969       0.010994       0.020161      -0.041749      -0.031507      -0.001555       0.033062              8.060895      11.436414      -0.803437       1.051858       8.575612       1.459139       4.170660           0.007264
          394              N       4.337123      19.769117       4.977243       0.339285      23.853212 0.25004260E+03  0.50191704E+04                                 6.841546                            5.017513       0.278185       2.208589                    0.999167      20.515416      51.092779       0.808154       0.377567      -1.112334      -0.022550       0.062299      -0.040202       0.077497      -0.013132       0.001863      -0.027762      -0.000735      -0.043863      -0.034257       0.002065       0.032192              8.240476       9.539989      -0.040768      -0.985321      10.852557      -1.882359       4.328881           0.002983
          395              N       8.536698       9.828566       6.270169       0.328486      24.290508 0.25411284E+03  0.51278685E+04                                 6.949112                            5.067309       0.111707       2.145863                    0.999045      20.833398      52.233210       0.801007       0.378930      -1.109954      -0.074536      -0.006028      -0.008917       0.075309       0.010247       0.028419      -0.003632       0.023301      -0.049160      -0.034170      -0.002595       0.036765              8.478148      11.756520       0.740807       1.291858       9.300666      -1.244752       4.377259           0.003559
          396              N       5.898347      13.300076       7.250376       0.367489      24.210450 0.24325771E+03  0.48506073E+04                                 6.951069                            4.975667       0.158504       2.178619                    0.999103      20.158208      50.073545       0.804840       0.381652      -1.109095       0.026089      -0.066730       0.044379       0.084279      -0.000602       0.013420      -0.028943      -0.008038      -0.064565      -0.040360       0.007531       0.032829              8.657504       9.141530       0.310058       0.662791      12.380531      -2.480575       4.450450           0.003509
          397              O      11.625829      17.742984       8.298908      -0.625768      50.471654 0.87598704E+03  0.24108860E+05                                11.427423                            9.535822      -0.637433       1.789318                    0.998641      32.512783      95.484923       0.571712       0.389269      -1.101492       0.055015       0.013877       0.127519       0.139572      -0.100407       0.098628       0.039024       0.002821       0.337986      -0.188818       0.030267       0.158551             13.488922      12.128432       0.537254       7.139909       8.372265      -0.166374      19.966068          -0.007557
          398              O      -1.052750      15.141305       8.044002      -0.669071      52.205622 0.98806601E+03  0.27959843E+05                                11.612272                           10.085264      -0.629521       1.780350                    0.998522      33.490535      98.983689       0.560709       0.386029      -1.106346       0.042110      -0.001863       0.120567       0.127722       0.061657       0.129659      -0.032146      -0.093746       0.378080      -0.194256       0.010793       0.183463             13.308580      11.882072       0.008330       5.887537       9.407201       0.585055      18.636465          -0.003406
          399              O       0.777825      16.857528       7.271399      -0.646950      52.180204 0.94889048E+03  0.26619680E+05                                11.637098                            9.927760      -0.699519       1.762036                    0.998300      33.170967      98.079450       0.560534       0.389509      -1.102265       0.052208      -0.009948       0.127100       0.137764       0.021146       0.057288      -0.025127       0.202753       0.471479      -0.185043       0.006028       0.179016             13.518641      12.392079       0.011070       5.345506       8.981573      -0.375657      19.182270           0.003751
          400              O       9.304088      17.495577       6.927144      -0.881217      53.993977 0.11583773E+04  0.33903604E+05                                11.596088                           10.759999      -0.302607       1.849817                    0.997716      36.449315     107.423582       0.558348       0.374805      -1.121279      -0.094343       0.039737       0.035847       0.108464       0.035287      -0.017085       0.139789       0.040414      -0.306328      -0.194612       0.067295       0.127317             12.437281      15.428735      -1.172671       0.944647      10.634698      -1.567421      11.248409          -0.132966
          401              O      11.182665      19.237843       6.167681      -0.861314      59.834445 0.11531093E+04  0.33553339E+05                                12.366242                           10.657923      -0.306468       1.865281                    0.996698      35.129781     101.664884       0.569816       0.369408      -1.130640      -0.016266       0.098415       0.025579       0.102978      -0.018995      -0.129099      -0.018146      -0.140182       0.120074      -0.172572       0.052598       0.119974             14.170437      13.432103      -1.440709       3.212985      19.385845       0.628511       9.693364          -0.120188
          402              O       9.771401      14.865251       6.690633      -0.879228      56.470352 0.11827636E+04  0.34713609E+05                                11.938549                           10.832265      -0.333433       1.851241                    0.996815      35.768033     104.727073       0.560961       0.372025      -1.126103      -0.061872      -0.060461       0.056160       0.103138      -0.027001       0.002547      -0.102592       0.029371      -0.433092      -0.187591       0.067069       0.120522             13.160831      15.570920       3.931052      -0.440817      12.772609      -0.007699      11.138964          -0.110083
          403              O      11.624309      16.599704       5.899635      -1.006193      37.661634 0.77341993E+03  0.20959993E+05                                10.777673                           10.125221      -0.407084       1.761857                    0.999588      41.415827     127.046900       0.454679       0.497078      -1.020047       0.000672       0.002627       0.003227       0.004215      -0.001273      -0.001371       0.000786       0.001393      -0.010807      -0.003949       0.000350       0.003599             12.158693      12.383111       0.151604       2.424324      11.384770      -0.247382      12.708196          -0.020214
          404              O       0.361818      18.357595       5.092870      -0.868091      54.094981 0.11396350E+04  0.33186275E+05                                11.635760                           10.670239      -0.333552       1.851529                    0.997057      35.715066     104.652362       0.561435       0.374640      -1.122519       0.063649       0.072371      -0.046779       0.107131      -0.023639       0.021889      -0.102701       0.028920      -0.421298      -0.184800       0.061219       0.123581             12.678825      15.146413       3.516258       1.245102      11.445514       1.261964      11.444549          -0.123503
          405              O      12.044813      14.021463       5.610567      -0.869116      54.147076 0.11042524E+04  0.31887748E+05                                11.607262                           10.477671      -0.296349       1.861373                    0.997123      35.618202     103.766114       0.568929       0.372814      -1.124441       0.025035      -0.097840      -0.041188       0.109068      -0.015174      -0.133681      -0.011701      -0.156074       0.119520      -0.180967       0.059564       0.121403             12.832547      12.253918      -0.021906       2.624410      16.681475      -0.733321       9.562247          -0.117936
          406              O       0.783691      15.740290       4.885266      -0.874541      52.362070 0.11279016E+04  0.32829995E+05                                11.380379                           10.636148      -0.315550       1.848563                    0.997859      36.230066     106.883268       0.559471       0.376122      -1.119011       0.089672      -0.046677      -0.049096       0.112384       0.031023      -0.014982       0.141859       0.036217      -0.325924      -0.198604       0.069159       0.129444             12.038538      14.699602      -1.554497       0.945770       9.911808      -1.386258      11.504204          -0.122748
          407              O       9.314897      16.401778       4.569918      -0.646279      52.592833 0.97354625E+03  0.27464077E+05                                11.672487                           10.025043      -0.689323       1.766404                    0.998256      33.190342      98.142082       0.560855       0.387121      -1.104885      -0.057086       0.003704      -0.119192       0.132209       0.024119       0.059201      -0.015733       0.204579       0.497908      -0.189563       0.002554       0.187009             13.483801      11.410221      -0.301878       4.939440       8.940293      -0.646711      20.100891          -0.003900
          408              O      11.193771      18.120605       3.750013      -0.638227      51.371038 0.91174334E+03  0.25334092E+05                                11.561698                            9.728213      -0.645612       1.782993                    0.998429      32.882670      96.895600       0.566303       0.389247      -1.101990      -0.050717       0.015274      -0.125383       0.136112       0.072044       0.129361      -0.022022      -0.100514       0.311980      -0.193531       0.026369       0.167163             13.664620      12.298751      -0.425152       7.013718       8.074057       0.035273      20.621051          -0.006162
          409              O      11.588427      15.479862       3.484595      -0.634624      51.959570 0.88624302E+03  0.24457413E+05                                11.671273                            9.602637      -0.627348       1.793216                    0.998375      32.571493      95.725958       0.568838       0.390175      -1.101067      -0.046296      -0.019430      -0.135779       0.144765      -0.102214       0.099173       0.041115      -0.001441       0.341205      -0.192106       0.032829       0.159277             13.781890      11.359331      -0.000789       6.759850       8.143043      -0.663882      21.843297          -0.004792
          410              O       6.813514      17.360154      20.350458      -0.641036      39.945171 0.64008344E+03  0.16154156E+05                                 9.445954                            7.981271       0.040351       2.037638                    0.995366      29.668290      81.228627       0.650309       0.373198      -1.122342       0.010710       0.003080       0.056160       0.057255      -0.021024      -0.030712      -0.060111       0.073429      -0.047187      -0.092347       0.034507       0.057840             10.736740       8.197128      -0.512552       2.676229      11.081518      -3.814639      12.931572           0.000347
          411              O       6.766883      15.193391      20.678945      -0.702655      44.056129 0.73224685E+03  0.19008579E+05                                 9.981957                            8.400283       0.116481       2.041210                    0.997527      30.856864      84.174252       0.652909       0.361378      -1.137575       0.019390      -0.001785       0.057222       0.060444       0.009264      -0.029723       0.066092      -0.035452      -0.180281      -0.099938       0.020482       0.079456             11.659921       8.203059       1.936673       2.392710      15.226921       4.654733      11.549784          -0.000134
          412              O       3.804141      16.555431      17.444000      -0.677531      44.425739 0.72183195E+03  0.18713493E+05                                10.096705                            8.434468       0.110775       2.048491                    0.996118      30.354778      83.363396       0.639259       0.369582      -1.128654      -0.037220      -0.011450      -0.052573       0.065424       0.034167      -0.047840       0.016497      -0.081449       0.093181      -0.089862       0.037587       0.052275             11.615196       9.581856      -0.807110      -0.765501       7.450314       0.058793      17.813419          -0.000593
          413              O       5.464500      15.748103      16.250934      -0.609143      35.317775 0.54085828E+03  0.13058123E+05                                 8.615668                            7.220642       0.212808       2.098135                    0.995992      28.800387      76.567951       0.701794       0.361493      -1.133828      -0.009185       0.005160      -0.042145       0.043442       0.010607       0.002232      -0.015834       0.016330      -0.309206      -0.104830       0.039754       0.065076              9.966771      13.042883      -3.119628       3.153159       7.460510      -0.940643       9.396918           0.000305
          414              O       7.886454      15.393920      17.919650      -0.575040      41.750868 0.56786493E+03  0.13807864E+05                                 9.620527                            7.405549       0.378512       2.153652                    0.997810      28.262838      74.165167       0.695543       0.362160      -1.139077       0.112932       0.002073      -0.023156       0.115300       0.029169       0.075738      -0.020079       0.275133      -0.076073      -0.136344      -0.043429       0.179773             11.972088      21.884768      -0.556805       2.338935       7.291559       0.095398       6.739937           0.002658
          415              O       7.280860       5.080957      21.793175      -0.558093      37.003870 0.54106220E+03  0.13019956E+05                                 8.887976                            7.251158       0.495990       2.193047                    0.998520      28.130182      73.838499       0.698465       0.364417      -1.135398      -0.007469       0.106868       0.027487       0.110599      -0.052514       0.024729      -0.087369      -0.252184      -0.020951      -0.133623      -0.049580       0.183203             10.414543       7.158008      -1.149279      -0.278303      17.254604      -2.173176       6.831017           0.001159
          416              O       4.107685      16.370527      20.247969      -0.589135      41.704710 0.59561466E+03  0.14659311E+05                                 9.615384                            7.578707       0.430758       2.154465                    0.998980      28.955759      76.495449       0.688180       0.361623      -1.139272      -0.101081       0.000533       0.041927       0.109433       0.038398       0.057173       0.026405       0.347046      -0.148652      -0.157058      -0.058917       0.215976             11.875996      21.814341       1.558979       2.832174       6.659128       0.245228       7.154518           0.000913
          417              O       5.089434      13.880832      18.482021      -0.557167      42.844909 0.56892898E+03  0.13847673E+05                                 9.821263                            7.439526       0.366380       2.153554                    0.997754      28.058222      73.795094       0.689801       0.364808      -1.136392       0.008044      -0.120444       0.004591       0.120799      -0.065212       0.023138      -0.078142      -0.205319       0.010925      -0.123443      -0.038350       0.161793             12.475640       7.824437      -1.872158       1.071436      21.870678      -4.963590       7.731805           0.001359
          418              O      12.518792       4.721566       4.840592      -0.625768      50.471672 0.87598729E+03  0.24108869E+05                                11.427428                            9.535824      -0.637433       1.789318                    0.998641      32.512785      95.484936       0.571712       0.389269      -1.101492       0.055015       0.013878      -0.127519       0.139572      -0.100406      -0.098628      -0.039023       0.002820       0.337986      -0.188817       0.030266       0.158551             13.488929      12.128431       0.537253      -7.139910       8.372264       0.166376      19.966092          -0.007554
          419              O      -0.159787       2.119887       5.095498      -0.669072      52.205608 0.98806593E+03  0.27959837E+05                                11.612267                           10.085262      -0.629519       1.780351                    0.998522      33.490533      98.983654       0.560709       0.386029      -1.106346       0.042110      -0.001863      -0.120567       0.127723       0.061656      -0.129658       0.032145      -0.093745       0.378079      -0.194255       0.010793       0.183463             13.308571      11.882068       0.008331      -5.887532       9.407200      -0.585056      18.636446          -0.003407
          420              O       1.670788       3.836110       5.868101      -0.646949      52.180156 0.94888920E+03  0.26619635E+05                                11.637091                            9.927753      -0.699520       1.762036                    0.998300      33.170943      98.079359       0.560534       0.389509      -1.102265       0.052207      -0.009948      -0.127100       0.137764       0.021146      -0.057289       0.025127       0.202753       0.471479      -0.185043       0.006027       0.179016             13.518635      12.392070       0.011068      -5.345506       8.981566       0.375658      19.182268           0.003750
          421              O      10.197051       4.474159       6.212356      -0.881218      53.994074 0.11583800E+04  0.33903702E+05                                11.596105                           10.760014      -0.302609       1.849816                    0.997716      36.449340     107.423705       0.558347       0.374805      -1.121279      -0.094343       0.039737      -0.035846       0.108465       0.035286       0.017085      -0.139789       0.040414      -0.306330      -0.194612       0.067295       0.127317             12.437300      15.428761      -1.172670      -0.944645      10.634711       1.567423      11.248427          -0.132962
          422              O      12.075628       6.216425       6.971819      -0.861313      59.834370 0.11531075E+04  0.33553273E+05                                12.366232                           10.657915      -0.306469       1.865281                    0.996698      35.129757     101.664804       0.569817       0.369408      -1.130639      -0.016265       0.098415      -0.025579       0.102978      -0.018995       0.129099       0.018146      -0.140182       0.120074      -0.172572       0.052598       0.119974             14.170426      13.432094      -1.440711      -3.212982      19.385823      -0.628512       9.693360          -0.120186
          423              O      10.664364       1.843833       6.448867      -0.879230      56.470330 0.11827632E+04  0.34713588E+05                                11.938544                           10.832262      -0.333430       1.851242                    0.996815      35.768021     104.726999       0.560961       0.372025      -1.126103      -0.061872      -0.060461      -0.056160       0.103139      -0.027000      -0.002547       0.102591       0.029371      -0.433089      -0.187589       0.067069       0.120520             13.160826      15.570913       3.931050       0.440819      12.772607       0.007702      11.138958          -0.110085
          424              O      12.517272       3.578286       7.239865      -1.006193      37.661647 0.77342026E+03  0.20960003E+05                                10.777674                           10.125223      -0.407086       1.761856                    0.999588      41.415812     127.046845       0.454680       0.497078      -1.020047       0.000673       0.002628      -0.003227       0.004215      -0.001273       0.001371      -0.000786       0.001393      -0.010808      -0.003949       0.000350       0.003599             12.158695      12.383111       0.151603      -2.424320      11.384768       0.247385      12.708204          -0.020213
          425              O       1.254781       5.336177       8.046630      -0.868089      54.095032 0.11396362E+04  0.33186325E+05                                11.635774                           10.670250      -0.333555       1.851528                    0.997057      35.715066     104.652449       0.561434       0.374640      -1.122518       0.063649       0.072371       0.046779       0.107131      -0.023639      -0.021889       0.102701       0.028920      -0.421303      -0.184801       0.061220       0.123581             12.678844      15.146435       3.516266      -1.245110      11.445527      -1.261971      11.444569          -0.123498
          426              O      12.937776       1.000045       7.528933      -0.869117      54.146901 0.11042482E+04  0.31887590E+05                                11.607232                           10.477646      -0.296341       1.861376                    0.997123      35.618154     103.765868       0.568930       0.372814      -1.124442       0.025036      -0.097841       0.041187       0.109069      -0.015173       0.133679       0.011701      -0.156073       0.119519      -0.180965       0.059563       0.121402             12.832511      12.253880      -0.021902      -2.624399      16.681431       0.733320       9.562221          -0.117939
          427              O       1.676654       2.718872       8.254234      -0.874541      52.362036 0.11279005E+04  0.32829957E+05                                11.380375                           10.636144      -0.315548       1.848564                    0.997859      36.230045     106.883217       0.559471       0.376122      -1.119011       0.089673      -0.046676       0.049096       0.112384       0.031023       0.014982      -0.141859       0.036217      -0.325924      -0.198603       0.069159       0.129444             12.038535      14.699594      -1.554503      -0.945776       9.911808       1.386262      11.504202          -0.122748
          428              O      10.207860       3.380360       8.569582      -0.646279      52.592813 0.97354596E+03  0.27464065E+05                                11.672481                           10.025039      -0.689320       1.766405                    0.998256      33.190334      98.142025       0.560855       0.387121      -1.104886      -0.057087       0.003704       0.119192       0.132210       0.024119      -0.059201       0.015733       0.204577       0.497908      -0.189562       0.002553       0.187009             13.483792      11.410213      -0.301874      -4.939428       8.940287       0.646712      20.100875          -0.003900
          429              O      12.086734       5.099187       9.389487      -0.638226      51.371042 0.91174281E+03  0.25334077E+05                                11.561705                            9.728213      -0.645614       1.782993                    0.998429      32.882658      96.895602       0.566302       0.389247      -1.101989      -0.050718       0.015274       0.125383       0.136112       0.072044      -0.129362       0.022022      -0.100515       0.311980      -0.193532       0.026368       0.167163             13.664636      12.298746      -0.425159      -7.013724       8.074055      -0.035267      20.621106          -0.006158
          430              O      12.481390       2.458444       9.654905      -0.634624      51.959430 0.88623990E+03  0.24457305E+05                                11.671254                            9.602620      -0.627347       1.793217                    0.998375      32.571436      95.725737       0.568839       0.390175      -1.101068      -0.046297      -0.019430       0.135779       0.144765      -0.102212      -0.099173      -0.041115      -0.001441       0.341203      -0.192104       0.032828       0.159276             13.781868      11.359294      -0.000789      -6.759828       8.143030       0.663888      21.843281          -0.004793
          431              O       7.706477       4.338736      19.068042      -0.641036      39.945156 0.64008311E+03  0.16154145E+05                                 9.445951                            7.981269       0.040352       2.037638                    0.995366      29.668285      81.228603       0.650309       0.373198      -1.122342       0.010710       0.003080      -0.056160       0.057255      -0.021024       0.030712       0.060111       0.073429      -0.047187      -0.092347       0.034507       0.057840             10.736737       8.197126      -0.512552      -2.676228      11.081515       3.814639      12.931568           0.000350
          432              O       7.659846       2.171973      18.739555      -0.702656      44.056155 0.73224736E+03  0.19008596E+05                                 9.981962                            8.400287       0.116480       2.041210                    0.997527      30.856870      84.174283       0.652908       0.361378      -1.137575       0.019390      -0.001785      -0.057222       0.060444       0.009264       0.029723      -0.066092      -0.035452      -0.180281      -0.099938       0.020482       0.079456             11.659928       8.203064       1.936674      -2.392712      15.226931      -4.654736      11.549790          -0.000135
          433              O       4.697104       3.534013      21.974500      -0.677531      44.425737 0.72183190E+03  0.18713491E+05                                10.096705                            8.434467       0.110775       2.048491                    0.996118      30.354777      83.363393       0.639259       0.369582      -1.128654      -0.037220      -0.011450       0.052573       0.065424       0.034167       0.047840      -0.016497      -0.081449       0.093181      -0.089862       0.037587       0.052275             11.615197       9.581855      -0.807110       0.765501       7.450314      -0.058793      17.813421          -0.000593
          434              O       6.357463       2.726685      23.167566      -0.609143      35.317773 0.54085824E+03  0.13058122E+05                                 8.615667                            7.220641       0.212808       2.098135                    0.995992      28.800387      76.567949       0.701794       0.361493      -1.133828      -0.009185       0.005160       0.042145       0.043442       0.010607      -0.002232       0.015834       0.016330      -0.309206      -0.104830       0.039754       0.065076              9.966771      13.042883      -3.119629      -3.153159       7.460511       0.940643       9.396918           0.000299
          435              O       8.779417       2.372502      21.498850      -0.575040      41.750850 0.56786469E+03  0.13807856E+05                                 9.620524                            7.405546       0.378512       2.153652                    0.997810      28.262836      74.165153       0.695543       0.362160      -1.139077       0.112932       0.002073       0.023155       0.115300       0.029169      -0.075738       0.020079       0.275133      -0.076072      -0.136344      -0.043429       0.179773             11.972082      21.884755      -0.556808      -2.338933       7.291557      -0.095397       6.739934           0.002655
          436              O       6.387897      18.102375      17.625325      -0.558093      37.003787 0.54106081E+03  0.13019913E+05                                 8.887958                            7.251145       0.495991       2.193047                    0.998520      28.130171      73.838420       0.698467       0.364417      -1.135398      -0.007470       0.106868      -0.027487       0.110599      -0.052514      -0.024729       0.087369      -0.252184      -0.020951      -0.133623      -0.049580       0.183203             10.414521       7.157995      -1.149278       0.278302      17.254563       2.173171       6.831005           0.001156
          437              O       5.000648       3.349109      19.170531      -0.589135      41.704770 0.59561559E+03  0.14659341E+05                                 9.615396                            7.578715       0.430758       2.154464                    0.998980      28.955767      76.495503       0.688179       0.361623      -1.139272      -0.101081       0.000533      -0.041927       0.109433       0.038398      -0.057173      -0.026404       0.347046      -0.148653      -0.157058      -0.058918       0.215976             11.876012      21.814374       1.558979      -2.832179       6.659135      -0.245229       7.154526           0.000918
          438              O       5.982397       0.859414      20.936479      -0.557167      42.844925 0.56892918E+03  0.13847679E+05                                 9.821266                            7.439528       0.366380       2.153554                    0.997754      28.058225      73.795108       0.689800       0.364808      -1.136392       0.008044      -0.120444      -0.004591       0.120799      -0.065212      -0.023138       0.078142      -0.205319       0.010924      -0.123443      -0.038351       0.161793             12.475645       7.824439      -1.872162      -1.071437      21.870689       4.963593       7.731808           0.001354
          439              O      -1.202718      21.321270      21.438408      -0.625768      50.471713 0.87598861E+03  0.24108912E+05                                11.427427                            9.535828      -0.637435       1.789317                    0.998641      32.512816      95.485016       0.571712       0.389269      -1.101492      -0.055015      -0.013878       0.127518       0.139571      -0.100407      -0.098627      -0.039024       0.002822       0.337988      -0.188818       0.030267       0.158551             13.488923      12.128446       0.537252      -7.139910       8.372270       0.166375      19.966053          -0.007563
          440              O      -1.626139      23.922949      21.183502      -0.669072      52.205661 0.98806725E+03  0.27959885E+05                                11.612275                           10.085269      -0.629520       1.780350                    0.998522      33.490554      98.983736       0.560709       0.386029      -1.106346      -0.042110       0.001863       0.120566       0.127722       0.061657      -0.129659       0.032146      -0.093747       0.378080      -0.194257       0.010793       0.183464             13.308579      11.882078       0.008333      -5.887535       9.407210      -0.585054      18.636450          -0.003410
          441              O       9.645286      22.206726      20.410899      -0.646950      52.180233 0.94889094E+03  0.26619698E+05                                11.637104                            9.927764      -0.699520       1.762036                    0.998300      33.170985      98.079526       0.560533       0.389509      -1.102265      -0.052207       0.009948       0.127100       0.137764       0.021146      -0.057288       0.025127       0.202754       0.471480      -0.185044       0.006028       0.179016             13.518650      12.392086       0.011067      -5.345514       8.981580       0.375661      19.182282           0.003748
          442              O       1.119023      21.568677      20.066644      -0.881218      53.993935 0.11583761E+04  0.33903554E+05                                11.596076                           10.759987      -0.302608       1.849816                    0.997716      36.449326     107.423545       0.558348       0.374805      -1.121279       0.094343      -0.039737       0.035847       0.108464       0.035287       0.017086      -0.139789       0.040414      -0.306325      -0.194612       0.067295       0.127317             12.437266      15.428717      -1.172663      -0.944641      10.634686       1.567419      11.248396          -0.132978
          443              O      -0.759554      19.826411      19.307181      -0.861313      59.834511 0.11531105E+04  0.33553383E+05                                12.366254                           10.657931      -0.306471       1.865280                    0.996698      35.129797     101.664976       0.569816       0.369408      -1.130639       0.016266      -0.098414       0.025578       0.102977      -0.018996       0.129100       0.018147      -0.140182       0.120075      -0.172574       0.052598       0.119975             14.170454      13.432124      -1.440712      -3.212991      19.385865      -0.628513       9.693374          -0.120193
          444              O       0.651710      24.199003      19.830133      -0.879232      56.470412 0.11827654E+04  0.34713667E+05                                11.938553                           10.832271      -0.333428       1.851243                    0.996815      35.768050     104.727075       0.560961       0.372025      -1.126103       0.061872       0.060461       0.056160       0.103139      -0.027000      -0.002547       0.102590       0.029371      -0.433091      -0.187589       0.067069       0.120520             13.160836      15.570930       3.931054       0.440817      12.772616       0.007704      11.138961          -0.110087
          445              O      -1.201198      22.464550      19.039136      -1.006193      37.661652 0.77342033E+03  0.20960006E+05                                10.777675                           10.125223      -0.407084       1.761857                    0.999588      41.415833     127.046912       0.454680       0.497078      -1.020047      -0.000672      -0.002628       0.003227       0.004216      -0.001273       0.001371      -0.000786       0.001393      -0.010807      -0.003949       0.000350       0.003599             12.158695      12.383118       0.151601      -2.424329      11.384772       0.247388      12.708194          -0.020214
          446              O      10.061293      20.706659      18.232370      -0.868089      54.095114 0.11396386E+04  0.33186409E+05                                11.635785                           10.670261      -0.333559       1.851526                    0.997057      35.715105     104.652572       0.561434       0.374640      -1.122518      -0.063649      -0.072371      -0.046779       0.107130      -0.023639      -0.021888       0.102702       0.028920      -0.421302      -0.184802       0.061220       0.123582             12.678854      15.146450       3.516265      -1.245107      11.445537      -1.261967      11.444574          -0.123509
          447              O      -1.621702      25.042791      18.750067      -0.869118      54.146867 0.11042473E+04  0.31887555E+05                                11.607223                           10.477639      -0.296337       1.861377                    0.997123      35.618152     103.765819       0.568931       0.372814      -1.124442      -0.025035       0.097841      -0.041188       0.109069      -0.015172       0.133679       0.011700      -0.156072       0.119522      -0.180964       0.059562       0.121402             12.832501      12.253875      -0.021900      -2.624398      16.681414       0.733314       9.562214          -0.117942
          448              O       9.639420      23.323964      18.024766      -0.874541      52.362012 0.11278999E+04  0.32829931E+05                                11.380363                           10.636134      -0.315550       1.848563                    0.997859      36.230069     106.883218       0.559472       0.376122      -1.119011      -0.089673       0.046676      -0.049096       0.112384       0.031023       0.014983      -0.141860       0.036218      -0.325921      -0.198604       0.069160       0.129444             12.038520      14.699572      -1.554498      -0.945769       9.911799       1.386258      11.504190          -0.122758
          449              O       1.108214      22.662476      17.709418      -0.646280      52.592883 0.97354757E+03  0.27464122E+05                                11.672491                           10.025047      -0.689320       1.766404                    0.998256      33.190361      98.142127       0.560855       0.387121      -1.104886       0.057086      -0.003705      -0.119192       0.132209       0.024120      -0.059201       0.015733       0.204579       0.497909      -0.189563       0.002554       0.187009             13.483803      11.410222      -0.301873      -4.939434       8.940297       0.646712      20.100891          -0.003901
          450              O      -0.770660      20.943649      16.889513      -0.638226      51.371083 0.91174400E+03  0.25334116E+05                                11.561706                            9.728217      -0.645612       1.782993                    0.998429      32.882683      96.895661       0.566302       0.389247      -1.101989       0.050718      -0.015274      -0.125383       0.136112       0.072045      -0.129362       0.022022      -0.100516       0.311980      -0.193532       0.026369       0.167163             13.664633      12.298762      -0.425152      -7.013727       8.074059      -0.035274      20.621077          -0.006164
          451              O      -1.165316      23.584392      16.624095      -0.634625      51.959405 0.88623998E+03  0.24457303E+05                                11.671242                            9.602616      -0.627344       1.793218                    0.998375      32.571439      95.725687       0.568840       0.390175      -1.101068       0.046297       0.019430      -0.135780       0.144766      -0.102212      -0.099173      -0.041115      -0.001441       0.341201      -0.192103       0.032827       0.159276             13.781848      11.359300      -0.000794      -6.759824       8.143027       0.663887      21.843217          -0.004795
          452              O       3.609597      21.704100       7.210958      -0.641036      39.945163 0.64008327E+03  0.16154150E+05                                 9.445952                            7.981270       0.040352       2.037638                    0.995366      29.668288      81.228615       0.650309       0.373198      -1.122342      -0.010710      -0.003080       0.056160       0.057255      -0.021024       0.030712       0.060111       0.073429      -0.047187      -0.092347       0.034507       0.057840             10.736737       8.197127      -0.512552      -2.676228      11.081516       3.814638      12.931569           0.000351
          453              O       3.656228      23.870863       7.539445      -0.702656      44.056106 0.73224643E+03  0.19008565E+05                                 9.981952                            8.400280       0.116482       2.041211                    0.997527      30.856859      84.174225       0.652909       0.361378      -1.137575      -0.019390       0.001785       0.057222       0.060444       0.009264       0.029723      -0.066092      -0.035452      -0.180281      -0.099937       0.020482       0.079455             11.659916       8.203056       1.936671      -2.392708      15.226914      -4.654730      11.549778          -0.000133
          454              O       6.618970      22.508823       4.304500      -0.677531      44.425734 0.72183189E+03  0.18713491E+05                                10.096704                            8.434467       0.110775       2.048491                    0.996118      30.354777      83.363392       0.639259       0.369582      -1.128654       0.037219       0.011450      -0.052573       0.065424       0.034167       0.047840      -0.016497      -0.081449       0.093181      -0.089862       0.037587       0.052275             11.615194       9.581855      -0.807111       0.765502       7.450313      -0.058794      17.813414          -0.000592
          455              O       4.958611      23.316151       3.111434      -0.609143      35.317789 0.54085852E+03  0.13058131E+05                                 8.615671                            7.220644       0.212808       2.098135                    0.995992      28.800389      76.567967       0.701793       0.361493      -1.133827       0.009185      -0.005160      -0.042145       0.043442       0.010607      -0.002232       0.015834       0.016330      -0.309206      -0.104830       0.039754       0.065076              9.966775      13.042890      -3.119631      -3.153159       7.460514       0.940643       9.396920           0.000300
          456              O       2.536657      23.670334       4.780150      -0.575040      41.750866 0.56786494E+03  0.13807864E+05                                 9.620526                            7.405548       0.378511       2.153651                    0.997810      28.262841      74.165173       0.695543       0.362160      -1.139077      -0.112932      -0.002073      -0.023155       0.115300       0.029169      -0.075738       0.020079       0.275133      -0.076072      -0.136344      -0.043429       0.179773             11.972086      21.884763      -0.556806      -2.338934       7.291559      -0.095398       6.739936           0.002655
          457              O       4.928177       7.940461       8.653675      -0.558093      37.003827 0.54106152E+03  0.13019935E+05                                 8.887967                            7.251152       0.495991       2.193047                    0.998520      28.130178      73.838467       0.698466       0.364417      -1.135398       0.007470      -0.106868       0.027487       0.110599      -0.052514      -0.024729       0.087369      -0.252184      -0.020950      -0.133623      -0.049580       0.183203             10.414531       7.158002      -1.149279       0.278303      17.254582       2.173172       6.831010           0.001168
          458              O       6.315426      22.693727       7.108470      -0.589135      41.704755 0.59561546E+03  0.14659337E+05                                 9.615395                            7.578714       0.430759       2.154465                    0.998980      28.955760      76.495480       0.688179       0.361623      -1.139272       0.101081      -0.000533       0.041927       0.109433       0.038398      -0.057173      -0.026404       0.347046      -0.148653      -0.157058      -0.058918       0.215976             11.876009      21.814367       1.558981      -2.832183       6.659135      -0.245230       7.154527           0.000918
          459              O       5.333677      25.183422       5.342521      -0.557167      42.844901 0.56892891E+03  0.13847671E+05                                 9.821261                            7.439526       0.366380       2.153554                    0.997754      28.058222      73.795091       0.689801       0.364807      -1.136392      -0.008044       0.120444       0.004591       0.120799      -0.065212      -0.023138       0.078142      -0.205319       0.010925      -0.123443      -0.038350       0.161793             12.475637       7.824435      -1.872158      -1.071435      21.870673       4.963588       7.731804           0.001358
          460              O      -0.309755       8.299852      17.980092      -0.625768      50.471650 0.87598670E+03  0.24108849E+05                                11.427426                            9.535822      -0.637433       1.789318                    0.998641      32.512772      95.484899       0.571712       0.389269      -1.101492      -0.055015      -0.013877      -0.127519       0.139572      -0.100406       0.098628       0.039023       0.002821       0.337986      -0.188817       0.030266       0.158551             13.488929      12.128421       0.537254       7.139908       8.372263      -0.166375      19.966102          -0.007558
          461              O      -0.733176      10.901531      18.234998      -0.669072      52.205607 0.98806564E+03  0.27959829E+05                                11.612269                           10.085261      -0.629519       1.780351                    0.998522      33.490529      98.983655       0.560709       0.386029      -1.106346      -0.042109       0.001863      -0.120567       0.127722       0.061657       0.129659      -0.032145      -0.093746       0.378080      -0.194256       0.010793       0.183463             13.308576      11.882065       0.008328       5.887534       9.407197       0.585054      18.636465          -0.003408
          462              O      10.538249       9.185308      19.007601      -0.646950      52.180168 0.94888958E+03  0.26619648E+05                                11.637091                            9.927754      -0.699519       1.762037                    0.998300      33.170946      98.079361       0.560534       0.389509      -1.102265      -0.052208       0.009948      -0.127100       0.137764       0.021146       0.057288      -0.025127       0.202752       0.471478      -0.185043       0.006027       0.179016             13.518633      12.392070       0.011070       5.345502       8.981565      -0.375657      19.182265           0.003750
          463              O       2.011986       8.547259      19.351856      -0.881217      53.993969 0.11583771E+04  0.33903596E+05                                11.596089                           10.759999      -0.302606       1.849818                    0.997716      36.449303     107.423555       0.558347       0.374805      -1.121279       0.094343      -0.039737      -0.035846       0.108465       0.035287      -0.017084       0.139788       0.040414      -0.306328      -0.194611       0.067294       0.127317             12.437282      15.428737      -1.172671       0.944647      10.634697      -1.567422      11.248412          -0.132968
          464              O       0.133409       6.804993      20.111319      -0.861313      59.834349 0.11531072E+04  0.33553258E+05                                12.366225                           10.657911      -0.306467       1.865282                    0.996698      35.129755     101.664768       0.569817       0.369408      -1.130640       0.016266      -0.098415      -0.025579       0.102978      -0.018995      -0.129098      -0.018146      -0.140181       0.120073      -0.172572       0.052598       0.119973             14.170417      13.432084      -1.440708       3.212980      19.385811       0.628510       9.693355          -0.120190
          465              O       1.544673      11.177585      19.588367      -0.879229      56.470379 0.11827643E+04  0.34713634E+05                                11.938554                           10.832269      -0.333433       1.851241                    0.996815      35.768037     104.727092       0.560960       0.372025      -1.126103       0.061872       0.060461      -0.056160       0.103139      -0.027000       0.002546      -0.102592       0.029372      -0.433090      -0.187590       0.067069       0.120521             13.160838      15.570930       3.931056      -0.440818      12.772614      -0.007699      11.138968          -0.110086
          466              O      -0.308235       9.443132      20.379364      -1.006192      37.661651 0.77342037E+03  0.20960006E+05                                10.777674                           10.125223      -0.407085       1.761857                    0.999588      41.415808     127.046825       0.454680       0.497078      -1.020047      -0.000673      -0.002627      -0.003227       0.004215      -0.001273      -0.001371       0.000786       0.001392      -0.010808      -0.003950       0.000351       0.003599             12.158695      12.383109       0.151603       2.424320      11.384767      -0.247385      12.708207          -0.020214
          467              O      10.954256       7.685241      21.186130      -0.868090      54.095046 0.11396367E+04  0.33186339E+05                                11.635774                           10.670251      -0.333554       1.851528                    0.997057      35.715076     104.652460       0.561434       0.374640      -1.122518      -0.063649      -0.072371       0.046779       0.107131      -0.023638       0.021889      -0.102701       0.028920      -0.421301      -0.184801       0.061220       0.123581             12.678843      15.146434       3.516266       1.245108      11.445527       1.261969      11.444567          -0.123502
          468              O      -0.728739      12.021373      20.668433      -0.869117      54.147063 0.11042523E+04  0.31887740E+05                                11.607258                           10.477668      -0.296346       1.861374                    0.997123      35.618206     103.766101       0.568929       0.372814      -1.124441      -0.025036       0.097840       0.041187       0.109068      -0.015174      -0.133680      -0.011701      -0.156074       0.119520      -0.180967       0.059564       0.121403             12.832541      12.253908      -0.021904       2.624406      16.681470      -0.733323       9.562244          -0.117942
          469              O      10.532383      10.302546      21.393734      -0.874542      52.362118 0.11279028E+04  0.32830044E+05                                11.380388                           10.636156      -0.315549       1.848564                    0.997859      36.230075     106.883339       0.559471       0.376122      -1.119011      -0.089673       0.046676       0.049095       0.112384       0.031023      -0.014981       0.141860       0.036217      -0.325925      -0.198604       0.069159       0.129445             12.038549      14.699613      -1.554502       0.945777       9.911817      -1.386263      11.504216          -0.122749
          470              O       2.001177       9.641058      21.709082      -0.646279      52.592814 0.97354590E+03  0.27464063E+05                                11.672483                           10.025040      -0.689321       1.766404                    0.998256      33.190334      98.142036       0.560855       0.387121      -1.104885       0.057086      -0.003704       0.119192       0.132209       0.024119       0.059201      -0.015733       0.204577       0.497907      -0.189562       0.002553       0.187009             13.483794      11.410214      -0.301876       4.939430       8.940287      -0.646712      20.100883          -0.003901
          471              O       0.122303       7.922231      22.528987      -0.638227      51.371031 0.91174284E+03  0.25334077E+05                                11.561701                            9.728212      -0.645613       1.782993                    0.998429      32.882659      96.895588       0.566302       0.389247      -1.101989       0.050718      -0.015274       0.125383       0.136112       0.072044       0.129362      -0.022022      -0.100515       0.311980      -0.193531       0.026368       0.167163             13.664628      12.298741      -0.425157       7.013718       8.074054       0.035269      20.621090          -0.006161
          472              O      -0.272353      10.562974      22.794405      -0.634624      51.959590 0.88624307E+03  0.24457416E+05                                11.671280                            9.602638      -0.627350       1.793215                    0.998375      32.571493      95.725975       0.568838       0.390175      -1.101067       0.046297       0.019430       0.135779       0.144765      -0.102213       0.099173       0.041115      -0.001441       0.341204      -0.192105       0.032829       0.159277             13.781902      11.359316      -0.000791       6.759845       8.143045      -0.663893      21.843346          -0.004793
          473              O       4.502560       8.682682       5.928542      -0.641036      39.945161 0.64008326E+03  0.16154150E+05                                 9.445952                            7.981270       0.040351       2.037638                    0.995366      29.668289      81.228616       0.650309       0.373198      -1.122342      -0.010710      -0.003080      -0.056160       0.057255      -0.021024      -0.030712      -0.060111       0.073429      -0.047187      -0.092347       0.034507       0.057840             10.736737       8.197127      -0.512552       2.676228      11.081515      -3.814638      12.931569           0.000354
          474              O       4.549191      10.849445       5.600055      -0.702656      44.056104 0.73224638E+03  0.19008563E+05                                 9.981951                            8.400279       0.116482       2.041211                    0.997527      30.856861      84.174227       0.652909       0.361378      -1.137575      -0.019390       0.001785      -0.057222       0.060444       0.009264      -0.029723       0.066092      -0.035451      -0.180281      -0.099937       0.020482       0.079455             11.659914       8.203055       1.936671       2.392708      15.226911       4.654729      11.549776          -0.000130
          475              O       7.511933       9.487405       8.835000      -0.677531      44.425724 0.72183175E+03  0.18713486E+05                                10.096703                            8.434466       0.110775       2.048491                    0.996118      30.354775      83.363382       0.639259       0.369582      -1.128654       0.037220       0.011450       0.052573       0.065424       0.034167      -0.047840       0.016497      -0.081449       0.093181      -0.089862       0.037587       0.052275             11.615192       9.581853      -0.807109      -0.765501       7.450312       0.058793      17.813411          -0.000590
          476              O       5.851574      10.294733      10.028066      -0.609143      35.317691 0.54085679E+03  0.13058077E+05                                 8.615649                            7.220627       0.212808       2.098134                    0.995992      28.800381      76.567880       0.701795       0.361492      -1.133828       0.009185      -0.005160       0.042145       0.043442       0.010607       0.002232      -0.015834       0.016330      -0.309206      -0.104830       0.039754       0.065076              9.966746      13.042853      -3.119621       3.153145       7.460495      -0.940638       9.396890           0.000314
          477              O       3.429620      10.648916       8.359350      -0.575040      41.750850 0.56786470E+03  0.13807857E+05                                 9.620523                            7.405546       0.378511       2.153651                    0.997810      28.262841      74.165164       0.695543       0.362160      -1.139077      -0.112932      -0.002073       0.023155       0.115300       0.029169       0.075738      -0.020079       0.275133      -0.076072      -0.136344      -0.043429       0.179773             11.972081      21.884754      -0.556806       2.338931       7.291556       0.095398       6.739933           0.002665
          478              O       4.035214      20.961879       4.485825      -0.558093      37.003801 0.54106108E+03  0.13019922E+05                                 8.887961                            7.251147       0.495990       2.193047                    0.998520      28.130175      73.838439       0.698467       0.364417      -1.135398       0.007470      -0.106868      -0.027487       0.110599      -0.052514       0.024729      -0.087369      -0.252185      -0.020950      -0.133623      -0.049580       0.183203             10.414524       7.157997      -1.149279      -0.278302      17.254569      -2.173171       6.831006           0.001156
          479              O       7.208389       9.672309       6.031031      -0.589135      41.704747 0.59561519E+03  0.14659328E+05                                 9.615392                            7.578711       0.430758       2.154465                    0.998980      28.955763      76.495479       0.688179       0.361623      -1.139272       0.101081      -0.000533      -0.041927       0.109433       0.038398       0.057173       0.026405       0.347046      -0.148653      -0.157058      -0.058918       0.215976             11.876007      21.814365       1.558982       2.832177       6.659133       0.245229       7.154523           0.000925
          480              O       6.226640      12.162004       7.796979      -0.557167      42.844875 0.56892854E+03  0.13847659E+05                                 9.821256                            7.439522       0.366381       2.153554                    0.997754      28.058219      73.795071       0.689801       0.364807      -1.136392      -0.008044       0.120444      -0.004591       0.120799      -0.065212       0.023138      -0.078142      -0.205319       0.010925      -0.123443      -0.038350       0.161793             12.475629       7.824432      -1.872158       1.071435      21.870657      -4.963583       7.731799           0.001363

******************************************************
Auxiliary information for the entire system
The total spin magnetic moment of the unit cell is   43.466779
The total net atomic charge of the unit cell is   -0.000008
Accuracy of reproducing the electrostatic potential in the unit cell:
  The inner radius (bohr) =    5.0000
  The outer radius (bohr) =   12.0000
  Valid grid points have density less than (e/(bohr^3)) =    0.0001
  The number of valid grid points were=       669236
  The rms potential error without charges in kcal/mol is=      5.18238
  The rms potential error with partial charges in kcal/mol is=      1.41526
  The RRMSE value at monopole order=      0.27309
  The rms potential error with partial charges and cloud penetration in kcal/mol is=      1.40164
  The RRMSE value at monopole order with cloud penetration is=      0.27046
  The rms potential error with partial charges and atomic dipoles in kcal/mol is=      0.94344
  The RRMSE value at dipole order=      0.18205
  The rms potential error with partial charges, atomic dipoles and cloud penetration in kcal/mol is=      0.92296
  The RRMSE value at dipole order with cloud penetration=      0.17810

******************************************************
The electron densities and ab initio electrostatic potential were computed in VASP using the PBE functional and
projector augmented wave method. See the main text of the journal article for a description of computational details.
The atomic charges, dipoles, and quadrupoles were computed with the DDEC6 method as described in
(a) T. A. Manz and N. Gabaldon Limas, RSC Adv. 6 (2016) 47771-47801 DOI: 10.1039/c6ra04656h
(b) N. Gabaldon Limas and T. A. Manz, RSC Adv. 8 (2018) 2678-2707 DOI: 10.1039/c7ra11829e.
For each atom in the material, the electron cloud parameters were fit to the spherically averaged atom-in-material
electron density using radial positions for which this density was between 10^-4 and 10^-2 electrons per cubic bohr.
The polarizabilities, dispersion coefficients, and quantum Drude oscillator (QDO) parameters were fit using the MCLF method.
The magnetic structure of the system was optimized in VASP from the default ferromagnetic initial guess using spin polarization.
The atomic spin moments (ASMs) were computed on this optimized magnetic structure using the DDEC6 partition as inputs
to the method of T. A. Manz and D. S. Sholl, J. Chem. Theory Comput. 7 (2011) 4146-4164 DOI: 10.1021/ct200539n.
The RMSE and RRMSE were computed using a uniform grid with Ewald summation.
