# Supplementary material for: A collection of forcefield precursors for metal–organic frameworks
Source: RSC Adv. 2019 Nov 13;9(63):36492–507. doi: 10.1039/c9ra07327b (PMC9075174; doi:10.1039/c9ra07327b)
Supplement: RA-009-C9RA07327B-s4744 [file RA-009-C9RA07327B-s4744.xyz]

  588
jmolscript: load "" {1 1 1} spacegroup "x,y,z" unitcell [{     18.577000     0.000000     0.000000 }, {      0.000000    20.125000     0.000000 }, {      0.000000     0.000000    20.895000 }]
Ni     8.365409     7.204146     3.909037     0.595559
Ni     5.208248    19.960981     0.268919     0.688421
Ni     0.923091    12.920854    14.356537     0.578184
Ni     4.080252     0.164019    10.716419     0.688683
Ni    10.211591    17.266646     6.538463     0.577936
Ni    13.368752     9.898481    10.178581     0.687081
Ni    17.653909     2.858354    16.985963     0.578234
Ni    14.496748    10.226519    20.626081     0.688193
Mo     6.163106     4.144341     3.738533     1.437958
Mo     5.815901     4.216791     7.132926     0.986938
Mo     6.783763     1.250970     8.386626     1.479253
Mo     7.291473    19.198847     5.765139     1.551881
Mo     7.597250     1.179526     2.870973     1.511836
Mo     3.125394    15.980659    14.186033     1.429534
Mo     3.472599    15.908209    17.580426     0.985292
Mo     2.504737    18.874030    18.834126     1.479175
Mo     1.997027     0.926153    16.212639     1.551716
Mo     1.691250    18.945474    13.318473     1.510358
Mo    12.413894    14.206841     6.708967     1.429562
Mo    12.761099    14.279291     3.314574     0.980774
Mo    11.793237    11.313470     2.060874     1.479594
Mo    11.285528     9.136347     4.682361     1.550532
Mo    10.979750    11.242026     7.576527     1.513399
Mo    15.451606     5.918159    17.156467     1.429569
Mo    15.104401     5.845709    13.762074     0.985861
Mo    16.072263     8.811530    12.508374     1.479089
Mo    16.579973    10.988653    15.129861     1.551922
Mo    16.885750     8.882974    18.024027     1.510159
P      4.990525     1.382587     5.340971     1.591956
P      8.552665     2.469338     5.778094     1.561171
P      4.297975    18.742413    15.788471     1.591731
P      0.735835    17.655662    16.225594     1.560659
P     13.586475    11.445087     5.106529     1.592348
P     10.024335    12.531838     4.669406     1.561289
P     14.279025     8.679913    15.554029     1.591753
P     17.841165     7.593163    15.116906     1.560723
H      5.846182     7.329525     1.959951     0.075342
H      8.902098     9.555350     1.715480     0.083600
H      7.148430    10.479088    19.712343     0.128672
H      8.266765    11.078812    20.637992     0.117805
H      5.346461    11.899913    19.417723     0.107731
H      3.932751    13.509913    20.136511     0.068478
H      5.877763    13.680975     2.768588     0.135309
H      7.261749    12.008588     1.939056     0.113718
H      3.397733    14.500063     2.423820     0.126252
H      3.015047    14.826088     0.940275     0.123044
H      5.422626    18.442550     3.201114     0.091979
H      4.425041    16.890913    20.782167     0.093271
H      9.327512     4.244363     2.985896     0.139109
H     11.079323     7.520713     2.047710     0.090187
H     12.242243     3.155600     1.397876     0.127280
H     10.826676     2.592100     1.778164     0.122252
H     12.747537     3.771425    19.977709     0.096221
H     12.362993     3.310563    17.760750     0.115857
H      8.565855     2.342550    18.652967     0.110304
H      9.071149     2.447200     0.012537     0.087424
H     10.919561     2.068850    16.187357     0.134359
H     10.139327     3.425275    16.110045     0.149889
H      6.089541     1.833387    15.589760     0.110421
H      9.171465    19.992175    16.479887     0.119561
H     17.711312    10.577700    20.558590     0.057108
H     15.359464    11.877775     2.446805     0.115527
H      1.302248    11.859663     0.359394     0.126705
H      0.960431    13.151688     1.163852     0.128344
H      2.593349    10.159100     1.387428     0.116458
H      4.248560     9.877350     2.935748     0.105014
H      2.708527    12.712963     5.138081     0.110345
H      1.045885    12.990687     3.635730     0.111969
H      5.452349    11.909975     4.855998     0.140308
H      4.456622    11.467225     5.969702     0.119230
H      7.579416    10.177213     4.872714     0.145603
H      5.370611     7.045763     5.232108     0.078381
H      4.882036     1.237688    18.243424     0.105223
H      6.009659     3.020763     0.526554     0.091456
H      5.077094     5.600788    19.229668     0.127471
H      5.662270     5.433750    20.673513     0.109932
H      8.010402     5.769838     0.114923     0.116626
H      9.975849     6.749925    20.284866     0.105191
H      8.773917     6.162275    16.550929     0.105428
H      6.830763     5.266713    17.280165     0.116062
H     10.837822     7.263113    16.860176     0.140517
H     11.547463     6.307175    17.875673     0.122920
H     13.232397     7.552913    19.166984     0.077250
H     11.512167    11.048625    19.442798     0.087859
H      6.897640    19.811050    15.984675     0.333129
H      3.442318    12.795475    12.407451     0.074266
H      0.386402    10.569650    12.162979     0.082682
H      2.140070     9.645913     9.264843     0.128518
H      1.021735     9.046188    10.190491     0.117586
H      3.942039     8.225088     8.970224     0.107786
H      5.355749     6.615087     9.689011     0.068556
H      3.410737     6.444025    13.216088     0.135223
H      2.026751     8.116412    12.386556     0.113652
H      5.890767     5.624938    12.871320     0.126186
H      6.273453     5.298913    11.387775     0.122987
H      3.865874     1.682450    13.648614     0.091958
H      4.863459     3.234088    10.334667     0.093328
H     18.537988    15.880638    13.433396     0.138958
H     16.786177    12.604287    12.495210     0.090132
H     15.623257    16.969400    11.845375     0.127045
H     17.038824    17.532900    12.225665     0.121970
H     15.117963    16.353575     9.530209     0.096194
H     15.502507    16.814438     7.313250     0.115896
H      0.722645    17.782450     8.205466     0.110343
H      0.217351    17.677800    10.460037     0.087425
H     16.945939    18.056150     5.739857     0.134368
H     17.726173    16.699725     5.662545     0.149943
H      3.198959    18.291613     5.142260     0.110423
H      0.117035     0.132825     6.032387     0.119548
H     10.154188     9.547300    10.111090     0.057051
H     12.506036     8.247225    12.894305     0.115559
H      7.986252     8.265337    10.806894     0.126740
H      8.328069     6.973313    11.611351     0.128373
H      6.695151     9.965900    11.834928     0.116518
H      5.039940    10.247650    13.383247     0.105173
H      6.579973     7.412038    15.585581     0.110307
H      8.242615     7.134313    14.083230     0.111940
H      3.836150     8.215025    15.303498     0.140363
H      4.831878     8.657775    16.417201     0.119228
H      1.709084     9.947787    15.320214     0.145617
H      3.917889    13.079237    15.679608     0.078447
H      4.406464    18.887313     7.795924     0.105183
H      3.278840    17.104237    10.974054     0.091152
H      4.211406    14.524213     8.782168     0.127417
H      3.626230    14.691250    10.226013     0.109618
H      1.278098    14.355163    10.562422     0.116654
H     17.889651    13.375075     9.837366     0.105159
H      0.514583    13.962725     6.103430     0.105400
H      2.457737    14.858287     6.832665     0.116023
H     17.027678    12.861888     6.412675     0.140522
H     16.318037    13.817825     7.428172     0.122878
H     14.633103    12.572088     8.719484     0.077167
H     16.353333     9.076375     8.995297     0.087817
H      2.390860     0.313950     5.537175     0.333123
H     12.730818    17.392025     8.487549     0.074270
H      9.674902    19.617850     8.732021     0.082700
H     11.428570     0.416587    11.630157     0.128488
H     10.310235     1.016313    10.704508     0.117569
H     13.230539     1.837413    11.924777     0.107719
H     14.644249     3.447413    11.205989     0.068455
H     12.699237     3.618475     7.678913     0.135221
H     11.315251     1.946087     8.508444     0.113668
H     15.179267     4.437562     8.023680     0.126201
H     15.561953     4.763588     9.507225     0.123003
H     13.154374     8.380050     7.246386     0.092040
H     14.151959     6.828413    10.560333     0.093281
H      9.249488    14.306863     7.461604     0.138836
H      7.497677    17.583213     8.399790     0.090172
H      6.334757    13.218100     9.049625     0.127140
H      7.750324    12.654600     8.669336     0.121990
H      5.829463    13.833925    11.364791     0.096230
H      6.214006    13.373063    13.581750     0.115884
H     10.011145    12.405050    12.689533     0.110335
H      9.505851    12.509700    10.434963     0.087539
H      7.657439    12.131350    15.155143     0.134345
H      8.437673    13.487775    15.232455     0.149942
H     12.487459    11.895887    15.752741     0.110446
H      9.405535     9.929675    14.862614     0.119535
H      0.865688     0.515200    10.783910     0.057182
H      3.217536     1.815275     8.000696     0.115559
H     17.274752     1.797163    10.088106     0.126739
H     17.616569     3.089188     9.283648     0.128323
H     15.983651     0.096600     9.060072     0.116530
H     14.328440    19.939850     7.511752     0.105158
H     15.868473     2.650463     5.309419     0.110327
H     17.531115     2.928187     6.811770     0.111928
H     13.124650     1.847475     5.591502     0.140350
H     14.120378     1.404725     4.477799     0.119278
H     10.997584     0.114713     5.574786     0.145594
H     13.206389    17.108262     5.215392     0.078427
H     13.694964    11.300187    13.099076     0.105178
H     12.567340    13.083263     9.920946     0.091058
H     13.499906    15.663288    12.112832     0.127471
H     12.914730    15.496250    10.668987     0.109635
H     10.566598    15.832337    10.332577     0.116603
H      8.601151    16.812425    11.057634     0.105171
H      9.803083    16.224775    14.791571     0.105388
H     11.746237    15.329213    14.062335     0.116036
H      7.739178    17.325612    14.482324     0.140501
H      7.029537    16.369675    13.466828     0.122848
H      5.344603    17.615413    12.175516     0.077217
H      7.064833     0.986125    11.899703     0.087839
H     11.679360     9.748550    15.357825     0.333126
H     15.134682     2.732975    18.935049     0.074278
H     18.190598     0.507150    19.179520     0.082675
H     16.436930    19.708412     1.182657     0.128499
H     17.555265    19.108688     0.257008     0.117556
H     14.634961    18.287588     1.477276     0.107734
H     13.221251    16.677588     0.758489     0.068290
H     15.166263    16.506525    18.126413     0.135182
H     16.550249    18.178912    18.955944     0.113605
H     12.686233    15.687437    18.471180     0.126145
H     12.303547    15.361413    19.954725     0.123002
H     14.711126    11.744950    17.693886     0.091932
H     13.713541    13.296587     0.112833     0.093201
H      0.039012     5.818138    17.909105     0.139219
H      1.790823     2.541788    18.847290     0.090295
H      2.953743     6.906900    19.497125     0.127229
H      1.538176     7.470400    19.116836     0.122237
H      3.459037     6.291075     0.917291     0.096443
H      3.074494     6.751938     3.134250     0.116086
H     17.854355     7.719950     2.242034     0.110422
H     18.359649     7.615300    -0.012537     0.087495
H      1.631061     7.993650     4.707644     0.134363
H      0.850827     6.637225     4.784955     0.149930
H     15.378041     8.229112     5.305241     0.110563
H     18.459965    10.195325     4.415114     0.119550
H      8.422812    19.609800     0.336410     0.057246
H      6.070964    18.309725    18.448196     0.115538
H     10.590748    18.327838    20.535606     0.126812
H     10.248931    17.035813    19.731148     0.128369
H     11.881849    20.028400    19.507572     0.116542
H     13.537060     0.185150    17.959252     0.105159
H     11.997027    17.474538    15.756920     0.110325
H     10.334385    17.196813    17.259270     0.111923
H     14.740849    18.277525    16.039002     0.140357
H     13.745122    18.720275    14.925299     0.119273
H     16.867916    20.010288    16.022286     0.145606
H     14.659111     3.016738    15.662892     0.078441
H     14.170536     8.824813     2.651576     0.105262
H     15.298159     7.041737    20.368446     0.091138
H     14.365594     4.461713     1.665331     0.127476
H     14.950770     4.628750     0.221487     0.109648
H     17.298902     4.292662    20.780078     0.116680
H      0.687349     3.312575     0.610134     0.105154
H     18.062417     3.900225     4.344070     0.105396
H     16.119263     4.795788     3.614835     0.116055
H      1.549322     2.799388     4.034825     0.140552
H      2.258963     3.755325     3.019327     0.123036
H      3.943897     2.509588     1.728016     0.077932
H      2.223667    19.138875     1.452203     0.087881
H     16.186140    10.376450     4.910325     0.333235
C      6.449934     7.965475     1.652795     0.131737
C      8.088426     9.142788     1.533693     0.093234
C      7.362065    10.728638    20.625455    -0.180781
C      6.410923    11.783187     0.196413     0.111876
C      5.441203    12.250088    20.274419    -0.137551
C      4.614527    13.210050    20.694408    -0.181405
C      4.768716    13.773550     1.082361     0.101294
C      5.755155    13.330800     1.916071    -0.122683
C      6.568827    12.324550     1.406233    -0.123020
C      3.752554    14.797913     1.571304    -0.184515
C      5.058517    17.860937     2.572174     0.137454
C      4.545792    17.059963     0.794010     0.081485
C      9.894110     4.876287     2.605607     0.108648
C     10.854541     6.619113     2.079052     0.108006
C     11.289243     3.278362     1.270416    -0.173038
C     10.962288     3.133463    20.725750     0.103557
C     11.926434     3.419237    19.722791    -0.137209
C     11.690506     3.191825    18.391779    -0.157416
C     10.386401     2.767187    17.998953     0.113949
C      9.427827     2.561913    18.924601    -0.163195
C      9.719486     2.678637    20.282777    -0.138267
C     10.169050     2.561913    16.553019    -0.177063
C      6.979379     1.646225    15.781993     0.189059
C      8.586289     0.563500    16.287652     0.130431
C     17.371353    11.026488     0.405363     0.088255
C     16.124836    11.738913     1.934877     0.125257
C      0.930708    12.183675     1.195194    -0.183153
C      1.818688    11.738913     2.285913     0.109612
C      2.662084    10.726625     2.120843    -0.138863
C      3.615084    10.551538     3.048581    -0.141208
C      3.665242    11.318300     4.112136     0.133062
C      2.702953    12.221913     4.348249    -0.148362
C      1.749953    12.409075     3.460212    -0.158982
C      4.811443    11.225725     5.098380    -0.189471
C      6.860486     9.597613     4.985547     0.105795
C      5.634404     7.937300     5.232108     0.116569
C      5.129110     1.903825    18.841022     0.149351
C      5.725431     2.843663    20.554412     0.073035
C      5.775589     5.168100    19.745775    -0.189763
C      7.135426     5.681287    19.254743     0.106637
C      8.129295     5.944925    20.105169    -0.136250
C      9.340516     6.474212    19.666374    -0.145731
C      9.604309     6.596975    18.299841     0.117050
C      8.616013     6.132088    17.468220    -0.160453
C      7.434515     5.632987    17.886120    -0.155215
C     10.917703     7.041737    17.800451    -0.184195
C     12.628645     8.257288    19.100120     0.099373
C     11.684933    10.159100    19.233847     0.077974
C      2.838566    12.159525    12.100295     0.131703
C      1.200074    10.982213    11.981193     0.092179
C      1.926435     9.396363    10.177955    -0.181073
C      2.877577     8.341812    10.643913     0.112179
C      3.847297     7.874912     9.826918    -0.137531
C      4.673973     6.914950    10.246908    -0.181549
C      4.519784     6.351450    11.529861     0.101092
C      3.533345     6.794200    12.363572    -0.122928
C      2.719673     7.800450    11.853734    -0.123069
C      5.535946     5.327088    12.018804    -0.184549
C      4.229983     2.264063    13.019675     0.137441
C      4.742708     3.065037    11.241510     0.081500
C     17.971390    15.248712    13.053107     0.110333
C     17.010959    13.505888    12.526553     0.107394
C     16.576257    16.846637    11.717916    -0.171277
C     16.903212    16.991537    10.278251     0.103292
C     15.939066    16.705763     9.275291    -0.137345
C     16.174994    16.933175     7.944279    -0.157388
C     17.479099    17.357813     7.551453     0.114002
C     18.437673    17.563087     8.477101    -0.163136
C     18.146014    17.446363     9.835277    -0.138314
C     17.696450    17.563087     6.105519    -0.177075
C      2.309121    18.478775     5.334494     0.189051
C      0.702211    19.561500     5.840153     0.130393
C     10.494147     9.098513    10.852863     0.088127
C     11.740664     8.386088    12.382377     0.125270
C      8.357792     7.941325    11.642694    -0.183187
C      7.469812     8.386088    12.733413     0.109612
C      6.626416     9.398375    12.568343    -0.138685
C      5.673416     9.573462    13.496080    -0.141014
C      5.623258     8.806700    14.559636     0.133001
C      6.585546     7.903088    14.795749    -0.148421
C      7.538547     7.715925    13.907712    -0.159011
C      4.477057     8.899275    15.545880    -0.189288
C      2.428014    10.527387    15.433047     0.105314
C      3.654096    12.187700    15.679608     0.116646
C      4.159390    18.221175     8.393522     0.149263
C      3.563069    17.281338    10.106912     0.073219
C      3.512911    14.956900     9.298275    -0.189719
C      2.153074    14.443713     8.807242     0.106785
C      1.159205    14.180075     9.657669    -0.135968
C     18.524984    13.650787     9.218874    -0.145751
C     18.261191    13.528025     7.852341     0.116982
C      0.672487    13.992913     7.020720    -0.160526
C      1.853985    14.492013     7.438620    -0.155327
C     16.947797    13.083263     7.352950    -0.184228
C     15.236855    11.867713     8.652620     0.099165
C     16.180567     9.965900     8.786347     0.078071
C     12.127066    18.027975     8.794706     0.131676
C     10.488574    19.205288     8.913807     0.092195
C     11.214935     0.666137    10.717045    -0.181067
C     12.166077     1.720688    10.251087     0.112160
C     13.135797     2.187588    11.068081    -0.137580
C     13.962473     3.147550    10.648092    -0.181557
C     13.808284     3.711050     9.365139     0.101085
C     12.821845     3.268300     8.531429    -0.122931
C     12.008173     2.262050     9.041266    -0.123046
C     14.824446     4.735413     8.876196    -0.184542
C     13.518483     7.798438     7.875325     0.137315
C     14.031208     6.997463     9.653490     0.081500
C      8.682890    14.938788     7.841894     0.110138
C      7.722459    16.681612     8.368448     0.107480
C      7.287757    13.340863     9.177084    -0.171293
C      7.614712    13.195963    10.616750     0.103286
C      6.650566    13.481738    11.619710    -0.137240
C      6.886494    13.254325    12.950721    -0.157301
C      8.190599    12.829687    13.343547     0.114015
C      9.149172    12.624413    12.417899    -0.163119
C      8.857514    12.741138    11.059723    -0.138461
C      8.407950    12.624413    14.789481    -0.177073
C     11.597621    11.708725    15.560507     0.189081
C      9.990711    10.626000    15.054848     0.130343
C      1.205647     0.963987    10.042137     0.088333
C      2.452164     1.676413     8.512623     0.125202
C     17.646292     2.121175     9.252306    -0.183145
C     16.758312     1.676413     8.161587     0.109602
C     15.914916     0.664125     8.326657    -0.138677
C     14.961916     0.489038     7.398919    -0.141030
C     14.911758     1.255800     6.335364     0.133020
C     15.874047     2.159413     6.099251    -0.148403
C     16.827047     2.346575     6.987288    -0.159041
C     13.765557     1.163225     5.349120    -0.189287
C     11.716514    19.660113     5.461953     0.105284
C     12.942596    17.999800     5.215392     0.116602
C     13.447890    11.966325    12.501479     0.149281
C     12.851569    12.906163    10.788088     0.073022
C     12.801411    15.230600    11.596725    -0.189738
C     11.441574    15.743787    12.087758     0.106788
C     10.447705    16.007425    11.237331    -0.136017
C      9.236484    16.536713    11.676126    -0.145734
C      8.972691    16.659475    13.042659     0.116980
C      9.960987    16.194588    13.874280    -0.160541
C     11.142485    15.695488    13.456380    -0.155313
C      7.659297    17.104237    13.542050    -0.184206
C      5.948355    18.319788    12.242380     0.099287
C      6.892067     0.096600    12.108653     0.078036
C     15.738434     2.097025    19.242205     0.131689
C     17.376926     0.919712    19.361307     0.092148
C     16.650565    19.458863     0.269545    -0.181062
C     15.699423    18.404312    20.698587     0.112161
C     14.729703    17.937412     0.620582    -0.137560
C     13.903027    16.977450     0.200592    -0.181598
C     14.057216    16.413950    19.812639     0.101133
C     15.043655    16.856700    18.978929    -0.122974
C     15.857327    17.862950    19.488767    -0.123190
C     13.041054    15.389588    19.323696    -0.184504
C     14.347017    12.326563    18.322826     0.137377
C     13.834292    13.127538    20.100990     0.081603
C      0.605610     5.186212    18.289393     0.108712
C      1.566041     3.443388    18.815948     0.107586
C      2.000743     6.784138    19.624584    -0.173036
C      1.673788     6.929037     0.169249     0.103459
C      2.637934     6.643263     1.172209    -0.137459
C      2.402006     6.870675     2.503221    -0.157407
C      1.097901     7.295313     2.896047     0.114087
C      0.139327     7.500587     1.970398    -0.162965
C      0.430986     7.383863     0.612223    -0.138082
C      0.880550     7.500587     4.341981    -0.177117
C     16.267879     8.416275     5.113007     0.189268
C     17.874789     9.499000     4.607348     0.130376
C      8.082853    19.161012    20.489637     0.088315
C      6.836336    18.448588    18.960123     0.125156
C     10.219208    18.003825    19.699806    -0.183155
C     11.107188    18.448588    18.609087     0.109622
C     11.950584    19.460875    18.774158    -0.138644
C     12.903584    19.635963    17.846419    -0.141018
C     12.953742    18.869200    16.782864     0.133009
C     11.991453    17.965588    16.546750    -0.148400
C     11.038453    17.778425    17.434788    -0.159046
C     14.099943    18.961775    15.796620    -0.189289
C     16.148986     0.464887    15.909453     0.105302
C     14.922904     2.125200    15.662892     0.116621
C     14.417610     8.158675     2.053978     0.149177
C     15.013931     7.218838     0.340589     0.073191
C     15.064089     4.894400     1.149225    -0.189698
C     16.423926     4.381212     1.640258     0.106868
C     17.417795     4.117575     0.789831    -0.135918
C      0.052016     3.588287     1.228626    -0.145788
C      0.315809     3.465525     2.595159     0.116854
C     17.904513     3.930413     3.426780    -0.160528
C     16.723015     4.429512     3.008880    -0.155268
C      1.629203     3.020763     3.094550    -0.184244
C      3.340145     1.805213     1.794881     0.098948
C      2.396433    20.028400     1.661153     0.078116
N      7.635147     8.096287     2.185617    -0.269088
N      6.150845     8.772488     0.668640    -0.314546
N      7.278469     9.525163     0.610134     0.191089
N      4.986067    18.205075     1.274595    -0.262546
N      4.605238    16.689663     2.929479    -0.290422
N      4.293145    16.186538     1.736375     0.167383
N      9.834664     6.170325     2.808288    -0.287021
N     11.532602     5.699400     1.402055    -0.274918
N     10.891695     4.614663     1.765628     0.170128
N      7.360207     0.410550    16.011838    -0.175601
N      7.845067     2.584050    15.823783    -0.232789
N      8.926248     1.831375    16.264668     0.169612
N     16.147128    11.010388     0.766847    -0.271065
N     17.311906    12.213863     2.244123    -0.285129
N     18.105144    11.779162     1.249521     0.153688
N      6.886494     8.271375     4.906146    -0.274564
N      4.796581     8.863050     5.543444    -0.279673
N      5.567527     9.937725     5.263451     0.139181
N      5.396618     1.616038    20.103079    -0.287554
N      5.216422     3.153587    18.454464    -0.303528
N      5.600966     3.725137    19.649658     0.198221
N     12.814415     9.507050    19.591152    -0.280292
N     10.837822     9.378250    18.542223    -0.308219
N     11.460151     8.204963    18.517149     0.231024
N      1.653353    12.028713    12.633117    -0.271173
N      3.137655    11.352513    11.116140    -0.315884
N      2.010031    10.599837    11.057634     0.190992
N      4.302433     1.919925    11.722095    -0.262583
N      4.683262     3.435338    13.376979    -0.290500
N      4.995355     3.938463    12.183874     0.167399
N     18.030836    13.954675    13.255788    -0.284656
N     16.332898    14.425600    11.849554    -0.272857
N     16.973805    15.510338    12.213128     0.167362
N      1.928293    19.714450     5.564338    -0.175595
N      1.443433    17.540950     5.376283    -0.232720
N      0.362252    18.293625     5.817168     0.169612
N     11.718372     9.114613    11.214346    -0.270998
N     10.553594     7.911138    12.691623    -0.285121
N      9.760356     8.345838    11.697021     0.153749
N      2.402006    11.853625    15.353646    -0.271031
N      4.491919    11.261950    15.990944    -0.279361
N      3.720973    10.187275    15.710951     0.139447
N      3.891881    18.508962     9.655579    -0.287682
N      4.072078    16.971413     8.006964    -0.303687
N      3.687534    16.399863     9.202158     0.198297
N     15.051085    10.617950     9.143652    -0.280275
N     17.027678    10.746750     8.094723    -0.308002
N     16.405349    11.920038     8.069649     0.231067
N     10.941853    18.158787     8.261883    -0.271199
N     12.426155    18.834987     9.778860    -0.315839
N     11.298531    19.587663     9.837366     0.190984
N     13.590933     8.142575     9.172905    -0.262627
N     13.971762     6.627162     7.518021    -0.290362
N     14.283855     6.124038     8.711125     0.167394
N      8.742336    16.232825     7.639212    -0.284558
N      7.044398    15.761900     9.045445    -0.272744
N      7.685305    14.677163     8.681872     0.167313
N     11.216793    10.473050    15.330662    -0.175596
N     10.731933    12.646550    15.518717    -0.232704
N      9.650751    11.893875    15.077832     0.169563
N      2.429872     0.947888     9.680654    -0.271088
N      1.265094     2.151363     8.203377    -0.285178
N      0.471856     1.716662     9.197979     0.153736
N     11.690506    18.333875     5.541354    -0.271039
N     13.780419    18.925550     4.904056    -0.279187
N     13.009473    20.000225     5.184049     0.139464
N     13.180381    11.678538    11.239421    -0.287574
N     13.360578    13.216087    12.888036    -0.303598
N     12.976034    13.787638    11.692842     0.198316
N      5.762585    19.569550    11.751348    -0.280301
N      7.739178    19.440750    12.800277    -0.308039
N      7.116849    18.267463    12.825351     0.231013
N     16.923647     1.966212    18.709383    -0.271197
N     15.439345     1.290013    20.226360    -0.315797
N     16.566969     0.537338    20.284866     0.190987
N     14.274567    11.982425    19.620405    -0.262610
N     13.893738    13.497838    17.965521    -0.290513
N     13.581645    14.000962    19.158625     0.167425
N      0.546164     3.892175    18.086712    -0.284302
N      2.244102     4.363100    19.492945    -0.274662
N      1.603195     5.447837    19.129372     0.170088
N     16.648707     9.651950     4.883161    -0.175425
N     17.133567     7.478450     5.071217    -0.232901
N     18.214749     8.231125     4.630332     0.169528
N      6.858628    19.177112    20.128154    -0.271082
N      8.023406    17.973638    18.650877    -0.285184
N      8.816644    18.408338    19.645479     0.153740
N     16.174994     1.791125    15.988854    -0.271068
N     14.085081     1.199450    15.351556    -0.279243
N     14.856027     0.124775    15.631550     0.139482
N     14.685118     8.446463     0.791921    -0.287724
N     14.504922     6.908912     2.440536    -0.303560
N     14.889466     6.337363     1.245342     0.198286
N      3.525915     0.555450     1.303848    -0.280226
N      1.549322     0.684250     2.352777    -0.307829
N      2.171651     1.857538     2.377851     0.230981
O      7.055545     5.612863     3.652446    -0.650559
O      7.356492     3.085162     2.676649    -0.818657
O      5.168121     4.457688     5.319867    -0.764739
O      7.616570     3.668788     5.677172    -0.742746
O      5.734720     2.042688     4.183179    -0.771506
O      6.812186     3.173713     8.380985    -0.768384
O      5.374326     2.034638     6.673863    -0.754616
O      5.352034     0.976063     9.306633    -0.659910
O      6.741593    19.692313     7.507574    -0.788736
O      8.916960    18.804800     6.159846    -0.664339
O      7.917517     1.312150     6.510882    -0.778177
O      8.933679     2.018537     4.356607    -0.809687
O      5.272153    20.044500     5.361657    -0.817517
O      7.562697    19.823125     3.993034    -0.799281
O      6.412780     0.652050     1.744733    -0.670165
O      9.832806     2.883913     6.498345    -0.853223
O      3.481330     1.614025     5.079575    -0.871347
O      2.232955    14.512137    14.099946    -0.643375
O      1.932008    17.039838    13.124149    -0.816870
O      4.120379    15.667313    15.767367    -0.762861
O      1.671930    16.456212    16.124672    -0.741113
O      3.553780    18.082313    14.630679    -0.768895
O      2.476314    16.951287    18.828485    -0.767761
O      3.914174    18.090363    17.121363    -0.754831
O      3.936466    19.148938    19.754133    -0.659906
O      2.546907     0.432687    17.955073    -0.788637
O      0.371540     1.320200    16.607346    -0.664454
O      1.370983    18.812850    16.958382    -0.778301
O      0.354821    18.106463    14.804108    -0.809397
O      4.016347     0.080500    15.809157    -0.817354
O      1.725803     0.301875    14.440535    -0.799615
O      2.875720    19.472950    12.192233    -0.669719
O     18.032694    17.241088    16.945845    -0.852067
O      5.807170    18.510975    15.527074    -0.870987
O     11.521455    15.675363     6.795054    -0.643079
O     11.220508    13.147663     7.770850    -0.815644
O     13.408879    14.520188     5.127633    -0.761671
O     10.960430    13.731288     4.770329    -0.741439
O     12.842280    12.105188     6.264321    -0.769088
O     11.764814    13.236213     2.066515    -0.766986
O     13.202674    12.097137     3.773637    -0.753621
O     13.224966    11.038563     1.140867    -0.659084
O     11.835407     9.629812     2.939926    -0.784214
O      9.660040     8.742300     4.287654    -0.681752
O     10.659483    11.374650     3.936618    -0.777839
O      9.643321    12.081037     6.090892    -0.809312
O     13.304847     9.982000     5.085843    -0.822950
O     11.014303     9.760625     6.454466    -0.794230
O     12.164220    10.714550     8.702768    -0.668317
O      8.744194    12.946412     3.949155    -0.853251
O     15.095670    11.676525     5.367926    -0.871006
O     16.344045     4.449638    17.242554    -0.643336
O     16.644992     6.977338    18.218351    -0.816888
O     14.456621     5.604813    15.575133    -0.762941
O     16.905070     6.393713    15.217828    -0.741171
O     15.023220     8.019813    16.711821    -0.768889
O     16.100686     6.888787    12.514015    -0.767854
O     14.662826     8.027862    14.221137    -0.754884
O     14.640534     9.086438    11.588367    -0.659713
O     16.030093    10.495188    13.387427    -0.788536
O     18.205460    11.382700    14.735154    -0.664524
O     17.206017     8.750350    14.384118    -0.778389
O     18.222179     8.043962    16.538393    -0.809443
O     14.560653    10.143000    15.533343    -0.817367
O     16.851197    10.364375    16.901965    -0.799574
O     15.701280     9.410450    19.150268    -0.669597
O      0.544306     7.178588    14.396655    -0.852193
O     12.769830     8.448475    15.815426    -0.871048

The following XYZ coordinates are in angstroms. Other properties are in atomic units.
The sperically averaged electron density of each atom fit to a function of the form exp(a - br)
eigen_1, eigen_2 and eigen_3 are the three eigenvalues of traceless quadrupole moment tensor
  atom number  atomic symbol              X              Y              Z     net charge C6 coefficient C8 coefficient C10 coefficient fluctuating dipole atomic polarizability isotropic forcefield polarizability              a              b squared Pearson coefficient          <r^3>          <r^4>         wp_QDO          m_QDO          q_QDO       dipole_x       dipole_y       dipole_z         dipole            Qxy            Qxz            Qyz     Q(x^2-y^2)  Q(3z^2 - R^2)        eigen_1        eigen_2        eigen_3 static polarizability      alpha(xx)      alpha(xy)      alpha(xz)      alpha(yy)      alpha(yz)      alpha(zz) atomic spin moment
            1             Ni       8.365409       7.204146       3.909037       0.595559     141.070258 0.27042361E+04  0.93618238E+05                                20.315252                           15.714712       0.572144       2.006519                    0.996568      51.243729     142.242078       0.516643       0.342452      -1.198516       0.001596      -0.028855       0.037455       0.047308       0.110752      -0.003059       0.004964      -0.138371      -0.276287      -0.094674      -0.081990       0.176664             24.795652      26.983321       3.333420      -1.965466      30.515557       4.511479      16.888077          -1.673098
            2             Ni       5.208248      19.960981       0.268919       0.688421     101.391139 0.17023229E+04  0.52501636E+05                                17.501365                           13.410379       1.000844       2.178716                    0.992931      47.208056     123.744404       0.501307       0.396161      -1.155474      -0.004202       0.001371       0.003085       0.005390       0.053235       0.092780       0.065995       0.007650       0.177574      -0.089203      -0.067076       0.156279             21.406713      21.142784       0.163549      -0.662692      20.779716      -0.025627      22.297638           2.151668
            3             Ni       0.923091      12.920854      14.356537       0.578184     143.234363 0.27569515E+04  0.95929667E+05                                20.518671                           15.867610       0.520828       1.986983                    0.996633      51.704575     144.007638       0.513993       0.342472      -1.198189       0.003074       0.024455       0.027038       0.036586       0.120511       0.021179      -0.027442      -0.138890      -0.344419      -0.134720      -0.062334       0.197053             25.049806      27.256234       3.396563       1.980626      30.850348      -4.552439      17.042837           1.703061
            4             Ni       4.080252       0.164019      10.716419       0.688683     101.375913 0.17021604E+04  0.52494717E+05                                17.498908                           13.409291       1.001130       2.178871                    0.992926      47.200981     123.718570       0.501359       0.396134      -1.155507       0.004259      -0.001403       0.003032       0.005413       0.053291      -0.092940      -0.066152       0.007726       0.177650      -0.089280      -0.067255       0.156535             21.403288      21.138426       0.162790       0.663114      20.779970       0.025290      22.291468           2.152701
            5             Ni      10.211591      17.266646       6.538463       0.577936     143.276604 0.27580427E+04  0.95976904E+05                                20.521704                           15.870110       0.520650       1.986851                    0.996634      51.715675     144.044397       0.513985       0.342444      -1.198216       0.003197      -0.024315      -0.026836       0.036354      -0.120495      -0.021638      -0.027767      -0.138646      -0.345436      -0.135404      -0.061747       0.197151             25.052655      27.261603      -3.395930      -1.982536      30.850434      -4.551742      17.045929           1.700636
            6             Ni      13.368752       9.898481      10.178581       0.687081     101.416590 0.17031300E+04  0.52534933E+05                                17.506106                           13.415138       1.000413       2.178331                    0.992944      47.231133     123.831604       0.501109       0.396254      -1.155358       0.004415       0.001368      -0.002968       0.005493      -0.053175       0.092513      -0.065908       0.007393       0.177242      -0.089064      -0.066879       0.155943             21.411460      21.145479      -0.162215      -0.665602      20.789873       0.024867      22.299026           2.145725
            7             Ni      17.653909       2.858354      16.985963       0.578234     143.227370 0.27567285E+04  0.95920027E+05                                20.518230                           15.867107       0.520788       1.986989                    0.996633      51.702148     143.999771       0.513994       0.342478      -1.198183      -0.002944       0.024563      -0.026970       0.036598      -0.120386       0.021242       0.027496      -0.138915      -0.344567      -0.134793      -0.062186       0.196978             25.049496      27.255139      -3.394861       1.980898      30.850644       4.552796      17.042706           1.703217
            8             Ni      14.496748      10.226519      20.626081       0.688193     101.383316 0.17023622E+04  0.52503626E+05                                17.501051                           13.411065       1.000976       2.178738                    0.992927      47.208221     123.749418       0.501260       0.396192      -1.155440      -0.004146      -0.001388      -0.003089       0.005353      -0.053305      -0.092940       0.066240       0.007574       0.177907      -0.089334      -0.067286       0.156620             21.405574      21.138314      -0.162942       0.664854      20.784857      -0.023223      22.293550           2.150260
            9             Mo       6.163106       4.144341       3.738533       1.437958     210.014169 0.46161153E+04  0.18256766E+06                                27.656118                           21.982437       1.113665       1.928641                    0.995871      91.947406     272.334106       0.394505       0.392560      -1.158894       0.331989      -0.135192       0.339299       0.493576       0.220873      -0.566854       0.157276      -0.538497      -0.698210      -0.819732       0.346679       0.473053             33.509164      23.543075       8.325746      -5.570624      47.771716      -6.738264      29.212700           1.303981
           10             Mo       5.815901       4.216791       7.132926       0.986938     299.284905 0.97912987E+04  0.46624338E+06                                34.780214                           31.456088       0.464634       1.704589                    0.999223     108.736039     350.696025       0.339417       0.378966      -1.171887       0.257529      -0.405986      -0.301922       0.567717       0.079577       0.449519      -0.369722       0.140302       0.902272      -0.603322      -0.078942       0.682264             36.744680      22.239842      -3.702938      -2.540854      40.786426      -4.396019      47.207772           2.924480
           11             Mo       6.783763       1.250970       8.386626       1.479253     200.904095 0.46325013E+04  0.18334037E+06                                26.683370                           21.780175       0.963477       1.900266                    0.998265      90.482862     267.907407       0.403019       0.384006      -1.165534      -0.304850       0.077420      -0.344815       0.466717       0.176886      -0.597358       0.093736      -0.472604      -0.339199      -0.779491       0.308293       0.471197             31.044954      26.568387       0.317809     -12.254465      28.281507      -5.407454      38.284969           1.344615
           12             Mo       7.291473      19.198847       5.765139       1.551881     220.809659 0.47373647E+04  0.18849340E+06                                27.943031                           21.755267       0.724635       1.859963                    0.999980      87.871410     260.647426       0.410888       0.374648      -1.173052       0.114130       0.386621       0.043907       0.405499      -0.342127      -0.035366      -0.130872       0.898658       1.055080      -0.757114       0.365311       0.391803             34.282491      37.197353     -13.810263       6.947563      29.329489      -8.953830      36.320632           1.339147
           13             Mo       7.597250       1.179526       2.870973       1.511836     205.148284 0.44371247E+04  0.17366068E+06                                26.911126                           21.322487       1.138451       1.955987                    0.998888      89.064548     261.918099       0.407287       0.384242      -1.165796      -0.324437       0.087308       0.284844       0.440474       0.215438       0.528685      -0.085593      -0.602618      -0.066102      -0.748470       0.309093       0.439377             31.814080      21.926482       2.936835       8.747019      30.490476       0.799873      43.025282           1.300492
           14             Mo       3.125394      15.980659      14.186033       1.429534     211.391767 0.46549078E+04  0.18454258E+06                                27.822728                           22.113423       1.107147       1.923857                    0.995655      92.504282     274.578968       0.392183       0.393942      -1.157531      -0.336918       0.138113       0.347106       0.503062       0.224151       0.581013      -0.161137      -0.560955      -0.725781      -0.842225       0.355215       0.487009             33.717461      23.678729       8.382221       5.595148      48.077776       6.792113      29.395879           1.238499
           15             Mo       3.472599      15.908209      17.580426       0.985292     299.576457 0.98034068E+04  0.46696158E+06                                34.799467                           31.472223       0.466832       1.704852                    0.999212     108.807329     350.972748       0.339385       0.378886      -1.171956      -0.259741       0.407413      -0.303204       0.570424       0.083714      -0.450988       0.371767       0.146151       0.906701      -0.608895      -0.075544       0.684439             36.766195      22.248319      -3.699402       2.547623      40.796500       4.404871      47.253767           2.925450
           16             Mo       2.504737      18.874030      18.834126       1.479175     200.919236 0.46330274E+04  0.18336575E+06                                26.684172                           21.781056       0.963503       1.900262                    0.998264      90.484814     267.913397       0.403022       0.383994      -1.165548       0.305084      -0.077397      -0.344735       0.466807       0.176851       0.597277      -0.094075      -0.473458      -0.338548      -0.779654       0.308817       0.470837             31.045725      26.568872       0.316626      12.253698      28.280508       5.408172      38.287795           1.343843
           17             Mo       1.997027       0.926153      16.212639       1.551716     220.819782 0.47375067E+04  0.18850062E+06                                27.943820                           21.755546       0.724862       1.860003                    0.999980      87.876174     260.663376       0.410886       0.374646      -1.173052      -0.114234      -0.386586       0.043982       0.405503      -0.342204       0.035700       0.130655       0.898888       1.054977      -0.757210       0.365510       0.391701             34.284385      37.195299     -13.811929      -6.949401      29.336011       8.958059      36.321846           1.339019
           18             Mo       1.691250      18.945474      13.318473       1.510358     205.251561 0.44400843E+04  0.17380934E+06                                26.921989                           21.331314       1.137986       1.955715                    0.998886      89.101168     262.069526       0.407145       0.384304      -1.165723       0.324968      -0.087803       0.285124       0.441145       0.216852      -0.529581       0.085407      -0.603608      -0.061385      -0.749948       0.308953       0.440995             31.826933      21.931031       2.933253      -8.748434      30.515205      -0.797602      43.034563           1.302497
           19             Mo      12.413894      14.206841       6.708967       1.429562     211.376785 0.46543312E+04  0.18450851E+06                                27.816872                           22.108372       1.108143       1.924287                    0.995684      92.478811     274.468268       0.392337       0.393811      -1.157662      -0.336401      -0.137620      -0.346462       0.502136      -0.222748      -0.580154      -0.160830      -0.560666      -0.726076      -0.840877       0.355060       0.485817             33.711007      23.674344      -8.384149      -5.594982      48.064056       6.795029      29.394621           1.239314
           20             Mo      12.761099      14.279291       3.314574       0.980774     300.597081 0.98480406E+04  0.46963567E+06                                34.875537                           31.541665       0.468278       1.704271                    0.999195     109.054332     352.011762       0.339035       0.378835      -1.171957      -0.266044      -0.408513       0.305485       0.575312      -0.087342       0.464488       0.369727       0.140779       0.915695      -0.618168      -0.076021       0.694190             36.847314      22.296496       3.702790      -2.566919      40.889101       4.403520      47.356344           2.930720
           21             Mo      11.793237      11.313470       2.060874       1.479594     200.883135 0.46328435E+04  0.18334553E+06                                26.672987                           21.773777       0.967106       1.901405                    0.998279      90.452978     267.756625       0.403304       0.383752      -1.165802       0.303788       0.077528       0.344143       0.465545      -0.174452      -0.595686      -0.092826      -0.470191      -0.345810      -0.776841       0.307700       0.469141             31.031977      26.557313      -0.324055     -12.249084      28.265848       5.414191      38.272771           1.343920
           22             Mo      11.285528       9.136347       4.682361       1.550532     220.275136 0.47213031E+04  0.18768595E+06                                27.892907                           21.714534       0.708551       1.857017                    0.999978      87.677528     259.915268       0.411401       0.374516      -1.173211      -0.120829       0.374851      -0.043251       0.396212       0.317122      -0.048566       0.117101       0.878607       1.130739      -0.744503       0.350806       0.393696             34.219543      37.161296      13.791317       6.939859      29.270121       8.930139      36.227212           1.389562
           23             Mo      10.979750      11.242026       7.576527       1.513399     205.092256 0.44378318E+04  0.17368399E+06                                26.899368                           21.318323       1.140717       1.956803                    0.998903      89.028281     261.752573       0.407522       0.384031      -1.166032       0.323838       0.090297      -0.282809       0.439324      -0.221970       0.525153       0.089834      -0.602219      -0.064773      -0.748279       0.309321       0.438958             31.796068      21.916563      -2.934485       8.739932      30.479286      -0.812241      42.992353           1.283813
           24             Mo      15.451606       5.918159      17.156467       1.429569     211.386291 0.46548076E+04  0.18453723E+06                                27.822189                           22.113099       1.107287       1.923902                    0.995654      92.501984     274.569242       0.392189       0.393939      -1.157535       0.336906       0.138054      -0.347098       0.503032      -0.224001       0.580994       0.161063      -0.560939      -0.725961      -0.842153       0.355221       0.486932             33.717294      23.677738      -8.381619       5.595024      48.079807      -6.792646      29.394336           1.238643
           25             Mo      15.104401       5.845709      13.762074       0.985861     299.430677 0.97969715E+04  0.46657506E+06                                34.788248                           31.461863       0.466865       1.704997                    0.999215     108.772009     350.820400       0.339444       0.378886      -1.171965       0.259548       0.406754       0.302860       0.569682      -0.083544      -0.450484      -0.371163       0.145017       0.905227      -0.607973      -0.075484       0.683457             36.755021      22.241060       3.699425       2.546294      40.787044      -4.403168      47.236959           2.925102
           26             Mo      16.072263       8.811530      12.508374       1.479089     200.928561 0.46334301E+04  0.18338568E+06                                26.685302                           21.782257       0.963318       1.900204                    0.998264      90.487458     267.924188       0.403004       0.384003      -1.165541      -0.305131      -0.077380       0.344717       0.466821      -0.176832       0.597177       0.094090      -0.474085      -0.338363      -0.779699       0.309068       0.470631             31.047005      26.568515      -0.317227      12.253550      28.284067      -5.410542      38.288433           1.342684
           27             Mo      16.579973      10.988653      15.129861       1.551922     220.785479 0.47366692E+04  0.18845773E+06                                27.940154                           21.752889       0.725050       1.860108                    0.999980      87.865669     260.619982       0.410935       0.374621      -1.173080       0.114177      -0.386414      -0.043972       0.405321       0.342005       0.035745      -0.130607       0.898618       1.054862      -0.756959       0.365491       0.391468             34.279424      37.190317      13.809001      -6.947787      29.331072      -8.956586      36.316884           1.338734
           28             Mo      16.885750       8.882974      18.024027       1.510159     205.277281 0.44408509E+04  0.17384862E+06                                26.925959                           21.334595       1.137450       1.955518                    0.998885      89.109955     262.111044       0.407068       0.384356      -1.165672      -0.325056      -0.087796      -0.285196       0.441255      -0.216884      -0.529635      -0.085349      -0.603993      -0.061185      -0.750101       0.309007       0.441094             31.831525      21.932902      -2.934054      -8.749045      30.521674       0.799263      43.039999           1.302320
           29              P       4.990525       1.382587       5.340971       1.591956      47.742447 0.76729534E+03  0.20879356E+05                                11.726613                            9.611393       0.327855       1.911287                    0.999927      45.532798     142.771445       0.498552       0.451483      -1.038542       0.020201       0.014475      -0.012459       0.027800       0.003132       0.002420       0.009213      -0.042308       0.048142      -0.029478       0.005280       0.024198             13.428443      14.111656       1.242751       0.422232      12.318220      -1.566865      13.855453           0.014919
           30              P       8.552665       2.469338       5.778094       1.561171      54.835033 0.90500277E+03  0.25642112E+05                                12.228091                            9.920176       0.086071       1.836165                    0.999730      46.998169     149.953252       0.530130       0.407775      -1.066232      -0.022966      -0.001783      -0.015724       0.027890      -0.009067      -0.043223      -0.005641      -0.064271      -0.000918      -0.063367       0.029803       0.033564             13.761406      14.570713       0.339319       0.829954      12.635565      -1.944430      14.077942           0.012017
           31              P       4.297975      18.742413      15.788471       1.591731      47.744508 0.76739789E+03  0.20882082E+05                                11.725615                            9.610950       0.329462       1.911840                    0.999927      45.524225     142.727331       0.498666       0.451381      -1.038638      -0.020163      -0.014498      -0.012614       0.027854       0.003144      -0.002286      -0.009122      -0.042447       0.048753      -0.029640       0.005442       0.024197             13.427357      14.108855       1.242525      -0.422035      12.318791       1.567952      13.854424           0.015070
           32              P       0.735835      17.655662      16.225594       1.560659      54.849061 0.90537758E+03  0.25654177E+05                                12.228084                            9.920724       0.087584       1.836627                    0.999731      46.994943     149.924095       0.530261       0.407651      -1.066364       0.022902       0.001820      -0.015781       0.027872      -0.009196       0.043038       0.005652      -0.064518      -0.001280      -0.063299       0.029520       0.033779             13.761285      14.569201       0.338572      -0.830545      12.636289       1.945824      14.078364           0.011813
           33              P      13.586475      11.445087       5.106529       1.592348      47.708933 0.76653049E+03  0.20855816E+05                                11.727537                            9.611382       0.322180       1.909638                    0.999926      45.541217     142.843817       0.498121       0.451932      -1.038161      -0.020025       0.014587       0.012703       0.027842      -0.004250       0.002101      -0.009113      -0.041913       0.050387      -0.029812       0.005436       0.024377             13.430141      14.109868      -1.242459       0.421630      12.322908       1.568541      13.857648           0.015488
           34              P      10.024335      12.531838       4.669406       1.561289      54.827488 0.90488738E+03  0.25637750E+05                                12.227230                            9.919778       0.085958       1.836270                    0.999724      46.986929     149.908938       0.530127       0.407794      -1.066231       0.022644      -0.002199       0.015911       0.027762       0.009654      -0.043310       0.005213      -0.064576      -0.001704      -0.063595       0.029423       0.034171             13.760325      14.569488      -0.338195       0.830075      12.634758       1.944973      14.076730           0.011882
           35              P      14.279025       8.679913      15.554029       1.591753      47.744290 0.76739475E+03  0.20882024E+05                                11.725698                            9.611025       0.329347       1.911804                    0.999927      45.524559     142.729549       0.498655       0.451390      -1.038631       0.020152      -0.014496       0.012604       0.027841      -0.003148      -0.002286       0.009111      -0.042422       0.048742      -0.029626       0.005445       0.024181             13.427359      14.108555      -1.242633      -0.421750      12.319254      -1.568070      13.854267           0.015070
           36              P      17.841165       7.593163      15.116906       1.560723      54.845994 0.90530180E+03  0.25651649E+05                                12.227994                            9.920578       0.087352       1.836563                    0.999730      46.994878     149.925748       0.530240       0.407673      -1.066343      -0.022893       0.001797       0.015780       0.027863       0.009180       0.043035      -0.005665      -0.064533      -0.001215      -0.063300       0.029532       0.033768             13.761232      14.568903      -0.338707      -0.830376      12.636583      -1.945998      14.078209           0.011843
           37              H       5.846182       7.329525       1.959951       0.075342       1.180812 0.84699851E+01  0.85876411E+02                                 1.952782                            1.779436      -1.429475       2.184305                    0.991597       4.167750      12.574198       0.430925       1.401888      -0.680612      -0.026689      -0.022307       0.020420       0.040335       0.001516       0.003941      -0.005815       0.037995       0.011861      -0.022404       0.004286       0.018117              2.036493       2.227923       0.613127      -0.260414       2.218146      -0.243251       1.663410           0.004507
           38              H       8.902098       9.555350       1.715480       0.083600       1.366348 0.10389097E+02  0.11097905E+03                                 2.137055                            1.957730      -1.771959       2.010381                    0.990380       4.594119      14.280525       0.414461       1.383436      -0.682087       0.026490       0.004247       0.032865       0.042425      -0.019906       0.026751       0.006236      -0.005954       0.024904      -0.037969       0.007578       0.030390              2.213754       2.975864       0.487989       0.373921       1.915520       0.105348       1.749877           0.015035
           39              H       7.148430      10.479088      19.712343       0.128672       1.084392 0.82605785E+01  0.81499118E+02                                 1.745132                            1.681416      -0.761722       2.526548                    0.999389       3.344503       9.293098       0.483718       1.283427      -0.710584      -0.011066      -0.003086      -0.032169       0.034159       0.002878       0.003305      -0.000255      -0.014449       0.021478      -0.011925       0.004160       0.007766              1.752457       1.481133      -0.052486       0.096233       1.541389       0.175762       2.234848          -0.000537
           40              H       8.266765      11.078812      20.637992       0.117805       1.452915 0.12233741E+02  0.13426602E+03                                 2.167492                            2.079104      -1.467269       2.180666                    0.989680       4.046844      12.187812       0.421187       1.325026      -0.699077       0.015384       0.023046      -0.009464       0.029281       0.005134      -0.018783      -0.013742      -0.037224       0.024677      -0.031622       0.001142       0.030481              2.182424       2.880342       0.233416      -0.166091       1.890970      -0.050916       1.775961           0.008855
           41              H       5.346461      11.899913      19.417723       0.107731       1.156902 0.85981292E+01  0.86434954E+02                                 1.860757                            1.747864      -0.998934       2.401228                    0.997637       3.658344      10.557959       0.457276       1.332425      -0.697836      -0.007113      -0.010667      -0.028544       0.031291      -0.008126       0.005556       0.009872       0.014243       0.005925      -0.018136       0.007923       0.010213              1.886402       1.514069      -0.078010       0.103480       1.643849       0.360594       2.501289           0.000783
           42              H       3.932751      13.509913      20.136511       0.068478       1.934494 0.16492212E+02  0.19635510E+03                                 2.616858                            2.408027      -1.904484       1.926059                    0.990271       5.119537      16.416388       0.390182       1.318485      -0.695242      -0.024370      -0.008230      -0.003705       0.025987      -0.010840      -0.002830       0.036186       0.005788      -0.057242      -0.044899       0.008152       0.036747              2.674588       2.841095      -0.563916       0.673653       2.420966      -0.348806       2.761702           0.021061
           43              H       5.877763      13.680975       2.768588       0.135309       1.030225 0.76610966E+01  0.74615693E+02                                 1.713039                            1.645053      -0.858700       2.491026                    0.999234       3.355903       9.446118       0.474752       1.324648      -0.700820       0.012023       0.014152       0.033691       0.038470      -0.007998       0.002946       0.005630       0.004750       0.024051      -0.014133       0.004172       0.009961              1.712083       1.455682      -0.023393       0.114927       1.610608       0.257571       2.069960          -0.000029
           44              H       7.261749      12.008588       1.939056       0.113718       1.049330 0.77297739E+01  0.76497620E+02                                 1.804320                            1.699641      -1.306481       2.257238                    0.994098       3.872485      11.492514       0.441617       1.401454      -0.681576       0.026654      -0.004284       0.021841       0.034725      -0.010032       0.003196       0.002979      -0.002919       0.009613      -0.012922       0.004380       0.008542              1.842431       2.062869      -0.344045       0.453187       1.656374      -0.146318       1.808050           0.000713
           45              H       3.397733      14.500063       2.423820       0.126252       1.117672 0.86050031E+01  0.86715917E+02                                 1.836878                            1.754383      -1.201888       2.309992                    0.994626       3.726186      10.846206       0.453137       1.341309      -0.695114      -0.007621      -0.012409       0.026709       0.030421      -0.000637      -0.003297      -0.003673       0.001163       0.010473      -0.005280      -0.001011       0.006292              1.883173       1.657391       0.232547      -0.368059       1.903711      -0.351662       2.088418           0.000045
           46              H       3.015047      14.826088       0.940275       0.123044       1.092724 0.86140354E+01  0.86147687E+02                                 1.769266                            1.728409      -0.803722       2.500289                    0.998734       3.474977       9.820262       0.470924       1.300522      -0.706047      -0.022461      -0.002845      -0.024703       0.033508      -0.001299       0.008267       0.000964       0.002454      -0.010781      -0.009423       0.000767       0.008655              1.771615       1.899163       0.039476       0.289846       1.689098      -0.022251       1.726583           0.000193
           47              H       5.422626      18.442550       3.201114       0.091979       1.151265 0.78954435E+01  0.79020580E+02                                 1.957486                            1.744628      -1.479844       2.171741                    0.991884       4.127840      12.560800       0.423333       1.445641      -0.672301       0.019556       0.040159       0.022733       0.050120       0.013651      -0.007610       0.007533      -0.019756      -0.007476      -0.021238       0.002561       0.018678              2.062670       1.723147       0.389893       0.366092       2.166920       0.664960       2.297943           0.004239
           48              H       4.425041      16.890913      20.782167       0.093271       1.327955 0.10041606E+02  0.10623828E+03                                 2.103302                            1.931115      -1.684302       2.066532                    0.990778       4.351902      13.412886       0.415704       1.392658      -0.681726      -0.006031       0.004474      -0.042214       0.042876       0.013646       0.006265      -0.013702      -0.010897       0.010536      -0.023101       0.004345       0.018755              2.160235       1.581753       0.039470       0.167572       1.843960       0.028986       3.054991           0.007277
           49              H       9.327512       4.244363       2.985896       0.139109       0.920513 0.60539221E+01  0.56797543E+02                                 1.707510                            1.544715      -1.335248       2.268192                    0.994647       3.674578      10.888345       0.441695       1.478057      -0.667409      -0.036177      -0.027160       0.028464       0.053447       0.000395      -0.012991      -0.000345      -0.001542      -0.000738      -0.013439       0.000871       0.012569              1.795946       1.855534       0.513722      -0.382236       1.928436      -0.375331       1.603869          -0.001441
           50              H      11.079323       7.520713       2.047710       0.090187       1.151599 0.80635107E+01  0.81054248E+02                                 1.951714                            1.760178      -1.435193       2.191398                    0.991825       4.113537      12.506925       0.422897       1.440855      -0.673477       0.010711       0.049736      -0.006710       0.051317       0.002819      -0.021378      -0.001510      -0.002447      -0.048439      -0.028923       0.008389       0.020534              2.053553       1.736787       0.385351       0.023406       2.887669       0.153919       1.536202           0.002267
           51              H      12.242243       3.155600       1.397876       0.127280       1.012966 0.73954347E+01  0.71014004E+02                                 1.668442                            1.588906      -0.712159       2.547943                    0.999613       3.290748       9.037693       0.498266       1.280160      -0.710629       0.030574      -0.007680       0.000906       0.031537      -0.004770       0.002632       0.001640       0.006277      -0.006021      -0.006420      -0.000576       0.006996              1.705690       2.280088      -0.089860       0.134941       1.399579      -0.001070       1.437403          -0.000464
           52              H      10.826676       2.592100       1.778164       0.122252       1.435807 0.11788456E+02  0.12876132E+03                                 2.179054                            2.062221      -1.540322       2.146932                    0.989929       4.125622      12.578245       0.414508       1.352834      -0.692345      -0.005072      -0.016035       0.016156       0.023320      -0.025020       0.000936       0.000641       0.003444       0.046632      -0.032877       0.015535       0.017342              2.216032       2.007457       0.345861      -0.282035       2.377338      -0.445199       2.263302           0.009829
           53              H      12.747537       3.771425      19.977709       0.096221       1.127438 0.83454219E+01  0.84293436E+02                                 1.895761                            1.767249      -1.422554       2.195389                    0.990459       4.086637      12.302697       0.432098       1.403390      -0.680488       0.027251       0.008761       0.013421       0.031614      -0.004935       0.011219       0.012911       0.022857       0.022246      -0.023808       0.003927       0.019882              1.966101       2.535861       0.352769       0.315920       1.651576       0.194826       1.710866           0.004737
           54              H      12.362993       3.310563      17.760750       0.115857       1.027986 0.75638557E+01  0.74299664E+02                                 1.768809                            1.674855      -1.203579       2.309163                    0.994450       3.770510      11.074569       0.448353       1.390728      -0.684274       0.024294      -0.001294      -0.026682       0.036108      -0.008184      -0.003687      -0.002352       0.026977       0.061315      -0.026225       0.005018       0.021207              1.798999       2.080024       0.066021      -0.420824       1.472631      -0.007246       1.844343           0.003809
           55              H       8.565855       2.342550      18.652967       0.110304       0.911107 0.67829311E+01  0.64883404E+02                                 1.635310                            1.589428      -1.052945       2.377417                    0.996333       3.705031      10.763365       0.458452       1.396676      -0.683066      -0.037888      -0.001671      -0.002110       0.037983       0.008804      -0.000798      -0.002531       0.026726       0.005916      -0.017240       0.002054       0.015187              1.643555       2.048750       0.200479       0.220889       1.369101       0.121564       1.512812          -0.000360
           56              H       9.071149       2.447200       0.012537       0.087424       1.226294 0.97137224E+01  0.10233913E+03                                 2.013082                            1.911251      -1.749989       2.020678                    0.990374       4.587413      14.299560       0.412258       1.410201      -0.676813      -0.027893       0.004906       0.008641       0.029610       0.004984       0.004169       0.027425       0.038146      -0.016855      -0.038902       0.012610       0.026292              2.041327       2.248389       0.262137      -0.509814       1.670763      -0.145308       2.204831           0.012213
           57              H      10.919561       2.068850      16.187357       0.134359       1.086326 0.83227843E+01  0.82794359E+02                                 1.783492                            1.714715      -0.973827       2.429003                    0.997367       3.478742       9.910848       0.464759       1.324788      -0.700482       0.030365      -0.011968      -0.007910       0.033583       0.003384       0.001203       0.004046      -0.002177      -0.013184      -0.006141      -0.001010       0.007151              1.797468       2.096018      -0.346226      -0.246553       1.672133       0.222672       1.624254          -0.000096
           58              H      10.139327       3.425275      16.110045       0.149889       1.083928 0.83294638E+01  0.82256849E+02                                 1.745082                            1.689694      -0.810311       2.517371                    0.999364       3.239116       8.971482       0.482526       1.285377      -0.711115       0.007594       0.035998      -0.010403       0.038233       0.010282       0.001650      -0.006065      -0.012349      -0.020181      -0.012499      -0.003756       0.016255              1.748488       1.464104       0.013649       0.036493       2.168354      -0.283615       1.613006           0.000178
           59              H       6.089541       1.833387      15.589760       0.110421       1.041031 0.72441382E+01  0.70252106E+02                                 1.776696                            1.635018      -1.069888       2.383555                    0.996949       3.622418      10.501690       0.456398       1.383851      -0.686515      -0.053836       0.011715      -0.007987       0.055672      -0.003429       0.005025      -0.001126       0.008189      -0.045906      -0.016218       0.002332       0.013887              1.836179       2.486916      -0.168321       0.356321       1.441960      -0.041546       1.579661           0.000323
           60              H       9.171465      19.992175      16.479887       0.119561       0.987181 0.69785683E+01  0.66503254E+02                                 1.663904                            1.567010      -0.892815       2.465626                    0.999440       3.408404       9.537779       0.487103       1.319497      -0.700424       0.028669      -0.042022       0.005909       0.051212       0.000239       0.007099       0.003327       0.002624      -0.056954      -0.020940       0.008305       0.012635              1.672718       1.798314      -0.507714       0.174004       1.867856      -0.124349       1.351982          -0.000071
           61              H      17.711312      10.577700      20.558590       0.057108       2.159730 0.18392329E+02  0.22402913E+03                                 2.744570                            2.491895      -1.962540       1.883166                    0.992027       5.313701      16.985399       0.397177       1.266059      -0.705466      -0.001194      -0.003249      -0.013948       0.014371       0.017622       0.023428      -0.031245       0.026198      -0.062269      -0.055185       0.020782       0.034403              2.797448       2.378263      -0.217518      -0.312080       2.546715       0.894917       3.467366           0.024023
           62              H      15.359464      11.877775       2.446805       0.115527       1.084028 0.74251866E+01  0.73230265E+02                                 1.885511                            1.697314      -1.484368       2.179610                    0.992824       3.993583      12.089376       0.426849       1.454951      -0.670780      -0.043081       0.001983       0.026660       0.050702       0.007914      -0.003765       0.011375       0.024803       0.011973      -0.022185       0.009423       0.012762              1.975570       2.501120      -0.158757      -0.612875       1.472165       0.108256       1.953424           0.002737
           63              H       1.302248      11.859663       0.359394       0.126705       1.085393 0.85848665E+01  0.85504332E+02                                 1.745341                            1.714687      -0.741600       2.534274                    0.999472       3.366763       9.394492       0.478833       1.284302      -0.710576       0.018306      -0.011987      -0.026224       0.034154       0.000176      -0.004873       0.003285       0.010406      -0.000545      -0.007275      -0.001049       0.008324              1.733532       1.718944      -0.025851      -0.192599       1.503385       0.145695       1.978266           0.000689
           64              H       0.960431      13.151688       1.163852       0.128344       1.120745 0.86333006E+01  0.85855873E+02                                 1.767357                            1.704801      -0.758132       2.527173                    0.999436       3.324364       9.180849       0.487878       1.262414      -0.715729       0.001185       0.033678       0.002466       0.033789      -0.001248       0.002142      -0.001051      -0.011499      -0.024821      -0.008926      -0.001184       0.010110              1.789556       1.614088       0.204884       0.037503       2.311057      -0.092226       1.443524           0.000205
           65              H       2.593349      10.159100       1.387428       0.116458       1.068674 0.80916469E+01  0.79991265E+02                                 1.755593                            1.690092      -0.959622       2.428944                    0.997770       3.529090      10.047796       0.468042       1.323778      -0.700081      -0.000815      -0.024257      -0.024165       0.034249      -0.006703       0.009393       0.008556      -0.004273       0.011432      -0.016738       0.004950       0.011788              1.754081       1.489345       0.054512       0.108807       1.868687       0.462399       1.904209          -0.000181
           66              H       4.248560       9.877350       2.935748       0.105014       0.969261 0.70910823E+01  0.68697377E+02                                 1.712673                            1.630607      -1.216094       2.299082                    0.993896       3.819943      11.225739       0.449636       1.406103      -0.680839       0.023337      -0.024395      -0.006954       0.034468      -0.010824       0.008917       0.007563       0.000167      -0.016103      -0.018500       0.004913       0.013588              1.737837       1.938942      -0.513047      -0.014778       1.861249       0.085208       1.413321          -0.000292
           67              H       2.708527      12.712963       5.138081       0.110345       1.007799 0.69267926E+01  0.65565636E+02                                 1.651316                            1.529666      -0.975785       2.410476                    0.998043       3.438613       9.437902       0.510822       1.266753      -0.711073      -0.000506       0.020604       0.023774       0.031464      -0.006885       0.006879       0.007634       0.002707      -0.003607      -0.014404       0.006646       0.007758              1.712670       1.386664      -0.101467      -0.038858       1.624002       0.528046       2.127344          -0.000005
           68              H       1.045885      12.990687       3.635730       0.111969       1.244721 0.93734644E+01  0.95726043E+02                                 1.908626                            1.789773      -1.219919       2.294744                    0.995908       3.667504      10.467084       0.468003       1.281525      -0.708780      -0.022400       0.021057       0.010315       0.032428      -0.012529      -0.000735       0.007084      -0.010096       0.025001      -0.018125       0.002826       0.015299              1.938385       2.184040      -0.442932      -0.123415       1.901138       0.210779       1.729978          -0.000001
           69              H       5.452349      11.909975       4.855998       0.140308       0.992575 0.75580820E+01  0.73045958E+02                                 1.650315                            1.611933      -0.769442       2.528871                    0.999349       3.285261       9.081965       0.491596       1.289179      -0.708661       0.022610       0.027445      -0.010983       0.037216       0.001367      -0.002700      -0.002279      -0.008780      -0.028079      -0.010246       0.000585       0.009661              1.653138       1.767811       0.311392      -0.072305       1.725134      -0.129816       1.466468           0.000020
           70              H       4.456622      11.467225       5.969702       0.119230       1.092634 0.81952958E+01  0.80116941E+02                                 1.697201                            1.627539      -0.798258       2.494939                    0.999318       3.329984       8.996720       0.516912       1.212075      -0.726018      -0.015576       0.007453       0.027250       0.032260      -0.005051      -0.003022      -0.000344      -0.001805       0.024234      -0.009541       0.000740       0.008801              1.725117       1.546865      -0.145725      -0.194019       1.485778       0.222432       2.142707          -0.000036
           71              H       7.579416      10.177213       4.872714       0.145603       0.920910 0.62368193E+01  0.58572891E+02                                 1.671932                            1.542911      -1.185248       2.347370                    0.996650       3.493292      10.141300       0.455641       1.431363      -0.677124       0.051143       0.025462      -0.004334       0.057295       0.003164      -0.004406       0.001122       0.008523      -0.048329      -0.016900       0.003039       0.013861              1.725741       2.149284       0.503467      -0.044307       1.697236      -0.006421       1.330702          -0.000246
           72              H       5.370611       7.045763       5.232108       0.078381       1.353084 0.95802887E+01  0.10043695E+03                                 2.156674                            1.905399      -1.549155       2.126713                    0.990778       4.370069      13.523349       0.411118       1.421100      -0.676506      -0.015668      -0.045434      -0.009520       0.048993       0.004425      -0.010251       0.008245       0.007134      -0.084546      -0.032263       0.011621       0.020642              2.278805       1.773735       0.339683      -0.031200       3.394187      -0.051610       1.668493           0.004854
           73              H       4.882036       1.237688      18.243424       0.105223       0.957954 0.64275149E+01  0.60912256E+02                                 1.721768                            1.568414      -1.194290       2.320845                    0.995055       3.719625      10.901133       0.450334       1.435190      -0.675647      -0.018848      -0.042220      -0.027479       0.053785       0.003533       0.001051       0.005035      -0.030467       0.012988      -0.017813       0.002045       0.015768              1.809365       1.538143       0.262739       0.209860       1.988539       0.583911       1.901413          -0.000436
           74              H       6.009659       3.020763       0.526554       0.091456       1.226864 0.91480312E+01  0.95105091E+02                                 2.026755                            1.865502      -1.726732       2.034898                    0.991451       4.528744      14.100751       0.412986       1.426577      -0.673721       0.022916      -0.008318       0.034442       0.042197       0.019212       0.012473      -0.019233      -0.005566      -0.006017      -0.033950       0.010580       0.023370              2.086682       1.762827       0.094800       0.318033       1.665387       0.059829       2.831831           0.007550
           75              H       5.077094       5.600788      19.229668       0.127471       1.103655 0.84341699E+01  0.84610974E+02                                 1.834287                            1.748976      -1.036273       2.395803                    0.995920       3.632812      10.567510       0.448916       1.360056      -0.692365      -0.019579       0.017879      -0.023733       0.035584      -0.008562       0.009899      -0.005236      -0.006462       0.004642      -0.012710      -0.003121       0.015831              1.878340       2.250542      -0.312619       0.226942       1.735165      -0.181369       1.649314          -0.000180
           76              H       5.662270       5.433750      20.673513       0.109932       1.105279 0.86960966E+01  0.88752286E+02                                 1.879949                            1.807188      -1.441218       2.188262                    0.989928       4.097696      12.404003       0.426125       1.408359      -0.679823       0.002983       0.015042       0.020953       0.025965      -0.005127       0.004577       0.009896      -0.007195      -0.034575      -0.017430       0.003249       0.014181              1.917883       1.765203      -0.014718      -0.196101       1.768162       0.320889       2.220285           0.005208
           77              H       8.010402       5.769838       0.114923       0.116626       0.862141 0.62877032E+01  0.58968202E+02                                 1.576305                            1.530985      -0.972508       2.425860                    0.997088       3.550698      10.185962       0.467196       1.397917      -0.683479      -0.000476      -0.011313       0.036139       0.037871       0.008431       0.000626      -0.005690       0.010223       0.029869      -0.015919       0.004183       0.011736              1.583195       1.415801       0.041707      -0.095891       1.328567      -0.075704       2.005217          -0.000103
           78              H       9.975849       6.749925      20.284866       0.105191       0.974594 0.73999243E+01  0.72420747E+02                                 1.710312                            1.659563      -1.253465       2.273869                    0.994925       3.880783      11.443553       0.448414       1.395699      -0.682451       0.021090       0.012365       0.023691       0.034044       0.012859      -0.001843       0.004816       0.009058       0.015781      -0.017369       0.006049       0.011320              1.718592       1.858860       0.230142       0.353065       1.459248       0.123943       1.837668          -0.000328
           79              H       8.773917       6.162275      16.550929       0.105428       1.013169 0.73226364E+01  0.70273014E+02                                 1.664683                            1.581578      -0.753559       2.516016                    0.999623       3.410420       9.421130       0.498241       1.280989      -0.709182       0.002177       0.002212      -0.033690       0.033832       0.008659       0.000883      -0.001337       0.017620       0.032935      -0.017927       0.006841       0.011087              1.692408       1.454309       0.055148      -0.042041       1.411720      -0.157028       2.211193          -0.000056
           80              H       6.830763       5.266713      17.280165       0.116062       1.236836 0.94549996E+01  0.97509908E+02                                 1.955644                            1.840034      -1.279912       2.274858                    0.993637       3.793872      11.155808       0.442280       1.342832      -0.695218      -0.021181      -0.016247      -0.024980       0.036559       0.005478       0.003071       0.001772       0.027830       0.042200      -0.022026       0.006458       0.015568              1.994151       2.085355       0.341570       0.395496       1.819638       0.165824       2.077462          -0.000082
           81              H      10.837822       7.263113      16.860176       0.140517       1.020761 0.76182575E+01  0.74573494E+02                                 1.751075                            1.669648      -1.005232       2.419456                    0.997278       3.495077      10.072482       0.455986       1.372225      -0.690203      -0.002901       0.007204      -0.034364       0.035230       0.001612       0.005619      -0.001937      -0.012989       0.016831      -0.011485       0.003555       0.007930              1.799495       1.557193       0.126010      -0.021772       1.586779      -0.323937       2.254513          -0.000083
           82              H      11.547463       6.307175      17.875673       0.122920       1.087926 0.87531188E+01  0.89343915E+02                                 1.851838                            1.807869      -1.439482       2.195544                    0.990443       3.999677      12.047751       0.428550       1.400239      -0.681846       0.008728      -0.022817      -0.004223       0.024792       0.006910       0.001480       0.009264      -0.029147       0.030755      -0.021267       0.001265       0.020002              1.863455       1.930033      -0.310872       0.018144       2.155231      -0.068837       1.505100           0.005628
           83              H      13.232397       7.552913      19.166984       0.077250       1.425223 0.11256514E+02  0.12256239E+03                                 2.182159                            2.026874      -1.824662       1.979314                    0.989852       4.733436      14.808231       0.411028       1.368614      -0.684582       0.029091      -0.008985       0.008255       0.031546       0.021119       0.013311      -0.012321       0.037702       0.006674      -0.036718       0.007273       0.029445              2.244913       2.567178      -0.645846       0.231603       2.370004      -0.138781       1.797556           0.015262
           84              H      11.512167      11.048625      19.442798       0.087859       1.647665 0.13101707E+02  0.14654543E+03                                 2.354314                            2.159691      -1.581343       2.121492                    0.989167       4.253811      13.010811       0.410181       1.335016      -0.696489      -0.003932       0.052328      -0.005248       0.052738      -0.009970       0.028791      -0.003462      -0.019028      -0.114605      -0.051737       0.015017       0.036721              2.414802       1.921647      -0.113232      -0.017866       3.372902       0.359629       1.949856           0.008591
           85              H       6.897640      19.811050      15.984675       0.333129       0.496508 0.28040514E+01  0.21983387E+02                                 1.194257                            1.100624      -1.097047       2.472912                    0.999961       2.682153       7.576495       0.482252       1.620031      -0.643955      -0.006380      -0.015816      -0.001480       0.017119      -0.011526       0.001661      -0.001221       0.002210      -0.022530      -0.007980      -0.007536       0.015516              1.242301       1.276113       0.390026       0.078013       1.451248       0.100327       0.999543           0.000260
           86              H       3.442318      12.795475      12.407451       0.074266       1.190808 0.85576272E+01  0.86999491E+02                                 1.963709                            1.788441      -1.439781       2.178079                    0.991520       4.193646      12.674600       0.429849       1.401610      -0.680560       0.026412       0.021759       0.020348       0.039814       0.001053      -0.004112       0.005746       0.039192       0.013163      -0.023084       0.004482       0.018601              2.048426       2.241699       0.618725       0.262543       2.231688       0.245452       1.671891           0.004167
           87              H       0.386402      10.569650      12.162979       0.082682       1.374226 0.10461497E+02  0.11194083E+03                                 2.144111                            1.963587      -1.775323       2.007739                    0.990384       4.610751      14.341870       0.414165       1.382094      -0.682288      -0.026200      -0.004045       0.032899       0.042251      -0.020138      -0.026954      -0.006358      -0.006151       0.025322      -0.038383       0.007769       0.030614              2.221416       2.987517       0.490614      -0.375914       1.921641      -0.105807       1.755090           0.014867
           88              H       2.140070       9.645913       9.264843       0.128518       1.085378 0.82702517E+01  0.81620702E+02                                 1.746340                            1.682507      -0.762387       2.526100                    0.999381       3.346676       9.301471       0.483502       1.283590      -0.710542       0.011046       0.003155      -0.032113       0.034106       0.002829      -0.003294       0.000233      -0.014443       0.021402      -0.011889       0.004150       0.007739              1.753701       1.482073      -0.052526      -0.096368       1.542401      -0.175906       2.236630          -0.000565
           89              H       1.021735       9.046188      10.190491       0.117586       1.455952 0.12266334E+02  0.13471572E+03                                 2.170456                            2.081793      -1.469747       2.179248                    0.989649       4.052276      12.209052       0.420931       1.324926      -0.699078      -0.015301      -0.022971      -0.009481       0.029184       0.005106       0.018893       0.013733      -0.037427       0.024823      -0.031802       0.001251       0.030551              2.185486       2.884747       0.233863       0.166544       1.893510       0.051097       1.778201           0.008788
           90              H       3.942039       8.225088       8.970224       0.107786       1.155848 0.85878953E+01  0.86301366E+02                                 1.859251                            1.746544      -0.997780       2.401816                    0.997655       3.655763      10.546634       0.457585       1.331997      -0.697932       0.007104       0.010652      -0.028561       0.031300      -0.008151      -0.005590      -0.009768       0.014174       0.006015      -0.018071       0.007846       0.010225              1.884842       1.512985      -0.077903      -0.103383       1.642588      -0.360122       2.498953           0.000716
           91              H       5.355749       6.615087       9.689011       0.068556       1.931412 0.16459957E+02  0.19587910E+03                                 2.614587                            2.406077      -1.902526       1.927145                    0.990276       5.114706      16.398115       0.390234       1.318929      -0.695169       0.024296       0.008168      -0.003860       0.025921      -0.010839       0.002911      -0.036061       0.005634      -0.056321      -0.044598       0.007916       0.036683              2.672236       2.838568      -0.563211      -0.672810       2.418943       0.348376       2.759196           0.020951
           92              H       3.410737       6.444025      13.216088       0.135223       1.030480 0.76636267E+01  0.74645928E+02                                 1.713249                            1.645268      -0.858539       2.491023                    0.999233       3.356455       9.447790       0.474749       1.324556      -0.700838      -0.012027      -0.014154       0.033673       0.038456      -0.008000      -0.002962      -0.005631       0.004762       0.024052      -0.014142       0.004180       0.009962              1.712282       1.455853      -0.023420      -0.114912       1.610858      -0.257623       2.070136          -0.000053
           93              H       2.026751       8.116412      12.386556       0.113652       1.049936 0.77357653E+01  0.76574159E+02                                 1.805180                            1.700422      -1.307538       2.256696                    0.994077       3.874484      11.500926       0.441454       1.401657      -0.681530      -0.026646       0.004307       0.021790       0.034690      -0.010011      -0.003198      -0.003007      -0.002925       0.009579      -0.012909       0.004380       0.008528              1.843325       2.063887      -0.344350      -0.453472       1.657232       0.146415       1.808855           0.000638
           94              H       5.890767       5.624938      12.871320       0.126186       1.117983 0.86080741E+01  0.86754859E+02                                 1.837219                            1.754692      -1.202107       2.309838                    0.994621       3.726944      10.849017       0.453097       1.341303      -0.695113       0.007605       0.012422       0.026702       0.030417      -0.000627       0.003293       0.003683       0.001160       0.010458      -0.005277      -0.001018       0.006295              1.883537       1.657697       0.232623       0.368144       1.904144       0.351762       2.088772           0.000012
           95              H       6.273453       5.298913      11.387775       0.122987       1.093030 0.86171112E+01  0.86186608E+02                                 1.769620                            1.728732      -0.803920       2.500140                    0.998732       3.475663       9.822840       0.470872       1.300543      -0.706040       0.022445       0.002845      -0.024706       0.033499      -0.001292      -0.008258      -0.000952       0.002451      -0.010760      -0.009408       0.000762       0.008646              1.771982       1.899569       0.039481      -0.289946       1.689466       0.022274       1.726912           0.000147
           96              H       3.865874       1.682450      13.648614       0.091958       1.151436 0.78969103E+01  0.79039099E+02                                 1.957676                            1.744787      -1.479992       2.171645                    0.991882       4.128295      12.562577       0.423314       1.445636      -0.672300      -0.019565      -0.040154       0.022725       0.050115       0.013652       0.007614      -0.007537      -0.019745      -0.007499      -0.021240       0.002561       0.018679              2.062875       1.723295       0.389957      -0.366130       2.167199      -0.665051       2.298131           0.004214
           97              H       4.863459       3.234088      10.334667       0.093328       1.327098 0.10033672E+02  0.10613236E+03                                 2.102403                            1.930369      -1.683544       2.066977                    0.990781       4.349917      13.404966       0.415782       1.392682      -0.681730       0.006017      -0.004451      -0.042254       0.042912       0.013626      -0.006225       0.013642      -0.010918       0.010697      -0.023040       0.004328       0.018712              2.159266       1.581189       0.039442      -0.167458       1.843234      -0.028967       3.053375           0.007217
           98              H      18.537988      15.880638      13.433396       0.138958       0.920522 0.60534409E+01  0.56788136E+02                                 1.707096                            1.544345      -1.332249       2.269444                    0.994683       3.673364      10.881923       0.441909       1.477467      -0.667520       0.036248       0.027173       0.028511       0.053527       0.000432       0.013102       0.000353      -0.001505      -0.000809      -0.013547       0.000861       0.012685              1.795511       1.855071       0.513638       0.382088       1.928019       0.375242       1.603442          -0.001435
           99              H      16.786177      12.604287      12.495210       0.090132       1.153073 0.80767501E+01  0.81226469E+02                                 1.953746                            1.761882      -1.438160       2.189910                    0.991777       4.118391      12.527641       0.422568       1.441280      -0.673379      -0.010705      -0.049839      -0.006875       0.051437       0.002878       0.021443       0.001550      -0.002535      -0.049140      -0.029133       0.008504       0.020629              2.055792       1.738663       0.385949      -0.023453       2.891047      -0.154259       1.537668           0.002327
          100              H      15.623257      16.969400      11.845375       0.127045       1.013202 0.73966052E+01  0.71021691E+02                                 1.668047                            1.588515      -0.710057       2.548696                    0.999622       3.290590       9.034389       0.498616       1.279327      -0.710808      -0.030604       0.007694       0.000879       0.031568      -0.004814      -0.002639      -0.001659       0.006389      -0.006120      -0.006481      -0.000596       0.007077              1.705299       2.279658      -0.089851      -0.134901       1.399223       0.001067       1.437014          -0.000509
          101              H      17.038824      17.532900      12.225665       0.121970       1.436597 0.11795448E+02  0.12884905E+03                                 2.179242                            2.062356      -1.538531       2.147476                    0.989951       4.126520      12.579067       0.414663       1.352210      -0.692467       0.005079       0.016022       0.016133       0.023297      -0.024996      -0.000925      -0.000612       0.003432       0.046698      -0.032862       0.015551       0.017311              2.216229       2.007585       0.345993       0.282105       2.377643       0.445343       2.263460           0.009778
          102              H      15.117963      16.353575       9.530209       0.096194       1.127377 0.83446576E+01  0.84282422E+02                                 1.895589                            1.767088      -1.421833       2.195688                    0.990473       4.086186      12.300448       0.432154       1.403263      -0.680514      -0.027268      -0.008779       0.013362       0.031609      -0.004882      -0.011201      -0.012857       0.022859       0.022160      -0.023731       0.003880       0.019851              1.965928       2.535655       0.352730      -0.315887       1.651431      -0.194803       1.710697           0.004683
          103              H      15.502507      16.814438       7.313250       0.115896       1.027464 0.75588700E+01  0.74236764E+02                                 1.768104                            1.674230      -1.202379       2.309770                    0.994467       3.768882      11.067927       0.448476       1.390607      -0.684304      -0.024299       0.001268      -0.026687       0.036114      -0.008137       0.003683       0.002342       0.026955       0.061223      -0.026175       0.004999       0.021176              1.798269       2.079122       0.065964       0.420571       1.472096       0.007236       1.843589           0.003758
          104              H       0.722645      17.782450       8.205466       0.110343       0.910967 0.67816916E+01  0.64868760E+02                                 1.635166                            1.589307      -1.052886       2.377480                    0.996334       3.704693      10.762248       0.458458       1.396718      -0.683059       0.037898       0.001660      -0.002110       0.037993       0.008803       0.000800       0.002530       0.026728       0.005915      -0.017240       0.002052       0.015188              1.643402       2.048547       0.200428      -0.220821       1.368986      -0.121539       1.512671          -0.000393
          105              H       0.217351      17.677800      10.460037       0.087425       1.226228 0.97131477E+01  0.10233217E+03                                 2.013060                            1.911235      -1.749825       2.020753                    0.990373       4.587431      14.299830       0.412244       1.410261      -0.676801       0.027961      -0.004930       0.008604       0.029667       0.004977      -0.004097      -0.027452       0.038234      -0.016948      -0.038959       0.012682       0.026277              2.041311       2.248426       0.262121       0.509814       1.670741       0.145299       2.204766           0.012153
          106              H      16.945939      18.056150       5.739857       0.134368       1.086264 0.83222289E+01  0.82788161E+02                                 1.783493                            1.714710      -0.973747       2.429045                    0.997368       3.478730       9.911051       0.464734       1.324870      -0.700465      -0.030363       0.011962      -0.007919       0.033581       0.003380      -0.001203      -0.004056      -0.002171      -0.013182      -0.006149      -0.001004       0.007153              1.797477       2.096038      -0.346247       0.246576       1.672131      -0.222674       1.624262          -0.000053
          107              H      17.726173      16.699725       5.662545       0.149943       1.083908 0.83294967E+01  0.82259327E+02                                 1.745251                            1.689852      -0.810375       2.517385                    0.999364       3.239175       8.972501       0.482425       1.285612      -0.711065      -0.007590      -0.036001      -0.010407       0.038236       0.010274      -0.001667       0.006055      -0.012354      -0.020199      -0.012504      -0.003743       0.016247              1.748655       1.464235       0.013648      -0.036487       2.168563       0.283659       1.613169           0.000228
          108              H       3.198959      18.291613       5.142260       0.110423       1.041058 0.72443786E+01  0.70255100E+02                                 1.776734                            1.635049      -1.069957       2.383522                    0.996948       3.622478      10.501952       0.456392       1.383859      -0.686513       0.053836      -0.011716      -0.007978       0.055671      -0.003433      -0.005031       0.001125       0.008178      -0.045903      -0.016220       0.002333       0.013886              1.836223       2.486976      -0.168329      -0.356325       1.441981       0.041545       1.579713           0.000330
          109              H       0.117035       0.132825       6.032387       0.119548       0.987218 0.69788703E+01  0.66506694E+02                                 1.663928                            1.567030      -0.892783       2.465630                    0.999440       3.408456       9.537890       0.487108       1.319474      -0.700429      -0.028667       0.042018       0.005911       0.051208       0.000237      -0.007099      -0.003326       0.002627      -0.056949      -0.020939       0.008304       0.012635              1.672746       1.798359      -0.507739      -0.174002       1.867881       0.124354       1.351998          -0.000046
          110              H      10.154188       9.547300      10.111090       0.057051       2.159931 0.18394580E+02  0.22406129E+03                                 2.744713                            2.492043      -1.962057       1.883380                    0.992028       5.313234      16.983563       0.397170       1.266055      -0.705473       0.001141       0.003272      -0.013903       0.014328       0.017595      -0.023371       0.031237       0.026180      -0.062697      -0.055185       0.020774       0.034411              2.797562       2.378402      -0.217510       0.312080       2.546811      -0.894934       3.467474           0.023797
          111              H      12.506036       8.247225      12.894305       0.115559       1.083358 0.74192867E+01  0.73153341E+02                                 1.884391                            1.696390      -1.482807       2.180373                    0.992848       3.990888      12.077407       0.427084       1.454523      -0.670867       0.043101      -0.002063       0.026624       0.050704       0.007801       0.003748      -0.011366       0.024524       0.011572      -0.021996       0.009346       0.012650              1.974343       2.499440      -0.158628       0.612344       1.471398      -0.108144       1.952190           0.002650
          112              H       7.986252       8.265337      10.806894       0.126740       1.085399 0.85851901E+01  0.85510034E+02                                 1.745495                            1.714840      -0.741651       2.534264                    0.999472       3.366873       9.395536       0.478752       1.284484      -0.710537      -0.018326       0.011998      -0.026214       0.034161       0.000175       0.004872      -0.003336       0.010404      -0.000605      -0.007317      -0.001015       0.008331              1.733676       1.719082      -0.025855       0.192602       1.503523      -0.145718       1.978424           0.000656
          113              H       8.328069       6.973313      11.611351       0.128373       1.120881 0.86347617E+01  0.85875592E+02                                 1.767637                            1.705054      -0.758269       2.527125                    0.999435       3.324618       9.182371       0.487786       1.262576      -0.715694      -0.001206      -0.033680       0.002474       0.033792      -0.001244      -0.002142       0.001044      -0.011499      -0.024874      -0.008942      -0.001175       0.010117              1.789853       1.614328       0.204941      -0.037519       2.311506       0.092248       1.443723           0.000145
          114              H       6.695151       9.965900      11.834928       0.116518       1.068509 0.80901226E+01  0.79972728E+02                                 1.755455                            1.689973      -0.959620       2.429010                    0.997769       3.528634      10.046402       0.468040       1.323841      -0.700070       0.000786       0.024267      -0.024172       0.034261      -0.006703      -0.009404      -0.008545      -0.004296       0.011428      -0.016742       0.004955       0.011786              1.753935       1.489209       0.054461      -0.108753       1.868588      -0.462351       1.904008          -0.000250
          115              H       5.039940      10.247650      13.383247       0.105173       0.968434 0.70834831E+01  0.68606306E+02                                 1.711850                            1.629857      -1.215654       2.299439                    0.993907       3.818156      11.219564       0.449682       1.406318      -0.680804      -0.023363       0.024426      -0.007004       0.034518      -0.010803      -0.008909      -0.007559       0.000130      -0.016171      -0.018484       0.004908       0.013576              1.736997       1.937912      -0.512712       0.014819       1.860391      -0.085190       1.412688          -0.000371
          116              H       6.579973       7.412038      15.585581       0.110307       1.007970 0.69283032E+01  0.65583468E+02                                 1.651487                            1.529820      -0.975797       2.410432                    0.998042       3.438989       9.439169       0.510803       1.266732      -0.711076       0.000502      -0.020617       0.023759       0.031461      -0.006890      -0.006883      -0.007638       0.002711      -0.003622      -0.014413       0.006647       0.007766              1.712841       1.386793      -0.101485       0.038876       1.624183      -0.528118       2.127547          -0.000003
          117              H       8.242615       7.134313      14.083230       0.111940       1.244894 0.93750805E+01  0.95746067E+02                                 1.908746                            1.789884      -1.219891       2.294734                    0.995908       3.667721      10.467679       0.468009       1.281463      -0.708793       0.022391      -0.021063       0.010306       0.032422      -0.012528       0.000730      -0.007088      -0.010091       0.025003      -0.018124       0.002825       0.015299              1.938506       2.184164      -0.442978       0.123440       1.901282      -0.210800       1.730072          -0.000035
          118              H       3.836150       8.215025      15.303498       0.140363       0.992310 0.75553834E+01  0.73012567E+02                                 1.649961                            1.611599      -0.769285       2.528990                    0.999352       3.284577       9.079298       0.491673       1.289106      -0.708678      -0.022600      -0.027476      -0.011004       0.037240       0.001376       0.002704       0.002272      -0.008812      -0.028103      -0.010254       0.000573       0.009680              1.652779       1.767403       0.311329       0.072282       1.724781       0.129774       1.466152           0.000018
          119              H       4.831878       8.657775      16.417201       0.119228       1.092344 0.81923064E+01  0.80077320E+02                                 1.696628                            1.627029      -0.797984       2.495061                    0.999320       3.329238       8.992986       0.517115       1.211758      -0.726093       0.015588      -0.007470       0.027249       0.032269      -0.005045       0.003027       0.000348      -0.001829       0.024264      -0.009545       0.000734       0.008811              1.724505       1.546344      -0.145629       0.193904       1.485307      -0.222306       2.141864          -0.000063
          120              H       1.709084       9.947787      15.320214       0.145617       0.919783 0.62272497E+01  0.58457011E+02                                 1.670293                            1.541530      -1.183252       2.348483                    0.996674       3.489843      10.127019       0.455960       1.430998      -0.677208      -0.051135      -0.025483      -0.004348       0.057298       0.003066       0.004475      -0.001137       0.008859      -0.048511      -0.016976       0.002982       0.013994              1.723989       2.146797       0.502721       0.044211       1.695575       0.006390       1.329594          -0.000436
          121              H       3.917889      13.079237      15.679608       0.078447       1.353714 0.95857522E+01  0.10050966E+03                                 2.157352                            1.905934      -1.549836       2.126325                    0.990781       4.371409      13.529021       0.411058       1.421088      -0.676500       0.015613       0.045456      -0.009701       0.049031       0.004316       0.010038      -0.008343       0.007322      -0.085781      -0.032564       0.011781       0.020783              2.279557       1.774183       0.339812       0.031208       3.395511       0.051617       1.668976           0.004857
          122              H       4.406464      18.887313       7.795924       0.105183       0.958190 0.64292475E+01  0.60933049E+02                                 1.722073                            1.568632      -1.194521       2.320698                    0.995052       3.720245      10.903498       0.450298       1.435203      -0.675643       0.018852       0.042215      -0.027475       0.053781       0.003542      -0.001051      -0.005032      -0.030465       0.012973      -0.017811       0.002044       0.015767              1.809734       1.538395       0.262835      -0.209949       1.988966      -0.584152       1.901840          -0.000451
          123              H       3.278840      17.104237      10.974054       0.091152       1.231018 0.91867856E+01  0.95616644E+02                                 2.031442                            1.869481      -1.731818       2.032088                    0.991417       4.541350      14.151746       0.412502       1.426624      -0.673662      -0.023106       0.008530       0.034300       0.042227       0.019581      -0.012853       0.019733      -0.005122      -0.006115      -0.034787       0.011064       0.023723              2.091674       1.766655       0.095167      -0.319060       1.668939      -0.059877       2.839426           0.007524
          124              H       4.211406      14.524213       8.782168       0.127417       1.103683 0.84345214E+01  0.84616090E+02                                 1.834406                            1.749086      -1.035558       2.396095                    0.995926       3.632997      10.568436       0.448870       1.360170      -0.692345       0.019545      -0.017900      -0.023677       0.035539      -0.008570      -0.009878       0.005211      -0.006501       0.004605      -0.012714      -0.003091       0.015805              1.878457       2.250485      -0.312584      -0.227141       1.735165       0.181476       1.649722          -0.000232
          125              H       3.626230      14.691250      10.226013       0.109618       1.111329 0.87577147E+01  0.89555606E+02                                 1.887468                            1.813974      -1.452594       2.182332                    0.989803       4.116356      12.480166       0.425110       1.408973      -0.679623      -0.003050      -0.015180       0.020567       0.025743      -0.005253      -0.004836      -0.010155      -0.007222      -0.037061      -0.018305       0.003648       0.014657              1.925807       1.772181      -0.014789       0.197579       1.775344      -0.323111       2.229895           0.005054
          126              H       1.278098      14.355163      10.562422       0.116654       0.862133 0.62880317E+01  0.58974848E+02                                 1.576576                            1.531248      -0.973305       2.425508                    0.997082       3.551517      10.190197       0.467032       1.398323      -0.683397       0.000525       0.011225       0.036134       0.037841       0.008418      -0.000658       0.005652       0.010123       0.029852      -0.015873       0.004172       0.011700              1.583478       1.416076       0.041729       0.095948       1.328759       0.075718       2.005600          -0.000220
          127              H      17.889651      13.375075       9.837366       0.105159       0.974556 0.73995362E+01  0.72415146E+02                                 1.710177                            1.659450      -1.253092       2.274009                    0.994931       3.880684      11.442679       0.448462       1.395581      -0.682473      -0.021031      -0.012422       0.023673       0.034015       0.012868       0.001874      -0.004844       0.009069       0.015812      -0.017401       0.006079       0.011322              1.718454       1.858714       0.230109      -0.353006       1.459135      -0.123940       1.837514          -0.000429
          128              H       0.514583      13.962725       6.103430       0.105400       1.013287 0.73236450E+01  0.70285073E+02                                 1.664805                            1.581676      -0.753619       2.515956                    0.999622       3.410685       9.422004       0.498232       1.280970      -0.709185      -0.002176      -0.002222      -0.033683       0.033827       0.008664      -0.000883       0.001337       0.017624       0.032928      -0.017932       0.006847       0.011084              1.692554       1.454430       0.055164       0.042093       1.411806       0.157058       2.211425          -0.000049
          129              H       2.457737      14.858287       6.832665       0.116023       1.237146 0.94580014E+01  0.97548168E+02                                 1.955907                            1.840277      -1.280162       2.274699                    0.993633       3.794434      11.157714       0.442271       1.342760      -0.695230       0.021180       0.016238      -0.024969       0.036547       0.005483      -0.003067      -0.001774       0.027818       0.042193      -0.022021       0.006457       0.015564              1.994417       2.085593       0.341608      -0.395526       1.819843      -0.165839       2.077814          -0.000098
          130              H      17.027678      12.861888       6.412675       0.140522       1.021048 0.76210452E+01  0.74609229E+02                                 1.751527                            1.670045      -1.006044       2.419060                    0.997270       3.495950      10.076284       0.455885       1.372375      -0.690169       0.002923      -0.007206      -0.034360       0.035229       0.001607      -0.005646       0.001939      -0.013009       0.016810      -0.011506       0.003566       0.007940              1.799995       1.557617       0.126097       0.021850       1.587167       0.324065       2.255200          -0.000083
          131              H      16.318037      13.817825       7.428172       0.122878       1.087788 0.87516385E+01  0.89324064E+02                                 1.851629                            1.807678      -1.438804       2.195851                    0.990447       3.999194      12.045552       0.428591       1.400181      -0.681860      -0.008741       0.022823      -0.004227       0.024802       0.006867      -0.001507      -0.009269      -0.029096       0.030622      -0.021202       0.001220       0.019981              1.863246       1.929832      -0.310804      -0.018140       2.154926       0.068830       1.504980           0.005570
          132              H      14.633103      12.572088       8.719484       0.077167       1.425445 0.11258634E+02  0.12258995E+03                                 2.182299                            2.026999      -1.824202       1.979467                    0.989857       4.733670      14.808720       0.411040       1.368525      -0.684601      -0.029058       0.009020       0.008240       0.031522       0.021091      -0.013326       0.012294       0.037562       0.006538      -0.036640       0.007231       0.029409              2.245064       2.567385      -0.645893      -0.231611       2.370124       0.138777       1.797682           0.015194
          133              H      16.353333       9.076375       8.995297       0.087817       1.647957 0.13104626E+02  0.14658670E+03                                 2.354589                            2.159929      -1.581404       2.121430                    0.989166       4.254415      13.013174       0.410158       1.335013      -0.696487       0.003933      -0.052319      -0.005246       0.052728      -0.009955      -0.028821       0.003454      -0.019028      -0.114617      -0.051764       0.015049       0.036714              2.415100       1.921911      -0.113246       0.017905       3.373294      -0.359675       1.950096           0.008552
          134              H       2.390860       0.313950       5.537175       0.333123       0.496548 0.28043335E+01  0.21986310E+02                                 1.194346                            1.100698      -1.097117       2.472864                    0.999961       2.682403       7.577502       0.482220       1.620085      -0.643945       0.006386       0.015808      -0.001479       0.017113      -0.011526      -0.001661       0.001218       0.002228      -0.022522      -0.007982      -0.007533       0.015516              1.242394       1.276226       0.390073      -0.078016       1.451350      -0.100331       0.999606           0.000273
          135              H      12.730818      17.392025       8.487549       0.074270       1.190641 0.85561738E+01  0.86980207E+02                                 1.963474                            1.788254      -1.439420       2.178259                    0.991524       4.193081      12.672176       0.429888       1.401554      -0.680573       0.026431      -0.021754      -0.020360       0.039829      -0.001091       0.004107       0.005759       0.039153       0.013121      -0.023068       0.004483       0.018585              2.048160       2.241383      -0.618589      -0.262495       2.231377       0.245400       1.671720           0.004159
          136              H       9.674902      19.617850       8.732021       0.082700       1.373949 0.10458967E+02  0.11190707E+03                                 2.143854                            1.963377      -1.775153       2.007850                    0.990384       4.610175      14.339678       0.414179       1.382132      -0.682283      -0.026199       0.004065      -0.032910       0.042261       0.020122       0.026961      -0.006352      -0.006173       0.025287      -0.038375       0.007765       0.030610              2.221131       2.987091      -0.490507       0.375835       1.921406      -0.105781       1.754896           0.014868
          137              H      11.428570       0.416587      11.630157       0.128488       1.085459 0.82710993E+01  0.81631257E+02                                 1.746429                            1.682595      -0.762460       2.526041                    0.999380       3.346886       9.302216       0.483488       1.283593      -0.710541       0.011054      -0.003148       0.032111       0.034106      -0.002830       0.003301       0.000235      -0.014434       0.021420      -0.011890       0.004142       0.007748              1.753786       1.482145       0.052547       0.096369       1.542483      -0.175907       2.236729          -0.000592
          138              H      10.310235       1.016313      10.704508       0.117569       1.455956 0.12266421E+02  0.13471712E+03                                 2.170472                            2.081810      -1.469684       2.179266                    0.989651       4.052361      12.209392       0.420926       1.324938      -0.699075      -0.015300       0.022977       0.009471       0.029185      -0.005110      -0.018885       0.013729      -0.037413       0.024840      -0.031791       0.001247       0.030544              2.185494       2.884773      -0.233846      -0.166532       1.893507       0.051094       1.778201           0.008775
          139              H      13.230539       1.837413      11.924777       0.107719       1.156869 0.85979633E+01  0.86433247E+02                                 1.860750                            1.747873      -0.998938       2.401225                    0.997637       3.658423      10.558335       0.457262       1.332464      -0.697827       0.007102      -0.010687       0.028529       0.031282       0.008134       0.005559      -0.009863       0.014232       0.005953      -0.018133       0.007921       0.010213              1.886389       1.514083       0.078031       0.103501       1.643850      -0.360536       2.501234           0.000723
          140              H      14.644249       3.447413      11.205989       0.068455       1.933900 0.16485757E+02  0.19625818E+03                                 2.616353                            2.407581      -1.903893       1.926343                    0.990273       5.118480      16.411924       0.390214       1.318512      -0.695241       0.024360      -0.008217       0.003754       0.025981       0.010842      -0.002809      -0.036145       0.005778      -0.057025      -0.044827       0.008124       0.036703              2.674087       2.840541       0.563820       0.673464       2.420587       0.348737       2.761133           0.020979
          141              H      12.699237       3.618475       7.678913       0.135221       1.030707 0.76657489E+01  0.74671946E+02                                 1.713506                            1.645497      -0.858733       2.490916                    0.999231       3.356862       9.449348       0.474714       1.324558      -0.700836      -0.012021       0.014131      -0.033678       0.038450       0.008005       0.002967      -0.005631       0.004774       0.024068      -0.014152       0.004186       0.009966              1.712547       1.456054       0.023428       0.114953       1.611078      -0.257671       2.070507          -0.000027
          142              H      11.315251       1.946087       8.508444       0.113668       1.049916 0.77355709E+01  0.76572458E+02                                 1.805220                            1.700448      -1.307700       2.256630                    0.994075       3.874618      11.501686       0.441428       1.401735      -0.681514      -0.026647      -0.004309      -0.021799       0.034696       0.010014       0.003198      -0.003015      -0.002910       0.009554      -0.012909       0.004375       0.008534              1.843373       2.063936       0.344357       0.453509       1.657257       0.146424       1.808925           0.000642
          143              H      15.179267       4.437562       8.023680       0.126201       1.117983 0.86080632E+01  0.86755026E+02                                 1.837252                            1.754717      -1.202118       2.309843                    0.994622       3.726902      10.849036       0.453082       1.341343      -0.695105       0.007608      -0.012428      -0.026701       0.030419       0.000627      -0.003293       0.003680       0.001153       0.010458      -0.005274      -0.001018       0.006293              1.883575       1.657716      -0.232620      -0.368165       1.904160       0.351777       2.088850           0.000024
          144              H      15.561953       4.763588       9.507225       0.123003       1.092952 0.86163554E+01  0.86176932E+02                                 1.769521                            1.728644      -0.803921       2.500159                    0.998732       3.475484       9.822129       0.470890       1.300526      -0.706044       0.022447      -0.002858       0.024711       0.033506       0.001289       0.008267      -0.000960       0.002443      -0.010759      -0.009418       0.000767       0.008651              1.771881       1.899440      -0.039463       0.289899       1.689382       0.022272       1.726823           0.000149
          145              H      13.154374       8.380050       7.246386       0.092040       1.150233 0.78868049E+01  0.78909745E+02                                 1.956147                            1.743556      -1.478693       2.172358                    0.991896       4.125001      12.548780       0.423521       1.445446      -0.672347      -0.019482       0.040143      -0.022863       0.050137      -0.013481      -0.007438      -0.007477      -0.019710      -0.007507      -0.020966       0.002414       0.018552              2.061196       1.722008      -0.389466       0.365685       2.165370      -0.664271       2.296211           0.004235
          146              H      14.151959       6.828413      10.560333       0.093281       1.327752 0.10039909E+02  0.10621565E+03                                 2.103086                            1.930957      -1.684099       2.066643                    0.990779       4.351493      13.411256       0.415720       1.392665      -0.681727       0.006032       0.004465       0.042218       0.042880      -0.013643       0.006254       0.013680      -0.010917       0.010553      -0.023082       0.004339       0.018743              2.159989       1.581615      -0.039460       0.167535       1.843835      -0.028963       3.054516           0.007240
          147              H       9.249488      14.306863       7.461604       0.138836       0.920899 0.60564145E+01  0.56822320E+02                                 1.707458                            1.544642      -1.332261       2.269339                    0.994682       3.674197      10.884563       0.441907       1.477310      -0.667546       0.036225      -0.027135      -0.028552       0.053514      -0.000437      -0.013101       0.000361      -0.001472      -0.000847      -0.013540       0.000850       0.012690              1.795905       1.855489      -0.513798      -0.382223       1.928437       0.375374       1.603788          -0.001420
          148              H       7.497677      17.583213       8.399790       0.090172       1.152904 0.80753627E+01  0.81209364E+02                                 1.953595                            1.761764      -1.438167       2.189939                    0.991778       4.118065      12.526575       0.422569       1.441334      -0.673370      -0.010710       0.049844       0.006872       0.051443      -0.002874      -0.021442       0.001554      -0.002533      -0.049140      -0.029132       0.008503       0.020630              2.055612       1.738541      -0.385907       0.023446       2.890739      -0.154217       1.537555           0.002345
          149              H       6.334757      13.218100       9.049625       0.127140       1.012882 0.73937378E+01  0.70987356E+02                                 1.667722                            1.588232      -0.710125       2.548749                    0.999624       3.289871       9.032015       0.498648       1.279367      -0.710802      -0.030625      -0.007682      -0.000885       0.031586       0.004810       0.002637      -0.001653       0.006391      -0.006116      -0.006473      -0.000601       0.007074              1.704955       2.279092       0.089869       0.134882       1.398992       0.001076       1.436782          -0.000478
          150              H       7.750324      12.654600       8.669336       0.121990       1.434480 0.11773492E+02  0.12854654E+03                                 2.177098                            2.060458      -1.536074       2.148755                    0.989965       4.122644      12.563302       0.414856       1.352239      -0.692478       0.005105      -0.016079      -0.016136       0.023345       0.024876       0.000933      -0.000612       0.003440       0.046380      -0.032690       0.015445       0.017245              2.213995       2.005731      -0.345485      -0.281690       2.375154       0.444658       2.261101           0.009685
          151              H       5.829463      13.833925      11.364791       0.096230       1.127525 0.83461276E+01  0.84302310E+02                                 1.895846                            1.767311      -1.422609       2.195353                    0.990460       4.086784      12.303250       0.432095       1.403370      -0.680490      -0.027266       0.008763      -0.013383       0.031613       0.004928       0.011239      -0.012899       0.022876       0.022160      -0.023801       0.003909       0.019892              1.966209       2.536053      -0.352799       0.315988       1.651638      -0.194859       1.710936           0.004708
          152              H       6.214006      13.373063      13.581750       0.115884       1.027853 0.75626709E+01  0.74285263E+02                                 1.768679                            1.674745      -1.203525       2.309218                    0.994452       3.770196      11.073512       0.448358       1.390764      -0.684268      -0.024291      -0.001287       0.026689       0.036111       0.008195      -0.003690       0.002354       0.026965       0.061309      -0.026225       0.005019       0.021206              1.798862       2.079887      -0.066007      -0.420772       1.472527       0.007239       1.844173           0.003763
          153              H      10.011145      12.405050      12.689533       0.110335       0.911076 0.67826969E+01  0.64881187E+02                                 1.635329                            1.589447      -1.053223       2.377316                    0.996329       3.705062      10.763773       0.458426       1.396757      -0.683050       0.037899      -0.001655       0.002128       0.037995      -0.008805      -0.000790       0.002529       0.026729       0.005914      -0.017242       0.002055       0.015187              1.643574       2.048817      -0.200476       0.220839       1.369117      -0.121556       1.512788          -0.000405
          154              H       9.505851      12.509700      10.434963       0.087539       1.223372 0.96848488E+01  0.10195867E+03                                 2.010202                            1.908705      -1.746645       2.022581                    0.990366       4.580038      14.271074       0.412438       1.410640      -0.676762       0.027970       0.004807      -0.008722       0.029690      -0.005063       0.004008      -0.027200       0.038138      -0.016476      -0.038673       0.012547       0.026126              2.038332       2.244975      -0.261494      -0.508634       1.668641       0.144953       2.201381           0.011927
          155              H       7.657439      12.131350      15.155143       0.134345       1.086437 0.83238864E+01  0.82808208E+02                                 1.783619                            1.714831      -0.973880       2.428959                    0.997366       3.478981       9.911758       0.464741       1.324792      -0.700480      -0.030360      -0.011963       0.007910       0.033576      -0.003384       0.001204      -0.004045      -0.002174      -0.013189      -0.006142      -0.001009       0.007151              1.797597       2.096211       0.346268      -0.246580       1.672238      -0.222687       1.624341          -0.000095
          156              H       8.437673      13.487775      15.232455       0.149942       1.083836 0.83286626E+01  0.82247644E+02                                 1.745047                            1.689666      -0.810387       2.517371                    0.999364       3.238967       8.971243       0.482503       1.285457      -0.711098      -0.007587       0.036005       0.010406       0.038239      -0.010283       0.001653       0.006066      -0.012348      -0.020171      -0.012502      -0.003752       0.016254              1.748445       1.464083      -0.013639       0.036489       2.168304       0.283594       1.612949           0.000168
          157              H      12.487459      11.895887      15.752741       0.110446       1.040943 0.72433902E+01  0.70243120E+02                                 1.776611                            1.634945      -1.069928       2.383557                    0.996949       3.622223      10.501035       0.456403       1.383871      -0.686512       0.053842       0.011721       0.007980       0.055677       0.003431       0.005024       0.001125       0.008190      -0.045916      -0.016221       0.002332       0.013889              1.836089       2.486754       0.168318       0.356299       1.441901       0.041542       1.579612           0.000301
          158              H       9.405535       9.929675      14.862614       0.119535       0.987316 0.69797936E+01  0.66518080E+02                                 1.664068                            1.567157      -0.892873       2.465574                    0.999439       3.408749       9.539077       0.487074       1.319513      -0.700420      -0.028663      -0.042020      -0.005914       0.051208      -0.000240       0.007106      -0.003327       0.002623      -0.056977      -0.020950       0.008309       0.012641              1.672884       1.798502       0.507789       0.174032       1.868055       0.124369       1.352095          -0.000076
          159              H       0.865688       0.515200      10.783910       0.057182       2.158790 0.18383081E+02  0.22389003E+03                                 2.743914                            2.491386      -1.962357       1.883328                    0.992025       5.312367      16.980551       0.397187       1.266179      -0.705444       0.001174      -0.003269       0.013953       0.014379      -0.017608       0.023403       0.031231       0.026199      -0.062268      -0.055154       0.020768       0.034386              2.796737       2.377765       0.217442      -0.311940       2.546101      -0.894518       3.466346           0.023954
          160              H       3.217536       1.815275       8.000696       0.115559       1.083200 0.74179133E+01  0.73135491E+02                                 1.884133                            1.696178      -1.482461       2.180542                    0.992852       3.990321      12.074837       0.427137       1.454428      -0.670887       0.043101       0.002079      -0.026625       0.050704      -0.007779      -0.003740      -0.011361       0.024453       0.011472      -0.021949       0.009325       0.012624              1.974062       2.499060       0.158596      -0.612217       1.471218      -0.108115       1.951908           0.002650
          161              H      17.274752       1.797163      10.088106       0.126739       1.085204 0.85829945E+01  0.85481153E+02                                 1.745163                            1.714523      -0.741562       2.534332                    0.999473       3.366385       9.393234       0.478846       1.284337      -0.710570      -0.018323      -0.011992       0.026230       0.034170      -0.000177      -0.004877      -0.003290       0.010404      -0.000539      -0.007281      -0.001047       0.008328              1.733350       1.718748       0.025853      -0.192560       1.503262      -0.145689       1.978039           0.000620
          162              H      17.616569       3.089188       9.283648       0.128323       1.120958 0.86353391E+01  0.85881122E+02                                 1.767572                            1.704994      -0.758270       2.527097                    0.999434       3.324636       9.181834       0.487854       1.262402      -0.715732      -0.001207       0.033671      -0.002465       0.033783       0.001241       0.002139       0.001051      -0.011492      -0.024820      -0.008924      -0.001180       0.010105              1.789785       1.614273      -0.204932       0.037515       2.311405       0.092253       1.443676           0.000149
          163              H      15.983651       0.096600       9.060072       0.116530       1.068407 0.80891558E+01  0.79961036E+02                                 1.755369                            1.689893      -0.959546       2.429055                    0.997770       3.528508      10.046014       0.468042       1.323873      -0.700063       0.000793      -0.024270       0.024173       0.034263       0.006700       0.009399      -0.008544      -0.004294       0.011411      -0.016735       0.004954       0.011781              1.753854       1.489141      -0.054471       0.108751       1.868485      -0.462330       1.903935          -0.000247
          164              H      14.328440      19.939850       7.511752       0.105158       0.968498 0.70840995E+01  0.68613696E+02                                 1.711910                            1.629917      -1.215698       2.299404                    0.993906       3.818322      11.220129       0.449679       1.406298      -0.680807      -0.023360      -0.024424       0.007003       0.034514       0.010806       0.008906      -0.007562       0.000138      -0.016170      -0.018485       0.004907       0.013578              1.737051       1.937966       0.512725      -0.014818       1.860447      -0.085195       1.412741          -0.000362
          165              H      15.868473       2.650463       5.309419       0.110327       1.007838 0.69271266E+01  0.65569285E+02                                 1.651327                            1.529678      -0.975642       2.410525                    0.998044       3.438652       9.437902       0.510835       1.266713      -0.711082       0.000505       0.020608      -0.023771       0.031465       0.006890       0.006880      -0.007636       0.002711      -0.003592      -0.014409       0.006648       0.007762              1.712682       1.386653       0.101453      -0.038849       1.624019      -0.528056       2.127374           0.000016
          166              H      17.531115       2.928187       6.811770       0.111928       1.245064 0.93766449E+01  0.95765336E+02                                 1.908846                            1.789974      -1.220055       2.294637                    0.995906       3.667962      10.468296       0.468024       1.281378      -0.708810       0.022388       0.021055      -0.010308       0.032416       0.012526      -0.000728      -0.007089      -0.010090       0.025012      -0.018125       0.002826       0.015299              1.938604       2.184263       0.442994      -0.123435       1.901372      -0.210819       1.730176          -0.000001
          167              H      13.124650       1.847475       5.591502       0.140350       0.992461 0.75569023E+01  0.73031297E+02                                 1.650154                            1.611781      -0.769423       2.528908                    0.999350       3.284911       9.080628       0.491633       1.289138      -0.708670      -0.022597       0.027470       0.010997       0.037232      -0.001374      -0.002702       0.002275      -0.008816      -0.028089      -0.010250       0.000569       0.009680              1.652971       1.767607      -0.311387      -0.072297       1.724985       0.129799       1.466320           0.000037
          168              H      14.120378       1.404725       4.477799       0.119278       1.092095 0.81900701E+01  0.80051788E+02                                 1.696551                            1.626952      -0.797658       2.495272                    0.999323       3.328930       8.992605       0.517046       1.211974      -0.726045       0.015594       0.007467      -0.027266       0.032285       0.005047      -0.003031       0.000350      -0.001822       0.024251      -0.009544       0.000736       0.008809              1.724434       1.546255       0.145608      -0.193908       1.485229      -0.222294       2.141817          -0.000036
          169              H      10.997584       0.114713       5.574786       0.145594       0.919969 0.62287592E+01  0.58474697E+02                                 1.670496                            1.541696      -1.183650       2.348270                    0.996669       3.490302      10.128640       0.455945       1.430959      -0.677213      -0.051128       0.025487       0.004343       0.057293      -0.003063      -0.004478      -0.001145       0.008866      -0.048486      -0.016970       0.002979       0.013991              1.724203       2.147100      -0.502837      -0.044234       1.695786       0.006401       1.329725          -0.000423
          170              H      13.206389      17.108262       5.215392       0.078427       1.354176 0.95898611E+01  0.10056450E+03                                 2.157871                            1.906363      -1.550470       2.126007                    0.990772       4.372568      13.533830       0.411002       1.421118      -0.676490       0.015628      -0.045443       0.009722       0.049029      -0.004341      -0.010054      -0.008425       0.007305      -0.086060      -0.032686       0.011855       0.020832              2.280118       1.774588      -0.339924      -0.031236       3.396415       0.051643       1.669353           0.004916
          171              H      13.694964      11.300187      13.099076       0.105178       0.958162 0.64290003E+01  0.60929780E+02                                 1.722006                            1.568578      -1.194334       2.320783                    0.995054       3.720068      10.902697       0.450318       1.435159      -0.675652       0.018855      -0.042213       0.027474       0.053780      -0.003536       0.001052      -0.005032      -0.030475       0.013022      -0.017823       0.002056       0.015767              1.809661       1.538329      -0.262814       0.209929       1.988905      -0.584120       1.901748          -0.000466
          172              H      12.567340      13.083263       9.920946       0.091058       1.231136 0.91877228E+01  0.95626583E+02                                 2.031400                            1.869447      -1.731332       2.032265                    0.991420       4.541103      14.149900       0.412559       1.426428      -0.673701      -0.023056      -0.008537      -0.034278       0.042183      -0.019514       0.012847       0.019745      -0.005179      -0.006205      -0.034747       0.011037       0.023709              2.091617       1.766583      -0.095175       0.319049       1.668906      -0.059909       2.839361           0.007514
          173              H      13.499906      15.663288      12.112832       0.127471       1.103450 0.84323207E+01  0.84588824E+02                                 1.834191                            1.748894      -1.035594       2.396129                    0.995928       3.632546      10.566935       0.448879       1.360227      -0.692335       0.019555       0.017906       0.023677       0.035547       0.008564       0.009877       0.005212      -0.006503       0.004621      -0.012712      -0.003090       0.015802              1.878229       2.250189       0.312533       0.227092       1.734967       0.181435       1.649529          -0.000264
          174              H      12.914730      15.496250      10.668987       0.109635       1.111142 0.87558077E+01  0.89530695E+02                                 1.887232                            1.813762      -1.452303       2.182489                    0.989807       4.115760      12.477738       0.425143       1.408950      -0.679630      -0.003024       0.015191      -0.020569       0.025749       0.005236       0.004799      -0.010145      -0.007220      -0.036983      -0.018258       0.003620       0.014638              1.925558       1.771965       0.014788      -0.197534       1.775130      -0.323051       2.229578           0.005041
          175              H      10.566598      15.832337      10.332577       0.116603       0.862425 0.62908236E+01  0.59008086E+02                                 1.576960                            1.531607      -0.973798       2.425226                    0.997075       3.552430      10.193711       0.466964       1.398358      -0.683387       0.000525      -0.011197      -0.036123       0.037823      -0.008421       0.000665       0.005648       0.010132       0.029843      -0.015876       0.004182       0.011694              1.583865       1.416399      -0.041748      -0.095984       1.329044       0.075736       2.006153          -0.000215
          176              H       8.601151      16.812425      11.057634       0.105171       0.974488 0.73988762E+01  0.72407092E+02                                 1.710106                            1.659385      -1.253016       2.274058                    0.994933       3.880491      11.441994       0.448468       1.395596      -0.682471      -0.021030       0.012433      -0.023673       0.034018      -0.012868      -0.001874      -0.004846       0.009075       0.015806      -0.017401       0.006077       0.011324              1.718382       1.858645      -0.230099       0.352984       1.459078      -0.123937       1.837423          -0.000427
          177              H       9.803083      16.224775      14.791571       0.105388       1.013391 0.73246131E+01  0.70296846E+02                                 1.664927                            1.581786      -0.753768       2.515875                    0.999621       3.410918       9.422884       0.498211       1.280979      -0.709182      -0.002165       0.002227       0.033681       0.033824      -0.008664       0.000887       0.001336       0.017626       0.032924      -0.017932       0.006848       0.011084              1.692674       1.454517      -0.055167      -0.042084       1.411896       0.157075       2.211609          -0.000080
          178              H      11.746237      15.329213      14.062335       0.116036       1.237016 0.94567553E+01  0.97532247E+02                                 1.955795                            1.840176      -1.280058       2.274766                    0.993635       3.794191      11.156878       0.442275       1.342789      -0.695226       0.021186      -0.016233       0.024973       0.036552      -0.005483       0.003068      -0.001777       0.027818       0.042186      -0.022020       0.006457       0.015563              1.994299       2.085463      -0.341580       0.395502       1.819742      -0.165834       2.077692          -0.000143
          179              H       7.739178      17.325612      14.482324       0.140501       1.020835 0.76189659E+01  0.74582359E+02                                 1.751172                            1.669734      -1.005329       2.419400                    0.997276       3.495294      10.073324       0.455970       1.372239      -0.690200       0.002910       0.007210       0.034362       0.035230      -0.001610       0.005618       0.001942      -0.012981       0.016828      -0.011480       0.003549       0.007931              1.799604       1.557295      -0.126024      -0.021793       1.586859       0.323972       2.254658          -0.000103
          180              H       7.029537      16.369675      13.466828       0.122848       1.088221 0.87561590E+01  0.89382472E+02                                 1.852133                            1.808147      -1.439510       2.195471                    0.990441       4.000388      12.050297       0.428531       1.400183      -0.681855      -0.008719      -0.022809       0.004225       0.024782      -0.006911       0.001482      -0.009269      -0.029161       0.030745      -0.021271       0.001262       0.020009              1.863756       1.930395       0.310945       0.018129       2.155563       0.068836       1.505311           0.005579
          181              H       5.344603      17.615413      12.175516       0.077217       1.425468 0.11258919E+02  0.12259502E+03                                 2.182388                            2.027071      -1.824643       1.979289                    0.989852       4.733936      14.810145       0.411015       1.368587      -0.684586      -0.029088      -0.008978      -0.008247       0.031540      -0.021115       0.013312       0.012310       0.037710       0.006668      -0.036710       0.007260       0.029450              2.245167       2.567550       0.645961       0.231638       2.370221       0.138792       1.797731           0.015213
          182              H       7.064833       0.986125      11.899703       0.087839       1.647864 0.13103954E+02  0.14657811E+03                                 2.354546                            2.159910      -1.581538       2.121386                    0.989164       4.254408      13.013335       0.410147       1.335058      -0.696477       0.003941       0.052318       0.005236       0.052727       0.009953       0.028822       0.003464      -0.019026      -0.114623      -0.051766       0.015048       0.036718              2.415038       1.921895       0.113249      -0.017901       3.373160      -0.359632       1.950060           0.008553
          183              H      11.679360       9.748550      15.357825       0.333126       0.496515 0.28040975E+01  0.21983828E+02                                 1.194266                            1.100631      -1.097034       2.472914                    0.999961       2.682173       7.576553       0.482252       1.620025      -0.643956       0.006382      -0.015813       0.001478       0.017117       0.011525       0.001660       0.001221       0.002214      -0.022525      -0.007980      -0.007536       0.015515              1.242311       1.276121      -0.390029       0.078017       1.451260      -0.100332       0.999550           0.000257
          184              H      15.134682       2.732975      18.935049       0.074278       1.190704 0.85567063E+01  0.86987624E+02                                 1.963588                            1.788341      -1.439699       2.178131                    0.991521       4.193391      12.673568       0.429863       1.401603      -0.680562      -0.026423       0.021756      -0.020352       0.039821      -0.001059      -0.004114      -0.005751       0.039190       0.013146      -0.023083       0.004479       0.018604              2.048293       2.241518      -0.618662       0.262513       2.231561      -0.245439       1.671799           0.004215
          185              H      18.190598       0.507150      19.179520       0.082675       1.374229 0.10461511E+02  0.11194081E+03                                 2.144100                            1.963577      -1.775287       2.007752                    0.990384       4.610732      14.341713       0.414171       1.382078      -0.682291       0.026194      -0.004056      -0.032904       0.042253       0.020137      -0.026958       0.006355      -0.006172       0.025292      -0.038385       0.007773       0.030612              2.221402       2.987488      -0.490596      -0.375929       1.921629       0.105793       1.755090           0.014903
          186              H      16.436930      19.708412       1.182657       0.128499       1.085355 0.82700954E+01  0.81618676E+02                                 1.746301                            1.682482      -0.762413       2.526068                    0.999381       3.346704       9.301485       0.483510       1.283576      -0.710545      -0.011062       0.003135       0.032116       0.034113      -0.002836      -0.003303      -0.000241      -0.014436       0.021435      -0.011897       0.004144       0.007752              1.753657       1.482056       0.052545      -0.096357       1.542387       0.175874       2.236526          -0.000490
          187              H      17.555265      19.108688       0.257008       0.117556       1.455926 0.12266065E+02  0.13471172E+03                                 2.170413                            2.081757      -1.469523       2.179330                    0.989652       4.052279      12.208925       0.420940       1.324909      -0.699082       0.015293      -0.022992       0.009476       0.029194      -0.005118       0.018885      -0.013735      -0.037420       0.024829      -0.031793       0.001239       0.030554              2.185434       2.884685      -0.233840       0.166516       1.893455      -0.051103       1.778162           0.008855
          188              H      14.634961      18.287588       1.477276       0.107734       1.157150 0.86012770E+01  0.86480254E+02                                 1.861498                            1.748558      -0.999268       2.401097                    0.997629       3.659732      10.565090       0.457008       1.332994      -0.697715      -0.007102       0.010685       0.028528       0.031280       0.008115      -0.005551       0.009934       0.014354       0.005978      -0.018205       0.007970       0.010235              1.887158       1.514666       0.078120      -0.103531       1.644521       0.360734       2.502287           0.000815
          189              H      13.221251      16.677588       0.758489       0.068290       1.938162 0.16531096E+02  0.19693565E+03                                 2.619914                            2.410644      -1.906333       1.924939                    0.990270       5.126311      16.443478       0.390021       1.318244      -0.695268      -0.024495       0.008321       0.003603       0.026119       0.011058       0.002564       0.036425       0.006023      -0.057878      -0.045316       0.008386       0.036930              2.677806       2.844442       0.564950      -0.674719       2.423915      -0.349379       2.765062           0.021170
          190              H      15.166263      16.506525      18.126413       0.135182       1.030652 0.76651356E+01  0.74664086E+02                                 1.713417                            1.645407      -0.858489       2.491006                    0.999233       3.356770       9.448807       0.474740       1.324519      -0.700845       0.012024      -0.014151      -0.033667       0.038449       0.008006      -0.002964       0.005631       0.004762       0.024051      -0.014148       0.004186       0.009962              1.712459       1.455968       0.023411      -0.114955       1.610981       0.257665       2.070426          -0.000071
          191              H      16.550249      18.178912      18.955944       0.113605       1.050120 0.77372974E+01  0.76592467E+02                                 1.805321                            1.700533      -1.307510       2.256661                    0.994077       3.874803      11.501790       0.441466       1.401561      -0.681547       0.026641       0.004302      -0.021788       0.034684       0.010019      -0.003203       0.003016      -0.002921       0.009594      -0.012922       0.004389       0.008533              1.843481       2.064064       0.344386      -0.453565       1.657341      -0.146450       1.809038           0.000657
          192              H      12.686233      15.687437      18.471180       0.126145       1.118217 0.86102306E+01  0.86781367E+02                                 1.837401                            1.754848      -1.202203       2.309748                    0.994620       3.727365      10.850271       0.453105       1.341207      -0.695130      -0.007596       0.012435      -0.026696       0.030414       0.000616       0.003291      -0.003683       0.001153       0.010476      -0.005268      -0.001032       0.006300              1.883731       1.657845      -0.232658       0.368239       1.904304      -0.351811       2.089044           0.000009
          193              H      12.303547      15.361413      19.954725       0.123002       1.093042 0.86174087E+01  0.86190407E+02                                 1.769634                            1.728766      -0.804067       2.500077                    0.998731       3.475690       9.822993       0.470866       1.300549      -0.706039      -0.022424       0.002873       0.024732       0.033508       0.001279      -0.008272       0.000973       0.002424      -0.010714      -0.009420       0.000773       0.008647              1.771987       1.899542      -0.039480      -0.289886       1.689497      -0.022241       1.726921           0.000176
          194              H      14.711126      11.744950      17.693886       0.091932       1.151582 0.78979702E+01  0.79052093E+02                                 1.957813                            1.744878      -1.480017       2.171610                    0.991882       4.128526      12.563331       0.423313       1.445593      -0.672307       0.019570      -0.040147      -0.022723       0.050111      -0.013650       0.007614       0.007533      -0.019751      -0.007485      -0.021239       0.002563       0.018676              2.063042       1.723386      -0.390003      -0.366182       2.167376       0.665168       2.298363           0.004215
          195              H      13.713541      13.296587       0.112833       0.093201       1.329834 0.10059372E+02  0.10647721E+03                                 2.105365                            1.932860      -1.686782       2.065232                    0.990755       4.356711      13.432541       0.415489       1.392712      -0.681695      -0.006069      -0.004560       0.042080       0.042760      -0.013764      -0.006457      -0.013984      -0.010850       0.009922      -0.023422       0.004438       0.018984              2.162409       1.583023      -0.039536      -0.167828       1.845737       0.029000       3.058468           0.007388
          196              H       0.039012       5.818138      17.909105       0.139219       0.920040 0.60503041E+01  0.56756802E+02                                 1.707186                            1.544453      -1.334689       2.268561                    0.994654       3.673647      10.885991       0.441634       1.478438      -0.667346      -0.036203       0.027143      -0.028497       0.053474      -0.000384       0.013034      -0.000327      -0.001497      -0.000700      -0.013468       0.000844       0.012625              1.795595       1.855138      -0.513599       0.382063       1.928122      -0.375212       1.603525          -0.001399
          197              H       1.790823       2.541788      18.847290       0.090295       1.152405 0.80711339E+01  0.81158358E+02                                 1.953289                            1.761494      -1.438509       2.189913                    0.991772       4.117293      12.524656       0.422521       1.441648      -0.673315       0.010714      -0.049794       0.006893       0.051397      -0.002833       0.021443      -0.001531      -0.002488      -0.049083      -0.029116       0.008500       0.020616              2.055308       1.738293      -0.385804      -0.023464       2.890271       0.154189       1.537362           0.002381
          198              H       2.953743       6.906900      19.497125       0.127229       1.013052 0.73958004E+01  0.71016602E+02                                 1.668369                            1.588804      -0.712049       2.547938                    0.999613       3.290704       9.036769       0.498362       1.279931      -0.710679       0.030553       0.007712      -0.000932       0.031525       0.004807      -0.002655       0.001651       0.006241      -0.006041      -0.006457      -0.000564       0.007022              1.705641       2.280081       0.089838      -0.134968       1.399537      -0.001053       1.437306          -0.000416
          199              H       1.538176       7.470400      19.116836       0.122237       1.437074 0.11801727E+02  0.12894457E+03                                 2.180351                            2.063382      -1.541639       2.146227                    0.989922       4.128048      12.588162       0.414385       1.352835      -0.692334      -0.005028       0.015994      -0.016149       0.023279       0.025099      -0.000960       0.000660       0.003534       0.046807      -0.032989       0.015593       0.017396              2.217374       2.008552      -0.346114       0.282175       2.378913      -0.445547       2.264658           0.009888
          200              H       3.459037       6.291075       0.917291       0.096443       1.122582 0.82996179E+01  0.83699089E+02                                 1.889423                            1.761786      -1.412086       2.200596                    0.990629       4.071294      12.239023       0.433076       1.402425      -0.680738       0.027411      -0.009024      -0.013179       0.031725       0.004408      -0.010762       0.012473       0.022832       0.021873      -0.023071       0.003671       0.019400              1.959235       2.525973      -0.350970      -0.314231       1.646430       0.193761       1.705301           0.004817
          201              H       3.074494       6.751938       3.134250       0.116086       1.024337 0.75285176E+01  0.73851095E+02                                 1.763559                            1.670157      -1.195674       2.313169                    0.994558       3.758916      11.025665       0.449389       1.389429      -0.684572       0.024409       0.001136       0.026643       0.036152       0.007813       0.003596      -0.002236       0.026936       0.060563      -0.025873       0.004939       0.020934              1.793542       2.073216      -0.065738       0.418986       1.468694      -0.007259       1.838717           0.003952
          202              H      17.854355       7.719950       2.242034       0.110422       0.910656 0.67788224E+01  0.64834562E+02                                 1.634825                            1.589004      -1.052744       2.377628                    0.996337       3.703819      10.759206       0.458487       1.396777      -0.683050      -0.037908       0.001674       0.002113       0.038004      -0.008802       0.000796      -0.002530       0.026714       0.005875      -0.017228       0.002041       0.015187              1.643035       2.047981      -0.200338      -0.220768       1.368733       0.121507       1.512389          -0.000353
          203              H      18.359649       7.615300      -0.012537       0.087495       1.225753 0.97088622E+01  0.10227669E+03                                 2.012634                            1.910901      -1.749859       2.020814                    0.990372       4.586558      14.296826       0.412248       1.410390      -0.676780      -0.027952      -0.004941      -0.008627       0.029667      -0.004975      -0.004123       0.027480       0.038240      -0.016963      -0.038988       0.012683       0.026306              2.040828       2.247786      -0.261992       0.509552       1.670434      -0.145224       2.204265           0.012219
          204              H       1.631061       7.993650       4.707644       0.134363       1.086529 0.83245059E+01  0.82815198E+02                                 1.783660                            1.714840      -0.974146       2.428841                    0.997363       3.478956       9.911457       0.464766       1.324707      -0.700497       0.030336       0.011978       0.007938       0.033567      -0.003389      -0.001197       0.004030      -0.002217      -0.013098      -0.006106      -0.001037       0.007143              1.797661       2.096310       0.346315       0.246686       1.672262       0.222701       1.624411          -0.000100
          205              H       0.850827       6.637225       4.784955       0.149930       1.083752 0.83274872E+01  0.82231153E+02                                 1.744779                            1.689398      -0.810371       2.517354                    0.999365       3.238711       8.969561       0.482617       1.285231      -0.711147       0.007575      -0.035988       0.010436       0.038228      -0.010283      -0.001627      -0.006084      -0.012344      -0.020081      -0.012488      -0.003763       0.016251              1.748188       1.463876      -0.013633      -0.036437       2.167955      -0.283560       1.612731           0.000238
          206              H      15.378041       8.229112       5.305241       0.110563       1.040656 0.72409822E+01  0.70215117E+02                                 1.776420                            1.634782      -1.070143       2.383586                    0.996941       3.621673      10.499672       0.456372       1.384056      -0.686477      -0.053913      -0.011633       0.007971       0.055727       0.003355      -0.005030      -0.001138       0.008207      -0.045872      -0.016210       0.002364       0.013846              1.835883       2.486444       0.168248      -0.356204       1.441769      -0.041525       1.579435           0.000352
          207              H      18.459965      10.195325       4.415114       0.119550       0.987168 0.69783901E+01  0.66500738E+02                                 1.663853                            1.566962      -0.892708       2.465670                    0.999440       3.408306       9.537261       0.487127       1.319450      -0.700435       0.028660       0.042028      -0.005904       0.051211      -0.000234      -0.007100       0.003331       0.002620      -0.056945      -0.020939       0.008308       0.012631              1.672675       1.798275       0.507709      -0.173988       1.867801      -0.124343       1.351950          -0.000046
          208              H       8.422812      19.609800       0.336410       0.057246       2.157303 0.18367138E+02  0.22364566E+03                                 2.742727                            2.490366      -1.961725       1.883716                    0.992027       5.309688      16.969667       0.397257       1.266240      -0.705441      -0.001133       0.003287       0.014012       0.014437      -0.017565      -0.023311      -0.031198       0.026260      -0.062095      -0.055048       0.020719       0.034328              2.795519       2.376765       0.217379       0.311833       2.545027       0.893972       3.464765           0.023986
          209              H       6.070964      18.309725      18.448196       0.115538       1.083435 0.74199811E+01  0.73162173E+02                                 1.884502                            1.696484      -1.482892       2.180319                    0.992845       3.991192      12.078638       0.427065       1.454548      -0.670862      -0.043099      -0.002063      -0.026628       0.050703      -0.007802       0.003747       0.011370       0.024543       0.011580      -0.022007       0.009349       0.012658              1.974466       2.499619       0.158639       0.612387       1.471466       0.108151       1.952315           0.002669
          210              H      10.590748      18.327838      20.535606       0.126812       1.084423 0.85745806E+01  0.85372617E+02                                 1.744017                            1.713435      -0.740937       2.534661                    0.999478       3.364759       9.385971       0.479123       1.283967      -0.710653       0.018339       0.011989       0.026253       0.034194      -0.000180       0.004889       0.003301       0.010395      -0.000416      -0.007294      -0.001038       0.008333              1.732208       1.717597       0.025844       0.192400       1.502379       0.145570       1.976647           0.000686
          211              H      10.248931      17.035813      19.731148       0.128369       1.120878 0.86345792E+01  0.85871109E+02                                 1.767427                            1.704871      -0.758266       2.527109                    0.999435       3.324455       9.181005       0.487896       1.262331      -0.715747       0.001218      -0.033665      -0.002460       0.033777       0.001239      -0.002134      -0.001048      -0.011476      -0.024791      -0.008912      -0.001179       0.010092              1.789624       1.614167      -0.204927      -0.037499       2.311130      -0.092273       1.443576           0.000188
          212              H      11.881849      20.028400      19.507572       0.116542       1.068166 0.80867121E+01  0.79929856E+02                                 1.755025                            1.689575      -0.959213       2.429224                    0.997774       3.527971      10.043639       0.468117       1.323775      -0.700085      -0.000787       0.024271       0.024185       0.034273       0.006695      -0.009402       0.008550      -0.004306       0.011439      -0.016739       0.004945       0.011794              1.753508       1.488860      -0.054452      -0.108700       1.868111       0.462195       1.903553          -0.000193
          213              H      13.537060       0.185150      17.959252       0.105159       0.968482 0.70839304E+01  0.68611510E+02                                 1.711879                            1.629888      -1.215627       2.299437                    0.993907       3.818246      11.219787       0.449688       1.406282      -0.680810       0.023360       0.024421       0.007009       0.034514       0.010805      -0.008908       0.007561       0.000129      -0.016159      -0.018485       0.004910       0.013575              1.737019       1.937915       0.512712       0.014829       1.860427       0.085202       1.412716          -0.000345
          214              H      11.997027      17.474538      15.756920       0.110325       1.007849 0.69272527E+01  0.65570861E+02                                 1.651344                            1.529697      -0.975643       2.410521                    0.998044       3.438707       9.438120       0.510829       1.266721      -0.711080      -0.000503      -0.020612      -0.023768       0.031465       0.006889      -0.006880       0.007637       0.002712      -0.003594      -0.014410       0.006648       0.007762              1.712694       1.386675       0.101466       0.038867       1.624030       0.528052       2.127376          -0.000036
          215              H      10.334385      17.196813      17.259270       0.111923       1.245127 0.93773079E+01  0.95774644E+02                                 1.908977                            1.790089      -1.220091       2.294614                    0.995905       3.668161      10.469304       0.467984       1.281452      -0.708794      -0.022386      -0.021055      -0.010308       0.032414       0.012524       0.000729       0.007089      -0.010085       0.025016      -0.018122       0.002824       0.015298              1.938740       2.184447       0.443049       0.123465       1.901491       0.210844       1.730284          -0.000037
          216              H      14.740849      18.277525      16.039002       0.140357       0.992324 0.75555283E+01  0.73014268E+02                                 1.649975                            1.611614      -0.769240       2.529007                    0.999352       3.284569       9.079274       0.491671       1.289106      -0.708679       0.022594      -0.027478       0.011002       0.037237      -0.001376       0.002706      -0.002274      -0.008809      -0.028118      -0.010259       0.000577       0.009682              1.652790       1.767403      -0.311330       0.072296       1.724788      -0.129786       1.466178          -0.000018
          217              H      13.745122      18.720275      14.925299       0.119273       1.092197 0.81910686E+01  0.80064309E+02                                 1.696683                            1.627073      -0.797735       2.495230                    0.999322       3.329098       8.993332       0.517015       1.212006      -0.726037      -0.015597      -0.007472      -0.027259       0.032282       0.005048       0.003036      -0.000350      -0.001830       0.024236      -0.009546       0.000739       0.008806              1.724570       1.546376       0.145635       0.193932       1.485342       0.222327       2.141992          -0.000141
          218              H      16.867916      20.010288      16.022286       0.145606       0.919785 0.62272586E+01  0.58456934E+02                                 1.670277                            1.541519      -1.183151       2.348527                    0.996675       3.489783      10.126728       0.455969       1.430975      -0.677213       0.051130      -0.025486       0.004348       0.057295      -0.003066       0.004476       0.001137       0.008856      -0.048513      -0.016976       0.002984       0.013993              1.723969       2.146762      -0.502709       0.044213       1.695558      -0.006395       1.329587          -0.000444
          219              H      14.659111       3.016738      15.662892       0.078441       1.353620 0.95849025E+01  0.10049771E+03                                 2.157198                            1.905811      -1.549649       2.126413                    0.990784       4.371044      13.527327       0.411088       1.421029      -0.676513      -0.015616       0.045455       0.009688       0.049030      -0.004319       0.010040       0.008333       0.007326      -0.085698      -0.032537       0.011762       0.020776              2.279397       1.774057      -0.339779       0.031203       3.395257      -0.051607       1.668876           0.004863
          220              H      14.170536       8.824813       2.651576       0.105262       0.957740 0.64255420E+01  0.60888716E+02                                 1.721512                            1.568163      -1.194145       2.320932                    0.995055       3.719198      10.899349       0.450376       1.435172      -0.675651      -0.018771       0.042216       0.027586       0.053810      -0.003481      -0.001081       0.005063      -0.030567       0.013276      -0.017900       0.002102       0.015798              1.809121       1.537877      -0.262676      -0.209824       1.988300       0.583874       1.901185          -0.000443
          221              H      15.298159       7.041737      20.368446       0.091138       1.231120 0.91877754E+01  0.95629278E+02                                 2.031521                            1.869556      -1.731899       2.032035                    0.991417       4.541575      14.152502       0.412504       1.426585      -0.673668       0.023102       0.008532      -0.034300       0.042225      -0.019580      -0.012858      -0.019735      -0.005118      -0.006125      -0.034791       0.011070       0.023722              2.091744       1.766685      -0.095169      -0.319077       1.669015       0.059881       2.839532           0.007575
          222              H      14.365594       4.461713       1.665331       0.127476       1.103245 0.84303121E+01  0.84563343E+02                                 1.833953                            1.748678      -1.035235       2.396311                    0.995930       3.632144      10.565312       0.448911       1.360213      -0.692339      -0.019593      -0.017897       0.023666       0.035556       0.008553      -0.009870      -0.005217      -0.006442       0.004517      -0.012675      -0.003116       0.015791              1.877970       2.249807       0.312500      -0.227053       1.734767      -0.181425       1.649336          -0.000177
          223              H      14.950770       4.628750       0.221487       0.109648       1.111125 0.87556831E+01  0.89529293E+02                                 1.887223                            1.813755      -1.452499       2.182407                    0.989805       4.115803      12.477946       0.425141       1.408959      -0.679628       0.003025      -0.015181      -0.020566       0.025740       0.005249      -0.004837       0.010153      -0.007195      -0.037078      -0.018308       0.003662       0.014646              1.925543       1.771924       0.014797       0.197536       1.775135       0.323048       2.229568           0.005110
          224              H      17.298902       4.292662      20.780078       0.116680       0.861998 0.62867266E+01  0.58959449E+02                                 1.576414                            1.531093      -0.973146       2.425613                    0.997084       3.551103      10.188680       0.467055       1.398330      -0.683397      -0.000521       0.011224      -0.036150       0.037855      -0.008411      -0.000677      -0.005662       0.010131       0.029869      -0.015879       0.004175       0.011704              1.583316       1.415912      -0.041719       0.095919       1.328644      -0.075724       2.005391          -0.000163
          225              H       0.687349       3.312575       0.610134       0.105154       0.974579 0.73997134E+01  0.72417827E+02                                 1.710259                            1.659509      -1.253251       2.273959                    0.994922       3.880831      11.443452       0.448435       1.395648      -0.682460       0.021034      -0.012419      -0.023725       0.034052      -0.012849       0.001832       0.004815       0.009066       0.015902      -0.017376       0.006077       0.011300              1.718537       1.858765      -0.230108      -0.353062       1.459210       0.123932       1.837637          -0.000370
          226              H      18.062417       3.900225       4.344070       0.105396       1.013383 0.73244540E+01  0.70294932E+02                                 1.664923                            1.581770      -0.753751       2.515892                    0.999621       3.410865       9.422709       0.498213       1.280981      -0.709182       0.002160      -0.002226       0.033688       0.033830      -0.008667      -0.000884      -0.001333       0.017620       0.032932      -0.017933       0.006847       0.011086              1.692680       1.454502      -0.055173       0.042119       1.411909      -0.157071       2.211629          -0.000028
          227              H      16.119263       4.795788       3.614835       0.116055       1.237084 0.94574778E+01  0.97542166E+02                                 1.955918                            1.840289      -1.280126       2.274745                    0.993635       3.794260      11.157448       0.442243       1.342851      -0.695213      -0.021183       0.016236       0.024970       0.036549      -0.005478      -0.003065       0.001773       0.027807       0.042185      -0.022013       0.006454       0.015559              1.994418       2.085543      -0.341608      -0.395523       1.819871       0.165853       2.077840          -0.000059
          228              H       1.549322       2.799388       4.034825       0.140552       1.020881 0.76195178E+01  0.74589125E+02                                 1.751198                            1.669775      -1.006003       2.419121                    0.997271       3.495336      10.073543       0.455972       1.372208      -0.690204      -0.002933      -0.007229       0.034371       0.035245      -0.001591      -0.005638      -0.001947      -0.012979       0.016802      -0.011484       0.003543       0.007941              1.799624       1.557388      -0.126139       0.022015       1.586848      -0.323795       2.254637          -0.000049
          229              H       2.258963       3.755325       3.019327       0.123036       1.083715 0.87083420E+01  0.88760409E+02                                 1.846477                            1.802858      -1.431170       2.199786                    0.990523       3.987304      11.996384       0.429342       1.399647      -0.682015       0.008981       0.022889       0.004200       0.024944      -0.006540      -0.001633       0.009198      -0.028379       0.029712      -0.020581       0.000949       0.019632              1.857983       1.924218       0.309570      -0.018139       2.148361      -0.068619       1.501371           0.005562
          230              H       3.943897       2.509588       1.728016       0.077932       1.413623 0.11143343E+02  0.12102052E+03                                 2.171333                            2.017581      -1.814745       1.985064                    0.989901       4.706820      14.704760       0.411704       1.369865      -0.684446       0.029296       0.009587      -0.008040       0.031856      -0.020404      -0.013205      -0.011853       0.036084       0.004791      -0.035333       0.006610       0.028724              2.233427       2.553119       0.640965      -0.229761       2.357654      -0.137775       1.789509           0.015073
          231              H       2.223667      19.138875       1.452203       0.087881       1.647319 0.13099276E+02  0.14651263E+03                                 2.354044                            2.159551      -1.581310       2.121539                    0.989166       4.253603      13.010267       0.410173       1.335091      -0.696474      -0.003949      -0.052331       0.005240       0.052740       0.009963      -0.028816      -0.003454      -0.019034      -0.114621      -0.051761       0.015039       0.036722              2.414448       1.921540       0.113120       0.017874       3.372090       0.359499       1.949715           0.008623
          232              H      16.186140      10.376450       4.910325       0.333235       0.496263 0.28023856E+01  0.21967513E+02                                 1.193983                            1.100388      -1.097145       2.472986                    0.999961       2.681507       7.574691       0.482234       1.620300      -0.643915      -0.006433       0.015791       0.001471       0.017114       0.011530      -0.001655      -0.001231       0.002288      -0.022527      -0.007972      -0.007552       0.015524              1.242005       1.275802      -0.389879      -0.077975       1.450875       0.100283       0.999337           0.000279
          233              C       6.449934       7.965475       1.652795       0.131737      23.318579 0.31509635E+03  0.69483893E+04                                 7.444520                            6.160048      -0.076624       1.991633                    0.998384      26.794121      78.716236       0.615048       0.451602      -1.025839       0.035888       0.014198       0.015493       0.041588      -0.005102      -0.030589       0.031741       0.001754      -0.016689      -0.043458      -0.002287       0.045745              7.997793       8.940303       2.318786       0.293238       8.627143      -2.238431       6.425934           0.002727
          234              C       8.088426       9.142788       1.533693       0.093234      23.041443 0.30082053E+03  0.65213247E+04                                 7.233300                            5.907142       0.211494       2.105381                    0.996300      25.778563      73.757838       0.649530       0.434989      -1.041183      -0.022618      -0.040927       0.048580       0.067429      -0.037855       0.012053       0.040372      -0.005831       0.019732      -0.061904       0.011584       0.050319              7.814359       9.395995       1.243439       1.936207       7.588316      -1.956104       6.458767           0.006841
          235              C       7.362065      10.728638      20.625455      -0.180781      29.140898 0.40657206E+03  0.94926831E+04                                 8.439448                            6.808752      -0.269009       1.916415                    0.996936      29.526680      87.356119       0.613516       0.427591      -1.046825      -0.038368      -0.013829       0.042403       0.058834       0.018512      -0.002992      -0.054440      -0.093403       0.077731      -0.064057      -0.022031       0.086088              9.408291       8.512812      -2.640335      -0.867100      11.788105      -1.114176       7.923957           0.003156
          236              C       6.410923      11.783187       0.196413       0.111876      29.798053 0.36915372E+03  0.83273351E+04                                 8.525305                            6.498804      -0.002083       2.024431                    0.999389      25.586216      71.946057       0.632873       0.429033      -1.056765       0.022734      -0.023056      -0.017283       0.036703      -0.026737      -0.028996       0.016496      -0.006103      -0.066554      -0.039771      -0.012049       0.051821              9.674337       9.545928      -5.437782       1.037388      11.000741       1.002628       8.476341          -0.000802
          237              C       5.441203      12.250088      20.274419      -0.137551      32.056188 0.41303397E+03  0.96872768E+04                                 8.987930                            6.918507       0.014616       1.983674                    0.998817      29.897227      88.821148       0.600924       0.434581      -1.041984      -0.019011       0.022511       0.012795       0.032123       0.022895      -0.001532       0.030530       0.043808       0.008201      -0.049297       0.013633       0.035664              9.901677       9.849322      -5.116215       1.344940      10.345833       0.773514       9.509877           0.003743
          238              C       4.614527      13.210050      20.694408      -0.181405      34.452998 0.48018999E+03  0.11779080E+05                                 9.526086                            7.526617      -0.435467       1.811236                    0.998204      33.013385     102.689501       0.564404       0.442403      -1.029909       0.017922      -0.043362       0.013316       0.048772       0.000946       0.018295       0.055828       0.073744      -0.124127      -0.087318       0.024229       0.063090             10.313884       9.466741      -4.519067       0.733175      11.197144       1.997127      10.277768           0.017299
          239              C       4.768716      13.773550       1.082361       0.101294      30.779149 0.41931014E+03  0.97695228E+04                                 8.774309                            6.988021       0.061086       2.038665                    0.999589      26.495817      75.835851       0.601955       0.436721      -1.051582      -0.022037       0.020246       0.005587       0.030442      -0.040107      -0.020106       0.028989       0.005993      -0.082875      -0.043237      -0.023464       0.066701              9.846796       8.702669      -4.623305       0.515745      12.017201       2.041182       8.820517           0.000975
          240              C       5.755155      13.330800       1.916071      -0.122683      29.272888 0.41458965E+03  0.96753400E+04                                 8.356330                            6.880005       0.132461       2.035332                    0.998201      28.866012      83.902070       0.613011       0.428144      -1.052101       0.048461      -0.017021      -0.004301       0.051542       0.011095      -0.005852       0.007845       0.006337      -0.007357      -0.016929       0.004164       0.012765              8.979285       8.807260      -4.153750       1.021939       9.929913       0.927738       8.200681          -0.000780
          241              C       6.568827      12.324550       1.406233      -0.123020      30.162556 0.42230991E+03  0.99365974E+04                                 8.617260                            7.009957      -0.085535       1.960421                    0.998624      29.375500      86.742365       0.596580       0.436346      -1.043379      -0.020031       0.051670       0.014041       0.057168       0.014094       0.004006      -0.012320       0.010421      -0.026218      -0.022291       0.002302       0.019990              9.259840       8.838374      -4.038701       0.739203       9.991730       2.006404       8.949417           0.002378
          242              C       3.752554      14.797913       1.571304      -0.184515      31.917925 0.42453689E+03  0.99892589E+04                                 8.972791                            6.952059      -0.261652       1.916403                    0.996837      29.492440      86.723022       0.609741       0.426916      -1.050446       0.066381       0.042892      -0.005726       0.079240       0.024311       0.024770       0.007017      -0.032413      -0.025474      -0.038435      -0.002292       0.040726             10.766953       7.822308       0.029841      -0.797804      17.710314       0.739608       6.768238           0.000797
          243              C       5.058517      17.860937       2.572174       0.137454      26.779264 0.32492365E+03  0.72248390E+04                                 8.240885                            6.303560      -0.185385       1.963450                    0.997038      26.785196      79.178962       0.600672       0.458587      -1.021272       0.001381       0.000555      -0.059641       0.059660      -0.019736      -0.022853       0.043422       0.040168      -0.123499      -0.069264       0.005077       0.064187              9.320668       5.381089       2.512688       1.366906      11.554264       1.537317      11.026650           0.004111
          244              C       4.545792      17.059963       0.794010       0.081485      25.960893 0.31486229E+03  0.68961508E+04                                 7.843564                            6.044422       0.239696       2.104625                    0.997817      26.153258      74.935126       0.642687       0.435131      -1.042287       0.022044       0.040844       0.023445       0.051999      -0.022126       0.006588      -0.007513       0.056726      -0.031321      -0.031955      -0.010665       0.042619              8.925617       4.377607       1.528395       0.377960      11.454320      -1.156723      10.944924           0.001785
          245              C       9.894110       4.876287       2.605607       0.108648      24.682121 0.30354614E+03  0.65601419E+04                                 7.572084                            5.937798       0.443000       2.194274                    0.998186      24.887340      69.868689       0.650669       0.435569      -1.046409      -0.002568       0.045677       0.014274       0.047924      -0.007729       0.022383      -0.013489       0.054954       0.057370      -0.040244      -0.003484       0.043728              8.473397       8.130716       1.460464      -3.365352      10.395802      -0.320487       6.893672          -0.000135
          246              C      10.854541       6.619113       2.079052       0.108006      27.352428 0.35396894E+03  0.80626866E+04                                 8.411980                            6.626182      -0.350669       1.892153                    0.997479      28.173430      85.038633       0.578094       0.465150      -1.014908      -0.026373      -0.030912       0.001330       0.040655       0.007108       0.004889      -0.039761      -0.019546      -0.120073      -0.058820       0.010502       0.048318              9.357550       8.243857       1.383905      -2.014495      13.348971       1.541276       6.479823           0.009501
          247              C      11.289243       3.278362       1.270416      -0.173038      28.228616 0.39610798E+03  0.91836060E+04                                 8.226359                            6.710352      -0.252570       1.926483                    0.997066      29.127701      85.730963       0.619724       0.426293      -1.048154      -0.019972       0.063703      -0.013932       0.068198      -0.037356      -0.005262       0.014686      -0.031282      -0.004092      -0.040208      -0.005827       0.046034              9.083177       7.109265      -0.549126       0.144232       9.367704       2.052258      10.772562           0.003515
          248              C      10.962288       3.133463      20.725750       0.103557      31.358045 0.42654442E+03  0.99906629E+04                                 8.886150                            7.071447      -0.035381       2.006898                    0.999519      26.680500      76.817049       0.594830       0.439626      -1.048790       0.013190       0.018498       0.035755       0.042362      -0.009776       0.019338       0.006263       0.012518       0.138612      -0.037571      -0.014234       0.051805              9.856203       9.516667       1.808663       0.725140       5.783281       2.222842      14.268660           0.000852
          249              C      11.926434       3.419237      19.722791      -0.137209      32.353333 0.47572088E+03  0.11539009E+05                                 9.031122                            7.437052      -0.140342       1.924330                    0.997981      30.878156      92.771753       0.579174       0.435994      -1.042917      -0.018510      -0.007197      -0.023974       0.031132      -0.031512       0.031926       0.018652       0.020935      -0.029501      -0.055010       0.010994       0.044017              9.683185      10.518514       1.631018      -0.253719       5.887935       1.620127      12.643107           0.004208
          250              C      11.690506       3.191825      18.391779      -0.157416      32.237904 0.47231671E+03  0.11399302E+05                                 8.928692                            7.364821      -0.004961       1.973573                    0.997760      30.371004      90.072498       0.589303       0.430648      -1.049497      -0.004941      -0.002534       0.021116       0.021834      -0.036811      -0.009333      -0.007654       0.011793       0.100371      -0.055595       0.020250       0.035345              9.608735      11.446149       1.866113       1.043567       5.999072       1.749791      11.380982           0.005348
          251              C      10.386401       2.767187      17.998953       0.113949      29.320660 0.40411001E+03  0.93158681E+04                                 8.402085                            6.813787       0.052063       2.036407                    0.999586      26.108739      73.994379       0.616700       0.430833      -1.056628       0.004986       0.013404      -0.033508       0.036432      -0.001397       0.013126       0.007605       0.013752       0.177366      -0.037489      -0.024230       0.061719              9.229608      10.078361       1.938797       1.213998       5.351887       1.848461      12.258576          -0.000372
          252              C       9.427827       2.561913      18.924601      -0.163195      29.964040 0.46103740E+03  0.11066651E+05                                 8.483620                            7.267875       0.017788       1.976612                    0.998897      30.397834      90.082504       0.593904       0.429645      -1.049481      -0.007337       0.029212       0.055644       0.063273       0.005196       0.002236      -0.007866       0.035510      -0.055396      -0.023201      -0.004558       0.027759              8.861302       9.249355       1.292793       0.154736       5.118145       1.127506      12.216406          -0.000384
          253              C       9.719486       2.678637      20.282777      -0.138267      31.728849 0.47473219E+03  0.11528250E+05                                 8.914807                            7.438308      -0.260674       1.885870                    0.997652      31.082276      93.949038       0.577113       0.437050      -1.040550      -0.020231       0.018226      -0.053482       0.060015      -0.015482      -0.008878       0.028024       0.030333      -0.046682      -0.039996       0.002229       0.037766              9.475228      10.115475       2.293333       0.947251       5.875366       1.207441      12.434842           0.007488
          254              C      10.169050       2.561913      16.553019      -0.177063      27.408837 0.38434086E+03  0.88048864E+04                                 7.979240                            6.546297      -0.073845       1.986808                    0.997882      28.407841      81.923370       0.639430       0.418125      -1.057898      -0.048518      -0.014088       0.028175       0.057847       0.054574       0.005776       0.007049       0.065265      -0.136933      -0.047729      -0.039224       0.086954              8.818455       9.445502       1.895171       2.071642       7.372206       1.788018       9.637656           0.000071
          255              C       6.979379       1.646225      15.781993       0.189059      21.908435 0.28853542E+03  0.62150138E+04                                 7.213384                            5.975760      -0.199242       1.988269                    0.996396      24.930807      72.041430       0.612696       0.464107      -1.020353       0.026929      -0.050193       0.012314       0.058276      -0.019767      -0.007208      -0.003504      -0.005727       0.084991      -0.035086       0.005632       0.029454              7.693163      10.488884       0.512406       2.109046       7.701612       0.086362       4.888995          -0.000296
          256              C       8.586289       0.563500      16.287652       0.130431      21.462751 0.27269482E+03  0.57204002E+04                                 6.798808                            5.580416       0.655755       2.276173                    0.997816      23.847312      65.316213       0.681819       0.428240      -1.054013      -0.053421      -0.010865      -0.018934       0.057709      -0.001615       0.005259       0.007692       0.004743       0.018216      -0.010806      -0.000524       0.011330              7.254770       9.242961       0.276224       1.871330       8.194406       0.316195       4.326942           0.000120
          257              C      17.371353      11.026488       0.405363       0.088255      24.628398 0.30239089E+03  0.65825806E+04                                 7.553197                            5.908622       0.134874       2.063053                    0.998029      26.615413      77.021586       0.649896       0.432947      -1.039451      -0.041952       0.012908       0.007266       0.044490      -0.002430       0.018631      -0.049210      -0.064905       0.000413      -0.048419      -0.021282       0.069702              8.354539      10.243633       1.093480       0.472229       6.047317       3.077300       8.772668           0.005211
          258              C      16.124836      11.738913       1.934877       0.125257      27.244396 0.34822543E+03  0.78645094E+04                                 8.331045                            6.539921      -0.267915       1.933595                    0.996798      27.133601      80.377924       0.588815       0.460591      -1.021935       0.004679      -0.023865      -0.044188       0.050438       0.001674      -0.008889      -0.027026      -0.000325       0.073904      -0.026988      -0.013360       0.040348              9.233939      13.315496       0.415152      -1.993272       5.502170       1.855337       8.884152           0.003855
          259              C       0.930708      12.183675       1.195194      -0.183153      30.029337 0.38960510E+03  0.89599130E+04                                 8.515832                            6.597816      -0.061617       1.982772                    0.998749      28.737450      83.155419       0.635653       0.418993      -1.056875      -0.048951      -0.027880       0.042375       0.070492       0.006616      -0.015181       0.021166       0.047815      -0.048414      -0.040478       0.004107       0.036371              9.991314      15.166273       1.525078       3.032556       6.845649      -0.470838       7.962021           0.001006
          260              C       1.818688      11.738913       2.285913       0.109612      29.126791 0.37971641E+03  0.86443802E+04                                 8.428811                            6.641569      -0.088758       1.995261                    0.999596      25.942485      73.787298       0.617616       0.435625      -1.050534      -0.005167       0.027664      -0.027389       0.039270      -0.006914       0.039792      -0.018464       0.036746       0.053344      -0.036277      -0.021356       0.057633              9.430546      10.862817      -2.698960       3.699452       7.388898       0.460975      10.039921          -0.000262
          261              C       2.662084      10.726625       2.120843      -0.138863      28.193526 0.40096475E+03  0.93045320E+04                                 8.123724                            6.758403       0.125152       2.025635                    0.998869      29.165621      85.279512       0.617880       0.427182      -1.049864       0.042407      -0.008389       0.016246       0.046181       0.010897      -0.004863       0.002761      -0.011403       0.042989      -0.020364       0.005131       0.015233              8.593319       9.985791      -2.254970       2.783368       7.830440       1.044128       7.963727          -0.000311
          262              C       3.615084      10.551538       3.048581      -0.141208      29.164824 0.42006451E+03  0.98949127E+04                                 8.449486                            7.023117      -0.168656       1.929065                    0.998279      29.808318      88.780596       0.590521       0.440327      -1.038455      -0.016896       0.009391      -0.041069       0.045391      -0.006204      -0.007525      -0.002978       0.018396      -0.057406      -0.021371      -0.000299       0.021670              8.978157      10.188400      -2.209206       3.087373       7.554242       1.254910       9.191828          -0.000399
          263              C       3.665242      11.318300       4.112136       0.133062      28.636625 0.36554695E+03  0.82371547E+04                                 8.308936                            6.506701      -0.157143       1.975678                    0.999525      25.560042      72.159620       0.625838       0.434320      -1.052077       0.031365       0.014937       0.023087       0.041711      -0.002917       0.042298      -0.004128       0.039565       0.027967      -0.030363      -0.024565       0.054928              9.272012      11.209756      -2.923464       3.218587       7.413587       1.213680       9.192693           0.000065
          264              C       2.702953      12.221913       4.348249      -0.148362      30.012854 0.39054376E+03  0.89709610E+04                                 8.398659                            6.614095       0.231995       2.057116                    0.999738      28.751952      82.667678       0.634796       0.420051      -1.058086      -0.008787       0.014852      -0.025870       0.031097       0.017727      -0.000807       0.011914      -0.008776       0.001562      -0.021673      -0.000299       0.021972              9.199142      10.358217      -2.934269       1.995736       7.566763       1.695652       9.672448          -0.000108
          265              C       1.749953      12.409075       3.460212      -0.158982      29.605692 0.40952093E+03  0.95587518E+04                                 8.402754                            6.833924       0.006469       1.978394                    0.999205      29.712005      87.291443       0.613600       0.427657      -1.048983       0.023702      -0.002639       0.018961       0.030467      -0.006565      -0.011256      -0.008094      -0.026612      -0.012890      -0.022217       0.003624       0.018592              9.009906       9.956955      -1.496619       2.574917       6.682169       1.709128      10.390594           0.000130
          266              C       4.811443      11.225725       5.098380      -0.189471      30.122682 0.42122642E+03  0.98446907E+04                                 8.508726                            6.868147      -0.067625       1.975606                    0.998323      29.015347      83.711855       0.624058       0.419947      -1.059844      -0.000622      -0.074987      -0.030349       0.080898      -0.026483      -0.011824       0.012246      -0.068691      -0.074556      -0.036635      -0.022023       0.058658              9.540133      10.939112      -2.945413       2.661735       9.363690      -0.866308       8.317598          -0.000885
          267              C       6.860486       9.597613       4.985547       0.105795      24.696020 0.32025029E+03  0.69917842E+04                                 7.492744                            6.053878       0.557234       2.217303                    0.999259      25.236863      70.461364       0.653730       0.429150      -1.053707       0.012293      -0.043949       0.009120       0.046538      -0.004297       0.005072      -0.012866       0.034039       0.053815      -0.029694       0.005936       0.023759              8.207305      11.332586       0.884036      -0.786997       9.020996       0.416842       4.268332           0.000453
          268              C       5.634404       7.937300       5.232108       0.116569      27.322336 0.33760119E+03  0.76184358E+04                                 8.429150                            6.486376      -0.410404       1.873828                    0.997605      28.129923      85.206172       0.580781       0.467339      -1.011182       0.036943       0.029481      -0.018811       0.050870       0.038692       0.008550       0.027636      -0.027803       0.089523      -0.057053       0.001073       0.055980              9.330164       9.198958       0.073001      -1.466790      13.718817       0.062252       5.072717           0.009340
          269              C       5.129110       1.903825      18.841022       0.149351      23.854835 0.31208071E+03  0.68577204E+04                                 7.583826                            6.155249      -0.091130       1.999492                    0.997820      26.202232      76.562970       0.612263       0.455256      -1.024916      -0.023340       0.001371       0.049152       0.054430       0.004505      -0.017056       0.030590       0.083941      -0.084827      -0.060665       0.001214       0.059451              8.318615       5.240553       1.641487       1.477638      10.392226       1.820056       9.323065           0.000037
          270              C       5.725431       2.843663      20.554412       0.073035      24.546910 0.31804119E+03  0.69925314E+04                                 7.570261                            6.104459       0.081011       2.057854                    0.995948      26.249301      75.680807       0.634034       0.439382      -1.038383      -0.002136      -0.063556      -0.020214       0.066727       0.010274       0.003722      -0.015521       0.080775      -0.058059      -0.042762      -0.008634       0.051396              8.277665       4.995766       1.242537       1.124736       9.718961      -0.896550      10.118268           0.003316
          271              C       5.775589       5.168100      19.745775      -0.189763      31.923036 0.43306508E+03  0.10276149E+05                                 9.017789                            7.062448      -0.396181       1.871580                    0.995930      30.050571      89.744055       0.597641       0.431905      -1.043788       0.039440      -0.052489      -0.033399       0.073662      -0.008903       0.024374       0.007364      -0.081877      -0.006599      -0.053142       0.009567       0.043575             10.639492      12.475205       3.261385      -1.586327      12.586003      -0.344218       6.857269           0.003007
          272              C       7.135426       5.681287      19.254743       0.106637      30.685132 0.39748830E+03  0.91294927E+04                                 8.719858                            6.767990       0.020428       2.027404                    0.999540      26.097690      73.933731       0.617103       0.432142      -1.055360      -0.028783      -0.007481       0.006096       0.030358       0.018344      -0.029914      -0.009432       0.063551      -0.060702      -0.032858      -0.026318       0.059176             10.167160      14.169232       4.446327      -1.524416       6.726244      -0.530404       9.606004           0.000104
          273              C       8.129295       5.944925      20.105169      -0.136250      30.085550 0.43666694E+03  0.10336653E+05                                 8.535782                            7.084711       0.052092       1.999499                    0.998399      29.526388      86.792081       0.600276       0.431048      -1.048999       0.046102       0.006170      -0.009686       0.047511      -0.003450      -0.012866      -0.005772      -0.031196       0.061775      -0.029876       0.004806       0.025070              9.353931      12.514353       3.573089      -0.172125       6.371771      -0.119510       9.175670          -0.000336
          274              C       9.340516       6.474212      19.666374      -0.145731      31.502045 0.47533201E+03  0.11507639E+05                                 8.876109                            7.445050      -0.122432       1.936067                    0.997950      30.471583      90.956574       0.578559       0.437290      -1.043917      -0.037886      -0.016897       0.018027       0.045231       0.002672       0.012357       0.006992       0.012067      -0.017070      -0.014875      -0.002735       0.017609              9.657973      11.986479       3.630225      -1.623302       6.569740      -0.868866      10.417701          -0.000198
          275              C       9.604309       6.596975      18.299841       0.117050      32.696599 0.40001070E+03  0.92084542E+04                                 9.110396                            6.794242      -0.077424       1.994339                    0.999603      26.173041      74.403051       0.614822       0.432755      -1.054243       0.032310       0.007108      -0.021114       0.039246       0.018227      -0.029407      -0.007261       0.048319      -0.021504      -0.027726      -0.022129       0.049855             10.919802      15.436430       5.816338      -1.284060       7.780675      -0.794160       9.542300          -0.000110
          276              C       8.616013       6.132088      17.468220      -0.160453      32.568921 0.43601627E+03  0.10302469E+05                                 8.926159                            7.016594       0.198444       2.033481                    0.999562      29.916523      87.444077       0.612190       0.423430      -1.055213      -0.025066      -0.015894       0.019045       0.035265      -0.004936      -0.014080      -0.010489       0.000451       0.107073      -0.027569      -0.013013       0.040581             10.025718      13.211472       4.391967       0.293935       7.184346      -0.426665       9.681336           0.000129
          277              C       7.434515       5.632987      17.886120      -0.155215      32.178334 0.45113675E+03  0.10785651E+05                                 8.926061                            7.187659      -0.113997       1.932800                    0.998467      30.525766      90.699031       0.596582       0.429435      -1.048124       0.035081      -0.004232      -0.003144       0.035474       0.003613       0.018815      -0.002537       0.025904       0.006907      -0.017563      -0.008935       0.026498              9.829333      11.703973       3.781135      -1.449882       7.054376      -0.822353      10.729650           0.000023
          278              C      10.917703       7.041737      17.800451      -0.184195      31.395184 0.41458630E+03  0.97429664E+04                                 8.975567                            6.935601      -0.442285       1.864354                    0.996094      29.645638      88.461896       0.599025       0.435095      -1.040590      -0.012515       0.040683       0.038502       0.057394       0.033962       0.013165       0.038477      -0.062169       0.031833      -0.051615      -0.017319       0.068934             10.730163      13.293083       5.281284      -1.007808      11.152968      -0.146916       7.744437           0.003332
          279              C      12.628645       8.257288      19.100120       0.099373      24.546208 0.32851267E+03  0.72989381E+04                                 7.646632                            6.259195      -0.075875       2.003933                    0.996413      26.612923      77.738066       0.616428       0.447215      -1.031335       0.034560       0.061231      -0.004088       0.070430       0.021833      -0.023073      -0.024695       0.044747       0.086184      -0.048804      -0.006454       0.055258              8.414683      10.377458      -0.386895       2.362205       9.073386       1.149362       5.793205           0.003031
          280              C      11.684933      10.159100      19.233847       0.077974      27.256375 0.38157768E+03  0.88624968E+04                                 8.290341                            6.808893      -0.530740       1.809026                    0.998218      29.808243      91.061619       0.578804       0.455618      -1.019461       0.039539      -0.019231      -0.033830       0.055476      -0.010387       0.013139      -0.053749      -0.048889      -0.146225      -0.073395      -0.002145       0.075539              8.901624       8.143113       0.139031       1.758475      12.121944       2.234329       6.439816           0.013107
          281              C       2.838566      12.159525      12.100295       0.131703      23.331338 0.31512437E+03  0.69504947E+04                                 7.450557                            6.161955      -0.082954       1.989370                    0.998346      26.822435      78.857248       0.614591       0.451842      -1.025507      -0.036007      -0.014155       0.015446       0.041658      -0.005654       0.030408      -0.031707       0.002386      -0.015128      -0.042905      -0.003080       0.045985              8.005998       8.950948       2.326992      -0.290842       8.637900       2.241774       6.429146           0.000538
          282              C       1.200074      10.982213      11.981193       0.092179      23.070493 0.30116271E+03  0.65309370E+04                                 7.238668                            5.909579       0.211370       2.104775                    0.996314      25.808893      73.869534       0.649514       0.434854      -1.041210       0.022489       0.041006       0.048336       0.067258      -0.038015      -0.012246      -0.040236      -0.005913       0.019699      -0.062033       0.011807       0.050226              7.821273       9.406991       1.247814      -1.937834       7.594955       1.957184       6.461874           0.003761
          283              C       1.926435       9.396363      10.177955      -0.181073      29.152827 0.40672758E+03  0.94976482E+04                                 8.442134                            6.810079      -0.270214       1.915871                    0.996934      29.540304      87.415369       0.613425       0.427594      -1.046776       0.038300       0.013927       0.042420       0.058824       0.018274       0.003081       0.054183      -0.093368       0.077793      -0.063905      -0.021900       0.085805              9.412084       8.515328      -2.640518       0.867494      11.793793       1.115935       7.927130           0.003562
          284              C       2.877577       8.341812      10.643913       0.112179      29.801006 0.36917364E+03  0.83282108E+04                                 8.527284                            6.499948      -0.003540       2.023992                    0.999389      25.587213      71.959570       0.632652       0.429161      -1.056647      -0.022653       0.023124      -0.017195       0.036655      -0.026595       0.028955      -0.016347      -0.006114      -0.066422      -0.039710      -0.011882       0.051592              9.677269       9.548446      -5.440691      -1.036897      11.006172      -1.003022       8.477191          -0.000929
          285              C       3.847297       7.874912       9.826918      -0.137531      32.047838 0.41291064E+03  0.96833082E+04                                 8.985500                            6.916875       0.015666       1.984033                    0.998825      29.890562      88.785839       0.601095       0.434505      -1.042068       0.019014      -0.022484       0.012730       0.032080       0.022815       0.001514      -0.030261       0.043565       0.008802      -0.048992       0.013574       0.035418              9.899201       9.846922      -5.115396      -1.344683      10.344213      -0.772605       9.506469           0.003707
          286              C       4.673973       6.914950      10.246908      -0.181549      34.451107 0.48018704E+03  0.11778443E+05                                 9.524411                            7.525627      -0.432968       1.811998                    0.998214      33.007954     102.654574       0.564576       0.442289      -1.030023      -0.018002       0.043284       0.013173       0.048694       0.000873      -0.018348      -0.055504       0.073487      -0.122398      -0.086734       0.024012       0.062722             10.312183       9.465146      -4.518647      -0.732876      11.196375      -1.996547      10.275029           0.017097
          287              C       4.519784       6.351450      11.529861       0.101092      30.785132 0.41939759E+03  0.97719774E+04                                 8.774950                            6.988374       0.061053       2.038572                    0.999589      26.499320      75.845153       0.601994       0.436674      -1.051620       0.021982      -0.020212       0.005576       0.030378      -0.040227       0.020105      -0.029063       0.005955      -0.082793      -0.043284      -0.023547       0.066831              9.848008       8.703890      -4.625034      -0.515440      12.020458      -2.041040       8.819676           0.000856
          288              C       3.533345       6.794200      12.363572      -0.122928      29.281829 0.41472841E+03  0.96793798E+04                                 8.357772                            6.880881       0.132691       2.035277                    0.998206      28.872540      83.924289       0.613009       0.428110      -1.052123      -0.048444       0.016978      -0.004346       0.051517       0.011070       0.005793      -0.007934       0.006287      -0.007151      -0.016942       0.004241       0.012702              8.981285       8.809025      -4.155803      -1.021568       9.933907      -0.928112       8.200924          -0.000861
          289              C       2.719673       7.800450      11.853734      -0.123069      30.166021 0.42235093E+03  0.99379793E+04                                 8.618241                            7.010428      -0.086200       1.960196                    0.998620      29.378678      86.758572       0.596533       0.436362      -1.043351       0.020019      -0.051545       0.013998       0.057040       0.014055      -0.003979       0.012295       0.010304      -0.026609      -0.022249       0.002247       0.020002              9.261356       8.839463      -4.040543      -0.738687       9.995386      -2.006912       8.949220           0.002189
          290              C       5.535946       5.327088      12.018804      -0.184549      31.922875 0.42459405E+03  0.99909964E+04                                 8.973703                            6.952449      -0.261674       1.916327                    0.996842      29.495914      86.736541       0.609731       0.426907      -1.050446      -0.066401      -0.042894      -0.005719       0.079257       0.024341      -0.024807      -0.006968      -0.032407      -0.025310      -0.038492      -0.002228       0.040720             10.768758       7.823317       0.029522       0.797685      17.714397      -0.739463       6.768560           0.000718
          291              C       4.229983       2.264063      13.019675       0.137441      26.780272 0.32493531E+03  0.72252078E+04                                 8.241179                            6.303724      -0.185557       1.963378                    0.997038      26.786473      79.184934       0.600653       0.458594      -1.021261      -0.001407      -0.000537      -0.059655       0.059674      -0.019737       0.022835      -0.043433       0.040208      -0.123550      -0.069286       0.005092       0.064193              9.321150       5.381255       2.512966      -1.366870      11.555928      -1.537294      11.026267           0.004034
          292              C       4.742708       3.065037      11.241510       0.081500      25.959662 0.31485133E+03  0.68957801E+04                                 7.843159                            6.044227       0.240076       2.104757                    0.997820      26.151782      74.927683       0.642719       0.435118      -1.042305      -0.022052      -0.040834       0.023430       0.051988      -0.022137      -0.006574       0.007469       0.056692      -0.031169      -0.031951      -0.010630       0.042581              8.925318       4.377460       1.528415      -0.377843      11.455203       1.157074      10.943292           0.001705
          293              C      17.971390      15.248712      13.053107       0.110333      24.640212 0.30290350E+03  0.65431331E+04                                 7.566481                            5.933765       0.439144       2.193867                    0.998145      24.855822      69.775672       0.650485       0.435901      -1.046155       0.001915      -0.045698       0.013647       0.047730      -0.008086      -0.021149       0.013222       0.055223       0.056700      -0.040239      -0.002316       0.042556              8.466861       8.124275       1.458323       3.361989      10.388411       0.319678       6.887897          -0.002399
          294              C      17.010959      13.505888      12.526553       0.107394      27.372626 0.35425936E+03  0.80714057E+04                                 8.417278                            6.629667      -0.353899       1.891031                    0.997468      28.188596      85.110977       0.577810       0.465258      -1.014793       0.026656       0.030628       0.000967       0.040614       0.007056      -0.004494       0.040297      -0.020102      -0.122972      -0.059802       0.010591       0.049210              9.363906       8.250803       1.384123       2.016517      13.357129      -1.543250       6.483785           0.007328
          295              C      16.576257      16.846637      11.717916      -0.171277      28.188382 0.39538626E+03  0.91630680E+04                                 8.221241                            6.706366      -0.256517       1.925753                    0.997043      29.098778      85.639450       0.619587       0.426564      -1.047945       0.020243      -0.064322      -0.013928       0.068856      -0.037741       0.005284      -0.015186      -0.032051      -0.004286      -0.040722      -0.006049       0.046772              9.077397       7.105772      -0.548764      -0.143998       9.362076      -2.050069      10.764344           0.004399
          296              C      16.903212      16.991537      10.278251       0.103292      31.354737 0.42651902E+03  0.99898187E+04                                 8.885403                            7.071183      -0.035309       2.007032                    0.999516      26.678327      76.807302       0.594853       0.439620      -1.048804      -0.013066      -0.018481       0.035272       0.041909      -0.009717      -0.019261      -0.006320       0.012832       0.138597      -0.037572      -0.014206       0.051778              9.855213       9.516317       1.808386      -0.724669       5.782881      -2.222508      14.266442           0.000637
          297              C      15.939066      16.705763       9.275291      -0.137345      32.353640 0.47573747E+03  0.11539274E+05                                 9.030382                            7.436597      -0.139108       1.924672                    0.997990      30.878133      92.764866       0.579272       0.435926      -1.042980       0.018501       0.007161      -0.024173       0.031271      -0.031322      -0.031849      -0.018541       0.021191      -0.029965      -0.054780       0.010788       0.043992              9.682362      10.518277       1.630864       0.253651       5.887538      -1.620021      12.641270           0.004304
          298              C      16.174994      16.933175       7.944279      -0.157388      32.234272 0.47226628E+03  0.11397639E+05                                 8.927797                            7.364340      -0.004290       1.973813                    0.997763      30.367905      90.057876       0.589340       0.430638      -1.049516       0.004937       0.002460       0.021072       0.021782      -0.036705       0.009333       0.007667       0.011788       0.100177      -0.055463       0.020179       0.035284              9.607656      11.444953       1.865688      -1.043504       5.998456      -1.749624      11.379558           0.005202
          299              C      17.479099      17.357813       7.551453       0.114002      29.319597 0.40409742E+03  0.93155278E+04                                 8.401998                            6.813785       0.051911       2.036372                    0.999586      26.108169      73.993147       0.616684       0.430846      -1.056618      -0.004971      -0.013459      -0.033533       0.036473      -0.001398      -0.013114      -0.007604       0.013760       0.177241      -0.037472      -0.024204       0.061676              9.229470      10.077992       1.938459      -1.213500       5.351676      -1.848353      12.258743          -0.000074
          300              C      18.437673      17.563087       8.477101      -0.163136      29.961799 0.46100682E+03  0.11065767E+05                                 8.483371                            7.267796       0.017508       1.976555                    0.998896      30.396496      90.078830       0.593885       0.429664      -1.049467       0.007394      -0.029270       0.055622       0.063287       0.005183      -0.002188       0.007875       0.035502      -0.055395      -0.023199      -0.004550       0.027750              8.861002       9.249039       1.292485      -0.154043       5.117913      -1.127411      12.216055          -0.000503
          301              C      18.146014      17.446363       9.835277      -0.138314      31.730190 0.47477814E+03  0.11529617E+05                                 8.914899                            7.438576      -0.260445       1.885913                    0.997656      31.083639      93.953436       0.577114       0.437039      -1.040559       0.020350      -0.018261      -0.053643       0.060209      -0.015427       0.009002      -0.028056       0.030632      -0.047101      -0.040125       0.002226       0.037899              9.475252      10.115809       2.293151      -0.946616       5.875395      -1.207363      12.434553           0.007814
          302              C      17.696450      17.563087       6.105519      -0.177075      27.408418 0.38433892E+03  0.88048699E+04                                 7.979243                            6.546356      -0.073843       1.986829                    0.997880      28.407673      81.924203       0.639413       0.418135      -1.057887       0.048529       0.014080       0.028167       0.057851       0.054571      -0.005784      -0.007091       0.065291      -0.136905      -0.047752      -0.039205       0.086957              8.818345       9.445266       1.894874      -2.071184       7.372032      -1.787819       9.637736           0.000134
          303              C       2.309121      18.478775       5.334494       0.189051      21.908553 0.28853872E+03  0.62150959E+04                                 7.213361                            5.975771      -0.199277       1.988256                    0.996397      24.930866      72.041409       0.612699       0.464104      -1.020356      -0.026912       0.050190       0.012362       0.058276      -0.019768       0.007210       0.003492      -0.005747       0.084971      -0.035083       0.005636       0.029447              7.693085      10.488832       0.512275      -2.108926       7.701367      -0.086336       4.889056          -0.000271
          304              C       0.702211      19.561500       5.840153       0.130393      21.463197 0.27270132E+03  0.57205584E+04                                 6.798803                            5.580414       0.655926       2.276215                    0.997817      23.847759      65.317111       0.681833       0.428230      -1.054022       0.053419       0.010864      -0.018920       0.057703      -0.001623      -0.005251      -0.007686       0.004748       0.018213      -0.010805      -0.000514       0.011319              7.254727       9.243070       0.276041      -1.871221       8.194205      -0.316126       4.326906           0.000174
          305              C      10.494147       9.098513      10.852863       0.088127      24.627746 0.30238400E+03  0.65822884E+04                                 7.552480                            5.908124       0.135940       2.063373                    0.998031      26.615230      77.016232       0.650005       0.432884      -1.039506       0.041856      -0.012857       0.007267       0.044385      -0.002473      -0.018545       0.049126      -0.064889       0.000234      -0.048288      -0.021322       0.069611              8.353689      10.243380       1.093682      -0.472385       6.046714      -3.076570       8.770972           0.005085
          306              C      11.740664       8.386088      12.382377       0.125270      27.234114 0.34808532E+03  0.78600912E+04                                 8.327435                            6.537602      -0.265436       1.934429                    0.996814      27.124335      80.328605       0.589090       0.460450      -1.022074      -0.004612       0.023784      -0.044181       0.050388       0.001355       0.008873       0.026917      -0.000762       0.072948      -0.026812      -0.013231       0.040043              9.229573      13.309028       0.415257       1.991898       5.500062      -1.854228       8.879629           0.003685
          307              C       8.357792       7.941325      11.642694      -0.183187      30.030336 0.38962950E+03  0.89607129E+04                                 8.516244                            6.598204      -0.061863       1.982693                    0.998747      28.738915      83.163754       0.635601       0.419016      -1.056849       0.048907       0.027888       0.042400       0.070480       0.006653       0.015192      -0.021237       0.047875      -0.048666      -0.040594       0.004157       0.036438              9.991627      15.166303       1.525140      -3.032774       6.846332       0.470896       7.962247           0.000951
          308              C       7.469812       8.386088      12.733413       0.109612      29.126416 0.37971706E+03  0.86444156E+04                                 8.428796                            6.641611      -0.088778       1.995259                    0.999596      25.942517      73.787941       0.617607       0.435630      -1.050530       0.005137      -0.027723      -0.027427       0.039335      -0.006921      -0.039798       0.018451       0.036766       0.053353      -0.036271      -0.021370       0.057641              9.430331      10.862170      -2.699139      -3.699062       7.389321      -0.460981      10.039501          -0.000209
          309              C       6.626416       9.398375      12.568343      -0.138685      28.187291 0.40087159E+03  0.93018466E+04                                 8.122778                            6.757848       0.124810       2.025616                    0.998865      29.161046      85.264235       0.617873       0.427211      -1.049845      -0.042529       0.008377       0.016202       0.046276       0.010863       0.004894      -0.002720      -0.011399       0.042780      -0.020303       0.005133       0.015170              8.592116       9.983991      -2.255111      -2.782264       7.830253      -1.044101       7.962104          -0.000418
          310              C       5.673416       9.573462      13.496080      -0.141014      29.155911 0.41993479E+03  0.98910021E+04                                 8.447844                            7.022157      -0.168584       1.929209                    0.998274      29.800747      88.751541       0.590551       0.440342      -1.038455       0.016837      -0.009416      -0.041202       0.045494      -0.006145       0.007606       0.002966       0.018287      -0.057464      -0.021412      -0.000217       0.021630              8.976097      10.185478      -2.208916      -3.085766       7.553428      -1.254965       9.189384          -0.000382
          311              C       5.623258       8.806700      14.559636       0.133001      28.636085 0.36555680E+03  0.82373543E+04                                 8.308481                            6.506579      -0.156887       1.975749                    0.999525      25.559984      72.157127       0.625880       0.434292      -1.052104      -0.031443      -0.015014       0.023059       0.041783      -0.002952      -0.042362       0.004085       0.039625       0.028023      -0.030387      -0.024623       0.055010              9.271142      11.208355      -2.923508      -3.217581       7.413696      -1.213709       9.191374           0.000368
          312              C       6.585546       7.903088      14.795749      -0.148421      30.015517 0.39059294E+03  0.89724081E+04                                 8.399158                            6.614533       0.231782       2.057010                    0.999738      28.754445      82.677358       0.634770       0.420054      -1.058080       0.008744      -0.014920      -0.025941       0.031177       0.017707       0.000796      -0.011959      -0.008768       0.001554      -0.021671      -0.000318       0.021989              9.199487      10.358419      -2.934547      -1.995496       7.567528      -1.695802       9.672513           0.000068
          313              C       7.538547       7.715925      13.907712      -0.159011      29.606655 0.40954539E+03  0.95595108E+04                                 8.402992                            6.834203       0.006327       1.978334                    0.999204      29.713502      87.298047       0.613575       0.427666      -1.048972      -0.023753       0.002583       0.018930       0.030483      -0.006578       0.011246       0.008084      -0.026585      -0.012924      -0.022203       0.003621       0.018582              9.009908       9.956759      -1.496738      -2.574588       6.682594      -1.709180      10.390372           0.000083
          314              C       4.477057       8.899275      15.545880      -0.189288      30.115408 0.42112663E+03  0.98416652E+04                                 8.507279                            6.867350      -0.067491       1.975716                    0.998322      29.010205      83.691003       0.624099       0.419949      -1.059855       0.000624       0.075007      -0.030407       0.080938      -0.026571       0.011886      -0.012260      -0.068904      -0.074558      -0.036773      -0.022030       0.058803              9.538044      10.936053      -2.944273      -2.660868       9.362444       0.866123       8.315636           0.000870
          315              C       2.428014      10.527387      15.433047       0.105314      24.687188 0.32015871E+03  0.69887147E+04                                 7.489036                            6.051731       0.561013       2.218631                    0.999261      25.229147      70.415655       0.654107       0.428968      -1.053905      -0.012066       0.043660       0.009015       0.046185      -0.004126      -0.005020       0.012974       0.033619       0.053415      -0.029477       0.005839       0.023638              8.202596      11.323735       0.881985       0.786439       9.017369      -0.417573       4.266684           0.000252
          316              C       3.654096      12.187700      15.679608       0.116646      27.308696 0.33741389E+03  0.76129065E+04                                 8.425772                            6.484122      -0.409845       1.874209                    0.997595      28.116951      85.150601       0.580962       0.467273      -1.011251      -0.037135      -0.029503      -0.019124       0.051139       0.037913      -0.009095      -0.027820      -0.027025       0.087023      -0.055737      -0.000020       0.055757              9.325984       9.195151       0.072086       1.466547      13.711743      -0.062935       5.071058           0.009013
          317              C       4.159390      18.221175       8.393522       0.149263      23.858326 0.31211420E+03  0.68586533E+04                                 7.584540                            6.155447      -0.090863       1.999529                    0.997822      26.204698      76.571743       0.612271       0.455236      -1.024925       0.023333      -0.001368       0.049169       0.054442       0.004561       0.017059      -0.030604       0.083907      -0.084687      -0.060669       0.001255       0.059414              8.319784       5.240960       1.642103      -1.478225      10.393518      -1.822112       9.324875          -0.000014
          318              C       3.563069      17.281338      10.106912       0.073219      24.554015 0.31810502E+03  0.69951025E+04                                 7.574327                            6.106737       0.075865       2.056154                    0.995924      26.261717      75.751808       0.633583       0.439622      -1.038120       0.002218       0.063636      -0.020289       0.066828       0.010520      -0.003926       0.016049       0.081337      -0.059047      -0.043499      -0.008401       0.051899              8.282713       4.998046       1.243466      -1.125657       9.723963       0.896315      10.126129           0.003226
          319              C       3.512911      14.956900       9.298275      -0.189719      31.916545 0.43293773E+03  0.10273267E+05                                 9.017700                            7.061846      -0.432550       1.860110                    0.996055      30.059317      89.796349       0.597559       0.431959      -1.043664      -0.039487       0.052373      -0.033502       0.073652      -0.008939      -0.024519      -0.007493      -0.082191      -0.009152      -0.053227       0.009059       0.044169             10.639742      12.472171       3.260331       1.587721      12.586101       0.342694       6.860954           0.002857
          320              C       2.153074      14.443713       8.807242       0.106785      30.683962 0.39745703E+03  0.91287991E+04                                 8.720756                            6.768434       0.020841       2.027619                    0.999541      26.095895      73.934143       0.616972       0.432232      -1.055281       0.028846       0.007288       0.006159       0.030383       0.018314       0.029943       0.009342       0.063344      -0.060635      -0.032817      -0.026265       0.059082             10.168904      14.171346       4.447096       1.527942       6.726822       0.531702       9.608545           0.000028
          321              C       1.159205      14.180075       9.657669      -0.135968      30.074225 0.43648053E+03  0.10331199E+05                                 8.533963                            7.083401       0.051839       1.999552                    0.998394      29.519198      86.768254       0.600303       0.431072      -1.048977      -0.045898      -0.006537      -0.009641       0.047353      -0.003502       0.012951       0.005579      -0.031438       0.061373      -0.029973       0.005071       0.024902              9.352098      12.512000       3.572379       0.173320       6.370370       0.119687       9.173923          -0.000492
          322              C      18.524984      13.650787       9.218874      -0.145751      31.501196 0.47531050E+03  0.11506869E+05                                 8.875747                            7.444680      -0.121861       1.936255                    0.997950      30.470070      90.948004       0.578603       0.437266      -1.043942       0.038046       0.016602       0.018019       0.045252       0.002653      -0.012234      -0.007132       0.012046      -0.017026      -0.014891      -0.002640       0.017531              9.657908      11.986479       3.630094       1.624387       6.569282       0.868931      10.417962          -0.000353
          323              C      18.261191      13.528025       7.852341       0.116982      32.697884 0.40001940E+03  0.92086370E+04                                 9.110370                            6.794089      -0.077188       1.994392                    0.999603      26.173450      74.402356       0.614864       0.432726      -1.054268      -0.032252      -0.007203      -0.021126       0.039222       0.018223       0.029456       0.007213       0.048383      -0.021520      -0.027782      -0.022118       0.049900             10.920139      15.437021       5.816453       1.285225       7.780565       0.794529       9.542833          -0.000155
          324              C       0.672487      13.992913       7.020720      -0.160526      32.571885 0.43605100E+03  0.10303457E+05                                 8.926494                            7.016692       0.198687       2.033515                    0.999564      29.918278      87.448865       0.612212       0.423408      -1.055230       0.025098       0.015807       0.019062       0.035258      -0.004922       0.014102       0.010461       0.000462       0.107136      -0.027561      -0.013040       0.040602             10.026373      13.212375       4.392314      -0.292812       7.184528       0.427091       9.682215           0.000101
          325              C       1.853985      14.492013       7.438620      -0.155327      32.182538 0.45118134E+03  0.10786961E+05                                 8.926670                            7.187790      -0.113705       1.932846                    0.998470      30.528167      90.706586       0.596606       0.429409      -1.048143      -0.035048       0.004143      -0.003160       0.035434       0.003644      -0.018808       0.002486       0.025853       0.006861      -0.017528      -0.008951       0.026478              9.830446      11.704923       3.781434       1.451481       7.054617       0.822976      10.731798          -0.000038
          326              C      16.947797      13.083263       7.352950      -0.184228      31.399775 0.41464953E+03  0.97448928E+04                                 8.976607                            6.936250      -0.442538       1.864227                    0.996097      29.648671      88.474992       0.598978       0.435110      -1.040574       0.012535      -0.040689       0.038500       0.057402       0.033897      -0.013232      -0.038509      -0.062160       0.031613      -0.051518      -0.017435       0.068952             10.731759      13.295528       5.282350       1.008748      11.153756       0.147293       7.745992           0.003280
          327              C      15.236855      11.867713       8.652620       0.099165      24.549929 0.32857416E+03  0.73005548E+04                                 7.646837                            6.259383      -0.074868       2.004182                    0.996420      26.615585      77.744005       0.616485       0.447158      -1.031381      -0.034515      -0.061210      -0.004104       0.070390       0.021771       0.023065       0.024645       0.044562       0.086104      -0.048666      -0.006510       0.055176              8.414935      10.377813      -0.386947      -2.362123       9.073366      -1.149489       5.793627           0.002957
          328              C      16.180567       9.965900       8.786347       0.078071      27.256067 0.38157522E+03  0.88625315E+04                                 8.290745                            6.809254      -0.531212       1.808904                    0.998215      29.808215      91.065570       0.578733       0.455670      -1.019420      -0.039537       0.019267      -0.033788       0.055461      -0.010363      -0.013238       0.053770      -0.048869      -0.146403      -0.073477      -0.002092       0.075569              8.902087       8.143692       0.138881      -1.758243      12.122189      -2.234431       6.440380           0.013041
          329              C      12.127066      18.027975       8.794706       0.131676      23.332023 0.31514111E+03  0.69509337E+04                                 7.450606                            6.162085      -0.082864       1.989385                    0.998347      26.822878      78.858107       0.614591       0.451837      -1.025513      -0.035962       0.014223      -0.015502       0.041664       0.005630      -0.030419      -0.031707       0.002436      -0.015104      -0.042920      -0.003059       0.045980              8.005955       8.950808      -2.326745       0.290935       8.637691       2.241800       6.429367           0.000545
          330              C      10.488574      19.205288       8.913807       0.092195      23.069831 0.30115610E+03  0.65307359E+04                                 7.238480                            5.909490       0.211518       2.104831                    0.996314      25.808193      73.866391       0.649525       0.434850      -1.041216       0.022520      -0.040959      -0.048388       0.067277       0.038004       0.012252      -0.040237      -0.005935       0.019704      -0.062028       0.011805       0.050222              7.821011       9.406533      -1.247555       1.937751       7.594672       1.957280       6.461829           0.003770
          331              C      11.214935       0.666137      10.717045      -0.181067      29.153613 0.40673896E+03  0.94979985E+04                                 8.442315                            6.810191      -0.270223       1.915855                    0.996936      29.540928      87.418150       0.613417       0.427596      -1.046773       0.038313      -0.013915      -0.042433       0.058839      -0.018297      -0.003053       0.054181      -0.093317       0.077865      -0.063911      -0.021883       0.085794              9.412294       8.515660       2.640899      -0.867319      11.794077       1.116153       7.927145           0.003534
          332              C      12.166077       1.720688      10.251087       0.112160      29.801494 0.36916863E+03  0.83281078E+04                                 8.527436                            6.499893      -0.003376       2.024046                    0.999390      25.587515      71.961542       0.632653       0.429160      -1.056643      -0.022638      -0.023143       0.017181       0.036651       0.026601      -0.028961      -0.016357      -0.006092      -0.066446      -0.039717      -0.011891       0.051608              9.677515       9.548788       5.440824       1.037495      11.006027      -1.002587       8.477729          -0.000941
          333              C      13.135797       2.187588      11.068081      -0.137580      32.059960 0.41307447E+03  0.96885613E+04                                 8.988969                            6.919039       0.014041       1.983484                    0.998815      29.899138      88.831271       0.600870       0.434605      -1.041959       0.019041       0.022404      -0.012805       0.032070      -0.022854      -0.001561      -0.030490       0.043726       0.008276      -0.049233       0.013653       0.035579              9.903246       9.850727       5.117838       1.345435      10.348436      -0.772902       9.510575           0.003704
          334              C      13.962473       3.147550      10.648092      -0.181557      34.457971 0.48026643E+03  0.11781309E+05                                 9.526559                            7.526845      -0.434631       1.811435                    0.998209      33.016104     102.696237       0.564443       0.442359      -1.029944      -0.017925      -0.043370      -0.013318       0.048781      -0.000886       0.018390      -0.055718       0.073679      -0.123668      -0.087157       0.024140       0.063017             10.314722       9.467381       4.520106       0.733240      11.199033      -1.996981      10.277753           0.017130
          335              C      13.808284       3.711050       9.365139       0.101085      30.786766 0.41941547E+03  0.97726086E+04                                 8.775590                            6.988714       0.060981       2.038554                    0.999589      26.500406      75.851896       0.601948       0.436698      -1.051594       0.022027       0.020180      -0.005583       0.030391       0.040243      -0.020100      -0.029056       0.005958      -0.082844      -0.043290      -0.023555       0.066845              9.848786       8.704273       4.625185       0.515659      12.020988      -2.041351       8.821096           0.000862
          336              C      12.821845       3.268300       8.531429      -0.122931      29.284371 0.41476946E+03  0.96806655E+04                                 8.358440                            6.881356       0.132394       2.035165                    0.998205      28.874564      83.934091       0.612964       0.428127      -1.052103      -0.048401      -0.017057       0.004319       0.051500      -0.011033      -0.005780      -0.007918       0.006330      -0.007033      -0.016905       0.004253       0.012652              8.981983       8.809579       4.155923       1.021990       9.934181      -0.928032       8.202187          -0.000839
          337              C      12.008173       2.262050       9.041266      -0.123046      30.167045 0.42236575E+03  0.99384806E+04                                 8.618647                            7.010697      -0.086506       1.960105                    0.998618      29.379257      86.762818       0.596499       0.436380      -1.043333       0.020059       0.051515      -0.014018       0.057032      -0.014040       0.003979       0.012289       0.010344      -0.026537      -0.022238       0.002258       0.019980              9.261776       8.839859       4.040534       0.739177       9.995322      -2.006776       8.950148           0.002205
          338              C      14.824446       4.735413       8.876196      -0.184542      31.922691 0.42459373E+03  0.99910228E+04                                 8.973823                            6.952556      -0.261807       1.916296                    0.996840      29.495941      86.737783       0.609710       0.426920      -1.050434      -0.066390       0.042873       0.005733       0.079238      -0.024354       0.024815      -0.006987      -0.032486      -0.025359      -0.038520      -0.002242       0.040761             10.768879       7.823243      -0.029149      -0.797968      17.714508      -0.739291       6.768886           0.000729
          339              C      13.518483       7.798438       7.875325       0.137315      26.776800 0.32490458E+03  0.72239808E+04                                 8.239215                            6.302622      -0.183443       1.964046                    0.997052      26.781564      79.154109       0.600852       0.458477      -1.021379      -0.001098       0.000596       0.059436       0.059450       0.019921      -0.022574      -0.043450       0.040146      -0.122538      -0.069037       0.004955       0.064082              9.318779       5.379769      -2.511885       1.366129      11.552741      -1.536369      11.023828           0.004155
          340              C      14.031208       6.997463       9.653490       0.081500      25.961105 0.31486491E+03  0.68962389E+04                                 7.843737                            6.044535       0.239467       2.104556                    0.997816      26.153382      74.936237       0.642666       0.435144      -1.042277      -0.021990       0.040860      -0.023435       0.051984       0.022135       0.006558       0.007493       0.056601      -0.031262      -0.031914      -0.010643       0.042557              8.926121       4.377667      -1.528528       0.377783      11.456741       1.157242      10.943956           0.001712
          341              C       8.682890      14.938788       7.841894       0.110138      24.645613 0.30297730E+03  0.65451318E+04                                 7.567368                            5.934321       0.439415       2.193866                    0.998146      24.860031      69.789847       0.650481       0.435876      -1.046169       0.001830       0.045718      -0.013796       0.047790       0.008105       0.021066       0.013296       0.055242       0.056743      -0.040288      -0.002221       0.042508              8.467870       8.125475      -1.458549      -3.362710      10.389169       0.319932       6.888967          -0.002359
          342              C       7.722459      16.681612       8.368448       0.107480      27.369843 0.35421921E+03  0.80702775E+04                                 8.416869                            6.629419      -0.354090       1.891014                    0.997467      28.186381      85.103694       0.577803       0.465275      -1.014781       0.026620      -0.030623      -0.001001       0.040588      -0.007033       0.004504       0.040311      -0.020057      -0.122886      -0.059794       0.010606       0.049189              9.363324       8.250704      -1.384048      -2.016611      13.355742      -1.542913       6.483525           0.007371
          343              C       7.287757      13.340863       9.177084      -0.171293      28.188426 0.39539151E+03  0.91629666E+04                                 8.220851                            6.706197      -0.255318       1.926145                    0.997050      29.095313      85.620477       0.619642       0.426537      -1.047990       0.020191       0.064300       0.013895       0.068814       0.037590      -0.005308      -0.015110      -0.032199      -0.004317      -0.040591      -0.006059       0.046650              9.076901       7.105323       0.549325       0.144016       9.361247      -2.050630      10.764133           0.004387
          344              C       7.614712      13.195963      10.616750       0.103286      31.351716 0.42647884E+03  0.99884191E+04                                 8.884064                            7.070319      -0.035128       2.007062                    0.999516      26.676488      76.794638       0.594970       0.439554      -1.048867      -0.013093       0.018513      -0.035243       0.041908       0.009684       0.019292      -0.006293       0.012800       0.138562      -0.037530      -0.014252       0.051782              9.853555       9.514445      -1.807880       0.724834       5.782238      -2.222538      14.263981           0.000608
          345              C       6.650566      13.481738      11.619710      -0.137240      32.351394 0.47570596E+03  0.11538470E+05                                 9.030537                            7.436785      -0.140095       1.924411                    0.997982      30.877189      92.765840       0.579206       0.435977      -1.042936       0.018518      -0.007170       0.024143       0.031260       0.031457       0.031893      -0.018583       0.021132      -0.029864      -0.054919       0.010848       0.044071              9.682467      10.518473      -1.630932      -0.253015       5.887728      -1.620365      12.641200           0.004327
          346              C       6.886494      13.254325      12.950721      -0.157301      32.233314 0.47224474E+03  0.11397141E+05                                 8.928035                            7.364406      -0.005102       1.973582                    0.997757      30.368002      90.062185       0.589302       0.430665      -1.049485       0.004937      -0.002462      -0.021065       0.021775       0.036845      -0.009300       0.007663       0.011706       0.100236      -0.055596       0.020308       0.035288              9.607993      11.445904      -1.866025       1.043804       5.998713      -1.749783      11.379362           0.005156
          347              C       8.190599      12.829687      13.343547       0.114015      29.318266 0.40408362E+03  0.93151648E+04                                 8.401870                            6.813762       0.051852       2.036371                    0.999586      26.107781      73.992770       0.616670       0.430858      -1.056607      -0.004949       0.013462       0.033542       0.036480       0.001400       0.013107      -0.007605       0.013741       0.177181      -0.037455      -0.024200       0.061655              9.229238      10.078641      -1.938783       1.213945       5.351796      -1.848462      12.257277          -0.000093
          348              C       9.149172      12.624413      12.417899      -0.163119      29.962304 0.46103644E+03  0.11066727E+05                                 8.483619                            7.268229       0.016969       1.976373                    0.998895      30.397860      90.085779       0.593839       0.429688      -1.049445       0.007362       0.029309      -0.055596       0.063279      -0.005181       0.002233       0.007859       0.035487      -0.055318      -0.023175      -0.004556       0.027731              8.861030       9.250236      -1.292851       0.154587       5.118354      -1.127647      12.214500          -0.000534
          349              C       8.857514      12.741138      11.059723      -0.138461      31.730166 0.47482208E+03  0.11530398E+05                                 8.913707                            7.438148      -0.257844       1.886720                    0.997667      31.079215      93.924172       0.577248       0.436948      -1.040663       0.020385       0.018243       0.053607       0.060184       0.015268      -0.009159      -0.027784       0.030659      -0.046557      -0.039777       0.002058       0.037719              9.473666      10.114068      -2.292714       0.948101       5.875035      -1.207965      12.431896           0.007654
          350              C       8.407950      12.624413      14.789481      -0.177073      27.408464 0.38434093E+03  0.88049099E+04                                 7.979189                            6.546330      -0.073889       1.986801                    0.997881      28.407943      81.924411       0.639422       0.418129      -1.057893       0.048533      -0.014075      -0.028183       0.057860      -0.054564       0.005769      -0.007063       0.065266      -0.136927      -0.047739      -0.039206       0.086945              8.818266       9.445678      -1.895118       2.071447       7.372138      -1.787946       9.636980           0.000052
          351              C      11.597621      11.708725      15.560507       0.189081      21.908133 0.28853194E+03  0.62149280E+04                                 7.213392                            5.975788      -0.199389       1.988234                    0.996396      24.930443      72.040613       0.612684       0.464117      -1.020346      -0.026917      -0.050182      -0.012349       0.058269       0.019775      -0.007207       0.003492      -0.005766       0.084972      -0.035091       0.005645       0.029447              7.693147      10.488737      -0.512293       2.109055       7.701652      -0.086375       4.889051          -0.000327
          352              C       9.990711      10.626000      15.054848       0.130343      21.464888 0.27272671E+03  0.57212452E+04                                 6.799198                            5.580686       0.655821       2.276153                    0.997817      23.849220      65.322773       0.681812       0.428232      -1.054017       0.053435      -0.010858       0.018912       0.057713       0.001616       0.005283      -0.007687       0.004721       0.018103      -0.010800      -0.000517       0.011317              7.255186       9.243533      -0.276189       1.871457       8.194934      -0.316190       4.327091           0.000105
          353              C       1.205647       0.963987      10.042137       0.088333      24.627030 0.30237876E+03  0.65822477E+04                                 7.553079                            5.908667       0.134550       2.062984                    0.998027      26.613815      77.016452       0.649867       0.432971      -1.039438       0.041922       0.012859      -0.007288       0.044451       0.002440       0.018622       0.049228      -0.064908       0.000394      -0.048417      -0.021303       0.069720              8.354434      10.244438      -1.093909       0.472788       6.047105      -3.076737       8.771760           0.005127
          354              C       2.452164       1.676413       8.512623       0.125202      27.233516 0.34807811E+03  0.78597675E+04                                 8.326801                            6.537189      -0.264691       1.934649                    0.996819      27.123556      80.321466       0.589164       0.460401      -1.022116      -0.004621      -0.023787       0.044142       0.050356      -0.001269      -0.008909       0.026894      -0.000865       0.072739      -0.026789      -0.013198       0.039987              9.228868      13.307932      -0.415295      -1.991615       5.499615      -1.854016       8.879058           0.003703
          355              C      17.646292       2.121175       9.252306      -0.183145      30.027881 0.38959265E+03  0.89595630E+04                                 8.515572                            6.597757      -0.061725       1.982756                    0.998747      28.736910      83.153802       0.635648       0.418999      -1.056870       0.048916      -0.027891      -0.042379       0.070474      -0.006665      -0.015202      -0.021173       0.047871      -0.048499      -0.040525       0.004104       0.036420              9.990862      15.164915      -1.525064       3.032655       6.845831       0.470841       7.961839           0.000926
          356              C      16.758312       1.676413       8.161587       0.109602      29.126121 0.37971553E+03  0.86443516E+04                                 8.428674                            6.641570      -0.088606       1.995314                    0.999596      25.942294      73.786614       0.617615       0.435627      -1.050534       0.005144       0.027703       0.027422       0.039317       0.006916       0.039796       0.018453       0.036768       0.053374      -0.036276      -0.021365       0.057641              9.430228      10.861839       2.698939       3.699019       7.389125      -0.461059      10.039721          -0.000196
          357              C      15.914916       0.664125       8.326657      -0.138677      28.186444 0.40085965E+03  0.93014702E+04                                 8.122520                            6.757690       0.125013       2.025687                    0.998866      29.160270      85.260607       0.617890       0.427204      -1.049852      -0.042505      -0.008388      -0.016211       0.046258      -0.010878      -0.004898      -0.002712      -0.011392       0.042789      -0.020316       0.005144       0.015173              8.591827       9.983471       2.254848       2.782220       7.829863      -1.044110       7.962146          -0.000402
          358              C      14.961916       0.489038       7.398919      -0.141030      29.156305 0.41994302E+03  0.98912337E+04                                 8.447860                            7.022190      -0.168516       1.929222                    0.998275      29.801079      88.752384       0.590555       0.440338      -1.038459       0.016853       0.009402       0.041189       0.045486       0.006141      -0.007615       0.002965       0.018313      -0.057446      -0.021409      -0.000229       0.021639              8.976134      10.185291       2.208806       3.085852       7.553308      -1.254975       9.189803          -0.000361
          359              C      14.911758       1.255800       6.335364       0.133020      28.634893 0.36554281E+03  0.82369347E+04                                 8.308166                            6.506410      -0.156799       1.975783                    0.999525      25.559299      72.154005       0.625897       0.434286      -1.052111      -0.031421       0.014997      -0.023081       0.041772       0.002941       0.042344       0.004092       0.039641       0.028070      -0.030366      -0.024633       0.054999              9.270721      11.207441       2.923108       3.217494       7.413238      -1.213753       9.191483           0.000391
          360              C      15.874047       2.159413       6.099251      -0.148403      30.014019 0.39057123E+03  0.89717465E+04                                 8.398791                            6.614295       0.231937       2.057072                    0.999739      28.753286      82.672128       0.634792       0.420047      -1.058089       0.008766       0.014880       0.025911       0.031139      -0.017710      -0.000808      -0.011936      -0.008764       0.001651      -0.021678      -0.000286       0.021964              9.199086      10.357576       2.934166       1.995573       7.567021      -1.695763       9.672660           0.000114
          361              C      16.827047       2.346575       6.987288      -0.159041      29.607582 0.40955929E+03  0.95599119E+04                                 8.403126                            6.834293       0.006381       1.978336                    0.999205      29.714274      87.300535       0.613574       0.427663      -1.048975      -0.023741      -0.002609      -0.018945       0.030485       0.006582      -0.011246       0.008084      -0.026575      -0.012875      -0.022202       0.003630       0.018572              9.010143       9.956736       1.496669       2.574767       6.682627      -1.709267      10.391064           0.000127
          362              C      13.765557       1.163225       5.349120      -0.189287      30.114074 0.42111188E+03  0.98412274E+04                                 8.506969                            6.867192      -0.067404       1.975759                    0.998322      29.009446      83.688228       0.624111       0.419945      -1.059858       0.000627      -0.075025       0.030387       0.080948       0.026571      -0.011874      -0.012241      -0.068865      -0.074545      -0.036755      -0.022025       0.058780              9.537563      10.935048       2.943750       2.660606       9.361864       0.866051       8.315776           0.000907
          363              C      11.716514      19.660113       5.461953       0.105284      24.686025 0.32013921E+03  0.69881327E+04                                 7.488495                            6.051301       0.561173       2.218674                    0.999262      25.228761      70.412151       0.654175       0.428933      -1.053934      -0.012057      -0.043659      -0.009064       0.046191       0.004125       0.005018       0.012976       0.033571       0.053587      -0.029478       0.005802       0.023677              8.201898      11.322710      -0.882354      -0.786554       9.016545      -0.417404       4.266440           0.000284
          364              C      12.942596      17.999800       5.215392       0.116602      27.314948 0.33750410E+03  0.76156104E+04                                 8.427553                            6.485357      -0.411283       1.873708                    0.997589      28.122435      85.176776       0.580845       0.467326      -1.011201      -0.037158       0.029563       0.019064       0.051168      -0.037952       0.009095      -0.028056      -0.026847       0.086851      -0.055757      -0.000181       0.055939              9.327966       9.197110      -0.072297      -1.467110      13.714540      -0.062833       5.072247           0.009116
          365              C      13.447890      11.966325      12.501479       0.149281      23.857708 0.31210748E+03  0.68584475E+04                                 7.584424                            6.155415      -0.090852       1.999547                    0.997822      26.203735      76.567836       0.612270       0.455241      -1.024925       0.023404       0.001369      -0.049194       0.054495      -0.004556      -0.017075      -0.030579       0.083841      -0.084582      -0.060623       0.001250       0.059373              8.319628       5.240781      -1.642047       1.478055      10.393698      -1.822099       9.324405          -0.000050
          366              C      12.851569      12.906163      10.788088       0.073022      24.554694 0.31811609E+03  0.69952412E+04                                 7.573684                            6.106282       0.077193       2.056554                    0.995924      26.261570      75.744967       0.633709       0.439541      -1.038192       0.002370      -0.063576       0.020226       0.066758      -0.010460       0.003955       0.016054       0.081157      -0.058858      -0.043438      -0.008330       0.051768              8.281909       4.997488      -1.243444       1.125404       9.723349       0.895891      10.124889           0.003180
          367              C      12.801411      15.230600      11.596725      -0.189738      31.916888 0.43294359E+03  0.10273409E+05                                 9.017761                            7.061910      -0.432612       1.860102                    0.996053      30.058822      89.793982       0.597556       0.431961      -1.043667      -0.039446      -0.052340       0.033506       0.073608       0.008891       0.024452      -0.007501      -0.082229      -0.009160      -0.053179       0.008994       0.044185             10.639786      12.472327      -3.260517      -1.587664      12.586246       0.342528       6.860785           0.002826
          368              C      11.441574      15.743787      12.087758       0.106788      30.684274 0.39746159E+03  0.91289501E+04                                 8.720868                            6.768513       0.020759       2.027591                    0.999541      26.096154      73.935599       0.616961       0.432238      -1.055275       0.028874      -0.007218      -0.006145       0.030390      -0.018316      -0.029945       0.009317       0.063340      -0.060680      -0.032817      -0.026265       0.059083             10.168924      14.171310      -4.447097      -1.527690       6.726850       0.531527       9.608611           0.000007
          369              C      10.447705      16.007425      11.237331      -0.136017      30.076944 0.43652726E+03  0.10332656E+05                                 8.534580                            7.083832       0.051551       1.999427                    0.998394      29.521813      86.779460       0.600273       0.431079      -1.048966      -0.045873       0.006647       0.009640       0.047344       0.003503      -0.012945       0.005541      -0.031382       0.061427      -0.029949       0.005051       0.024898              9.352738      12.512771      -3.572588      -0.173355       6.370655       0.119598       9.174786          -0.000495
          370              C       9.236484      16.536713      11.676126      -0.145734      31.500124 0.47529139E+03  0.11506288E+05                                 8.875555                            7.444535      -0.121817       1.936280                    0.997950      30.469356      90.945312       0.578608       0.437267      -1.043942       0.038068      -0.016538      -0.018012       0.045245      -0.002634       0.012229      -0.007151       0.012063      -0.017066      -0.014914      -0.002616       0.017530              9.657613      11.986298      -3.629945      -1.624382       6.568999       0.868803      10.417542          -0.000358
          371              C       8.972691      16.659475      13.042659       0.116980      32.697206 0.40001553E+03  0.92085145E+04                                 9.110212                            6.794044      -0.077118       1.994416                    0.999603      26.173216      74.401263       0.614868       0.432724      -1.054270      -0.032243       0.007235       0.021114       0.039214      -0.018215      -0.029452       0.007203       0.048407      -0.021550      -0.027783      -0.022118       0.049901             10.919781      15.436755      -5.816087      -1.284866       7.780145       0.794248       9.542444          -0.000174
          372              C       9.960987      16.194588      13.874280      -0.160541      32.572027 0.43605747E+03  0.10303653E+05                                 8.926494                            7.016726       0.198682       2.033507                    0.999564      29.918681      87.450360       0.612212       0.423406      -1.055231       0.025130      -0.015767      -0.019062       0.035263       0.004927      -0.014086       0.010453       0.000466       0.107134      -0.027557      -0.013035       0.040592             10.026250      13.212112      -4.392117       0.293014       7.184380       0.427005       9.682259           0.000050
          373              C      11.142485      15.695488      13.456380      -0.155313      32.181272 0.45116294E+03  0.10786399E+05                                 8.926427                            7.187643      -0.113629       1.932882                    0.998470      30.527268      90.703054       0.596612       0.429409      -1.048144      -0.035024      -0.004093       0.003168       0.035404      -0.003631       0.018810       0.002476       0.025846       0.006829      -0.017510      -0.008967       0.026477              9.830051      11.704367      -3.781190      -1.451301       7.054340       0.822814      10.731446          -0.000098
          374              C       7.659297      17.104237      13.542050      -0.184206      31.397247 0.41461916E+03  0.97439832E+04                                 8.976030                            6.935930      -0.442331       1.864304                    0.996097      29.647708      88.470710       0.599001       0.435102      -1.040580       0.012534       0.040705      -0.038498       0.057412      -0.033914       0.013171      -0.038496      -0.062126       0.031803      -0.051560      -0.017360       0.068919             10.730803      13.294452      -5.281397      -1.008298      11.152946       0.147009       7.745012           0.003268
          375              C       5.948355      18.319788      12.242380       0.099287      24.547626 0.32853662E+03  0.72995837E+04                                 7.646712                            6.259277      -0.075458       2.004037                    0.996415      26.614261      77.741898       0.616447       0.447194      -1.031350      -0.034541       0.061238       0.004065       0.070425      -0.021795      -0.023077       0.024635       0.044775       0.086171      -0.048769      -0.006449       0.055217              8.414789      10.378054       0.387208       2.362059       9.073097      -1.149287       5.793215           0.002961
          376              C       6.892067       0.096600      12.108653       0.078036      27.258605 0.38162497E+03  0.88640487E+04                                 8.291463                            6.809870      -0.531487       1.808796                    0.998214      29.810798      91.077763       0.578680       0.455693      -1.019399      -0.039484      -0.019281       0.033720       0.055388       0.010378       0.013245       0.053774      -0.048867      -0.146528      -0.073512      -0.002076       0.075588              8.902799       8.144670      -0.138849       1.758475      12.122981      -2.234451       6.440747           0.013049
          377              C      15.738434       2.097025      19.242205       0.131689      23.331526 0.31512677E+03  0.69505286E+04                                 7.450507                            6.161910      -0.082808       1.989418                    0.998347      26.822061      78.854832       0.614606       0.451832      -1.025517       0.035985      -0.014192      -0.015480       0.041665       0.005655       0.030397       0.031702       0.002417      -0.015186      -0.042901      -0.003070       0.045971              8.005964       8.950642      -2.326796      -0.290935       8.638072      -2.241956       6.429177           0.000614
          378              C      17.376926       0.919712      19.361307       0.092148      23.071415 0.30117337E+03  0.65312149E+04                                 7.238821                            5.909635       0.211482       2.104797                    0.996316      25.809425      73.870912       0.649520       0.434847      -1.041216      -0.022512       0.040972      -0.048379       0.067276       0.038015      -0.012256       0.040227      -0.005940       0.019622      -0.062028       0.011808       0.050220              7.821528       9.407056      -1.247549      -1.938046       7.595383      -1.957508       6.462144           0.003827
          379              C      16.650565      19.458863       0.269545      -0.181062      29.154585 0.40674572E+03  0.94981852E+04                                 8.442565                            6.810263      -0.270129       1.915878                    0.996937      29.540948      87.418024       0.613412       0.427598      -1.046773      -0.038321       0.013883      -0.042420       0.058828      -0.018337       0.003044      -0.054224      -0.093372       0.077894      -0.063962      -0.021895       0.085857              9.412752       8.516135       2.641465       0.867080      11.794988      -1.116581       7.927134           0.003671
          380              C      15.699423      18.404312      20.698587       0.112161      29.800988 0.36914396E+03  0.83274095E+04                                 8.527273                            6.499527      -0.003084       2.024141                    0.999389      25.587090      71.959655       0.632693       0.429140      -1.056655       0.022673       0.023093       0.017196       0.036648       0.026614       0.028986       0.016362      -0.006159      -0.066491      -0.039757      -0.011881       0.051638              9.677525       9.549151       5.441189      -1.038060      11.006014       1.001875       8.477411          -0.000896
          381              C      14.729703      17.937412       0.620582      -0.137560      32.073075 0.41324464E+03  0.96941452E+04                                 8.993409                            6.921790       0.012034       1.982875                    0.998799      29.907122      88.880088       0.600541       0.434771      -1.041796      -0.018975      -0.022431      -0.012803       0.032049      -0.022917       0.001563       0.030804       0.044180       0.007973      -0.049640       0.013787       0.035852              9.908516       9.856265       5.121700      -1.346276      10.354663       0.772971       9.514619           0.003928
          382              C      13.903027      16.977450       0.200592      -0.181598      34.482752 0.48064537E+03  0.11794044E+05                                 9.533666                            7.531606      -0.439220       1.809860                    0.998198      33.039562     102.815916       0.564010       0.442570      -1.029725       0.017920       0.043509      -0.013544       0.048965      -0.000752      -0.018622       0.056664       0.074540      -0.125567      -0.088542       0.024744       0.063798             10.322781       9.474532       4.524328      -0.734328      11.208099       1.998288      10.285711           0.017435
          383              C      14.057216      16.413950      19.812639       0.101133      30.786986 0.41940991E+03  0.97727535E+04                                 8.776652                            6.989369       0.061146       2.038669                    0.999589      26.501175      75.862940       0.601810       0.436786      -1.051508      -0.021960      -0.020281      -0.005553       0.030404       0.040235       0.020088       0.029083       0.006027      -0.083125      -0.043381      -0.023494       0.066875              9.849956       8.704617       4.625183      -0.515782      12.022069       2.042356       8.823181           0.000919
          384              C      15.043655      16.856700      18.978929      -0.122974      29.282992 0.41474999E+03  0.96800156E+04                                 8.357735                            6.880884       0.132938       2.035320                    0.998208      28.874079      83.929512       0.613032       0.428088      -1.052136       0.048446       0.016981       0.004386       0.051523      -0.011055       0.005789       0.007946       0.006266      -0.007004      -0.016939       0.004279       0.012661              8.981007       8.808376       4.154982      -1.022231       9.932663       0.927917       8.201980          -0.000855
          385              C      15.857327      17.862950      19.488767      -0.123190      30.169672 0.42241640E+03  0.99399061E+04                                 8.618754                            7.010862      -0.085936       1.960224                    0.998623      29.381722      86.769280       0.596529       0.436348      -1.043359      -0.020043      -0.051571      -0.013961       0.057063      -0.013993      -0.004028      -0.012285       0.010330      -0.026528      -0.022235       0.002315       0.019920              9.261774       8.840004       4.040445      -0.739756       9.995002       2.006263       8.950315           0.002295
          386              C      13.041054      15.389588      19.323696      -0.184504      31.922305 0.42458445E+03  0.99908229E+04                                 8.973974                            6.952586      -0.261800       1.916297                    0.996840      29.496292      86.740969       0.609690       0.426933      -1.050418       0.066448      -0.042860       0.005773       0.079282      -0.024420      -0.024844       0.006998      -0.032457      -0.025243      -0.038560      -0.002257       0.040817             10.769058       7.823016      -0.029529       0.798259      17.714912       0.740271       6.769247           0.000746
          387              C      14.347017      12.326563      18.322826       0.137377      26.781780 0.32494793E+03  0.72255256E+04                                 8.241316                            6.303680      -0.185210       1.963465                    0.997040      26.787209      79.186135       0.600682       0.458570      -1.021279       0.001463      -0.000516       0.059666       0.059686       0.019733       0.022834       0.043427       0.040159      -0.123472      -0.069259       0.005088       0.064171              9.321397       5.381176      -2.513023      -1.367044      11.555876       1.538170      11.027138           0.004051
          388              C      13.834292      13.127538      20.100990       0.081603      25.962172 0.31484956E+03  0.68961188E+04                                 7.845057                            6.045073       0.237570       2.104016                    0.997795      26.155112      74.953020       0.642500       0.435243      -1.042172       0.022182      -0.040799      -0.023478       0.052037       0.022096      -0.006660      -0.007689       0.056714      -0.031945      -0.031916      -0.010817       0.042733              8.927689       4.378074      -1.528757      -0.378121      11.457183      -1.156490      10.947811           0.001792
          389              C       0.605610       5.186212      18.289393       0.108712      24.671244 0.30339010E+03  0.65560116E+04                                 7.570412                            5.936579       0.443132       2.194646                    0.998155      24.879010      69.844219       0.650677       0.435615      -1.046369      -0.002601      -0.045704      -0.014264       0.047949       0.007894      -0.022121      -0.013514       0.054955       0.057212      -0.040255      -0.003255       0.043510              8.471479       8.128399      -1.459080       3.363859      10.394700      -0.319543       6.891339          -0.002293
          390              C       1.566041       3.443388      18.815948       0.107586      27.375344 0.35430626E+03  0.80729608E+04                                 8.418610                            6.630583      -0.354816       1.890714                    0.997466      28.192921      85.134156       0.577692       0.465324      -1.014729      -0.026408       0.030860      -0.000736       0.040624      -0.006904      -0.004618      -0.040391      -0.019481      -0.122294      -0.059767       0.010842       0.048925              9.365535       8.252088      -1.384659       2.016559      13.359943       1.543428       6.484573           0.007456
          391              C       2.000743       6.784138      19.624584      -0.173036      28.232062 0.39613341E+03  0.91845039E+04                                 8.227405                            6.710724      -0.253362       1.926200                    0.997061      29.131134      85.747413       0.619674       0.426313      -1.048123      -0.019969      -0.063687       0.013870       0.068171       0.037526       0.005157       0.014728      -0.031252      -0.003989      -0.040400      -0.005744       0.046144              9.084703       7.110288       0.549110      -0.145092       9.370505       2.053198      10.773316           0.004565
          392              C       1.673788       6.929037       0.169249       0.103459      31.367116 0.42670535E+03  0.99955450E+04                                 8.888481                            7.073387      -0.036429       2.006523                    0.999518      26.685640      76.840392       0.594661       0.439702      -1.048727       0.013171      -0.018533      -0.035708       0.042332       0.009768      -0.019312       0.006266       0.012621       0.138898      -0.037620      -0.014262       0.051881              9.858850       9.516586      -1.808543      -0.727596       5.785260       2.225164      14.274704           0.000715
          393              C       2.637934       6.643263       1.172209      -0.137459      32.331883 0.47542299E+03  0.11528031E+05                                 9.022291                            7.431569      -0.131436       1.927148                    0.998030      30.855134      92.636373       0.579855       0.435624      -1.043315      -0.018389       0.006886       0.024161       0.031134       0.030261      -0.031339       0.018204       0.021453      -0.030503      -0.053572       0.010374       0.043198              9.672585      10.504269      -1.627658       0.254782       5.882576       1.618051      12.630911           0.004504
          394              C       2.402006       6.870675       2.503221      -0.157407      32.214297 0.47197123E+03  0.11387361E+05                                 8.921069                            7.360239       0.001455       1.975724                    0.997789      30.347993      89.950784       0.589792       0.430427      -1.049771      -0.004798       0.002337      -0.021129       0.021793       0.035782       0.009422      -0.007614       0.012111       0.099005      -0.054412       0.019454       0.034958              9.599411      11.433211      -1.863275      -1.042037       5.994522       1.747900      11.370499           0.005417
          395              C       1.097901       7.295313       2.896047       0.114087      29.318701 0.40411994E+03  0.93161667E+04                                 8.401872                            6.814215       0.051164       2.036141                    0.999586      26.107911      73.992632       0.616633       0.430876      -1.056600       0.004996      -0.013403       0.033502       0.036428       0.001388      -0.013145       0.007614       0.013815       0.177129      -0.037479      -0.024172       0.061651              9.228783      10.074348      -1.937196      -1.212473       5.351600       1.848551      12.260401          -0.000032
          396              C       0.139327       7.500587       1.970398      -0.162965      29.954934 0.46087323E+03  0.11061700E+05                                 8.482176                            7.266799       0.017449       1.976631                    0.998893      30.390463      90.055902       0.593922       0.429671      -1.049468      -0.007414      -0.029202      -0.055632       0.063266      -0.005152      -0.002194      -0.007859       0.035339      -0.055422      -0.023171      -0.004497       0.027667              8.859776       9.245675      -1.291748      -0.154516       5.117367       1.127755      12.216286          -0.000422
          397              C       0.430986       7.383863       0.612223      -0.138082      31.724175 0.47467084E+03  0.11526470E+05                                 8.914353                            7.438190      -0.261298       1.885738                    0.997648      31.079161      93.940601       0.577071       0.437092      -1.040517      -0.020300      -0.018264       0.053487       0.060054       0.015497       0.008874       0.028148       0.030474      -0.046985      -0.040185       0.002309       0.037876              9.474675      10.113026      -2.292535      -0.948308       5.875252       1.208302      12.435748           0.007949
          398              C       0.880550       7.500587       4.341981      -0.177117      27.408605 0.38434666E+03  0.88050234E+04                                 7.979058                            6.546313      -0.074043       1.986746                    0.997879      28.408073      81.923169       0.639436       0.418121      -1.057904      -0.048579       0.014116      -0.028120       0.057878      -0.054537      -0.005741       0.007014       0.065200      -0.136476      -0.047595      -0.039229       0.086824              8.817884       9.444386      -1.894205      -2.069851       7.371803       1.787552       9.637463           0.000122
          399              C      16.267879       8.416275       5.113007       0.189268      21.904703 0.28847730E+03  0.62135183E+04                                 7.213146                            5.975629      -0.199386       1.988309                    0.996397      24.927295      72.032495       0.612623       0.464181      -1.020301       0.026842       0.050292      -0.012381       0.058336       0.019585       0.007255      -0.003480      -0.005614       0.084979      -0.034902       0.005437       0.029465              7.692863      10.488217      -0.512702      -2.108662       7.701527       0.086419       4.888844          -0.000256
          400              C      17.874789       9.499000       4.607348       0.130376      21.462934 0.27270080E+03  0.57205075E+04                                 6.798571                            5.580302       0.656331       2.276341                    0.997818      23.847503      65.314785       0.681864       0.428213      -1.054039      -0.053412       0.010871       0.018932       0.057702       0.001628      -0.005237       0.007687       0.004700       0.018216      -0.010792      -0.000520       0.011312              7.254425       9.242455      -0.275867      -1.871025       8.194047       0.316048       4.326775           0.000165
          401              C       8.082853      19.161012      20.489637       0.088315      24.625668 0.30236749E+03  0.65818088E+04                                 7.552360                            5.908240       0.135321       2.063233                    0.998030      26.611858      77.004605       0.649955       0.432925      -1.039486      -0.041915      -0.012860      -0.007261       0.044440       0.002469      -0.018572      -0.049193      -0.064854       0.000520      -0.048329      -0.021341       0.069670              8.353553      10.243235      -1.093547      -0.472583       6.046391       3.076330       8.771034           0.005214
          402              C       6.836336      18.448588      18.960123       0.125156      27.237636 0.34813788E+03  0.78615962E+04                                 8.328049                            6.538012      -0.265316       1.934416                    0.996816      27.127341      80.339859       0.589081       0.460438      -1.022077       0.004629       0.023794       0.044166       0.050381      -0.001347       0.008907      -0.026912      -0.000689       0.073028      -0.026847      -0.013211       0.040058              9.230359      13.310275      -0.415264       1.991956       5.500244       1.854345       8.880558           0.003750
          403              C      10.219208      18.003825      19.699806      -0.183155      30.027654 0.38959117E+03  0.89593777E+04                                 8.515336                            6.597656      -0.061508       1.982833                    0.998748      28.735161      83.143707       0.635676       0.418988      -1.056894      -0.048885       0.027883      -0.042362       0.070439      -0.006687       0.015238       0.021173       0.047937      -0.048364      -0.040543       0.004091       0.036452              9.990488      15.164901      -1.525097      -3.032343       6.845485      -0.470981       7.961076           0.000997
          404              C      11.107188      18.448588      18.609087       0.109622      29.125073 0.37970823E+03  0.86441238E+04                                 8.428372                            6.641476      -0.088679       1.995296                    0.999596      25.941844      73.784517       0.617625       0.435623      -1.050539      -0.005115      -0.027734       0.027448       0.039354       0.006916      -0.039786      -0.018452       0.036785       0.053410      -0.036278      -0.021361       0.057638              9.429689      10.861402       2.698906      -3.698290       7.388924       0.461139      10.038741          -0.000186
          405              C      11.950584      19.460875      18.774158      -0.138644      28.185123 0.40084354E+03  0.93009623E+04                                 8.122214                            6.757564       0.125058       2.025718                    0.998865      29.158971      85.254975       0.617898       0.427205      -1.049856       0.042549       0.008358      -0.016170       0.046279      -0.010885       0.004907       0.002714      -0.011414       0.042837      -0.020337       0.005146       0.015191              8.591384       9.982889       2.254806      -2.781716       7.829654       1.044075       7.961609          -0.000359
          406              C      12.903584      19.635963      17.846419      -0.141018      29.155657 0.41993927E+03  0.98911199E+04                                 8.447704                            7.022169      -0.168537       1.929219                    0.998275      29.800830      88.751430       0.590554       0.440339      -1.038458      -0.016827      -0.009431       0.041225       0.045515       0.006148       0.007613      -0.002964       0.018274      -0.057394      -0.021394      -0.000223       0.021617              8.975843      10.184809       2.208821      -3.085405       7.553337       1.255011       9.189382          -0.000340
          407              C      12.953742      18.869200      16.782864       0.133009      28.635267 0.36555085E+03  0.82371694E+04                                 8.308238                            6.506491      -0.156887       1.975751                    0.999525      25.559666      72.155517       0.625891       0.434287      -1.052109       0.031444      -0.015024      -0.023064       0.041790       0.002954      -0.042361      -0.004087       0.039633       0.028089      -0.030378      -0.024637       0.055016              9.270751      11.207526       2.923252      -3.217294       7.413355       1.213769       9.191372           0.000367
          408              C      11.991453      17.965588      16.546750      -0.148400      30.014240 0.39057805E+03  0.89719626E+04                                 8.398870                            6.614398       0.231811       2.057030                    0.999738      28.753640      82.674024       0.634779       0.420053      -1.058083      -0.008746      -0.014909       0.025933       0.031165      -0.017712       0.000809       0.011944      -0.008753       0.001647      -0.021682      -0.000285       0.021968              9.199104      10.357799       2.934331      -1.995328       7.567084       1.695739       9.672431           0.000031
          409              C      11.038453      17.778425      17.434788      -0.159046      29.607703 0.40956746E+03  0.95601724E+04                                 8.403157                            6.834382       0.006285       1.978303                    0.999204      29.714735      87.302872       0.613566       0.427666      -1.048971       0.023762       0.002585      -0.018934       0.030493       0.006581       0.011254      -0.008080      -0.026545      -0.012857      -0.022199       0.003645       0.018554              9.010061       9.956917       1.496827      -2.574409       6.682609       1.709216      10.390658           0.000084
          410              C      14.099943      18.961775      15.796620      -0.189289      30.113879 0.42110851E+03  0.98411382E+04                                 8.506963                            6.867195      -0.067337       1.975783                    0.998322      29.009366      83.688211       0.624107       0.419948      -1.059855      -0.000633       0.075012       0.030404       0.080942       0.026583       0.011892       0.012240      -0.068915      -0.074616      -0.036791      -0.022027       0.058818              9.537571      10.935179       2.943947      -2.660525       9.361820      -0.866011       8.315715           0.000802
          411              C      16.148986       0.464887      15.909453       0.105302      24.686590 0.32015105E+03  0.69884892E+04                                 7.488858                            6.051629       0.561151       2.218678                    0.999261      25.228813      70.413888       0.654119       0.428964      -1.053910       0.012065       0.043658      -0.009017       0.046183       0.004119      -0.005013      -0.012972       0.033590       0.053408      -0.029461       0.005832       0.023629              8.202357      11.323214      -0.881813       0.786480       9.017196       0.417560       4.266662           0.000226
          412              C      14.922904       2.125200      15.662892       0.116621      27.307172 0.33739405E+03  0.76122474E+04                                 8.425129                            6.483711      -0.409238       1.874411                    0.997597      28.114977      85.139793       0.581018       0.467241      -1.011281       0.037137      -0.029489       0.019092       0.051120      -0.037919      -0.009077       0.027761      -0.027054       0.087162      -0.055764       0.000047       0.055717              9.325264       9.194321      -0.072025       1.466479      13.710673       0.063007       5.070797           0.009006
          413              C      14.417610       8.158675       2.053978       0.149177      23.858740 0.31212727E+03  0.68588468E+04                                 7.584168                            6.155267      -0.090159       1.999749                    0.997831      26.202837      76.559757       0.612341       0.455191      -1.024975      -0.023179      -0.001418      -0.049074       0.054291      -0.004346       0.017024       0.030637       0.083819      -0.084088      -0.060584       0.001305       0.059278              8.319329       5.240143      -1.641583      -1.477827      10.393624       1.821772       9.324219           0.000006
          414              C      15.013931       7.218838       0.340589       0.073191      24.554352 0.31810921E+03  0.69952058E+04                                 7.574341                            6.106725       0.075901       2.056155                    0.995925      26.262025      75.752344       0.633593       0.439614      -1.038126      -0.002254       0.063633       0.020288       0.066827      -0.010466      -0.003938      -0.016052       0.081340      -0.059071      -0.043494      -0.008399       0.051892              8.282759       4.997795      -1.243341      -1.125566       9.724737      -0.896379      10.125744           0.003318
          415              C      15.064089       4.894400       1.149225      -0.189698      31.913668 0.43290291E+03  0.10272138E+05                                 9.017023                            7.061507      -0.432346       1.860214                    0.996054      30.056496      89.783862       0.597586       0.431952      -1.043678       0.039398       0.052368       0.033491       0.073595       0.008897      -0.024486       0.007487      -0.081975      -0.009500      -0.053086       0.008974       0.044112             10.638643      12.470011      -3.259486       1.587643      12.585517      -0.342923       6.860402           0.002931
          416              C      16.423926       4.381212       1.640258       0.106868      30.680682 0.39741766E+03  0.91276502E+04                                 8.720132                            6.768144       0.020905       2.027666                    0.999540      26.094097      73.927570       0.616980       0.432238      -1.055279      -0.028870       0.007237      -0.006164       0.030394      -0.018282       0.029925      -0.009339       0.063253      -0.060676      -0.032822      -0.026203       0.059026             10.167717      14.168563      -4.446296       1.527656       6.726351      -0.531710       9.608236           0.000103
          417              C      17.417795       4.117575       0.789831      -0.135918      30.070898 0.43643203E+03  0.10329716E+05                                 8.533230                            7.082975       0.051954       1.999622                    0.998394      29.516846      86.758618       0.600328       0.431068      -1.048985       0.045895      -0.006593       0.009604       0.047350       0.003518       0.012900      -0.005605      -0.031464       0.061345      -0.029961       0.005078       0.024882              9.350966      12.509598      -3.571792       0.172987       6.369977      -0.119793       9.173323          -0.000384
          418              C       0.052016       3.588287       1.228626      -0.145788      31.502635 0.47533922E+03  0.11507719E+05                                 8.875892                            7.444805      -0.121746       1.936269                    0.997952      30.471174      90.951408       0.578610       0.437254      -1.043951      -0.038099       0.016526      -0.018088       0.045297      -0.002647      -0.012341       0.007078       0.011992      -0.016697      -0.014865      -0.002710       0.017575              9.657822      11.985054      -3.629896       1.623701       6.569631      -0.869203      10.418779          -0.000234
          419              C       0.315809       3.465525       2.595159       0.116854      32.701205 0.40007863E+03  0.92102886E+04                                 9.110534                            6.794357      -0.077562       1.994223                    0.999603      26.175868      74.409002       0.614887       0.432696      -1.054292       0.032207      -0.007310       0.021136       0.039211      -0.018296       0.029496      -0.007227       0.048468      -0.021465      -0.027864      -0.022128       0.049992             10.919889      15.433780      -5.816671       1.285028       7.781871      -0.794937       9.544015          -0.000088
          420              C      17.904513       3.930413       3.426780      -0.160528      32.572047 0.43606210E+03  0.10303805E+05                                 8.926507                            7.016804       0.198590       2.033476                    0.999564      29.918938      87.451725       0.612203       0.423410      -1.055226      -0.025154       0.015749      -0.019063       0.035273       0.004896       0.014083      -0.010444       0.000395       0.107188      -0.027533      -0.013072       0.040605             10.026093      13.210597      -4.392166      -0.292624       7.184941      -0.427083       9.682741           0.000172
          421              C      16.723015       4.429512       3.008880      -0.155268      32.179432 0.45113494E+03  0.10785581E+05                                 8.926151                            7.187479      -0.113747       1.932867                    0.998469      30.526190      90.699763       0.596611       0.429416      -1.048138       0.035027       0.004106       0.003175       0.035410      -0.003619      -0.018791      -0.002493       0.025787       0.006783      -0.017492      -0.008946       0.026438              9.829650      11.702965      -3.780965       1.451312       7.054417      -0.822933      10.731568           0.000047
          422              C       1.629203       3.020763       3.094550      -0.184244      31.407451 0.41475982E+03  0.97475909E+04                                 8.977603                            6.937074      -0.440881       1.864733                    0.996115      29.643794      88.444856       0.598988       0.435098      -1.040639      -0.012491      -0.040689      -0.038477       0.057377      -0.033517      -0.013284       0.038457      -0.061705       0.030863      -0.050948      -0.017691       0.068639             10.733007      13.296363      -5.285434       1.009925      11.155351      -0.147604       7.747306           0.003347
          423              C       3.340145       1.805213       1.794881       0.098948      24.549554 0.32871688E+03  0.73035186E+04                                 7.644491                            6.259484      -0.069538       2.005915                    0.996449      26.603439      77.672662       0.616751       0.446978      -1.031625       0.034665      -0.061154       0.004209       0.070421      -0.021279       0.023120      -0.024366       0.043996       0.084781      -0.047879      -0.006795       0.054674              8.411608      10.373805       0.381643      -2.361540       9.067640       1.150106       5.793378           0.002999
          424              C       2.396433      20.028400       1.661153       0.078116      27.253462 0.38157428E+03  0.88625163E+04                                 8.290303                            6.809412      -0.531469       1.808848                    0.998213      29.807235      91.063010       0.578704       0.455692      -1.019406       0.039493       0.019261       0.033770       0.055418       0.010394      -0.013232      -0.053768      -0.048828      -0.146537      -0.073509      -0.002065       0.075574              8.901250       8.144344      -0.140241      -1.758933      12.118895       2.234101       6.440511           0.013157
          425              N       7.635147       8.096287       2.185617      -0.269088      33.729403 0.53249151E+03  0.13002601E+05                                 8.788859                            7.532904       0.007610       2.018350                    0.999235      28.643904      80.490026       0.627690       0.399617      -1.089051      -0.038038       0.053619      -0.072257       0.097688       0.056565      -0.023841       0.026076       0.022937      -0.126431      -0.074792      -0.004030       0.078823              9.491245       9.717836       0.313593       1.984508       9.635079      -3.180734       9.120820          -0.027303
          426              N       6.150845       8.772488       0.668640      -0.314546      29.885346 0.50848848E+03  0.12147662E+05                                 7.800031                            7.135941       0.802819       2.241023                    0.999495      28.932585      77.741212       0.682719       0.375537      -1.117619       0.204216      -0.003117       0.137514       0.246219       0.093858      -0.139062      -0.044931      -0.161440      -0.144183      -0.196380       0.000770       0.195610              7.957924       7.972352       1.143473       0.684813       9.119625      -2.076717       6.781796          -0.002842
          427              N       7.278469       9.525163       0.610134       0.191089      23.672762 0.28749895E+03  0.59844783E+04                                 6.947137                            5.454181       0.142341       2.161514                    0.999463      21.445818      54.641388       0.758336       0.388020      -1.103199      -0.057405       0.021578      -0.015757       0.063319       0.033963       0.022364      -0.066417      -0.049198      -0.022778      -0.082675       0.001503       0.081172              7.813700       5.975265      -0.124545       1.050502      10.361081      -4.234664       7.104753          -0.000524
          428              N       4.986067      18.205075       1.274595      -0.262546      37.432037 0.52395510E+03  0.12703488E+05                                 9.378506                            7.417880       0.086937       2.045605                    0.999477      28.253839      78.322331       0.641476       0.393819      -1.096399      -0.028947      -0.077816       0.048996       0.096404      -0.014732       0.039211       0.055102       0.027860       0.098392      -0.077300       0.002454       0.074846             10.911587       5.827731       1.867183       0.051378      15.163314      -2.621556      11.743716           0.044391
          429              N       4.605238      16.689663       2.929479      -0.290422      34.311317 0.52181769E+03  0.12606988E+05                                 8.801568                            7.382883       0.661850       2.203377                    0.999426      29.120050      79.921434       0.647216       0.391710      -1.100638       0.017125       0.085881      -0.227696       0.243955       0.032843       0.027216       0.162736      -0.044617      -0.297253      -0.197612       0.015887       0.181725              9.603348       5.436975       2.030401      -0.021356      13.231808       0.712380      10.141262           0.007582
          430              N       4.293145      16.186538       1.736375       0.167383      26.665523 0.27753749E+03  0.56924311E+04                                 7.407704                            5.216348       0.470022       2.266174                    0.999343      21.231806      52.664074       0.812245       0.367657      -1.124843       0.004136      -0.033326       0.048054       0.058625       0.049726       0.010884       0.012708      -0.108058       0.002536      -0.074267      -0.002054       0.076321              9.335558       4.413355       2.819605       0.041940      16.835563      -0.221231       6.757755           0.000838
          431              N       9.834664       6.170325       2.808288      -0.287021      39.499086 0.58083179E+03  0.14565539E+05                                 9.940972                            7.991759      -0.167951       1.943667                    0.999027      30.208552      87.409322       0.592331       0.412350      -1.075272       0.053121      -0.067722      -0.078038       0.116181       0.039986      -0.014461      -0.061097      -0.065648      -0.166272      -0.081767      -0.021628       0.103395             11.168741      11.113695      -0.965586      -3.938016      13.839753       2.182410       8.552774          -0.020429
          432              N      11.532602       5.699400       1.402055      -0.274918      31.609824 0.50177486E+03  0.11948350E+05                                 8.187780                            7.146505       0.934012       2.309796                    0.999449      27.981465      75.080630       0.673903       0.381689      -1.113010      -0.168334      -0.032558       0.143034       0.223283       0.024123       0.084352       0.004897      -0.251700      -0.243746      -0.168189      -0.001315       0.169504              8.734422       8.669897       0.395579      -2.010677      10.843338       1.547942       6.690030          -0.000641
          433              N      10.891695       4.614663       1.765628       0.170128      23.348807 0.27413392E+03  0.56068749E+04                                 6.702741                            5.191404       0.548935       2.294475                    0.999394      21.156583      52.451938       0.812288       0.368670      -1.123754       0.041149       0.002447      -0.033466       0.053096      -0.011219      -0.041948       0.027359      -0.091673      -0.110421      -0.075596      -0.000477       0.076074              7.634959       5.977175      -1.109210      -2.262328      10.617485       2.795295       6.310217           0.000032
          434              N       7.360207       0.410550      16.011838      -0.175601      26.204762 0.34929631E+03  0.77823811E+04                                 7.762195                            6.317682      -0.524707       1.902128                    0.995823      25.709416      72.183522       0.641556       0.428502      -1.055577       0.018381       0.039898      -0.008522       0.044748      -0.055864       0.016631      -0.008649       0.037802      -0.087857      -0.044892      -0.031971       0.076863              8.516120      10.631821       3.003130       1.966909       9.832206       0.881036       5.084331          -0.000073
          435              N       7.845067       2.584050      15.823783      -0.232789      27.195024 0.43232013E+03  0.99008858E+04                                 7.347651                            6.590328       0.849583       2.295226                    0.999658      26.842065      70.233340       0.709901       0.376738      -1.118590       0.014627      -0.184431       0.033840       0.188079      -0.032480       0.053014       0.031260       0.312468       0.007680      -0.168985      -0.004050       0.173035              7.604776       9.130384       1.390427       2.068995       8.193778       0.232333       5.490166          -0.000163
          436              N       8.926248       1.831375      16.264668       0.169612      24.182151 0.28346742E+03  0.58342918E+04                                 6.912645                            5.311532       0.255295       2.199344                    0.998828      21.030360      51.946891       0.797358       0.373222      -1.122657       0.010070       0.061717       0.004645       0.062705       0.014419       0.048945      -0.003164       0.030617      -0.221546      -0.091145       0.018972       0.072173              7.970844      10.692143       3.676743       2.982638       8.174178       1.577489       5.046211           0.000197
          437              N      16.147128      11.010388       0.766847      -0.271065      36.960949 0.53834680E+03  0.13148791E+05                                 9.313441                            7.524909       0.112181       2.044653                    0.999582      28.680512      79.949920       0.635786       0.394432      -1.095336       0.077758       0.063873       0.046676       0.110927      -0.041616      -0.060489       0.000061      -0.012922       0.083588      -0.078882       0.002725       0.076157             10.587240      14.914493       1.972258       1.757160       6.906893       2.623352       9.940333           0.044757
          438              N      17.311906      12.213863       2.244123      -0.285129      32.916573 0.51556332E+03  0.12403070E+05                                 8.513680                            7.300043       0.644836       2.197920                    0.999636      28.976370      79.038933       0.656839       0.387615      -1.104896      -0.053470      -0.129592      -0.198538       0.243044      -0.029108      -0.118439      -0.081112       0.216979      -0.117706      -0.180502      -0.009464       0.189966              9.086444      13.672554       1.394263      -0.045197       5.876361       1.440015       7.710418           0.005670
          439              N      18.105144      11.779162       1.249521       0.153688      26.557822 0.28450272E+03  0.58609037E+04                                 7.349489                            5.266311       0.544612       2.286560                    0.999134      21.333175      52.717678       0.813336       0.365559      -1.128502       0.017937       0.046096       0.030751       0.058242       0.032872      -0.018500       0.043231       0.127638      -0.057792      -0.091903       0.009781       0.082122              9.021097      15.681508       3.329735       1.774938       5.353338       1.563884       6.028446           0.001292
          440              N       6.886494       8.271375       4.906146      -0.274564      37.689653 0.56248926E+03  0.13966492E+05                                 9.586594                            7.826305      -0.069797       1.981872                    0.999210      29.615040      84.744849       0.604091       0.408348      -1.079931      -0.084442       0.071053       0.009178       0.110739       0.095154      -0.009095       0.027667      -0.029349      -0.051457      -0.095720      -0.011020       0.106740             10.593979      13.062117      -1.337669      -2.829641      12.090501       1.297275       6.629318          -0.024901
          441              N       4.796581       8.863050       5.543444      -0.279673      30.690511 0.48494610E+03  0.11455009E+05                                 7.996007                            6.985586       0.730764       2.226490                    0.999679      28.349526      75.880495       0.687164       0.377349      -1.115665       0.224366       0.020261      -0.053731       0.231599       0.035227       0.054833      -0.019111      -0.354186      -0.017986      -0.194508       0.009924       0.184584              8.344692       8.766937      -1.471305      -1.207188      10.641354      -0.148866       5.625784          -0.000229
          442              N       5.567527       9.937725       5.263451       0.139181      24.483908 0.29058065E+03  0.60135318E+04                                 6.901451                            5.323817       0.446573       2.249737                    0.999137      21.582665      53.331602       0.809156       0.365772      -1.129144      -0.058823      -0.009918      -0.020247       0.062996      -0.029094      -0.019223      -0.031754      -0.062158      -0.287432      -0.106204       0.012909       0.093295              7.871554       9.272133      -3.487089      -0.151215      10.385632      -0.534192       3.956898           0.000097
          443              N       5.396618       1.616038      20.103079      -0.287554      36.827347 0.55620327E+03  0.13682295E+05                                 9.238210                            7.639850       0.179355       2.066563                    0.999552      28.805626      80.319027       0.632722       0.393521      -1.097083      -0.014453       0.094442      -0.047560       0.106724       0.026611       0.036252       0.063889       0.034651       0.107141      -0.073148      -0.021288       0.094436             10.251070       6.115092       1.386526       0.612142      13.601105      -1.976713      11.037013           0.043527
          444              N       5.216422       3.153587      18.454464      -0.303528      33.663279 0.57335279E+03  0.14190100E+05                                 8.722306                            7.798208       0.431470       2.129151                    0.998577      29.659652      82.541744       0.622219       0.397740      -1.095823       0.024275      -0.094236       0.207195       0.228909       0.073026      -0.005853       0.149393      -0.105026      -0.214365      -0.173370      -0.021617       0.194987              9.153634       6.645686       1.712948       0.902578      11.895474       0.707482       8.919742           0.007901
          445              N       5.600966       3.725137      19.649658       0.198221      24.668510 0.28602296E+03  0.59546824E+04                                 7.130275                            5.421637       0.074424       2.136085                    0.999562      21.511623      55.072224       0.763409       0.385382      -1.103489      -0.009321       0.031864      -0.046189       0.056882       0.029365       0.032187       0.007209      -0.144977      -0.000871      -0.088534       0.007851       0.080683              8.312785       4.807096       2.243416       0.346272      13.901666      -0.738963       6.229592           0.001004
          446              N      12.814415       9.507050      19.591152      -0.280292      37.864448 0.59141908E+03  0.14833824E+05                                 9.587297                            7.983351      -0.088813       1.978012                    0.998850      29.615279      84.497675       0.604285       0.404116      -1.085395      -0.070587      -0.035984      -0.079579       0.112296      -0.038239      -0.037174      -0.010683      -0.067848      -0.038311      -0.070311       0.012273       0.058038             10.769055      12.437245       1.520366       3.798348      11.374497       2.508890       8.495424           0.050955
          447              N      10.837822       9.378250      18.542223      -0.308219      31.717407 0.53200972E+03  0.12878908E+05                                 8.213860                            7.352261       0.672332       2.200404                    0.999794      29.226610      79.552650       0.664038       0.381025      -1.111425       0.230528      -0.063269       0.084074       0.253406       0.018903      -0.083901       0.056672      -0.336902      -0.042874      -0.203793       0.012517       0.191276              8.561803       8.465780       0.954955       1.819079      10.468061       1.359225       6.751566           0.005988
          448              N      11.460151       8.204963      18.517149       0.231024      24.089463 0.28362502E+03  0.58962239E+04                                 7.081319                            5.432206      -0.062616       2.097927                    0.999189      21.238257      54.449990       0.755157       0.390157      -1.099373      -0.039776       0.017086      -0.045308       0.062665       0.017945       0.030586       0.045345      -0.054833      -0.107938      -0.064877      -0.010914       0.075791              8.293448       9.184035       3.281714       2.565522      10.144741       2.372264       5.551567           0.002178
          449              N       1.653353      12.028713      12.633117      -0.271173      33.766656 0.53319475E+03  0.13024291E+05                                 8.792788                            7.535427       0.012240       2.019397                    0.999214      28.674464      80.594347       0.627880       0.399357      -1.089209       0.038434      -0.053641      -0.072437       0.097988       0.056482       0.024416      -0.026236       0.022555      -0.125623      -0.075149      -0.003431       0.078580              9.495914       9.725865       0.316868      -1.984280       9.640418       3.181856       9.121458           0.019567
          450              N       3.137655      11.352513      11.116140      -0.315884      29.951458 0.50986679E+03  0.12189383E+05                                 7.812181                            7.145807       0.801405       2.239968                    0.999493      28.970093      77.881526       0.682188       0.375558      -1.117553      -0.204725       0.003504       0.137831       0.246824       0.094224       0.139515       0.044616      -0.161699      -0.144655      -0.197041       0.001082       0.195960              7.971076       7.983966       1.146541      -0.685536       9.137190       2.082386       6.792073           0.000812
          451              N       2.010031      10.599837      11.057634       0.190992      23.685773 0.28761757E+03  0.59878444E+04                                 6.950543                            5.455686       0.141508       2.161136                    0.999467      21.453058      54.672263       0.758117       0.388074      -1.103109       0.057361      -0.021451      -0.015711       0.063224       0.033929      -0.022234       0.066528      -0.049574      -0.022827      -0.082643       0.001236       0.081407              7.818530       5.978338      -0.123735      -1.050908      10.368578       4.238321       7.108674          -0.000181
          452              N       4.302433       1.919925      11.722095      -0.262583      37.434904 0.52399615E+03  0.12704746E+05                                 9.379040                            7.418193       0.086881       2.045566                    0.999477      28.254960      78.326526       0.641459       0.393821      -1.096396       0.028958       0.077843       0.048998       0.096431      -0.014758      -0.039218      -0.055098       0.027894       0.098393      -0.077322       0.002483       0.074839             10.912643       5.827972       1.867321      -0.051237      15.166109       2.622614      11.743848           0.044359
          453              N       4.683262       3.435338      13.376979      -0.290500      34.318234 0.52194248E+03  0.12610836E+05                                 8.802945                            7.383900       0.661480       2.203220                    0.999425      29.123049      79.933953       0.647149       0.391724      -1.100621      -0.017157      -0.085872      -0.227747       0.244002       0.032830      -0.027220      -0.162755      -0.044630      -0.297412      -0.197660       0.015914       0.181746              9.605128       5.437724       2.030925       0.021381      13.235680      -0.712463      10.141982           0.007525
          454              N       4.995355       3.938463      12.183874       0.167399      26.667112 0.27754532E+03  0.56926525E+04                                 7.408130                            5.216460       0.469688       2.266057                    0.999343      21.232177      52.665903       0.812225       0.367662      -1.124835      -0.004167       0.033323       0.048054       0.058625       0.049706      -0.010892      -0.012705      -0.108041       0.002536      -0.074249      -0.002053       0.076302              9.336713       4.413677       2.820005      -0.041939      16.838871       0.221254       6.757592           0.000805
          455              N      18.030836      13.954675      13.255788      -0.284656      39.483242 0.58052710E+03  0.14558550E+05                                 9.944635                            7.994503      -0.178919       1.940584                    0.999021      30.199953      87.436637       0.591587       0.412849      -1.074757      -0.051840       0.067140      -0.077913       0.115176       0.039370       0.015282       0.061476      -0.065490      -0.170233      -0.083002      -0.020814       0.103815             11.172393      11.119825      -0.966512       3.939685      13.842487      -2.182241       8.554867           0.037285
          456              N      16.332898      14.425600      11.849554      -0.272857      31.559850 0.50074387E+03  0.11918013E+05                                 8.181503                            7.140996       0.931855       2.309789                    0.999447      27.947652      74.978751       0.673883       0.381885      -1.112835       0.169199       0.033319       0.143438       0.224305       0.024667      -0.084039      -0.004697      -0.252927      -0.245303      -0.168353      -0.002099       0.170452              8.727767       8.663179       0.393491       2.008980      10.835135      -1.547467       6.684986           0.003058
          457              N      16.973805      15.510338      12.213128       0.167362      23.368657 0.27443222E+03  0.56140546E+04                                 6.704016                            5.192266       0.552918       2.295580                    0.999401      21.169515      52.475366       0.812745       0.368392      -1.124056      -0.041044      -0.002229      -0.033558       0.053063      -0.011230       0.041850      -0.027381      -0.091673      -0.110285      -0.075486      -0.000574       0.076060              7.636528       5.978050      -1.110081       2.262584      10.620508      -2.796401       6.311025           0.002007
          458              N       1.928293      19.714450       5.564338      -0.175595      26.205358 0.34930236E+03  0.77825623E+04                                 7.762308                            6.317739      -0.524811       1.902085                    0.995823      25.709854      72.185352       0.641552       0.428502      -1.055576      -0.018361      -0.039907      -0.008498       0.044743      -0.055858      -0.016630       0.008639       0.037838      -0.087837      -0.044897      -0.031961       0.076858              8.516196      10.632188       3.003112      -1.966821       9.832038      -0.880958       5.084363          -0.000040
          459              N       1.443433      17.540950       5.376283      -0.232720      27.192182 0.43226554E+03  0.98993037E+04                                 7.347071                            6.589887       0.849590       2.295253                    0.999658      26.840543      70.227730       0.709930       0.376736      -1.118595      -0.014618       0.184399       0.033883       0.188055      -0.032486      -0.052994      -0.031266       0.312445       0.007636      -0.168970      -0.004049       0.173020              7.604081       9.129595       1.390145      -2.068635       8.192815      -0.232280       5.489832          -0.000109
          460              N       0.362252      18.293625       5.817168       0.169612      24.181686 0.28346521E+03  0.58342277E+04                                 6.912487                            5.311495       0.255378       2.199371                    0.998828      21.030274      51.946385       0.797365       0.373220      -1.122660      -0.010070      -0.061724       0.004647       0.062713       0.014425      -0.048929       0.003162       0.030611      -0.221564      -0.091140       0.018973       0.072167              7.970487      10.691701       3.676417      -2.982331       8.173766      -1.577307       5.045996           0.000220
          461              N      11.718372       9.114613      11.214346      -0.270998      36.961734 0.53836512E+03  0.13149246E+05                                 9.313362                            7.524919       0.111895       2.044525                    0.999582      28.680777      79.948618       0.635805       0.394419      -1.095353      -0.077709      -0.063903       0.046755       0.110943      -0.041641       0.060487      -0.000063      -0.012873       0.083365      -0.078872       0.002725       0.076147             10.587083      14.915834       1.972523      -1.757091       6.906632      -2.622552       9.938782           0.044589
          462              N      10.553594       7.911138      12.691623      -0.285121      32.893844 0.51513781E+03  0.12389716E+05                                 8.507966                            7.295624       0.645697       2.198176                    0.999640      28.970010      79.000010       0.657257       0.387465      -1.105053       0.053453       0.129619      -0.198515       0.243036      -0.029264       0.118406       0.081120       0.216888      -0.118084      -0.180565      -0.009347       0.189912              9.079962      13.661984       1.393021       0.045627       5.872860      -1.438733       7.705044           0.005477
          463              N       9.760356       8.345838      11.697021       0.153749      26.558057 0.28450717E+03  0.58609982E+04                                 7.349616                            5.266444       0.544239       2.286436                    0.999135      21.332908      52.716439       0.813308       0.365572      -1.128496      -0.017927      -0.046055       0.030761       0.058212       0.032863       0.018502      -0.043231       0.127605      -0.057766      -0.091891       0.009792       0.082100              9.021189      15.681615       3.329987      -1.775043       5.353542      -1.563902       6.028410           0.001260
          464              N       2.402006      11.853625      15.353646      -0.271031      37.562547 0.56027364E+03  0.13897765E+05                                 9.566082                            7.811757      -0.073004       1.981752                    0.999222      29.552453      84.524179       0.604551       0.408440      -1.079870       0.084085      -0.069854       0.008987       0.109685       0.094685       0.008942      -0.026956      -0.031519      -0.049808      -0.095266      -0.010849       0.106115             10.568914      13.028035      -1.333227       2.821380      12.062170      -1.293884       6.616538           0.033818
          465              N       4.491919      11.261950      15.990944      -0.279361      30.698665 0.48513889E+03  0.11461098E+05                                 7.999092                            6.988448       0.728806       2.225985                    0.999684      28.349003      75.892757       0.686783       0.377508      -1.115509      -0.224072      -0.020194      -0.053813       0.231327       0.035244      -0.054553       0.018742      -0.353835      -0.018000      -0.194178       0.009810       0.184367              8.347633       8.768788      -1.472030       1.207397      10.646158       0.148616       5.627953           0.003940
          466              N       3.720973      10.187275      15.710951       0.139447      24.477642 0.29052738E+03  0.60121755E+04                                 6.900391                            5.323561       0.446421       2.249739                    0.999138      21.580476      53.325691       0.809120       0.365804      -1.129115       0.058687       0.009775      -0.020203       0.062832      -0.029003       0.019192       0.031688      -0.062042      -0.287166      -0.106082       0.012942       0.093140              7.869725       9.268826      -3.485441       0.151142      10.383879       0.534042       3.956469           0.001612
          467              N       3.891881      18.508962       9.655579      -0.287682      36.826297 0.55617549E+03  0.13681388E+05                                 9.237702                            7.639305       0.180146       2.066817                    0.999553      28.805506      80.317025       0.632792       0.393484      -1.097112       0.014530      -0.094457      -0.047517       0.106729       0.026599      -0.036199      -0.063885       0.034672       0.107268      -0.073161      -0.021249       0.094409             10.250690       6.114560       1.386919      -0.612259      13.601560       1.973984      11.035949           0.043508
          468              N       4.072078      16.971413       8.006964      -0.303687      33.671120 0.57349204E+03  0.14194498E+05                                 8.723614                            7.799016       0.431298       2.129024                    0.998579      29.664094      82.558580       0.622200       0.397726      -1.095826      -0.024355       0.094241       0.207203       0.228927       0.073109       0.005865      -0.149351      -0.105218      -0.214228      -0.173324      -0.021719       0.195043              9.155256       6.646274       1.713435      -0.903263      11.896556      -0.709181       8.922939           0.007837
          469              N       3.687534      16.399863       9.202158       0.198297      24.679517 0.28612940E+03  0.59580110E+04                                 7.135065                            5.424393       0.073537       2.135854                    0.999564      21.517139      55.108361       0.762775       0.385630      -1.103208       0.009342      -0.031864      -0.046162       0.056864       0.029395      -0.032196      -0.007180      -0.145026      -0.001012      -0.088557       0.007827       0.080730              8.319241       4.809740       2.245511      -0.346773      13.913744       0.738172       6.234239           0.000970
          470              N      15.051085      10.617950       9.143652      -0.280275      37.859455 0.59132409E+03  0.14830757E+05                                 9.586175                            7.982509      -0.088480       1.978160                    0.998848      29.612941      84.487403       0.604344       0.404096      -1.085415       0.070664       0.035954      -0.079454       0.112245      -0.038177       0.037135       0.010635      -0.067897      -0.037953      -0.070247       0.012296       0.057952             10.767747      12.435615       1.519871      -3.797571      11.372841      -2.508464       8.494785           0.050878
          471              N      17.027678      10.746750       8.094723      -0.308002      31.710504 0.53186879E+03  0.12874669E+05                                 8.212903                            7.351510       0.672526       2.200574                    0.999793      29.221607      79.537004       0.664041       0.381048      -1.111406      -0.230426       0.063284       0.084140       0.253339       0.018898       0.083980      -0.056677      -0.336689      -0.043020      -0.203757       0.012557       0.191200              8.560806       8.464804       0.954761      -1.818368      10.466523      -1.359126       6.751093           0.005944
          472              N      16.405349      11.920038       8.069649       0.231067      24.088813 0.28361800E+03  0.58960292E+04                                 7.081087                            5.432105      -0.062812       2.097860                    0.999189      21.237920      54.448532       0.755173       0.390152      -1.099379       0.039773      -0.017094      -0.045301       0.062660       0.017944      -0.030571      -0.045346      -0.054783      -0.107937      -0.064865      -0.010907       0.075772              8.293124       9.183870       3.281442      -2.565318      10.143932      -2.372160       5.551571           0.002161
          473              N      10.941853      18.158787       8.261883      -0.271199      33.768062 0.53322563E+03  0.13025223E+05                                 8.792923                            7.535570       0.012259       2.019389                    0.999214      28.675486      80.597569       0.627884       0.399349      -1.089215       0.038473       0.053724       0.072391       0.098015      -0.056480      -0.024416      -0.026235       0.022611      -0.125547      -0.075141      -0.003430       0.078571              9.495997       9.725819      -0.316639       1.984345       9.640262       3.182015       9.121909           0.019501
          474              N      12.426155      18.834987       9.778860      -0.315839      29.949690 0.50982945E+03  0.12188255E+05                                 7.811853                            7.145546       0.801469       2.240007                    0.999493      28.969004      77.877581       0.682201       0.375558      -1.117554      -0.204679      -0.003454      -0.137880       0.246812      -0.094202      -0.139518       0.044617      -0.161651      -0.144698      -0.197029       0.001087       0.195942              7.970688       7.983499      -1.146382       0.685531       9.136690       2.082352       6.791876           0.000791
          475              N      11.298531      19.587663       9.837366       0.190984      23.685725 0.28761644E+03  0.59877991E+04                                 6.950470                            5.455624       0.141581       2.161156                    0.999466      21.452979      54.671496       0.758134       0.388067      -1.103117       0.057380       0.021477       0.015679       0.063242      -0.033931       0.022233       0.066522      -0.049564      -0.022812      -0.082639       0.001240       0.081399              7.818449       5.978179       0.123876       1.050938      10.368475       4.238399       7.108692          -0.000182
          476              N      13.590933       8.142575       9.172905      -0.262627      37.438716 0.52406062E+03  0.12706757E+05                                 9.379725                            7.418707       0.086797       2.045503                    0.999478      28.257223      78.335326       0.641426       0.393828      -1.096387       0.029166      -0.077806      -0.048936       0.096432       0.014792       0.039126      -0.055053       0.027710       0.098720      -0.077244       0.002433       0.074811             10.913480       5.828244      -1.867499       0.051094      15.168222       2.622420      11.743975           0.044268
          477              N      13.971762       6.627162       7.518021      -0.290362      34.289186 0.52140146E+03  0.12593937E+05                                 8.796283                            7.378694       0.662642       2.203625                    0.999431      29.113361      79.883588       0.647588       0.391578      -1.100772      -0.017019       0.085987       0.227657       0.243949      -0.032861       0.027395      -0.162845      -0.044545      -0.297217      -0.197719       0.015872       0.181847              9.597646       5.433835      -2.028867      -0.021351      13.224105      -0.711974      10.134998           0.007670
          478              N      14.283855       6.124038       8.711125       0.167394      26.669546 0.27757181E+03  0.56933282E+04                                 7.408713                            5.216821       0.469501       2.265983                    0.999343      21.232707      52.667719       0.812171       0.367678      -1.124823      -0.004124      -0.033311      -0.048048       0.058611      -0.049689       0.010872      -0.012719      -0.108086       0.002576      -0.074257      -0.002046       0.076303              9.337508       4.413794      -2.819964       0.041860      16.840335       0.221615       6.758396           0.000801
          479              N       8.742336      16.232825       7.639212      -0.284558      39.484848 0.58055102E+03  0.14559470E+05                                 9.945360                            7.995015      -0.179545       1.940392                    0.999021      30.200641      87.442944       0.591523       0.412885      -1.074721      -0.051877      -0.067120       0.077868       0.115151      -0.039325      -0.015272       0.061503      -0.065518      -0.170286      -0.083032      -0.020783       0.103815             11.173177      11.120953       0.966740      -3.940265      13.842927      -2.182336       8.555651           0.037299
          480              N       7.044398      15.761900       9.045445      -0.272744      31.555030 0.50065223E+03  0.11915274E+05                                 8.180715                            7.140390       0.931924       2.309868                    0.999446      27.944843      74.969198       0.673906       0.381891      -1.112832       0.169135      -0.033296      -0.143468       0.224273      -0.024684       0.084022      -0.004673      -0.252921      -0.245332      -0.168339      -0.002117       0.170455              8.726853       8.662754      -0.393328      -2.009022      10.833300      -1.547133       6.684504           0.003090
          481              N       7.685305      14.677163       8.681872       0.167313      23.369521 0.27444551E+03  0.56143797E+04                                 6.704049                            5.192320       0.552720       2.295483                    0.999400      21.170269      52.477033       0.812760       0.368382      -1.124067      -0.041111       0.002240       0.033513       0.053087       0.011282      -0.041863      -0.027396      -0.091712      -0.110174      -0.075488      -0.000606       0.076095              7.636480       5.978493       1.110206      -2.262974      10.619518      -2.796318       6.311428           0.002035
          482              N      11.216793      10.473050      15.330662      -0.175596      26.205074 0.34929827E+03  0.77824557E+04                                 7.762327                            6.317750      -0.524733       1.902118                    0.995823      25.709683      72.185026       0.641544       0.428509      -1.055570      -0.018369       0.039903       0.008508       0.044744       0.055862       0.016634       0.008639       0.037804      -0.087826      -0.044899      -0.031957       0.076855              8.516277      10.632041      -3.003174       1.967007       9.832406      -0.881102       5.084383          -0.000089
          483              N      10.731933      12.646550      15.518717      -0.232704      27.192798 0.43227725E+03  0.98996600E+04                                 7.347278                            6.590037       0.849498       2.295230                    0.999658      26.840611      70.228711       0.709911       0.376742      -1.118587      -0.014590      -0.184391      -0.033883       0.188045       0.032507       0.053023      -0.031252       0.312431       0.007576      -0.168957      -0.004083       0.173039              7.604334       9.129818      -1.390165       2.068822       8.193297      -0.232303       5.489886          -0.000207
          484              N       9.650751      11.893875      15.077832       0.169563      24.183441 0.28348503E+03  0.58347487E+04                                 6.912862                            5.311683       0.255326       2.199337                    0.998829      21.031113      51.949287       0.797349       0.373220      -1.122658      -0.010064       0.061721      -0.004664       0.062710      -0.014432       0.048944       0.003163       0.030615      -0.221624      -0.091166       0.018979       0.072187              7.971067      10.692567      -3.676871       2.982646       8.174443      -1.577479       5.046193           0.000189
          485              N       2.429872       0.947888       9.680654      -0.271088      36.964538 0.53841360E+03  0.13150741E+05                                 9.313917                            7.525349       0.111793       2.044489                    0.999582      28.681803      79.952720       0.635775       0.394429      -1.095345      -0.077795       0.063839      -0.046730       0.110955       0.041639      -0.060507      -0.000086      -0.012963       0.083619      -0.078910       0.002720       0.076190             10.587878      14.916857      -1.972672       1.757387       6.906943      -2.622746       9.939835           0.044732
          486              N       1.265094       2.151363       8.203377      -0.285178      32.890916 0.51508043E+03  0.12387852E+05                                 8.506929                            7.294810       0.645657       2.198127                    0.999641      28.970088      78.995774       0.657356       0.387422      -1.105096       0.053443      -0.129660       0.198521       0.243060       0.029294      -0.118401       0.081121       0.216901      -0.118224      -0.180586      -0.009333       0.189919              9.078873      13.660068      -1.392896      -0.045410       5.872189      -1.438568       7.704362           0.005570
          487              N       0.471856       1.716662       9.197979       0.153736      26.557436 0.28450132E+03  0.58608333E+04                                 7.349439                            5.266367       0.544423       2.286511                    0.999135      21.332560      52.714962       0.813321       0.365569      -1.128501      -0.017944       0.046053      -0.030773       0.058223      -0.032866      -0.018513      -0.043230       0.127612      -0.057729      -0.091896       0.009796       0.082100              9.020991      15.681186      -3.329907       1.775179       5.353410      -1.563883       6.028377           0.001271
          488              N      11.690506      18.333875       5.541354      -0.271039      37.564132 0.56030095E+03  0.13898705E+05                                 9.566543                            7.812091      -0.073590       1.981576                    0.999219      29.553317      84.529300       0.604517       0.408455      -1.079853       0.084043       0.069839      -0.009034       0.109647      -0.094648      -0.008935      -0.027008      -0.031499      -0.049586      -0.095275      -0.010778       0.106053             10.569353      13.028946       1.332784      -2.821943      12.062005      -1.293717       6.617108           0.033881
          489              N      13.780419      18.925550       4.904056      -0.279187      30.695178 0.48506531E+03  0.11458994E+05                                 7.998869                            6.988222       0.729136       2.226188                    0.999685      28.345387      75.883349       0.686745       0.377541      -1.115478      -0.224046       0.020180       0.053660       0.231265      -0.035251       0.054494       0.018738      -0.353748      -0.017810      -0.194131       0.009837       0.184295              8.347385       8.768282       1.472028      -1.207505      10.645788       0.148558       5.628086           0.004030
          490              N      13.009473      20.000225       5.184049       0.139464      24.475220 0.29049904E+03  0.60114010E+04                                 6.899765                            5.323185       0.446660       2.249831                    0.999138      21.579471      53.321178       0.809180       0.365788      -1.129135       0.058681      -0.009756       0.020154       0.062808       0.029008      -0.019192       0.031694      -0.062027      -0.287094      -0.106063       0.012936       0.093127              7.868842       9.267555       3.484779      -0.151237      10.382749       0.533995       3.956222           0.001634
          491              N      13.180381      11.678538      11.239421      -0.287574      36.818360 0.55603719E+03  0.13677005E+05                                 9.236060                            7.638123       0.180778       2.067067                    0.999553      28.801854      80.301445       0.632875       0.393460      -1.097140       0.014680       0.094425       0.047520       0.106723      -0.026613       0.036225      -0.063874       0.034589       0.107211      -0.073118      -0.021300       0.094418             10.248654       6.113355      -1.386662       0.611872      13.599491       1.973156      11.033115           0.043348
          492              N      13.360578      13.216087      12.888036      -0.303598      33.667037 0.57340554E+03  0.14191798E+05                                 8.722927                            7.798442       0.431351       2.129075                    0.998579      29.661788      82.550089       0.622222       0.397727      -1.095827      -0.024286      -0.094220      -0.207180       0.228890      -0.073102      -0.005866      -0.149338      -0.105188      -0.214158      -0.173304      -0.021712       0.195016              9.154527       6.645712      -1.713295       0.903132      11.895917      -0.709396       8.921953           0.007731
          493              N      12.976034      13.787638      11.692842       0.198316      24.680137 0.28613973E+03  0.59582690E+04                                 7.135143                            5.424483       0.073144       2.135704                    0.999564      21.517493      55.109138       0.762771       0.385629      -1.103211       0.009407       0.031863       0.046137       0.056853      -0.029406       0.032162      -0.007174      -0.145038      -0.000972      -0.088549       0.007820       0.080729              8.319318       4.809807      -2.245651       0.346764      13.913939       0.737956       6.234206           0.000956
          494              N       5.762585      19.569550      11.751348      -0.280301      37.862922 0.59139573E+03  0.14833062E+05                                 9.586887                            7.983117      -0.088644       1.978082                    0.998849      29.614635      84.494779       0.604304       0.404109      -1.085402       0.070651      -0.036006       0.079463       0.112260       0.038227      -0.037184       0.010651      -0.067862      -0.038163      -0.070308       0.012292       0.058016             10.768529      12.437370      -1.519788       3.797702      11.373362      -2.508327       8.494856           0.050993
          495              N       7.739178      19.440750      12.800277      -0.308039      31.711537 0.53189090E+03  0.12875346E+05                                 8.213048                            7.351629       0.672642       2.200601                    0.999793      29.222357      79.539624       0.664039       0.381045      -1.111408      -0.230374      -0.063294      -0.084214       0.253318      -0.018866      -0.083965      -0.056695      -0.336691      -0.043096      -0.203737       0.012516       0.191221              8.560908       8.465115      -0.954647       1.818553      10.466608      -1.359016       6.751002           0.005922
          496              N       7.116849      18.267463      12.825351       0.231013      24.089111 0.28362289E+03  0.58961527E+04                                 7.081129                            5.432128      -0.062473       2.097972                    0.999189      21.238112      54.449015       0.755177       0.390149      -1.099382       0.039799       0.017083       0.045275       0.062655      -0.017938       0.030573      -0.045373      -0.054768      -0.107931      -0.064881      -0.010903       0.075784              8.293122       9.183929      -3.281351       2.565322      10.144034      -2.372111       5.551403           0.002161
          497              N      16.923647       1.966212      18.709383      -0.271197      33.767536 0.53320418E+03  0.13024548E+05                                 8.792881                            7.535425       0.012384       2.019435                    0.999215      28.674675      80.594400       0.627890       0.399350      -1.089217      -0.038435      -0.053656       0.072408       0.097975      -0.056438       0.024416       0.026233       0.022566      -0.125730      -0.075138      -0.003419       0.078556              9.496152       9.725843      -0.316510      -1.984479       9.640984      -3.182255       9.121628           0.019615
          498              N      15.439345       1.290013      20.226360      -0.315797      29.948292 0.50979394E+03  0.12187171E+05                                 7.811611                            7.145273       0.801563       2.240053                    0.999493      28.967933      77.873487       0.682219       0.375556      -1.117558       0.204662       0.003445      -0.137857       0.246785      -0.094195       0.139485      -0.044632      -0.161645      -0.144720      -0.196992       0.001060       0.195933              7.970528       7.983089      -1.146288      -0.685557       9.136845      -2.082491       6.791651           0.000944
          499              N      16.566969       0.537338      20.284866       0.190987      23.686700 0.28762479E+03  0.59880224E+04                                 6.950728                            5.455715       0.141433       2.161095                    0.999466      21.453337      54.672810       0.758125       0.388068      -1.103115      -0.057386      -0.021477       0.015672       0.063246      -0.033924      -0.022242      -0.066516      -0.049560      -0.022832      -0.082637       0.001248       0.081389              7.818936       5.978420       0.124130      -1.051186      10.369350      -4.238815       7.109038          -0.000146
          500              N      14.274567      11.982425      19.620405      -0.262610      37.432024 0.52394557E+03  0.12703205E+05                                 9.378514                            7.417739       0.087565       2.045817                    0.999477      28.253696      78.321898       0.641491       0.393811      -1.096404      -0.028866       0.077849      -0.048978       0.096398       0.014757      -0.039206       0.055084       0.027821       0.098482      -0.077294       0.002453       0.074842             10.911928       5.827421      -1.867489      -0.051399      15.165300      -2.620624      11.743063           0.044343
          501              N      13.893738      13.497838      17.965521      -0.290513      34.318259 0.52193352E+03  0.12610551E+05                                 8.802886                            7.383755       0.661531       2.203226                    0.999426      29.123209      79.933860       0.647167       0.391715      -1.100628       0.017205      -0.085824       0.227738       0.243981      -0.032833      -0.027205       0.162737      -0.044652      -0.297428      -0.197643       0.015907       0.181735              9.605095       5.437500      -2.030816       0.021409      13.234939       0.712978      10.142845           0.007451
          502              N      13.581645      14.000962      19.158625       0.167425      26.668577 0.27755561E+03  0.56929858E+04                                 7.408768                            5.216769       0.469849       2.266126                    0.999343      21.232363      52.669025       0.812141       0.367692      -1.124798       0.004242       0.033354      -0.048033       0.058631      -0.049710      -0.010871       0.012720      -0.108030       0.002641      -0.074261      -0.002027       0.076288              9.337556       4.413807      -2.820121      -0.041849      16.840041      -0.221330       6.758819           0.000810
          503              N       0.546164       3.892175      18.086712      -0.284302      39.488220 0.58058374E+03  0.14560785E+05                                 9.946598                            7.995691      -0.180018       1.940214                    0.999019      30.203101      87.457204       0.591436       0.412932      -1.074670       0.051897       0.067505       0.077974       0.115456      -0.039479       0.015024      -0.061671      -0.065528      -0.169963      -0.083085      -0.020835       0.103920             11.174898      11.121927       0.967228       3.940508      13.846323       2.183243       8.556443           0.037356
          504              N       2.244102       4.363100      19.492945      -0.274662      31.606817 0.50167282E+03  0.11945463E+05                                 8.187757                            7.145980       0.933424       2.309689                    0.999448      27.978710      75.074893       0.673891       0.381711      -1.112980      -0.168360       0.032462      -0.142969       0.223246      -0.024130      -0.084454       0.004867      -0.251913      -0.243765      -0.168348      -0.001261       0.169610              8.734695       8.670424      -0.394547       2.010521      10.844094       1.548790       6.689568           0.003197
          505              N       1.603195       5.447837      19.129372       0.170088      23.352454 0.27416322E+03  0.56076720E+04                                 6.703831                            5.191805       0.548830       2.294425                    0.999394      21.157437      52.456445       0.812220       0.368688      -1.123731       0.041049      -0.002405       0.033482       0.053027       0.011167       0.041960       0.027314      -0.091606      -0.110470      -0.075600      -0.000406       0.076006              7.636578       5.977646       1.109959       2.262164      10.621413       2.796731       6.310675           0.002063
          506              N      16.648707       9.651950       4.883161      -0.175425      26.199099 0.34920719E+03  0.77798276E+04                                 7.760973                            6.316787      -0.524592       1.902254                    0.995818      25.704636      72.165303       0.641621       0.428490      -1.055595       0.018218      -0.039919       0.008505       0.044696       0.055856      -0.016624      -0.008649       0.038167      -0.087893      -0.044923      -0.031995       0.076917              8.514688      10.630234      -3.002366      -1.966358       9.830292       0.880698       5.083537          -0.000035
          507              N      17.133567       7.478450       5.071217      -0.232901      27.196664 0.43235571E+03  0.99018739E+04                                 7.347747                            6.590447       0.849793       2.295256                    0.999659      26.843604      70.237279       0.709921       0.376721      -1.118607       0.014599       0.184424      -0.033865       0.188075       0.032515      -0.053021       0.031243       0.312488       0.007519      -0.168972      -0.004100       0.173073              7.604790       9.129933      -1.390292      -2.068633       8.194164       0.232285       5.490273          -0.000119
          508              N      18.214749       8.231125       4.630332       0.169528      24.181591 0.28347401E+03  0.58344311E+04                                 6.912228                            5.311476       0.255604       2.199433                    0.998828      21.030805      51.947129       0.797393       0.373206      -1.122675       0.010083      -0.061722      -0.004625       0.062711      -0.014449      -0.048940      -0.003166       0.030641      -0.221675      -0.091178       0.018969       0.072209              7.969913      10.690593      -3.675821      -2.981824       8.173457       1.577027       5.045690           0.000218
          509              N       6.858628      19.177112      20.128154      -0.271082      36.965002 0.53841797E+03  0.13150908E+05                                 9.314063                            7.525422       0.111683       2.044453                    0.999582      28.682113      79.954438       0.635765       0.394433      -1.095339       0.077787      -0.063867      -0.046701       0.110954       0.041635       0.060496       0.000087      -0.012937       0.083645      -0.078896       0.002710       0.076186             10.588062      14.916579      -1.972544      -1.757769       6.906921       2.622978       9.940685           0.044765
          510              N       8.023406      17.973638      18.650877      -0.285184      32.899857 0.51525148E+03  0.12393211E+05                                 8.509180                            7.296584       0.645393       2.198045                    0.999640      28.972711      79.011410       0.657189       0.387482      -1.105034      -0.053435       0.129662       0.198524       0.243062       0.029239       0.118397      -0.081132       0.216979      -0.118027      -0.180575      -0.009365       0.189939              9.081375      13.664422      -1.393327       0.045279       5.873423       1.438968       7.706278           0.005558
          511              N       8.816644      18.408338      19.645479       0.153740      26.556435 0.28449343E+03  0.58606132E+04                                 7.349087                            5.266196       0.544295       2.286457                    0.999135      21.332564      52.714212       0.813359       0.365555      -1.128515       0.017940      -0.046056      -0.030771       0.058222      -0.032863       0.018513       0.043231       0.127615      -0.057727      -0.091897       0.009798       0.082100              9.020430      15.680290      -3.329469      -1.774901       5.352989       1.563659       6.028012           0.001297
          512              N      16.174994       1.791125      15.988854      -0.271068      37.561885 0.56026255E+03  0.13897340E+05                                 9.565768                            7.811535      -0.072790       1.981811                    0.999223      29.552210      84.521406       0.604580       0.408425      -1.079886      -0.084091      -0.069857      -0.008984       0.109690      -0.094681       0.008959       0.026941      -0.031528      -0.049781      -0.095268      -0.010835       0.106103             10.568560      13.027252       1.333275       2.821298      12.061966       1.293881       6.616462           0.033816
          513              N      14.085081       1.199450      15.351556      -0.279243      30.690804 0.48498429E+03  0.11456434E+05                                 7.997509                            6.987174       0.729203       2.226165                    0.999684      28.345073      75.876747       0.686875       0.377491      -1.115531       0.224049      -0.020210       0.053756       0.231292      -0.035217      -0.054515      -0.018742      -0.353809      -0.017893      -0.194154       0.009821       0.184333              8.345951       8.766755       1.471643       1.207224      10.643986      -0.148469       5.627112           0.003908
          514              N      14.856027       0.124775      15.631550       0.139482      24.476403 0.29051358E+03  0.60118097E+04                                 6.900180                            5.323471       0.446503       2.249780                    0.999138      21.579798      53.323407       0.809120       0.365809      -1.129113      -0.058688       0.009766       0.020181       0.062825       0.029000       0.019200      -0.031681      -0.062028      -0.287106      -0.106065       0.012944       0.093121              7.869415       9.268381       3.485258       0.151232      10.383444      -0.533984       3.956421           0.001590
          515              N      14.685118       8.446463       0.791921      -0.287724      36.828692 0.55621903E+03  0.13682738E+05                                 9.238112                            7.639614       0.180262       2.066829                    0.999553      28.806823      80.321727       0.632777       0.393485      -1.097111      -0.014442      -0.094462       0.047511       0.106719      -0.026525      -0.036165       0.063873       0.034572       0.107401      -0.073112      -0.021256       0.094368             10.251196       6.114358      -1.386872      -0.612029      13.603548      -1.973908      11.035681           0.043506
          516              N      14.504922       6.908912       2.440536      -0.303560      33.650232 0.57303132E+03  0.14179788E+05                                 8.718850                            7.794886       0.433097       2.129651                    0.998590      29.655569      82.516535       0.622504       0.397624      -1.095931       0.024266       0.094283      -0.207153       0.228890      -0.073027       0.005731       0.149492      -0.104920      -0.214257      -0.173394      -0.021662       0.195057              9.150167       6.641889      -1.711647      -0.902470      11.890478       0.708660       8.918134           0.007926
          517              N      14.889466       6.337363       1.245342       0.198286      24.680433 0.28614355E+03  0.59583421E+04                                 7.135237                            5.424528       0.073662       2.135893                    0.999564      21.517020      55.107102       0.762770       0.385630      -1.103215      -0.009420      -0.031886       0.046141       0.056872      -0.029353      -0.032189       0.007186      -0.144940      -0.001172      -0.088485       0.007785       0.080700              8.319516       4.809559      -2.245233      -0.346731      13.914587      -0.738393       6.234401           0.000996
          518              N       3.525915       0.555450       1.303848      -0.280226      37.864278 0.59144632E+03  0.14834749E+05                                 9.587434                            7.983833      -0.089448       1.977813                    0.998847      29.615983      84.501700       0.604230       0.404147      -1.085369      -0.070646       0.035982       0.079568       0.112324       0.038187       0.037219      -0.010609      -0.067859      -0.038107      -0.070303       0.012319       0.057984             10.769077      12.441645      -1.521421      -3.799772      11.368838       2.507481       8.496749           0.051023
          519              N       1.549322       0.684250       2.352777      -0.307829      31.702004 0.53172196E+03  0.12870180E+05                                 8.211517                            7.350623       0.672727       2.200718                    0.999793      29.217121      79.520959       0.664066       0.381061      -1.111401       0.230356       0.063266      -0.084169       0.253280      -0.018846       0.083963       0.056677      -0.336655      -0.043132      -0.203713       0.012513       0.191200              8.559197       8.463487      -0.956118      -1.818413      10.463736       1.359231       6.750367           0.006061
          520              N       2.171651       1.857538       2.377851       0.230981      24.084863 0.28358890E+03  0.58949095E+04                                 7.078468                            5.430606      -0.062651       2.097835                    0.999187      21.235806      54.429769       0.755578       0.389977      -1.099570      -0.039787      -0.017132       0.045300       0.062678      -0.017930      -0.030561       0.045390      -0.054698      -0.108012      -0.064899      -0.010875       0.075774              8.289592       9.178967      -3.281301      -2.563678      10.140099       2.371430       5.549711           0.002204
          521              O       7.055545       5.612863       3.652446      -0.650559      65.385458 0.99456954E+03  0.28005645E+05                                13.358672                           10.091561      -0.482212       1.843542                    0.994365      32.351597      93.359085       0.566478       0.383984      -1.115112       0.121007       0.096972       0.039563       0.160036      -0.093396      -0.062071      -0.035004      -0.074933       0.084068      -0.143994       0.056410       0.087584             16.933293      12.347925       7.156972      -2.093832      28.552601      -3.754792       9.899354          -0.036760
          522              O       7.356492       3.085162       2.676649      -0.818657      59.333188 0.12192863E+04  0.36156533E+05                                12.345868                           11.016236      -0.563956       1.779416                    0.997856      35.852063     106.454368       0.553392       0.373243      -1.122136       0.069133       0.029619       0.010716       0.075970       0.124041       0.019906      -0.014174      -0.023279       0.187328      -0.158472       0.064812       0.093660             13.545007      10.704901       1.320219      -1.559107      16.570016      -0.396926      13.360103           0.043108
          523              O       5.168121       4.457688       5.319867      -0.764739      54.087918 0.11408378E+04  0.33441274E+05                                11.676812                           10.763291      -0.584428       1.771425                    0.996552      35.792018     107.424922       0.548719       0.380800      -1.110890      -0.046289      -0.031838       0.018439       0.059129       0.013028      -0.000843      -0.033890      -0.000155      -0.510541      -0.174605       0.074075       0.100529             12.307571      10.106585      -0.463074      -0.899817      12.479356      -2.347126      14.336773          -0.032717
          524              O       7.616570       3.668788       5.677172      -0.742746      44.823341 0.88935856E+03  0.24396333E+05                                10.301691                            9.449740      -0.471083       1.858805                    0.994861      32.069671      91.877968       0.593013       0.376525      -1.118591      -0.025117       0.055615       0.002692       0.061083       0.002979      -0.006970      -0.024096       0.034898       0.078475      -0.039390       0.002606       0.036785             11.063653      11.129290      -3.722939       0.415131      12.504491      -2.308121       9.557177           0.097469
          525              O       5.734720       2.042688       4.183179      -0.771506      53.400328 0.96932031E+03  0.27140723E+05                                11.576990                            9.834253      -0.626595       1.803586                    0.996209      32.517830      93.810315       0.584663       0.374151      -1.121500       0.023516       0.002571      -0.035943       0.043029       0.020719      -0.003462       0.039954      -0.012418      -0.013693      -0.045115      -0.001218       0.046332             13.662068      11.708588       3.658197      -4.449664      13.738258      -4.554770      15.539359           0.037127
          526              O       6.812186       3.173713       8.380985      -0.768384      52.713895 0.11345001E+04  0.33233064E+05                                11.467955                           10.736604      -0.614411       1.759294                    0.996409      36.031735     108.361743       0.548756       0.381031      -1.109924       0.064466       0.038820      -0.012920       0.076353       0.114355      -0.044236       0.074036       0.107113       0.146589      -0.182793       0.080708       0.102086             11.769514       8.612703      -0.092105       0.055675      13.669420      -0.806760      13.026420          -0.035873
          527              O       5.374326       2.034638       6.673863      -0.754616      49.134498 0.95557049E+03  0.26657251E+05                                10.873255                            9.697128      -0.584019       1.818810                    0.996170      32.322999      93.041256       0.594975       0.369024      -1.125506       0.027785       0.029723       0.044872       0.060572       0.011928      -0.000579      -0.030882      -0.008300      -0.007549      -0.031708      -0.003232       0.034939             11.958883       9.282536       1.171635       2.089196      10.164481       1.122397      16.429632           0.080864
          528              O       5.352034       0.976063       9.306633      -0.659910      60.330696 0.98142069E+03  0.27483267E+05                                12.582427                            9.975378      -0.392860       1.879123                    0.993622      31.855549      91.019966       0.575252       0.380220      -1.120315      -0.152737      -0.019642       0.017660       0.155004      -0.013825       0.019035       0.019344      -0.146706       0.169585      -0.105598       0.034314       0.071284             15.112747      15.155479       1.862123      -8.187286      10.118272      -2.674994      20.064489           0.008321
          529              O       6.741593      19.692313       7.507574      -0.788736      56.104119 0.11302491E+04  0.32896661E+05                                11.879151                           10.600682      -0.469552       1.817764                    0.996360      34.736509     102.283758       0.564422       0.372842      -1.122104      -0.052997      -0.012879       0.013255       0.056127      -0.029965      -0.058290      -0.109822       0.086277      -0.158139      -0.163576       0.066503       0.097073             12.993226      11.632055      -1.308580      -3.130581      13.511418      -0.441721      13.836206           0.030902
          530              O       8.916960      18.804800       6.159846      -0.664339      62.647084 0.94232702E+03  0.26177089E+05                                12.968815                            9.791637      -0.352248       1.891072                    0.993424      31.985539      91.656560       0.577891       0.381540      -1.116976       0.159142       0.057207       0.049061       0.176084      -0.025744      -0.044823      -0.039014      -0.088062       0.183217      -0.099933       0.012018       0.087915             16.496121      23.035568      -9.529511       5.091733      15.628357      -4.497735      10.824436           0.015678
          531              O       7.917517       1.312150       6.510882      -0.778177      53.807225 0.96688429E+03  0.27105228E+05                                11.599729                            9.807621      -0.633607       1.794770                    0.996792      32.908306      95.565764       0.585657       0.373065      -1.120256      -0.016586      -0.041868       0.008606       0.045849      -0.024740      -0.024283       0.006966       0.012920      -0.106282      -0.044132      -0.005729       0.049861             13.304056      11.629190       3.059205      -3.878834      15.056226      -4.967763      13.226751           0.035895
          532              O       8.933679       2.018537       4.356607      -0.809687      49.389908 0.96662988E+03  0.27058329E+05                                10.975463                            9.858260      -0.480962       1.835298                    0.995997      33.374136      96.404639       0.580355       0.377026      -1.118870       0.034381       0.022602      -0.013876       0.043422       0.017092       0.039483      -0.056612      -0.008202      -0.146387      -0.094704       0.035868       0.058836             11.853842       9.718823       0.425199       0.533476       8.644086       0.324915      17.198617           0.007066
          533              O       5.272153      20.044500       5.361657      -0.817517      45.883787 0.89832226E+03  0.24579681E+05                                10.294555                            9.394469      -0.246171       1.927596                    0.994982      31.955935      89.940487       0.607601       0.368420      -1.130385      -0.010354      -0.058237      -0.011844       0.060325       0.027287       0.002695       0.002804       0.086460       0.162536      -0.078239       0.023661       0.054579             11.169131      11.539999      -1.429012       0.829408      13.116659      -1.281636       8.850734           0.007626
          534              O       7.562697      19.823125       3.993034      -0.799281      57.391946 0.11067893E+04  0.32166862E+05                                12.199100                           10.603443      -0.526825       1.792894                    0.996558      35.481518     105.699711       0.553225       0.380943      -1.111874      -0.008276      -0.020160      -0.010977       0.024401      -0.040217       0.099527       0.090572       0.081578      -0.089203      -0.164673       0.040918       0.123755             13.876978       9.499074      -1.198940       2.673218      12.435429      -5.445464      19.696433           0.026802
          535              O       6.412780       0.652050       1.744733      -0.670165      60.259096 0.98422571E+03  0.27580225E+05                                12.540448                            9.981282      -0.345636       1.888675                    0.994493      32.061421      91.625058       0.575829       0.379585      -1.120835      -0.158366      -0.043469      -0.039321       0.168866      -0.038706      -0.059610      -0.019836      -0.155456       0.112721      -0.129126       0.058211       0.070916             14.889527      12.810703       2.543391       6.392237      10.837262       4.076709      21.020617           0.014763
          536              O       9.832806       2.883913       6.498345      -0.853223      44.911916 0.77560656E+03  0.20347387E+05                                 9.947353                            8.518168       0.644734       2.176966                    0.999210      32.423071      87.803330       0.665513       0.350818      -1.150458       0.070294       0.043945       0.042772       0.093284      -0.006635       0.041328       0.017566       0.052075       0.003646      -0.046419      -0.010311       0.056730             10.896236      15.999536       1.618939       5.172184       7.219100       0.631657       9.470073           0.029463
          537              O       3.481330       1.614025       5.079575      -0.871347      46.450633 0.82702904E+03  0.21947182E+05                                10.143170                            8.774473       0.548224       2.178885                    0.997375      31.446358      84.383649       0.661143       0.349102      -1.157130      -0.073603       0.035497      -0.036147       0.089353       0.020545       0.013847      -0.005415       0.025228      -0.076450      -0.032891      -0.005416       0.038307             11.323865      17.132843       1.375042       2.138039       7.870488      -1.335972       8.968265           0.012805
          538              O       2.232955      14.512137      14.099946      -0.643375      65.129606 0.98998194E+03  0.27852160E+05                                13.340790                           10.080246      -0.503169       1.838477                    0.994316      32.273480      93.179321       0.565624       0.384899      -1.114133      -0.122888      -0.098199       0.039996       0.162309      -0.092640       0.062593       0.036205      -0.076224       0.082361      -0.144239       0.057122       0.087117             16.908288      12.333564       7.142357       2.089751      28.502319       3.747130       9.888982           0.007098
          539              O       1.932008      17.039838      13.124149      -0.816870      59.314809 0.12189291E+04  0.36146671E+05                                12.347410                           11.017623      -0.568736       1.778088                    0.997850      35.848534     106.477454       0.553080       0.373447      -1.121879      -0.069196      -0.029464       0.010197       0.075896       0.125041      -0.020245       0.013862      -0.023607       0.190054      -0.159918       0.065600       0.094319             13.547443      10.705761       1.322318       1.555583      16.575356       0.398878      13.361211           0.043201
          540              O       4.120379      15.667313      15.767367      -0.762861      54.040001 0.11396480E+04  0.33399887E+05                                11.673209                           10.760270      -0.588489       1.770531                    0.996524      35.772305     107.378432       0.548561       0.380984      -1.110683       0.046435       0.031837       0.018307       0.059202       0.013573       0.000488       0.034233      -0.000263      -0.513492      -0.175654       0.074099       0.101555             12.304059      10.102975      -0.461477       0.897044      12.477984       2.347790      14.331218          -0.032721
          541              O       1.671930      16.456212      16.124672      -0.741113      44.743382 0.88733802E+03  0.24326634E+05                                10.289498                            9.438903      -0.469782       1.859709                    0.994844      32.033965      91.743392       0.593373       0.376518      -1.118617       0.025146      -0.056122       0.002760       0.061560       0.002987       0.006708       0.023281       0.033476       0.077966      -0.038185       0.002092       0.036094             11.050600      11.115233      -3.717522      -0.415111      12.490159       2.305567       9.546407           0.096820
          542              O       3.553780      18.082313      14.630679      -0.768895      53.273763 0.96654222E+03  0.27044580E+05                                11.562139                            9.822544      -0.630363       1.803149                    0.996180      32.471821      93.657732       0.584774       0.374333      -1.121320      -0.023434      -0.002791      -0.036024       0.043066       0.021189       0.003201      -0.040205      -0.012516      -0.014105      -0.045437      -0.001429       0.046866             13.643602      11.693057       3.651081       4.442200      13.718349       4.548196      15.519400           0.038374
          543              O       2.476314      16.951287      18.828485      -0.767761      52.671790 0.11333568E+04  0.33190924E+05                                11.461858                           10.731267      -0.614888       1.759326                    0.996405      36.015426     108.295565       0.548892       0.381037      -1.109930      -0.064474      -0.038969      -0.012927       0.076437       0.114722       0.044199      -0.073763       0.106643       0.146259      -0.182797       0.080428       0.102369             11.763097       8.608722      -0.092012      -0.055853      13.661099       0.805967      13.019470          -0.036291
          544              O       3.914174      18.090363      17.121363      -0.754831      49.143350 0.95581873E+03  0.26666033E+05                                10.874524                            9.698464      -0.583863       1.818788                    0.996172      32.327911      93.060071       0.594924       0.369030      -1.125496      -0.027716      -0.029700       0.045043       0.060656       0.012006       0.000560       0.030961      -0.008156      -0.007285      -0.031822      -0.003184       0.035006             11.960244       9.283568       1.171285      -2.089129      10.165741      -1.120891      16.431422           0.081063
          545              O       3.936466      19.148938      19.754133      -0.659906      60.328176 0.98137263E+03  0.27481483E+05                                12.581853                            9.974964      -0.392627       1.879208                    0.993618      31.855011      91.016612       0.575281       0.380207      -1.120329       0.152710       0.019617       0.017693       0.154978      -0.013790      -0.019056      -0.019411      -0.146673       0.169714      -0.105603       0.034237       0.071366             15.112002      15.154817       1.861449       8.186589      10.117280       2.674171      20.063910           0.008402
          546              O       2.546907       0.432687      17.955073      -0.788637      56.097455 0.11300838E+04  0.32890675E+05                                11.878335                           10.600042      -0.469815       1.817724                    0.996358      34.733830     102.274332       0.564428       0.372851      -1.122096       0.052895       0.012930       0.013197       0.056028      -0.030034       0.058265       0.109784       0.086115      -0.158202      -0.163536       0.066571       0.096965             12.992187      11.631052      -1.308861       3.129730      13.510844       0.441585      13.834664           0.030841
          547              O       0.371540       1.320200      16.607346      -0.664454      62.649433 0.94235304E+03  0.26177955E+05                                12.969183                            9.791740      -0.351959       1.891157                    0.993424      31.985985      91.657659       0.577892       0.381538      -1.116980      -0.159108      -0.057196       0.049012       0.176037      -0.025721       0.044779       0.038979      -0.088160       0.182908      -0.099887       0.012074       0.087813             16.497216      23.035343      -9.530644      -5.092881      15.630835       4.499104      10.825469           0.015970
          548              O       1.370983      18.812850      16.958382      -0.778301      53.815385 0.96708586E+03  0.27112350E+05                                11.600789                            9.808632      -0.633497       1.794740                    0.996796      32.912235      95.580436       0.585627       0.373064      -1.120254       0.016525       0.041943       0.008619       0.045898      -0.024709       0.024354      -0.006951       0.012893      -0.106328      -0.044193      -0.005669       0.049862             13.305248      11.629488       3.058721       3.878859      15.057688       4.968678      13.228569           0.035874
          549              O       0.354821      18.106463      14.804108      -0.809397      49.377718 0.96638618E+03  0.27050049E+05                                10.974021                            9.857529      -0.481720       1.835155                    0.995991      33.369325      96.391017       0.580326       0.377065      -1.118831      -0.034296      -0.022407      -0.013883       0.043256       0.016990      -0.039637       0.056505      -0.008143      -0.146367      -0.094685       0.035917       0.058768             11.852011       9.717480       0.424438      -0.533804       8.643486      -0.323743      17.195066           0.007211
          550              O       4.016347       0.080500      15.809157      -0.817354      45.875205 0.89813551E+03  0.24573199E+05                                10.293285                            9.393507      -0.246030       1.927684                    0.994981      31.952649      89.927588       0.607633       0.368421      -1.130388       0.010354       0.058334      -0.011749       0.060400       0.027316      -0.002648      -0.002696       0.086330       0.162533      -0.078197       0.023639       0.054558             11.167658      11.538318      -1.429069      -0.829413      13.115365       1.281117       8.849292           0.008177
          551              O       1.725803       0.301875      14.440535      -0.799615      57.421074 0.11074219E+04  0.32190015E+05                                12.203072                           10.606294      -0.526529       1.792862                    0.996557      35.491837     105.740124       0.553162       0.380930      -1.111878       0.008240       0.020138      -0.011115       0.024434      -0.040129      -0.099879      -0.090731       0.081102      -0.089318      -0.164937       0.040943       0.123993             13.882088       9.501810      -1.199915      -2.674718      12.441597       5.448987      19.702857           0.026946
          552              O       2.875720      19.472950      12.192233      -0.669719      60.218673 0.98357879E+03  0.27557605E+05                                12.535143                            9.978402      -0.345757       1.888809                    0.994485      32.050731      91.587465       0.575877       0.379616      -1.120811       0.158293       0.043291      -0.039345       0.168757      -0.038645       0.059610       0.019798      -0.155360       0.112595      -0.129045       0.058195       0.070850             14.882117      12.805006       2.541205      -6.387190      10.834368      -4.073452      21.006977           0.014467
          553              O      18.032694      17.241088      16.945845      -0.852067      44.854884 0.77444310E+03  0.20309184E+05                                 9.939420                            8.512224       0.645648       2.177604                    0.999206      32.400192      87.723988       0.665695       0.350855      -1.150431      -0.070338      -0.043906       0.042770       0.093297      -0.007043      -0.041289      -0.017883       0.051665       0.002494      -0.046852      -0.009674       0.056527             10.887031      15.984224       1.617068      -5.167020       7.213986      -0.630896       9.462881           0.029695
          554              O       5.807170      18.510975      15.527074      -0.870987      46.422674 0.82648326E+03  0.21928955E+05                                10.139072                            8.771671       0.548789       2.179248                    0.997366      31.436722      84.349046       0.661242       0.349110      -1.157131       0.073750      -0.035589      -0.036106       0.089494       0.020470      -0.013790       0.005401       0.025280      -0.076452      -0.032832      -0.005417       0.038250             11.318830      17.123021       1.374135      -2.136798       7.868058       1.335957       8.965412           0.012649
          555              O      11.521455      15.675363       6.795054      -0.643079      65.111600 0.98969576E+03  0.27841964E+05                                13.338241                           10.078743      -0.503014       1.838580                    0.994314      32.268845      93.160904       0.565673       0.384895      -1.114141      -0.122691       0.098395      -0.040234       0.162338       0.092706      -0.062628       0.036089      -0.076250       0.081432      -0.144185       0.056826       0.087360             16.904227      12.331848      -7.140692      -2.089849      28.492907       3.747058       9.887927           0.006937
          556              O      11.220508      13.147663       7.770850      -0.815644      59.216266 0.12165029E+04  0.36056280E+05                                12.334813                           11.007688      -0.569850       1.778251                    0.997838      35.811153     106.334628       0.553258       0.373517      -1.121841      -0.069265       0.030072      -0.010411       0.076225      -0.124430       0.019395       0.013770      -0.023550       0.187949      -0.158828       0.064884       0.093944             13.532540      10.696005      -1.320890      -1.553909      16.553849       0.397798      13.347766           0.041743
          557              O      13.408879      14.520188       5.127633      -0.761671      53.991546 0.11384118E+04  0.33355344E+05                                11.667883                           10.756004      -0.590342       1.770301                    0.996502      35.750655     107.307814       0.548537       0.381095      -1.110577       0.046457      -0.031700      -0.018815       0.059305      -0.013104      -0.000580       0.034352      -0.000964      -0.512823      -0.175460       0.074379       0.101081             12.298225      10.098964       0.460744      -0.897947      12.473749       2.345108      14.321963          -0.033021
          558              O      10.960430      13.731288       4.770329      -0.741439      44.761647 0.88774694E+03  0.24340769E+05                                10.292021                            9.440725      -0.469751       1.859592                    0.994853      32.041318      91.771460       0.593346       0.376489      -1.118632       0.025113       0.056336      -0.003084       0.061757      -0.003098      -0.006466       0.023122       0.033118       0.078770      -0.038020       0.001887       0.036132             11.053538      11.118886       3.718740       0.415400      12.492813       2.306276       9.548914           0.097464
[truncated: 22,227 more chars]
