# Supplementary material for: A collection of forcefield precursors for metal–organic frameworks
Source: RSC Adv. 2019 Nov 13;9(63):36492–507. doi: 10.1039/c9ra07327b (PMC9075174; doi:10.1039/c9ra07327b)
Supplement: RA-009-C9RA07327B-s4745 [file RA-009-C9RA07327B-s4745.xyz]

   40
jmolscript: load "" {1 1 1} spacegroup "x,y,z" unitcell [{      9.576000     0.000000     0.000000 }, {     -4.198038     9.056313     0.000000 }, {     -1.384817    -3.987528     9.065423 }]
Zn     4.797279    -0.736381     5.973932     1.162723
Zn    -0.804134     5.805166     3.091491     1.162709
Ge    -3.977929     5.229743     8.018820     1.525830
Ge     7.971074    -0.160958     1.046603     1.526131
P      4.318492     2.357991     6.988535     1.586035
P      1.806205     7.441360     3.086777     1.589139
P      6.858207    -2.945739     7.316703     1.623295
P     -0.325347     2.710794     2.076888     1.586024
P      2.186940    -2.372575     5.978646     1.589182
P     -2.865062     8.014524     1.748720     1.623340
H      3.174553     6.370545     4.508235     0.379167
H      2.975275     4.964618     5.071198     0.483043
H      2.539488     3.108105     5.443787     0.471631
H      0.818592    -1.301760     4.557188     0.379159
H      1.017870     0.104167     3.994225     0.483014
H      1.453657     1.960680     3.621636     0.471266
O      5.107576     1.167717     6.460020    -0.746390
O      3.222811     2.818050     6.039385    -0.764156
O      5.319862     3.454506     7.304011    -0.725876
O      3.608696     1.903675     8.352881    -0.668606
O      5.230435    -0.781135     4.092132    -0.843532
O      6.364062    -0.790491     1.854786    -0.654179
O      1.020407     6.180730     2.699683    -0.807925
O      3.203840     6.999044     3.703225    -0.700183
O      6.117526    -1.662816     7.060151    -0.737151
O      2.857919     5.392727     5.909749    -0.780122
O      1.933825     5.111172     8.219619    -0.686203
O     -1.328817    -2.621154     7.892357    -0.703867
O     -1.114431     3.901068     2.605403    -0.746425
O      0.770334     2.250735     3.026038    -0.764638
O     -1.326717     1.614279     1.761412    -0.725975
O      0.384449     3.165110     0.712542    -0.672705
O     -1.237290     5.849920     4.973291    -0.843560
O      1.827121    -3.197037     7.210637    -0.654150
O      2.972738    -1.111945     6.365740    -0.808101
O      0.789305    -1.930259     5.362198    -0.700179
O     -2.124381     6.731601     2.005272    -0.737233
O      1.135226    -0.323942     3.155674    -0.779989
O      2.059320    -0.042387     0.845804    -0.686216
O      5.321962     7.689939     1.173066    -0.704327

The following XYZ coordinates are in angstroms. Other properties are in atomic units.
The sperically averaged electron density of each atom fit to a function of the form exp(a - br)
eigen_1, eigen_2 and eigen_3 are the three eigenvalues of traceless quadrupole moment tensor
  atom number  atomic symbol              X              Y              Z     net charge C6 coefficient C8 coefficient C10 coefficient fluctuating dipole atomic polarizability isotropic forcefield polarizability              a              b squared Pearson coefficient          <r^3>          <r^4>         wp_QDO          m_QDO          q_QDO       dipole_x       dipole_y       dipole_z         dipole            Qxy            Qxz            Qyz     Q(x^2-y^2)  Q(3z^2 - R^2)        eigen_1        eigen_2        eigen_3 static polarizability      alpha(xx)      alpha(xy)      alpha(xz)      alpha(yy)      alpha(yz)      alpha(zz) atomic spin moment
            1             Zn       4.797279      -0.736381       5.973932       1.162723      75.701788 0.14403690E+04  0.43090456E+05                                15.022900                           12.789203      -0.065242       1.898088                    0.999137      41.080832     110.053270       0.480789       0.425838      -1.122014       0.025759       0.055378       0.028470       0.067385       0.012330       0.007815      -0.015529       0.092896       0.143498      -0.074186       0.022952       0.051234             16.897623      17.612245      -0.957141       0.528442      17.554056       1.201903      15.526569           0.000450
            2             Zn      -0.804134       5.805166       3.091491       1.162709      75.705614 0.14404109E+04  0.43092101E+05                                15.023521                           12.789436      -0.065123       1.898123                    0.999137      41.081217     110.055466       0.480781       0.425841      -1.122010      -0.025701      -0.055330      -0.028565       0.067364       0.012172       0.007733      -0.015440       0.093088       0.143958      -0.074281       0.022949       0.051333             16.898827      17.611646      -0.957926       0.527389      17.557584       1.203830      15.527250           0.000759
            3             Ge      -3.977929       5.229743       8.018820       1.525830      79.971067 0.16045442E+04  0.48854844E+05                                13.474665                           11.563362       1.279983       2.208676                    0.999716      46.840200     122.774846       0.643728       0.312498      -1.223681       0.125992       0.033531       0.037770       0.135738      -0.071680       0.047655       0.045754      -0.123763      -0.159097      -0.124295       0.000066       0.124229             15.259910      15.538904       1.398066      -2.619575      13.947983      -2.209505      16.292844          -0.003876
            4             Ge       7.971074      -0.160958       1.046603       1.526131      79.944818 0.16038730E+04  0.48829143E+05                                13.471826                           11.561011       1.280051       2.208797                    0.999717      46.831466     122.744080       0.643790       0.312502      -1.223681      -0.125770      -0.033658      -0.038062       0.135645      -0.071573       0.047753       0.045439      -0.123527      -0.160049      -0.124198       0.000064       0.124134             15.256586      15.535538       1.399111      -2.618157      13.946268      -2.209211      16.287952           0.015860
            5              P       4.318492       2.357991       6.988535       1.586035      66.798779 0.11119007E+04  0.32554391E+05                                13.209406                           10.541083       0.338829       1.909705                    0.999786      45.003896     137.321854       0.558248       0.374745      -1.109525       0.037461       0.032664      -0.059330       0.077397       0.010966       0.050530      -0.049180       0.123713      -0.072915      -0.097508       0.001524       0.095984             14.875125      12.260809      -0.941719       1.097100      19.592564       2.785741      12.772003          -0.001839
            6              P       1.806205       7.441360       3.086777       1.589139      64.520307 0.10791388E+04  0.31354933E+05                                12.890940                           10.343812       0.446505       1.941851                    0.999686      44.490440     135.169028       0.566973       0.371805      -1.111886       0.022655       0.035941      -0.067227       0.079527      -0.055076       0.045803       0.008289      -0.019538      -0.020306      -0.077140       0.009125       0.068014             14.614011      16.236558       2.335122      -2.636833      12.417000      -1.299776      15.188474           0.001003
            7              P       6.858207      -2.945739       7.316703       1.623295      61.631471 0.10378609E+04  0.29951599E+05                                12.630447                           10.221780       0.480293       1.961111                    0.999948      44.124123     134.901331       0.562186       0.377525      -1.104373      -0.011988       0.001175      -0.040714       0.042459       0.123329      -0.030416       0.101808      -0.073007      -0.037475      -0.172041       0.010184       0.161857             14.173968      13.599152      -2.593733       1.990319      13.129380      -2.340717      15.793371           0.000933
            8              P      -0.325347       2.710794       2.076888       1.586024      66.814062 0.11120718E+04  0.32563005E+05                                13.213144                           10.542956       0.336346       1.908819                    0.999785      45.024173     137.423733       0.558073       0.374820      -1.109389      -0.037473      -0.032626       0.059430       0.077464       0.010945       0.050376      -0.048927       0.122836      -0.074606      -0.097090       0.001453       0.095636             14.879847      12.264522      -0.942424       1.096327      19.597051       2.785268      12.777969           0.001127
            9              P       2.186940      -2.372575       5.978646       1.589182      64.518223 0.10790746E+04  0.31352680E+05                                12.890795                           10.343576       0.446530       1.941871                    0.999686      44.489445     135.166290       0.566972       0.371810      -1.111879      -0.022649      -0.035841       0.067255       0.079504      -0.055039       0.045777       0.008317      -0.019508      -0.020229      -0.077107       0.009158       0.067949             14.613980      16.236409       2.334253      -2.637509      12.416224      -1.299603      15.189308          -0.000172
           10              P      -2.865062       8.014524       1.748720       1.623340      61.627266 0.10377603E+04  0.29947681E+05                                12.629433                           10.220929       0.481154       1.961385                    0.999948      44.120842     134.884721       0.562244       0.377498      -1.104403       0.011823      -0.001055       0.040818       0.042509       0.123217      -0.030348       0.101712      -0.072993      -0.038307      -0.171822       0.010010       0.161812             14.172889      13.597737      -2.594088       1.989186      13.129581      -2.341162      15.791348           0.000739
           11              H       3.174553       6.370545       4.508235       0.379167       0.719362 0.47258207E+01  0.41904692E+02                                 1.469887                            1.372757      -1.664600       2.173161                    0.997382       3.083649       9.043746       0.461934       1.495344      -0.661831       0.014182      -0.007828       0.012499       0.020460      -0.001854       0.001120       0.001832       0.000156      -0.018477      -0.006730       0.001774       0.004957              1.521043       1.203952      -0.004929       0.021784       1.557886      -0.517451       1.801291           0.000006
           12              H       2.975275       4.964618       5.071198       0.483043       0.468699 0.27947448E+01  0.21855497E+02                                 1.160997                            1.110712      -1.484474       2.395058                    0.998249       2.122221       5.954546       0.473147       1.655357      -0.641567       0.005410      -0.013820      -0.028613       0.032233       0.001106      -0.005946       0.012152       0.005326       0.032705      -0.015150      -0.002833       0.017983              1.179459       0.958579      -0.008240      -0.026397       1.267016       0.040130       1.312782           0.000034
           13              H       2.539488       3.108105       5.443787       0.471631       0.447113 0.25576592E+01  0.19393554E+02                                 1.086067                            1.032627      -1.351964       2.450211                    0.999457       2.031038       5.454192       0.516673       1.563419      -0.656486      -0.028176       0.008100      -0.013717       0.032367      -0.005031       0.008344      -0.004760       0.016418       0.003105      -0.010857      -0.004440       0.015297              1.104396       1.138846      -0.075248       0.227642       1.067319      -0.060082       1.107022           0.000021
           14              H       0.818592      -1.301760       4.557188       0.379159       0.719452 0.47265090E+01  0.41912609E+02                                 1.470045                            1.372880      -1.664492       2.173183                    0.997385       3.083956       9.045045       0.461898       1.495394      -0.661821      -0.014186       0.007827      -0.012487       0.020456      -0.001856       0.001119       0.001833       0.000166      -0.018482      -0.006732       0.001773       0.004959              1.521222       1.204054      -0.004929       0.021788       1.558105      -0.517580       1.801508           0.000001
           15              H       1.017870       0.104167       3.994225       0.483014       0.469066 0.27975829E+01  0.21883557E+02                                 1.161621                            1.111282      -1.485649       2.394375                    0.998238       2.123354       5.958801       0.473015       1.655376      -0.641556      -0.005406       0.013805       0.028593       0.032208       0.001122      -0.005944       0.012119       0.005367       0.032737      -0.015147      -0.002815       0.017961              1.180103       0.959021      -0.008256      -0.026422       1.267753       0.040148       1.313534           0.000060
           16              H       1.453657       1.960680       3.621636       0.471266       0.447903 0.25633801E+01  0.19447165E+02                                 1.087139                            1.033613      -1.351585       2.449928                    0.999452       2.033303       5.461135       0.516570       1.562909      -0.656561       0.028238      -0.008093       0.013649       0.032390      -0.005030       0.008383      -0.004745       0.016425       0.002946      -0.010829      -0.004501       0.015330              1.105497       1.139970      -0.075354       0.227957       1.068405      -0.060165       1.108115           0.000048
           17              O       5.107576       1.167717       6.460020      -0.746390      39.992949 0.56931900E+03  0.13792797E+05                                 9.141821                            7.194436       0.560632       2.216109                    0.997550      28.758967      74.281631       0.741550       0.340933      -1.161377       0.096694      -0.051746       0.004518       0.109762       0.007926       0.003253      -0.007805      -0.000672      -0.038906      -0.017155       0.002264       0.014891             10.846284       7.006712      -2.982739      -1.062917      18.191411       4.395075       7.340728           0.010798
           18              O       3.222811       2.818050       6.039385      -0.764156      32.276177 0.51543983E+03  0.12242230E+05                                 7.846493                            6.865274       0.396962       2.171438                    0.998495      28.210646      73.339188       0.752063       0.342901      -1.153899      -0.023095      -0.006872       0.024013       0.034018      -0.002026      -0.014278       0.003976       0.034010      -0.088179      -0.032953      -0.002137       0.035090              8.242080       8.998915      -2.211858       3.728097       7.619282      -1.385152       8.108042           0.003374
           19              O       5.319862       3.454506       7.304011      -0.725876      39.403479 0.64065849E+03  0.16058296E+05                                 9.159874                            7.805049       0.120519       2.064256                    0.997175      29.515666      78.694835       0.685294       0.356579      -1.143255       0.090040      -0.053093      -0.001470       0.104538      -0.021568       0.014670       0.010184       0.008052      -0.021698      -0.030998       0.004596       0.026402             10.115942       8.203858       3.921779       1.223481      14.875690       2.970825       7.268278          -0.003670
           20              O       3.608696       1.903675       8.352881      -0.668606      29.717093 0.55960293E+03  0.13495465E+05                                 7.404346                            7.184395       0.727025       2.253621                    0.999105      28.960536      74.563950       0.734288       0.345885      -1.157517      -0.036744      -0.066001       0.142966       0.161695       0.000552      -0.020104       0.017897      -0.055218       0.148295      -0.056420      -0.002322       0.058742              7.458198       5.918562       0.479465      -1.329041       6.838864       0.110979       9.617167          -0.001253
           21              O       5.230435      -0.781135       4.092132      -0.843532      41.742463 0.72069820E+03  0.18585196E+05                                 9.363343                            8.170467       0.187104       2.061222                    0.998313      31.341559      84.478181       0.683787       0.347353      -1.151940      -0.047407       0.106644       0.015676       0.117754      -0.010020       0.007221      -0.005185      -0.009204       0.005172      -0.012818      -0.002513       0.015331             10.153081       9.097542      -1.576054      -3.992473       7.635255       2.646583      13.726447           0.000616
           22              O       6.364062      -0.790491       1.854786      -0.654179      36.512790 0.51015408E+03  0.12029459E+05                                 8.690388                            6.885455       0.391668       2.200322                    0.996153      26.971090      68.811142       0.745360       0.348494      -1.154596      -0.069069       0.024191      -0.044452       0.085626      -0.000073      -0.011471      -0.008361       0.032304      -0.030888      -0.020685      -0.004523       0.025208             10.262298      10.382482       3.415735      -4.709551       8.344222      -4.444293      12.060191           0.008608
           23              O       1.020407       6.180730       2.699683      -0.807925      39.803754 0.66928183E+03  0.16917227E+05                                 9.058004                            7.840497       0.339011       2.124277                    0.998003      30.377492      80.664313       0.703520       0.344437      -1.156120       0.000236      -0.104614      -0.087275       0.136238       0.013686       0.000853      -0.001190      -0.032695       0.013646      -0.023646       0.004553       0.019093              9.945508      12.744076       4.744617       0.680590      10.637721       1.147256       6.454726           0.000975
           24              O       3.203840       6.999044       3.703225      -0.700183      31.317048 0.52393399E+03  0.12482747E+05                                 7.753297                            6.915337       0.441750       2.196698                    0.997723      27.878806      72.358424       0.751088       0.342280      -1.155549       0.070513       0.008605      -0.003796       0.071137      -0.030971       0.036014      -0.021507       0.023354       0.044649      -0.040808      -0.021694       0.062502              8.255763       9.440345      -0.861627       1.299402       6.487361      -2.757695       8.839584           0.000013
           25              O       6.117526      -1.662816       7.060151      -0.737151      39.184364 0.58636894E+03  0.14303560E+05                                 8.982838                            7.326084       0.588918       2.241823                    0.996369      28.316792      73.265245       0.731524       0.343245      -1.160024      -0.007896       0.143568       0.038067       0.148738       0.025182      -0.012072       0.019091      -0.006669      -0.055240      -0.039288       0.003765       0.035522             10.274142      10.839534      -5.659343       3.178237      12.010196      -2.988194       7.972696          -0.000137
           26              O       2.857919       5.392727       5.909749      -0.780122      36.750789 0.63068103E+03  0.15763036E+05                                 8.712446                            7.692929       0.034356       2.058509                    0.995470      29.001781      77.482598       0.696420       0.351888      -1.145828      -0.013144      -0.012411       0.023341       0.029523       0.024909      -0.030131      -0.006517      -0.004683      -0.030401      -0.037593      -0.005562       0.043156              9.246421       5.753872      -0.811702      -0.395921       8.187120       1.508228      13.798272           0.000346
           27              O       1.933825       5.111172       8.219619      -0.686203      33.935545 0.57791518E+03  0.14109851E+05                                 8.310931                            7.422269       0.146109       2.098865                    0.995360      28.369091      74.524722       0.701790       0.357471      -1.143131      -0.122345      -0.079276      -0.022271       0.147475       0.019273       0.007054       0.005448      -0.014931       0.121365      -0.040991      -0.001275       0.042265              9.003304       6.756968       0.906348      -0.998656       7.690989      -3.159219      12.561957           0.008350
           28              O      -1.328817      -2.621154       7.892357      -0.703867      41.600582 0.76770569E+03  0.20160796E+05                                 9.628787                            8.675015      -0.259789       1.936896                    0.995068      30.398303      83.332877       0.634477       0.367601      -1.133026       0.045232       0.181306       0.028517       0.189026      -0.017159       0.013889       0.020312      -0.025679      -0.143840      -0.057099       0.010009       0.047090             10.338361      14.241588      -1.293979       2.643091       7.576316       0.257954       9.197180          -0.003428
           29              O      -1.114431       3.901068       2.605403      -0.746425      40.017895 0.56966194E+03  0.13803439E+05                                 9.146426                            7.197151       0.559245       2.215617                    0.997543      28.763336      74.303704       0.741311       0.340985      -1.161311      -0.096360       0.051625      -0.004723       0.109420       0.008175       0.002658      -0.008164      -0.000903      -0.039133      -0.017227       0.001846       0.015381             10.852722       7.010338      -2.985620      -1.064420      18.202763       4.399240       7.345064           0.002881
           30              O       0.770334       2.250735       3.026038      -0.764638      32.311468 0.51609233E+03  0.12261917E+05                                 7.852615                            6.869928       0.395878       2.170787                    0.998500      28.226010      73.397777       0.751739       0.342932      -1.153844       0.023271       0.006956      -0.024342       0.034387      -0.002108      -0.014046       0.004157       0.033997      -0.089377      -0.033261      -0.001915       0.035176              8.248850       9.005783      -2.214499       3.732057       7.625505      -1.387311       8.115261           0.000722
           31              O      -1.326717       1.614279       1.761412      -0.725975      39.424457 0.64103877E+03  0.16070342E+05                                 9.163287                            7.807452       0.120742       2.064181                    0.997181      29.522533      78.721381       0.685172       0.356587      -1.143239      -0.089752       0.053318       0.001375       0.104403      -0.021834       0.014777       0.010350       0.007984      -0.022293      -0.031360       0.004637       0.026723             10.120121       8.207580       3.924728       1.223845      14.882529       2.971544       7.270256           0.007819
           32              O       0.384449       3.165110       0.712542      -0.672705      29.853176 0.56288914E+03  0.13594892E+05                                 7.426673                            7.205053       0.725007       2.251750                    0.999109      29.031876      74.808370       0.733281       0.345846      -1.157525       0.037176       0.066198      -0.143456       0.162308       0.000057      -0.022457       0.018458      -0.061404       0.149300      -0.060395       0.000039       0.060356              7.481172       5.934651       0.481230      -1.334368       6.859425       0.112250       9.649440          -0.001041
           33              O      -1.237290       5.849920       4.973291      -0.843560      41.749753 0.72082273E+03  0.18589262E+05                                 9.364576                            8.171240       0.186712       2.061064                    0.998314      31.343509      84.486146       0.683744       0.347359      -1.151933       0.047415      -0.106672      -0.015720       0.117789      -0.010021       0.007229      -0.005183      -0.009211       0.005073      -0.012812      -0.002526       0.015338             10.154767       9.098908      -1.576619      -3.993625       7.636360       2.647633      13.729034          -0.000041
           34              O       1.827121      -3.197037       7.210637      -0.654150      36.514219 0.51016993E+03  0.12029970E+05                                 8.690787                            6.885690       0.391676       2.200353                    0.996149      26.970773      68.811547       0.745324       0.348507      -1.154581       0.069020      -0.024148       0.044494       0.085595       0.000008      -0.011425      -0.008345       0.032254      -0.030918      -0.020630      -0.004542       0.025172             10.262867      10.382986       3.415504      -4.710261       8.343983      -4.444382      12.061632          -0.001463
           35              O       2.972738      -1.111945       6.365740      -0.808101      39.806253 0.66934655E+03  0.16919278E+05                                 9.058195                            7.840731       0.339195       2.124263                    0.998007      30.380541      80.673506       0.703529       0.344424      -1.156131      -0.000290       0.104426       0.087206       0.136050       0.013643       0.000797      -0.001257      -0.032500       0.013776      -0.023563       0.004584       0.018979              9.945592      12.744691       4.744265       0.680407      10.637128       1.146986       6.454957          -0.000495
           36              O       0.789305      -1.930259       5.362198      -0.700179      31.317688 0.52393674E+03  0.12482827E+05                                 7.753429                            6.915337       0.441845       2.196733                    0.997725      27.878614      72.357917       0.751092       0.342278      -1.155551      -0.070525      -0.008574       0.003816       0.071146      -0.030989       0.036006      -0.021492       0.023373       0.044650      -0.040829      -0.021670       0.062499              8.255998       9.440354      -0.861854       1.299307       6.487635      -2.758006       8.840005           0.000018
           37              O      -2.124381       6.731601       2.005272      -0.737233      39.179494 0.58626914E+03  0.14300379E+05                                 8.981715                            7.325122       0.589947       2.242131                    0.996382      28.316263      73.259652       0.731630       0.343213      -1.160062       0.008002      -0.143540      -0.037993       0.148699       0.025145      -0.012058       0.019147      -0.006628      -0.055333      -0.039311       0.003799       0.035512             10.272997      10.837904      -5.659034       3.177177      12.010016      -2.987713       7.971069           0.001446
           38              O       1.135226      -0.323942       3.155674      -0.779989      36.748948 0.63063005E+03  0.15761560E+05                                 8.712388                            7.692759       0.033848       2.058396                    0.995464      29.000295      77.480001       0.696403       0.351901      -1.145809       0.013120       0.012557      -0.023437       0.029650       0.024941      -0.030092      -0.006617      -0.004725      -0.030422      -0.037541      -0.005664       0.043205              9.246389       5.753616      -0.811997      -0.396290       8.187602       1.508051      13.797950          -0.000270
           39              O       2.059320      -0.042387       0.845804      -0.686216      33.943458 0.57807613E+03  0.14114848E+05                                 8.312469                            7.423493       0.145644       2.098671                    0.995363      28.371443      74.535184       0.701701       0.357489      -1.143109       0.122321       0.079504       0.022387       0.147595       0.019259       0.006988       0.005523      -0.014850       0.121311      -0.040946      -0.001305       0.042251              9.005138       6.758068       0.906305      -0.999034       7.692602      -3.160205      12.564743          -0.002021
           40              O       5.321962       7.689939       1.173066      -0.704327      41.599394 0.76771448E+03  0.20160970E+05                                 9.628176                            8.674761      -0.259745       1.936888                    0.995064      30.401024      83.338662       0.634524       0.367576      -1.133052      -0.045351      -0.180984      -0.028361       0.188723      -0.017189       0.013951       0.020221      -0.025645      -0.144081      -0.057155       0.010048       0.047107             10.337404      14.240956      -1.293988       2.642299       7.575907       0.256943       9.195350           0.007145

******************************************************
Auxiliary information for the entire system
The total spin magnetic moment of the unit cell is   0.054448
The total net atomic charge of the unit cell is   0.000000
Accuracy of reproducing the electrostatic potential in the unit cell:
  The inner radius (bohr) =    5.0000
  The outer radius (bohr) =   12.0000
  Valid grid points have density less than (e/(bohr^3)) =    0.0001
  The number of valid grid points were=        27147
  The rms potential error without charges in kcal/mol is=      9.35629
  The rms potential error with partial charges in kcal/mol is=      2.24236
  The RRMSE value at monopole order=      0.23966
  The rms potential error with partial charges and cloud penetration in kcal/mol is=      2.24344
  The RRMSE value at monopole order with cloud penetration is=      0.23978
  The rms potential error with partial charges and atomic dipoles in kcal/mol is=      0.31494
  The RRMSE value at dipole order=      0.03366
  The rms potential error with partial charges, atomic dipoles and cloud penetration in kcal/mol is=      0.31328
  The RRMSE value at dipole order with cloud penetration=      0.03348

******************************************************
The electron densities and ab initio electrostatic potential were computed in VASP using the PBE functional and
projector augmented wave method. See the main text of the journal article for a description of computational details.
The atomic charges, dipoles, and quadrupoles were computed with the DDEC6 method as described in
(a) T. A. Manz and N. Gabaldon Limas, RSC Adv. 6 (2016) 47771-47801 DOI: 10.1039/c6ra04656h
(b) N. Gabaldon Limas and T. A. Manz, RSC Adv. 8 (2018) 2678-2707 DOI: 10.1039/c7ra11829e.
For each atom in the material, the electron cloud parameters were fit to the spherically averaged atom-in-material
electron density using radial positions for which this density was between 10^-4 and 10^-2 electrons per cubic bohr.
The polarizabilities, dispersion coefficients, and quantum Drude oscillator (QDO) parameters were fit using the MCLF method.
The magnetic structure of the system was optimized in VASP from the default ferromagnetic initial guess using spin polarization.
The atomic spin moments (ASMs) were computed on this optimized magnetic structure using the DDEC6 partition as inputs
to the method of T. A. Manz and D. S. Sholl, J. Chem. Theory Comput. 7 (2011) 4146-4164 DOI: 10.1021/ct200539n.
The RMSE and RRMSE were computed using a uniform grid with Ewald summation.
