# Supplementary material for: A collection of forcefield precursors for metal–organic frameworks
Source: RSC Adv. 2019 Nov 13;9(63):36492–507. doi: 10.1039/c9ra07327b (PMC9075174; doi:10.1039/c9ra07327b)
Supplement: RA-009-C9RA07327B-s4746 [file RA-009-C9RA07327B-s4746.xyz]

  878
jmolscript: load "" {1 1 1} spacegroup "x,y,z" unitcell [{     24.250100     0.000000     0.000000 }, {     -8.078091    22.865078     0.000000 }, {     -8.078091   -11.421350    19.808194 }]
Pr     0.034306    -1.691874    16.846473     1.882424
Pr    14.546108     5.175434     6.949309     1.882423
Pr    -1.606673    14.859592     7.954773     1.882423
Pr    10.518377    16.611971     6.942376     1.882424
Pr    12.159356    -1.703875    16.853406     1.882423
Pr    -5.657033     9.156919    17.858870     1.882423
Pr     2.423076     3.425909     5.929979     1.835172
Pr     6.470035     9.147773    15.834076     1.835172
H      4.142854    10.633547     0.251564     0.293066
H      1.951260    13.675622     4.080488     0.315678
H      8.412714    11.839604     6.190061     0.304083
H      4.996250     7.718907     7.487497     0.294799
H      5.874753    12.862789     4.118124     0.091455
H      4.335571    12.922064     3.809116     0.096316
H      3.391708     9.667528     4.353841     0.093654
H      3.481923    10.542524     3.050462     0.098292
H      4.896303    10.557086     6.566416     0.109900
H      4.051795    11.869400     6.316833     0.100389
H      6.749053    10.313711     4.787640     0.097060
H      6.116294     9.926513     3.408990     0.095162
H      5.923018    14.377916     2.652317     0.129122
H      7.103816    15.879404     1.329130     0.118828
H     -0.471677     3.906922    18.964365     0.111667
H     -1.056114     1.801720    18.130440     0.121388
H     -2.628290    -2.718319    18.815803     0.111075
H      6.204579     8.926741     0.380317     0.116233
H      4.931767     7.243727     2.149189     0.101568
H      2.869810     6.467866     2.872188     0.108527
H      0.971513     7.078853     1.713409     0.108664
H     -6.964685    -2.890425    19.744808     0.107791
H     -4.891425    -2.143156    19.003981     0.120659
H      1.563549     9.311371     3.282218     0.125151
H     -0.725076     8.815044     3.008865     0.117502
H     -2.306335    10.196571     3.852694     0.107973
H     -1.691116    12.218433     4.894605     0.121182
H      1.172291    15.653184     5.631470     0.105490
H      1.996149    14.719681     6.580282     0.109267
H      4.234587    15.042191     6.778364     0.107953
H      6.150348    16.129075     6.158368     0.102481
H      6.221800    17.371836     4.213203     0.104794
H      4.303169    17.628351     2.943498     0.112431
H      2.380147    16.544916     3.597168     0.114102
H      4.222380    12.247730     8.186727     0.123811
H      4.459472    13.134959    10.324031     0.117797
H      6.428252    14.156231    10.936104     0.111040
H      8.041934    14.541724     9.295985     0.117849
H     10.394002    13.506003     5.366040     0.116682
H      9.081060    13.943438     4.603424     0.113116
H      8.522857    12.132478     2.497813     0.102647
H      9.142018    10.168973     1.545039     0.109625
H     10.838018     8.881102     2.565161     0.112789
H     11.715219     9.583050     4.571731     0.105388
H     11.019270    11.568276     5.522524     0.112657
H      7.446406     8.608192     3.145541     0.120819
H      8.782890     6.740010     2.959344     0.118807
H      8.224365     4.818877     4.157740     0.108136
H      6.310759     4.828777     5.492812     0.116004
H      2.502892     7.385695     6.558493     0.107697
H      2.728788     6.642203     7.915354     0.096410
H      1.488114     9.369291     6.647630     0.111307
H      0.887627    11.311196     7.816313     0.102586
H      1.649198    11.640513     9.945694     0.105935
H      3.056554    10.098826    10.942046     0.108517
H      3.659475     8.191219     9.773363     0.118617
H     -6.182770     2.209468     9.337583     0.293066
H     -3.757899     0.741812    13.885544     0.315678
H     -3.322420     7.748512    13.348742     0.304083
H      0.816215     5.587255    10.427033     0.294799
H     -4.651306     4.587331    13.200180     0.091455
H     -4.418903     3.037021    13.097178     0.096316
H     -2.126714     2.845802    10.549844     0.093654
H     -3.633511     2.409139    10.656808     0.098292
H     -1.239587     4.754952    12.425680     0.109900
H     -1.780211     3.668290    13.437879     0.100389
H     -3.195099     6.029059    11.326325     0.097060
H     -3.928075     5.099016    10.302242     0.095162
H     -6.578294     3.957726    13.780561     0.129122
H     -8.759628     4.439398    14.420365     0.118828
H     13.807685     4.377922    12.857499     0.111667
H     14.312708     3.936504    10.617192     0.121388
H     17.525104     3.404016     7.043794     0.111075
H     -5.960519     4.474598     7.923278     0.116233
H     -3.298991     4.064989     7.348840     0.101568
H     -1.656137     2.458542     7.037851     0.108527
H     -2.258073     0.232598     6.988331     0.108664
H     19.809523    -0.387979     7.358744     0.107791
H     18.161808     1.228738     7.636059     0.120659
H     -2.225315     0.872069     9.706015     0.125151
H     -1.452460    -1.282141     9.139501     0.117502
H     -0.887127    -2.759454    10.757830     0.107973
H     -1.193262    -2.215125    13.029830     0.121182
H     -3.162920     0.125861    16.373453     0.105489
H     -2.222680     1.331804    16.038695     0.109267
H     -2.958436     3.445895    16.417031     0.107953
H     -4.614940     4.892468    17.048913     0.102481
H     -6.812927     4.191712    17.153896     0.104794
H     -7.331747     1.973567    16.741886     0.112431
H     -5.646943     0.529292    16.129812     0.114102
H     -0.487838     4.305795    14.699661     0.123811
H      0.761127     4.998501    16.535880     0.117798
H      0.124255     6.861534    17.726353     0.111040
H     -1.934545     7.845601    17.241052     0.117849
H     -5.440346     9.101565    14.380749     0.116682
H     -5.831935     7.570747    14.378768     0.113116
H     -6.512985     6.738121    11.758144     0.102647
H     -6.572716     7.373684     9.581223     0.109625
H     -5.697851     9.481501     8.975093     0.112789
H     -4.681640    10.770858    10.585499     0.105388
H     -4.608177    10.058707    12.780247     0.112657
H     -3.965445     6.496496     9.028575     0.120819
H     -3.682861     8.013770     7.317147     0.118807
H     -1.613104     8.152645     6.251466     0.108136
H      0.110212     6.731962     6.926925     0.116004
H      1.044891     3.023655     9.674322     0.107697
H      2.428136     3.751927     9.707996     0.096410
H      0.521502     1.762499    11.437251     0.111307
H      0.761547     1.210444    13.703309     0.102586
H      2.092094     2.488220    15.052247     0.105935
H      3.163237     4.359254    14.214360     0.108517
H      2.906228     4.907895    11.978015     0.118617
H      8.646171    -3.502644     6.578301     0.293066
H     12.244556     0.340398     7.578615     0.315678
H      8.360988    -0.569785    13.380435     0.304083
H      5.613719     2.848949    10.048697     0.294799
H     10.171170    -1.339641    10.567671     0.091455
H     10.739785    -0.892273     9.173175     0.096316
H      7.985544     0.565707     7.735100     0.093654
H      8.780514    -0.751505     7.410245     0.098292
H      8.323092     1.625824    10.326012     0.109900
H      9.841774     1.588993     9.890231     0.100389
H      7.476437    -0.747258    10.880641     0.097060
H      7.322135    -1.579148     9.563396     0.095162
H     11.583684    -2.884321    10.312146     0.129122
H     12.606074    -4.836582    11.049011     0.118828
H      3.840904    16.001035    10.215086     0.111668
H      2.050625    15.904154     8.713625     0.121388
H     -1.687540    17.990467     6.467375     0.111075
H      6.350056    -4.078134     7.834141     0.116233
H      5.187159    -1.666231     7.192355     0.101568
H      5.142481     0.060352     5.645335     0.108527
H      6.350924    -0.151110     3.692247     0.108664
H     -0.405295    20.866270     3.339662     0.107791
H     -0.391341    19.123677     4.878758     0.120659
H      8.258717     0.557644     5.603738     0.125151
H      8.553115     1.481322     3.454549     0.117502
H     10.382480     2.727202     2.983114     0.107973
H     12.083926     3.003634     4.589559     0.121182
H     14.368658     1.721849     8.287748     0.105489
H     13.214031     2.311120     9.165251     0.109267
H     12.772462     1.374793    11.185687     0.107953
H     13.159100    -0.245455    12.754496     0.102481
H     14.307080    -2.171007    12.199867     0.104794
H     15.188071    -2.410006    10.072467     0.112431
H     14.807104    -0.757740     8.515543     0.114102
H     10.141671     3.065602    11.072780     0.123811
H     10.899248     4.657869    12.590088     0.117798
H     11.206359     4.090919    14.798702     0.111040
H     11.032292     1.845913    15.408794     0.117849
H      9.272214    -2.494071    15.068093     0.116682
H     10.122028    -2.609146    13.740944     0.113116
H      8.600445    -3.869016    11.710604     0.102647
H      6.542831    -4.659307    11.173802     0.109625
H      4.763551    -4.360058    12.697052     0.112789
H      5.133199    -3.151696    14.618447     0.105388
H      7.236872    -2.330569    15.097805     0.112657
H      5.636028    -2.214473    10.137834     0.120819
H      3.429341    -2.694380    10.597384     0.118807
H      1.803986    -1.073478    10.185373     0.108136
H      2.450773     0.982731     9.292024     0.116004
H      6.130115     3.273915     7.451843     0.107697
H      5.353837     4.466695     8.099571     0.096410
H      8.338458     3.499017     7.239895     0.111307
H     10.369485     4.471152     7.893565     0.102586
H     10.426302     5.902368     9.674322     0.105935
H      8.503855     6.359206    10.876679     0.108517
H      6.504356     5.380218    10.234894     0.118616
H     12.693130    13.170305    10.155661     0.293066
H     -7.958585    12.117245    13.984585     0.315678
H     -3.764062    -5.267026    16.094158     0.304083
H     -6.511331    -9.861030    17.391594     0.294799
H     -1.953880    -7.319194    14.022221     0.091455
H     -9.463356    14.114356    13.713213     0.096316
H    -12.217597    12.140264    14.257938     0.093654
H    -11.422627    12.516802    12.954559     0.098292
H     -3.801958    -9.009826    16.470513     0.109900
H     -2.283276    -9.368949    16.220930     0.100389
H     -4.648613    -7.343967    14.691737     0.097060
H    -12.881006    14.795509    13.313087     0.095162
H     -0.541366    -6.768973    12.556414     0.129122
H      0.481024    -5.155446    11.233227     0.118829
H     -0.206055    -4.865144     9.060268     0.111668
H    -10.074425    16.747600     8.226343     0.121388
H     10.437510    13.759522     8.911706     0.111075
H     10.397015    14.545712    10.284414     0.116233
H      9.234118    12.784957    12.053286     0.101568
H      9.189440    10.582315    12.776285     0.108527
H     10.397883     8.995968    11.617506     0.108664
H     11.719755     9.613464     9.840711     0.107791
H     11.733709    11.817240     9.099884     0.120659
H     12.305676    10.297877    13.186315     0.125151
H     12.600074     7.974631    12.912962     0.117502
H     -9.820661     6.943892    13.756791     0.107974
H     -8.119215     8.197487    14.798702     0.121182
H     -5.834483    12.041523    15.535567     0.105489
H     -6.989110    12.507363    16.484379     0.109267
H      0.647412    -8.139690    16.682461     0.107953
H      1.034050    -5.971288    16.062465     0.102481
H      2.182030    -5.489934    14.117300     0.104793
H      3.063021    -7.213534    12.847595     0.112431
H     -5.396037    13.477444    13.501265     0.114102
H     -1.983379    -9.082079    18.090824     0.123811
H      6.852289     2.858372     0.419934     0.117798
H      7.159400     5.054908     1.032007     0.111040
H     -1.092758    -4.716509    19.200082     0.117849
H     -2.852836    -2.843793    15.270137     0.116681
H     -2.003022    -3.936031    14.507521     0.113116
H     -3.524605    -5.065612    12.401910     0.102647
H     18.667881    -5.135889    11.449136     0.109625
H     16.888601    -3.965764    12.469258     0.112789
H     -6.991851    -2.904834    14.475828     0.105388
H     -4.888178    -2.899724    15.426621     0.112656
H     17.761078    -7.254577    13.049638     0.120819
H     15.554391    -6.616747    12.863441     0.118807
H     13.929036    -7.783332    14.061837     0.108136
H      6.497732    13.280732    15.396909     0.116004
H     10.177074    10.542097    16.462590     0.107697
H      9.400796    10.507423    17.819451     0.096410
H    -11.864683    10.246045    16.551727     0.111307
H     -9.833656    10.326733    17.720410     0.102586
H     -1.698748    22.575858     0.041597     0.105935
H      4.456896     0.524197     1.037949     0.108517
H     -5.620694   -10.964122    19.677460     0.118617
H      8.189813     0.628226    19.241680     0.293066
H     14.076310    13.847054     3.981447     0.315678
H     -3.712336    16.591703     3.444645     0.304083
H     -7.128800    19.774015     0.522936     0.294799
H     -6.250297    14.285676     3.296083     0.091455
H     16.460621    13.988372     3.193081     0.096316
H     15.516758    16.085947     0.645747     0.093654
H     15.606973    14.519750     0.752711     0.098292
H     -7.228747    17.558375     2.521583     0.109900
H     -8.073255    16.686644     3.533782     0.100389
H     -5.375997    16.138975     1.422228     0.097060
H     18.241344    15.138050     0.398145     0.095162
H     -6.202032    12.259015     3.876464     0.129122
H     -5.021234    10.362718     4.516268     0.118829
H     -4.518636     8.755563     2.953402     0.111668
H     19.147027     9.084698     0.713095     0.121388
H      9.496760     0.514892    16.947891     0.111075
H     10.251538     1.592333    17.827375     0.116233
H      8.978726     3.965404    17.252937     0.101568
H      6.916769     4.979295    16.941948     0.108527
H      5.018472     3.670241    16.892428     0.108664
H      5.160365     1.405664    17.262841     0.107791
H      7.233625     0.390611    17.540156     0.120659
H      5.610508     3.914146    19.610112     0.125151
H      3.321883     3.925258    19.043598     0.117502
H      9.818715    15.387536     0.853733     0.107974
H     10.433934    15.280211     3.125733     0.121182
H     13.297341    14.202868     6.469356     0.105489
H     14.121199    15.491126     6.134598     0.109267
H     -7.890463    15.501629     6.512934     0.107953
H     -5.974702    14.421611     7.144816     0.102481
H     -5.903250    12.115727     7.249799     0.104793
H     -7.821881    10.887640     6.837789     0.112431
H     14.505197    11.995107     6.225715     0.114102
H     -7.902670    18.117567     4.795564     0.123811
H      0.412513    -3.339128     6.631783     0.117798
H      2.381293    -3.319021     7.822256     0.111041
H     -4.083116    17.932652     7.336955     0.117849
H     -1.731048    15.045464     4.476652     0.116681
H     -3.043990    14.166300     4.474671     0.113116
H     -3.602193    13.246787     1.854047     0.102647
H    -11.061123     1.980833    19.485320     0.109625
H     -9.365123     3.507878    18.879190     0.112789
H     -0.409831    16.316905     0.681402     0.105388
H     -1.105780    16.148943     2.876150     0.112656
H    -12.756735     4.146987    18.932672     0.120819
H    -11.420251     4.918860    17.221244     0.118807
H    -11.978776     6.916666    16.155563     0.108136
H     10.357718     8.068304    16.831022     0.116004
H      6.549851     7.714304    19.578419     0.107697
H      6.775747     9.261146    19.612093     0.096410
H     13.613164    18.222047     1.533154     0.111307
H     13.012677    18.264484     3.799212     0.102586
H     21.852339    -2.920392     5.148150     0.105935
H     -0.990405    -1.287156     4.310263     0.108517
H     -8.465575    21.518353     2.073918     0.118617
H     -2.135811    12.707431    16.482398     0.293066
H      8.367151    -5.484603    17.482712     0.315678
H     16.880721     1.971790     3.476338     0.304083
H     21.019356     0.520262     0.144600     0.294799
H     15.551835     3.422134     0.663574     0.091455
H      7.706147    -7.314052    19.077272     0.096316
H      9.998336    -9.425311    17.639197     0.093654
H      8.491539    -9.114529    17.314342     0.098292
H     18.963554     2.667450     0.421915     0.109900
H     18.422930     4.087125    -0.013866     0.100389
H     17.008042     1.078640     0.976544     0.097060
H      8.196975   -10.765315    19.467493     0.095162
H     13.624847     4.239416     0.408049     0.129122
H     11.443513     4.553084     1.144914     0.118829
H      9.760726     3.229868     0.310989     0.111668
H      2.187658    -9.911784    18.617722     0.121388
H     -2.678037    10.123615    16.371472     0.111075
H     -1.913560    10.350751    17.738238     0.116233
H      0.747968    10.057716    17.096452     0.101568
H      2.390822    10.590741    15.549432     0.108527
H      1.788886    11.659724    13.596344     0.108664
H     -0.393618    12.290601    13.243759     0.107791
H     -2.041333    11.723273    14.782855     0.120658
H      1.821644    13.694652    15.507835     0.125151
H      2.594499    14.279928    13.358646     0.117502
H     11.237923    -6.445245    12.887211     0.107974
H     10.931788    -4.748892    14.493656     0.121182
H      8.962130    -3.021633    18.191845     0.105489
H      9.902370    -3.914019    19.069348     0.109267
H     17.244705     6.779076     1.281590     0.107953
H     15.588201     6.603901     2.850399     0.102481
H     13.390214     7.044884     2.295770     0.104793
H     12.871394     7.795943     0.168370     0.112431
H      6.478107    -3.434219    18.419640     0.114102
H     19.715303     4.861776     1.168683     0.123811
H     -3.285832     6.106493     2.685991     0.117798
H     -3.922704     6.207204     4.894605     0.111041
H     18.268596     5.295232     5.504697     0.117849
H     14.762795     2.189962     5.163996     0.116681
H     14.371206     2.952906     3.836847     0.113116
H     13.690156     1.098544     1.806507     0.102647
H      5.552334    21.760269     1.269705     0.109625
H      6.427199    20.182295     2.792955     0.112789
H     15.521501    -1.931723     4.714350     0.105388
H     15.594964     0.325331     5.193708     0.112656
H      8.159605    21.719670     0.233737     0.120819
H      8.442189    19.479152     0.693287     0.118807
H     10.511946    18.486574     0.281276     0.108136
H      4.157171     8.360026    19.196121     0.116004
H      5.091850    12.592456    17.355940     0.107697
H      6.475095    12.257849    18.003668     0.096410
H     12.646552    -8.115421    17.143992     0.111307
H     12.886597    -5.876561    17.797662     0.102586
H    -10.032956    -5.346229    19.578419     0.105935
H     -0.883722     4.414653     0.972582     0.108517
H     23.109369     2.203237     0.330797     0.118616
C      4.933604    11.141264     4.498441     0.079505
C      5.133244    12.366405     3.741768    -0.031280
C      3.517883    10.569366     4.019083    -0.081540
C      4.867203    11.397103     6.081116    -0.069939
C      5.924314    10.049372     4.349879    -0.076432
C     -2.275896    -0.138894    19.247622     0.493682
C      6.143839    12.578084     0.007923    -0.118227
C      5.821089    12.900060     1.285552     0.258878
C      6.157843    14.144202     1.784718    -0.228413
C      6.852095    15.050352     0.986448    -0.020445
C     -0.918610     3.299017    19.507109    -0.104932
C     -1.270729     2.036581    19.003981    -0.066195
C     -2.717577    -2.391978    19.725000    -0.094562
C      4.248372     8.331255     0.643766     0.101667
C      4.157262     7.502994     1.703505    -0.165763
C      2.927844     7.029929     2.131362    -0.072121
C      1.800029     7.406818     1.449960    -0.092695
C      1.887097     8.260221     0.374375    -0.079426
C     -4.958348    -2.697214    19.746789    -0.191166
C      0.566218    13.212244     5.467062     0.484023
C      0.287564    11.919960     4.746043    -0.131164
C      1.217569    11.067961     4.260743     0.245337
C      0.904206     9.880892     3.603110    -0.248832
C     -0.470094     9.590421     3.452568    -0.019676
C     -1.407378    10.418412     3.939850    -0.111006
C     -1.041472    11.631770     4.587578    -0.072506
C      1.902893    15.019839     5.663163    -0.110339
C      3.126708    15.690700     5.257095     0.098245
C      4.244100    15.563080     6.009806    -0.175600
C      5.387085    16.201946     5.631470    -0.077476
C      5.428831    16.960413     4.474671    -0.088685
C      4.293656    17.104033     3.714036    -0.072357
C      3.148253    16.461748     4.110200    -0.183908
C      8.461175    13.591586     7.105199     0.490205
C      7.165681    13.453679     7.859891    -0.148589
C      6.102413    12.618944     7.578615     0.271233
C      5.034140    12.624008     8.446214    -0.263347
C      5.160880    13.197495     9.715919    -0.013932
C      6.306582    13.843631    10.066524    -0.112009
C      7.294026    14.026006     9.099884    -0.071252
C      9.531307    13.201714     5.041185    -0.097322
C      9.689903    12.030489     4.098315     0.095826
C      9.165531    11.604532     2.917747    -0.160348
C      9.536868    10.449519     2.339348    -0.076298
C     10.541698     9.672455     2.957363    -0.089554
C     11.067689    10.097273     4.143874    -0.084043
C     10.649473    11.282008     4.718312    -0.179434
C      4.662344     6.358789     6.091020     0.495134
C      5.779167     6.717231     5.136265    -0.158303
C      6.119455     7.856654     4.425151     0.290654
C      7.228170     7.840196     3.624900    -0.272937
C      8.031352     6.726600     3.506050    -0.014051
C      7.696720     5.581460     4.215184    -0.123040
C      6.550016     5.595636     5.023358    -0.087502
C      3.001973     7.409030     7.390437    -0.093926
C      2.615353     8.628151     8.119379     0.103686
C      1.801321     9.520688     7.511267    -0.176864
C      1.439734    10.679202     8.214458    -0.078604
C      1.901844    10.876555     9.478221    -0.089084
C      2.740925     9.954288    10.078409    -0.072301
C      3.098479     8.817502     9.385122    -0.182231
C     -3.216333     4.096140    11.898782     0.079505
C     -4.477927     3.862159    12.582165    -0.031280
C     -2.866934     2.718104    11.163898    -0.081540
C     -2.021934     4.447691    12.910981    -0.069939
C     -3.153442     5.169080    10.878660    -0.076432
C     16.545577     3.431695     9.494067     0.493682
C     -7.964184     3.702297    10.900449    -0.118227
C     -6.964711     3.713105    11.817569     0.258878
C     -7.255123     3.967657    13.144718    -0.228413
C     -8.565220     4.241112    13.530977    -0.020445
C     14.686207     4.214293    12.601973    -0.104932
C     14.987118     3.947155    11.256997    -0.066195
C     18.143805     3.527904     7.780659    -0.094561
C     -4.813220     2.805231     7.538999     0.101667
C     -3.527149     3.162963     7.350821    -0.165763
C     -2.545319     2.205948     7.154720    -0.072121
C     -2.903723     0.883196     7.140854    -0.092695
C     -4.213233     0.512896     7.342898    -0.079426
C     19.051799     1.472190     7.527114    -0.191166
C     -1.945683    -0.086882    14.176724     0.484023
C     -1.833166    -0.342664    12.697052    -0.131164
C     -2.138098     0.535945    11.716547     0.245337
C     -2.011797     0.248222    10.359685    -0.248832
C     -1.540157    -1.042697    10.032850    -0.019676
C     -1.219875    -1.923603    10.993548    -0.111005
C     -1.384151    -1.593569    12.368236    -0.072506
C     -3.082114     0.929267    15.840613    -0.110338
C     -4.137437     1.854373    16.218949     0.098245
C     -3.834715     3.146400    16.484379    -0.175600
C     -4.825391     4.008620    16.848850    -0.077476
C     -6.141429     3.587947    16.928083    -0.088685
C     -6.452235     2.274204    16.672557    -0.072357
C     -5.444580     1.415418    16.314029    -0.183908
C     -3.416202     7.766777    15.323619     0.490205
C     -2.303246     6.786010    15.581125    -0.148589
C     -1.785665     5.841195    14.717488     0.271233
C     -0.723511     5.083465    15.155249    -0.263347
C      0.001301     5.473953    16.286297    -0.013932
C     -0.398285     6.547884    17.021181    -0.112009
C     -1.602693     7.169630    16.696327    -0.071252
C     -5.275004     8.245027    13.954873    -0.097322
C     -5.546374     8.317356    12.469258     0.095826
C     -6.135402     7.553121    11.510542    -0.160348
C     -6.187564     7.928523    10.221028    -0.076298
C     -5.651493     9.183610     9.856557    -0.089554
C     -5.057613     9.951276    10.817255    -0.084043
C     -5.007070     9.525584    12.130538    -0.179434
C      0.427351     5.095740     8.551197     0.495134
C     -0.893372     5.813609     8.384809    -0.158303
C     -2.124233     5.739655     9.016690     0.290655
C     -3.139481     6.556847     8.602699    -0.272937
C     -2.979630     7.465156     7.578615    -0.014051
C     -1.749578     7.544823     6.940791    -0.123040
C     -0.714129     6.694477     7.356763    -0.087502
C      1.547205     3.730432    10.110102    -0.093926
C      1.697232     3.373396    11.530350     0.103686
C      1.051307     2.281854    11.999804    -0.176864
C      1.200505     1.951075    13.354684    -0.078603
C      1.985898     2.718652    14.156916    -0.089084
C      2.631009     3.836472    13.657750    -0.072301
C      2.481010     4.162691    12.326639    -0.182231
C      8.861479    -0.280452     9.492087     0.079505
C      9.950144    -1.233847     9.630744    -0.031280
C      8.793844     0.066216     7.931201    -0.081540
C      9.124826     1.079335    10.302242    -0.069939
C      7.501929    -0.694072     9.912020    -0.076432
C      0.627175    17.769380     7.715292     0.493682
C      9.813089    -4.979700     8.652219    -0.118227
C     10.224188    -3.774446     9.119693     0.258878
C     11.285094    -3.707638    10.003138    -0.228413
C     11.908224    -4.876944    10.432976    -0.020445
C      3.416600    16.782869     9.945694    -0.104932
C      2.343563    16.722910     9.042441    -0.066196
C     -1.350095    18.765861     6.942772    -0.094561
C      6.440223    -2.829483     6.196003     0.101667
C      5.689618    -1.730694     6.411912    -0.165763
C      5.653110    -0.702289     5.484889    -0.072121
C      6.384166    -0.824126     4.332052    -0.092695
C      7.159824    -1.938922     4.112181    -0.079426
C     -0.891462    19.890889     5.035243    -0.191166
C     12.269023     2.271030     7.006158     0.484023
C     11.143370     1.992677     6.045461    -0.131164
C     10.030234     1.276010     6.316833     0.245337
C      9.015349     1.051408     5.389810    -0.248833
C      9.199268     1.616595     4.108219    -0.019676
C     10.292194     2.342401     3.824962    -0.111006
C     11.314363     2.529301     4.797545    -0.072506
C     13.528111     1.510590     8.717586    -0.110339
C     13.752984     0.470788     9.707996     0.098245
C     13.260433     0.617832    10.959874    -0.175600
C     13.482064    -0.354553    11.888878    -0.077476
C     14.183305    -1.502563    11.564024    -0.088685
C     14.696868    -1.650758    10.298280    -0.072357
C     14.472818    -0.661221     9.375218    -0.183908
C      9.996764    -0.091339    14.382730     0.490205
C     10.298283     1.195558    13.661711    -0.148589
C      9.865415     1.591561    12.411814     0.271233
C     10.226047     2.845463    11.974053    -0.263347
C     10.724562     3.790301    12.877307    -0.013932
C     10.952143     3.446915    14.174744    -0.112009
C     10.795169     2.114093    14.551099    -0.071252
C      9.272681    -2.318550    14.113338    -0.097322
C      8.115520    -3.015175    13.433917     0.095826
C      7.888567    -3.720064    12.292965    -0.160348
C      6.675823    -4.203840    11.974053    -0.076298
C      5.608416    -4.012406    12.879288    -0.089554
C      5.833755    -3.302941    14.024201    -0.084043
C      7.090139    -2.805464    14.311420    -0.179434
C      4.442512     2.022750     8.685893     0.495134
C      4.408451     0.609992     9.224676    -0.158303
C      5.369441    -0.355915     9.476240     0.290655
C      4.984593    -1.568625     9.977387    -0.272937
C      3.667046    -1.864572    10.252721    -0.014051
C      2.698781    -0.902093    10.003138    -0.123040
C      3.094132     0.335752     9.474259    -0.087502
C      5.985865     3.755694     8.281806    -0.093926
C      7.264146     4.366418     8.681931     0.103686
C      8.376875     4.074486     7.970817    -0.176864
C      9.589671     4.661196     8.361039    -0.078604
C      9.621816     5.505519     9.426720    -0.089085
C      8.472713     5.783736    10.145757    -0.072301
C      7.281747     5.203891     9.763459    -0.182230
C    -11.341662    14.085021    14.402538     0.079505
C    -10.252997    14.681372    13.645865    -0.031280
C    -11.409297    12.559649    13.923180    -0.081540
C     -3.000224    -8.757441    15.985213    -0.069939
C     -4.623121    -8.209657    14.253976    -0.076432
C     12.752225    14.951036     9.343525     0.493682
C    -10.390052    15.704762     9.912020    -0.118227
C     -9.978953    15.507700    11.189649     0.258878
C     -0.839956    -6.625413    11.688815    -0.228413
C     -0.216826    -5.668961    10.890545    -0.020445
C     -0.630359    -5.489054     9.603012    -0.104932
C     -9.781487    16.623479     9.099884    -0.066195
C     10.774955    13.784044     9.820903    -0.094561
C     10.487182    12.502867    10.547863     0.101667
C      9.736577    12.141054    11.607602    -0.165763
C      9.700069    10.824267    12.035459    -0.072121
C     10.431125     9.886414    11.354057    -0.092695
C     11.206783    10.252791    10.278472    -0.079426
C     11.233588    11.569573     9.842692    -0.191166
C     -7.934118    10.656949    15.371159     0.484023
C     -9.059771     9.963730    14.650140    -0.131164
C    -10.172907    10.556805    14.164840     0.245338
C    -11.187792     9.865908    13.507207    -0.248833
C    -11.003873     8.473340    13.356665    -0.019676
C     -9.910947     7.865404    13.843947    -0.111006
C     -8.888778     8.614601    14.491675    -0.072506
C     -6.675030    12.519421    15.567260    -0.110339
C     -6.450157    13.896812    15.161192     0.098245
C      1.135383    -7.957204    15.913903    -0.175600
C      1.357014    -6.666684    15.535567    -0.077476
C      2.058255    -6.374664    14.378768    -0.088685
C      2.571818    -7.397163    13.618133    -0.072357
C     -5.730323    14.173975    14.014297    -0.183908
C     -2.128286    -4.637719    17.009296     0.490204
C     -1.826767    -5.905161    17.763988    -0.148589
C     -2.259635    -7.185765    17.482712     0.271233
C     -1.899003    -8.191338    18.350311    -0.263347
C     -1.400488    -7.880799    19.620016    -0.013932
C      6.905184     4.836056     0.162427    -0.112009
C     -1.329881    -5.593496    19.003981    -0.071252
C     -2.852369    -3.758580    14.945282    -0.097322
C     -4.009530    -3.999195    14.002412     0.095826
C     -4.236483    -4.635511    12.821844    -0.160348
C     -5.449227    -4.670136    12.243445    -0.076298
C     17.733466    -3.981548    12.861460    -0.089554
C     -6.291295    -3.344085    14.047971    -0.084043
C     -5.034911    -3.343761    14.622409    -0.179433
C      8.489471    12.236136    15.995117     0.495134
C      8.455410    13.408575    15.040362    -0.158303
C      9.416400    14.108988    14.329248     0.290655
C     17.109643    -7.716181    13.528997    -0.272937
C     15.792096    -7.329829    13.410147    -0.014051
C     14.823831    -8.026813    14.119281    -0.123040
C      7.141091    13.761776    14.927455    -0.087502
C    -14.217276    11.020447    17.294534    -0.093926
C    -12.938995    11.062016    18.023476     0.103686
C    -11.826266    10.591795    17.415364    -0.176864
C    -10.613470    10.636780    18.118555    -0.078604
C    -10.581325    11.138239    19.382318    -0.089085
C      4.425754     0.178446     0.174312    -0.072301
C    -12.921394    11.580625    19.289219    -0.182231
C     17.058654    15.475068     1.994685     0.079505
C     17.258294    14.207586     2.678068    -0.031280
C     15.642933    15.345465     1.259801    -0.081540
C     -7.257847    16.718357     3.006884    -0.069939
C     -6.200736    15.891780     0.974563    -0.076432
C      9.849154    -0.399471    19.398164     0.493682
C     18.268889    10.867191     0.996352    -0.118227
C     17.946139    11.813180     1.913472     0.258878
C     -5.967207    11.624150     3.240621    -0.228413
C     -5.272955    10.479971     3.626880    -0.020445
C     -4.965569     9.529402     2.697876    -0.104932
C     18.932412     9.724139     1.352900    -0.066195
C      9.407473     1.139524    17.684756    -0.094561
C      8.295331     2.118013    17.443096     0.101667
C      8.204221     3.449798    17.254918    -0.165763
C      6.974803     4.056755    17.058817    -0.072121
C      5.846988     3.278191    17.044951    -0.092695
C      5.934056     1.920120    17.246995    -0.079426
C      7.166702     1.310869    17.431211    -0.191166
C     12.691268    15.279715     4.272627     0.484023
C     12.412614    15.300601     2.792955    -0.131164
C     13.342619    15.305764     1.812450     0.245337
C     13.029256    15.329006     0.455588    -0.248832
C     11.654956    15.343683     0.128753    -0.019676
C     10.717672    15.352229     1.089451    -0.111006
C     11.083578    15.307275     2.464139    -0.072506
C     14.027943    14.546686     5.936516    -0.110338
C     15.251758    13.859804     6.314852     0.098245
C     -7.880950    14.575631     6.580282    -0.175600
C     -6.737965    13.928755     6.944753    -0.077476
C     -6.696219    12.547749     7.023986    -0.088684
C     -7.831394    11.817066     6.768460    -0.072357
C     15.273303    12.481094     6.409932    -0.183908
C     -3.663875    16.509361     5.419522     0.490205
C     -4.959369    17.232043     5.677028    -0.148589
C     -6.022637    17.405330     4.813391     0.271233
C     -7.090910    18.154408     5.251152    -0.263347
C     -6.964170    18.967901     6.382200    -0.013932
C      2.259623    -3.916197     7.117084    -0.112009
C     -4.831024    18.020375     6.792230    -0.071252
C     -2.593743    14.916035     4.050776    -0.097322
C     -2.435147    14.684259     2.565161     0.095826
C     -2.959519    13.874294     1.606445    -0.160348
C     -2.588182    13.950163     0.316931    -0.076298
C     -9.661443     3.452356    19.760654    -0.089554
C     -1.057361    15.689389     0.913158    -0.084043
C     -1.475577    15.595241     2.226441    -0.179433
C      8.709303     7.822279    18.455294     0.495134
C      9.826126     6.816121    18.288906    -0.158303
C     10.166414     5.630924    18.920787     0.290655
C    -12.974971     4.945881    18.506796    -0.272937
C    -12.171789     5.399174    17.482712    -0.014051
C    -12.506421     6.585512    16.844888    -0.123040
C     10.596975     7.278558    17.260860    -0.087502
C     15.127023    19.844718     0.206005    -0.093926
C     14.740403    19.867242     1.626253     0.103686
C     13.926371    18.894598     2.095707    -0.176864
C     13.564784    18.925088     3.450587    -0.078604
C     14.026894    19.921315     4.252819    -0.089084
C     -1.306034    -1.963133     3.753653    -0.072301
C     15.223529    20.869182     2.422542    -0.182231
C      8.908717    -8.881273    19.396184     0.079505
C      7.647123    -8.172377    19.534841    -0.031280
C      9.258116    -8.829565    17.835298    -0.081540
C     18.181207     3.241350     0.398145    -0.069939
C     17.049699     1.120393     0.007923    -0.076432
C     -3.657564    12.232480    17.619389     0.493682
C      4.160866    -9.549407    18.556316    -0.118227
C      5.160339    -8.760298    19.023790     0.258878
C     12.948018     3.683620     0.099041    -0.228413
C     11.637921     3.881646     0.528879    -0.020445
C     10.639248     3.090239     0.041597    -0.104933
C      2.862068    -9.362836    18.946538    -0.066195
C     -2.059336    10.700083    16.846869    -0.094561
C     -0.766261    10.851714    16.100100     0.101667
C      0.519810    10.510003    16.316009    -0.165763
C      1.501640    10.818158    15.388986    -0.072121
C      1.143236    11.466875    14.236149    -0.092695
C     -0.166274    11.826876    14.016278    -0.079426
C     -1.151342    11.507286    14.939340    -0.191166
C     10.179367    -4.818409    16.910255     0.484023
C     10.291884    -5.972495    15.949558    -0.131164
C      9.986952    -7.260789    16.220930     0.245338
C     10.113253    -8.292528    15.293907    -0.248832
C     10.584893    -7.930840    14.012316    -0.019676
C     10.905175    -6.658558    13.729059    -0.111006
C     10.740899    -5.632510    14.701642    -0.072506
C      9.042936    -3.884547    18.621683    -0.110338
C      7.987613    -4.018892    19.612093     0.098245
C     16.368426     6.987021     1.055777    -0.175600
C     15.377750     6.872077     1.984781    -0.077476
C     14.061712     7.150848     1.659927    -0.088685
C     13.750906     7.585712     0.394183    -0.072357
C      6.680470    -3.717261    19.279315    -0.183908
C     16.786939     3.673518     4.478633     0.490205
C     17.899895     4.386501     3.757614    -0.148589
C     18.417476     4.110271     2.507717     0.271233
C     19.479630     4.868001     2.069956    -0.263347
C     20.204442     5.652783     2.973210    -0.013932
C     -4.445244     5.752979     4.270647    -0.112009
C     18.600448     5.160987     4.647002    -0.071252
C     14.928137     2.248872     4.209241    -0.097322
C     14.656767     0.925743     3.529820     0.095826
C     14.067739     0.476943     2.388868    -0.160348
C     14.015577    -0.827690     2.069956    -0.076297
C      6.473557    21.094715     2.975191    -0.089554
C     15.145528    -1.321561     4.120104    -0.084043
C     15.196071     0.028784     4.407323    -0.179433
C      4.474310    10.584456    18.589990     0.495134
C      3.153587    10.081729    19.128773    -0.158303
C      1.922726    10.666074    19.380337     0.290655
C      8.985569    21.320583     0.073290    -0.272937
C      9.145420    19.979702     0.348624    -0.014051
C     10.375472    19.387356     0.099041    -0.123040
C      3.332830     8.751122    19.378356    -0.087502
C     13.672255   -10.248145    18.185903    -0.093926
C     13.822282    -8.839430    18.586028     0.103685
C     13.176357    -7.887501    17.874914    -0.176864
C     13.325555    -6.548530    18.265136    -0.078603
C     14.110948    -6.236963    19.330817    -0.089084
C     -1.415950     4.193592     0.241660    -0.072301
C     14.606060    -8.543859    19.667556    -0.182231
N     -3.165878    -1.023488    19.750750    -0.355233
N      1.584622    13.887545     4.827257    -0.353332
N      8.701462    12.649008     6.154406    -0.374164
N      4.384882     7.265950     7.083410    -0.377594
N      1.566355     0.613442    17.355940     0.737189
N      1.485292    -2.583520    14.580812     0.730124
N      1.408452    -3.086455    18.799957     0.738699
N      0.783585     4.563957     4.203299     0.731257
N     17.669641     2.884929     8.979054    -0.355233
N     -3.125595     0.576355    14.442154    -0.353332
N     -3.828945     7.875800    14.032125    -0.374164
N      0.903136     4.969563     9.832788    -0.377594
N     13.366144     6.383411     9.200906     0.737189
N     12.632052     6.038087     5.045147     0.730124
N     16.340843     7.266886     6.716959     0.738699
N      1.022814     1.192403     6.053384     0.731257
N      0.089571    18.771601     6.984369    -0.355233
N     12.566508     1.124746     7.713311    -0.353332
N      9.027977    -0.871349    13.832062    -0.374164
N      5.390289     2.862198     9.216753    -0.377594
N      0.056628    14.195787    10.125949     0.737189
N     -2.930739    12.361810     7.750946     0.730124
N     -3.379353    16.136764     9.650552     0.738699
N      4.042267     2.512877     4.056718     0.731257
N     12.214621    13.817212     9.846653    -0.355233
N     -7.636633    11.842142    14.731354    -0.353332
N     -3.097073    -4.725143    16.058503    -0.374164
N      9.437248    12.276710    16.987507    -0.377594
N     20.259769    -4.040623     7.451843     0.737189
N      9.194311    17.683063     4.676715     0.730124
N      8.745697    17.443077     8.895860     0.738699
N      8.089226     7.981022    14.107396     0.731257
N      8.959172     0.478257    18.883151    -0.355233
N     13.709672    14.388127     4.538057    -0.353332
N     -3.423588    16.156509     4.128028    -0.374164
N      8.431841     8.228858    19.736885    -0.377594
N    -10.558695    -2.414050    19.105003     0.737189
N     13.610342    -3.221248    14.949244     0.730124
N     13.533502     0.685052    16.621056     0.738699
N      4.830544     7.083469    15.957481     0.731257
N     -2.533500    12.059436    16.888466    -0.355233
N      8.999455    -4.919759    17.617408    -0.353332
N     16.374196     2.500229     3.927965    -0.374164
N      4.950095    11.757735    19.120850    -0.377594
N      1.241094    21.925449     0.221852     0.737189
N     -7.571089     7.076425    17.655043     0.730124
N     -3.862298     7.910930    19.554649     0.738699
N      5.069773    10.370339    13.960815     0.731257
O      5.398575    12.090105     2.369060    -0.264612
O      2.504625    11.416800     4.520230    -0.213382
O      6.020195    12.194120     6.380219    -0.174276
O      5.514417     8.825248     4.882720    -0.149392
O     -1.486678    -0.809367    18.316637    -0.631573
O     -0.357270    14.059743     6.083096    -0.595464
O      9.431405    14.582784     7.099257    -0.620151
O      3.807738     5.297921     6.217792    -0.581697
O      1.832274    -0.450613    17.912550    -0.479790
O      0.500720     0.742239    16.664634    -0.526319
O      2.019462     1.703228    17.825394    -0.441187
O      0.413344    -3.204237    14.705603    -0.500531
O      1.629639    -1.412555    15.064132    -0.526350
O      2.293992    -3.055015    13.740944    -0.421450
O      1.701402    -3.090558    17.609484    -0.491940
O      0.347401    -2.618599    19.269411    -0.487860
O      2.028562    -3.910308    19.566534    -0.458489
O      1.477583     5.308602     4.886681    -0.482129
O      0.610480     3.355761     4.597482    -0.506664
O     -0.164702     5.139817     3.601130    -0.428195
O     -5.557449     3.762174    11.657122    -0.264612
O     -2.519176     1.766330    12.148365    -0.213382
O     -2.537077     5.488527    13.750848    -0.174276
O     -2.005120     5.140050    10.084352    -0.149392
O     15.838000     4.018737     8.448195    -0.631573
O     -1.534016    -0.920869    15.218635    -0.595464
O     -4.211091     8.514948    16.179333    -0.620151
O      1.315234     4.503051     7.695483    -0.581697
O     14.233368     6.971823     8.557140    -0.479790
O     13.095784     5.157711     8.967169    -0.526319
O     13.085402     6.764780    10.379494    -0.441187
O     13.383414     5.166659     4.569750    -0.500531
O     12.427254     6.118824     6.300987    -0.526351
O     11.898698     6.636685     4.217165    -0.421450
O     15.272776     7.200240     6.118751    -0.491940
O     16.857408     6.324063     7.356763    -0.487860
O     17.148457     8.209884     6.386162    -0.458488
O      0.999125     1.920070     7.039832    -0.482129
O      1.971496     1.343976     5.203613    -0.506664
O      0.575614     0.028683     6.251466    -0.428195
O      9.601239    -2.502026     9.082057    -0.264612
O      9.930410     0.836581     7.598423    -0.213382
O      9.492243     0.662793    11.623448    -0.174276
O      6.484263     0.164273     9.490106    -0.149392
O     -0.267905    16.702717     7.701426    -0.631573
O     13.375746     3.098632     6.804115    -0.595464
O     10.608152    -0.718378    15.458315    -0.620151
O      3.726918     2.711600     7.745004    -0.581697
O     -1.035236    14.729793    10.314127    -0.479790
O      0.533049    14.077366     8.947361    -0.526319
O      0.933235    14.207739    11.045049    -0.441187
O     -3.158921    13.078069     6.758556    -0.500531
O     -1.874737    12.517686     8.448195    -0.526350
O     -3.644696    11.331797     7.855930    -0.421450
O     -3.480807    14.968157     9.294005    -0.491940
O     -2.584766    16.965342     9.153366    -0.487860
O     -4.362721    16.645880    10.302242    -0.458489
O      4.513200     2.654132     5.179843    -0.482129
O      2.960739     3.136928     3.763557    -0.506663
O      4.901126     2.342019     3.147522    -0.428195
O    -10.601902    14.839509    12.273157    -0.264612
O    -10.272731    11.886556    14.424327    -0.213382
O     -2.632807    -7.404803    16.284316    -0.174276
O    -13.718878    13.861160    14.786817    -0.149392
O     11.857145    15.471834     8.412540    -0.631573
O     -6.827395    10.068522    15.987193    -0.595464
O     -1.516898    -3.392719    17.003354    -0.620151
O      7.773877    11.076948    16.121889    -0.581697
O     19.167905    -4.144345     8.008453    -0.479790
O     12.658099    17.862588     6.760537    -0.526319
O     -3.113724    -3.250369     7.921297    -0.441187
O      8.966129    16.465568     4.801506    -0.500531
O     10.250313    18.209233     5.160035    -0.526350
O      8.480354    18.288513     3.836847    -0.421450
O      8.644243    17.717928     7.705387    -0.491940
O      9.540284    16.598477     9.365314    -0.487860
O     15.840420    -5.111746     9.662437    -0.458488
O      8.560159     8.883435    14.790778    -0.482129
O      7.007698     7.415333    14.501579    -0.506663
O      8.948085     7.278723    13.505227    -0.428195
O     17.523625    13.156413     1.753025    -0.264612
O     14.629675    15.356311     2.244268    -0.213382
O     -6.104855    16.579354     3.846751    -0.174276
O     17.639467    16.964846     0.180255    -0.149392
O     10.638372    -0.871082    18.352292    -0.631573
O     11.767780    15.390056     5.314538    -0.595464
O     -2.693645    16.009099     6.275236    -0.620151
O      7.854697     8.462018    17.599580    -0.581697
O    -10.292776    -1.400347    18.461237    -0.479790
O     12.625770    -3.077269    18.871266    -0.526319
O     -2.027497     8.869632     0.475397    -0.441187
O     12.538394    -2.803086    14.473847    -0.500531
O     13.754689    -3.387454    16.205084    -0.526350
O     14.419042    -3.713315    14.121262    -0.421450
O     13.826452    -0.344215    16.022848    -0.491940
O     12.472451     0.858044    17.260860    -0.487860
O    -10.096488     1.760667    16.290259    -0.458489
O      5.524542     7.303531    16.943929    -0.482129
O      4.657439     8.028460    15.107710    -0.506664
O      3.882257     6.274157    16.155563    -0.428195
O      6.567601    -8.923805    18.986154    -0.264612
O      9.605874    -7.501292    17.502520    -0.213382
O     17.666064     3.449025     1.719351    -0.174276
O     10.119930   -10.974572    19.394203    -0.149392
O     -4.365141    11.033199    17.605523    -0.631573
O     10.591034    -3.499208    16.708212    -0.595464
O     15.992050     4.041110     5.554218    -0.620151
O      5.362193    10.139199    17.649101    -0.581697
O      2.108318    21.073831     0.410030    -0.479790
O     -7.107357    10.913861    18.851458    -0.526319
O      9.038443    -0.109108     1.140952    -0.441187
O     -6.819727     7.099873    16.662653    -0.500531
O     -7.775887     8.124040    18.352292    -0.526350
O     -8.304443     6.060132    17.760027    -0.421450
O     -4.930365     7.425989    19.198102    -0.491940
O     -3.345733     8.936148    19.057463    -0.487860
O      5.023407    18.574671     0.398145    -0.458489
O      5.046084    10.861430    15.083940    -0.482129
O      6.018455     9.558463    13.667654    -0.506664
O      4.622573    11.123230    13.051619    -0.428195

The following XYZ coordinates are in angstroms. Other properties are in atomic units.
The sperically averaged electron density of each atom fit to a function of the form exp(a - br)
eigen_1, eigen_2 and eigen_3 are the three eigenvalues of traceless quadrupole moment tensor
  atom number  atomic symbol              X              Y              Z     net charge C6 coefficient C8 coefficient C10 coefficient fluctuating dipole atomic polarizability isotropic forcefield polarizability              a              b squared Pearson coefficient          <r^3>          <r^4>         wp_QDO          m_QDO          q_QDO       dipole_x       dipole_y       dipole_z         dipole            Qxy            Qxz            Qyz     Q(x^2-y^2)  Q(3z^2 - R^2)        eigen_1        eigen_2        eigen_3 static polarizability      alpha(xx)      alpha(xy)      alpha(xz)      alpha(yy)      alpha(yz)      alpha(zz) atomic spin moment
            1             Pr       0.034306      -1.691874      16.846473       1.882424     184.299214 0.46981366E+04  0.18083824E+06                                23.244112                           20.252930       1.764727       2.168320                    0.999249      96.880401     255.372143       0.486027       0.327402      -1.251540      -0.080926       0.000939       0.007894       0.081316       0.000555      -0.007769       0.017901       0.140300      -0.135611      -0.064524      -0.028665       0.093189             25.996564      24.323885       0.925597      -0.180552      25.938582      -0.483877      27.727224           0.000045
            2             Pr      14.546108       5.175434       6.949309       1.882423     184.299215 0.46981367E+04  0.18083825E+06                                23.244117                           20.252934       1.764724       2.168319                    0.999249      96.880422     255.372241       0.486026       0.327402      -1.251540       0.032963      -0.074182       0.004757       0.081316      -0.053833       0.010545       0.000120      -0.111044      -0.094410      -0.064525      -0.028665       0.093190             25.996569      27.713811       0.578886       0.264160      24.309801       0.848099      25.966094           0.000036
            3             Pr      -1.606673      14.859592       7.954773       1.882423     184.299187 0.46981367E+04  0.18083825E+06                                23.244114                           20.252934       1.764725       2.168319                    0.999249      96.880422     255.372239       0.486026       0.327402      -1.251540       0.027843       0.044797      -0.061889       0.081316       0.038660      -0.028077      -0.053794      -0.018927       0.137188      -0.064525      -0.028665       0.093189             25.996564      25.177968      -0.956212       0.865395      27.354673       0.977553      25.457053           0.000035
            4             Pr      10.518377      16.611971       6.942376       1.882424     184.299199 0.46981366E+04  0.18083824E+06                                23.244112                           20.252931       1.764726       2.168320                    0.999249      96.880405     255.372160       0.486027       0.327402      -1.251540       0.027844      -0.075991       0.007894       0.081316      -0.043635       0.019467      -0.001362      -0.109861      -0.135611      -0.064525      -0.028665       0.093189             25.996563      25.177964       1.227334      -0.396097      25.084495      -0.331426      27.727229           0.000044
            5             Pr      12.159356      -1.703875      16.853406       1.882423     184.299221 0.46981367E+04  0.18083825E+06                                23.244116                           20.252933       1.764725       2.168319                    0.999249      96.880419     255.372226       0.486027       0.327402      -1.251540      -0.080926       0.006370       0.004757       0.081316      -0.007008      -0.003400       0.009983       0.154034      -0.094410      -0.064524      -0.028665       0.093189             25.996568      24.323890      -0.618752       0.711668      27.699722       0.531584      25.966093           0.000038
            6             Pr      -5.657033       9.156919      17.858870       1.882423     184.299189 0.46981366E+04  0.18083824E+06                                23.244112                           20.252932       1.764726       2.168320                    0.999249      96.880409     255.372181       0.486027       0.327402      -1.251540       0.032964       0.041176      -0.061889       0.081316       0.036025      -0.041369      -0.044393      -0.033845       0.137189      -0.064525      -0.028665       0.093190             25.996562      27.713805      -0.060317       0.633443      24.818833       1.141607      25.457050           0.000044
            7             Pr       2.423076       3.425909       5.929979       1.835172     155.687417 0.37000360E+04  0.13542701E+06                                21.619370                           18.589941       1.305321       2.053856                    0.998455      97.035486     257.165406       0.477777       0.350253      -1.219144       0.010768       0.015225       0.026354       0.032284       0.018112       0.031350       0.044324      -0.012798       0.115026      -0.038380      -0.038380       0.076759             24.340874      24.586500      -0.173981      -0.301144      24.463564      -0.425778      23.972558           0.000027
            8             Pr       6.470035       9.147773      15.834076       1.835172     155.687409 0.37000360E+04  0.13542701E+06                                21.619369                           18.589941       1.305321       2.053856                    0.998455      97.035485     257.165402       0.477777       0.350253      -1.219144       0.010769       0.015225       0.026354       0.032284       0.018112       0.031350       0.044324      -0.012797       0.115027      -0.038380      -0.038380       0.076759             24.340873      24.586498      -0.173978      -0.301139      24.463563      -0.425780      23.972558           0.000026
            9              H       4.142854      10.633547       0.251564       0.293066       0.652383 0.43914829E+01  0.37453913E+02                                 1.296425                            1.271861      -1.050781       2.478700                    0.999959       2.635064       7.086729       0.519901       1.381337      -0.689113      -0.034211       0.015197       0.008651       0.038421      -0.016851      -0.010825       0.001947      -0.003879      -0.061000      -0.024403      -0.004296       0.028699              1.295477       1.468073       0.002866      -0.171065       1.230793       0.051266       1.187564           0.000001
           10              H       1.951260      13.675622       4.080488       0.315678       0.593898 0.38759207E+01  0.32114596E+02                                 1.234026                            1.209708      -1.128007       2.464576                    0.999865       2.470661       6.598682       0.522109       1.415852      -0.683298       0.012210      -0.001810      -0.038066       0.040018       0.011522      -0.012706       0.011106      -0.004260       0.052160      -0.026845       0.003017       0.023828              1.234074       1.201596      -0.064612      -0.186447       1.189130       0.136829       1.311497           0.000001
           11              H       8.412714      11.839604       6.190061       0.304083       0.627891 0.41825178E+01  0.35278214E+02                                 1.270027                            1.247277      -1.133061       2.449319                    0.999850       2.573638       6.907944       0.520617       1.394823      -0.686688      -0.007907      -0.036998       0.004826       0.038140       0.010967      -0.013649      -0.004747      -0.039351       0.001569      -0.028073       0.002840       0.025233              1.268808       1.240502       0.182015      -0.040740       1.450643       0.058380       1.115279           0.000001
           12              H       4.996250       7.718907       7.487497       0.294799       0.639929 0.43268273E+01  0.36616597E+02                                 1.266641                            1.253981      -1.036900       2.494785                    0.999850       2.514532       6.647382       0.531073       1.362836      -0.694259       0.028019       0.017539       0.023835       0.040753       0.010113       0.001479       0.017642       0.034736      -0.018551      -0.029341       0.004653       0.024688              1.253425       1.328143       0.140164       0.098050       1.248882       0.110878       1.183250           0.000003
           13              H       5.874753      12.862789       4.118124       0.091455       1.024264 0.79791507E+01  0.78942839E+02                                 1.728897                            1.687647      -0.995788       2.389223                    0.996818       3.791899      10.953426       0.462500       1.338560      -0.695139       0.031920       0.014608       0.012260       0.037184       0.007058      -0.001745       0.003871       0.013255      -0.020410      -0.010795      -0.002288       0.013083              1.748907       1.885410       0.314914       0.204224       1.649263       0.062929       1.712048          -0.000001
           14              H       4.335571      12.922064       3.809116       0.096316       1.102003 0.86386312E+01  0.87060528E+02                                 1.811211                            1.752464      -1.114444       2.340719                    0.994350       3.793415      11.009511       0.455874       1.333168      -0.696806      -0.030889       0.018187      -0.002536       0.035935      -0.009461       0.006822      -0.004043       0.006975       0.019743      -0.013394      -0.001208       0.014602              1.842309       2.208966      -0.377390      -0.204212       1.802392       0.032817       1.515568          -0.000001
           15              H       3.391708       9.667528       4.353841       0.093654       1.016542 0.80373923E+01  0.79831908E+02                                 1.731405                            1.703140      -1.121611       2.330828                    0.995305       3.853978      11.231713       0.455646       1.353371      -0.691770      -0.007513      -0.032550       0.015410       0.036788       0.004625      -0.009237      -0.005409      -0.011747      -0.001742      -0.012661      -0.000776       0.013436              1.747174       1.655962       0.012830       0.005319       2.048438      -0.245257       1.537122          -0.000001
           16              H       3.481923      10.542524       3.050462       0.098292       1.140881 0.93323118E+01  0.95925598E+02                                 1.852749                            1.822045      -1.213881       2.292973                    0.993403       3.888080      11.411810       0.446684       1.334013      -0.696402      -0.005448       0.001891      -0.033920       0.034406      -0.011260       0.006844      -0.002463       0.000757       0.014623      -0.014222       0.000333       0.013889              1.864778       1.698947       0.063816      -0.120709       1.517447       0.066143       2.377942          -0.000001
           17              H       4.896303      10.557086       6.566416       0.109900       1.095839 0.88022493E+01  0.88948626E+02                                 1.792428                            1.762156      -1.129555       2.341971                    0.994764       3.703606      10.693303       0.458178       1.322897      -0.699551       0.002536      -0.031189       0.017790       0.035995      -0.001946       0.009937      -0.006695       0.005069      -0.012362      -0.012513      -0.000750       0.013263              1.803307       1.453022       0.049250      -0.042697       2.268898      -0.200441       1.688001           0.000000
           18              H       4.051795      11.869400       6.316833       0.100389       0.998744 0.78352843E+01  0.77533775E+02                                 1.727204                            1.693986      -1.183761       2.305853                    0.994646       3.874924      11.368703       0.450686       1.373397      -0.687427      -0.030998       0.020062       0.008638       0.037921      -0.005488      -0.006603       0.004703      -0.007731      -0.030416      -0.013373      -0.000645       0.014018              1.746124       1.978616      -0.245495      -0.039799       1.611157       0.159813       1.648600          -0.000001
           19              H       6.749053      10.313711       4.787640       0.097060       1.116044 0.89432267E+01  0.90533005E+02                                 1.801998                            1.765052      -0.976334       2.405622                    0.996152       3.707411      10.636825       0.463171       1.306327      -0.703309       0.026737       0.008017       0.020202       0.034457       0.001733       0.012810      -0.010369      -0.001298       0.006095      -0.017070       0.000815       0.016255              1.817899       2.069569       0.258994       0.295953       1.745679       0.248743       1.638448          -0.000000
           20              H       6.116294       9.926513       3.408990       0.095162       1.002714 0.78809442E+01  0.78190632E+02                                 1.741326                            1.704627      -1.221333       2.288258                    0.993510       3.924863      11.574611       0.446497       1.382648      -0.685470       0.003826      -0.005439      -0.036045       0.036653       0.005488      -0.005578       0.006691      -0.004980       0.027993      -0.013746       0.000891       0.012856              1.763411       1.498520      -0.135607      -0.124303       1.696059       0.098904       2.095653          -0.000001
           21              H       5.923018      14.377916       2.652317       0.129122       0.964089 0.69168666E+01  0.66290849E+02                                 1.678343                            1.586877      -1.296499       2.272386                    0.994701       3.649896      10.510430       0.468116       1.365239      -0.689016      -0.007600       0.013199       0.028575       0.032381       0.008392      -0.005731       0.003362      -0.008394       0.012894      -0.013950       0.006679       0.007271              1.718282       1.403429       0.001623      -0.313932       1.570354       0.112119       2.181063           0.000000
           22              H       7.103816      15.879404       1.329130       0.118828       0.961136 0.65769629E+01  0.61219371E+02                                 1.588297                            1.483974      -0.730026       2.542810                    0.999785       3.200365       8.602979       0.524064       1.255621      -0.715363       0.008956       0.038230       0.014548       0.041874       0.008387      -0.005660       0.002958      -0.019877       0.006664      -0.016284       0.004305       0.011979              1.640078       1.403410       0.240226       0.058574       2.061212       0.254923       1.455612           0.000000
           23              H      -0.471677       3.906922      18.964365       0.111667       0.979765 0.67401969E+01  0.63572214E+02                                 1.644809                            1.527498      -0.831476       2.481830                    0.999367       3.424871       9.483870       0.500255       1.298135      -0.704436       0.018090       0.023643      -0.019871       0.035793       0.012133      -0.008264       0.005367      -0.012936       0.011716      -0.019795       0.007970       0.011824              1.717319       1.524504       0.323077      -0.213999       1.854077      -0.434523       1.773376           0.000000
           24              H      -1.056114       1.801720      18.130440       0.121388       0.956727 0.67757633E+01  0.65025294E+02                                 1.711168                            1.603138      -1.260112       2.286988                    0.994164       3.763187      11.076173       0.448712       1.422377      -0.677579       0.013891      -0.006131      -0.036929       0.039929       0.007114      -0.002388      -0.002286      -0.005387       0.035458      -0.013535       0.000753       0.012782              1.769321       1.458373      -0.014927      -0.164551       1.513655       0.188822       2.335934          -0.000001
           25              H      -2.628290      -2.718319      18.815803       0.111075       1.055928 0.78453992E+01  0.78072424E+02                                 1.826444                            1.716302      -1.411515       2.198402                    0.992190       4.037118      12.085819       0.437139       1.408003      -0.679545       0.001594      -0.005366      -0.034821       0.035268      -0.005720       0.011413       0.001442      -0.005075       0.017541      -0.014760       0.001570       0.013190              1.913918       1.524425      -0.078551      -0.256594       1.747501       0.440426       2.469827          -0.000000
           26              H       6.204579       8.926741       0.380317       0.116233       0.891436 0.66219306E+01  0.62637844E+02                                 1.594888                            1.553811      -0.885650       2.465196                    0.997217       3.512608       9.976661       0.473599       1.367234      -0.690290       0.034161      -0.005277       0.016596       0.038344      -0.000123       0.009546       0.000070      -0.004161      -0.016334      -0.012422       0.004802       0.007619              1.609959       1.883827      -0.061355       0.215331       1.390275      -0.003554       1.555775           0.000000
           27              H       4.931767       7.243727       2.149189       0.101568       1.008138 0.74278022E+01  0.72115866E+02                                 1.692817                            1.617787      -1.062206       2.356540                    0.997700       3.714141      10.595334       0.477443       1.321337      -0.698055       0.024485      -0.014982       0.012231       0.031203      -0.000341      -0.004602      -0.013166       0.006046      -0.015924      -0.016868       0.005042       0.011826              1.704031       1.953025      -0.195528       0.376117       1.433145      -0.126805       1.725924          -0.000000
           28              H       2.869810       6.467866       2.872188       0.108527       1.007609 0.70649535E+01  0.67836432E+02                                 1.710877                            1.591701      -0.991661       2.405219                    0.997690       3.598417      10.256228       0.474359       1.344761      -0.694002      -0.002122      -0.025850       0.029226       0.039075       0.000332       0.003714      -0.011366       0.010019      -0.005788      -0.014771       0.004675       0.010096              1.769524       1.436014       0.106311      -0.107613       1.804805      -0.568347       2.067752           0.000001
           29              H       0.971513       7.078853       1.713409       0.108664       1.042949 0.73284750E+01  0.70703126E+02                                 1.724170                            1.601349      -0.916428       2.438745                    0.998515       3.534421       9.954244       0.483829       1.312168      -0.701341      -0.033894      -0.012085       0.008150       0.036895       0.002449       0.003978      -0.006702       0.021682      -0.014572      -0.014266       0.000110       0.014156              1.784112       2.241453       0.370511      -0.235730       1.593883      -0.111853       1.517001           0.000001
           30              H      -6.964685      -2.890425      19.744808       0.107791       1.104726 0.78521113E+01  0.76000008E+02                                 1.702047                            1.590542      -0.865255       2.464270                    0.999092       3.354106       9.037988       0.523774       1.208189      -0.726079      -0.032003       0.012550      -0.019374       0.039459       0.002214       0.005092      -0.016159       0.010980       0.009719      -0.019878       0.004142       0.015736              1.737919       2.226051      -0.167746       0.386233       1.387657      -0.117740       1.600049           0.000004
           31              H      -4.891425      -2.143156      19.003981       0.120659       0.961915 0.68892626E+01  0.64587035E+02                                 1.556517                            1.494504      -0.833839       2.486531                    0.999502       3.215802       8.550598       0.537379       1.215773      -0.724362       0.000639       0.019134      -0.032360       0.037599      -0.003320       0.001762      -0.013010       0.016265       0.016319      -0.018236       0.004397       0.013839              1.573106       1.430883       0.149571      -0.054246       1.519063      -0.325615       1.769371           0.000002
           32              H       1.563549       9.311371       3.282218       0.125151       1.000131 0.72313143E+01  0.70150682E+02                                 1.714383                            1.617190      -1.421381       2.196072                    0.994832       3.842091      11.168418       0.465538       1.356239      -0.689452       0.018002      -0.022154      -0.011201       0.030665       0.001422       0.000343       0.004480       0.005619      -0.034091      -0.012656       0.003718       0.008939              1.759102       2.008971      -0.325013      -0.216367       1.741572       0.318321       1.526764          -0.000001
           33              H      -0.725076       8.815044       3.008865       0.117502       1.000875 0.69216994E+01  0.65759121E+02                                 1.677967                            1.557076      -0.817691       2.500959                    0.999323       3.381066       9.415208       0.490823       1.313525      -0.701938      -0.013949      -0.031853      -0.023332       0.041876       0.004712       0.001483       0.012801       0.004624      -0.031257      -0.018246       0.004086       0.014159              1.741317       1.582209       0.227313       0.160415       2.019431       0.421554       1.622310           0.000000
           34              H      -2.306335      10.196571       3.852694       0.107973       0.981987 0.66594436E+01  0.62565241E+02                                 1.638639                            1.510290      -0.910958       2.438753                    0.998736       3.446690       9.497666       0.507571       1.284441      -0.706942      -0.032723      -0.010855      -0.003450       0.034648       0.003566      -0.004894       0.012029       0.001221      -0.038902      -0.020132       0.008102       0.012030              1.722661       2.421738       0.217388       0.201611       1.415624       0.048258       1.330620          -0.000000
           35              H      -1.691116      12.218433       4.894605       0.121182       0.922769 0.64372641E+01  0.60881268E+02                                 1.662204                            1.556264      -1.114103       2.356910                    0.996473       3.653119      10.611754       0.459015       1.410901      -0.680169      -0.029727       0.023735       0.011036       0.039609      -0.003039      -0.000113       0.000074       0.007856      -0.033636      -0.011213       0.000640       0.010573              1.718826       1.909325      -0.435901      -0.160886       1.824186       0.190146       1.422966          -0.000001
           36              H       1.172291      15.653184       5.631470       0.105490       1.088602 0.83432681E+01  0.83510703E+02                                 1.808267                            1.729474      -1.143249       2.325443                    0.995438       3.798253      11.052782       0.455174       1.344383      -0.694058      -0.027964       0.021842      -0.005835       0.035960      -0.011819       0.010263       0.000922      -0.004627      -0.004736      -0.016509       0.001278       0.015231              1.866927       2.169346      -0.430231      -0.057592       1.960369       0.088703       1.471067          -0.000000
           37              H       1.996149      14.719681       6.580282       0.109267       0.968171 0.74564435E+01  0.72912743E+02                                 1.705810                            1.662845      -1.157261       2.333396                    0.993720       3.738877      10.922277       0.450434       1.390603      -0.684950       0.005747      -0.011504       0.035816       0.038055      -0.000472       0.004598      -0.004290      -0.014121       0.029022      -0.012848       0.000423       0.012425              1.725918       1.555362       0.034052       0.021737       1.544638      -0.091412       2.077754          -0.000001
           38              H       4.234587      15.042191       6.778364       0.107953       0.921371 0.67848488E+01  0.64515158E+02                                 1.610247                            1.560519      -0.980442       2.407800                    0.997799       3.590764      10.196949       0.478581       1.345950      -0.693593       0.002679      -0.015707       0.027011       0.031360       0.007690       0.003373      -0.008566       0.012624       0.004389      -0.015624       0.006303       0.009321              1.610258       1.428222      -0.043227       0.010428       1.574023      -0.334644       1.828531          -0.000001
           39              H       6.150348      16.129075       6.158368       0.102481       1.035214 0.74254873E+01  0.72035583E+02                                 1.729907                            1.623256      -0.956769       2.420993                    0.997533       3.596748      10.232098       0.474465       1.330700      -0.697328       0.031089       0.001262       0.022794       0.038571       0.006418       0.006172      -0.009061       0.017090       0.007001      -0.017545       0.006015       0.011530              1.772784       2.221092      -0.039506       0.463247       1.408701      -0.073138       1.688560           0.000001
           40              H       6.221800      17.371836       4.213203       0.104794       1.066232 0.74067062E+01  0.71709029E+02                                 1.744626                            1.603827      -1.085454       2.346321                    0.997579       3.672714      10.390832       0.485776       1.302330      -0.702062       0.029018       0.016976      -0.011341       0.035480       0.004694       0.006607      -0.010744       0.003574       0.022067      -0.015615       0.001325       0.014290              1.817073       2.329785       0.455450      -0.237565       1.657480      -0.164984       1.463954           0.000000
           41              H       4.303169      17.628351       2.943498       0.112431       1.110034 0.77247685E+01  0.75033015E+02                                 1.754992                            1.611593      -1.021732       2.391915                    0.997867       3.474452       9.615667       0.500130       1.260830      -0.712916       0.001195       0.021979      -0.030215       0.037382       0.004383       0.004586      -0.012346       0.020135      -0.017839      -0.020092       0.005830       0.014262              1.821056       1.437004       0.061178      -0.060303       1.840369      -0.609005       2.185795           0.000003
           42              H       2.380147      16.544916       3.597168       0.114102       0.983859 0.70864692E+01  0.66512948E+02                                 1.543968                            1.488653      -0.766587       2.512499                    0.999793       3.171603       8.277014       0.556470       1.172704      -0.735246      -0.026021       0.006238      -0.021664       0.034428       0.005606       0.005327      -0.015274       0.016293       0.006946      -0.021862       0.008687       0.013175              1.544447       1.855034      -0.030696       0.293159       1.301720      -0.092761       1.476587           0.000003
           43              H       4.222380      12.247730       8.186727       0.123811       0.974714 0.70954460E+01  0.68505516E+02                                 1.694088                            1.609283      -1.302645       2.258452                    0.995073       3.743425      10.854952       0.463494       1.368725      -0.687889      -0.032639      -0.007658      -0.004017       0.033765       0.001804      -0.000696       0.008117       0.018056       0.005656      -0.014260       0.005992       0.008268              1.732891       1.990537       0.369320       0.152406       1.555853       0.194340       1.652283          -0.000001
           44              H       4.459472      13.134959      10.324031       0.117797       0.967596 0.66218053E+01  0.61905276E+02                                 1.611382                            1.501012      -0.737718       2.539430                    0.999758       3.248876       8.828419       0.513490       1.275919      -0.710617      -0.029465      -0.004502       0.029523       0.041953       0.007299      -0.006397       0.005271       0.016865       0.031537      -0.018244       0.003989       0.014255              1.667770       1.850495       0.055480      -0.447344       1.347426      -0.006071       1.805391           0.000001
           45              H       6.428252      14.156231      10.936104       0.111040       0.997623 0.68132947E+01  0.64280982E+02                                 1.647086                            1.521807      -0.865506       2.461040                    0.999261       3.424201       9.409508       0.509316       1.274657      -0.709355       0.004959       0.008698       0.032890       0.034380       0.009743      -0.005583       0.005629       0.016949       0.013510      -0.017688       0.005653       0.012034              1.726260       1.432670       0.045290       0.176347       1.380954       0.325385       2.365157           0.000000
           46              H       8.041934      14.541724       9.295985       0.117849       0.928966 0.65021804E+01  0.61783102E+02                                 1.682891                            1.573939      -1.232202       2.302701                    0.994497       3.724697      10.921830       0.451178       1.428723      -0.676574       0.028916       0.024598       0.013154       0.040178       0.004868       0.005587       0.004966       0.007544       0.012247      -0.008660      -0.002744       0.011405              1.742460       2.106828       0.408483       0.194640       1.602228       0.147695       1.518323          -0.000000
           47              H      10.394002      13.506003       5.366040       0.116682       1.017495 0.76533874E+01  0.75526065E+02                                 1.770696                            1.688183      -1.311188       2.252863                    0.994014       3.898953      11.540714       0.444474       1.396422      -0.682440       0.034670       0.011261       0.014205       0.039122       0.001078       0.004542      -0.006622       0.022384       0.003394      -0.014862       0.002311       0.012551              1.834365       2.209545       0.369752       0.154205       1.719173       0.145889       1.574377          -0.000000
           48              H       9.081060      13.943438       4.603424       0.113116       0.945394 0.71231209E+01  0.68553776E+02                                 1.653064                            1.606877      -0.907550       2.451815                    0.996852       3.565021      10.181800       0.468186       1.359334      -0.691948      -0.014810       0.029550      -0.020267       0.038772      -0.005840      -0.000434      -0.008928       0.004183       0.001041      -0.011685       0.001834       0.009851              1.668562       1.559394      -0.175703       0.083412       1.894711      -0.237451       1.551581          -0.000001
           49              H       8.522857      12.132478       2.497813       0.102647       0.954486 0.69185489E+01  0.65839923E+02                                 1.624880                            1.556071      -0.905848       2.439272                    0.998367       3.545137       9.938576       0.490407       1.312428      -0.700824      -0.020396       0.017655      -0.018762       0.032859      -0.007982       0.007699       0.007844      -0.006416       0.014634      -0.016518       0.005427       0.011091              1.633540       1.788273      -0.298721       0.310319       1.578438      -0.191957       1.533910          -0.000001
           50              H       9.142018      10.168973       1.545039       0.109625       0.969826 0.66602243E+01  0.62857236E+02                                 1.651584                            1.532797      -0.917176       2.437723                    0.998736       3.507560       9.831117       0.490600       1.322854      -0.698596      -0.015045      -0.009281      -0.033621       0.037985      -0.009221       0.009162       0.002877      -0.002077       0.003603      -0.014854       0.003694       0.011160              1.712554       1.507323       0.139079       0.357925       1.485695       0.344740       2.144645           0.000001
           51              H      10.838018       8.881102       2.565161       0.112789       1.036299 0.72275478E+01  0.69620329E+02                                 1.731126                            1.601297      -0.943793       2.432350                    0.998013       3.529281       9.993868       0.477944       1.330406      -0.697597       0.015008      -0.034590      -0.014395       0.040359      -0.012851       0.004903       0.007860      -0.008910      -0.009529      -0.017328       0.001371       0.015957              1.794969       1.598039      -0.342929      -0.131632       2.170464       0.396341       1.616405           0.000002
           52              H      11.715219       9.583050       4.571731       0.105388       1.161252 0.83322731E+01  0.81796178E+02                                 1.754406                            1.634632      -0.960829       2.416624                    0.998228       3.411889       9.237932       0.518835       1.202562      -0.727433       0.026290      -0.021511       0.019788       0.039312      -0.011959       0.013605       0.006235       0.004085       0.022351      -0.022305       0.004854       0.017451              1.792869       1.938283      -0.485077       0.318233       1.876344      -0.199616       1.563980           0.000004
           53              H      11.019270      11.568276       5.522524       0.112657       0.978523 0.70469796E+01  0.66502865E+02                                 1.579987                            1.516019      -0.825865       2.485460                    0.999587       3.265217       8.737387       0.530678       1.223031      -0.722607       0.015889       0.009929       0.030467       0.035767      -0.006810       0.013553       0.007629      -0.007101       0.010404      -0.019802       0.005926       0.013875              1.595714       1.471890       0.042040       0.259556       1.483405       0.282960       1.831848           0.000002
           54              H       7.446406       8.608192       3.145541       0.120819       0.949868 0.69111749E+01  0.66248463E+02                                 1.660904                            1.585025      -1.235632       2.285840                    0.995859       3.720175      10.727430       0.468738       1.363176      -0.689008       0.012920       0.021229      -0.022361       0.033431      -0.006529      -0.010096      -0.008882      -0.006541       0.003465      -0.017439       0.006065       0.011374              1.693184       1.522118       0.081891      -0.165878       2.031611      -0.273234       1.525822          -0.000000
           55              H       8.782890       6.740010       2.959344       0.118807       1.008671 0.69958680E+01  0.66553785E+02                                 1.678433                            1.559547      -0.827045       2.497002                    0.999366       3.362315       9.329297       0.493842       1.303727      -0.704175       0.035645       0.000718      -0.022485       0.042151      -0.007386      -0.012682      -0.003966       0.000416      -0.025785      -0.018675       0.004336       0.014338              1.737908       2.065451      -0.046046      -0.465673       1.447672       0.007188       1.700601           0.000001
           56              H       8.224365       4.818877       4.157740       0.108136       0.997093 0.68275613E+01  0.64413146E+02                                 1.641429                            1.519940      -0.863369       2.460182                    0.999254       3.429955       9.407893       0.511657       1.268875      -0.710561       0.020402      -0.029005      -0.001665       0.035501      -0.003191      -0.013873      -0.007418      -0.003924      -0.017633      -0.019277       0.006681       0.012596              1.718275       1.719157      -0.562278      -0.048814       2.060763      -0.013983       1.374904           0.000000
           57              H       6.310759       4.828777       5.492812       0.116004       0.956915 0.67327777E+01  0.64340875E+02                                 1.701017                            1.589634      -1.204748       2.318129                    0.994679       3.669551      10.685775       0.455389       1.407444      -0.681156      -0.008450      -0.036378       0.016209       0.040712      -0.003516      -0.005757      -0.007621      -0.015577      -0.008698      -0.013177       0.000240       0.012937              1.766312       1.492208       0.099889      -0.147124       2.093082      -0.490656       1.713646          -0.000001
           58              H       2.502892       7.385695       6.558493       0.107697       0.971369 0.75749783E+01  0.74181170E+02                                 1.695141                            1.665174      -1.018593       2.397359                    0.995516       3.687692      10.694139       0.455643       1.372680      -0.688873      -0.017765      -0.000666      -0.032336       0.036900      -0.001390       0.003796      -0.000350       0.015795       0.020899      -0.011502       0.001750       0.009752              1.704964       1.668802      -0.011791       0.202630       1.564728       0.045010       1.881363           0.000000
           59              H       2.728788       6.642203       7.915354       0.096410       1.091812 0.82990431E+01  0.83019986E+02                                 1.814044                            1.725409      -1.130950       2.325181                    0.994604       3.864510      11.269912       0.455160       1.345202      -0.693432      -0.000954      -0.030920       0.019249       0.036434      -0.001518       0.003844      -0.012966       0.001983      -0.000250      -0.013667       0.000043       0.013623              1.880177       1.666841       0.290651      -0.254086       2.255304      -0.414724       1.718385           0.000000
           60              H       1.488114       9.369291       6.647630       0.111307       0.930952 0.68694026E+01  0.65584967E+02                                 1.626771                            1.574485      -1.014405       2.393039                    0.997469       3.616005      10.321982       0.474058       1.353286      -0.691983      -0.014329      -0.004757      -0.029043       0.032733      -0.006818       0.005416       0.006284      -0.004482       0.008133      -0.012790       0.004619       0.008171              1.629218       1.436229       0.023545       0.232022       1.461573       0.029975       1.989852          -0.000000
           61              H       0.887627      11.311196       7.816313       0.102586       1.018975 0.72518656E+01  0.70386993E+02                                 1.747822                            1.630704      -1.171459       2.319801                    0.994575       3.750513      10.898506       0.458914       1.375092      -0.687203      -0.026054       0.025140      -0.011393       0.037956      -0.009656       0.007328       0.002891      -0.007680       0.005018      -0.014834       0.004753       0.010081              1.802180       1.774960      -0.479174       0.258940       1.995090      -0.289689       1.636489           0.000000
           62              H       1.649198      11.640513       9.945694       0.105935       1.090389 0.76945904E+01  0.75123526E+02                                 1.769810                            1.635206      -1.073013       2.360357                    0.997253       3.621049      10.249215       0.481421       1.303139      -0.702759      -0.011723       0.028312       0.018730       0.035914      -0.009979       0.006779       0.004173       0.002784       0.018488      -0.015813       0.005495       0.010318              1.836524       1.518501      -0.319136      -0.159019       2.240878       0.457555       1.750194           0.000001
           63              H       3.056554      10.098826      10.942046       0.108517       1.138195 0.79562918E+01  0.77898253E+02                                 1.786653                            1.637023      -1.042282       2.379082                    0.997603       3.531921       9.831628       0.495289       1.263078      -0.712199       0.011954       0.006214       0.034924       0.037433      -0.013267       0.004281       0.003195      -0.020257       0.013146      -0.020015       0.005416       0.014599              1.858565       1.516542       0.050668       0.356818       1.491490       0.227503       2.567663           0.000004
           64              H       3.659475       8.191219       9.773363       0.118617       1.002731 0.72619822E+01  0.68733841E+02                                 1.582507                            1.522827      -0.764637       2.519041                    0.999788       3.174238       8.380391       0.540398       1.197504      -0.729756       0.020022      -0.021600       0.017760       0.034393      -0.012021       0.010512       0.005008      -0.012989       0.022030      -0.021932       0.009569       0.012363              1.582587       1.508245      -0.318590       0.180637       1.729543      -0.169141       1.509975           0.000005
           65              H      -6.182770       2.209468       9.337583       0.293066       0.652384 0.43914877E+01  0.37453966E+02                                 1.296426                            1.271862      -1.050781       2.478700                    0.999959       2.635065       7.086734       0.519901       1.381337      -0.689113       0.011306      -0.032289       0.017486       0.038421      -0.007705      -0.005652      -0.023214      -0.016028       0.017091      -0.024403      -0.004296       0.028699              1.295478       1.282828      -0.215073       0.034216       1.339229      -0.075903       1.264377           0.000001
           66              H      -3.757899       0.741812      13.885544       0.315678       0.593898 0.38759214E+01  0.32114602E+02                                 1.234026                            1.209708      -1.128007       2.464576                    0.999865       2.470661       6.598682       0.522109       1.415852      -0.683298      -0.034309       0.000829      -0.020583       0.040018      -0.009078       0.013807       0.008733       0.030880       0.027072      -0.026845       0.003017       0.023828              1.234074       1.248068      -0.112828       0.164231       1.116073      -0.100116       1.338082           0.000001
           67              H      -3.322420       7.748512      13.348742       0.304083       0.627892 0.41825194E+01  0.35278229E+02                                 1.270027                            1.247277      -1.133061       2.449319                    0.999850       2.573638       6.907943       0.520617       1.394822      -0.686688       0.024001       0.000094      -0.029641       0.038140      -0.004265      -0.010844      -0.000986       0.044521       0.031778      -0.028073       0.002840       0.025233              1.268808       1.237931      -0.127121      -0.155004       1.151002       0.090888       1.417491           0.000001
           68              H       0.816215       5.587255      10.427033       0.294799       0.639929 0.43268242E+01  0.36616565E+02                                 1.266640                            1.253981      -1.036900       2.494785                    0.999850       2.514532       6.647382       0.531073       1.362837      -0.694259       0.001875       0.030379       0.027100       0.040753      -0.016732       0.008471       0.013068      -0.029444       0.009035      -0.029341       0.004653       0.024688              1.253425       1.119197      -0.058892      -0.031168       1.312611       0.169713       1.328466           0.000003
           69              H      -4.651306       4.587331      13.200180       0.091455       1.024265 0.79791532E+01  0.78942869E+02                                 1.728897                            1.687647      -0.995788       2.389223                    0.996818       3.791899      10.953426       0.462500       1.338560      -0.695139      -0.007499       0.031204       0.018779       0.037184      -0.009978      -0.001378       0.005073      -0.008681      -0.002305      -0.010795      -0.002288       0.013083              1.748907       1.656617      -0.061215      -0.069518       1.870715       0.372968       1.719391          -0.000001
           70              H      -4.418903       3.037021      13.097178       0.096316       1.102004 0.86386314E+01  0.87060531E+02                                 1.811211                            1.752464      -1.114444       2.340719                    0.994350       3.793415      11.009511       0.455874       1.333168      -0.696806      -0.000348      -0.032883       0.014489       0.035935       0.010333       0.005136      -0.003264      -0.008267      -0.020832      -0.013394      -0.001208       0.014602              1.842309       1.623599      -0.195206       0.041360       2.144100      -0.440312       1.759229          -0.000001
           71              H      -2.126714       2.845802      10.549844       0.093654       1.016542 0.80373912E+01  0.79831897E+02                                 1.731405                            1.703140      -1.121611       2.330828                    0.995305       3.853978      11.231714       0.455646       1.353371      -0.691770       0.030420       0.002779      -0.020500       0.036788      -0.004453      -0.005104      -0.002448       0.021799      -0.000600      -0.012661      -0.000776       0.013436              1.747174       1.853569       0.068013      -0.329063       1.679355      -0.101650       1.708599          -0.000001
           72              H      -3.633511       2.409139      10.656808       0.098292       1.140882 0.93323171E+01  0.95925661E+02                                 1.852749                            1.822045      -1.213881       2.292973                    0.993403       3.888080      11.411809       0.446684       1.334012      -0.696403      -0.026783      -0.015240      -0.015305       0.034406       0.011234       0.004085      -0.005276      -0.008955      -0.009085      -0.014222       0.000333       0.013889              1.864779       2.146540       0.021684       0.384008       1.658402       0.130353       1.789394          -0.000001
           73              H      -1.239587       4.754952      12.425680       0.109900       1.095840 0.88022556E+01  0.88948703E+02                                 1.792428                            1.762156      -1.129555       2.341971                    0.994764       3.703606      10.693303       0.458178       1.322897      -0.699551       0.028376       0.012714      -0.018133       0.035995       0.006823      -0.005742       0.001447      -0.013602      -0.021535      -0.012513      -0.000750       0.013263              1.803307       1.983697       0.125894      -0.338804       1.475741      -0.097066       1.950485           0.000000
           74              H      -1.780211       3.668290      13.437879       0.100389       0.998744 0.78352839E+01  0.77533772E+02                                 1.727205                            1.693986      -1.183761       2.305853                    0.994646       3.874924      11.368704       0.450685       1.373398      -0.687427       0.007933      -0.030073       0.021695       0.037921      -0.005664      -0.002878      -0.009558      -0.004546       0.024737      -0.013373      -0.000645       0.014018              1.746124       1.498578      -0.081445       0.168235       1.980984      -0.187205       1.758812          -0.000001
           75              H      -3.195099       6.029059      11.326325       0.097060       1.116044 0.89432184E+01  0.90532902E+02                                 1.801997                            1.765051      -0.976334       2.405622                    0.996152       3.707410      10.636822       0.463171       1.306327      -0.703309       0.003819       0.029706       0.017036       0.034457       0.011753      -0.006551       0.006064      -0.003461      -0.026227      -0.017070       0.000815       0.016255              1.817899       1.438896      -0.095797      -0.050240       2.080599       0.376996       1.934201          -0.000000
           76              H      -3.928075       5.099016      10.302242       0.095162       1.002714 0.78809461E+01  0.78190653E+02                                 1.741326                            1.704627      -1.221332       2.288258                    0.993510       3.924863      11.574610       0.446497       1.382647      -0.685470      -0.028155      -0.005890      -0.022717       0.036653      -0.003436       0.007200       0.004631       0.015603       0.019459      -0.013746       0.000891       0.012856              1.763411       1.889747       0.098270       0.269576       1.519125      -0.095205       1.881360          -0.000001
           77              H      -6.578294       3.957726      13.780561       0.129122       0.964089 0.69168648E+01  0.66290827E+02                                 1.678342                            1.586877      -1.296499       2.272386                    0.994701       3.649896      10.510430       0.468116       1.365239      -0.689016       0.019656      -0.001116       0.025708       0.032381      -0.004872       0.001038       0.005040       0.017085       0.016559      -0.013950       0.006679       0.007271              1.718282       2.044386      -0.046327       0.353908       1.290694      -0.039787       1.819767           0.000000
           78              H      -8.759628       4.439398      14.420365       0.118828       0.961136 0.65769665E+01  0.61219412E+02                                 1.588298                            1.483974      -0.730026       2.542810                    0.999785       3.200365       8.602979       0.524064       1.255621      -0.715363      -0.009105       0.006282       0.040386       0.041874      -0.003193      -0.002777       0.003726       0.021039       0.029220      -0.016284       0.004305       0.011979              1.640078       1.431516      -0.059323      -0.205748       1.357985       0.179056       2.130734           0.000000
           79              H      13.807685       4.377922      12.857499       0.111667       0.979766 0.67402019E+01  0.63572268E+02                                 1.644810                            1.527498      -0.831476       2.481830                    0.999367       3.424872       9.483871       0.500255       1.298134      -0.704436      -0.033393       0.007389       0.010557       0.035793      -0.007826       0.000160       0.006826       0.022704       0.027025      -0.019795       0.007970       0.011824              1.717319       2.315828      -0.067200      -0.295806       1.378251       0.078961       1.457879           0.000000
           80              H      14.312708       3.936504      10.617192       0.121388       0.956727 0.67757620E+01  0.65025279E+02                                 1.711168                            1.603138      -1.260112       2.286988                    0.994164       3.763187      11.076173       0.448712       1.422377      -0.677579      -0.031904       0.003461      -0.023758       0.039929       0.001483       0.003399       0.006473       0.021574      -0.004329      -0.013535       0.000753       0.012782              1.769320       1.995733       0.054752       0.456383       1.429988       0.060349       1.882240          -0.000001
           81              H      17.525104       3.404016       7.043794       0.111075       1.055928 0.78453976E+01  0.78072405E+02                                 1.826444                            1.716302      -1.411515       2.198402                    0.992190       4.037118      12.085819       0.437139       1.408003      -0.679545      -0.026446      -0.007653      -0.022042       0.035268       0.012588       0.002976       0.001842      -0.009395       0.007250      -0.014760       0.001570       0.013190              1.913918       1.980806      -0.021815       0.568126       1.452047      -0.007391       2.308901          -0.000000
           82              H      -5.960519       4.474598       7.923278       0.116233       0.891437 0.66219324E+01  0.62637863E+02                                 1.594887                            1.553811      -0.885650       2.465196                    0.997217       3.512609       9.976663       0.473600       1.367233      -0.690290       0.004662       0.037877       0.003718       0.038344       0.005354      -0.005701       0.002930      -0.013261       0.006920      -0.012422       0.004802       0.007619              1.609959       1.421765       0.053948       0.047724       1.979618       0.074564       1.428493           0.000000
           83              H      -3.298991       4.064989       7.348840       0.101568       1.008138 0.74278010E+01  0.72115852E+02                                 1.692817                            1.617787      -1.062206       2.356540                    0.997700       3.714141      10.595334       0.477444       1.321337      -0.698055       0.008891       0.029109      -0.006869       0.031203      -0.002454      -0.007370      -0.005355       0.006072      -0.038989      -0.016868       0.005042       0.011826              1.704031       1.517711       0.269708       0.053402       2.197931       0.038474       1.396452          -0.000000
           84              H      -1.656137       2.458542       7.037851       0.108527       1.007609 0.70649560E+01  0.67836460E+02                                 1.710877                            1.591701      -0.991661       2.405219                    0.997690       3.598417      10.256228       0.474359       1.344761      -0.694002       0.036755       0.010734      -0.007795       0.039075       0.002816      -0.005220       0.000428      -0.002740      -0.040062      -0.014771       0.004675       0.010096              1.769524       2.468543       0.218457      -0.173954       1.461497      -0.020790       1.378532           0.000001
           85              H      -2.258073       0.232598       6.988331       0.108664       1.042949 0.73284745E+01  0.70703119E+02                                 1.724170                            1.601349      -0.916428       2.438745                    0.998515       3.534421       9.954244       0.483829       1.312168      -0.701341       0.023639      -0.027596      -0.006398       0.036895      -0.002421      -0.003084       0.003268      -0.013073      -0.039978      -0.014266       0.000110       0.014156              1.784112       1.945051      -0.494006      -0.151903       1.929390       0.161871       1.477895           0.000001
           86              H      19.809523      -0.387979       7.358744       0.107791       1.104726 0.78521075E+01  0.75999970E+02                                 1.702047                            1.590542      -0.865255       2.464270                    0.999092       3.354106       9.037991       0.523774       1.208190      -0.726079      -0.011076      -0.037854       0.001195       0.039459       0.005955      -0.004897       0.003002       0.004229      -0.055538      -0.019878       0.004142       0.015736              1.737919       1.450170       0.144274       0.015184       2.424835       0.055857       1.338752           0.000004
           87              H      18.161808       1.228738       7.636059       0.120659       0.961915 0.68892596E+01  0.64587004E+02                                 1.556517                            1.494504      -0.833839       2.486531                    0.999502       3.215802       8.550599       0.537379       1.215773      -0.724362      -0.035657      -0.011920       0.000412       0.037599       0.004746       0.001167      -0.001705       0.001618      -0.054140      -0.018236       0.004397       0.013839              1.573106       2.003275       0.080517      -0.085817       1.416331       0.078366       1.299711           0.000002
           88              H      -2.225315       0.872069       9.706015       0.125151       1.000131 0.72313156E+01  0.70150698E+02                                 1.714383                            1.617190      -1.421381       2.196072                    0.994832       3.842091      11.168418       0.465538       1.356239      -0.689452      -0.004712       0.017428      -0.024787       0.030665      -0.006660      -0.004160       0.000018      -0.015182       0.009592      -0.012656       0.003718       0.008939              1.759102       1.398762      -0.240676       0.192514       1.915076      -0.345226       1.963469          -0.000001
           89              H      -1.452460      -1.282141       9.139501       0.117502       1.000875 0.69216971E+01  0.65759095E+02                                 1.677966                            1.557076      -0.817691       2.500959                    0.999323       3.381066       9.415208       0.490823       1.313525      -0.701938       0.000590      -0.014585      -0.039249       0.041876      -0.008903      -0.000993       0.004764      -0.018651       0.031962      -0.018246       0.004086       0.014159              1.741316       1.365627      -0.051093      -0.055194       1.573140       0.274334       2.285182           0.000000
           90              H      -0.887127      -2.759454      10.757830       0.107973       0.981987 0.66594364E+01  0.62565160E+02                                 1.638639                            1.510290      -0.910958       2.438753                    0.998736       3.446690       9.497667       0.507571       1.284441      -0.706942       0.013195      -0.030043      -0.011127       0.034649      -0.012779      -0.002220      -0.000100      -0.012488       0.034749      -0.020132       0.008102       0.012030              1.722660       1.391918      -0.297759      -0.108169       2.339882       0.268325       1.436180          -0.000000
           91              H      -1.193262      -2.215125      13.029830       0.121182       0.922770 0.64372673E+01  0.60881303E+02                                 1.662204                            1.556264      -1.114103       2.356910                    0.996473       3.653119      10.611753       0.459015       1.410901      -0.680169       0.007739      -0.028794       0.026075       0.039609      -0.004421      -0.004329      -0.004381      -0.015474      -0.004423      -0.011213       0.000640       0.010573              1.718826       1.370408      -0.112036       0.078678       1.897428      -0.457934       1.888641          -0.000001
           92              H      -3.162920       0.125861      16.373453       0.105489       1.088602 0.83432658E+01  0.83510679E+02                                 1.808268                            1.729474      -1.143249       2.325443                    0.995438       3.798253      11.052784       0.455173       1.344384      -0.694058      -0.005738      -0.031685       0.016007       0.035960       0.011610       0.000229      -0.005341      -0.018341       0.008199      -0.016509       0.001278       0.015231              1.866928       1.485184      -0.076699      -0.024002       2.200548      -0.434279       1.915051          -0.000000
           93              H      -2.222680       1.331804      16.038695       0.109267       0.968171 0.74564467E+01  0.72912781E+02                                 1.705810                            1.662846      -1.157261       2.333396                    0.993720       3.738877      10.922277       0.450434       1.390603      -0.684950       0.032760       0.017668       0.007924       0.038055       0.010640       0.000385       0.002138       0.012926       0.001110      -0.012848       0.000423       0.012425              1.725919       1.970720       0.148564       0.160896       1.608492       0.099646       1.598543          -0.000001
           94              H      -2.958436       3.445895      16.417031       0.107953       0.921370 0.67848395E+01  0.64515037E+02                                 1.610245                            1.560517      -0.980442       2.407799                    0.997799       3.590759      10.196927       0.478582       1.345949      -0.693593       0.028569       0.012935      -0.000115       0.031360      -0.000347      -0.003356       0.007667       0.002069      -0.037005      -0.015624       0.006303       0.009321              1.610256       1.965896       0.220584      -0.043492       1.516971      -0.049557       1.347903          -0.000001
           95              H      -4.614940       4.892468      17.048913       0.102481       1.035214 0.74254887E+01  0.72035599E+02                                 1.729907                            1.623256      -0.956769       2.420993                    0.997533       3.596748      10.232098       0.474465       1.330700      -0.697328       0.007668       0.035682       0.012479       0.038571       0.001600      -0.002244       0.008373      -0.002852      -0.043644      -0.017545       0.006015       0.011530              1.772785       1.477354       0.158290       0.013957       2.425769       0.214047       1.415231           0.000001
           96              H      -6.812927       4.191712      17.153896       0.104794       1.066231 0.74067029E+01  0.71708990E+02                                 1.744625                            1.603827      -1.085453       2.346321                    0.997579       3.672714      10.390832       0.485776       1.302330      -0.702062      -0.026925       0.021263       0.009041       0.035480       0.007449      -0.002298       0.007001       0.007695      -0.034694      -0.015615       0.001325       0.014290              1.817072       2.002098      -0.549076      -0.248799       1.982714       0.204707       1.466406           0.000001
           97              H      -7.331747       1.973567      16.741886       0.112431       1.110035 0.77247752E+01  0.75033092E+02                                 1.754992                            1.611594      -1.021731       2.391915                    0.997867       3.474452       9.615666       0.500130       1.260830      -0.712916      -0.035430      -0.011250       0.003947       0.037382      -0.001310      -0.007391       0.003845      -0.008923      -0.052479      -0.020092       0.005830       0.014262              1.821056       2.546678       0.309241      -0.154355       1.517004      -0.030270       1.399487           0.000003
           98              H      -5.646943       0.529292      16.129812       0.114102       0.983860 0.70864744E+01  0.66513006E+02                                 1.543968                            1.488653      -0.766587       2.512499                    0.999793       3.171604       8.277016       0.556470       1.172703      -0.735246      -0.011966      -0.031824      -0.005417       0.034428       0.003185      -0.004978       0.006214       0.002114      -0.058873      -0.021862       0.008687       0.013175              1.544447       1.381997       0.102178      -0.012390       1.986274       0.122726       1.265071           0.000003
           99              H      -0.487838       4.305795      14.699661       0.123811       0.974714 0.70954447E+01  0.68505502E+02                                 1.694088                            1.609283      -1.302645       2.258452                    0.995073       3.743425      10.854953       0.463494       1.368725      -0.687889       0.011198      -0.030660      -0.008640       0.033765      -0.006253       0.008267       0.004209      -0.010702       0.000037      -0.014260       0.005992       0.008268              1.732891       1.551845      -0.207436      -0.000793       1.898722       0.419784       1.748106          -0.000001
          100              H       0.761127       4.998501      16.535880       0.117798       0.967596 0.66217988E+01  0.61905202E+02                                 1.611381                            1.501011      -0.737718       2.539430                    0.999758       3.248876       8.828419       0.513490       1.275918      -0.710617       0.036050      -0.018513       0.010847       0.041953      -0.008174       0.011323       0.007318       0.009003      -0.009265      -0.018244       0.003989       0.014255              1.667769       1.974331      -0.371499       0.242414       1.572540      -0.100371       1.456438           0.000001
          101              H       0.124255       6.861534      17.726353       0.111040       0.997622 0.68132923E+01  0.64280953E+02                                 1.647085                            1.521807      -0.865505       2.461040                    0.999261       3.424200       9.409505       0.509316       1.274657      -0.709355       0.021117       0.012720       0.023964       0.034380      -0.010814       0.006990       0.008464       0.004106      -0.006163      -0.017688       0.005653       0.012034              1.726260       1.711249       0.228567       0.512857       1.559402       0.316224       1.908130           0.000000
          102              H      -1.934545       7.845601      17.241052       0.117849       0.928966 0.65021806E+01  0.61783104E+02                                 1.682891                            1.573939      -1.232202       2.302701                    0.994497       3.724696      10.921826       0.451178       1.428722      -0.676574      -0.010473       0.026968       0.027880       0.040178       0.000487       0.004049       0.008863      -0.006461       0.002862      -0.008660      -0.002744       0.011405              1.742460       1.510851      -0.245978      -0.114735       2.007411       0.437886       1.709117          -0.000000
          103              H      -5.440346       9.101565      14.380749       0.116682       1.017496 0.76533889E+01  0.75526084E+02                                 1.770697                            1.688183      -1.311188       2.252863                    0.994014       3.898953      11.540714       0.444474       1.396422      -0.682440      -0.005250       0.034915       0.016851       0.039122       0.000450       0.001064       0.003772      -0.009697      -0.042820      -0.014862       0.002311       0.012551              1.834365       1.596833      -0.267575      -0.122529       2.096958       0.378126       1.809305          -0.000000
          104              H      -5.831935       7.570747      14.378768       0.113116       0.945395 0.71231247E+01  0.68553819E+02                                 1.653064                            1.606877      -0.907550       2.451816                    0.996852       3.565021      10.181799       0.468186       1.359334      -0.691948      -0.025539      -0.024730       0.015476       0.038772       0.003706      -0.001394      -0.006088       0.001090      -0.028021      -0.011685       0.001834       0.009851              1.668562       1.710738       0.213495      -0.215341       1.691357      -0.193322       1.603593          -0.000001
          105              H      -6.512985       6.738121      11.758144       0.102647       0.954486 0.69185472E+01  0.65839901E+02                                 1.624879                            1.556071      -0.905848       2.439272                    0.998367       3.545137       9.938575       0.490407       1.312427      -0.700824      -0.016847      -0.027583       0.005923       0.032859       0.009143       0.006404      -0.000993      -0.011279       0.025749      -0.016518       0.005427       0.011091              1.633540       1.457101       0.301045      -0.074272       2.042322      -0.136302       1.401196          -0.000001
          106              H      -6.572716       7.373684       9.581223       0.109625       0.969825 0.66602225E+01  0.62857215E+02                                 1.651584                            1.532797      -0.917176       2.437723                    0.998736       3.507560       9.831117       0.490600       1.322854      -0.698596      -0.018080      -0.022344      -0.024834       0.037985       0.009810       0.002807      -0.002627      -0.015635       0.009355      -0.014854       0.003694       0.011160              1.712554       1.511360       0.242029       0.332012       1.677833       0.434698       1.948468           0.000001
          107              H      -5.697851       9.481501       8.975093       0.112789       1.036298 0.72275451E+01  0.69620300E+02                                 1.731126                            1.601297      -0.943793       2.432350                    0.998013       3.529281       9.993869       0.477944       1.330407      -0.697597      -0.000466       0.015752      -0.037155       0.040359       0.006788       0.002844      -0.008205      -0.017145       0.031636      -0.017328       0.001371       0.015957              1.794969       1.396345      -0.013995       0.082019       1.613326      -0.355835       2.375237           0.000002
          108              H      -4.681640      10.770858      10.585499       0.105388       1.161251 0.83322700E+01  0.81796141E+02                                 1.754406                            1.634631      -0.960829       2.416624                    0.998228       3.411889       9.237932       0.518835       1.202562      -0.727433       0.017537       0.034078      -0.008751       0.039312       0.013957       0.009526      -0.000415      -0.021971       0.008780      -0.022305       0.004854       0.017451              1.792869       1.503004       0.364207      -0.134709       2.249957      -0.324682       1.625645           0.000004
          109              H      -4.608177      10.058707      12.780247       0.112657       0.978523 0.70469839E+01  0.66502915E+02                                 1.579987                            1.516019      -0.825865       2.485460                    0.999587       3.265217       8.737387       0.530678       1.223031      -0.722607       0.014917       0.022121       0.023820       0.035767       0.012328       0.003988       0.002332      -0.017672       0.026494      -0.019802       0.005926       0.013875              1.595715       1.368839       0.167448       0.220510       1.603069       0.254034       1.815236           0.000002
          110              H      -3.965445       6.496496       9.028575       0.120819       0.949868 0.69111709E+01  0.66248420E+02                                 1.660904                            1.585025      -1.235632       2.285841                    0.995859       3.720175      10.727432       0.468738       1.363176      -0.689008      -0.032568       0.002197       0.007221       0.033431      -0.000162      -0.001259      -0.011792       0.017064      -0.016132      -0.017439       0.006065       0.011374              1.693184       1.963806      -0.028562      -0.331466       1.446807      -0.129741       1.668938          -0.000000
          111              H      -3.682861       8.013770       7.317147       0.118807       1.008671 0.69958679E+01  0.66553784E+02                                 1.678433                            1.559547      -0.827045       2.497002                    0.999366       3.362315       9.329297       0.493842       1.303727      -0.704175      -0.030579       0.027001      -0.010609       0.042151      -0.007720      -0.002807      -0.014496       0.004108      -0.007525      -0.018675       0.004336       0.014338              1.737908       1.918421      -0.432361       0.197367       1.778302      -0.219276       1.517001           0.000001
          112              H      -1.613104       8.152645       6.251466       0.108136       0.997093 0.68275615E+01  0.64413142E+02                                 1.641428                            1.519940      -0.863369       2.460182                    0.999254       3.429955       9.407890       0.511657       1.268874      -0.710561       0.005504       0.023583      -0.025959       0.035501      -0.007403      -0.004672      -0.011932       0.014851      -0.012624      -0.019277       0.006681       0.012596              1.718274       1.426134       0.135053      -0.116061       1.851157      -0.583474       1.877530           0.000000
          113              H       0.110212       6.731962       6.926925       0.116004       0.956915 0.67327784E+01  0.64340886E+02                                 1.701018                            1.589634      -1.204748       2.318129                    0.994679       3.669551      10.685776       0.455389       1.407444      -0.681156       0.033188       0.002764      -0.023419       0.040712       0.001589      -0.006580      -0.008604       0.014223      -0.001157      -0.013177       0.000240       0.012937              1.766312       2.262172       0.094673      -0.390929       1.462999      -0.124278       1.573765          -0.000001
          114              H       1.044891       3.023655       9.674322       0.107697       0.971369 0.75749781E+01  0.74181169E+02                                 1.695141                            1.665174      -1.018593       2.397359                    0.995516       3.687692      10.694140       0.455643       1.372680      -0.688873      -0.020181      -0.025971      -0.016729       0.036900       0.002558       0.007090       0.003239      -0.006344      -0.021316      -0.011502       0.001750       0.009752              1.704964       1.638936       0.170879       0.120139       1.793271       0.138958       1.682686          -0.000000
          115              H       2.428136       3.751927       9.707996       0.096410       1.091812 0.82990387E+01  0.83019937E+02                                 1.814044                            1.725409      -1.130951       2.325181                    0.994604       3.864510      11.269914       0.455160       1.345203      -0.693432       0.030603       0.009800      -0.017171       0.036434       0.006287      -0.005973      -0.001468       0.002557      -0.035866      -0.013667       0.000043       0.013623              1.880177       2.380339      -0.113225      -0.456569       1.497781      -0.028865       1.762410           0.000000
          116              H       0.521502       1.762499      11.437251       0.111307       0.930952 0.68694049E+01  0.65584994E+02                                 1.626771                            1.574486      -1.014405       2.393039                    0.997469       3.616005      10.321982       0.474058       1.353286      -0.691983      -0.016710      -0.021100      -0.018629       0.032733       0.006431       0.004780      -0.001707      -0.009852       0.020339      -0.012790       0.004619       0.008171              1.629218       1.669293       0.271582       0.184304       1.599035       0.209664       1.619327          -0.000000
          117              H       0.761547       1.210444      13.703309       0.102586       1.018975 0.72518654E+01  0.70386992E+02                                 1.747822                            1.630704      -1.171459       2.319801                    0.994575       3.750513      10.898507       0.458914       1.375092      -0.687203      -0.012468      -0.032037       0.016088       0.037956       0.010005       0.002390      -0.004145      -0.010784       0.015521      -0.014834       0.004753       0.010081              1.802180       1.663023       0.424127      -0.187960       2.088615      -0.369485       1.654902           0.000000
          118              H       2.092094       2.488220      15.052247       0.105935       1.090389 0.76945955E+01  0.75123585E+02                                 1.769811                            1.635207      -1.073013       2.360357                    0.997253       3.621049      10.249214       0.481421       1.303139      -0.702759       0.005870      -0.010359       0.033883       0.035914       0.008946       0.008062      -0.002729      -0.012405       0.005375      -0.015813       0.005495       0.010318              1.836525       1.467674       0.003696       0.134483       1.527456      -0.329948       2.514443           0.000001
          119              H       3.163237       4.359254      14.214360       0.108517       1.138196 0.79562937E+01  0.77898278E+02                                 1.786654                            1.637023      -1.042282       2.379082                    0.997603       3.531921       9.831629       0.495289       1.263078      -0.712199       0.021618       0.020316       0.022828       0.037433       0.012698       0.003175      -0.008799      -0.001452       0.029447      -0.020015       0.005416       0.014599              1.858566       1.858977       0.404786       0.472564       1.759818       0.402538       1.956902           0.000004
          120              H       2.906228       4.907895      11.978015       0.118617       1.002731 0.72619823E+01  0.68733845E+02                                 1.582508                            1.522827      -0.764637       2.519041                    0.999788       3.174238       8.380392       0.540398       1.197504      -0.729755       0.018011       0.027598      -0.009841       0.034393       0.015541       0.005930      -0.003381      -0.009612       0.024856      -0.021932       0.009569       0.012363              1.582588       1.490359       0.309308      -0.107602       1.729030      -0.235035       1.528374           0.000005
          121              H       8.646171      -3.502644       6.578301       0.293066       0.652383 0.43914816E+01  0.37453901E+02                                 1.296425                            1.271861      -1.050781       2.478700                    0.999959       2.635064       7.086730       0.519901       1.381337      -0.689113       0.025725       0.021079      -0.019238       0.038421       0.010655      -0.007585      -0.012753       0.029730      -0.044379      -0.024403      -0.004296       0.028699              1.295477       1.255323       0.127355      -0.010022       1.376248      -0.183020       1.254861           0.000001
          122              H      12.244556       0.340398       7.578615       0.315678       0.593898 0.38759189E+01  0.32114579E+02                                 1.234026                            1.209708      -1.128007       2.464576                    0.999865       2.470661       6.598683       0.522108       1.415852      -0.683298      -0.005774      -0.038427      -0.009563       0.040018       0.007592       0.016270       0.004722      -0.033712      -0.015493      -0.026845       0.003017       0.023828              1.234074       1.231101       0.192639       0.048525       1.386302       0.000483       1.084820           0.000001
          123              H       8.360988      -0.569785      13.380435       0.304083       0.627892 0.41825190E+01  0.35278226E+02                                 1.270027                            1.247277      -1.133061       2.449319                    0.999850       2.573638       6.907944       0.520617       1.394823      -0.686688      -0.032251       0.014061      -0.014725       0.038140      -0.010375       0.018135      -0.003256      -0.002574      -0.056673      -0.028073       0.002840       0.025233              1.268808       1.312986      -0.044267       0.214140       1.197284      -0.123258       1.296154           0.000001
          124              H       5.613719       2.848949      10.048697       0.294799       0.639929 0.43268276E+01  0.36616600E+02                                 1.266641                            1.253981      -1.036899       2.494785                    0.999850       2.514532       6.647382       0.531073       1.362836      -0.694259       0.007203       0.004534       0.039854       0.040753       0.015503       0.005428      -0.008968      -0.011569       0.065940      -0.029341       0.004653       0.024688              1.253425       1.169629       0.020233       0.108817       1.127199      -0.032176       1.463447           0.000003
          125              H      10.171170      -1.339641      10.567671       0.091455       1.024264 0.79791517E+01  0.78942853E+02                                 1.728897                            1.687647      -0.995788       2.389223                    0.996818       3.791899      10.953427       0.462500       1.338560      -0.695139       0.003141      -0.006844       0.036413       0.037184       0.003002       0.003264      -0.008744      -0.004632       0.023234      -0.010795      -0.002288       0.013083              1.748907       1.477645      -0.092876       0.143668       1.613330      -0.042315       2.155747          -0.000001
          126              H      10.739785      -0.892273       9.173175       0.096316       1.102004 0.86386366E+01  0.87060591E+02                                 1.811211                            1.752464      -1.114444       2.340719                    0.994350       3.793416      11.009512       0.455874       1.333167      -0.696806       0.027438       0.009325      -0.021250       0.035935      -0.000500      -0.011315       0.008217       0.001029       0.003450      -0.013394      -0.001208       0.014602              1.842309       2.084577       0.296199      -0.315571       1.775352      -0.268930       1.666998          -0.000001
          127              H       7.985544       0.565707       7.735100       0.093654       1.016542 0.80373951E+01  0.79831941E+02                                 1.731405                            1.703140      -1.121611       2.330828                    0.995305       3.853978      11.231713       0.455646       1.353371      -0.691770      -0.028188       0.022305      -0.007832       0.036788      -0.005393       0.005303      -0.004922      -0.006363      -0.030820      -0.012661      -0.000776       0.013436              1.747174       1.996827      -0.268431      -0.000957       1.646018      -0.112176       1.598677          -0.000001
          128              H       8.780514      -0.751505       7.410245       0.098292       1.140882 0.93323182E+01  0.95925677E+02                                 1.852750                            1.822045      -1.213881       2.292973                    0.993403       3.888080      11.411810       0.446684       1.334013      -0.696403       0.003598      -0.027134      -0.020847       0.034406       0.000508      -0.010094       0.008919       0.007857      -0.002476      -0.014222       0.000333       0.013889              1.864779       1.497499       0.092535       0.044866       2.292935       0.239209       1.803901          -0.000001
          129              H       8.323092       1.625824      10.326012       0.109900       1.095839 0.88022534E+01  0.88948677E+02                                 1.792428                            1.762156      -1.129554       2.341971                    0.994764       3.703606      10.693303       0.458178       1.322897      -0.699551      -0.030252       0.019407       0.001957       0.035995      -0.006785      -0.007498       0.000578       0.009881       0.021778      -0.012513      -0.000750       0.013263              1.803307       2.147425      -0.298550       0.167896       1.752310      -0.004501       1.510187           0.000000
          130              H       9.841774       1.588993       9.890231       0.100389       0.998745 0.78352896E+01  0.77533840E+02                                 1.727205                            1.693987      -1.183761       2.305853                    0.994646       3.874924      11.368704       0.450685       1.373398      -0.687427       0.029242       0.018745      -0.015216       0.037921       0.006667       0.001718      -0.006122       0.015446      -0.022808      -0.013373      -0.000645       0.014018              1.746125       1.806148       0.295089      -0.183569       1.668694      -0.050559       1.763532          -0.000001
          131              H       7.476437      -0.747258      10.880641       0.097060       1.116045 0.89432307E+01  0.90533054E+02                                 1.801998                            1.765052      -0.976334       2.405622                    0.996152       3.707411      10.636825       0.463171       1.306327      -0.703309      -0.001348       0.003575       0.034244       0.034457      -0.013044      -0.005494       0.005387       0.004448       0.022939      -0.017070       0.000815       0.016255              1.817899       1.618926       0.067931       0.154352       1.464426      -0.060100       2.370347          -0.000000
          132              H       7.322135      -1.579148       9.563396       0.095162       1.002715 0.78809497E+01  0.78190696E+02                                 1.741326                            1.704627      -1.221332       2.288258                    0.993510       3.924863      11.574610       0.446497       1.382647      -0.685470      -0.006403      -0.032123      -0.016450       0.036653       0.004161       0.009134       0.003885      -0.015015      -0.007988      -0.013747       0.000891       0.012856              1.763411       1.759325       0.138372       0.029611       2.003798       0.243563       1.527110          -0.000001
          133              H      11.583684      -2.884321      10.312146       0.129122       0.964090 0.69168718E+01  0.66290905E+02                                 1.678343                            1.586878      -1.296499       2.272386                    0.994701       3.649897      10.510431       0.468116       1.365238      -0.689016       0.014977       0.026138       0.011875       0.032381      -0.000178       0.010478      -0.000224      -0.011052      -0.008228      -0.013950       0.006679       0.007271              1.718282       1.550812       0.155357       0.151556       2.215765       0.198469       1.388269           0.000000
          134              H      12.606074      -4.836582      11.049011       0.118828       0.961136 0.65769673E+01  0.61219422E+02                                 1.588298                            1.483975      -0.730026       2.542810                    0.999785       3.200365       8.602980       0.524064       1.255621      -0.715363       0.033063       0.002024       0.025615       0.041874      -0.002328       0.013397       0.000329      -0.003187      -0.017684      -0.016284       0.004305       0.011979              1.640079       1.837314      -0.005243       0.451228       1.377162      -0.004088       1.705761           0.000000
          135              H       3.840904      16.001035      10.215086       0.111668       0.979766 0.67402035E+01  0.63572284E+02                                 1.644809                            1.527498      -0.831475       2.481830                    0.999367       3.424871       9.483867       0.500255       1.298134      -0.704437       0.016267      -0.029668       0.011674       0.035793       0.000024       0.015601      -0.001593      -0.012828      -0.011234      -0.019795       0.007970       0.011824              1.717319       1.614554      -0.470447       0.138401       2.070946      -0.169555       1.466457           0.000000
          136              H       2.050625      15.904154       8.713625       0.121388       0.956727 0.67757653E+01  0.65025319E+02                                 1.711169                            1.603138      -1.260112       2.286988                    0.994164       3.763187      11.076174       0.448711       1.422377      -0.677579      -0.010408      -0.037514      -0.008869       0.039929      -0.004788       0.005582       0.005135      -0.018879      -0.006937      -0.013535       0.000753       0.012782              1.769321       1.516898       0.198849       0.121292       2.196006       0.334934       1.595060          -0.000001
          137              H      -1.687540      17.990467       6.467375       0.111075       1.055928 0.78453902E+01  0.78072316E+02                                 1.826444                            1.716301      -1.411515       2.198402                    0.992190       4.037118      12.085820       0.437139       1.408003      -0.679545      -0.005591      -0.030023      -0.017640       0.035268      -0.000689      -0.003695       0.011836       0.010104       0.014446      -0.014760       0.001570       0.013190              1.913917       1.772091       0.429331       0.257880       2.310216       0.372039       1.659444          -0.000000
          138              H       6.350056      -4.078134       7.834141       0.116233       0.891436 0.66219321E+01  0.62637860E+02                                 1.594888                            1.553811      -0.885650       2.465196                    0.997217       3.512608       9.976661       0.473599       1.367234      -0.690290      -0.016355      -0.000834       0.034671       0.038344      -0.003302      -0.000506       0.001721       0.016059       0.021667      -0.012422       0.004802       0.007619              1.609959       1.483585       0.036236      -0.213155       1.439654      -0.000457       1.906639           0.000000
          139              H       5.187159      -1.666231       7.192355       0.101568       1.008139 0.74278042E+01  0.72115890E+02                                 1.692817                            1.617787      -1.062206       2.356540                    0.997700       3.714141      10.595334       0.477443       1.321337      -0.698055      -0.022283       0.001557       0.021786       0.031203      -0.008345      -0.007310      -0.008742      -0.004248      -0.015837      -0.016868       0.005042       0.011826              1.704032       1.613661      -0.054561      -0.395560       1.467183       0.136345       2.031251          -0.000000
          140              H       5.142481       0.060352       5.645335       0.108527       1.007609 0.70649537E+01  0.67836435E+02                                 1.710877                            1.591701      -0.991661       2.405218                    0.997690       3.598417      10.256229       0.474359       1.344761      -0.694002      -0.023666       0.030620       0.005406       0.039075      -0.008913      -0.008474      -0.003172      -0.003205       0.009233      -0.014771       0.004675       0.010096              1.769524       1.697099      -0.532365      -0.077768       2.188671       0.081084       1.422803           0.000001
          141              H       6.350924      -0.151110       3.692247       0.108664       1.042950 0.73284774E+01  0.70703155E+02                                 1.724171                            1.601349      -0.916428       2.438745                    0.998515       3.534421       9.954245       0.483829       1.312168      -0.701341      -0.000104       0.025035      -0.027102       0.036895      -0.004173      -0.008068      -0.006708      -0.005680       0.028228      -0.014266       0.000110       0.014156              1.784112       1.432994      -0.065740       0.060082       1.962514      -0.513131       1.956830           0.000001
          142              H      -0.405295      20.866270       3.339662       0.107791       1.104726 0.78521068E+01  0.75999955E+02                                 1.702046                            1.590541      -0.865255       2.464271                    0.999092       3.354106       9.037988       0.523774       1.208189      -0.726079       0.022494      -0.003800      -0.032197       0.039459      -0.013807      -0.009953      -0.000639      -0.011226       0.010016      -0.019878       0.004142       0.015736              1.737918       1.586065      -0.010902      -0.460915       1.425505      -0.022238       2.202186           0.000004
          143              H      -0.391341      19.123677       4.878758       0.120659       0.961915 0.68892634E+01  0.64587051E+02                                 1.556517                            1.494504      -0.833839       2.486531                    0.999502       3.215802       8.550601       0.537379       1.215774      -0.724362       0.017828      -0.031519      -0.010120       0.037599      -0.007293      -0.013084       0.000356      -0.013738       0.000560      -0.018236       0.004397       0.013839              1.573107       1.415322      -0.322284      -0.019521       1.848941       0.021617       1.455057           0.000002
          144              H       8.258717       0.557644       5.603738       0.125151       1.000132 0.72313184E+01  0.70150730E+02                                 1.714383                            1.617190      -1.421381       2.196072                    0.994832       3.842091      11.168417       0.465538       1.356238      -0.689452      -0.026886      -0.014496       0.002716       0.030665       0.003889       0.001482      -0.007799       0.010516       0.015932      -0.012656       0.003718       0.008939              1.759102       1.975412       0.490723      -0.105907       1.673525      -0.156557       1.628371          -0.000001
          145              H       8.553115       1.481322       3.454549       0.117502       1.000875 0.69216964E+01  0.65759088E+02                                 1.677966                            1.557076      -0.817691       2.500959                    0.999323       3.381066       9.415209       0.490823       1.313525      -0.701938      -0.025387      -0.008343      -0.032240       0.041876       0.008922       0.007701      -0.005985       0.010684       0.029347      -0.018246       0.004086       0.014159              1.741317       1.828120       0.141102       0.444039       1.407601       0.080692       1.988228           0.000000
          146              H      10.382480       2.727202       2.983114       0.107973       0.981986 0.66594331E+01  0.62565122E+02                                 1.638638                            1.510289      -0.910958       2.438753                    0.998736       3.446689       9.497664       0.507571       1.284442      -0.706942       0.000665       0.014229      -0.031585       0.034648       0.010044       0.008551      -0.009896       0.010680       0.009428      -0.020132       0.008102       0.012030              1.722660       1.390709       0.054599      -0.138051       1.430648      -0.379652       2.346622          -0.000000
          147              H      12.083926       3.003634       4.589559       0.121182       0.922770 0.64372673E+01  0.60881304E+02                                 1.662204                            1.556264      -1.114103       2.356910                    0.996473       3.653119      10.611753       0.459015       1.410901      -0.680169       0.032282       0.019612      -0.011920       0.039609       0.002506      -0.004132      -0.007815       0.011117       0.006601      -0.011213       0.000640       0.010573              1.718826       2.107457       0.384517      -0.200658       1.550107      -0.132147       1.498913          -0.000001
          148              H      14.368658       1.721849       8.287748       0.105489       1.088602 0.83432695E+01  0.83510724E+02                                 1.808268                            1.729475      -1.143249       2.325443                    0.995438       3.798253      11.052784       0.455173       1.344384      -0.694058       0.029910       0.004482      -0.019453       0.035960       0.001659      -0.007981       0.007969       0.021944       0.005749      -0.016509       0.001278       0.015231              1.866928       2.253821       0.289073      -0.295498       1.593501      -0.187583       1.753463          -0.000000
          149              H      13.214031       2.311120       9.165251       0.109267       0.968171 0.74564489E+01  0.72912804E+02                                 1.705810                            1.662845      -1.157261       2.333396                    0.993720       3.738878      10.922278       0.450434       1.390602      -0.684950      -0.012762       0.030235       0.019264       0.038055      -0.006863       0.000739       0.010241      -0.001140      -0.009139      -0.012848       0.000423       0.012425              1.725918       1.524437      -0.092493      -0.026635       1.961068       0.212325       1.692250          -0.000001
          150              H      12.772462       1.374793      11.185687       0.107953       0.921369 0.67848363E+01  0.64515000E+02                                 1.610245                            1.560517      -0.980442       2.407799                    0.997799       3.590759      10.196927       0.478582       1.345949      -0.693593      -0.015703       0.024751       0.011148       0.031360      -0.008979      -0.002847      -0.003103      -0.013537       0.022230      -0.015624       0.006303       0.009321              1.610256       1.584996      -0.282431      -0.148810       1.813876       0.127054       1.431897          -0.000001
          151              H      13.159100      -0.245455      12.754496       0.102481       1.035215 0.74254944E+01  0.72035666E+02                                 1.729908                            1.623256      -0.956769       2.420992                    0.997533       3.596749      10.232100       0.474465       1.330700      -0.697329      -0.009166       0.004894       0.037145       0.038571      -0.008995      -0.005619      -0.001703      -0.013548       0.030438      -0.017545       0.006015       0.011530              1.772785       1.523666      -0.050615      -0.359208       1.435810       0.025922       2.358878           0.000001
          152              H      14.307080      -2.171007      12.199867       0.104794       1.066232 0.74067058E+01  0.71709026E+02                                 1.744626                            1.603827      -1.085454       2.346321                    0.997579       3.672714      10.390833       0.485776       1.302331      -0.702062       0.006340      -0.026317       0.022936       0.035480      -0.011946      -0.003968       0.004225      -0.011409       0.013877      -0.015615       0.001325       0.014290              1.817073       1.445978      -0.137741       0.085887       1.974185      -0.605945       2.031055           0.000001
          153              H      15.188071      -2.410006      10.072467       0.112431       1.110034 0.77247704E+01  0.75033039E+02                                 1.754992                            1.611594      -1.021732       2.391915                    0.997867       3.474452       9.615668       0.500129       1.260831      -0.712916       0.020325      -0.030396      -0.007774       0.037382      -0.009953      -0.009103      -0.008335      -0.006351       0.026626      -0.020092       0.005830       0.014262              1.821056       1.757178      -0.567113      -0.125804       2.244505       0.157907       1.461485           0.000003
          154              H      14.807104      -0.757740       8.515543       0.114102       0.983859 0.70864683E+01  0.66512935E+02                                 1.543967                            1.488652      -0.766587       2.512499                    0.999793       3.171604       8.277015       0.556470       1.172703      -0.735246       0.014550      -0.007550      -0.030276       0.034428      -0.013636      -0.008735      -0.002797      -0.014984       0.021156      -0.021862       0.008687       0.013175              1.544446       1.382401      -0.061630      -0.263715       1.338398      -0.005854       1.912540           0.000003
          155              H      10.141671       3.065602      11.072780       0.123811       0.974714 0.70954476E+01  0.68505535E+02                                 1.694088                            1.609283      -1.302645       2.258452                    0.995073       3.743425      10.854952       0.463494       1.368725      -0.687889       0.003652       0.013167      -0.030877       0.033765       0.008963       0.000242      -0.001280      -0.010543       0.022972      -0.014260       0.005992       0.008268              1.732891       1.372089       0.039423       0.196832       1.602137      -0.121469       2.224448          -0.000001
          156              H      10.899248       4.657869      12.590088       0.117798       0.967596 0.66218057E+01  0.61905280E+02                                 1.611381                            1.501012      -0.737718       2.539430                    0.999758       3.248876       8.828419       0.513490       1.275918      -0.710617       0.005571       0.040202      -0.010620       0.041953       0.005961       0.003878      -0.000142      -0.029462       0.010028      -0.018244       0.003989       0.014255              1.667770       1.368398       0.181500      -0.027912       2.178207      -0.222766       1.456705           0.000001
          157              H      11.206359       4.090919      14.798702       0.111040       0.997623 0.68132911E+01  0.64280940E+02                                 1.647085                            1.521807      -0.865506       2.461040                    0.999261       3.424201       9.409508       0.509316       1.274657      -0.709355       0.006549       0.024710       0.022990       0.034380       0.005082       0.005536      -0.004277      -0.023889       0.018127      -0.017688       0.005653       0.012034              1.726260       1.358242       0.205405       0.140363       1.900446       0.531288       1.920092           0.000000
          158              H      11.032292       1.845913      15.408794       0.117849       0.928967 0.65021897E+01  0.61783207E+02                                 1.682892                            1.573939      -1.232202       2.302701                    0.994497       3.724698      10.921831       0.451178       1.428722      -0.676574       0.013561      -0.006317       0.037289       0.040178       0.001736       0.002638       0.003524      -0.006093       0.029925      -0.008660      -0.002744       0.011405              1.742460       1.401621      -0.015118       0.175210       1.513803      -0.224884       2.311957          -0.000000
          159              H       9.272214      -2.494071      15.068093       0.116682       1.017495 0.76533874E+01  0.75526064E+02                                 1.770696                            1.688183      -1.311188       2.252863                    0.994014       3.898953      11.540713       0.444474       1.396422      -0.682440      -0.000931      -0.005897       0.038664       0.039122      -0.003627      -0.009239      -0.002287      -0.011204       0.026094      -0.014862       0.002311       0.012551              1.834365       1.541317       0.007896       0.158853       1.609340      -0.254632       2.352438          -0.000000
          160              H      10.122028      -2.609146      13.740944       0.113116       0.945395 0.71231276E+01  0.68553853E+02                                 1.653064                            1.606878      -0.907550       2.451816                    0.996852       3.565021      10.181799       0.468186       1.359334      -0.691948       0.032796      -0.015499      -0.013694       0.038772      -0.004242      -0.009207      -0.000587      -0.000768      -0.013510      -0.011685       0.001834       0.009851              1.668563       1.967877      -0.202349      -0.152907       1.535665       0.028053       1.502146          -0.000001
          161              H       8.600445      -3.869016      11.710604       0.102647       0.954485 0.69185440E+01  0.65839869E+02                                 1.624880                            1.556071      -0.905848       2.439272                    0.998367       3.545136       9.938575       0.490407       1.312428      -0.700824       0.023441      -0.009586      -0.020937       0.032859       0.006281      -0.001221       0.011362       0.012437       0.006882      -0.016518       0.005427       0.011091              1.633540       1.789373      -0.097328      -0.400491       1.346857       0.095757       1.764390          -0.000001
          162              H       6.542831      -4.659307      11.173802       0.109625       0.969826 0.66602230E+01  0.62857220E+02                                 1.651584                            1.532797      -0.917176       2.437723                    0.998736       3.507560       9.831116       0.490600       1.322854      -0.698596      -0.003739      -0.020496      -0.031761       0.037985       0.002964      -0.005820       0.008444       0.015202       0.009604      -0.014854       0.003694       0.011160              1.712554       1.400728       0.127643       0.190670       1.615360       0.465623       2.121573           0.000001
          163              H       4.763551      -4.360058      12.697052       0.112789       1.036299 0.72275518E+01  0.69620376E+02                                 1.731127                            1.601298      -0.943793       2.432350                    0.998013       3.529281       9.993868       0.477944       1.330406      -0.697597      -0.037613      -0.013783      -0.004913       0.040359       0.008602      -0.003352       0.006559       0.024261      -0.005979      -0.017328       0.001371       0.015957              1.794970       2.322366       0.405202       0.133179       1.567074       0.077644       1.495471           0.000002
          164              H       5.133199      -3.151696      14.618447       0.105388       1.161252 0.83322737E+01  0.81796188E+02                                 1.754407                            1.634632      -0.960829       2.416624                    0.998228       3.411889       9.237933       0.518835       1.202563      -0.727432      -0.029040       0.008340       0.025151       0.039312       0.006455      -0.008500       0.014866       0.011914       0.022552      -0.022305       0.004854       0.017451              1.792869       2.187933      -0.056644      -0.490786       1.377490       0.089871       1.813185           0.000004
          165              H       7.236872      -2.330569      15.097805       0.112657       0.978523 0.70469863E+01  0.66502937E+02                                 1.579987                            1.516019      -0.825865       2.485460                    0.999587       3.265218       8.737387       0.530679       1.223030      -0.722607       0.004069       0.017258       0.031062       0.035767       0.003853      -0.001320       0.012973       0.018151       0.022618      -0.019802       0.005926       0.013875              1.595714       1.455719       0.138082       0.121551       1.455561       0.313610       1.875863           0.000002
          166              H       5.636028      -2.214473      10.137834       0.120819       0.949868 0.69111716E+01  0.66248428E+02                                 1.660904                            1.585025      -1.235632       2.285840                    0.995859       3.720174      10.727429       0.468738       1.363176      -0.689008       0.015713      -0.028989       0.005510       0.033431      -0.002830      -0.005124      -0.002626      -0.003796      -0.047796      -0.017439       0.006065       0.011374              1.693184       1.923632      -0.287078       0.092744       1.765974      -0.169077       1.389945          -0.000000
          167              H       3.429341      -2.694380      10.597384       0.118807       1.008672 0.69958754E+01  0.66553869E+02                                 1.678433                            1.559548      -0.827045       2.497001                    0.999366       3.362316       9.329299       0.493842       1.303726      -0.704176      -0.011197      -0.036387       0.018092       0.042151       0.003356      -0.004850      -0.010294       0.003778      -0.041317      -0.018675       0.004336       0.014338              1.737909       1.545150       0.255075      -0.118263       2.145245      -0.334469       1.523331           0.000001
          168              H       1.803986      -1.073478      10.185373       0.108136       0.997093 0.68275584E+01  0.64413108E+02                                 1.641428                            1.519940      -0.863369       2.460182                    0.999254       3.429955       9.407891       0.511657       1.268874      -0.710561      -0.034145      -0.006225       0.007463       0.035501      -0.001431      -0.002268      -0.010078      -0.002430      -0.046112      -0.019277       0.006681       0.012596              1.718274       2.376067       0.167601      -0.284514       1.425991      -0.037918       1.352764           0.000000
          169              H       2.450773       0.982731       9.292024       0.116004       0.956914 0.67327735E+01  0.64340828E+02                                 1.701017                            1.589633      -1.204748       2.318128                    0.994679       3.669551      10.685776       0.455389       1.407444      -0.681156      -0.031486       0.024074      -0.009304       0.040712      -0.005641      -0.000763      -0.002295       0.006701      -0.038205      -0.013177       0.000240       0.012937              1.766312       1.963656      -0.491419       0.024217       1.952201      -0.111562       1.383078          -0.000001
          170              H       6.130115       3.273915       7.451843       0.107697       0.971369 0.75749840E+01  0.74181237E+02                                 1.695141                            1.665175      -1.018593       2.397359                    0.995516       3.687693      10.694141       0.455643       1.372679      -0.688873       0.005290      -0.019535      -0.030855       0.036900       0.001637      -0.006031       0.003976      -0.011432       0.018232      -0.011502       0.001750       0.009752              1.704964       1.583684      -0.000799      -0.048784       1.645268       0.203412       1.885941           0.000000
          171              H       5.353837       4.466695       8.099571       0.096410       1.091812 0.82990469E+01  0.83020035E+02                                 1.814045                            1.725410      -1.130951       2.325181                    0.994604       3.864511      11.269916       0.455160       1.345202      -0.693432      -0.028836       0.022270      -0.000087       0.036434      -0.010799      -0.008309      -0.000323      -0.000279      -0.002181      -0.013667       0.000043       0.013623              1.880177       2.007424      -0.470721       0.202983       2.094280      -0.274193       1.538827           0.000000
          172              H       8.338458       3.499017       7.239895       0.111307       0.930952 0.68693997E+01  0.65584933E+02                                 1.626770                            1.574485      -1.014405       2.393039                    0.997469       3.616005      10.321981       0.474058       1.353286      -0.691983       0.000288      -0.017620      -0.027584       0.032733       0.005517      -0.001318       0.007975       0.010710       0.004102      -0.012790       0.004619       0.008171              1.629217       1.443970      -0.055599      -0.001723       1.658130       0.346554       1.785553          -0.000000
          173              H      10.369485       4.471152       7.893565       0.102586       1.018975 0.72518643E+01  0.70386978E+02                                 1.747822                            1.630704      -1.171459       2.319801                    0.994575       3.750512      10.898503       0.458914       1.375092      -0.687203       0.032383      -0.001783      -0.019718       0.037956       0.002795      -0.004277       0.008947       0.016243      -0.000574      -0.014834       0.004753       0.010081              1.802180       2.271671      -0.159655      -0.442613       1.474243       0.133733       1.660625           0.000000
          174              H      10.426302       5.902368       9.674322       0.105935       1.090389 0.76945890E+01  0.75123509E+02                                 1.769810                            1.635206      -1.073013       2.360357                    0.997253       3.621048      10.249212       0.481421       1.303140      -0.702759       0.030600       0.017036       0.007951       0.035914       0.005767      -0.006646       0.010142       0.006277       0.006204      -0.015813       0.005495       0.010318              1.836524       2.361194       0.430333       0.223406       1.660216       0.153568       1.488163           0.000001
          175              H       8.503855       6.359206      10.876679       0.108517       1.138195 0.79562908E+01  0.77898247E+02                                 1.786654                            1.637024      -1.042282       2.379082                    0.997603       3.531920       9.831628       0.495289       1.263079      -0.712199       0.001877       0.023591       0.029003       0.037433       0.003352      -0.002638       0.012416       0.019742      -0.024915      -0.020015       0.005416       0.014599              1.858566       1.462442       0.067098       0.075113       1.955884       0.648797       2.157372           0.000004
          176              H       6.504356       5.380218      10.234894       0.118616       1.002731 0.72619851E+01  0.68733875E+02                                 1.582508                            1.522827      -0.764638       2.519040                    0.999788       3.174238       8.380391       0.540398       1.197504      -0.729755      -0.027036       0.009550       0.018993       0.034393       0.003692      -0.003959       0.016022       0.017504      -0.001083      -0.021932       0.009569       0.012363              1.582588       1.905120      -0.101186      -0.264249       1.367093       0.133825       1.475551           0.000005
          177              H      12.693130      13.170305      10.155661       0.293066       0.652384 0.43914850E+01  0.37453937E+02                                 1.296425                            1.271862      -1.050781       2.478700                    0.999959       2.635065       7.086734       0.519901       1.381337      -0.689112       0.025725      -0.027195       0.008651       0.038421      -0.011893       0.005441      -0.009559       0.024190      -0.061000      -0.024403      -0.004296       0.028699              1.295478       1.255323      -0.072297       0.105323       1.443545      -0.144217       1.187565           0.000001
          178              H      -7.958585      12.117245      13.984585       0.315678       0.593898 0.38759203E+01  0.32114593E+02                                 1.234027                            1.209709      -1.128007       2.464576                    0.999865       2.470661       6.598683       0.522108       1.415852      -0.683298      -0.005774       0.010910      -0.038066       0.040018       0.010303       0.014704      -0.008280      -0.011161       0.052160      -0.026845       0.003017       0.023828              1.234074       1.231101      -0.054188       0.191123       1.159625      -0.130218       1.311497           0.000001
          179              H      -3.764062      -5.267026      16.094158       0.304083       0.627892 0.41825207E+01  0.35278242E+02                                 1.270027                            1.247277      -1.133061       2.449319                    0.999850       2.573638       6.907943       0.520617       1.394822      -0.686688      -0.032251      -0.019780       0.004826       0.038140       0.020893       0.000071      -0.014450       0.016840       0.001569      -0.028073       0.002840       0.025233              1.268808       1.312986       0.207623       0.068616       1.378160      -0.018966       1.115279           0.000001
          180              H      -6.511331      -9.861030      17.391594       0.294799       0.639929 0.43268288E+01  0.36616611E+02                                 1.266641                            1.253981      -1.036899       2.494785                    0.999850       2.514532       6.647381       0.531073       1.362836      -0.694259       0.007204       0.032261       0.023835       0.040753      -0.003041       0.016142       0.007271      -0.039733      -0.018551      -0.029341       0.004653       0.024688              1.253425       1.169629       0.084162       0.071883       1.407397       0.129385       1.183250           0.000003
          181              H      -1.953880      -7.319194      14.022221       0.091455       1.024265 0.79791532E+01  0.78942870E+02                                 1.728897                            1.687647      -0.995788       2.389223                    0.996818       3.791899      10.953426       0.462500       1.338560      -0.695139       0.003141       0.034963       0.012260       0.037184       0.001328       0.004231      -0.000356      -0.019180      -0.020410      -0.010795      -0.002288       0.013083              1.748907       1.477645       0.170853      -0.008695       2.057029       0.213522       1.712048          -0.000001
          182              H      -9.463356      14.114356      13.713213       0.096316       1.102004 0.86386390E+01  0.87060620E+02                                 1.811211                            1.752465      -1.114444       2.340719                    0.994350       3.793416      11.009512       0.455874       1.333167      -0.696806       0.027438      -0.023067      -0.002536       0.035935      -0.009552      -0.006085       0.005086       0.006459       0.019743      -0.013394      -0.001208       0.014602              1.842309       2.084577      -0.421336       0.098969       1.926782      -0.181616       1.515568          -0.000001
          183              H     -12.217597      12.140264      14.257938       0.093654       1.016542 0.80373939E+01  0.79831929E+02                                 1.731405                            1.703140      -1.121611       2.330828                    0.995305       3.853978      11.231714       0.455646       1.353371      -0.691770      -0.028188      -0.017926       0.015410       0.036788       0.007288      -0.002023      -0.010511       0.003330      -0.001742      -0.012661      -0.000776       0.013436              1.747174       1.996827       0.133255      -0.233021       1.707574      -0.076684       1.537122          -0.000001
          184              H     -11.422627      12.516802      12.954559       0.098292       1.140882 0.93323172E+01  0.95925665E+02                                 1.852750                            1.822045      -1.213881       2.292973                    0.993403       3.888080      11.411810       0.446684       1.334013      -0.696403       0.003598      -0.004507      -0.033920       0.034406      -0.008998      -0.004602       0.005633       0.013557       0.014623      -0.014222       0.000333       0.013889              1.864779       1.497499      -0.007354       0.102575       1.718895      -0.091782       2.377942          -0.000000
          185              H      -3.801958      -9.009826      16.470513       0.109900       1.095839 0.88022499E+01  0.88948634E+02                                 1.792427                            1.762156      -1.129554       2.341971                    0.994764       3.703606      10.693303       0.458178       1.322897      -0.699551      -0.030252      -0.007998       0.017790       0.035995      -0.003107      -0.009623       0.007139      -0.001499      -0.012362      -0.012513      -0.000750       0.013263              1.803307       2.147425       0.294579      -0.174770       1.574495      -0.107028       1.688001           0.000000
          186              H      -2.283276      -9.368949      16.220930       0.100389       0.998745 0.78352904E+01  0.77533850E+02                                 1.727205                            1.693987      -1.183761       2.305853                    0.994646       3.874924      11.368704       0.450685       1.373398      -0.687427       0.029242      -0.022545       0.008638       0.037921      -0.001842       0.006634      -0.004660       0.012910      -0.030416      -0.013373      -0.000645       0.014018              1.746125       1.806148      -0.306427       0.163943       1.783626       0.015710       1.648600          -0.000001
          187              H      -4.648613      -7.343967      14.691737       0.097060       1.116044 0.89432251E+01  0.90532985E+02                                 1.801997                            1.765052      -0.976334       2.405622                    0.996152       3.707411      10.636825       0.463171       1.306327      -0.703309      -0.001348       0.027881       0.020202       0.034457       0.001756      -0.014044       0.008624      -0.001167       0.006095      -0.017070       0.000815       0.016255              1.817899       1.618926       0.099784       0.135950       2.196323       0.361910       1.638448          -0.000000
          188              H     -12.881006      14.795509      13.313087       0.095162       1.002714 0.78809441E+01  0.78190630E+02                                 1.741326                            1.704627      -1.221332       2.288258                    0.993510       3.924863      11.574611       0.446497       1.382648      -0.685470      -0.006403       0.001795      -0.036045       0.036653       0.005834       0.008167      -0.003031      -0.003021       0.027993      -0.013747       0.000891       0.012856              1.763411       1.759325      -0.043466       0.134663       1.435255      -0.084257       2.095653          -0.000001
          189              H      -0.541366      -6.768973      12.556414       0.129122       0.964089 0.69168684E+01  0.66290871E+02                                 1.678343                            1.586878      -1.296499       2.272386                    0.994701       3.649896      10.510431       0.468116       1.365239      -0.689016       0.014977      -0.002769       0.028575       0.032381       0.009166       0.005080      -0.004284      -0.004011       0.012894      -0.013950       0.006679       0.007271              1.718282       1.550812       0.053692       0.210291       1.422972      -0.258654       2.181063           0.000000
          190              H       0.481024      -5.155446      11.233227       0.118829       0.961136 0.65769646E+01  0.61219387E+02                                 1.588297                            1.483974      -0.730026       2.542810                    0.999785       3.200364       8.602975       0.524064       1.255620      -0.715363       0.033063       0.021180       0.014548       0.041874       0.012769       0.004675      -0.004351       0.004929       0.006664      -0.016284       0.004305       0.011979              1.640078       1.837313       0.393521       0.220851       1.627308       0.140147       1.455612           0.000000
          191              H      -0.206055      -4.865144       9.060268       0.111668       0.979766 0.67401983E+01  0.63572225E+02                                 1.644809                            1.527497      -0.831475       2.481830                    0.999367       3.424871       9.483867       0.500255       1.298134      -0.704436       0.016267       0.024933      -0.019871       0.035793       0.013503       0.007813      -0.006004      -0.005178       0.011716      -0.019795       0.007970       0.011824              1.717318       1.614554       0.354891      -0.338419       1.764026      -0.346523       1.773376           0.000000
          192              H     -10.074425      16.747600       8.226343       0.121388       0.956727 0.67757608E+01  0.65025266E+02                                 1.711168                            1.603138      -1.260112       2.286988                    0.994164       3.763187      11.076174       0.448712       1.422377      -0.677579      -0.010408       0.011055      -0.036929       0.039929       0.007227      -0.001360      -0.003013      -0.004747       0.035458      -0.013535       0.000753       0.012782              1.769321       1.516897       0.005749       0.232852       1.455130      -0.092253       2.335935          -0.000001
          193              H      10.437510      13.759522       8.911706       0.111075       1.055928 0.78453980E+01  0.78072411E+02                                 1.826445                            1.716302      -1.411515       2.198402                    0.992190       4.037118      12.085820       0.437139       1.408003      -0.679545      -0.005591      -0.000285      -0.034821       0.035268      -0.002857      -0.002443       0.011242       0.011136       0.017541      -0.014760       0.001570       0.013190              1.913918       1.772091       0.008948       0.500747       1.499835      -0.095226       2.469828          -0.000000
          194              H      10.397015      14.545712      10.284414       0.116233       0.891436 0.66219255E+01  0.62637785E+02                                 1.594887                            1.553810      -0.885650       2.465196                    0.997217       3.512608       9.976661       0.473599       1.367234      -0.690290      -0.016355       0.030452       0.016596       0.038344       0.001211      -0.003114       0.009024       0.003392      -0.016334      -0.012422       0.004802       0.007619              1.609959       1.483584      -0.202758      -0.075081       1.790517       0.201849       1.555775           0.000000
          195              H       9.234118      12.784957      12.053286       0.101568       1.008138 0.74277999E+01  0.72115836E+02                                 1.692816                            1.617787      -1.062206       2.356540                    0.997700       3.714141      10.595333       0.477444       1.321337      -0.698055      -0.022283       0.018096       0.012231       0.031203      -0.002164      -0.010881      -0.008725      -0.004277      -0.015924      -0.016868       0.005042       0.011826              1.704031       1.613661      -0.315422      -0.244853       1.772508       0.312395       1.725924          -0.000000
          196              H       9.189440      10.582315      12.776285       0.108527       1.007609 0.70649534E+01  0.67836430E+02                                 1.710877                            1.591701      -0.991661       2.405219                    0.997690       3.598417      10.256228       0.474359       1.344761      -0.694002      -0.023666      -0.010612       0.029226       0.039075      -0.002889      -0.011954      -0.000285      -0.008212      -0.005788      -0.014771       0.004675       0.010096              1.769524       1.697099       0.198551      -0.500038       1.543720      -0.290792       2.067752           0.000001
          197              H      10.397883       8.995968      11.617506       0.108664       1.042949 0.73284717E+01  0.70703094E+02                                 1.724171                            1.601349      -0.916429       2.438744                    0.998515       3.534421       9.954248       0.483828       1.312169      -0.701341      -0.000104      -0.035984       0.008150       0.036895      -0.004905      -0.007645       0.001518      -0.019947      -0.014572      -0.014266       0.000110       0.014156              1.784112       1.432993       0.084887      -0.026940       2.402343      -0.259527       1.517001           0.000001
          198              H      11.719755       9.613464       9.840711       0.107791       1.104727 0.78521143E+01  0.76000048E+02                                 1.702047                            1.590542      -0.865255       2.464270                    0.999092       3.354106       9.037990       0.523774       1.208190      -0.726079       0.022494      -0.025994      -0.019374       0.039459      -0.001726      -0.016932      -0.000582      -0.011325       0.009719      -0.019878       0.004142       0.015736              1.737920       1.586066      -0.393849      -0.239676       2.027644       0.324953       1.600050           0.000004
          199              H      11.733709      11.817240       9.099884       0.120659       0.961916 0.68892705E+01  0.64587127E+02                                 1.556517                            1.494504      -0.833839       2.486531                    0.999502       3.215803       8.550601       0.537379       1.215773      -0.724362       0.017828       0.006976      -0.032360       0.037599      -0.007692      -0.012854      -0.002673      -0.008485       0.016319      -0.018236       0.004397       0.013839              1.573107       1.415322       0.144073      -0.288948       1.534627      -0.159616       1.769372           0.000002
          200              H      12.305676      10.297877      13.186315       0.125151       1.000132 0.72313212E+01  0.70150762E+02                                 1.714383                            1.617191      -1.421381       2.196072                    0.994832       3.842091      11.168417       0.465538       1.356238      -0.689452      -0.026886       0.009594      -0.011201       0.030665      -0.000659       0.004110       0.001815      -0.006158      -0.034091      -0.012656       0.003718       0.008939              1.759103       1.975411      -0.336870       0.372215       1.775133      -0.097972       1.526764          -0.000001
          201              H      12.600074       7.974631      12.912962       0.117502       1.000875 0.69216962E+01  0.65759080E+02                                 1.677966                            1.557075      -0.817691       2.500959                    0.999323       3.381066       9.415206       0.490823       1.313524      -0.701938      -0.025387      -0.023763      -0.023332       0.041876       0.002214       0.011576       0.005663      -0.009518      -0.031257      -0.018246       0.004086       0.014159              1.741316       1.828120       0.314192       0.344040       1.773519       0.291679       1.622309           0.000000
          202              H      -9.820661       6.943892      13.756791       0.107974       0.981986 0.66594325E+01  0.62565113E+02                                 1.638638                            1.510289      -0.910957       2.438753                    0.998736       3.446688       9.497660       0.507571       1.284441      -0.706942       0.000665      -0.034470      -0.003450       0.034648       0.002391       0.012972      -0.000607      -0.005430      -0.038901      -0.020132       0.008102       0.012030              1.722659       1.390709      -0.146867      -0.021658       2.446650       0.206172       1.330620          -0.000000
          203              H      -8.119215       8.197487      14.798702       0.121182       0.922769 0.64372665E+01  0.60881295E+02                                 1.662204                            1.556264      -1.114103       2.356910                    0.996473       3.653119      10.611753       0.459015       1.410901      -0.680169       0.032282      -0.020123       0.011036       0.039609      -0.004832       0.000107      -0.000082      -0.002295      -0.033636      -0.011213       0.000640       0.010573              1.718826       2.107457      -0.365902       0.232880       1.626054      -0.088356       1.422966          -0.000001
          204              H      -5.834483      12.041523      15.535567       0.105489       1.088602 0.83432676E+01  0.83510705E+02                                 1.808268                            1.729475      -1.143249       2.325443                    0.995438       3.798253      11.052786       0.455173       1.344385      -0.694057       0.029910      -0.019091      -0.005835       0.035960      -0.007742      -0.002549       0.009984       0.018449      -0.004736      -0.016509       0.001278       0.015231              1.866929       2.253821      -0.400387       0.102822       1.875896      -0.024754       1.471068          -0.000000
          205              H      -6.989110      12.507363      16.484379       0.109267       0.968171 0.74564453E+01  0.72912765E+02                                 1.705810                            1.662845      -1.157261       2.333396                    0.993720       3.738877      10.922277       0.450434       1.390603      -0.684950      -0.012762       0.001586       0.035816       0.038055       0.004068      -0.005576       0.002906       0.011580       0.029022      -0.012848       0.000423       0.012425              1.725918       1.524437       0.023127      -0.093432       1.575564      -0.009956       2.077754          -0.000001
          206              H       0.647412      -8.139690      16.682461       0.107953       0.921370 0.67848407E+01  0.64515051E+02                                 1.610245                            1.560517      -0.980442       2.407799                    0.997799       3.590759      10.196927       0.478582       1.345949      -0.693593      -0.015703      -0.002706       0.027011       0.031360       0.002019      -0.009201       0.000327      -0.019484       0.004389      -0.015624       0.006303       0.009321              1.610257       1.584997       0.012161      -0.319005       1.417245      -0.101642       1.828528          -0.000001
          207              H       1.034050      -5.971288      16.062465       0.102481       1.035214 0.74254913E+01  0.72035631E+02                                 1.729908                            1.623256      -0.956769       2.420993                    0.997533       3.596748      10.232098       0.474465       1.330700      -0.697328      -0.009166       0.029734       0.022794       0.038571      -0.000375      -0.010599       0.002801      -0.021360       0.007001      -0.017545       0.006015       0.011530              1.772785       1.523666      -0.285902      -0.223276       2.106128       0.412425       1.688560           0.000001
          208              H       2.182030      -5.489934      14.117300       0.104793       1.066232 0.74067050E+01  0.71709015E+02                                 1.744626                            1.603827      -1.085454       2.346321                    0.997579       3.672715      10.390835       0.485776       1.302330      -0.702062       0.006340       0.033015      -0.011341       0.035480       0.002530      -0.012331       0.002651      -0.008679       0.022067      -0.015615       0.001325       0.014290              1.817073       1.445978       0.143207      -0.076425       2.541286      -0.278956       1.463954           0.000001
          209              H       3.063021      -7.213534      12.847595       0.112431       1.110035 0.77247732E+01  0.75033069E+02                                 1.754992                            1.611593      -1.021732       2.391915                    0.997867       3.474453       9.615669       0.500130       1.260830      -0.712916       0.020325       0.008448      -0.030215       0.037382      -0.002914      -0.013169       0.000211      -0.021173      -0.017839      -0.020092       0.005830       0.014262              1.821056       1.757178       0.174294      -0.554134       1.520195      -0.259729       2.185794           0.000003
          210              H      -5.396037      13.477444      13.501265       0.114102       0.983859 0.70864702E+01  0.66512961E+02                                 1.543968                            1.488653      -0.766587       2.512499                    0.999793       3.171604       8.277017       0.556470       1.172704      -0.735246       0.014550      -0.022457      -0.021664       0.034428      -0.000755      -0.016176      -0.000066      -0.019720       0.006946      -0.021862       0.008687       0.013175              1.544447       1.382402      -0.197674      -0.185119       1.774352       0.245515       1.476587           0.000003
          211              H      -1.983379      -9.082079      18.090824       0.123811       0.974714 0.70954441E+01  0.68505493E+02                                 1.694088                            1.609282      -1.302645       2.258452                    0.995073       3.743425      10.854952       0.463494       1.368725      -0.687889       0.003652      -0.033326      -0.004017       0.033765      -0.004268       0.007885       0.002048      -0.016315       0.005656      -0.014260       0.005992       0.008268              1.732891       1.372088       0.150825       0.132472       2.174301       0.208439       1.652283          -0.000001
          212              H       6.852289       2.858372       0.419934       0.117798       0.967596 0.66218037E+01  0.61905254E+02                                 1.611381                            1.501011      -0.737718       2.539430                    0.999758       3.248876       8.828417       0.513490       1.275918      -0.710617       0.005571      -0.029282       0.029523       0.041953       0.000382       0.007101      -0.004276      -0.022293       0.031537      -0.018244       0.003989       0.014255              1.667769       1.368398      -0.114842       0.143293       1.829521      -0.423817       1.805390           0.000001
          213              H       7.159400       5.054908       1.032007       0.111040       0.997622 0.68132912E+01  0.64280940E+02                                 1.647085                            1.521807      -0.865506       2.461040                    0.999261       3.424200       9.409504       0.509316       1.274657      -0.709355       0.006549       0.007573       0.032890       0.034380       0.002257       0.007168      -0.003389      -0.025429       0.013510      -0.017688       0.005653       0.012034              1.726260       1.358242       0.018995       0.248057       1.455381       0.274665       2.365157           0.000000
          214              H      -1.092758      -4.716509      19.200082       0.117849       0.928967 0.65021914E+01  0.61783227E+02                                 1.682892                            1.573939      -1.232202       2.302701                    0.994497       3.724698      10.921831       0.451178       1.428721      -0.676574       0.013561       0.035459       0.013154       0.040178       0.001418       0.002822       0.006922      -0.011986       0.012247      -0.008660      -0.002744       0.011405              1.742460       1.401621       0.159337       0.074422       2.307437       0.232723       1.518323          -0.000000
          215              H      -2.852836      -2.843793      15.270137       0.116681       1.017495 0.76533891E+01  0.75526086E+02                                 1.770697                            1.688184      -1.311188       2.252863                    0.994014       3.898953      11.540714       0.444474       1.396422      -0.682440      -0.000931       0.036441       0.014205       0.039122      -0.006192      -0.007757       0.002076      -0.018770       0.003394      -0.014862       0.002311       0.012551              1.834366       1.541317       0.133671       0.086189       2.387402       0.193995       1.574377          -0.000000
          216              H      -2.003022      -3.936031      14.507521       0.113116       0.945395 0.71231267E+01  0.68553845E+02                                 1.653065                            1.606878      -0.907550       2.451816                    0.996852       3.565021      10.181801       0.468186       1.359335      -0.691948       0.032796      -0.004121      -0.020267       0.038772      -0.005858      -0.008274      -0.003383       0.004082       0.001041      -0.011685       0.001834       0.009851              1.668563       1.967877      -0.031388      -0.251675       1.486231      -0.000450       1.551581          -0.000001
          217              H      -3.524605      -5.065612      12.401910       0.102647       0.954486 0.69185504E+01  0.65839938E+02                                 1.624880                            1.556071      -0.905848       2.439272                    0.998367       3.545137       9.938575       0.490407       1.312427      -0.700824       0.023441      -0.013350      -0.018762       0.032859      -0.004195       0.004831       0.009872       0.015021       0.014634      -0.016518       0.005427       0.011091              1.633540       1.789373      -0.298332      -0.284366       1.577338       0.228651       1.533910          -0.000001
          218              H      18.667881      -5.135889      11.449136       0.109625       0.969826 0.66602247E+01  0.62857241E+02                                 1.651584                            1.532797      -0.917176       2.437723                    0.998736       3.507560       9.831117       0.490600       1.322854      -0.698596      -0.003739      -0.017277      -0.033621       0.037985      -0.006522      -0.000340       0.009597       0.013202       0.003603      -0.014854       0.003694       0.011160              1.712554       1.400728       0.101419       0.205820       1.592290       0.452321       2.144645           0.000001
          219              H      16.888601      -3.965764      12.469258       0.112789       1.036299 0.72275537E+01  0.69620403E+02                                 1.731127                            1.601298      -0.943793       2.432349                    0.998013       3.529282       9.993873       0.477943       1.330407      -0.697597      -0.037613       0.002628      -0.014395       0.040359      -0.007200       0.005777       0.007242       0.023078      -0.009529      -0.017328       0.001371       0.015957              1.794971       2.322367      -0.087029       0.417554       1.446139       0.007913       1.616406           0.000002
          220              H      -6.991851      -2.904834      14.475828       0.105388       1.161252 0.83322722E+01  0.81796168E+02                                 1.754406                            1.634632      -0.960829       2.416624                    0.998228       3.411889       9.237932       0.518835       1.202562      -0.727433      -0.029040       0.017623       0.019788       0.039312      -0.010588       0.001347       0.014905       0.011847       0.022351      -0.022305       0.004854       0.017451              1.792869       2.187932      -0.396877      -0.294224       1.626694       0.233562       1.563980           0.000004
          221              H      -4.888178      -2.899724      15.426621       0.112656       0.978524 0.70469887E+01  0.66502973E+02                                 1.579988                            1.516020      -0.825866       2.485460                    0.999587       3.265219       8.737394       0.530678       1.223032      -0.722607       0.004069       0.018289       0.030467       0.035767      -0.003068       0.002679       0.015320       0.014080       0.010404      -0.019802       0.005926       0.013875              1.595715       1.455720       0.036327       0.180337       1.499577       0.338990       1.831849           0.000002
          222              H      17.761078      -7.254577      13.049638       0.120819       0.949868 0.69111722E+01  0.66248436E+02                                 1.660904                            1.585026      -1.235632       2.285840                    0.995859       3.720174      10.727430       0.468738       1.363177      -0.689008       0.015713       0.019254      -0.022361       0.033431      -0.003025      -0.005011      -0.012478       0.013292       0.003465      -0.017439       0.006065       0.011374              1.693184       1.923632       0.223743      -0.202371       1.630098      -0.247423       1.525822          -0.000000
          223              H      15.554391      -6.616747      12.863441       0.118807       1.008671 0.69958657E+01  0.66553756E+02                                 1.678432                            1.559547      -0.827045       2.497002                    0.999366       3.362314       9.329293       0.493842       1.303727      -0.704175      -0.011197       0.033848      -0.022485       0.042151      -0.005877       0.000485      -0.013279       0.008956      -0.025785      -0.018675       0.004336       0.014338              1.737908       1.545149      -0.229865       0.161900       1.967973      -0.436682       1.700601           0.000001
          224              H      13.929036      -7.783332      14.061837       0.108136       0.997093 0.68275584E+01  0.64413109E+02                                 1.641428                            1.519940      -0.863369       2.460182                    0.999254       3.429955       9.407891       0.511657       1.268874      -0.710561      -0.034145       0.009575      -0.001665       0.035501      -0.001250      -0.002373      -0.015552       0.007063      -0.017633      -0.019277       0.006681       0.012596              1.718274       2.376066      -0.330195       0.003076       1.403852      -0.050684       1.374903           0.000000
          225              H       6.497732      13.280732      15.396909       0.116004       0.956914 0.67327712E+01  0.64340800E+02                                 1.701017                            1.589633      -1.204748       2.318129                    0.994679       3.669551      10.685775       0.455389       1.407444      -0.681156      -0.031486      -0.020085       0.016209       0.040712       0.002157      -0.005268      -0.007966       0.016536      -0.008698      -0.013177       0.000240       0.012937              1.766311       1.963656       0.266448      -0.413623       1.621632      -0.302166       1.713646          -0.000001
          226              H      10.177074      10.542097      16.462590       0.107697       0.971369 0.75749790E+01  0.74181180E+02                                 1.695141                            1.665174      -1.018593       2.397359                    0.995516       3.687692      10.694140       0.455643       1.372680      -0.688873       0.005290      -0.016972      -0.032336       0.036900      -0.006042      -0.001594       0.003463      -0.010543       0.020899      -0.011502       0.001750       0.009752              1.704964       1.583684      -0.041863      -0.025060       1.649847       0.206051       1.881363           0.000000
          227              H       9.400796      10.507423      17.819451       0.096410       1.091812 0.82990418E+01  0.83019968E+02                                 1.814044                            1.725409      -1.130950       2.325181                    0.994604       3.864510      11.269911       0.455160       1.345202      -0.693432      -0.028836      -0.011199       0.019249       0.036434      -0.001804      -0.013506      -0.000694       0.000364      -0.000250      -0.013667       0.000043       0.013623              1.880177       2.007424       0.410976      -0.306397       1.914721      -0.377725       1.718385           0.000000
          228              H     -11.864683      10.246045      16.551727       0.111307       0.930951 0.68693963E+01  0.65584896E+02                                 1.626771                            1.574485      -1.014405       2.393039                    0.997469       3.616004      10.321980       0.474057       1.353287      -0.691983       0.000288      -0.015095      -0.029043       0.032733      -0.003897       0.004121       0.007200       0.012054       0.008133      -0.012790       0.004619       0.008171              1.629218       1.443970       0.026280      -0.049026       1.453831       0.228755       1.989852          -0.000000
          229              H      -9.833656      10.326733      17.720410       0.102586       1.018975 0.72518632E+01  0.70386967E+02                                 1.747822                            1.630704      -1.171459       2.319801                    0.994575       3.750512      10.898504       0.458914       1.375093      -0.687203       0.032383      -0.016191      -0.011393       0.037956      -0.005101       0.000285       0.007873       0.018107       0.005018      -0.014834       0.004753       0.010081              1.802180       2.271671      -0.303690      -0.359401       1.498379       0.147651       1.636488           0.000000
          230              H      -1.698748      22.575858       0.041597       0.105935       1.090388 0.76945883E+01  0.75123505E+02                                 1.769811                            1.635207      -1.073014       2.360357                    0.997253       3.621048      10.249214       0.481420       1.303140      -0.702759       0.030600      -0.001622       0.018730       0.035914      -0.008639       0.001676       0.007782       0.010371       0.018488      -0.015813       0.005495       0.010318              1.836525       2.361195      -0.021418       0.484394       1.398185       0.002482       1.750194           0.000001
          231              H       4.456896       0.524197       1.037949       0.108517       1.138196 0.79562947E+01  0.77898294E+02                                 1.786654                            1.637024      -1.042283       2.379082                    0.997603       3.531921       9.831631       0.495289       1.263079      -0.712199       0.001877       0.013342       0.034924       0.037433      -0.003960       0.001586       0.005101       0.032429       0.013146      -0.020015       0.005415       0.014599              1.858566       1.462442       0.031555       0.095648       1.545592       0.412224       2.567665           0.000004
          232              H      -5.620694     -10.964122      19.677460       0.118617       1.002731 0.72619843E+01  0.68733864E+02                                 1.582508                            1.522827      -0.764638       2.519040                    0.999788       3.174237       8.380388       0.540398       1.197504      -0.729756      -0.027036       0.011683       0.017760       0.034393      -0.005274       0.001221       0.011580       0.025209       0.022030      -0.021932       0.009569       0.012363              1.582587       1.905119      -0.178377      -0.219653       1.332669       0.113977       1.509975           0.000005
          233              H       8.189813       0.628226      19.241680       0.293066       0.652384 0.43914846E+01  0.37453932E+02                                 1.296425                            1.271862      -1.050781       2.478700                    0.999959       2.635064       7.086730       0.519901       1.381337      -0.689113      -0.034211      -0.000096       0.017486       0.038421      -0.000961      -0.020006      -0.013063       0.022151       0.017091      -0.024402      -0.004296       0.028699              1.295478       1.468074      -0.149626      -0.082966       1.153982       0.006977       1.264377           0.000001
          234              H      14.076310      13.847054       3.981447       0.315678       0.593898 0.38759196E+01  0.32114584E+02                                 1.234026                            1.209708      -1.128007       2.464576                    0.999865       2.470661       6.598682       0.522109       1.415852      -0.683298       0.012210      -0.032073      -0.020583       0.040018      -0.016762       0.003635       0.015928      -0.012622       0.027072      -0.026845       0.003017       0.023828              1.234074       1.201596      -0.129246      -0.149106       1.162544       0.121501       1.338082           0.000001
          235              H      -3.712336      16.591703       3.444645       0.304083       0.627892 0.41825189E+01  0.35278225E+02                                 1.270027                            1.247277      -1.133061       2.449319                    0.999850       2.573638       6.907944       0.520617       1.394823      -0.686688      -0.007907       0.022662      -0.029641       0.038140      -0.017302       0.002683      -0.010553      -0.029282       0.031778      -0.028073       0.002840       0.025233              1.268808       1.240503      -0.126212       0.137331       1.148430      -0.115875       1.417491           0.000001
          236              H      -7.128800      19.774015       0.522936       0.294799       0.639929 0.43268239E+01  0.36616561E+02                                 1.266640                            1.253981      -1.036900       2.494785                    0.999850       2.514532       6.647381       0.531073       1.362836      -0.694259       0.028019       0.011888       0.027100       0.040753      -0.003770       0.009500       0.012340       0.043931       0.009035      -0.029341       0.004653       0.024688              1.253424       1.328143       0.014928       0.170402       1.103665       0.027146       1.328466           0.000003
          237              H      -6.250297      14.285676       3.296083       0.091455       1.024264 0.79791488E+01  0.78942819E+02                                 1.728897                            1.687647      -0.995788       2.389223                    0.996818       3.791899      10.953427       0.462500       1.338560      -0.695139       0.031920       0.003324       0.018779       0.037184      -0.005037       0.005243       0.000391       0.019289      -0.002305      -0.010795      -0.002288       0.013083              1.748907       1.885411       0.019617       0.374824       1.641920       0.058694       1.719391          -0.000001
          238              H      16.460621      13.988372       3.193081       0.096316       1.102003 0.86386317E+01  0.87060534E+02                                 1.811211                            1.752464      -1.114444       2.340719                    0.994350       3.793415      11.009511       0.455874       1.333168      -0.696806      -0.030889      -0.011282       0.014489       0.035935       0.010636      -0.004789       0.003755      -0.006550      -0.020832      -0.013394      -0.001208       0.014602              1.842309       2.208966       0.011601      -0.428942       1.558732      -0.107677       1.759229          -0.000001
          239              H      15.516758      16.085947       0.645747       0.093654       1.016542 0.80373964E+01  0.79831957E+02                                 1.731405                            1.703140      -1.121611       2.330828                    0.995305       3.853978      11.231713       0.455646       1.353371      -0.691770      -0.007513       0.029609      -0.020500       0.036788      -0.010312      -0.000607      -0.005628      -0.011367      -0.000600      -0.012661      -0.000776       0.013436              1.747174       1.655963      -0.001801       0.013772       1.876962      -0.344130       1.708599          -0.000001
          240              H      15.606973      14.519750       0.752711       0.098292       1.140881 0.93323060E+01  0.95925522E+02                                 1.852748                            1.822044      -1.213881       2.292973                    0.993403       3.888080      11.411809       0.446685       1.334013      -0.696403      -0.005448      -0.030330      -0.015305       0.034406       0.011553      -0.006336       0.002094      -0.007146      -0.009085      -0.014222       0.000333       0.013889              1.864778       1.698946      -0.136447      -0.005011       2.105993       0.405498       1.789394          -0.000000
          241              H      -7.228747      17.558375       2.521583       0.109900       1.095840 0.88022588E+01  0.88948743E+02                                 1.792428                            1.762156      -1.129554       2.341971                    0.994764       3.703606      10.693303       0.458178       1.322897      -0.699551       0.002536       0.030990      -0.018133       0.035995       0.009581       0.003277      -0.004932       0.002011      -0.021535      -0.012513      -0.000750       0.013263              1.803308       1.453023      -0.061590       0.021338       2.006416      -0.351788       1.950485           0.000000
          242              H      -8.073255      16.686644       3.533782       0.100389       0.998744 0.78352837E+01  0.77533770E+02                                 1.727204                            1.693986      -1.183761       2.305853                    0.994646       3.874924      11.368704       0.450685       1.373398      -0.687427      -0.030998      -0.002538       0.021695       0.037921      -0.002979      -0.008053      -0.005898       0.010654       0.024737      -0.013373      -0.000645       0.014018              1.746124       1.978615       0.088148      -0.232554       1.500946       0.096266       1.758812          -0.000001
          243              H      -5.375997      16.138975       1.422228       0.097060       1.116044 0.89432211E+01  0.90532940E+02                                 1.801998                            1.765052      -0.976333       2.405622                    0.996152       3.707410      10.636824       0.463171       1.306328      -0.703309       0.026737       0.013497       0.017036       0.034457       0.010232       0.007900      -0.004157      -0.012073      -0.026227      -0.017070       0.000815       0.016255              1.817899       2.069570       0.127016       0.372200       1.449926       0.078213       1.934201          -0.000000
          244              H      18.241344      15.138050       0.398145       0.095162       1.002714 0.78809460E+01  0.78190652E+02                                 1.741326                            1.704627      -1.221332       2.288258                    0.993510       3.924863      11.574610       0.446497       1.382647      -0.685470       0.003826      -0.028509      -0.022717       0.036653      -0.007574       0.001968       0.008332      -0.007824       0.019459      -0.013746       0.000891       0.012856              1.763411       1.498520      -0.039948      -0.179568       1.910352       0.222465       1.881360          -0.000001
          245              H      -6.202032      12.259015       3.876464       0.129122       0.964090 0.69168706E+01  0.66290894E+02                                 1.678343                            1.586878      -1.296499       2.272386                    0.994701       3.649897      10.510432       0.468116       1.365238      -0.689016      -0.007600       0.018162       0.025708       0.032381      -0.009157       0.004407       0.002658      -0.007173       0.016559      -0.013950       0.006679       0.007271              1.718282       1.403429      -0.272772      -0.155407       1.931651       0.320441       1.819767           0.000000
          246              H      -5.021234      10.362718       4.516268       0.118829       0.961136 0.65769635E+01  0.61219373E+02                                 1.588297                            1.483974      -0.730026       2.542810                    0.999785       3.200364       8.602974       0.524064       1.255620      -0.715363       0.008956      -0.006493       0.040386       0.041874      -0.009092       0.004438      -0.001377      -0.012359       0.029220      -0.016284       0.004305       0.011979              1.640077       1.403409      -0.069253       0.237367       1.386091      -0.134351       2.130732           0.000000
          247              H      -4.518636       8.755563       2.953402       0.111668       0.979766 0.67402009E+01  0.63572254E+02                                 1.644809                            1.527498      -0.831476       2.481830                    0.999367       3.424871       9.483867       0.500255       1.298134      -0.704436       0.018090      -0.029024       0.010557       0.035793      -0.013220       0.006383       0.002425      -0.007834       0.027025      -0.019795       0.007970       0.011824              1.717319       1.524504      -0.346770       0.172989       2.169575      -0.252608       1.457878           0.000000
          248              H      19.147027       9.084698       0.713095       0.121388       0.956727 0.67757676E+01  0.65025345E+02                                 1.711169                            1.603138      -1.260112       2.286988                    0.994164       3.763187      11.076174       0.448711       1.422377      -0.677579       0.013891      -0.028929      -0.023758       0.039929      -0.005622       0.004971       0.005361      -0.018649      -0.004329      -0.013535       0.000753       0.012782              1.769321       1.458373      -0.135095      -0.095126       1.967350       0.450421       1.882241          -0.000001
          249              H       9.496760       0.514892      16.947891       0.111075       1.055928 0.78453906E+01  0.78072321E+02                                 1.826444                            1.716301      -1.411515       2.198402                    0.992190       4.037118      12.085820       0.437139       1.408003      -0.679545       0.001594      -0.027485      -0.022042       0.035268       0.012745       0.000745       0.003420      -0.008505       0.007250      -0.014760       0.001570       0.013190              1.913917       1.524425      -0.183052      -0.196221       1.908426       0.533216       2.308900          -0.000000
          250              H      10.251538       1.592333      17.827375       0.116233       0.891437 0.66219356E+01  0.62637902E+02                                 1.594888                            1.553811      -0.885650       2.465196                    0.997217       3.512609       9.976664       0.473599       1.367234      -0.690290       0.034161       0.017013       0.003718       0.038344       0.008331       0.004662      -0.004399       0.003591       0.006920      -0.012422       0.004802       0.007619              1.609960       1.883828       0.217191       0.054408       1.517557       0.069837       1.428494          -0.000000
          251              H       8.978726       3.965404      17.252937       0.101568       1.008139 0.74278030E+01  0.72115875E+02                                 1.692817                            1.617787      -1.062206       2.356540                    0.997700       3.714141      10.595334       0.477443       1.321337      -0.698055       0.024485       0.018080      -0.006869       0.031203      -0.003817      -0.002594      -0.008733      -0.001642      -0.038989      -0.016868       0.005042       0.011826              1.704031       1.953025       0.423502       0.018488       1.762617       0.063168       1.396452          -0.000000
          252              H       6.916769       4.979295      16.941948       0.108527       1.007609 0.70649534E+01  0.67836434E+02                                 1.710877                            1.591701      -0.991661       2.405218                    0.997690       3.598417      10.256230       0.474359       1.344761      -0.694002      -0.002122       0.038231      -0.007795       0.039075       0.003051       0.002142      -0.004779      -0.001406      -0.040062      -0.014771       0.004675       0.010096              1.769524       1.436014      -0.146330       0.038344       2.494026      -0.170944       1.378532           0.000001
          253              H       5.018472       3.670241      16.892428       0.108664       1.042949 0.73284741E+01  0.70703123E+02                                 1.724171                            1.601349      -0.916429       2.438744                    0.998515       3.534421       9.954248       0.483828       1.312169      -0.701341      -0.033894       0.013097      -0.006398       0.036895       0.002223       0.004108      -0.001819       0.013213      -0.039978      -0.014266       0.000110       0.014156              1.784113       2.241454      -0.389290       0.203227       1.632989      -0.089305       1.477896           0.000001
          254              H       5.160365       1.405664      17.262841       0.107791       1.104726 0.78521137E+01  0.76000046E+02                                 1.702048                            1.590543      -0.865255       2.464270                    0.999092       3.354106       9.037992       0.523773       1.208190      -0.726079      -0.032003      -0.023053       0.001195       0.039459       0.003305       0.004462      -0.003617      -0.010772      -0.055538      -0.019878       0.004142       0.015736              1.737920       2.226052       0.418388       0.047609       1.648956       0.032923       1.338753           0.000004
          255              H       7.233625       0.390611      17.540156       0.120659       0.961915 0.68892657E+01  0.64587072E+02                                 1.556517                            1.494504      -0.833839       2.486531                    0.999502       3.215803       8.550601       0.537379       1.215773      -0.724362       0.000639      -0.037591       0.000412       0.037599       0.003184      -0.001996       0.000532      -0.007221      -0.054140      -0.018236       0.004397       0.013839              1.573106       1.430884      -0.121706       0.102478       1.988724      -0.054811       1.299711           0.000002
          256              H       5.610508       3.914146      19.610112       0.125151       1.000131 0.72313166E+01  0.70150710E+02                                 1.714383                            1.617190      -1.421381       2.196072                    0.994832       3.842091      11.168418       0.465538       1.356239      -0.689452       0.018002       0.001363      -0.024787       0.030665      -0.000413       0.001403      -0.003916       0.020180       0.009592      -0.012656       0.003718       0.008939              1.759102       2.008971      -0.025093      -0.389639       1.304867       0.066518       1.963469          -0.000001
          257              H       3.321883       3.925258      19.043598       0.117502       1.000875 0.69216965E+01  0.65759084E+02                                 1.677966                            1.557075      -0.817691       2.500959                    0.999323       3.381066       9.415206       0.490823       1.313524      -0.701938      -0.013949      -0.004302      -0.039249       0.041876      -0.001069       0.004823       0.000651       0.025697       0.031962      -0.018246       0.004086       0.014159              1.741316       1.582208       0.025424       0.277052       1.356558       0.039344       2.285182           0.000000
          258              H       9.818715      15.387536       0.853733       0.107974       0.981986 0.66594368E+01  0.62565160E+02                                 1.638638                            1.510289      -0.910957       2.438753                    0.998736       3.446688       9.497659       0.507571       1.284441      -0.706942      -0.032723       0.002433      -0.011127       0.034648      -0.006021       0.000645      -0.002126       0.025771       0.034749      -0.020132       0.008102       0.012030              1.722660       2.421736       0.066070       0.289032       1.310064      -0.012607       1.436180          -0.000000
          259              H      10.433934      15.280211       3.125733       0.121182       0.922769 0.64372635E+01  0.60881262E+02                                 1.662204                            1.556264      -1.114104       2.356910                    0.996473       3.653119      10.611755       0.459015       1.410902      -0.680169      -0.029727      -0.002295       0.026075       0.039609       0.001420      -0.002689      -0.005541       0.017594      -0.004423      -0.011213       0.000640       0.010573              1.718826       1.909325       0.078360      -0.457988       1.358510      -0.078360       1.888641          -0.000001
          260              H      13.297341      14.202868       6.469356       0.105489       1.088602 0.83432679E+01  0.83510704E+02                                 1.808268                            1.729474      -1.143250       2.325442                    0.995438       3.798254      11.052787       0.455173       1.344384      -0.694058      -0.027964      -0.015965       0.016007       0.035960       0.014794      -0.005112      -0.001564      -0.000315       0.008199      -0.016509       0.001278       0.015231              1.866928       2.169347       0.165012      -0.401480       1.516385      -0.167297       1.915052          -0.000000
          261              H      14.121199      15.491126       6.134598       0.109267       0.968171 0.74564476E+01  0.72912792E+02                                 1.705810                            1.662846      -1.157261       2.333396                    0.993720       3.738877      10.922277       0.450434       1.390603      -0.684950       0.005746       0.036774       0.007924       0.038055       0.004219       0.001888       0.001075      -0.023425       0.001110      -0.012848       0.000423       0.012425              1.725919       1.555363       0.001821       0.040358       2.023850       0.184901       1.598543          -0.000001
          262              H      -7.890463      15.501629       6.512934       0.107953       0.921371 0.67848519E+01  0.64515196E+02                                 1.610248                            1.560519      -0.980442       2.407799                    0.997799       3.590764      10.196950       0.478581       1.345951      -0.693593       0.002679       0.031246      -0.000115       0.031360      -0.000920       0.008347      -0.000611      -0.001174      -0.037005      -0.015624       0.006303       0.009321              1.610259       1.428222       0.030626      -0.032239       2.054650      -0.057516       1.347905          -0.000001
          263              H      -5.974702      14.421611       7.144816       0.102481       1.035215 0.74254947E+01  0.72035671E+02                                 1.729908                            1.623256      -0.956769       2.420992                    0.997533       3.596749      10.232101       0.474465       1.330700      -0.697328       0.031089       0.019116       0.012479       0.038571       0.002141       0.008642       0.000673       0.000208      -0.043644      -0.017545       0.006015       0.011530              1.772785       2.221092       0.421048       0.197173       1.682032       0.084463       1.415231           0.000001
          264              H      -5.903250      12.115727       7.249799       0.104793       1.066232 0.74067114E+01  0.71709090E+02                                 1.744627                            1.603828      -1.085454       2.346321                    0.997579       3.672715      10.390835       0.485776       1.302330      -0.702062       0.029018      -0.018305       0.009041       0.035480       0.003379       0.007367       0.000165      -0.015346      -0.034694      -0.015615       0.001325       0.014290              1.817074       2.329786      -0.433307       0.275894       1.655028      -0.166398       1.466407           0.000001
          265              H      -7.821881      10.887640       6.837789       0.112431       1.110035 0.77247777E+01  0.75033124E+02                                 1.754993                            1.611594      -1.021732       2.391914                    0.997867       3.474453       9.615670       0.500130       1.260830      -0.712916       0.001195      -0.037154       0.003947       0.037382       0.001784       0.006087      -0.005688       0.008588      -0.052479      -0.020092       0.005830       0.014262              1.821057       1.437004      -0.082800       0.022877       2.626679      -0.155623       1.399488           0.000003
          266              H      14.505197      11.995107       6.225715       0.114102       0.983860 0.70864760E+01  0.66513029E+02                                 1.543969                            1.488654      -0.766587       2.512499                    0.999793       3.171604       8.277018       0.556470       1.172704      -0.735245      -0.026021      -0.021883      -0.005417       0.034428       0.001814       0.007517      -0.002624      -0.005647      -0.058873      -0.021862       0.008687       0.013175              1.544448       1.855035       0.269299       0.119845       1.513237       0.029199       1.265071           0.000003
          267              H      -7.902670      18.117567       4.795564       0.123811       0.974714 0.70954429E+01  0.68505480E+02                                 1.694088                            1.609282      -1.302645       2.258452                    0.995073       3.743425      10.854952       0.463494       1.368725      -0.687889      -0.032639       0.000345      -0.008640       0.033765      -0.001504       0.001215       0.009197       0.016184       0.000037      -0.014260       0.005992       0.008268              1.732891       1.990537      -0.052448       0.396072       1.460029       0.139089       1.748106          -0.000001
          268              H       0.412513      -3.339128       6.631783       0.117798       0.967596 0.66218011E+01  0.61905228E+02                                 1.611381                            1.501011      -0.737718       2.539430                    0.999758       3.248875       8.828416       0.513490       1.275919      -0.710617      -0.029465       0.027824       0.010847       0.041953      -0.009188       0.003128       0.013113       0.003265      -0.009265      -0.018244       0.003989       0.014255              1.667770       1.850494      -0.415250      -0.175390       1.696377       0.195133       1.456438           0.000001
          269              H       2.381293      -3.319021       7.822256       0.111041       0.997622 0.68132836E+01  0.64280852E+02                                 1.647084                            1.521806      -0.865505       2.461040                    0.999261       3.424199       9.409501       0.509316       1.274657      -0.709355       0.004959       0.024148       0.023964       0.034380      -0.009704       0.005652       0.009410       0.010392      -0.006163      -0.017688       0.005653       0.012034              1.726259       1.432669       0.130147       0.127322       1.837978       0.588904       1.908129           0.000000
          270              H      -4.083116      17.932652       7.336955       0.117849       0.928966 0.65021851E+01  0.61783154E+02                                 1.682891                            1.573939      -1.232202       2.302701                    0.994497       3.724698      10.921831       0.451178       1.428722      -0.676574       0.028916      -0.000892       0.027880       0.040178       0.002408       0.007008       0.006770       0.004416       0.002862      -0.008660      -0.002744       0.011405              1.742460       2.106828      -0.035423       0.451096       1.411434       0.037684       1.709117          -0.000000
          271              H      -1.731048      15.045464       4.476652       0.116681       1.017495 0.76533850E+01  0.75526037E+02                                 1.770696                            1.688183      -1.311188       2.252863                    0.994014       3.898953      11.540714       0.444474       1.396422      -0.682440       0.034670       0.006680       0.016851       0.039122       0.003396       0.003202       0.002260       0.006979      -0.042820      -0.014862       0.002311       0.012551              1.834365       2.209545      -0.051106       0.397346       1.484244       0.010430       1.809305          -0.000000
          272              H      -3.043990      14.166300       4.474671       0.113116       0.945395 0.71231266E+01  0.68553839E+02                                 1.653064                            1.606877      -0.907550       2.451815                    0.996852       3.565022      10.181801       0.468187       1.359334      -0.691948      -0.014810      -0.032318       0.015476       0.038772       0.002541      -0.005276      -0.003343      -0.005504      -0.028021      -0.011685       0.001834       0.009851              1.668562       1.559394       0.160026      -0.110547       1.842700      -0.267441       1.603593          -0.000001
          273              H      -3.602193      13.246787       1.854047       0.102647       0.954486 0.69185450E+01  0.65839881E+02                                 1.624880                            1.556072      -0.905848       2.439272                    0.998367       3.545136       9.938575       0.490407       1.312428      -0.700824      -0.020396      -0.025073       0.005923       0.032859       0.010657      -0.003069       0.005708      -0.002711       0.025749      -0.016518       0.005427       0.011091              1.633540       1.788273       0.418046      -0.103776       1.711151      -0.115435       1.401197          -0.000001
          274              H     -11.061123       1.980833      19.485320       0.109625       0.969826 0.66602239E+01  0.62857230E+02                                 1.651584                            1.532797      -0.917176       2.437723                    0.998736       3.507560       9.831116       0.490600       1.322854      -0.698596      -0.015045      -0.024490      -0.024834       0.037985       0.012544      -0.003412       0.001771      -0.000160       0.009355      -0.014854       0.003694       0.011160              1.712554       1.507323       0.240602       0.299272       1.681871       0.457854       1.948468           0.000001
          275              H      -9.365123       3.507878      18.879190       0.112789       1.036298 0.72275455E+01  0.69620304E+02                                 1.731126                            1.601297      -0.943793       2.432349                    0.998013       3.529281       9.993869       0.477944       1.330407      -0.697597       0.015008       0.004808      -0.037155       0.040359       0.010667      -0.008683      -0.000052       0.004811       0.031636      -0.017328       0.001371       0.015957              1.794969       1.598039       0.057263      -0.362834       1.411631      -0.041200       2.375237           0.000002
          276              H      -0.409831      16.316905       0.681402       0.105388       1.161252 0.83322727E+01  0.81796172E+02                                 1.754406                            1.634631      -0.960828       2.416624                    0.998228       3.411889       9.237931       0.518835       1.202562      -0.727433       0.026290       0.027887      -0.008751       0.039312       0.017760      -0.003564       0.008843      -0.000439       0.008780      -0.022305       0.004854       0.017451              1.792869       1.938282       0.517989      -0.261265       1.814678      -0.235172       1.625645           0.000004
          277              H      -1.105780      16.148943       2.876150       0.112656       0.978524 0.70469926E+01  0.66503015E+02                                 1.579988                            1.516020      -0.825866       2.485460                    0.999587       3.265219       8.737393       0.530678       1.223031      -0.722607       0.015889       0.021434       0.023820       0.035767       0.015142       0.000871       0.004537      -0.001738       0.026494      -0.019802       0.005926       0.013875              1.595716       1.471891       0.203856       0.166071       1.500019       0.292539       1.815237           0.000002
          278              H     -12.756735       4.146987      18.932672       0.120819       0.949868 0.69111703E+01  0.66248413E+02                                 1.660903                            1.585025      -1.235632       2.285841                    0.995859       3.720175      10.727432       0.468738       1.363176      -0.689008       0.012920      -0.029976       0.007221       0.033431      -0.005485      -0.010699      -0.005115      -0.013074      -0.016132      -0.017439       0.006065       0.011374              1.693184       1.522118      -0.184607      -0.011915       1.888494      -0.355754       1.668938          -0.000000
          279              H     -11.420251       4.918860      17.221244       0.118807       1.008671 0.69958631E+01  0.66553728E+02                                 1.678432                            1.559547      -0.827045       2.497002                    0.999366       3.362314       9.329294       0.493842       1.303727      -0.704175       0.035645      -0.019838      -0.010609       0.042151      -0.007297      -0.012733      -0.007476       0.006503      -0.007525      -0.018675       0.004336       0.014338              1.737907       2.065450      -0.380416      -0.272498       1.631271       0.113051       1.517001           0.000001
          280              H     -11.978776       6.916666      16.155563       0.108136       0.997092 0.68275557E+01  0.64413078E+02                                 1.641428                            1.519940      -0.863369       2.460182                    0.999254       3.429954       9.407889       0.511657       1.268874      -0.710561       0.020402       0.013046      -0.025959       0.035501      -0.010424      -0.009694      -0.008380      -0.002255      -0.012624      -0.019277       0.006681       0.012596              1.718274       1.719156       0.238576      -0.511488       1.558134      -0.303797       1.877530           0.000000
          281              H      10.357718       8.068304      16.831022       0.116004       0.956914 0.67327760E+01  0.64340859E+02                                 1.701017                            1.589634      -1.204748       2.318128                    0.994679       3.669551      10.685777       0.455389       1.407444      -0.681156      -0.008450       0.032213      -0.023419       0.040712      -0.003231      -0.005921      -0.009070      -0.013063      -0.001157      -0.013177       0.000240       0.012937              1.766312       1.492208      -0.177350       0.013044       2.232963      -0.410001       1.573765          -0.000001
          282              H       6.549851       7.714304      19.578419       0.107697       0.971369 0.75749795E+01  0.74181186E+02                                 1.695141                            1.665175      -1.018593       2.397359                    0.995516       3.687692      10.694140       0.455643       1.372680      -0.688873      -0.017765      -0.027680      -0.016729       0.036900       0.003983       0.000692       0.007764       0.001723      -0.021316      -0.011502       0.001750       0.009752              1.704964       1.668802       0.181430       0.091002       1.763405       0.159567       1.682687          -0.000000
          283              H       6.775747       9.261146      19.612093       0.096410       1.091812 0.82990414E+01  0.83019967E+02                                 1.814044                            1.725409      -1.130951       2.325181                    0.994604       3.864510      11.269913       0.455160       1.345202      -0.693432      -0.000954       0.032120      -0.017171       0.036434       0.004089       0.000605      -0.006121      -0.009889      -0.035866      -0.013667       0.000043       0.013623              1.880177       1.666841      -0.365300       0.124874       2.211279      -0.440108       1.762410           0.000000
          284              H      13.613164      18.222047       1.533154       0.111307       0.930952 0.68694059E+01  0.65585005E+02                                 1.626771                            1.574486      -1.014405       2.393039                    0.997469       3.616005      10.321981       0.474058       1.353286      -0.691983      -0.014329      -0.022784      -0.018629       0.032733       0.008098      -0.003201       0.003938      -0.000414       0.020339      -0.012790       0.004619       0.008171              1.629218       1.436229       0.189242       0.136295       1.832099       0.243619       1.619327          -0.000000
          285              H      13.012677      18.264484       3.799212       0.102586       1.018976 0.72518698E+01  0.70387043E+02                                 1.747822                            1.630704      -1.171459       2.319801                    0.994575       3.750513      10.898506       0.458914       1.375092      -0.687203      -0.026054      -0.022428       0.016088       0.037956       0.011172      -0.004705       0.000872      -0.004179       0.015521      -0.014834       0.004753       0.010081              1.802180       1.774961       0.463674      -0.285770       1.976678      -0.300306       1.654902           0.000000
          286              H      21.852339      -2.920392       5.148150       0.105935       1.090390 0.76945982E+01  0.75123620E+02                                 1.769811                            1.635207      -1.073014       2.360357                    0.997253       3.621050      10.249218       0.481421       1.303139      -0.702759      -0.011723       0.002084       0.033883       0.035914       0.010857      -0.005259       0.006693      -0.001587       0.005375      -0.015813       0.005495       0.010318              1.836525       1.518501       0.021652      -0.355902       1.476630       0.016892       2.514444           0.000001
          287              H      -0.990405      -1.287156       4.310263       0.108517       1.138195 0.79562899E+01  0.77898237E+02                                 1.786654                            1.637023      -1.042283       2.379082                    0.997603       3.531921       9.831631       0.495289       1.263079      -0.712199       0.011954       0.027151       0.022828       0.037433       0.010336      -0.009354       0.000062      -0.014823       0.029447      -0.020015       0.005416       0.014599              1.858566       1.516542       0.283805       0.222128       2.102253       0.579666       1.956902           0.000004
          288              H      -8.465575      21.518353       2.073918       0.118617       1.002731 0.72619828E+01  0.68733851E+02                                 1.582508                            1.522827      -0.764637       2.519041                    0.999788       3.174238       8.380392       0.540398       1.197504      -0.729755       0.020022       0.026175      -0.009841       0.034393       0.015111      -0.005163       0.004465      -0.012047       0.024856      -0.021932       0.009569       0.012363              1.582588       1.508245       0.315627      -0.185767       1.711144      -0.179750       1.528374           0.000005
          289              H      -2.135811      12.707431      16.482398       0.293066       0.652383 0.43914799E+01  0.37453882E+02                                 1.296424                            1.271861      -1.050781       2.478700                    0.999959       2.635064       7.086729       0.519901       1.381337      -0.689113       0.011306       0.031277      -0.019238       0.038421      -0.001048      -0.009498      -0.011400      -0.036518      -0.044379      -0.024403      -0.004297       0.028699              1.295477       1.282827       0.137072      -0.169228       1.348743      -0.070416       1.254860           0.000001
          290              H       8.367151      -5.484603      17.482712       0.315678       0.593899 0.38759234E+01  0.32114622E+02                                 1.234027                            1.209709      -1.128007       2.464576                    0.999865       2.470661       6.598682       0.522108       1.415852      -0.683298      -0.034309      -0.018245      -0.009563       0.040018       0.016496      -0.000967       0.016914       0.016692      -0.015493      -0.026845       0.003017       0.023828              1.234075       1.248068       0.198633      -0.015709       1.369336       0.045914       1.084820           0.000001
          291              H      16.880721       1.971790       3.476338       0.304083       0.627892 0.41825198E+01  0.35278233E+02                                 1.270027                            1.247277      -1.133061       2.449319                    0.999850       2.573638       6.907943       0.520617       1.394822      -0.686688       0.024001      -0.025725      -0.014725       0.038140      -0.007264      -0.009111       0.016014       0.015037      -0.056673      -0.028073       0.002840       0.025233              1.268808       1.237931      -0.070783      -0.187551       1.272339       0.160850       1.296154           0.000001
          292              H      21.019356       0.520262       0.144600       0.294799       0.639929 0.43268273E+01  0.36616596E+02                                 1.266640                            1.253981      -1.036900       2.494785                    0.999850       2.514532       6.647381       0.531073       1.362836      -0.694259       0.001875       0.008302       0.039854       0.040753       0.015696      -0.010264       0.002131      -0.010476       0.065940      -0.029341       0.004653       0.024688              1.253425       1.119197       0.002416      -0.066587       1.177630       0.091883       1.463447           0.000003
          293              H      15.551835       3.422134       0.663574       0.091455       1.024264 0.79791507E+01  0.78942845E+02                                 1.728897                            1.687648      -0.995788       2.389223                    0.996818       3.791899      10.953429       0.462500       1.338561      -0.695139      -0.007499       0.000682       0.036413       0.037184       0.003790      -0.009332       0.000165      -0.000167       0.023234      -0.010795      -0.002288       0.013083              1.748908       1.656617      -0.029647      -0.087756       1.434359       0.121367       2.155747          -0.000001
          294              H       7.706147      -7.314052      19.077272       0.096316       1.102004 0.86386317E+01  0.87060535E+02                                 1.811211                            1.752464      -1.114444       2.340719                    0.994350       3.793415      11.009511       0.455874       1.333168      -0.696806      -0.000348       0.028977      -0.021250       0.035935      -0.000712       0.011517      -0.007931      -0.000173       0.003450      -0.013394      -0.001208       0.014602              1.842309       1.623599       0.133339      -0.148449       2.236331      -0.387132       1.666998          -0.000001
          295              H       9.998336      -9.425311      17.639197       0.093654       1.016541 0.80373904E+01  0.79831887E+02                                 1.731405                            1.703140      -1.121611       2.330828                    0.995305       3.853978      11.231714       0.455646       1.353371      -0.691770       0.030420      -0.019148      -0.007832       0.036788      -0.002198      -0.006408       0.003361       0.011726      -0.030820      -0.012661      -0.000776       0.013436              1.747174       1.853569      -0.319043      -0.105451       1.789276      -0.038270       1.598677          -0.000001
          296              H       8.491539      -9.114529      17.314342       0.098292       1.140881 0.93323110E+01  0.95925585E+02                                 1.852749                            1.822044      -1.213881       2.292973                    0.993403       3.888080      11.411809       0.446685       1.334013      -0.696403      -0.026783      -0.005646      -0.020847       0.034406      -0.002073       0.011772      -0.006547      -0.006752      -0.002476      -0.014222       0.000333       0.013889              1.864778       2.146539       0.321837       0.210601       1.643894       0.121988       1.803901          -0.000001
          297              H      18.963554       2.667450       0.421915       0.109900       1.095840 0.88022545E+01  0.88948692E+02                                 1.792428                            1.762156      -1.129555       2.341971                    0.994764       3.703606      10.693304       0.458178       1.322897      -0.699551       0.028376      -0.022060       0.001957       0.035995      -0.008382       0.003042      -0.006877       0.000836       0.021778      -0.012513      -0.000750       0.013263              1.803307       1.983697      -0.356394      -0.060173       1.916038       0.156808       1.510188           0.000000
          298              H      18.422930       4.087125      -0.013866       0.100389       0.998745 0.78352937E+01  0.77533887E+02                                 1.727205                            1.693987      -1.183761       2.305853                    0.994646       3.874925      11.368705       0.450686       1.373397      -0.687427       0.007933       0.033816      -0.015216       0.037921       0.000336      -0.006344      -0.000420      -0.020395      -0.022808      -0.013373      -0.000645       0.014018              1.746125       1.498578       0.186426       0.013478       1.976264      -0.189927       1.763532          -0.000001
          299              H      17.008042       1.078640       0.976544       0.097060       1.116044 0.89432262E+01  0.90532999E+02                                 1.801998                            1.765052      -0.976334       2.405622                    0.996152       3.707410      10.636822       0.463171       1.306327      -0.703309       0.003819      -0.000080       0.034244       0.034457      -0.011546       0.006909      -0.003385       0.012927       0.022939      -0.017070       0.000815       0.016255              1.817899       1.438897       0.004328      -0.108085       1.644454       0.125516       2.370346          -0.000000
          300              H       8.196975     -10.765315      19.467493       0.095162       1.002714 0.78809462E+01  0.78190656E+02                                 1.741326                            1.704627      -1.221333       2.288258                    0.993510       3.924863      11.574611       0.446497       1.382648      -0.685470      -0.028155      -0.016738      -0.016450       0.036653       0.007954       0.000620       0.009906       0.006454      -0.007988      -0.013746       0.000891       0.012856              1.763411       1.889747       0.184449       0.219788       1.873376       0.109054       1.527110          -0.000001
          301              H      13.624847       4.239416       0.408049       0.129122       0.964089 0.69168657E+01  0.66290840E+02                                 1.678343                            1.586877      -1.296499       2.272386                    0.994701       3.649896      10.510431       0.468116       1.365239      -0.689016       0.019656       0.022829       0.011875       0.032381       0.003333      -0.003702       0.009805       0.008823      -0.008228      -0.013950       0.006679       0.007271              1.718282       2.044386       0.329733       0.136648       1.722192       0.209014       1.388269           0.000000
          302              H      11.443513       4.553084       1.144914       0.118829       0.961136 0.65769626E+01  0.61219364E+02                                 1.588297                            1.483974      -0.730026       2.542810                    0.999785       3.200364       8.602975       0.524064       1.255620      -0.715363      -0.009105       0.031849       0.025615       0.041874      -0.000811      -0.004153       0.012741       0.005405      -0.017684      -0.016284       0.004305       0.011979              1.640077       1.431515      -0.148609      -0.154165       1.782958       0.424095       1.705759           0.000000
          303              H       9.760726       3.229868       0.310989       0.111668       0.979765 0.67401914E+01  0.63572146E+02                                 1.644808                            1.527497      -0.831475       2.481830                    0.999367       3.424869       9.483862       0.500255       1.298135      -0.704436      -0.033393       0.005455       0.011674       0.035793       0.004048      -0.006699       0.014179       0.009951      -0.011234      -0.019795       0.007970       0.011824              1.717318       2.315825      -0.222691      -0.205974       1.369672       0.074015       1.466456           0.000000
          304              H       2.187658      -9.911784      18.617722       0.121388       0.956727 0.67757603E+01  0.65025262E+02                                 1.711168                            1.603138      -1.260112       2.286988                    0.994164       3.763187      11.076175       0.448711       1.422378      -0.677579      -0.031904      -0.022310      -0.008869       0.039929       0.002204       0.002983       0.006974       0.020705      -0.006937      -0.013535       0.000753       0.012782              1.769321       1.995733       0.368020       0.275400       1.717169       0.225937       1.595059          -0.000001
          305              H      -2.678037      10.123615      16.371472       0.111075       1.055928 0.78453942E+01  0.78072365E+02                                 1.826444                            1.716302      -1.411515       2.198402                    0.992190       4.037118      12.085820       0.437139       1.408003      -0.679545      -0.026446      -0.015273      -0.017640       0.035268      -0.003710       0.012391       0.000459      -0.006996       0.014446      -0.014760       0.001570       0.013190              1.913917       1.980806       0.503069       0.264886       2.101502       0.367083       1.659444          -0.000000
          306              H      -1.913560      10.350751      17.738238       0.116233       0.891437 0.66219360E+01  0.62637906E+02                                 1.594888                            1.553811      -0.885650       2.465196                    0.997217       3.512609       9.976664       0.473599       1.367234      -0.690290       0.004662      -0.015699       0.034671       0.038344      -0.007613       0.001791       0.000096      -0.008346       0.021667      -0.012422       0.004802       0.007620              1.609960       1.421766       0.014396       0.070574       1.501473      -0.201133       1.906640           0.000000
          307              H       0.747968      10.057716      17.096452       0.101568       1.008138 0.74278012E+01  0.72115853E+02                                 1.692817                            1.617787      -1.062206       2.356540                    0.997700       3.714141      10.595334       0.477444       1.321337      -0.698055       0.008891      -0.020492       0.021786       0.031203      -0.005159      -0.005807      -0.009805       0.013790      -0.015837      -0.016868       0.005042       0.011826              1.704031       1.517711      -0.088460       0.260325       1.563132      -0.327549       2.031251          -0.000000
          308              H       2.390822      10.590741      15.549432       0.108527       1.007609 0.70649539E+01  0.67836436E+02                                 1.710877                            1.591701      -0.991661       2.405219                    0.997690       3.598417      10.256228       0.474359       1.344761      -0.694002       0.036755      -0.012115       0.005406       0.039075      -0.005928      -0.000168      -0.009046       0.013692       0.009233      -0.014771       0.004675       0.010096              1.769524       2.468544      -0.259819       0.102359       1.417225      -0.046316       1.422803           0.000001
          309              H       1.788886      11.659724      13.596344       0.108664       1.042950 0.73284784E+01  0.70703168E+02                                 1.724171                            1.601349      -0.916429       2.438744                    0.998515       3.534422       9.954248       0.483829       1.312168      -0.701341       0.023639       0.008242      -0.027102       0.036895      -0.001462      -0.003637      -0.009841       0.009662       0.028228      -0.014266       0.000110       0.014156              1.784112       1.945051       0.115167      -0.503839       1.450456      -0.114282       1.956830           0.000001
          310              H      -0.393618      12.290601      13.243759       0.107791       1.104726 0.78521072E+01  0.75999969E+02                                 1.702047                            1.590542      -0.865256       2.464270                    0.999092       3.354106       9.037992       0.523774       1.208190      -0.726079      -0.011076       0.019944      -0.032197       0.039459      -0.007216       0.002713      -0.009597       0.026081       0.010016      -0.019878       0.004142       0.015736              1.737919       1.450171      -0.058913       0.132570       1.561401      -0.441998       2.202187           0.000004
          311              H      -2.041333      11.723273      14.782855       0.120658       0.961916 0.68892684E+01  0.64587105E+02                                 1.556518                            1.494505      -0.833840       2.486531                    0.999502       3.215804       8.550605       0.537379       1.215773      -0.724362      -0.035657       0.006310      -0.010120       0.037599      -0.001360       0.004694      -0.012218       0.019852       0.000560      -0.018236       0.004397       0.013839              1.573107       2.003277      -0.114563       0.026886       1.260987      -0.011205       1.455057           0.000002
          312              H       1.821644      13.694652      15.507835       0.125151       1.000132 0.72313246E+01  0.70150799E+02                                 1.714383                            1.617191      -1.421381       2.196072                    0.994832       3.842092      11.168418       0.465538       1.356238      -0.689452      -0.004712      -0.030179       0.002716       0.030665      -0.000277      -0.007847      -0.001200      -0.013069       0.015932      -0.012656       0.003718       0.008939              1.759103       1.398762       0.286997      -0.112337       2.250175      -0.152009       1.628371          -0.000001
          313              H       2.594499      14.279928      13.358646       0.117502       1.000875 0.69216962E+01  0.65759081E+02                                 1.677966                            1.557075      -0.817691       2.500959                    0.999323       3.381066       9.415206       0.490823       1.313524      -0.701938       0.000590      -0.026716      -0.032240       0.041876       0.003587      -0.008209       0.005267      -0.019522       0.029347      -0.018246       0.004086       0.014159              1.741316       1.365627      -0.022294      -0.071833       1.870094       0.445557       1.988227           0.000000
          314              H      11.237923      -6.445245      12.887211       0.107974       0.981985 0.66594279E+01  0.62565058E+02                                 1.638637                            1.510288      -0.910957       2.438754                    0.998736       3.446687       9.497656       0.507571       1.284441      -0.706942       0.013195       0.005367      -0.031585       0.034648       0.004460      -0.012179       0.004766      -0.020928       0.009428      -0.020132       0.008102       0.012030              1.722658       1.391917       0.055026      -0.311982       1.429438      -0.256634       2.346620          -0.000000
          315              H      10.931788      -4.748892      14.493656       0.121182       0.922770 0.64372684E+01  0.60881316E+02                                 1.662204                            1.556265      -1.114103       2.356910                    0.996473       3.653119      10.611753       0.459015       1.410901      -0.680169       0.007739       0.036972      -0.011920       0.039609      -0.001542      -0.005992      -0.006500      -0.011799       0.006601      -0.011213       0.000640       0.010573              1.718826       1.370408       0.124123      -0.057757       2.287156      -0.233218       1.498913          -0.000001
          316              H       8.962130      -3.021633      18.191845       0.105489       1.088603 0.83432761E+01  0.83510805E+02                                 1.808269                            1.729475      -1.143250       2.325442                    0.995438       3.798254      11.052787       0.455173       1.344384      -0.694058      -0.005738       0.029695      -0.019453       0.035960      -0.005601       0.010172      -0.004870      -0.019158       0.005749      -0.016509       0.001278       0.015231              1.866929       1.485184       0.017518      -0.078434       2.362139      -0.341107       1.753463          -0.000000
          317              H       9.902370      -3.914019      19.069348       0.109267       0.968171 0.74564466E+01  0.72912780E+02                                 1.705810                            1.662846      -1.157261       2.333396                    0.993720       3.738877      10.922277       0.450434       1.390603      -0.684950       0.032760      -0.001961       0.019264       0.038055      -0.004982       0.009410       0.004108       0.009510      -0.009139      -0.012848       0.000423       0.012425              1.725918       1.970720       0.065176       0.209071       1.514786       0.045615       1.692250          -0.000001
          318              H      17.244705       6.779076       1.281590       0.107953       0.921370 0.67848375E+01  0.64515014E+02                                 1.610245                            1.560517      -0.980442       2.407799                    0.997799       3.590759      10.196927       0.478582       1.345949      -0.693593       0.028569      -0.006561       0.011148       0.031360      -0.002734      -0.001977      -0.003718       0.021814       0.022230      -0.015624       0.006303       0.009321              1.610256       1.965896      -0.147862       0.169368       1.432977      -0.097988       1.431897          -0.000001
          319              H      15.588201       6.603901       2.850399       0.102481       1.035214 0.74254889E+01  0.72035606E+02                                 1.729908                            1.623256      -0.956769       2.420993                    0.997533       3.596748      10.232100       0.474464       1.330701      -0.697328       0.007668      -0.007012       0.037145       0.038571      -0.002743       0.000266      -0.005865       0.021842       0.030438      -0.017545       0.006015       0.011530              1.772785       1.477354      -0.066976       0.144099       1.482122      -0.330057       2.358878           0.000001
          320              H      13.390214       7.044884       2.295770       0.104793       1.066232 0.74067067E+01  0.71709042E+02                                 1.744627                            1.603828      -1.085454       2.346321                    0.997579       3.672715      10.390839       0.485776       1.302332      -0.702062      -0.026925      -0.002789       0.022936       0.035480      -0.005712       0.005305      -0.002334       0.023886       0.013877      -0.015615       0.001325       0.014290              1.817074       2.002099       0.058733      -0.599948       1.418066      -0.120869       2.031057           0.000001
          321              H      12.871394       7.795943       0.168370       0.112431       1.110035 0.77247773E+01  0.75033118E+02                                 1.754992                            1.611594      -1.021732       2.391915                    0.997867       3.474453       9.615669       0.500130       1.260830      -0.712916      -0.035430       0.009039      -0.007774       0.037382      -0.005749      -0.004827      -0.011359       0.017446       0.026626      -0.020092       0.005830       0.014262              1.821056       2.546678      -0.288188       0.190795       1.455006      -0.066017       1.461485           0.000003
          322              H       6.478107      -3.434219      18.419640       0.114102       0.983860 0.70864703E+01  0.66512961E+02                                 1.543968                            1.488653      -0.766587       2.512499                    0.999793       3.171604       8.277017       0.556470       1.172704      -0.735246      -0.011966       0.011204      -0.030276       0.034428      -0.005904       0.000273      -0.009168       0.028790       0.021156      -0.021862       0.008687       0.013175              1.544447       1.381996      -0.061773       0.082329       1.338805      -0.250604       1.912540           0.000003
          323              H      19.715303       4.861776       1.168683       0.123811       0.974714 0.70954469E+01  0.68505528E+02                                 1.694088                            1.609283      -1.302645       2.258452                    0.995073       3.743425      10.854953       0.463494       1.368725      -0.687889       0.011198       0.007830      -0.030877       0.033765       0.010285      -0.001288      -0.000199      -0.003057       0.022972      -0.014260       0.005992       0.008268              1.732891       1.551845       0.102929      -0.180099       1.422381       0.145126       2.224448          -0.000001
          324              H      -3.285832       6.106493       2.685991       0.117798       0.967596 0.66218028E+01  0.61905246E+02                                 1.611381                            1.501011      -0.737718       2.539430                    0.999758       3.248876       8.828418       0.513490       1.275918      -0.710617       0.036050       0.018644      -0.010620       0.041953       0.013892      -0.001426       0.003609       0.015434       0.010028      -0.018244       0.003989       0.014255              1.667770       1.974330       0.395573      -0.200745       1.572274      -0.100525       1.456704           0.000001
          325              H      -3.922704       6.207204       4.894605       0.111041       0.997623 0.68132928E+01  0.64280958E+02                                 1.647085                            1.521807      -0.865505       2.461040                    0.999261       3.424200       9.409504       0.509316       1.274657      -0.709356       0.021117       0.014406       0.022990       0.034380       0.011458      -0.005877       0.003795       0.012203       0.018127      -0.017688       0.005653       0.012034              1.726260       1.711248       0.330121       0.454187       1.547440       0.309327       1.920091           0.000000
          326              H      18.268596       5.295232       5.504697       0.117849       0.928966 0.65021865E+01  0.61783169E+02                                 1.682891                            1.573939      -1.232202       2.302701                    0.994497       3.724697      10.921827       0.451178       1.428721      -0.676574      -0.010473       0.010682       0.037289       0.040178       0.003265       0.002444       0.003661       0.002560       0.029925      -0.008660      -0.002744       0.011405              1.742460       1.510851       0.023472      -0.270404       1.404572       0.090290       2.311956          -0.000000
          327              H      14.762795       2.189962       5.163996       0.116681       1.017495 0.76533859E+01  0.75526049E+02                                 1.770697                            1.688183      -1.311188       2.252863                    0.994014       3.898953      11.540715       0.444474       1.396423      -0.682440      -0.005250      -0.002842       0.038664       0.039122       0.000697       0.000922      -0.009473       0.013274       0.026094      -0.014862       0.002311       0.012551              1.834365       1.596833       0.027509      -0.293007       1.553825       0.064957       2.352438          -0.000000
          328              H      14.371206       2.952906       3.836847       0.113116       0.945395 0.71231258E+01  0.68553834E+02                                 1.653064                            1.606878      -0.907550       2.451816                    0.996852       3.565021      10.181800       0.468186       1.359334      -0.691948      -0.025539       0.025760      -0.013694       0.038772      -0.003059       0.002514      -0.008877       0.005927      -0.013510      -0.011685       0.001834       0.009851              1.668563       1.710738      -0.293195       0.077387       1.792803      -0.134828       1.502147          -0.000001
          329              H      13.690156       1.098544       1.806507       0.102647       0.954485 0.69185438E+01  0.65839865E+02                                 1.624879                            1.556071      -0.905848       2.439272                    0.998367       3.545136       9.938574       0.490407       1.312428      -0.700824      -0.016847       0.018909      -0.020937       0.032859       0.000981       0.011120       0.002634      -0.017568       0.006882      -0.016518       0.005427       0.011091              1.633540       1.457101      -0.214718       0.223698       1.679129      -0.345719       1.764390          -0.000001
          330              H       5.552334      21.760269       1.269705       0.109625       0.969826 0.66602228E+01  0.62857217E+02                                 1.651584                            1.532797      -0.917176       2.437723                    0.998736       3.507560       9.831116       0.490600       1.322854      -0.698596      -0.018080      -0.010353      -0.031761       0.037985      -0.002469       0.009901      -0.002675      -0.015552       0.009604      -0.014854       0.003694       0.011160              1.712554       1.511360       0.166729       0.375515       1.504727       0.334886       2.121573           0.000001
          331              H       6.427199      20.182295       2.792955       0.112789       1.036300 0.72275567E+01  0.69620438E+02                                 1.731127                            1.601299      -0.943794       2.432349                    0.998013       3.529282       9.993873       0.477943       1.330407      -0.697597      -0.000466      -0.040056      -0.004913       0.040359      -0.000928       0.007301      -0.000975      -0.029683      -0.005980      -0.017328       0.001371       0.015957              1.794971       1.396346       0.078044       0.028846       2.493095       0.151437       1.495471           0.000002
          332              H      15.521501      -1.931723       4.714350       0.105388       1.161252 0.83322749E+01  0.81796201E+02                                 1.754407                            1.634632      -0.960829       2.416624                    0.998228       3.411890       9.237935       0.518835       1.202562      -0.727433       0.017537      -0.024603       0.025151       0.039312       0.001281       0.016849      -0.003062      -0.017381       0.022552      -0.022305       0.004854       0.017451              1.792869       1.503004      -0.298625       0.248227       2.062418      -0.432818       1.813186           0.000004
          333              H      15.594964       0.325331       5.193708       0.112656       0.978524 0.70469909E+01  0.66502999E+02                                 1.579988                            1.516020      -0.825866       2.485460                    0.999587       3.265219       8.737394       0.530678       1.223032      -0.722607       0.014917       0.009586       0.031062       0.035767      -0.002703       0.012671       0.003077      -0.018964       0.022618      -0.019802       0.005926       0.013875              1.595716       1.368840       0.107387       0.255209       1.542442       0.219077       1.875865           0.000002
          334              H       8.159605      21.719670       0.233737       0.120819       0.949867 0.69111701E+01  0.66248412E+02                                 1.660904                            1.585025      -1.235632       2.285840                    0.995859       3.720174      10.727430       0.468738       1.363177      -0.689008      -0.032568       0.005158       0.005510       0.033431      -0.001010      -0.000769      -0.005706       0.006509      -0.047796      -0.017439       0.006065       0.011374              1.693184       1.963805      -0.272885      -0.190314       1.725801       0.031125       1.389945          -0.000000
          335              H       8.442189      19.479152       0.693287       0.118807       1.008671 0.69958644E+01  0.66553743E+02                                 1.678433                            1.559547      -0.827045       2.497002                    0.999366       3.362314       9.329294       0.493842       1.303727      -0.704175      -0.030579      -0.022678       0.018092       0.042151       0.001424      -0.008090      -0.008002      -0.007156      -0.041317      -0.018675       0.004336       0.014338              1.737908       1.918421       0.386950      -0.275971       1.771972      -0.222925       1.523330           0.000001
          336              H      10.511946      18.486574       0.281276       0.108136       0.997093 0.68275619E+01  0.64413148E+02                                 1.641428                            1.519940      -0.863369       2.460182                    0.999254       3.429954       9.407888       0.511657       1.268874      -0.710561       0.005504      -0.034268       0.007463       0.035501      -0.000350      -0.008747      -0.005496       0.003688      -0.046112      -0.019277       0.006681       0.012596              1.718274       1.426134      -0.168005       0.059024       2.375925      -0.280895       1.352764           0.000000
          337              H       4.157171       8.360026      19.196121       0.116004       0.956915 0.67327781E+01  0.64340882E+02                                 1.701018                            1.589634      -1.204748       2.318129                    0.994679       3.669551      10.685776       0.455389       1.407444      -0.681156       0.033188      -0.021668      -0.009304       0.040712      -0.006494      -0.001910      -0.001484       0.001873      -0.038205      -0.013177       0.000240       0.012937              1.766312       2.262173      -0.385955      -0.113257       1.653686      -0.014329       1.383078          -0.000001
          338              H       5.091850      12.592456      17.355940       0.107697       0.971369 0.75749776E+01  0.74181164E+02                                 1.695141                            1.665174      -1.018593       2.397359                    0.995516       3.687692      10.694140       0.455643       1.372680      -0.688873      -0.020181      -0.001520      -0.030855       0.036900       0.004865       0.005757      -0.004362       0.006838       0.018232      -0.011502       0.001750       0.009752              1.704964       1.638936       0.018722       0.208045       1.590015       0.021762       1.885942           0.000000
          339              H       6.475095      12.257849      18.003668       0.096410       1.091812 0.82990442E+01  0.83019999E+02                                 1.814045                            1.725409      -1.130951       2.325180                    0.994604       3.864511      11.269915       0.455160       1.345202      -0.693432       0.030603      -0.019771      -0.000087       0.036434      -0.008315       0.002463      -0.007942       0.013785      -0.002181      -0.013667       0.000043       0.013623              1.880177       2.380340      -0.338972      -0.326149       1.721364       0.100052       1.538827           0.000000
          340              H      12.646552      -8.115421      17.143992       0.111307       0.930952 0.68694004E+01  0.65584943E+02                                 1.626771                            1.574485      -1.014405       2.393039                    0.997469       3.616005      10.321982       0.474058       1.353286      -0.691983      -0.016710      -0.005598      -0.027584       0.032733       0.000928       0.007958       0.001414      -0.015264       0.004103      -0.012790       0.004619       0.008171              1.629218       1.669292       0.024005       0.327335       1.432808       0.113818       1.785553          -0.000000
          341              H      12.886597      -5.876561      17.797662       0.102586       1.018975 0.72518673E+01  0.70387015E+02                                 1.747822                            1.630704      -1.171459       2.319801                    0.994575       3.750513      10.898507       0.458914       1.375092      -0.687203      -0.012468       0.029940      -0.019718       0.037956      -0.002927       0.009861      -0.001052      -0.016149      -0.000574      -0.014834       0.004753       0.010082              1.802180       1.663023      -0.374687       0.273537       2.082892      -0.372785       1.660625           0.000000
          342              H     -10.032956      -5.346229      19.578419       0.105935       1.090388 0.76945860E+01  0.75123476E+02                                 1.769810                            1.635206      -1.073013       2.360357                    0.997253       3.621049      10.249216       0.481421       1.303140      -0.702759       0.005870       0.034527       0.007951       0.035914       0.002516       0.011777      -0.002888      -0.012129       0.006204      -0.015813       0.005495       0.010318              1.836524       1.467674       0.114658       0.070377       2.553735       0.261802       1.488163           0.000001
          343              H      -0.883722       4.414653       0.972582       0.108517       1.138196 0.79562952E+01  0.77898296E+02                                 1.786654                            1.637023      -1.042283       2.379082                    0.997603       3.531922       9.831632       0.495289       1.263078      -0.712199       0.021618       0.009628       0.029003       0.037433      -0.003593       0.012586       0.001649      -0.019573      -0.024915      -0.020015       0.005416       0.014599              1.858566       1.858978       0.207192       0.586720       1.559347       0.286947       2.157372           0.000004
          344              H      23.109369       2.203237       0.330797       0.118616       1.002732 0.72619915E+01  0.68733949E+02                                 1.582508                            1.522828      -0.764637       2.519041                    0.999788       3.174239       8.380394       0.540398       1.197504      -0.729756       0.018011      -0.022310       0.018993       0.034393      -0.002626       0.016426       0.001604      -0.018258      -0.001083      -0.021932       0.009569       0.012363              1.582588       1.490359      -0.247719       0.214207       1.781854      -0.204577       1.475552           0.000005
          345              C       4.933604      11.141264       4.498441       0.079505      28.230696 0.37963542E+03  0.86702767E+04                                 9.018255                            7.254556      -0.660501       1.827504                    0.996321      26.405321      76.028959       0.515886       0.519860      -1.001849       0.011614       0.007512      -0.005355       0.014832       0.004625      -0.004615       0.007968       0.008653      -0.000241      -0.012866       0.005569       0.007297             10.527883       9.801323      -0.798225       0.569596      11.452195      -0.913226      10.330132          -0.000002
          346              C       5.133244      12.366405       3.741768      -0.031280      25.503379 0.35779934E+03  0.81006984E+04                                 7.733032                            6.398666      -0.338361       1.905906                    0.996900      27.921735      81.656281       0.630453       0.429112      -1.044678       0.010735      -0.065125      -0.081862       0.105156      -0.011600      -0.013723       0.001688       0.018843       0.121523      -0.035470      -0.008751       0.044222              8.756008       7.157332       0.804183      -1.714392       8.112379      -2.074136      10.998312          -0.000002
          347              C       3.517883      10.569366       4.019083      -0.081540      26.724926 0.40100803E+03  0.93387811E+04                                 8.035158                            6.812786      -0.429241       1.867438                    0.995941      29.034757      86.037315       0.605956       0.434038      -1.041999      -0.036685       0.070774       0.040989       0.089637      -0.030593      -0.015415       0.007028       0.034375      -0.062733      -0.026468      -0.023110       0.049578              9.101864      13.440364      -0.582866      -0.433242       7.087000       0.392101       6.778227          -0.000002
          348              C       4.867203      11.397103       6.081116      -0.069939      26.665340 0.40033825E+03  0.93040630E+04                                 8.037099                            6.819806      -0.414587       1.882347                    0.995240      28.498363      83.911854       0.604940       0.435661      -1.042731       0.073318       0.041888      -0.012167       0.085312       0.037823       0.024968       0.020604       0.004544      -0.050304      -0.031946      -0.027948       0.059895              9.106567       7.976517       1.583123       1.605735       8.589194       2.738391      10.753990          -0.000002
          349              C       5.924314      10.049372       4.349879      -0.076432      26.200404 0.36573226E+03  0.83342377E+04                                 7.935774                            6.488673      -0.440584       1.871911                    0.996530      28.319974      83.364861       0.622621       0.431698      -1.042057      -0.063655      -0.052125       0.049652       0.096095       0.018928       0.004973      -0.025000      -0.057732      -0.018765      -0.037256      -0.010175       0.047431              9.162407       7.343749      -2.002234      -0.094825      13.844760       0.231512       6.298713          -0.000002
          350              C      -2.275896      -0.138894      19.247622       0.493682      28.893619 0.30422697E+03  0.65665001E+04                                 8.560214                            6.094925       0.153375       2.102826                    0.999756      22.896668      63.856005       0.619726       0.457900      -1.035306       0.027791      -0.055338      -0.030282       0.068932      -0.031558       0.027167      -0.036542       0.014979       0.023720      -0.042441      -0.021456       0.063897             10.278344       7.332097       3.391750      -1.582641      15.008218       2.195706       8.494716           0.000000
          351              C       6.143839      12.578084       0.007923      -0.118227      39.772592 0.43902163E+03  0.10285941E+05                                 9.964405                            6.916996       0.164577       2.054346                    0.999347      27.903953      78.557259       0.639687       0.408677      -1.075515       0.038568       0.032658      -0.009458       0.051415       0.000796       0.000230      -0.001360      -0.017441      -0.093870      -0.031325       0.006890       0.024434             12.159607       6.507159       3.134608      -1.792089      14.810633       2.058233      15.161030           0.000000
          352              C       5.821089      12.900060       1.285552       0.258878      32.319333 0.35192829E+03  0.78290081E+04                                 8.862919                            6.338923       0.179719       2.070405                    0.999299      25.084760      69.596163       0.643051       0.428162      -1.059393      -0.017096      -0.059412       0.033338       0.070239       0.026888      -0.029963      -0.022531      -0.008732      -0.045617      -0.037489      -0.016847       0.054336             10.619622       5.648329       1.722817      -2.777150       9.682367       0.024163      16.528170          -0.000001
          353              C       6.157843      14.144202       1.784718      -0.228413      34.403593 0.48333877E+03  0.11702834E+05                                 9.265326                            7.408599      -0.000796       1.965366                    0.998968      30.852148      90.884426       0.594039       0.425845      -1.055137       0.015551       0.034666      -0.007547       0.038737      -0.007700      -0.005231      -0.008546       0.011936       0.063506      -0.022602      -0.000874       0.023477             10.252481       6.820576       2.891907      -2.683285      12.341182      -0.956184      11.595684           0.000000
          354              C       6.852095      15.050352       0.986448      -0.020445      28.767989 0.38116943E+03  0.86762888E+04                                 8.209309                            6.561629       0.306495       2.098759                    0.999796      27.274531      77.295151       0.635263       0.423581      -1.059077      -0.019533      -0.018717       0.000889       0.027068      -0.001468       0.007651      -0.000343      -0.014605      -0.028223      -0.014387       0.002167       0.012220              9.043556       6.228692       2.418540      -1.809704      10.181573      -0.227846      10.720403           0.000000
          355              C      -0.918610       3.299017      19.507109      -0.104932      30.943040 0.42130762E+03  0.98370929E+04                                 8.610279                            6.884648       0.225903       2.058433                    0.999639      28.636977      82.307573       0.621789       0.421886      -1.059697      -0.014890      -0.015536       0.009646       0.023583       0.012641      -0.013952      -0.000354      -0.021290      -0.015117      -0.023113       0.002268       0.020845              9.519647       6.154618       2.522844      -1.103653      11.275498       0.354407      11.128825          -0.000000
          356              C      -1.270729       2.036581      19.003981      -0.066195      33.144506 0.44651315E+03  0.10651888E+05                                 9.268600                            7.279343      -0.222207       1.914083                    0.998653      29.462508      87.558208       0.576942       0.445022      -1.038411       0.007137      -0.007569       0.032900       0.034506      -0.023724      -0.005832      -0.011179       0.028187       0.022435      -0.035066       0.011195       0.023871             10.472984       6.564482       3.049713      -1.416818      13.034905       0.116221      11.819565          -0.000000
          357              C      -2.717577      -2.391978      19.725000      -0.094562      27.663835 0.39458423E+03  0.91725908E+04                                 8.290824                            6.785958      -0.441994       1.863249                    0.997687      29.038051      86.597886       0.602060       0.437637      -1.037534      -0.039861       0.097035      -0.000597       0.104905      -0.022079       0.016623      -0.023813      -0.065721      -0.147432      -0.057323      -0.013262       0.070585              9.368868       9.421316       1.575756      -2.533265      10.210488      -0.574862       8.474799          -0.000001
          358              C       4.248372       8.331255       0.643766       0.101667      31.429783 0.39373929E+03  0.90050392E+04                                 8.758501                            6.687409       0.060893       2.037773                    0.999279      25.946448      72.900171       0.628769       0.425930      -1.061180       0.015605       0.001499      -0.012863       0.020279       0.019890      -0.013386      -0.007321       0.030350      -0.088051      -0.032583      -0.010326       0.042909             10.038729      10.162173       2.674490      -2.647835       8.969179      -4.977179      10.984834          -0.000001
          359              C       4.157262       7.502994       1.703505      -0.165763      31.383651 0.43445892E+03  0.10229662E+05                                 8.597201                            6.952936       0.306220       2.070676                    0.999582      29.597308      85.623432       0.623411       0.417272      -1.061862      -0.033376      -0.027046      -0.002404       0.043026      -0.010276       0.017432      -0.003896       0.026351      -0.033259      -0.019183      -0.010766       0.029949              9.329468      10.338402       1.298462      -1.160650       7.481607      -3.646794      10.168396           0.000001
          360              C       2.927844       7.029929       2.131362      -0.072121      29.191832 0.41100950E+03  0.95659420E+04                                 8.335945                            6.851832       0.186597       2.047366                    0.999508      28.603323      82.882788       0.614380       0.428344      -1.052536       0.015194       0.005383      -0.028227       0.032506      -0.005438      -0.005064      -0.016706      -0.012196       0.004154      -0.018223      -0.002018       0.020242              8.936636      10.761993       1.125208      -0.593087       7.181015      -3.137142       8.866899           0.000003
          361              C       1.800029       7.406818       1.449960      -0.092695      28.861351 0.41678939E+03  0.97461617E+04                                 8.310470                            6.942559       0.015806       1.994688                    0.998605      28.891025      84.245328       0.603998       0.433664      -1.048026       0.019232       0.010886      -0.012547       0.025412       0.001006      -0.011206       0.003738       0.031791      -0.031613      -0.016601      -0.008124       0.024726              8.746711      10.568382       0.937878      -0.028599       7.002066      -2.669440       8.669684           0.000002
          362              C       1.887097       8.260221       0.374375      -0.079426      29.581572 0.40011986E+03  0.92182778E+04                                 8.278728                            6.668869       0.190323       2.039486                    0.999797      28.493912      81.224988       0.637824       0.416817      -1.063408       0.021475      -0.011148       0.011654       0.026856      -0.009899       0.011904      -0.016190       0.034658       0.009218      -0.027718      -0.001403       0.029122              8.899911      11.887543       1.440366      -0.711790       6.426828      -2.566520       8.385361           0.000005
          363              C      -4.958348      -2.697214      19.746789      -0.191166      31.850443 0.44949113E+03  0.10644052E+05                                 8.675513                            7.043109       0.125525       2.004327                    0.999666      29.842003      85.786839       0.625002       0.413846      -1.067045      -0.011073      -0.008807      -0.010619       0.017690       0.009592      -0.003265      -0.026313      -0.010937       0.030246      -0.023825      -0.009893       0.033718              9.397154      13.405746       2.618537      -1.376276       6.815108      -2.397313       7.970608           0.000004
          364              C       0.566218      13.212244       5.467062       0.484023      28.915847 0.33367941E+03  0.73687129E+04                                 8.591113                            6.397826      -0.019418       2.036419                    0.999393      23.575096      66.450244       0.602944       0.460009      -1.034372      -0.011284       0.062423       0.050144       0.080860       0.000577       0.059801      -0.013537       0.035463       0.057322      -0.050473      -0.024133       0.074606             10.208377       9.833685       1.000404      -1.748192      13.945121       3.197675       6.846326           0.000001
          365              C       0.287564      11.919960       4.746043      -0.131164      40.651273 0.46769591E+03  0.11142138E+05                                10.162985                            7.166642      -0.002779       1.990933                    0.999263      28.595403      81.409138       0.624312       0.411812      -1.072530      -0.021761      -0.007780      -0.009668       0.025051       0.026549       0.002827      -0.017106      -0.003589       0.005878      -0.033259       0.003143       0.030117             12.382748      15.319913      -1.036734      -0.040437      14.891879       4.241529       6.936453          -0.000001
          366              C       1.217569      11.067961       4.260743       0.245337      30.838496 0.34310889E+03  0.76109037E+04                                 8.675172                            6.298192      -0.008486       2.016783                    0.999677      25.139751      70.442622       0.636899       0.433542      -1.052433       0.042629       0.010564       0.008414       0.044718       0.008547       0.001466      -0.010582       0.082749      -0.074091      -0.038288      -0.016311       0.054599             10.341874      15.016152      -1.174066      -0.092091      10.110480       2.922961       5.898990          -0.000001
          367              C       0.904206       9.880892       3.603110      -0.248832      36.840847 0.51445881E+03  0.12650289E+05                                 9.691688                            7.642166      -0.113987       1.924313                    0.999241      31.600306      93.764952       0.585117       0.425710      -1.055377      -0.037318      -0.021313      -0.014127       0.045238      -0.006566       0.004634       0.003998       0.012769      -0.056089      -0.020351       0.001639       0.018712             10.837815      14.883880       0.896204       0.651418      10.498991       3.401194       7.130575           0.000002
          368              C      -0.470094       9.590421       3.452568      -0.019676      29.918522 0.39200783E+03  0.90213494E+04                                 8.531408                            6.722910       0.053560       2.014872                    0.999426      27.901284      80.539133       0.615571       0.432366      -1.049500       0.026516       0.023559      -0.005757       0.035935       0.013225       0.011186      -0.001877      -0.004505       0.005623      -0.019127       0.003492       0.015635              9.495001      12.966990       0.143512       0.534496       9.192847       2.637607       6.325165           0.000001
          369              C      -1.407378      10.418412       3.939850      -0.111006      31.185593 0.41746117E+03  0.97143168E+04                                 8.610644                            6.819098       0.266440       2.068529                    0.999778      28.597190      81.761192       0.630145       0.417704      -1.063503       0.022090       0.018802      -0.001059       0.029027       0.016370       0.000057       0.020690       0.013754      -0.047008      -0.031617       0.002476       0.029142              9.566309      12.134992       0.339803       0.749772      10.312284       2.799521       6.251651          -0.000000
          370              C      -1.041472      11.631770       4.587578      -0.072506      32.621690 0.43783305E+03  0.10355247E+05                                 9.050281                            7.117613       0.066029       2.006152                    0.999473      28.997978      84.775238       0.596847       0.433902      -1.048880       0.015658      -0.014159      -0.008715       0.022839      -0.011909      -0.019410      -0.018693       0.008210       0.052057      -0.034872       0.003344       0.031528             10.208678      12.964596       0.659775       1.018677      11.292230       3.051061       6.369208           0.000000
          371              C       1.902893      15.019839       5.663163      -0.110339      28.450270 0.38152684E+03  0.87913813E+04                                 8.377994                            6.608298      -0.373838       1.879423                    0.998762      29.023259      86.066000       0.619282       0.429225      -1.042980      -0.004514      -0.073734      -0.073650       0.104314       0.016039       0.034803       0.028660      -0.046412       0.074541      -0.051640      -0.010117       0.061757              9.706804      12.026849       3.581835      -0.830006      10.417951       0.871534       6.675611           0.000000
          372              C       3.126708      15.690700       5.257095       0.098245      30.854311 0.38380989E+03  0.87213893E+04                                 8.637883                            6.583175       0.047301       2.033938                    0.999446      25.827041      72.311920       0.636577       0.423434      -1.062824      -0.020557      -0.001314       0.006479       0.021594       0.037925      -0.013600      -0.003507       0.035059      -0.052230      -0.034362      -0.018661       0.053022              9.866188      14.058532       3.598797      -0.603548       7.711016      -2.440047       7.829017          -0.000001
          373              C       4.244100      15.563080       6.009806      -0.175600      30.620339 0.44177431E+03  0.10457490E+05                                 8.511731                            7.047113       0.262042       2.054747                    0.999431      29.841541      86.887465       0.613798       0.421554      -1.057933       0.022457       0.023618      -0.000459       0.032593       0.003966       0.000844      -0.021205      -0.029366       0.032502      -0.021351      -0.010009       0.031359              9.137705      13.155946       1.880691       0.476072       6.584730      -1.715366       7.672440          -0.000001
          374              C       5.387085      16.201946       5.631470      -0.077476      29.249740 0.40758128E+03  0.94624656E+04                                 8.299742                            6.783268       0.190660       2.041799                    0.999802      28.720637      83.008553       0.623191       0.423345      -1.056059      -0.030424       0.012585      -0.004626       0.033248       0.004331       0.017830      -0.003768       0.031864       0.008231      -0.020387      -0.007087       0.027474              8.907422      11.593978       1.914240       0.206187       6.816064      -2.437343       8.312225           0.000001
          375              C       5.428831      16.960413       4.474671      -0.088685      29.541278 0.41919298E+03  0.98078251E+04                                 8.423712                            6.944095       0.067435       2.007535                    0.999483      28.869508      83.964062       0.606874       0.431369      -1.050342      -0.021618      -0.005980       0.007002       0.023497       0.017282      -0.009055      -0.005250       0.012777       0.015644      -0.021064      -0.001157       0.022221              8.938617      11.169558       1.608947       0.415108       7.080561      -2.607428       8.565732           0.000002
          376              C       4.293656      17.104033       3.714036      -0.072357      29.585854 0.39936233E+03  0.92159460E+04                                 8.351741                            6.713433       0.129199       2.026097                    0.999697      28.472716      81.794588       0.627162       0.423208      -1.057131      -0.005515      -0.011904       0.020120       0.024020       0.003630      -0.000651      -0.021085       0.019351       0.023173      -0.026754       0.005647       0.021106              9.010139      10.811405       1.853489      -0.160717       7.482375      -3.101303       8.736636           0.000004
          377              C       3.148253      16.461748       4.110200      -0.183908      30.864216 0.43382409E+03  0.10174209E+05                                 8.437635                            6.896096       0.259123       2.045900                    0.999855      29.633151      84.554661       0.635323       0.411078      -1.069692       0.023966       0.015414      -0.003781       0.028745       0.006164       0.033057      -0.018329       0.052863      -0.004127      -0.043321      -0.005893       0.049214              9.020378      10.860453       2.568875      -1.185674       7.733106      -3.245864       8.467573           0.000004
          378              C       8.461175      13.591586       7.105199       0.490205      29.062465 0.32319613E+03  0.70818822E+04                                 8.581328                            6.279511       0.056744       2.061009                    0.999557      23.441887      65.860826       0.610952       0.457527      -1.035567       0.060283       0.045509      -0.023571       0.079125      -0.013430       0.028366      -0.027180      -0.006576       0.130645      -0.036709      -0.027973       0.064682             10.177253      12.689749       2.180722      -3.762862       7.892321       2.112460       9.949691          -0.000000
          379              C       7.165681      13.453679       7.859891      -0.148589      41.782051 0.48652663E+03  0.11685403E+05                                10.312155                            7.288320       0.102407       2.021631                    0.999369      28.801953      81.865935       0.622859       0.409430      -1.075952      -0.025065       0.019100       0.011870       0.033675      -0.019948      -0.018390       0.007734      -0.018284       0.087934      -0.038656      -0.000752       0.039407             12.546306      16.478782       4.199836      -0.859905       8.077164       3.042225      13.082972          -0.000001
          380              C       6.102413      12.618944       7.578615       0.271233      28.520281 0.30940352E+03  0.66978202E+04                                 8.255291                            5.997829       0.037632       2.039954                    0.999433      24.429753      67.944713       0.648939       0.436008      -1.049416      -0.001202      -0.013528      -0.043160       0.045247      -0.001591       0.017858       0.030699      -0.031864       0.020696      -0.035297      -0.007230       0.042527              9.812709      10.581449       3.242621       0.951548       7.167368       3.718972      11.689308          -0.000000
          381              C       5.034140      12.624008       8.446214      -0.263347      36.309640 0.51064721E+03  0.12535011E+05                                 9.585038                            7.608701      -0.085541       1.932880                    0.999262      31.613748      93.767539       0.586909       0.425139      -1.055582      -0.010859       0.023303       0.040660       0.048106       0.012553       0.009998       0.013810       0.038253       0.004013      -0.027772      -0.001507       0.029279             10.661525      10.596860       1.928582      -0.926163       7.145659       3.312428      14.242056           0.000002
          382              C       5.160880      13.197495       9.715919      -0.013932      29.389181 0.38460817E+03  0.87850826E+04                                 8.361668                            6.614111       0.241423       2.075962                    0.999761      27.461320      78.275136       0.628670       0.426536      -1.055934       0.010035      -0.013796      -0.028888       0.033549      -0.008106      -0.004619      -0.012139       0.015457       0.044045      -0.023010       0.003843       0.019166              9.272885      10.017463       1.941621      -0.290934       6.317432       2.395583      11.483761           0.000001
          383              C       6.306582      13.843631      10.066524      -0.112009      30.867299 0.41284843E+03  0.95822272E+04                                 8.549863                            6.783814       0.279283       2.075058                    0.999758      28.503380      81.440605       0.631309       0.418012      -1.063097       0.011167      -0.014698      -0.020808       0.027816       0.013357      -0.009598       0.010903       0.011674       0.049921      -0.027585       0.006017       0.021568              9.476711      10.736021       1.935999      -0.494068       5.764763       1.664009      11.929351           0.000000
          384              C       7.294026      14.026006       9.099884      -0.071252      32.678792 0.43818858E+03  0.10394377E+05                                 9.124178                            7.169418      -0.080552       1.958636                    0.998985      29.309631      86.589560       0.586990       0.439884      -1.042417      -0.026739      -0.001979      -0.005164       0.027305      -0.002380       0.033859      -0.011438      -0.024991      -0.063802      -0.047638       0.015085       0.032553             10.262926      11.245516       2.132676      -1.469922       6.516618       2.192408      13.026645           0.000001
          385              C       9.531307      13.201714       5.041185      -0.097322      28.690409 0.41119298E+03  0.96233504E+04                                 8.405453                            6.867560      -0.310644       1.900168                    0.998462      29.041766      85.895397       0.608464       0.430121      -1.045759      -0.050175      -0.049092       0.074858       0.102622       0.005211      -0.047487      -0.030470       0.018722       0.098341      -0.048583      -0.024018       0.072601              9.489932       8.139071       0.146194      -2.019987      10.156967       2.507082      10.173758          -0.000000
          386              C       9.689903      12.030489       4.098315       0.095826      31.265644 0.39110097E+03  0.89158252E+04                                 8.691542                            6.644022       0.082336       2.046723                    0.999385      25.771163      71.925046       0.634788       0.423257      -1.064503      -0.004949       0.021486       0.002994       0.022251      -0.019955      -0.019672       0.021443      -0.041355      -0.011929      -0.032823      -0.013193       0.046016              9.899620       6.911849      -0.801340       1.826128      10.448778       5.044881      12.338233          -0.000001
          387              C       9.165531      11.604532       2.917747      -0.160348      30.616281 0.41603228E+03  0.96726652E+04                                 8.378223                            6.745283       0.489170       2.129144                    0.999599      29.153742      83.313233       0.642366       0.410114      -1.068402       0.030008      -0.019449      -0.014959       0.038763      -0.024322       0.021826      -0.014919       0.022295      -0.009619      -0.025217      -0.018141       0.043359              9.087948       7.195214      -0.945292       2.260307       9.739858       3.220356      10.328773           0.000000
          388              C       9.536868      10.449519       2.339348      -0.076298      29.570263 0.41436160E+03  0.96588959E+04                                 8.409343                            6.892957       0.157805       2.037493                    0.999594      28.622251      82.870953       0.611076       0.429994      -1.052033       0.018468       0.016760       0.016469       0.029887       0.001677       0.020534       0.002613      -0.004843       0.044295      -0.021449      -0.005263       0.026712              9.026230       7.690347      -1.613496       2.060857       9.822204       2.572499       9.566140           0.000001
          389              C      10.541698       9.672455       2.957363      -0.089554      29.962963 0.43099588E+03  0.10153911E+05                                 8.511820                            7.047963       0.043347       1.998794                    0.998952      29.099703      84.918078       0.601534       0.432201      -1.049869      -0.008730       0.021607       0.008211       0.024708      -0.016713       0.001311       0.009826      -0.032688      -0.039706      -0.020842      -0.010799       0.031641              9.008907       8.262610      -2.208762       1.997685       9.707368       2.104873       9.056744           0.000002
          390              C      11.067689      10.097273       4.143874      -0.084043      29.963908 0.40274288E+03  0.93092325E+04                                 8.373934                            6.708364      -0.000362       1.974545                    0.999690      28.847164      82.812431       0.632388       0.419022      -1.060254      -0.020109       0.016955      -0.006166       0.027016      -0.021956       0.022579      -0.004724      -0.001249       0.008590      -0.029914      -0.003741       0.033655              8.992495       7.588257      -2.512600       1.583595      10.836149       2.569446       8.553080           0.000005
          391              C      10.649473      11.282008       4.718312      -0.179434      30.961871 0.43736040E+03  0.10295247E+05                                 8.509956                            6.948114       0.184129       2.023221                    0.999738      29.720694      85.428858       0.628613       0.413929      -1.066055       0.014550      -0.018722      -0.004452       0.024125       0.006878       0.015904       0.017797      -0.001846       0.061691      -0.018101      -0.017202       0.035304              9.120254       7.662784      -2.943224       0.795684      11.528341       3.106233       8.169637           0.000004
          392              C       4.662344       6.358789       6.091020       0.495134      29.321609 0.32353977E+03  0.70832575E+04                                 8.610369                            6.273787       0.015555       2.047924                    0.999370      23.327039      65.267459       0.613250       0.456208      -1.037490      -0.050853      -0.033859       0.015319       0.062986      -0.060923       0.034685      -0.015774       0.055892      -0.074994      -0.055978      -0.035753       0.091730             10.233792      11.109998       1.834269      -5.314826       9.802421       0.057271       9.788957           0.000001
          393              C       5.779167       6.717231       5.136265      -0.158303      42.867531 0.48475006E+03  0.11619698E+05                                10.442234                            7.249259       0.108481       2.020573                    0.999403      28.785096      81.452935       0.628534       0.406538      -1.079010       0.009137       0.005544      -0.000034       0.010687      -0.016361      -0.002263       0.049721       0.025657      -0.003973      -0.058380       0.010357       0.048023             12.852274      11.540711       0.066869      -4.828447      16.447068      -4.638051      10.569042           0.000000
          394              C       6.119455       7.856654       4.425151       0.290654      28.032062 0.29728228E+03  0.63782035E+04                                 8.179299                            5.897797       0.035898       2.045203                    0.999219      24.045376      66.808520       0.650631       0.438775      -1.046648      -0.013484       0.037406       0.009340       0.040845      -0.020573       0.028821      -0.012103      -0.039254      -0.086124      -0.048131      -0.001747       0.049878              9.782112       7.909679      -1.902261      -2.699019      14.485211      -1.142946       6.951446          -0.000002
          395              C       7.228170       7.840196       3.624900      -0.272937      36.204961 0.49929919E+03  0.12188168E+05                                 9.536775                            7.512253      -0.031409       1.951538                    0.999285      31.466627      93.080519       0.591995       0.423849      -1.056351       0.037880      -0.036768      -0.005493       0.053075       0.003428      -0.014135      -0.017551      -0.032947       0.046172      -0.028841      -0.004147       0.032988             10.656643      11.295896      -3.340298      -3.336493      12.863562      -0.420421       7.810472           0.000001
          396              C       8.031352       6.726600       3.506050      -0.014051      29.668020 0.38913554E+03  0.89214171E+04                                 8.421621                            6.656582       0.161388       2.049331                    0.999599      27.663840      79.197600       0.625663       0.427005      -1.054830      -0.016709       0.027495       0.021005       0.038424      -0.002343      -0.007132       0.003864       0.013605       0.011978      -0.009886      -0.002554       0.012440              9.353608       9.435307      -2.155697      -2.558523      11.316477      -1.378012       7.309040           0.000001
          397              C       7.696720       5.581460       4.215184      -0.123040      31.704544 0.43162733E+03  0.10119859E+05                                 8.683084                            6.925005       0.267454       2.063084                    0.999777      28.941586      82.837098       0.627015       0.416642      -1.065048      -0.019498       0.017455       0.014483       0.029910      -0.014578      -0.023690      -0.008551      -0.011592      -0.081602      -0.042484       0.012204       0.030280              9.614268       9.895131      -2.085050      -2.856080      10.961375      -1.885243       7.986299           0.000001
          398              C       6.550016       5.595636       5.023358      -0.087502      32.924526 0.44082601E+03  0.10452435E+05                                 9.075663                            7.116123       0.027211       1.983410                    0.999530      29.521292      86.647778       0.599660       0.430776      -1.049910       0.011209       0.013277      -0.022381       0.028335       0.023964       0.028255       0.002178      -0.046470      -0.000002      -0.047373       0.008387       0.038986             10.241749      11.091286      -2.368495      -3.562256      11.356342      -1.680742       8.277619           0.000002
          399              C       3.001973       7.409030       7.390437      -0.093926      27.746575 0.37559195E+03  0.86193412E+04                                 8.257267                            6.572005      -0.368446       1.885745                    0.998614      28.714492      84.930605       0.618924       0.431232      -1.041938       0.111803       0.010195      -0.007279       0.112502      -0.020663       0.012358       0.003230       0.091515      -0.020529      -0.047625      -0.008092       0.055717              9.507144       9.396431      -2.222330      -2.697442      11.207531       2.531665       7.917470           0.000001
          400              C       2.615353       8.628151       8.119379       0.103686      30.594442 0.38374643E+03  0.87228457E+04                                 8.593991                            6.589353       0.030070       2.027856                    0.999434      25.854430      72.489062       0.635067       0.424299      -1.061885      -0.002630      -0.017887       0.000531       0.018087      -0.020412      -0.010834       0.035619      -0.034284      -0.037695      -0.034602      -0.018989       0.053591              9.778151       6.724669      -3.356476       0.422723      12.906253       2.951733       9.703531          -0.000000
          401              C       1.801321       9.520688       7.511267      -0.176864      31.137862 0.45719835E+03  0.10905656E+05                                 8.600409                            7.165068       0.257905       2.053902                    0.999153      29.950376      87.271481       0.609806       0.421083      -1.059218      -0.024209       0.020664       0.019518       0.037337       0.004510       0.005021       0.012323       0.005360       0.080257      -0.020393      -0.010527       0.030919              9.219983       6.962442      -3.019578       1.003422      12.100286       1.063264       8.597222          -0.000000
          402              C       1.439734      10.679202       8.214458      -0.078604      29.916414 0.42217873E+03  0.99017785E+04                                 8.492633                            6.954229       0.124978       2.023047                    0.999433      29.002890      84.637672       0.607934       0.429569      -1.050745       0.001073      -0.034109       0.013211       0.036594      -0.016946       0.004737      -0.000464      -0.000246      -0.043116      -0.016147      -0.008333       0.024481              9.140991       6.849589      -2.682458       1.373327      10.856131       1.408870       9.717252           0.000002
          403              C       1.901844      10.876555       9.478221      -0.089084      28.758956 0.40597035E+03  0.94246016E+04                                 8.247800                            6.808824       0.133424       2.031287                    0.999413      28.672602      83.122729       0.616107       0.428234      -1.052041       0.002132      -0.024274      -0.006707       0.025274      -0.003952      -0.000479       0.018249      -0.006414      -0.022994      -0.020148       0.000136       0.020012              8.740388       6.690931      -2.442766       1.447940       9.739746       1.091519       9.790488           0.000003
          404              C       2.740925       9.954288      10.078409      -0.072301      30.154345 0.40899514E+03  0.94983451E+04                                 8.483335                            6.811122       0.097216       2.014014                    0.999568      28.686344      82.775549       0.620049       0.425354      -1.055384      -0.007261      -0.004689      -0.024977       0.026430      -0.006845       0.017549       0.008428      -0.016864       0.041838      -0.027013       0.003731       0.023282              9.162599       6.366870      -2.109165       1.452455      10.294699       1.891029      10.826227           0.000006
          405              C       3.098479       8.817502       9.385122      -0.182231      30.644752 0.43071064E+03  0.10097821E+05                                 8.433056                            6.897053       0.231215       2.040703                    0.999805      29.625294      84.924086       0.630799       0.414164      -1.066128      -0.008988       0.016730       0.014280       0.023761      -0.037117       0.022036      -0.004061      -0.017893      -0.007979      -0.042815      -0.002888       0.045703              8.998587       5.797501      -1.808875       0.865856      10.511589       2.960602      10.686671           0.000007
          406              C      -3.216333       4.096140      11.898782       0.079505      28.230700 0.37963535E+03  0.86702747E+04                                 9.018255                            7.254555      -0.660501       1.827504                    0.996321      26.405321      76.028959       0.515886       0.519860      -1.001849      -0.011781       0.008155       0.003833       0.014832      -0.008801       0.004913       0.003540      -0.001717       0.010978      -0.012866       0.005569       0.007297             10.527884      10.662568       1.196445      -0.753627      10.539219      -0.697895      10.381866          -0.000002
          407              C      -4.477927       3.862159      12.582165      -0.031280      25.503380 0.35779933E+03  0.81006982E+04                                 7.733032                            6.398666      -0.338361       1.905906                    0.996900      27.921736      81.656285       0.630453       0.429112      -1.044678      -0.039770      -0.002665      -0.097309       0.105156       0.005425       0.035064      -0.005540       0.032841      -0.032110      -0.035470      -0.008751       0.044222              8.756008      12.713119       0.075933       0.250942       6.517534      -0.080704       7.037370          -0.000002
          408              C      -2.866934       2.718104      11.163898      -0.081540      26.724924 0.40100797E+03  0.93387796E+04                                 8.035157                            6.812785      -0.429241       1.867438                    0.995941      29.034757      86.037314       0.605956       0.434038      -1.041999       0.012368      -0.034537       0.081786       0.089637      -0.014550       0.008928      -0.033120      -0.042180      -0.012561      -0.026468      -0.023110       0.049578              9.101863       7.337175      -2.240391       0.299525      12.619110      -0.659226       7.349306          -0.000002
          409              C      -2.021934       4.447691      12.910981      -0.069939      26.665366 0.40033859E+03  0.93040724E+04                                 8.037103                            6.819808      -0.414587       1.882347                    0.995240      28.498362      83.911841       0.604940       0.435660      -1.042732      -0.054090       0.058649       0.030210       0.085312      -0.010292      -0.014672       0.042795      -0.034208       0.054705      -0.031946      -0.027948       0.059895              9.106573       7.481522       0.425397       1.452749       8.338885       2.818465      11.499311          -0.000002
          410              C      -3.153442       5.169080      10.878660      -0.076432      26.200393 0.36573184E+03  0.83342259E+04                                 7.935772                            6.488669      -0.440584       1.871911                    0.996530      28.319974      83.364861       0.622621       0.431698      -1.042057       0.086311      -0.037017      -0.020355       0.096095       0.011909      -0.033705       0.008118       0.045885       0.002440      -0.037255      -0.010175       0.047431              9.162406       7.333772       0.914467      -2.375961       7.991141      -2.729264      12.162303          -0.000002
          411              C      16.545577       3.431695       9.494067       0.493682      28.893616 0.30422688E+03  0.65664977E+04                                 8.560214                            6.094924       0.153375       2.102826                    0.999756      22.896667      63.856003       0.619726       0.457900      -1.035306      -0.007930       0.026673      -0.063066       0.068932       0.040366      -0.004780      -0.016291      -0.025122      -0.114722      -0.042441      -0.021456       0.063897             10.278344      10.046676      -2.106230      -2.335887       5.505038       1.452597      15.283317           0.000000
          412              C      -7.964184       3.702297      10.900449      -0.118227      39.772588 0.43902172E+03  0.10285944E+05                                 9.964404                            6.916997       0.164577       2.054346                    0.999347      27.903955      78.557266       0.639687       0.408677      -1.075515      -0.035954       0.028202       0.023568       0.051415      -0.007426      -0.023619      -0.007491      -0.017763       0.027905      -0.031325       0.006890       0.024434             12.159606      14.498195      -0.295085       0.508805       5.301241       2.110394      16.679381           0.000000
          413              C      -6.964711       3.713105      11.817569       0.258878      32.319335 0.35192858E+03  0.78290160E+04                                 8.862919                            6.338925       0.179719       2.070405                    0.999299      25.084761      69.596162       0.643051       0.428162      -1.059393       0.060908       0.003387      -0.034817       0.070239      -0.028185      -0.024504       0.000173       0.055583      -0.042932      -0.037489      -0.016847       0.054336             10.619620      15.835625       0.332678       2.769533       4.611852       1.090111      11.411384          -0.000001
          414              C      -7.255123       3.967657      13.144718      -0.228413      34.403591 0.48333870E+03  0.11702832E+05                                 9.265326                            7.408599      -0.000796       1.965366                    0.998968      30.852149      90.884431       0.594039       0.425845      -1.055137      -0.027672       0.006717       0.026262       0.038737       0.006932       0.014447      -0.004742       0.019355      -0.043610      -0.022602      -0.000874       0.023477             10.252481      14.334561      -1.114446      -1.143898       5.095253       0.831380      11.327628           0.000000
          415              C      -8.565220       4.241112      13.530977      -0.020445      28.767994 0.38116934E+03  0.86762863E+04                                 8.209309                            6.561627       0.306495       2.098759                    0.999796      27.274531      77.295147       0.635263       0.423581      -1.059078       0.016048      -0.015046      -0.015771       0.027068       0.005360      -0.009749      -0.000740      -0.010157       0.019099      -0.014387       0.002167       0.012220              9.043557      12.021503      -0.729285      -0.284588       4.990348       1.162843      10.118820           0.000000
          416              C      14.686207       4.214293      12.601973      -0.104932      30.943046 0.42130755E+03  0.98370910E+04                                 8.610280                            6.884648       0.225903       2.058433                    0.999639      28.636980      82.307585       0.621789       0.421886      -1.059697       0.020157      -0.008671      -0.008641       0.023583      -0.011825      -0.008921       0.001071       0.029292       0.024949      -0.023113       0.002268       0.020845              9.519649      11.728942      -0.246920      -0.436834       5.284381       1.578934      11.545624          -0.000000
          417              C      14.987118       3.947155      11.256997      -0.066195      33.144501 0.44651309E+03  0.10651886E+05                                 9.268599                            7.279342      -0.222207       1.914083                    0.998653      29.462509      87.558211       0.576942       0.445022      -1.038411       0.028061       0.017484       0.009877       0.034506       0.005441       0.012863      -0.020343      -0.008164      -0.063578      -0.035066       0.011195       0.023871             10.472983      13.144567      -0.426058      -1.085317       5.442129       1.668006      12.832252          -0.000000
          418              C      18.143805       3.527904       7.780659      -0.094561      27.663810 0.39458380E+03  0.91725785E+04                                 8.290819                            6.785954      -0.441994       1.863249                    0.997687      29.038050      86.597879       0.602060       0.437637      -1.037534      -0.032911      -0.053903       0.083764       0.104906       0.021779      -0.051127      -0.029542      -0.027012       0.030695      -0.057323      -0.013262       0.070585              9.368861      11.280193      -2.324953      -1.012944       7.546498      -0.252129       9.279892          -0.000002
          419              C      -4.813220       2.805231       7.538999       0.101667      31.429783 0.39373926E+03  0.90050383E+04                                 8.758500                            6.687409       0.060893       2.037773                    0.999279      25.946447      72.900166       0.628769       0.425930      -1.061180      -0.016411       0.010753      -0.005126       0.020279      -0.031096      -0.018742       0.004562      -0.008480      -0.042104      -0.032583      -0.010326       0.042909             10.038728      16.556143      -1.370822      -1.859851       8.395483       0.397466       5.164558          -0.000001
          420              C      -3.527149       3.162963       7.350821      -0.165763      31.383643 0.43445876E+03  0.10229657E+05                                 8.597199                            6.952934       0.306220       2.070677                    0.999582      29.597307      85.623422       0.623411       0.417272      -1.061862       0.021893      -0.027663      -0.024631       0.043026       0.007712      -0.003185      -0.001331      -0.045319      -0.035597      -0.019183      -0.010766       0.029949              9.329466      13.436250      -0.559621      -0.807954       9.556312       0.292685       4.995835           0.000001
          421              C      -2.545319       2.205948       7.154720      -0.072121      29.191838 0.41100963E+03  0.95659455E+04                                 8.335946                            6.851832       0.186598       2.047366                    0.999508      28.603319      82.882768       0.614381       0.428344      -1.052537      -0.030653       0.005285      -0.009437       0.032506       0.006124      -0.007120      -0.010195       0.020490      -0.030168      -0.018223      -0.002018       0.020242              8.936636      11.792833      -0.711652      -1.020037      10.130483       0.359251       4.886592           0.000003
          422              C      -2.903723       0.883196       7.140854      -0.092695      28.861335 0.41678899E+03  0.97461501E+04                                 8.310466                            6.942556       0.015806       1.994688                    0.998605      28.891022      84.245313       0.603998       0.433664      -1.048026      -0.021782       0.012701       0.003163       0.025412      -0.018924       0.003376      -0.003819      -0.014373      -0.022109      -0.016601      -0.008124       0.024726              8.746706      10.874234      -0.385194      -0.846432      10.258026       0.547516       5.107860           0.000002
          423              C      -4.213233       0.512896       7.342898      -0.079426      29.581564 0.40011985E+03  0.92182778E+04                                 8.278727                            6.668869       0.190323       2.039486                    0.999797      28.493912      81.224991       0.637824       0.416817      -1.063407       0.007616       0.025466      -0.003836       0.026856       0.010557       0.002179      -0.002018      -0.022422      -0.082209      -0.027718      -0.001403       0.029122              8.899908      11.153591      -1.595402      -0.710448      10.851851       0.695303       4.694283           0.000005
          424              C      19.051799       1.472190       7.527114      -0.191166      31.850439 0.44949135E+03  0.10644059E+05                                 8.675513                            7.043111       0.125525       2.004327                    0.999666      29.842001      85.786831       0.625002       0.413846      -1.067045      -0.000838      -0.012040      -0.012934       0.017690       0.006935      -0.010715       0.003298       0.041440      -0.059809      -0.023824      -0.009893       0.033718              9.397152      11.732572      -3.091382      -1.187601      11.430244       1.257189       5.028641           0.000004
          425              C      -1.945683      -0.086882      14.176724       0.484023      28.915852 0.33367941E+03  0.73687128E+04                                 8.591114                            6.397825      -0.019418       2.036419                    0.999393      23.575096      66.450241       0.602944       0.460009      -1.034372       0.015318      -0.006556       0.079125       0.080860       0.043562       0.002417       0.033065      -0.056113      -0.082277      -0.050473      -0.024133       0.074606             10.208379       7.557408      -2.818378      -1.383755       8.126368      -0.495847      14.941361           0.000001
          426              C      -1.833166      -0.342664      12.697052      -0.131164      40.651256 0.46769534E+03  0.11142122E+05                                10.162982                            7.166637      -0.002779       1.990932                    0.999263      28.595401      81.409133       0.624313       0.411812      -1.072530       0.003016      -0.022014      -0.011570       0.025051      -0.002366      -0.015745       0.020327       0.028564      -0.041112      -0.033259       0.003143       0.030117             12.382746       6.064599      -2.787020      -0.936471      14.505867      -1.304799      16.577772          -0.000001
          427              C      -2.138098       0.535945      11.716547       0.245337      30.838499 0.34310880E+03  0.76109012E+04                                 8.675173                            6.298191      -0.008486       2.016783                    0.999677      25.139748      70.442617       0.636899       0.433542      -1.052432      -0.012304       0.040865       0.013355       0.044717      -0.024427      -0.005943       0.006530      -0.050963      -0.111313      -0.038288      -0.016311       0.054598             10.341877       5.277616      -2.933891       0.016492      14.158646      -1.121679      11.589369          -0.000001
          428              C      -2.011797       0.248222      10.359685      -0.248832      36.840848 0.51445903E+03  0.12650296E+05                                 9.691688                            7.642168      -0.113988       1.924313                    0.999241      31.600305      93.764950       0.585117       0.425710      -1.055377       0.010930      -0.035717      -0.025520       0.045238      -0.004528      -0.005825      -0.005636      -0.034439       0.003057      -0.020351       0.001639       0.018712             10.837814       6.047880      -3.005038      -0.134780      13.863428       1.120901      12.602136           0.000002
          429              C      -1.540157      -1.042697      10.032850      -0.019676      29.918515 0.39200796E+03  0.90213529E+04                                 8.531407                            6.722912       0.053561       2.014872                    0.999426      27.901284      80.539133       0.615571       0.432366      -1.049500      -0.024632       0.019420       0.017534       0.035935       0.004457      -0.006336       0.015838       0.001220      -0.000508      -0.019127       0.003492       0.015635              9.494999       5.423026      -2.273881      -0.054496      12.301899       0.395763      10.760071           0.000001
          430              C      -1.219875      -1.923603      10.993548      -0.111005      31.185579 0.41746102E+03  0.97143126E+04                                 8.610642                            6.819097       0.266440       2.068530                    0.999778      28.597190      81.761191       0.630146       0.417704      -1.063503      -0.017079       0.017394       0.015759       0.029027      -0.020187      -0.001744       0.014454      -0.024133       0.044147      -0.031617       0.002476       0.029141              9.566306       5.349831      -1.917358      -0.557226      11.627109       0.512558      11.721979          -0.000000
          431              C      -1.384151      -1.593569      12.368236      -0.072506      32.621715 0.43783313E+03  0.10355250E+05                                 9.050285                            7.117613       0.066032       2.006153                    0.999473      28.997992      84.775291       0.596847       0.433902      -1.048880      -0.005666       0.014604      -0.016619       0.022838       0.001152       0.010131      -0.017644       0.037447      -0.064319      -0.034871       0.003344       0.031528             10.208685       5.498226      -2.084907      -0.927356      12.423376       0.818235      12.704453           0.000000
          432              C      -3.082114       0.929267      15.840613      -0.110338      28.450274 0.38152660E+03  0.87913746E+04                                 8.377994                            6.608295      -0.373838       1.879423                    0.998762      29.023256      86.065990       0.619283       0.429225      -1.042981      -0.023929      -0.013241      -0.100665       0.104314       0.027327       0.008857       0.036303      -0.002789       0.117287      -0.051639      -0.010117       0.061757              9.706806       9.004591      -3.575960      -2.010790       9.877357       2.140822      10.238469           0.000000
          433              C      -4.137437       1.854373      16.218949       0.098245      30.854319 0.38380964E+03  0.87213824E+04                                 8.637884                            6.583172       0.047301       2.033938                    0.999446      25.827042      72.311924       0.636577       0.423434      -1.062824       0.012759      -0.017295       0.002098       0.021594      -0.035988      -0.013841       0.022750       0.008672      -0.042006      -0.034362      -0.018661       0.053022              9.866192      11.829237      -3.108106      -2.042570      12.140642       2.265151       5.628698          -0.000001
          434              C      -3.834715       3.146400      16.484379      -0.175600      30.620360 0.44177461E+03  0.10457499E+05                                 8.511736                            7.047117       0.262042       2.054747                    0.999431      29.841541      86.887467       0.613798       0.421554      -1.057933      -0.018979       0.017112       0.020231       0.032593       0.014385      -0.010662       0.000325       0.039614      -0.026085      -0.021350      -0.010009       0.031359              9.137711       9.690540      -1.751313      -0.988426      12.351045       1.630953       5.371549          -0.000001
          435              C      -4.825391       4.008620      16.848850      -0.077476      29.249736 0.40758117E+03  0.94624623E+04                                 8.299742                            6.783267       0.190660       2.041800                    0.999802      28.720635      83.008546       0.623191       0.423345      -1.056059       0.000429      -0.032115       0.008592       0.033248       0.006076       0.002183       0.014196      -0.027236      -0.046689      -0.020387      -0.007087       0.027474              8.907422      10.708299      -1.090471      -1.127583      10.934018       1.469637       5.079950           0.000001
          436              C      -6.141429       3.587947      16.928083      -0.088685      29.541267 0.41919285E+03  0.98078215E+04                                 8.423710                            6.944094       0.067434       2.007535                    0.999483      28.869508      83.964061       0.606874       0.431369      -1.050342       0.015737      -0.017368      -0.001683       0.023497      -0.012056      -0.000163       0.011024       0.022593      -0.029981      -0.021064      -0.001157       0.022221              8.938615      10.810396      -0.570969      -1.159072      10.810946       1.288692       5.194502           0.000002
          437              C      -6.452235       2.274204      16.672557      -0.072357      29.585881 0.39936276E+03  0.92159583E+04                                 8.351747                            6.713437       0.129199       2.026097                    0.999697      28.472718      81.794597       0.627162       0.423208      -1.057131       0.023879       0.002587      -0.000262       0.024020       0.002816      -0.002224       0.002205       0.014544      -0.079443      -0.026754       0.005647       0.021106              9.010145      11.743919      -0.735625      -1.461333      10.175240       1.101534       5.111277           0.000004
          438              C      -5.444580       1.415418      16.314029      -0.183908      30.864219 0.43382393E+03  0.10174204E+05                                 8.437636                            6.896094       0.259123       2.045900                    0.999855      29.633153      84.554668       0.635324       0.411078      -1.069692      -0.018332       0.018941       0.011465       0.028745       0.014009      -0.005995       0.021058      -0.046670      -0.106579      -0.043321      -0.005893       0.049214              9.020379      12.518942      -1.724409      -1.777601       9.434996       1.104094       5.107200           0.000004
          439              C      -3.416202       7.766777      15.323619       0.490205      29.062480 0.32319630E+03  0.70818867E+04                                 8.581331                            6.279513       0.056743       2.061009                    0.999557      23.441888      65.860828       0.610951       0.457527      -1.035567      -0.060768       0.042466       0.027651       0.079125       0.048416       0.011628       0.006796       0.020342      -0.079592      -0.036709      -0.027973       0.064682             10.177258      10.904018      -4.979988       1.834097       9.393853       0.658144      10.233904          -0.000000
          440              C      -2.303246       6.786010      15.581125      -0.148589      41.782073 0.48652652E+03  0.11685400E+05                                10.312158                            7.288319       0.102407       2.021632                    0.999369      28.801953      81.865935       0.622859       0.409430      -1.075952       0.009050      -0.023386       0.022475       0.033674       0.007206       0.026679      -0.018644       0.036852       0.029608      -0.038655      -0.000752       0.039407             12.546312      11.794421      -4.497765       2.410573      13.885416       4.254840      11.959100          -0.000001
          441              C      -1.785665       5.841195      14.717488       0.271233      28.520275 0.30940320E+03  0.66978117E+04                                 8.255288                            5.997825       0.037633       2.039954                    0.999433      24.429753      67.944709       0.648939       0.436008      -1.049416      -0.028483      -0.011338      -0.033278       0.045247       0.013003       0.009710       0.011429      -0.019575       0.112974      -0.035297      -0.007230       0.042527              9.812707       8.201480      -1.636219       2.507635       9.722382       4.369304      11.514260          -0.000000
          442              C      -0.723511       5.083465      15.155249      -0.263347      36.309636 0.51064733E+03  0.12535015E+05                                 9.585038                            7.608702      -0.085541       1.932880                    0.999262      31.613746      93.767532       0.586909       0.425139      -1.055582       0.025855      -0.002382       0.040498       0.048106      -0.008927       0.009860       0.020313      -0.029726      -0.007712      -0.027772      -0.001507       0.029279             10.661524      10.823930      -1.685473       4.057667       9.377589       2.714842      11.783052           0.000002
          443              C       0.001301       5.473953      16.286297      -0.013932      29.389164 0.38460818E+03  0.87850828E+04                                 8.361666                            6.614111       0.241424       2.075962                    0.999761      27.461320      78.275135       0.628670       0.426536      -1.055934      -0.020442       0.003421      -0.026382       0.033549       0.005495       0.009513      -0.006534       0.013460      -0.054455      -0.023010       0.003843       0.019166              9.272881       9.099394      -1.546249       2.727624       9.039487       2.593448       9.679762           0.000001
          444              C      -0.398285       6.547884      17.021181      -0.112009      30.867302 0.41284863E+03  0.95822331E+04                                 8.549865                            6.783816       0.279284       2.075058                    0.999758      28.503383      81.440622       0.631309       0.418012      -1.063097      -0.013794       0.006970      -0.023127       0.027816      -0.011031       0.015459       0.012649       0.020387       0.008890      -0.027585       0.006017       0.021568              9.476712      10.025515      -1.646089       2.824785       9.661596       2.514995       8.743026           0.000000
          445              C      -1.602693       7.169630      16.696327      -0.071252      32.678789 0.43818838E+03  0.10394371E+05                                 9.124176                            7.169415      -0.080549       1.958637                    0.998985      29.309622      86.589518       0.586990       0.439884      -1.042417       0.005621      -0.026373      -0.004294       0.027305       0.024241      -0.028464       0.005694      -0.037124       0.006457      -0.047638       0.015085       0.032553             10.262925      11.167154      -2.366380       3.320946       9.583236       2.354019      10.038385           0.000000
          446              C      -5.275004       8.245027      13.954873      -0.097322      28.690416 0.41119292E+03  0.96233486E+04                                 8.405455                            6.867559      -0.310644       1.900168                    0.998462      29.041766      85.895399       0.608464       0.430121      -1.045759       0.100982      -0.017538      -0.005136       0.102622      -0.017834       0.015887      -0.014757       0.095084      -0.112551      -0.048583      -0.024018       0.072601              9.489935       9.160401      -1.462135       1.485039       6.978470      -0.411149      12.330932          -0.000000
          447              C      -5.546374       8.317356      12.469258       0.095826      31.265648 0.39110098E+03  0.89158254E+04                                 8.691543                            6.644022       0.082336       2.046723                    0.999385      25.771164      71.925052       0.634788       0.423257      -1.064503      -0.006025      -0.007378       0.020109       0.022251      -0.004624       0.008291      -0.025827       0.011067       0.103729      -0.032823      -0.013193       0.046016              9.899622       6.190096       1.727275       3.081349       8.222408       1.319789      15.286361          -0.000001
          448              C      -6.135402       7.553121      11.510542      -0.160348      30.616281 0.41603233E+03  0.96726664E+04                                 8.378223                            6.745284       0.489170       2.129144                    0.999599      29.153742      83.313232       0.642366       0.410114      -1.068402      -0.013055       0.027213      -0.024322       0.038763       0.022712      -0.001074      -0.011163      -0.042619      -0.062624      -0.025217      -0.018141       0.043359              9.087948       5.845935       1.953614       1.658162       8.744024       0.914740      12.673885           0.000000
          449              C      -6.187564       7.928523      10.221028      -0.076298      29.570268 0.41436181E+03  0.96589017E+04                                 8.409344                            6.892959       0.157806       2.037493                    0.999594      28.622251      82.870954       0.611076       0.429994      -1.052033      -0.000594       0.019377       0.022746       0.029887       0.018650       0.005382       0.014320      -0.007770       0.006667      -0.021449      -0.005263       0.026712              9.026231       5.807653       1.926150       1.233391       9.286333       0.045075      11.984708           0.000001
          450              C      -5.651493       9.183610       9.856557      -0.089554      29.962958 0.43099583E+03  0.10153910E+05                                 8.511819                            7.047963       0.043347       1.998793                    0.998952      29.099705      84.918087       0.601534       0.432201      -1.049869      -0.000561      -0.009458       0.022820       0.024708       0.006443      -0.005522      -0.016612      -0.014235       0.067302      -0.020842      -0.010799       0.031641              9.008906       5.713201       1.933219       1.033807       9.946806      -0.605823      11.366711           0.000003
          451              C      -5.057613       9.951276      10.817255      -0.084043      29.963899 0.40274269E+03  0.93092273E+04                                 8.373932                            6.708363      -0.000362       1.974545                    0.999690      28.847164      82.812431       0.632388       0.419022      -1.060254      -0.006323      -0.023561       0.011608       0.027016       0.026294       0.001845      -0.007559      -0.032058      -0.011940      -0.029914      -0.003741       0.033655              8.992494       5.325265       1.827450       0.743776       9.161966      -1.206824      12.490250           0.000005
          452              C      -5.007070       9.525584      12.130538      -0.179434      30.961891 0.43736070E+03  0.10295255E+05                                 8.509960                            6.948116       0.184129       2.023221                    0.999738      29.720694      85.428858       0.628613       0.413929      -1.066055       0.000334       0.015550      -0.018442       0.024125       0.010842       0.015984       0.020392      -0.006068       0.040529      -0.018101      -0.017202       0.035304              9.120258       5.111885       1.258261       0.813836       8.870254      -1.995137      13.378636           0.000004
          453              C       0.427351       5.095740       8.551197       0.495134      29.321628 0.32353992E+03  0.70832616E+04                                 8.610373                            6.273789       0.015555       2.047923                    0.999370      23.327039      65.267460       0.613250       0.456208      -1.037490       0.045400      -0.037894      -0.021680       0.062986       0.031538       0.000462      -0.037437      -0.114426      -0.094446      -0.055978      -0.035753       0.091730             10.233798      13.362365      -4.724775       0.376577       7.490404      -0.997279       9.848625           0.000001
          454              C      -0.893372       5.813609       8.384809      -0.158303      42.867560 0.48475013E+03  0.11619700E+05                                10.442239                            7.249260       0.108481       2.020573                    0.999403      28.785095      81.452933       0.628534       0.406538      -1.079010      -0.005683       0.007683       0.004786       0.010687      -0.014185       0.033008      -0.004569      -0.054918       0.100710      -0.058380       0.010357       0.048023             12.852282      18.198017      -1.864356      -3.805057       9.392440      -3.840805      10.966389           0.000000
          455              C      -2.124233       5.739655       9.016690       0.290655      28.032063 0.29728215E+03  0.63782003E+04                                 8.179299                            5.897796       0.035898       2.045203                    0.999219      24.045375      66.808517       0.650631       0.438775      -1.046648      -0.005496      -0.016243       0.037071       0.040845       0.028265      -0.030154      -0.014287      -0.042194       0.023593      -0.048131      -0.001747       0.049878              9.782113      10.480269      -0.479816      -2.615723       7.249793      -4.101728      11.616277          -0.000002
          456              C      -3.139481       6.556847       8.602699      -0.272937      36.204948 0.49929918E+03  0.12188168E+05                                 9.536773                            7.512253      -0.031409       1.951538                    0.999285      31.466626      93.080513       0.591995       0.423849      -1.056351       0.000212       0.040250      -0.034596       0.053075       0.005818      -0.004230      -0.005833       0.058850      -0.014284      -0.028841      -0.004147       0.032988             10.656640      10.409203      -1.535187      -0.741206      10.321824      -5.098431      11.238895           0.000000
          457              C      -2.979630       7.465156       7.578615      -0.014051      29.668022 0.38913572E+03  0.89214222E+04                                 8.421621                            6.656583       0.161388       2.049331                    0.999599      27.663839      79.197596       0.625663       0.427005      -1.054830       0.009774      -0.014268       0.034311       0.038424      -0.006205       0.008907      -0.002784       0.000574      -0.006790      -0.009886      -0.002554       0.012440              9.353608      10.210129      -0.865939      -1.238205       8.726734      -3.773485       9.123961           0.000001
          458              C      -1.749578       7.544823       6.940791      -0.123040      31.704538 0.43162721E+03  0.10119855E+05                                 8.683083                            6.925005       0.267454       2.063083                    0.999777      28.941590      82.837114       0.627015       0.416642      -1.065048       0.010105      -0.017109       0.022356       0.029910      -0.015321      -0.014903      -0.031209       0.004204       0.001106      -0.042484       0.012204       0.030280              9.614266      11.208628      -0.968692      -1.027458       9.046715      -3.791757       8.587456           0.000001
          459              C      -0.714129       6.694477       7.356763      -0.087502      32.924540 0.44082642E+03  0.10452447E+05                                 9.075666                            7.116127       0.027211       1.983410                    0.999530      29.521292      86.647779       0.599659       0.430776      -1.049910      -0.028269       0.001901       0.000323       0.028335       0.018258      -0.020069       0.029896       0.005407       0.057968      -0.047373       0.008387       0.038986             10.241752      11.761365      -1.666193      -0.773846       9.830339      -4.336694       9.133551           0.000002
          460              C       1.547205       3.730432      10.110102      -0.093926      27.746562 0.37559170E+03  0.86193342E+04                                 8.257264                            6.572003      -0.368446       1.885745                    0.998614      28.714491      84.930602       0.618924       0.431232      -1.041938      -0.047991       0.101620       0.005196       0.112502      -0.004895       0.019914      -0.005402      -0.079072      -0.092054      -0.047625      -0.008092       0.055717              9.507140       7.634087      -1.849361       0.943638       8.309665      -3.137475      12.577669           0.000001
          461              C       1.697232       3.373396      11.530350       0.103686      30.594443 0.38374646E+03  0.87228465E+04                                 8.593991                            6.589354       0.030069       2.027856                    0.999434      25.854430      72.489064       0.635067       0.424300      -1.061885       0.009734       0.000650      -0.015231       0.018087      -0.006767       0.009834      -0.021019      -0.019344       0.135815      -0.034603      -0.018989       0.053591              9.778152       6.529033       1.973686       0.985810       8.143673      -2.511654      14.661750          -0.000000
          462              C       1.051307       2.281854      11.999804      -0.176864      31.137858 0.45719799E+03  0.10905646E+05                                 8.600408                            7.165065       0.257905       2.053902                    0.999153      29.950375      87.271478       0.609806       0.421083      -1.059218       0.014275      -0.020632       0.027651       0.037337       0.006689       0.021150       0.014276       0.009894       0.015870      -0.020393      -0.010527       0.030919              9.219983       6.881224       2.348888      -0.222626       8.632272      -2.321413      12.146454          -0.000000
          463              C       1.200505       1.951075      13.354684      -0.078603      29.916421 0.42217867E+03  0.99017767E+04                                 8.492634                            6.954228       0.124978       2.023047                    0.999433      29.002891      84.637674       0.607934       0.429569      -1.050745       0.026498       0.010500      -0.022950       0.036594       0.004871      -0.004963      -0.014814      -0.027946       0.004492      -0.016147      -0.008333       0.024481              9.140993       6.978578       2.575211       0.746407       8.653103      -1.473359      11.791297           0.000002
          464              C       1.985898       2.718652      14.156916      -0.089084      28.758969 0.40597058E+03  0.94246081E+04                                 8.247803                            6.808826       0.133424       2.031287                    0.999413      28.672603      83.122734       0.616107       0.428234      -1.052041       0.005245       0.004114      -0.024379       0.025274      -0.005199       0.003841      -0.002528      -0.017843       0.057493      -0.020148       0.000136       0.020012              8.740391       7.040985       2.598223       1.000303       8.483114      -1.123900      10.697075           0.000003
          465              C       2.631009       3.836472      13.657750      -0.072301      30.154347 0.40899516E+03  0.94983456E+04                                 8.483336                            6.811122       0.097216       2.014014                    0.999568      28.686347      82.775562       0.620049       0.425354      -1.055384      -0.015774      -0.013273      -0.016538       0.026430       0.020439       0.008131       0.005881      -0.008659       0.035606      -0.027013       0.003731       0.023282              9.162598       7.306241       2.643701       1.477109       8.117630      -0.646545      12.063924           0.000006
          466              C       2.481010       4.162691      12.326639      -0.182231      30.644752 0.43071081E+03  0.10097825E+05                                 8.433057                            6.897054       0.231215       2.040703                    0.999805      29.625293      84.924083       0.630799       0.414164      -1.066128       0.006779      -0.007138       0.021626       0.023761       0.032954      -0.000152      -0.022482      -0.038175       0.010602      -0.042815      -0.002888       0.045703              8.998587       6.788553       2.003782       1.847851       7.089649      -0.550429      13.117558           0.000007
          467              C       8.861479      -0.280452       9.492087       0.079505      28.230704 0.37963525E+03  0.86702718E+04                                 9.018254                            7.254553      -0.660501       1.827504                    0.996321      26.405321      76.028959       0.515886       0.519860      -1.001849       0.003214      -0.011359       0.008979       0.014832       0.007401       0.005284      -0.003616      -0.009215       0.009744      -0.012866       0.005569       0.007297             10.527885      11.770451      -0.859102      -0.613733       9.917253       0.483201       9.895951          -0.000002
          468              C       9.950144      -1.233847       9.630744      -0.031280      25.503391 0.35779941E+03  0.81007005E+04                                 7.733034                            6.398667      -0.338361       1.905906                    0.996900      27.921736      81.656285       0.630453       0.429112      -1.044678      -0.064982      -0.065137      -0.050916       0.105156       0.012803      -0.009868       0.020074      -0.056367      -0.047318      -0.035470      -0.008751       0.044222              8.756012       7.501238      -1.661869       0.110310      12.189402       0.241683       6.577394          -0.000002
          469              C       8.793844       0.066216       7.931201      -0.081540      26.724944 0.40100837E+03  0.93387908E+04                                 8.035161                            6.812789      -0.429241       1.867438                    0.995941      29.034757      86.037314       0.605956       0.434038      -1.041999       0.078952       0.041011       0.010933       0.089637       0.027473      -0.024099      -0.017153       0.020291      -0.036930      -0.026468      -0.023110       0.049578              9.101869       8.158157       1.668627      -1.864864       8.413739      -2.558601      10.733709          -0.000002
          470              C       9.124826       1.079335      10.302242      -0.069939      26.665364 0.40033860E+03  0.93040726E+04                                 8.037103                            6.819808      -0.414587       1.882347                    0.995240      28.498361      83.911840       0.604940       0.435660      -1.042731       0.015072      -0.052042       0.065899       0.085312      -0.004363       0.029808      -0.006698       0.013294       0.142743      -0.031946      -0.027948       0.059895              9.106573       7.526724       1.062007       2.256356       8.226283       1.957622      11.566711          -0.000002
          471              C       7.501929      -0.694072       9.912020      -0.076432      26.200423 0.36573214E+03  0.83342341E+04                                 7.935777                            6.488671      -0.440584       1.871911                    0.996530      28.319973      83.364854       0.622621       0.431698      -1.042057      -0.027944       0.081667      -0.042236       0.096095      -0.038270       0.015865      -0.001309       0.017099      -0.030885      -0.037255      -0.010175       0.047431              9.162414      14.381152      -0.025310       0.544136       6.436264      -0.226270       6.669824          -0.000002
          472              C       0.627175      17.769380       7.715292       0.493682      28.893616 0.30422697E+03  0.65665001E+04                                 8.560214                            6.094925       0.153375       2.102826                    0.999756      22.896668      63.856006       0.619726       0.457900      -1.035306      -0.061435      -0.030115      -0.008395       0.068932      -0.023073      -0.047078       0.017923       0.020222       0.000406      -0.042441      -0.021456       0.063897             10.278343      12.025798      -0.272291       5.672338       9.607241      -1.168638       9.201991           0.000000
          473              C       9.813089      -4.979700       8.652219      -0.118227      39.772586 0.43902145E+03  0.10285936E+05                                 9.964403                            6.916995       0.164577       2.054346                    0.999347      27.903955      78.557266       0.639687       0.408677      -1.075515       0.017945      -0.031792       0.036204       0.051415      -0.004223       0.004604      -0.017709       0.042873      -0.002961      -0.031325       0.006890       0.024434             12.159606      11.920128      -0.322634       5.639818      14.592020       1.990946       9.966670           0.000000
          474              C      10.224188      -3.774446       9.119693       0.258878      32.319337 0.35192829E+03  0.78290080E+04                                 8.862919                            6.338923       0.179719       2.070405                    0.999299      25.084760      69.596160       0.643051       0.428162      -1.059393      -0.050324       0.046819      -0.014457       0.070239      -0.021577       0.014874      -0.033623      -0.030689      -0.056724      -0.037489      -0.016847       0.054336             10.619623       8.152483      -0.481318       2.732397      16.454532       2.738211       7.251854          -0.000001
          475              C      11.285094      -3.707638      10.003138      -0.228413      34.403591 0.48333876E+03  0.11702834E+05                                 9.265326                            7.408599      -0.000796       1.965366                    0.998968      30.852150      90.884434       0.594039       0.425845      -1.055137       0.027506      -0.019631       0.018937       0.038737      -0.000605      -0.011593       0.009927      -0.030321      -0.028619      -0.022602      -0.000874       0.023477             10.252480       9.911942      -1.996778       3.447567      13.475672      -0.411933       7.369827           0.000000
          476              C      11.908224      -4.876944      10.432976      -0.020445      28.767996 0.38116952E+03  0.86762915E+04                                 8.209310                            6.561629       0.306495       2.098759                    0.999796      27.274531      77.295152       0.635263       0.423581      -1.059077      -0.011141       0.013084      -0.020912       0.027068      -0.004209       0.001550       0.000308       0.024986       0.007113      -0.014387       0.002167       0.012220              9.043558       8.223661      -1.224012       2.899596      11.630655       0.203585       7.276356           0.000000
          477              C       3.416600      16.782869       9.945694      -0.104932      30.943061 0.42130792E+03  0.98371016E+04                                 8.610283                            6.884651       0.225903       2.058433                    0.999639      28.636981      82.307591       0.621789       0.421886      -1.059697      -0.009689       0.017955      -0.011828       0.023583      -0.004516       0.016469      -0.009773      -0.005388      -0.033330      -0.023113       0.002268       0.020845              9.519652       9.122456      -1.175951       3.444461      11.223362       0.758618       8.213139          -0.000000
          478              C       2.343563      16.722910       9.042441      -0.066196      33.144507 0.44651299E+03  0.10651883E+05                                 9.268600                            7.279341      -0.222207       1.914082                    0.998653      29.462509      87.558212       0.576942       0.445022      -1.038411      -0.009515       0.026399       0.020080       0.034506       0.006194      -0.027956       0.001937      -0.011481      -0.035632      -0.035066       0.011195       0.023871             10.472985      10.401138      -1.696639       4.106731      12.288181       0.484460       8.729636          -0.000000
          479              C      -1.350095      18.765861       6.942772      -0.094561      27.663815 0.39458414E+03  0.91725882E+04                                 8.290820                            6.785957      -0.441994       1.863249                    0.997687      29.038050      86.597878       0.602060       0.437637      -1.037534       0.104772       0.002110      -0.004856       0.104906      -0.025978      -0.010981      -0.010955       0.111300      -0.050155      -0.057323      -0.013262       0.070585              9.368861       9.133055      -0.474747       1.427640      11.212734      -2.168373       7.760794          -0.000002
          480              C       6.440223      -2.829483       6.196003       0.101667      31.429780 0.39373934E+03  0.90050404E+04                                 8.758500                            6.687410       0.060893       2.037773                    0.999279      25.946448      72.900168       0.628769       0.425930      -1.061180      -0.003785      -0.018743       0.006755       0.020279      -0.005086       0.003928      -0.037112      -0.010358       0.026684      -0.032583      -0.010326       0.042909             10.038726       7.421499      -4.153674      -0.425457      14.761358      -2.395084       7.933322          -0.000001
          481              C       5.689618      -1.730694       6.411912      -0.165763      31.383648 0.43445873E+03  0.10229656E+05                                 8.597200                            6.952934       0.306220       2.070677                    0.999582      29.597308      85.623427       0.623411       0.417272      -1.061862      -0.014383       0.018137      -0.036268       0.043026      -0.000085      -0.018832      -0.001255       0.020839       0.052036      -0.019183      -0.010766       0.029949              9.329467       6.982945      -2.700313      -1.426553      12.333724      -1.446191       8.671730           0.000001
          482              C       5.653110      -0.702289       5.484889      -0.072121      29.191830 0.41100943E+03  0.95659395E+04                                 8.335944                            6.851830       0.186598       2.047366                    0.999508      28.603317      82.882755       0.614381       0.428344      -1.052537       0.000014      -0.032505      -0.000135       0.032506      -0.011984      -0.007373      -0.000750      -0.000311      -0.045743      -0.018223      -0.002018       0.020242              8.936634       6.871547      -2.266849      -1.594786      10.805371      -1.757667       9.132985           0.000003
          483              C       6.384166      -0.824126       4.332052      -0.092695      28.861349 0.41678926E+03  0.97461579E+04                                 8.310469                            6.942558       0.015806       1.994688                    0.998605      28.891023      84.245319       0.603998       0.433664      -1.048026       0.003858      -0.021739       0.012583       0.025412       0.010883      -0.004347      -0.017135      -0.012447       0.009044      -0.016601      -0.008124       0.024726              8.746710       6.808650      -1.977212      -1.590715       9.984622      -1.364311       9.446857           0.000002
          484              C       7.159824      -1.938922       4.112181      -0.079426      29.581555 0.40011969E+03  0.92182732E+04                                 8.278725                            6.668868       0.190323       2.039486                    0.999797      28.493911      81.224983       0.637824       0.416817      -1.063408      -0.017665       0.001837       0.020146       0.026856      -0.007375      -0.025708       0.001772      -0.007490       0.030338      -0.027718      -0.001403       0.029122              8.899906       6.127976      -1.594067      -1.605328      10.654520      -2.409348       9.917222           0.000005
          485              C      -0.891462      19.890889       5.035243      -0.191166      31.850437 0.44949130E+03  0.10644057E+05                                 8.675512                            7.043110       0.125525       2.004327                    0.999666      29.841997      85.786816       0.625002       0.413846      -1.067046      -0.004615      -0.002519      -0.016891       0.017690      -0.025995      -0.002408      -0.000156      -0.023813      -0.030567      -0.023825      -0.009893       0.033718              9.397152       5.901534      -1.544721      -0.928374      11.368903      -3.797450      10.921018           0.000004
          486              C      12.269023       2.271030       7.006158       0.484023      28.915866 0.33367950E+03  0.73687153E+04                                 8.591117                            6.397827      -0.019419       2.036418                    0.999393      23.575097      66.450250       0.602944       0.460009      -1.034372       0.062617       0.038368       0.033844       0.080860      -0.022975      -0.025587       0.032264       0.005696       0.159362      -0.050473      -0.024133       0.074606             10.208384      12.860468       2.082594       3.589979       8.367035      -2.054230       9.397649           0.000001
          487              C      11.143370       1.992677       6.045461      -0.131164      40.651256 0.46769524E+03  0.11142119E+05                                10.162982                            7.166636      -0.002779       1.990932                    0.999263      28.595401      81.409132       0.624313       0.411812      -1.072530      -0.000087       0.003168      -0.024850       0.025051      -0.025670       0.010345      -0.006860      -0.023925       0.025792      -0.033259       0.003143       0.030117             12.382746      15.590629       3.946363       1.189131       7.664044      -2.636662      13.893567          -0.000001
          488              C      10.030234       1.276010       6.316833       0.245337      30.838497 0.34310864E+03  0.76108970E+04                                 8.675172                            6.298190      -0.008486       2.016783                    0.999677      25.139748      70.442616       0.636899       0.433542      -1.052432      -0.004239      -0.014547       0.042072       0.044717       0.000594      -0.021983      -0.033358      -0.020985       0.088321      -0.038288      -0.016311       0.054599             10.341876      11.392377       3.640105      -0.734219       7.086444      -2.946264      12.546807          -0.000001
          489              C       9.015349       1.051408       5.389810      -0.248833      36.840861 0.51445908E+03  0.12650297E+05                                 9.691691                            7.642169      -0.113988       1.924313                    0.999241      31.600306      93.764957       0.585117       0.425710      -1.055377      -0.007665       0.008884      -0.043690       0.045238       0.006484      -0.006788      -0.009645       0.024927       0.023753      -0.020351       0.001639       0.018712             10.837819      10.422599       2.929847       0.904479       7.572036      -2.512832      14.518821           0.000002
          490              C       9.199268       1.616595       4.108219      -0.019676      29.918514 0.39200800E+03  0.90213541E+04                                 8.531407                            6.722912       0.053561       2.014872                    0.999426      27.901283      80.539128       0.615571       0.432366      -1.049500       0.013381      -0.021396       0.025582       0.035935      -0.010608       0.007395       0.003351      -0.001713       0.039813      -0.019127       0.003492       0.015635              9.494998       9.521493       2.536578       0.223125       6.703785      -2.039246      12.259717           0.000001
          491              C      10.292194       2.342401       3.824962      -0.111006      31.185581 0.41746125E+03  0.97143191E+04                                 8.610643                            6.819100       0.266440       2.068530                    0.999778      28.597189      81.761191       0.630145       0.417705      -1.063503       0.010370      -0.014450       0.022941       0.029027       0.012680       0.017027      -0.013456       0.004116       0.059145      -0.031617       0.002476       0.029142              9.566307      10.301076       2.224258       0.926849       6.303466      -1.729383      12.094379          -0.000000
          492              C      11.314363       2.529301       4.797545      -0.072506      32.621720 0.43783343E+03  0.10355258E+05                                 9.050287                            7.117616       0.066032       2.006153                    0.999473      28.997991      84.775287       0.596846       0.433902      -1.048880      -0.018566      -0.012568       0.004350       0.022838      -0.003752      -0.015835       0.000831      -0.035404      -0.079880      -0.034871       0.003344       0.031528             10.208686      11.063346       2.204182       1.257155       6.361055      -1.962713      13.201657           0.000000
          493              C      13.528111       1.510590       8.717586      -0.110339      28.450270 0.38152675E+03  0.87913788E+04                                 8.377993                            6.608297      -0.373838       1.879423                    0.998762      29.023258      86.065995       0.619282       0.429225      -1.042981      -0.068019      -0.049409      -0.061754       0.104314      -0.000148       0.031147       0.040804       0.018663       0.082649      -0.051639      -0.010117       0.061757              9.706804       8.346444      -0.188252       2.525126       8.953716      -3.458667      11.820252           0.000000
          494              C      13.752984       0.470788       9.707996       0.098245      30.854315 0.38380991E+03  0.87213897E+04                                 8.637884                            6.583175       0.047301       2.033938                    0.999446      25.827041      72.311921       0.636577       0.423434      -1.062824       0.005609       0.015513      -0.013935       0.021594      -0.008179       0.016635      -0.034521      -0.039320       0.054587      -0.034362      -0.018661       0.053022              9.866190       6.154683      -2.221745      -0.350182      10.967647      -4.061473      12.476240          -0.000001
          495              C      13.260433       0.617832      10.959874      -0.175600      30.620351 0.44177441E+03  0.10457494E+05                                 8.511734                            7.047115       0.262042       2.054747                    0.999431      29.841541      86.887467       0.613798       0.421554      -1.057933       0.014788      -0.014904       0.024930       0.032593      -0.023713       0.000536       0.007757      -0.006460      -0.040472      -0.021350      -0.010009       0.031359              9.137709       6.132501      -1.238517      -1.407465       9.259529      -2.629964      12.021098          -0.000001
          496              C      13.482064      -0.354553      11.888878      -0.077476      29.249731 0.40758084E+03  0.94624530E+04                                 8.299740                            6.783263       0.190660       2.041800                    0.999802      28.720634      83.008538       0.623191       0.423345      -1.056059       0.022001       0.008227      -0.023530       0.033248      -0.004907      -0.010492       0.003033      -0.008514       0.073389      -0.020387      -0.007087       0.027474              8.907421       6.143760      -2.044759      -1.192027       9.833238      -2.020400      10.745264           0.000001
          497              C      14.183305      -1.502563      11.564024      -0.088685      29.541271 0.41919281E+03  0.98078200E+04                                 8.423710                            6.944093       0.067435       2.007535                    0.999483      28.869507      83.964056       0.606875       0.431369      -1.050343       0.001563       0.017243      -0.015886       0.023497      -0.006388       0.007206      -0.008617      -0.034548       0.006959      -0.021064      -0.001157       0.022222              8.938615       6.523593      -2.233413      -1.325227       9.767365      -1.606827      10.524888           0.000002
          498              C      14.696868      -1.650758      10.298280      -0.072357      29.585877 0.39936287E+03  0.92159612E+04                                 8.351746                            6.713438       0.129199       2.026097                    0.999697      28.472717      81.794594       0.627162       0.423208      -1.057131      -0.009387       0.022009       0.002110       0.024020      -0.015410      -0.012641      -0.003057      -0.027562      -0.000659      -0.026754       0.005647       0.021106              9.010144       6.687466      -2.684927      -1.090402      10.477913      -1.835274       9.865053           0.000004
          499              C      14.472818      -0.661221       9.375218      -0.183908      30.864196 0.43382387E+03  0.10174203E+05                                 8.437632                            6.896094       0.259123       2.045900                    0.999855      29.633152      84.554665       0.635324       0.411078      -1.069692       0.006550      -0.017128       0.022136       0.028745      -0.018613      -0.024362       0.001088      -0.007295       0.120612      -0.043321      -0.005893       0.049214              9.020373       6.466419      -2.816902      -0.450859      11.283992      -2.685354       9.310709           0.000004
          500              C       9.996764      -0.091339      14.382730       0.490205      29.062482 0.32319649E+03  0.70818915E+04                                 8.581332                            6.279515       0.056743       2.061009                    0.999557      23.441889      65.860830       0.610951       0.457527      -1.035567       0.022828      -0.056384       0.050600       0.079125      -0.026199      -0.024784       0.041888      -0.019974       0.004754      -0.036709      -0.027973       0.064682             10.177257       7.054788       2.716539       1.785586      13.303931      -2.973043      10.173052          -0.000000
          501              C      10.298283       1.195558      13.661711      -0.148589      41.782065 0.48652666E+03  0.11685404E+05                                10.312157                            7.288320       0.102407       2.021632                    0.999369      28.801954      81.865937       0.622859       0.409430      -1.075952       0.026359       0.018910      -0.009033       0.033674       0.016508      -0.001768       0.020130      -0.021229      -0.093615      -0.038655      -0.000752       0.039407             12.546309       6.371207       2.418994       2.120733      14.180553      -2.106175      17.087167          -0.000001
          502              C       9.865415       1.591561      12.411814       0.271233      28.520276 0.30940333E+03  0.66978152E+04                                 8.255289                            5.997826       0.037633       2.039954                    0.999433      24.429753      67.944709       0.648939       0.436008      -1.049416      -0.012355      -0.034573      -0.026445       0.045247       0.015541       0.019085       0.023833       0.032395       0.037506      -0.035297      -0.007230       0.042527              9.812707       5.509262       2.038549       2.849943       9.977929       0.832006      13.950932          -0.000000
          503              C      10.226047       2.845463      11.974053      -0.263347      36.309647 0.51064754E+03  0.12535021E+05                                 9.585040                            7.608704      -0.085541       1.932880                    0.999262      31.613746      93.767530       0.586909       0.425139      -1.055582       0.025589       0.036461       0.018165       0.048106       0.009518       0.002893      -0.001957      -0.017814       0.087174      -0.027772      -0.001507       0.029279             10.661526       6.317128       2.764873       2.075086      13.340076       1.334152      12.327373           0.000002
          504              C      10.724562       3.790301      12.877307      -0.013932      29.389191 0.38460856E+03  0.87850934E+04                                 8.361671                            6.614115       0.241423       2.075962                    0.999761      27.461321      78.275142       0.628670       0.426536      -1.055934      -0.016351      -0.027457      -0.010215       0.033549      -0.003007      -0.014618       0.004924      -0.024948      -0.025269      -0.023010       0.003843       0.019166              9.272888       5.508325       1.866628       1.478654      10.866554       0.546741      11.443783           0.000001
          505              C      10.952143       3.446915      14.174744      -0.112009      30.867289 0.41284836E+03  0.95822256E+04                                 8.549863                            6.783814       0.279284       2.075058                    0.999758      28.503384      81.440628       0.631309       0.418012      -1.063097      -0.017578      -0.020840      -0.005514       0.027816       0.008316       0.012559       0.002491      -0.039580       0.008774      -0.027585       0.006017       0.021568              9.476710       5.100248       1.529306       0.818207      11.720851       0.273155      11.609033           0.000000
          506              C      10.795169       2.114093      14.551099      -0.071252      32.678799 0.43818857E+03  0.10394376E+05                                 9.124178                            7.169417      -0.080550       1.958637                    0.998985      29.309624      86.589525       0.586990       0.439884      -1.042417       0.007041       0.008449      -0.024992       0.027305      -0.022110      -0.005826       0.005135       0.062290       0.055764      -0.047638       0.015085       0.032553             10.262927       5.701661       2.128069       1.427969      13.353008       0.089633      11.734112           0.000000
          507              C       9.272681      -2.318550      14.113338      -0.097322      28.690422 0.41119294E+03  0.96233492E+04                                 8.405455                            6.867559      -0.310643       1.900168                    0.998462      29.041765      85.895393       0.608464       0.430121      -1.045759      -0.029574       0.096650      -0.017759       0.102622      -0.010273      -0.008031      -0.010807      -0.097627      -0.131202      -0.048583      -0.024018       0.072601              9.489936       9.841222       2.257384       2.164520      10.670445       0.208057       7.958139          -0.000000
          508              C       8.115520      -3.015175      13.433917       0.095826      31.265658 0.39110106E+03  0.89158278E+04                                 8.691545                            6.644023       0.082336       2.046723                    0.999385      25.771163      71.925051       0.634788       0.423257      -1.064503       0.021908       0.001350       0.003654       0.022251       0.024460       0.011174       0.004092       0.030371      -0.092557      -0.032823      -0.013193       0.046016              9.899625      10.559694       3.350358       2.494450       8.012018       4.100662      11.127164          -0.000001
          509              C       7.888567      -3.720064      12.292965      -0.160348      30.616285 0.41603245E+03  0.96726700E+04                                 8.378224                            6.745284       0.489171       2.129144                    0.999599      29.153740      83.313226       0.642366       0.410114      -1.068402      -0.028335      -0.023856       0.011426       0.038763      -0.005535      -0.033119       0.008597       0.025372       0.026869      -0.025217      -0.018141       0.043359              9.087949      10.051307       1.946359       1.195851       6.696306       3.095871      10.516234           0.000000
          510              C       6.675823      -4.203840      11.974053      -0.076298      29.570257 0.41436155E+03  0.96588942E+04                                 8.409342                            6.892956       0.157806       2.037493                    0.999594      28.622249      82.870946       0.611076       0.429994      -1.052033       0.009651       0.002780       0.028149       0.029887      -0.005203       0.000262       0.020079       0.001926       0.045089      -0.021449      -0.005263       0.026712              9.026229      10.599202       1.799188       0.361188       6.480869       2.550729       9.998617           0.000001
          511              C       5.608416      -4.012406      12.879288      -0.089554      29.962980 0.43099609E+03  0.10153918E+05                                 8.511823                            7.047965       0.043347       1.998794                    0.998952      29.099704      84.918081       0.601534       0.432201      -1.049869       0.023281       0.007630       0.003206       0.024708       0.009015       0.002039       0.003714       0.047810      -0.035569      -0.020842      -0.010799       0.031641              9.008911      10.934549       1.774604      -0.436735       6.315408       2.169594       9.776776           0.000003
          512              C       5.833755      -3.302941      14.024201      -0.084043      29.963906 0.40274262E+03  0.93092254E+04                                 8.373933                            6.708362      -0.000363       1.974545                    0.999690      28.847166      82.812443       0.632388       0.419022      -1.060254       0.022685       0.001308      -0.014613       0.027016      -0.002037      -0.020442       0.017914       0.031680       0.017963      -0.029914      -0.003741       0.033655              8.992496      12.054111       2.108768       0.136803       5.975425       2.121392       8.947952           0.000005
          513              C       7.090139      -2.805464      14.311420      -0.179434      30.961890 0.43736061E+03  0.10295252E+05                                 8.509960                            6.948115       0.184129       2.023221                    0.999738      29.720694      85.428858       0.628613       0.413929      -1.066055      -0.022499      -0.007595       0.004259       0.024125       0.006985       0.010874       0.022271      -0.009542       0.054681      -0.018101      -0.017202       0.035304              9.120259      12.948286       2.845069       0.398531       6.144062       1.728009       8.268429           0.000004
          514              C       4.442512       2.022750       8.685893       0.495134      29.321610 0.32353981E+03  0.70832587E+04                                 8.610369                            6.273788       0.015555       2.047924                    0.999370      23.327039      65.267459       0.613250       0.456208      -1.037490      -0.014985       0.042856      -0.043658       0.062986       0.009553      -0.069474       0.004677       0.072548       0.043487      -0.055978      -0.035753       0.091730             10.233792       8.795266       1.072785       1.791926      14.690413      -3.508464       7.215698           0.000001
          515              C       4.408451       0.609992       9.224676      -0.158303      42.867552 0.48475028E+03  0.11619705E+05                                10.442238                            7.249261       0.108481       2.020573                    0.999403      28.785096      81.452936       0.628533       0.406538      -1.079010       0.002184      -0.005255       0.009046       0.010687       0.051650       0.005785       0.006497       0.014349       0.037297      -0.058380       0.010357       0.048023             12.852279      15.860630      -3.190865      -0.000917      16.235115      -3.729050       6.461093           0.000000
          516              C       5.369441      -0.355915       9.476240       0.290655      28.032070 0.29728231E+03  0.63782043E+04                                 8.179300                            5.897798       0.035898       2.045203                    0.999219      24.045374      66.808514       0.650631       0.438775      -1.046648       0.039761       0.008218       0.004446       0.040845      -0.016366      -0.013682       0.005161       0.087577       0.007438      -0.048131      -0.001747       0.049878              9.782115      14.950518      -0.447038       0.417783       9.606430      -1.678968       4.789397          -0.000002
          517              C       4.984593      -1.568625       9.977387      -0.272937      36.204967 0.49929948E+03  0.12188176E+05                                 9.536776                            7.512255      -0.031410       1.951538                    0.999285      31.466626      93.080515       0.591994       0.423849      -1.056351      -0.047286      -0.016482       0.017587       0.053075      -0.016758       0.005361       0.004999      -0.020595      -0.079599      -0.028841      -0.004147       0.032988             10.656644      14.787913       1.671694      -1.467787      11.043863      -2.321728       6.138156           0.000000
          518              C       3.667046      -1.864572      10.252721      -0.014051      29.668029 0.38913568E+03  0.89214212E+04                                 8.421622                            6.656583       0.161388       2.049331                    0.999599      27.663839      79.197597       0.625663       0.427005      -1.054830       0.031490       0.021492       0.004779       0.038424       0.008259      -0.002275      -0.001786      -0.013975      -0.007021      -0.009886      -0.002554       0.012440              9.353610      12.461900       0.155413      -1.164467      10.038883      -1.862968       5.560046           0.000001
          519              C       2.698781      -0.902093      10.003138      -0.123040      31.704534 0.43162710E+03  0.10119852E+05                                 8.683083                            6.925004       0.267454       2.063083                    0.999777      28.941592      82.837121       0.627015       0.416642      -1.065048       0.022953       0.018826      -0.003655       0.029910       0.003698      -0.006758      -0.024359       0.025901      -0.085902      -0.042484       0.012204       0.030280              9.614266      12.152841      -0.072639      -1.527970      11.039448      -1.974153       5.650510           0.000001
          520              C       3.094132       0.335752       9.474259      -0.087502      32.924515 0.44082592E+03  0.10452432E+05                                 9.075661                            7.116123       0.027211       1.983410                    0.999530      29.521292      86.647776       0.599660       0.430775      -1.049910       0.008785      -0.026878       0.001808       0.028335      -0.022979       0.025121       0.015019       0.027466       0.064245      -0.047373       0.008387       0.038986             10.241746      12.814762       0.534052      -1.723209      12.007231      -2.549625       5.903245           0.000002
          521              C       5.985865       3.755694       8.281806      -0.093926      27.746555 0.37559146E+03  0.86193276E+04                                 8.257262                            6.572001      -0.368446       1.885745                    0.998614      28.714486      84.930583       0.618925       0.431232      -1.041938      -0.027630      -0.060659       0.090630       0.112502       0.021461      -0.039364      -0.007855      -0.009548       0.086562      -0.047625      -0.008092       0.055717              9.507139      12.402576       3.425937       0.636046       9.459625      -0.974541       6.659215           0.000001
          522              C       7.264146       4.366418       8.681931       0.103686      30.594473 0.38374708E+03  0.87228636E+04                                 8.593997                            6.589359       0.030071       2.027857                    0.999434      25.854432      72.489068       0.635067       0.424300      -1.061885      -0.015990       0.004675      -0.007045       0.018087       0.034775       0.014149       0.003991       0.048260      -0.049874      -0.034602      -0.018989       0.053591              9.778160      14.328804       2.623752       0.739460       7.409407       2.596884       7.596268          -0.000000
          523              C       8.376875       4.074486       7.970817      -0.176864      31.137850 0.45719830E+03  0.10905655E+05                                 8.600406                            7.165068       0.257907       2.053902                    0.999153      29.950378      87.271485       0.609806       0.421083      -1.059218       0.027548       0.024872      -0.004062       0.037337       0.007704       0.006550       0.019664      -0.028611       0.023934      -0.020393      -0.010526       0.030919              9.219981      13.426994       0.946428      -0.303510       6.732939       1.932949       7.500009          -0.000000
          524              C       9.589671       4.661196       8.361039      -0.078604      29.916426 0.42217880E+03  0.99017803E+04                                 8.492634                            6.954229       0.124982       2.023048                    0.999433      29.002895      84.637683       0.607934       0.429569      -1.050745      -0.032518       0.016614      -0.002368       0.036593       0.004802      -0.012362      -0.002521       0.033330      -0.007566      -0.016147      -0.008333       0.024480              9.140992      12.096606       1.168446      -0.282887       7.165375       2.661547       8.160995           0.000002
          525              C       9.621816       5.505519       9.426720      -0.089085      28.758978 0.40597051E+03  0.94246059E+04                                 8.247802                            6.808824       0.133424       2.031287                    0.999413      28.672614      83.122755       0.616107       0.428234      -1.052042      -0.023597      -0.002775      -0.008614       0.025273       0.015574       0.007755      -0.000002       0.019716       0.006295      -0.020147       0.000137       0.020011              8.740391      10.935933       0.944789      -0.543806       7.222408       2.725010       8.062832           0.000003
          526              C       8.472713       5.783736      10.145757      -0.072301      30.154355 0.40899504E+03  0.94983422E+04                                 8.483336                            6.811120       0.097220       2.014015                    0.999568      28.686352      82.775572       0.620049       0.425354      -1.055384      -0.002003      -0.017437      -0.019760       0.026430       0.001834       0.001024       0.023447       0.014622       0.020538      -0.027012       0.003732       0.023281              9.162600      11.183785       1.328986       0.296040       7.761305       3.316100       8.542710           0.000006
          527              C       7.281747       5.203891       9.763459      -0.182230      30.644726 0.43071027E+03  0.10097809E+05                                 8.433052                            6.897050       0.231223       2.040705                    0.999805      29.625266      84.923985       0.630799       0.414164      -1.066128       0.018771       0.013821       0.004617       0.023763       0.001943      -0.025734       0.021106       0.057643      -0.016732      -0.042817      -0.002891       0.045708              8.998583      11.124794       2.131867       1.313751       7.753660       3.284106       8.117295           0.000007
          528              C     -11.341662      14.085021      14.402538       0.079505      28.230697 0.37963533E+03  0.86702742E+04                                 9.018254                            7.254555      -0.660501       1.827504                    0.996321      26.405321      76.028960       0.515886       0.519860      -1.001849       0.003214       0.013453      -0.005355       0.014832       0.000880       0.009051      -0.001697      -0.012543      -0.000241      -0.012866       0.005569       0.007297             10.527884      11.770442      -0.102554      -1.050809       9.483080       0.232856      10.330130          -0.000002
          529              C     -10.252997      14.681372      13.645865      -0.031280      25.503396 0.35779954E+03  0.81007041E+04                                 7.733035                            6.398668      -0.338361       1.905906                    0.996900      27.921736      81.656285       0.630453       0.429112      -1.044678      -0.064982      -0.011572      -0.081862       0.105156      -0.014944       0.006163      -0.012377      -0.000087       0.121523      -0.035470      -0.008751       0.044222              8.756013       7.501236       0.925682      -1.384586       7.768483      -2.307405      10.998319          -0.000002
          530              C     -11.409297      12.559649      13.923180      -0.081540      26.724938 0.40100824E+03  0.93387870E+04                                 8.035160                            6.812787      -0.429241       1.867437                    0.995941      29.034758      86.037318       0.605956       0.434038      -1.041999       0.078952      -0.011013       0.040989       0.089637      -0.034600       0.011762      -0.012193       0.011690      -0.062733      -0.026468      -0.023110       0.049578              9.101867       8.158158      -2.449041       0.514027      12.369214      -0.277886       6.778229          -0.000002
          531              C      -3.000224      -8.757441      15.985213      -0.069939      26.665356 0.40033842E+03  0.93040674E+04                                 8.037101                            6.819806      -0.414587       1.882347                    0.995240      28.498360      83.911831       0.604940       0.435660      -1.042732       0.015072       0.083084      -0.012167       0.085312       0.028002       0.011110       0.030405      -0.051055      -0.050304      -0.031946      -0.027948       0.059895              9.106570       7.526723       1.424216       2.047099       9.038993       2.426230      10.753993          -0.000002
          532              C      -4.623121      -8.209657      14.253976      -0.076432      26.200394 0.36573201E+03  0.83342305E+04                                 7.935772                            6.488670      -0.440584       1.871911                    0.996530      28.319974      83.364857       0.622621       0.431698      -1.042057      -0.027944      -0.077383       0.049652       0.096095       0.032860      -0.025229      -0.003639       0.021139      -0.018765      -0.037255      -0.010175       0.047431              9.162405      14.381128       0.484030       0.249878       6.807374      -0.012286       6.298711          -0.000002
          533              C      12.752225      14.951036       9.343525       0.493682      28.893616 0.30422710E+03  0.65665037E+04                                 8.560214                            6.094927       0.153374       2.102826                    0.999756      22.896668      63.856007       0.619726       0.457900      -1.035306      -0.061435       0.007770      -0.030282       0.068932      -0.029259      -0.043505       0.013442       0.027993       0.023720      -0.042441      -0.021456       0.063897             10.278342      12.025792       5.050003       2.597499      10.314519      -0.760830       8.494716           0.000000
          534              C     -10.390052      15.704762       9.912020      -0.118227      39.772582 0.43902165E+03  0.10285942E+05                                 9.964403                            6.916996       0.164577       2.054346                    0.999347      27.903954      78.557264       0.639687       0.408677      -1.075515       0.017946       0.047244      -0.009458       0.051415       0.006098      -0.001359      -0.000236       0.012570      -0.093870      -0.031325       0.006890       0.024434             12.159605      11.920120       5.046973       2.537642       9.397661      -1.004114      15.161033           0.000000
[truncated: 228,210 more chars]
