# Supplementary material for: A collection of forcefield precursors for metal–organic frameworks
Source: RSC Adv. 2019 Nov 13;9(63):36492–507. doi: 10.1039/c9ra07327b (PMC9075174; doi:10.1039/c9ra07327b)
Supplement: RA-009-C9RA07327B-s4747 [file RA-009-C9RA07327B-s4747.xyz]

  878
jmolscript: load "" {1 1 1} spacegroup "x,y,z" unitcell [{     24.219800     0.000000     0.000000 }, {     -8.073251    22.839955     0.000000 }, {      8.073251    11.419960    19.779991 }]
Tb    19.347092    22.290295    18.824815     1.912078
Tb    11.273839    27.997550    10.843589     1.912089
Tb     3.200567    18.231985     9.891578     1.912079
Tb    -0.836061    10.870333     0.955176     1.912089
Tb    15.310467    16.577574     8.936402     1.912079
Tb     7.237192     6.812008     9.888413     1.912078
Tb    16.871270     0.000000     0.000000     1.873775
Tb     4.761370     0.000000     0.000000     1.873775
H      8.961332    13.923234     2.571399     0.298208
H      5.277497    15.016123     6.248499     0.298154
H     10.679312    26.107193    19.596037     0.306712
H      4.996557    19.421955     0.599334     0.318070
H      4.715601    13.851288     2.715793     0.108379
H      5.473680    14.337778     4.009404     0.107180
H      6.868744    17.321819     2.828539     0.106031
H      7.546897    15.920588     3.099525     0.106669
H      4.391059    17.284134     2.169865     0.104606
H      4.209408    16.609212     3.580178     0.099090
H      5.071636    15.307337     0.545928     0.108174
H      6.614437    15.129185     0.822848     0.104254
H      4.972329    11.884768     3.344796     0.125447
H      5.388907     9.592778     3.888746     0.122460
H      7.101248     8.602667     2.684145     0.105568
H      8.762728     9.836025     1.726793     0.112089
H     10.484761    14.132222     0.480654     0.109910
H     11.339718    13.810177     1.750529     0.101141
H      9.448155    16.383100     0.221536     0.112915
H      9.554723    18.606569     0.797134     0.099724
H     10.659144    19.284914     2.652497     0.101354
H     11.792628    17.756919     3.981712     0.113303
H     11.637620    15.519746     3.469410     0.112744
H      8.435764    17.893959     4.159732     0.130434
H      9.610423    19.165001     5.767845     0.113787
H      8.627097    19.617230     7.777492     0.112322
H      6.839674    18.418132     8.473748     0.109736
H      2.969349    15.464927     7.635077     0.117637
H      3.906654    14.416572     8.366936     0.112830
H      2.051421    14.646117     5.188292     0.112179
H      1.571869    12.717283     4.019294     0.104023
H      2.547925    10.723355     4.585002     0.104944
H      3.986579    10.603443     6.375091     0.110122
H      4.497616    12.508295     7.530243     0.110069
H      2.225807    17.393765     3.613804     0.127329
H     -0.046010    18.024147     3.681056     0.118983
H     -1.554904    16.300873     3.299302     0.108054
H     -1.022067    14.738621     1.705035     0.115722
H      2.790129    12.008106     0.267030     0.119672
H     10.071394    23.705573    18.715827     0.104437
H      5.013506    11.864214     0.263074     0.108261
H     15.097002    23.321861    18.976923     0.099855
H     15.348891    24.287993    16.927716     0.101045
H     13.500922    25.213012    15.851685     0.116560
H     11.468880    25.199307    16.915848     0.110472
H     14.731286    26.898599    18.434952     0.126230
H     15.695237    27.422778    16.352119     0.117459
H     16.288624    29.622266    15.952563     0.105665
H     15.857511    31.249611    17.461776     0.098231
H      5.478532    21.676258     1.600201     0.089858
H      6.386773    20.682719     2.383489     0.103671
H      5.686817    19.863905     4.363466     0.110834
H      3.962366    19.445933     5.807405     0.104834
H      1.768053    19.877608     5.225874     0.107514
H      1.303036    20.764942     3.131173     0.113875
H      3.003268    21.165785     1.689211     0.108479
H     17.034590     6.685249     6.436409     0.298209
H     13.350763     9.323266     3.651386     0.298149
H      2.606060    26.757001     7.152445     0.306712
H     13.069810     2.228035     2.660409     0.318080
H     12.788859     6.846271     6.426519     0.108380
H     13.546940     7.723326     5.358400     0.107176
H     14.942002     5.208649     3.364576     0.106029
H     15.620155     6.143944     4.442586     0.106666
H     12.464315     4.657064     3.726550     0.104608
H     12.282668     6.215891     3.605892     0.099091
H     13.144888     4.239090     6.250477     0.108177
H     14.687690     4.567985     6.266301     0.104255
H     13.045588     8.374263     7.815074     0.125444
H     13.462168     9.991330     9.528022     0.122459
H     15.174505     9.443170    10.987785     0.105568
H     16.835983     7.997401    10.398341     0.112091
H     18.558013     4.770118     7.300795     0.109861
H     19.412973     6.030884     6.944755     0.101097
H     17.521406     3.420278     5.481036     0.112921
H     17.627976     2.807028     3.267655     0.099726
H     18.732401     4.074646     1.752507     0.101355
H     19.865889     5.989776     2.411181     0.113304
H     19.710880     6.664695     4.604782     0.112738
H     16.509025     6.075426     2.203491     0.130432
H     17.683688     6.832572     0.298678     0.113787
H     24.773617    19.766823    18.682201     0.112328
H     22.986196    20.969346    19.372523     0.109743
H     11.042618    10.299675     2.569421     0.117636
H     11.979925    11.457661     3.111393     0.112827
H     10.124684     8.590103     4.501926     0.112174
H      9.645130     8.542137     6.756845     0.104031
H     10.621187    10.029017     8.200784     0.104945
H     12.059845    11.639235     7.409585     0.110120
H     12.570885    11.687200     5.182358     0.110059
H     10.299067     5.852736     2.909637     0.127334
H      8.027250     5.595787     2.330083     0.118893
H      6.518355     6.126814     4.013360     0.108053
H      7.051188     5.527264     6.163445     0.115726
H     10.863381     5.647171     9.247146     0.119668
H      1.998141    27.195526     9.672416     0.104438
H     13.086758     5.715690     9.373738     0.108258
H      7.023749    27.613497     9.874172     0.099859
H      7.275633    25.355767    10.062081     0.101042
H      5.427662    23.961388     9.799008     0.116558
H      3.395622    24.889833     9.278794     0.110476
H      6.658032    25.355770     7.047611     0.126228
H      7.621978    23.289895     7.635077     0.117457
H      8.215364    21.844128     5.930041     0.105662
H      7.784255    22.337473     3.766110     0.098235
H     13.551787     1.967662     0.207690     0.089857
H     14.460029     3.142777     0.676476     0.103673
H     13.760079     5.266893     0.395600     0.110835
H     12.035631     6.726367     0.035604     0.104834
H     17.914567    17.426868    19.732519     0.107512
H      9.376294     3.749178     0.231426     0.113876
H     11.076523     2.299983     0.605268     0.108481
H     25.107856    13.651432    10.772183     0.298212
H     21.424023     9.920526     9.880106     0.298152
H     18.752579    15.655636    12.811500     0.306712
H     21.143067    12.609925    16.520248     0.318074
H     20.862125    13.562356    10.637679     0.108377
H     21.620204    12.198811    10.412187     0.107175
H     23.015261    11.729447    13.586876     0.106030
H     23.693417    12.195383    12.237880     0.106669
H     20.537575    12.318717    13.883576     0.104608
H     20.355927    11.434812    12.593920     0.099091
H     21.218154    14.713488    12.983586     0.108175
H     22.760956    14.562744    12.690842     0.104254
H     21.118858    14.000885     8.620120     0.125449
H     21.535441    14.675807     6.363223     0.122458
H     -0.972017    16.214079     6.108061     0.105573
H      0.689459    16.426489     7.654857     0.112091
H      2.411481    15.357575    11.998543     0.109868
H      3.266440    14.418854    11.084707     0.101145
H     25.594671    14.456537    14.077420     0.112915
H     25.701235    12.846319    15.715203     0.099727
H     26.805657    10.900355    15.374987     0.101356
H     27.939145    10.513219    13.387098     0.113303
H      3.564342    12.075474    11.705799     0.112740
H     24.582281    10.290530    13.416768     0.130431
H     25.756939     8.262342    13.713468     0.113789
H     16.700364    29.135777    13.100288     0.112324
H     14.912944    29.132352    11.713711     0.109734
H     19.115875     8.495313     9.575494     0.117641
H     20.053183     8.385682     8.301662     0.112829
H     18.197946    11.023695    10.089773     0.112175
H     17.718397    13.000494     9.003852     0.104029
H     18.694457    13.507543     6.994205     0.104950
H     20.133114    12.017237     5.995315     0.110120
H     20.644149    10.064420     7.067391     0.110061
H     18.372325    11.013415    13.256550     0.127332
H     16.100507    10.639981    13.768852     0.118895
H     14.591615    11.832228    12.467328     0.108056
H     15.124453    13.994030    11.911511     0.115725
H     18.936653    16.604638    10.265815     0.119671
H     18.144666    17.618731    11.171739     0.104435
H     21.160031    16.680010    10.143179     0.108257
H     23.170275    17.584472    10.708887     0.099860
H     23.422159    18.876070    12.570184     0.101045
H     21.574187    19.345430    13.909290     0.116553
H     19.542146    18.430690    13.365340     0.110478
H     22.804551    16.265461    14.077420     0.126230
H     23.768498    17.807157    15.572787     0.117460
H     24.361880    17.053437    17.677378     0.105660
H     23.930766    14.932746    18.332096     0.098236
H     21.625038    10.615995    17.972100     0.089862
H     22.533282    10.434419    16.720026     0.103667
H     21.833331     9.129117    15.020925     0.110834
H     20.108882     8.087616    13.936982     0.104835
H      9.841316    31.215354    14.601589     0.107512
H     17.449546     9.745794    16.417393     0.113873
H     19.149775    10.794147    17.485512     0.108476
H      4.924690    25.343199    17.208592     0.298209
H      1.240863    26.436094    13.531492     0.298149
H     14.715960    14.687233     0.183954     0.306712
H      0.959910    30.841916    19.180657     0.318080
H     24.898759    25.271253    17.064198     0.108380
H      1.437040    25.757745    15.770587     0.107176
H      2.832102    28.741784    16.951452     0.106029
H      3.510255    27.340553    16.680466     0.106666
H     24.574215    28.704098    17.610126     0.104608
H      0.172768    28.029178    16.199813     0.099091
H     25.254788    26.727298    19.234063     0.108177
H      2.577790    26.549147    18.957143     0.104255
H     25.155488    23.304734    16.435195     0.125444
H     25.572068    21.012745    15.891245     0.122460
H     27.284405    20.022631    17.095846     0.105569
H      4.726083    21.255988    18.053198     0.112091
H      6.448113    25.552183    19.299337     0.109861
H      7.303073    25.230140    18.029462     0.101097
H      5.411506    27.803060    19.558455     0.112921
H      5.518076    30.026530    18.982857     0.099726
H      6.622501    30.704878    17.127494     0.101355
H      7.755989    29.176887    15.798279     0.113304
H      7.600980    26.939712    16.310581     0.112738
H      4.399125    29.313926    15.620259     0.130432
H      5.573788    30.584971    14.012146     0.113788
H     12.663717     8.197249    12.002499     0.112329
H     10.876296     6.998152    11.306243     0.109743
H     -1.067282    26.884900    12.144914     0.117636
H     -0.129975    25.836547    11.413055     0.112827
H     22.234584    26.066086    14.591699     0.112174
H     21.755030    24.137251    15.760697     0.104031
H     22.731087    22.143323    15.194989     0.104945
H     24.169745    22.023415    13.404900     0.110119
H      0.460985    23.928268    12.249748     0.110059
H     22.408967    28.813731    16.166187     0.127334
H     20.137150    29.444114    16.098935     0.118894
H     18.628255    27.720839    16.480689     0.108053
H     19.161088    26.158584    18.074956     0.115726
H     22.973281    23.428067    19.512961     0.119668
H     14.108041    12.285611     1.064164     0.104438
H     25.196658    23.284175    19.516917     0.108257
H     19.133649    11.901900     0.803068     0.099859
H     19.385533    12.868028     2.852275     0.101042
H     17.537562    13.793045     3.928306     0.116558
H     15.505522    13.779342     2.864143     0.110475
H     18.767932    15.478636     1.345039     0.126228
H     19.731878    16.002811     3.427872     0.117458
H     -3.894536    18.202299     3.827428     0.105661
H     -4.325645    19.829647     2.318215     0.098235
H      1.441887    33.096221    18.179790     0.089857
H      2.350129    32.102683    17.396502     0.103673
H      1.650179    31.283873    15.416525     0.110835
H     -0.074269    30.865903    13.972586     0.104834
H     30.024467     8.457622    14.554117     0.107512
H     21.486194    32.184908    16.648818     0.113876
H     23.186423    32.585748    18.090780     0.108481
H     12.997956    18.105221    13.343582     0.298212
H      9.314123    20.743233    16.128605     0.298152
H      6.642679    15.337019    12.627546     0.306712
H      9.033167    13.648000    17.119582     0.318074
H      8.752225    18.266242    13.353472     0.108377
H      9.510304    19.143296    14.421591     0.107175
H     10.905361    16.628615    16.415415     0.106030
H     11.583517    17.563912    15.337405     0.106669
H      8.427675    16.077030    16.053441     0.104608
H      8.246027    17.635857    16.174099     0.099091
H      9.108254    15.659061    13.529514     0.108175
H     10.651056    15.987957    13.513690     0.104254
H      9.008958    19.794236    11.964917     0.125449
H      9.425541    21.411307    10.251969     0.122459
H     11.137883    20.863149     8.792206     0.105572
H     12.799359    19.417379     9.381650     0.112091
H     14.521381    16.190091    12.479196     0.109868
H     15.376340    17.450856    12.835236     0.101146
H     13.484771    14.840248    14.298955     0.112914
H     13.591335    14.226993    16.512336     0.099727
H     14.695757    15.494610    18.027484     0.101355
H     15.829245    17.409740    17.368810     0.113303
H     15.674242    18.084663    15.175209     0.112740
H     12.472381    17.495390    17.576500     0.130431
H     13.647039    18.252533    19.481313     0.113790
H      4.590464     8.346861     1.097790     0.112324
H      2.803044     9.549385     0.407468     0.109733
H      7.005975    21.719640    17.210570     0.117641
H      7.943283    22.877626    16.668598     0.112828
H      6.088046    20.010071    15.278065     0.112175
H      5.608497    19.962109    13.023146     0.104029
H      6.584557    21.448991    11.579207     0.104949
H      8.023214    23.059208    12.370406     0.110120
H      8.534249    23.107170    14.597633     0.110060
H      6.262425    17.272701    16.870354     0.127332
H     28.210407    17.015751    17.449908     0.118896
H     26.701515    17.546781    15.766631     0.108058
H      3.014553    16.947235    13.616546     0.115725
H      6.826753    17.067147    10.532845     0.119671
H      6.034766    15.775548    10.107575     0.104434
H      9.050131    17.135667    10.406253     0.108257
H     11.060375    16.193519     9.905819     0.099860
H     11.312259    13.935790     9.717910     0.101045
H      9.464287    12.541410     9.980983     0.116553
H      7.432246    13.469854    10.501197     0.110477
H     10.694651    13.935787    12.732380     0.126231
H     11.658598    11.869914    12.144914     0.117461
H     12.251980    10.424143    13.849950     0.105661
H     11.820866    10.917484    16.013881     0.098237
H      9.515138    13.387622    19.572301     0.089862
H     10.423382    14.562738    19.103515     0.103667
H      9.723431    16.686854    19.384391     0.110833
H      7.998982    18.146327    19.744387     0.104836
H     21.951216     6.006908     0.047472     0.107511
H     29.559446    15.169139    19.548565     0.113873
H      7.039875    13.719944    19.174723     0.108476
H     -3.148568    25.071411     9.007808     0.298208
H     17.387397    21.340503     9.899885     0.298154
H     22.789212     4.235663     6.968491     0.306712
H     17.106457    24.029914     3.259743     0.318070
H     16.825501    24.982335     9.142312     0.108379
H     17.583580    23.618789     9.367804     0.107180
H     18.978644    23.149431     6.193115     0.106031
H     19.656797    23.615365     7.542111     0.106669
H     16.500959    23.738702     5.896415     0.104606
H     16.319308    22.854795     7.186071     0.099090
H     17.181536    26.133470     6.796405     0.108174
H     18.724337    25.982727     7.089149     0.104254
H     17.082229    25.420860    11.159871     0.125447
H     17.498807    26.095779    13.416768     0.122461
H     19.211148    27.634049    13.671930     0.105570
H     20.872628    27.846462    12.125134     0.112089
H     -1.625139    26.777556     7.781448     0.109909
H     -0.770182    25.838833     8.695284     0.101140
H     -2.661745    25.876522     5.702571     0.112915
H     -2.555177    24.266307     4.064788     0.099724
H     -1.450756    22.320342     4.405004     0.101354
H     -0.317272    21.933203     6.392893     0.113303
H     -0.472280    23.495455     8.074192     0.112744
H     -3.674136    21.710514     6.363223     0.130434
H     -2.499477    19.682326     6.066523     0.113789
H     20.736997    17.715805     6.679703     0.112324
H     18.949574    17.712378     8.066280     0.109736
H     15.079249    19.915290    10.204497     0.117637
H     16.016554    19.805657    11.478329     0.112829
H     14.161321    22.443673     9.690218     0.112179
H     13.681769    24.420470    10.776139     0.104023
H     14.657825    24.927516    12.785786     0.104944
H     16.096479    23.437208    13.784676     0.110122
H     16.607516    21.484392    12.712600     0.110069
H     14.335707    22.433398     6.523441     0.127329
H     12.063890    22.059965     6.011139     0.118984
H     10.554996    23.252210     7.312663     0.108056
H     11.087833    25.414011     7.868480     0.115722
H     14.900029    28.024616     9.514176     0.119672
H     22.181294     6.198756     8.608252     0.104436
H     17.123406    28.099988     9.636812     0.108261
H     27.206902     6.164496     9.071104     0.099856
H      3.238991     7.456097     7.209807     0.101045
H      1.391022     7.925459     5.870701     0.116560
H     23.578780     7.010719     6.414651     0.110472
H      2.621386     4.845491     5.702571     0.126230
H      3.585337     6.387190     4.207204     0.117461
H      4.178724     5.633473     2.102613     0.105667
H      3.747611     3.512784     1.447895     0.098231
H     -6.631368    22.035987     1.807891     0.089857
H     -5.723127    21.854408     3.059965     0.103671
H     17.796717    20.549103     4.759066     0.110834
H     16.072266    19.507600     5.843009     0.104834
H     13.877953    19.795384     5.178402     0.107513
H     13.412936    21.165783     3.362598     0.113874
H     15.113168    22.214138     2.294479     0.108480
C      5.585094    15.739011     2.461818     0.110486
C      5.502745    14.313797     3.042163    -0.071836
C      6.725846    16.431061     3.184579    -0.068697
C      4.359572    16.434487     2.636673    -0.067285
C      5.839403    15.677344     1.012736    -0.074364
C      9.285878    12.398668     1.556685     0.553876
C      7.997383    11.679209     2.106569    -0.170581
C      6.837255    12.227368     2.696013     0.238952
C      5.790958    11.483927     3.160843    -0.234608
C      5.967762    10.096399     3.356664    -0.028321
C      7.043121     9.531111     2.717771    -0.109173
C      8.043400    10.274552     2.122393    -0.084655
C     10.518667    14.224723     1.443939    -0.089027
C     10.561052    15.711261     1.791869     0.076255
C      9.913901    16.651697     0.982670    -0.170125
C      9.978568    17.973445     1.331193    -0.074437
C     10.647034    18.383878     2.433730    -0.086218
C     11.308233    17.475989     3.241941    -0.067776
C     11.228307    16.146704     2.915571    -0.175044
C      5.224214    16.646895     7.336399     0.515455
C      6.432783    17.400614     6.762779    -0.150053
C      6.997106    17.328669     5.475102     0.246908
C      8.128171    17.979608     5.035986    -0.246513
C      8.791793    18.777864     5.979491    -0.012549
C      8.244424    18.990274     7.201895    -0.110685
C      7.142423    18.298223     7.601451    -0.068921
C      3.683833    14.817414     7.514419    -0.090260
C      3.323927    13.778997     6.495947     0.086021
C      2.445476    13.839980     5.432970    -0.167765
C      2.165253    12.683708     4.734934    -0.074344
C      2.744105    11.487351     5.077128    -0.081224
C      3.603907    11.415404     6.132984    -0.068009
C      3.896966    12.550435     6.820734    -0.184173
C      1.247328    13.854716     0.969220     0.531328
C      0.990598    14.925681     1.873956    -0.163335
C      1.937592    15.827059     2.397928     0.261490
C      1.574295    16.885348     3.183392    -0.249128
C      0.225252    17.200539     3.337676    -0.010417
C     -0.687835    16.250854     2.964229    -0.113193
C     -0.351179    15.231964     2.120415    -0.063527
C     10.744704    24.058450    19.319117    -0.090230
C     12.033199    24.242426    18.590620     0.084516
C     13.159418    23.676794    19.202020    -0.173305
C     14.358299    23.704888    18.563522    -0.072105
C     14.513308    24.274289    17.335184    -0.083924
C     13.416152    24.832726    16.696290    -0.071078
C     12.202739    24.814911    17.338745    -0.175124
C      6.655615    20.093450     0.168130     0.605042
C     15.051958    30.188922    18.987209    -0.218570
C     14.750905    28.802080    19.138724     0.251003
C     14.966704    27.775653    18.225284    -0.241051
C     15.545074    28.080568    16.989034    -0.028897
C     15.881730    29.392723    16.757608    -0.123279
C     15.629844    30.379408    17.695180    -0.086841
C      5.543924    20.761517     1.910747    -0.080311
C      4.526691    20.572744     2.846143     0.090131
C      4.810061    20.043427     4.111073    -0.172375
C      3.775874    19.797783     4.968140    -0.071423
C      2.455896    20.055760     4.624562    -0.083123
C      2.179792    20.579938     3.380400    -0.069271
C      3.199447    20.819759     2.525905    -0.182518
C     13.658351     5.682462     4.918690     0.110484
C     13.576003     6.897661     5.862789    -0.071835
C     14.799105     5.962367     3.957976    -0.068691
C     12.432829     5.486153     4.228962    -0.067286
C     13.912657     4.458354     5.696637    -0.074362
C     17.359133     6.568764     8.264080     0.553894
C     16.070639     7.404706     8.612208    -0.170583
C     14.910512     7.641100     7.842766     0.238960
C     13.864217     8.415374     8.254190    -0.234612
C     14.041021     9.278723     9.357914    -0.028320
C     15.116379     9.008069    10.166915    -0.109175
C     16.116656     8.120737     9.820766    -0.084650
C     18.591922     5.558097     6.739043    -0.088919
C     18.634308     5.116145     5.277697     0.076242
C     17.987154     3.945141     4.867856    -0.170126
C     18.051823     3.586098     3.548926    -0.074434
C     18.720291     4.335706     2.642211    -0.086224
C     19.381491     5.489581     3.024361    -0.067792
C     19.301565     5.871578     4.338741    -0.175036
C     13.297482     9.450030     1.695145     0.515463
C     14.506050     8.576402     1.329215    -0.150095
C     15.070370     7.497213     2.035361     0.246909
C     16.201434     6.791459     1.691189    -0.246505
C     16.865058     7.209431     0.528126    -0.012552
C     24.390944    19.581818    19.512961    -0.110696
C     15.215692     8.853908     0.132526    -0.068894
C     11.757102    10.518938     3.190513    -0.090268
C     11.397194    10.156125     4.599046     0.086014
C     10.518740     9.205068     5.077721    -0.167732
C     10.238515     9.178687     6.428101    -0.074397
C     10.817368    10.073213     7.293080    -0.081197
C     11.677172    11.023584     6.827459    -0.068000
C     11.970234    11.051678     5.500618    -0.184167
C      9.320581     5.331981     7.296839     0.531328
C      9.063853     5.580024     5.916987    -0.163342
C     10.010849     5.583108     4.874383     0.261495
C      9.647553     5.734196     3.565146    -0.249154
C      8.298511     5.710214     3.215040    -0.010297
C      7.385423     5.861642     4.224215    -0.113209
C      7.722077     5.640322     5.528507    -0.063539
C      2.671452    27.541552     9.065170    -0.090226
C      3.959945    26.818667     9.270091     0.084515
C      5.086166    27.630970     9.454242    -0.173311
C      6.285045    27.063968     9.749162    -0.072108
C      6.440051    25.715497     9.870216    -0.083923
C      5.342893    24.882980     9.706042    -0.071069
C      4.129482    25.448270     9.400243    -0.175122
C     14.728866     1.518855     2.294479     0.605044
C      6.978705    24.188879     3.921977    -0.218549
C      6.677652    25.013515     5.047260     0.250998
C      6.893449    24.735666     6.392893    -0.241040
C      7.471816    23.512586     6.746955    -0.028891
C      7.808472    22.656088     5.726307    -0.123268
C      7.556588    22.974707     4.403026    -0.086857
C     13.617180     2.693972     0.844606    -0.080299
C     12.599949     3.598434     0.540389     0.090108
C     12.883322     4.958554     0.366325    -0.172364
C     11.849137     5.823617     0.150526    -0.071424
C     10.529158     5.397081     0.098900    -0.083111
C     10.253051     4.057518     0.267030    -0.069282
C     11.272704     3.197593     0.486588    -0.182505
C     21.731613    12.838442    12.399483     0.110487
C     21.649268    13.048457    10.875039    -0.071833
C     22.872365    11.866487    12.637436    -0.068698
C     20.506090    12.339274    12.914356    -0.067287
C     21.985921    14.124217    13.070618    -0.074368
C      1.212603    15.292483     9.959225     0.553864
C     24.143911    15.176000     9.061214    -0.170589
C     22.983782    14.391447     9.241212     0.238961
C     21.937487    14.360614     8.364958    -0.234632
C     22.114294    14.884792     7.065413    -0.028314
C     -1.030146    15.720735     6.895305    -0.109178
C     -0.029870    15.864626     7.836832    -0.084652
C      2.445389    14.477095    11.597009    -0.088997
C     26.707571    13.432509    12.710424     0.076256
C     26.060417    13.663077    13.929465    -0.170123
C     26.125082    12.700372    14.899872    -0.074439
C     26.793548    11.540331    14.704050    -0.086222
C     27.454750    11.294346    13.513690    -0.067778
C     27.374826    12.241634    12.525679    -0.175045
C     21.370737     8.162990    10.748447     0.515457
C     22.579304     8.282899    11.687997    -0.150060
C     23.143625     9.434033    12.269528     0.246908
C     24.274689     9.488848    13.052816    -0.246503
C     24.938311     8.272620    13.272374    -0.012543
C     16.317692    29.947738    12.845126    -0.110693
C     23.288943     7.107783    12.046015    -0.068904
C     19.830360     8.923562     9.075060    -0.090275
C     19.470455    10.324794     8.684998     0.086035
C     18.592003    11.214867     9.269299    -0.167741
C     18.311782    12.397520     8.616955    -0.074394
C     18.890637    12.699351     7.409782    -0.081202
C     19.750440    11.820927     6.819547    -0.068012
C     20.043498    10.657802     7.458639    -0.184173
C     17.393850    15.073218    11.513933     0.531340
C     17.137118    13.754210    11.989048    -0.163346
C     18.084111    12.849748    12.507680     0.261490
C     17.720813    11.640372    13.031454    -0.249152
C     16.371770    11.349162    13.227276    -0.010293
C     15.458684    12.147419    12.591547    -0.113207
C     15.795341    13.387629    12.131068    -0.063538
C     18.817976    16.919829    11.175695    -0.090224
C     20.106469    17.458737    11.699271     0.084513
C     21.232690    17.212066    10.903720    -0.173304
C     22.431570    17.750975    11.247298    -0.072112
C     22.586576    18.530045    12.354582    -0.083923
C     21.489418    18.804123    13.157650    -0.071056
C     20.276007    18.256650    12.820995    -0.175122
C     22.802122    12.647610    17.317382     0.605038
C     23.125216    14.142029    16.650796    -0.218554
C     22.824166    14.704235    15.373998     0.251001
C     23.039966    16.008511    14.941805    -0.241046
C     23.618334    16.926677    15.823993    -0.028899
C     23.954988    16.471018    17.076066    -0.123273
C     23.703101    15.165715    17.461776    -0.086860
C     21.690433    10.804426    17.024638    -0.080306
C     20.673201    10.088736    16.393459     0.090116
C     20.956574     9.257934    15.302592    -0.172374
C     19.922389     8.638515    14.661325    -0.071420
C     18.602409     8.807073    15.056529    -0.083122
C     18.326303     9.622459    16.132561    -0.069277
C     19.345956    10.242563    16.767498    -0.182501
C      1.548451    27.158975    17.318173     0.110484
C      1.466103    25.733762    16.737828    -0.071836
C      2.689205    27.851026    16.595412    -0.068691
C     24.542729    27.854452    17.143318    -0.067286
C     26.022557    27.097306    18.767255    -0.074362
C      5.249233    23.818631    18.223306     0.553894
C      3.960739    23.099173    17.673422    -0.170583
C      2.800612    23.647332    17.083978     0.238960
C     25.974117    22.903892    16.619148    -0.234612
C     26.150921    21.516365    16.423327    -0.028320
C      3.006479    20.951076    17.062220    -0.109175
C      4.006756    21.694516    17.657598    -0.084650
C      6.482022    25.644685    18.336052    -0.088919
C      6.524408    27.131224    17.988122     0.076242
C      5.877254    28.071658    18.797321    -0.170126
C      5.941923    29.393407    18.448798    -0.074434
C      6.610391    29.803842    17.346261    -0.086224
C      7.271591    28.895954    16.538050    -0.067792
C      7.191665    27.566669    16.864420    -0.175036
C      1.187582    28.066868    12.443592     0.515463
C      2.396150    28.820586    13.017212    -0.150095
C      2.960470    28.748639    14.304889     0.246909
C      4.091534    29.399577    14.744005    -0.246504
C      4.755158    30.197834    13.800500    -0.012552
C     12.281044     7.570292    12.578096    -0.110697
C      3.105792    29.718197    12.178540    -0.068894
C     -0.352798    26.237387    12.265572    -0.090267
C     -0.712706    25.198968    13.284044     0.086014
C     22.628640    25.259950    14.347021    -0.167732
C     22.348415    24.103676    15.045057    -0.074398
C     22.927268    22.907320    14.702863    -0.081197
C     23.787072    22.835375    13.647007    -0.068001
C     -0.139666    23.970407    12.959257    -0.184167
C     21.430481    25.274678    18.810771     0.531328
C     21.173753    26.345644    17.906035    -0.163342
C     22.120749    27.247023    17.382063     0.261495
C     21.757453    28.305313    16.596599    -0.249154
C     20.408411    28.620505    16.442315    -0.010296
C     19.495323    27.670819    16.815762    -0.113209
C     19.831977    26.651928    17.659576    -0.063539
C     14.781352    12.638489     0.460874    -0.090226
C     16.069845    12.822464     1.189371     0.084515
C     17.196066    12.256833     0.577971    -0.173311
C     18.394945    12.284926     1.216469    -0.072108
C     18.549951    12.854325     2.444807    -0.083923
C     17.452793    13.412761     3.083701    -0.071070
C     16.239382    13.394946     2.441246    -0.175122
C      2.618966    31.513411    19.611861     0.605044
C     -5.131195    18.768961     0.792782    -0.218549
C     -5.432248    17.382119     0.641267     0.250998
C     19.003349    16.355690     1.554707    -0.241040
C     19.581716    16.660603     2.790957    -0.028891
C     -4.301428    17.972758     3.022383    -0.123268
C     -4.553312    18.959445     2.084811    -0.086856
C      1.507280    32.181481    17.869244    -0.080299
C      0.490049    31.992709    16.933848     0.090108
C      0.773422    31.463395    15.668918    -0.172365
C     -0.260763    31.217752    14.811851    -0.071424
C     -1.580742    31.475729    15.155429    -0.083111
C     22.362951    31.999904    16.399591    -0.069282
C     -0.837196    32.239723    17.254086    -0.182505
C      9.621713    17.102431    14.861301     0.110487
C      9.539368    18.317632    13.917202    -0.071833
C     10.762465    17.382334    15.822015    -0.068698
C      8.396190    16.906121    15.551029    -0.067287
C      9.876021    15.878324    14.083354    -0.074368
C     13.322503    17.988738    11.515911     0.553864
C     12.034011    18.824681    11.167783    -0.170589
C     10.873882    19.061074    11.937225     0.238961
C      9.827587    19.835349    11.525801    -0.234632
C     10.004394    20.698700    10.422077    -0.028315
C     11.079754    20.428047     9.613076    -0.109177
C     12.080030    19.540715     9.959225    -0.084652
C     14.555289    16.978069    13.040948    -0.088997
C     14.597671    16.536115    14.502294     0.076256
C     13.950517    15.365110    14.912135    -0.170123
C     14.015182    15.006064    16.231065    -0.074439
C     14.683648    15.755671    17.137780    -0.086222
C     15.344850    16.909546    16.755630    -0.067779
C     15.264926    17.291545    15.441250    -0.175045
C      9.260837    20.869993    18.084846     0.515456
C     10.469404    19.996364    18.450776    -0.150060
C     11.033725    18.917177    17.744630     0.246908
C     12.164789    18.211422    18.088802    -0.246502
C     12.828411    18.629392    19.251865    -0.012543
C      4.207792     8.161858     0.267030    -0.110693
C     11.179043    20.273869    19.647465    -0.068904
C      7.720460    21.938904    16.589478    -0.090274
C      7.360555    21.576093    15.180945     0.086035
C      6.482103    20.625037    14.702270    -0.167741
C      6.201882    20.598658    13.351890    -0.074394
C      6.780737    21.493186    12.486911    -0.081202
C      7.640540    22.443556    12.952532    -0.068012
C      7.933598    22.471648    14.279373    -0.184173
C      5.283950    16.751954    12.483152     0.531340
C      5.027218    16.999995    13.863004    -0.163345
C      5.974211    17.003077    14.905608     0.261490
C      5.610913    17.154162    16.214845    -0.249152
C      4.261870    17.130180    16.564951    -0.010293
C     27.568584    17.281610    15.555776    -0.113207
C      3.685441    17.060292    14.251484    -0.063538
C      6.708076    16.121573    10.714821    -0.090224
C      7.996569    15.398688    10.509900     0.084512
C      9.122790    16.210992    10.325749    -0.173304
C     10.321670    15.643990    10.030829    -0.072112
C     10.476676    14.295519     9.909775    -0.083923
C      9.379518    13.463003    10.073949    -0.071057
C      8.166107    14.028291    10.379748    -0.175122
C     10.692222    12.938819    17.485512     0.605041
C     11.015316    12.768891    15.858014    -0.218566
C     10.714266    13.593529    14.732731     0.251009
C     10.930066    13.315682    13.387098    -0.241047
C     11.508434    12.092603    13.033036    -0.028898
C     11.845088    11.236103    14.053684    -0.123273
C     11.593201    11.554720    15.376965    -0.086859
C      9.580533    14.113933    18.935385    -0.080307
C      8.563301    15.018395    19.239602     0.090116
C      8.846674    16.378515    19.413666    -0.172374
C      7.812489    17.243578    19.629465    -0.071421
C      6.492509    16.817041    19.681091    -0.083122
C     30.436203    15.477478    19.512961    -0.069278
C      7.236056    14.617554    19.293403    -0.182501
C     17.694994    24.258424     7.380508     0.110486
C     17.612645    24.468436     8.904952    -0.071837
C     18.835746    23.286470     7.142555    -0.068697
C     16.469472    23.759257     6.865635    -0.067285
C     17.949303    25.544200     6.709373    -0.074364
C     -2.824022    26.712461     9.820766     0.553876
C     20.107283    26.595976    10.718777    -0.170581
C     18.947155    25.811424    10.538779     0.238952
C     17.900858    25.780589    11.415033    -0.234608
C     18.077662    26.304765    12.714578    -0.028321
C     19.153021    27.140707    12.884686    -0.109173
C     20.153300    27.284600    11.943159    -0.084655
C     -1.591233    25.897076     8.182982    -0.089026
C     -1.548848    24.852491     7.069567     0.076254
C     -2.195999    25.083062     5.850526    -0.170124
C     -2.131332    24.120359     4.880119    -0.074436
C     -1.462866    22.960317     5.075941    -0.086218
C     -0.801667    22.714330     6.266301    -0.067776
C     -0.881593    23.661616     7.254312    -0.175044
C     17.334114    19.582969     9.031544     0.515455
C     18.542683    19.702880     8.091994    -0.150053
C     19.107006    20.854014     7.510463     0.246908
C     20.238071    20.908831     6.727175    -0.246513
C     20.901693    19.692603     6.507617    -0.012550
C     20.354324    18.527765     6.934865    -0.110686
C     19.252323    18.527765     7.733976    -0.068920
C     15.793733    20.343538    10.704931    -0.090259
C     15.433827    21.744769    11.094993     0.086021
C     14.555376    22.634843    10.510692    -0.167765
C     14.275153    23.817495    11.163036    -0.074344
C     14.854005    24.119324    12.370209    -0.081224
C     15.713807    23.240899    12.960444    -0.068009
C     16.006866    22.077775    12.321352    -0.184173
C     13.357228    26.493198     8.266058     0.531328
C     13.100498    25.174192     7.790943    -0.163336
C     14.047492    24.269730     7.272311     0.261490
C     13.684195    23.060355     6.748537    -0.249128
C     12.335152    22.769145     6.552715    -0.010416
C     11.422065    23.567401     7.188444    -0.113193
C     11.758721    24.807610     7.648923    -0.063527
C     22.854604     5.499854     8.604296    -0.090230
C     24.143099     6.038763     8.080720     0.084516
C     25.269318     5.792091     8.876271    -0.173305
C     26.468199     6.331000     8.532693    -0.072104
C      2.403408     7.110071     7.425409    -0.083924
C     25.526052     7.384152     6.622341    -0.071078
C     24.312639     6.836678     6.958996    -0.175124
C     -5.454285    24.067600     2.462609     0.605042
C      2.942058     2.722063     3.129195    -0.218570
C      2.641005     3.284267     4.405993     0.251003
C      2.856804     4.588543     4.838186    -0.241051
C      3.435174     5.506710     3.955998    -0.028898
C      3.771830     5.051054     2.703925    -0.123280
C      3.519944     3.745751     2.318215    -0.086841
C     17.653824    22.224416     2.755353    -0.080310
C     16.636591    21.508725     3.386532     0.090130
C     16.919961    20.677921     4.477399    -0.172375
C     15.885774    20.058501     5.118666    -0.071422
C     14.565796    20.227060     4.723462    -0.083123
C     14.289692    21.042447     3.647430    -0.069271
C     15.309347    21.662553     3.012493    -0.182518
N      9.472371    13.566932     1.977999    -0.324520
N      4.848806    15.416964     6.879481    -0.347436
N      2.252451    13.943792     0.063296    -0.377682
N      5.621428    19.970114     0.820870    -0.360602
N     17.339753    20.276153    19.058021     0.757730
N     21.030853    20.766072    17.224416     0.745099
N     18.114792    23.671315    16.670181     0.737571
N     10.288584    22.083265     2.247403     0.762688
N     17.545626     6.349501     7.041677    -0.324538
N     12.922074     9.669292     2.988757    -0.347434
N     10.325702     4.502890     7.672659    -0.377685
N     13.694681     2.145812     2.074921    -0.360628
N      9.266501    29.206581    12.471284     0.757731
N     12.957596    27.373675    12.963806     0.745117
N     10.041534    25.441074    10.724909     0.737574
N     26.435091    13.744611    19.311601     0.762674
N     25.618894    14.343482    10.760315    -0.324514
N     20.995332     9.173659     9.911753    -0.347426
N     18.398971    15.813232    12.044037    -0.377687
N     21.767937    12.143989    16.884200    -0.360602
N      1.193232    19.037095     8.030676     0.757734
N      4.884329    20.380084     9.371760     0.745115
N      1.968261    19.407442    12.164892     0.737580
N     18.361839    32.691954    18.000979     0.762675
N      5.435726    24.986895    17.801992    -0.324538
N      0.812174    26.836936    12.900510    -0.347434
N     22.435602    25.363753    19.716695    -0.377685
N      1.584781    31.390075    18.959121    -0.360628
N     21.376401     8.856192     0.721970     0.757731
N      0.847696     9.346107     2.555575     0.745117
N     -2.068366    12.251349     3.109810     0.737574
N     14.325191    10.663274    17.532588     0.762674
N     13.508994    17.769474    12.738314    -0.324514
N      8.885432    21.089258    16.791234    -0.347426
N      6.289071    15.922864    12.107332    -0.377687
N      9.658037    13.565776    17.705070    -0.360601
N     13.303132    17.786608     7.308707     0.757734
N     16.994229    15.953703     6.816185     0.745115
N     14.078161    14.021098     9.055082     0.737580
N      6.251939     2.324650     0.468390     0.762675
N     -2.637529    25.763461     9.019676    -0.324521
N     16.958706    20.593637     9.868238    -0.347436
N     14.362351    27.233214     7.735954    -0.377682
N     -6.488472    23.563979     2.895791    -0.360602
N      5.229853     7.617115    11.749315     0.757729
N      8.920953     8.960105    10.408231     0.745099
N      6.004892     7.987468     7.615099     0.737571
N     -1.821316    21.271991     1.779012     0.762689
O      6.800926    13.621747     2.543707    -0.257855
O      6.277778    16.491700     4.631880    -0.246949
O      3.226086    15.584841     2.078877    -0.237037
O      6.086447    17.152920     0.580147    -0.264133
O     10.077866    11.810083     0.808210    -0.614909
O      4.589654    17.176552     8.394628    -0.630050
O      0.469872    12.786834     0.793375    -0.637736
O     15.428819    32.417530    19.725200    -0.579944
O     17.196858    21.178903    18.204515    -0.510812
O     10.223184     8.869896     0.070021    -0.513825
O     16.390336    19.491600    19.325051    -0.446337
O     21.415949    21.878149    17.642565    -0.509766
O     19.943384    20.286432    17.588368    -0.503145
O     21.677523    20.248748    16.263900    -0.432908
O     19.081162    22.890188    16.447063    -0.501334
O     17.841107    23.986848    17.868650    -0.523268
O     17.695791    24.428460    15.760301    -0.418988
O      9.278618    21.426503     1.920044    -0.521834
O     10.552581    23.147379     1.664684    -0.504638
O     11.102368    21.618015     3.065899    -0.413147
O     14.874183     6.812011     6.711351    -0.257854
O     14.351040     7.185447     3.181809    -0.246947
O     11.299342     5.427911     5.243676    -0.237041
O     14.159699     3.345935     4.635045    -0.264143
O     18.151119     6.214858     9.148048    -0.614913
O     12.662925    10.101655     0.707332    -0.630044
O      8.543125     5.713636     8.309574    -0.637738
O      7.355568    23.713696     1.622948    -0.579941
O      9.123603    28.016049    12.116233    -0.510819
O     18.296435     7.045659    12.063421    -0.513829
O      8.317084    29.830112    13.017212    -0.446335
O     13.342692    27.179764    11.791644    -0.509768
O     11.870127    27.928685    13.197210    -0.503164
O     13.604264    26.800505    13.892081    -0.432911
O     11.007903    25.638410    11.512944    -0.501340
O      9.767852    26.321212     9.852414    -0.523268
O      9.622531    24.274523    10.524142    -0.418988
O     17.351873     2.369531     0.264063    -0.521832
O     26.699087    12.707906    18.681410    -0.504626
O     27.248877    14.686074    19.305271    -0.413149
O     22.947450    13.826157    10.524933    -0.257857
O     22.424299    10.582768    11.966301    -0.246945
O     19.372605    13.247163    12.457438    -0.237039
O     22.232961    13.761060    14.564799    -0.264136
O      2.004592    16.234974     9.823733    -0.614911
O     20.736178     6.981708    10.678030    -0.630044
O     16.616396    15.759445    10.677041    -0.637731
O     23.502073    12.388604    18.211833    -0.579948
O      1.050334    19.324878     9.239234    -0.510811
O      2.149914    18.344360     7.646549    -0.513829
O      0.243817    19.198118     7.217719    -0.446341
O      5.269422    19.461917    10.125773    -0.509768
O      3.796861    20.304712     8.774404    -0.503164
O      5.530999    21.470577     9.404001    -0.432910
O      2.934632    19.991231    11.599976    -0.501331
O      1.694577    18.211770    11.838918    -0.523269
O      1.549258    19.816847    13.275539    -0.418992
O     25.425125    10.463881    17.595884    -0.521839
O     18.625833    32.664545    19.213888    -0.504619
O     19.175625    32.215741    17.188812    -0.413151
O      2.764283    25.041711    17.236284    -0.257854
O      2.241140    27.911668    15.148111    -0.246947
O     23.409242    27.004805    17.701114    -0.237041
O      2.049799    28.572881    19.199844    -0.264143
O      6.041219    23.230045    18.971781    -0.614913
O      0.553025    28.596527    11.385363    -0.630044
O     20.653025    24.206795    18.986616    -0.637738
O     -4.754332    20.997570     0.054791    -0.579941
O     21.233503     9.758940     1.575476    -0.510819
O      6.186535    20.289857    19.709970    -0.513829
O     20.426984     8.071640     0.454940    -0.446335
O      1.232792    10.458185     2.137426    -0.509768
O     -0.239773     8.866469     2.191623    -0.503164
O      1.494364     8.828781     3.516091    -0.432911
O     -1.101997    11.470222     3.332928    -0.501340
O     -2.342048    12.566884     1.911341    -0.523268
O     21.732431    13.008493     4.019690    -0.418988
O      5.241973    32.846466    17.859947    -0.521832
O     14.589187    11.727387    18.115307    -0.504626
O     15.138977    10.198025    16.714092    -0.413149
O     10.837550    18.231983    13.068640    -0.257857
O     10.314399    18.605413    16.598182    -0.246945
O      7.262705    16.847880    14.536315    -0.237039
O     10.123061    14.765903    15.144946    -0.264135
O     14.114492    17.634834    10.631943    -0.614910
O      8.626278    21.521616    19.072659    -0.630044
O      4.506496    17.133610    11.470417    -0.637731
O     11.392173    12.293704    18.157043    -0.579947
O     13.160234    16.596076     7.663758    -0.510811
O     14.259814    18.465640     7.716570    -0.513830
O     12.353717    18.410140     6.762779    -0.446342
O     17.379322    15.759790     7.988347    -0.509768
O     15.906761    16.508714     6.582781    -0.503164
O     17.640899    15.380535     5.887910    -0.432910
O     15.044532    14.218436     8.267047    -0.501331
O     13.804477    14.901235     9.927577    -0.523269
O     13.659158    12.854547     9.255849    -0.418992
O     13.315225    13.789491    19.515928    -0.521839
O      6.515933     1.287944     1.098581    -0.504619
O      7.065725     3.266113     0.474720    -0.413151
O     18.910826    25.246136     9.255058    -0.257855
O     18.387678    22.002750     7.813690    -0.246949
O     15.335986    24.667145     7.322553    -0.237037
O     18.196347    25.181046     5.215192    -0.264133
O     -2.032034    27.654951     9.956258    -0.614909
O     16.699554    18.401687     9.101961    -0.630049
O     12.579772    27.179424     9.102950    -0.637736
O      3.318919     0.968641     1.568158    -0.579944
O      5.086958     7.904899    10.540757    -0.510812
O     -1.886716    29.764333    12.133442    -0.513825
O     28.500236     7.778136    12.562272    -0.446337
O      9.306049     8.041940     9.654218    -0.509766
O      7.833484     8.884733    11.005587    -0.503145
O      9.567623    10.050599    10.375990    -0.432908
O      6.971262     8.571257     8.180015    -0.501334
O      5.731207     6.791796     7.941073    -0.523268
O      5.585891     8.396875     6.504452    -0.418988
O     -2.831282    21.883873     2.184107    -0.521834
O     -1.557319    21.244584     0.566103    -0.504638
O     -1.007532    20.795777     2.591179    -0.413147

The following XYZ coordinates are in angstroms. Other properties are in atomic units.
The sperically averaged electron density of each atom fit to a function of the form exp(a - br)
eigen_1, eigen_2 and eigen_3 are the three eigenvalues of traceless quadrupole moment tensor
  atom number  atomic symbol              X              Y              Z     net charge C6 coefficient C8 coefficient C10 coefficient fluctuating dipole atomic polarizability isotropic forcefield polarizability              a              b squared Pearson coefficient          <r^3>          <r^4>         wp_QDO          m_QDO          q_QDO       dipole_x       dipole_y       dipole_z         dipole            Qxy            Qxz            Qyz     Q(x^2-y^2)  Q(3z^2 - R^2)        eigen_1        eigen_2        eigen_3 static polarizability      alpha(xx)      alpha(xy)      alpha(xz)      alpha(yy)      alpha(yz)      alpha(zz) atomic spin moment
            1             Tb      19.347092      22.290295      18.824815       1.912078     162.963282 0.38358315E+04  0.13826324E+06                                20.708710                           17.784066       2.158454       2.375291                    0.999096      79.548750     193.231208       0.549573       0.309196      -1.288717       0.038549       0.035922       0.064009       0.082907       0.016075       0.025833       0.032052       0.013488       0.083370      -0.037042      -0.020833       0.057875             23.420622      24.023741      -0.768432      -1.521829      23.784273      -1.572721      22.453852          -0.000003
            2             Tb      11.273839      27.997550      10.843589       1.912089     162.883138 0.38334968E+04  0.13816058E+06                                20.703615                           17.779828       2.158591       2.375334                    0.999096      79.548078     193.228182       0.549573       0.309237      -1.288651       0.038546       0.037474      -0.063109       0.082903       0.014463      -0.026907      -0.037109       0.005098       0.058277      -0.037177      -0.020948       0.058126             23.414716      24.017569      -0.933437       1.426063      24.142291       1.361911      22.084288          -0.000003
            3             Tb       3.200567      18.231985       9.891578       1.912079     162.960828 0.38357568E+04  0.13825992E+06                                20.708535                           17.783909       2.158418       2.375281                    0.999096      79.548705     193.230869       0.549574       0.309197      -1.288716       0.038550      -0.073394      -0.000902       0.082907      -0.030405       0.000858       0.004730      -0.050607      -0.108873      -0.036952      -0.020913       0.057865             23.420428      24.023510       1.702320       0.095276      21.424409       0.210353      24.813366          -0.000003
            4             Tb      -0.836061      10.870333       0.955176       1.912089     162.883150 0.38334968E+04  0.13816058E+06                                20.703615                           17.779828       2.158591       2.375334                    0.999096      79.548075     193.228170       0.549574       0.309237      -1.288651       0.038546       0.035917      -0.064008       0.082903       0.016071      -0.025979      -0.032276       0.013470       0.083394      -0.037177      -0.020948       0.058126             23.414717      24.017567      -0.768296       1.521410      23.778239       1.572098      22.448345          -0.000003
            5             Tb      15.310467      16.577574       8.936402       1.912079     162.960821 0.38357571E+04  0.13825993E+06                                20.708535                           17.783910       2.158418       2.375281                    0.999096      79.548709     193.230882       0.549574       0.309197      -1.288716       0.038550       0.037478       0.063110       0.082907       0.014459       0.026761       0.036894       0.005102       0.058252      -0.036953      -0.020913       0.057866             23.420428      24.023513      -0.933673      -1.426610      24.148298      -1.362284      22.089472          -0.000004
            6             Tb       7.237192       6.812008       9.888413       1.912078     162.963263 0.38358311E+04  0.13826323E+06                                20.708711                           17.784067       2.158452       2.375290                    0.999096      79.548758     193.231248       0.549572       0.309196      -1.288717       0.038549      -0.073394       0.000895       0.082907      -0.030410      -0.001005      -0.004944      -0.050592      -0.108868      -0.037042      -0.020833       0.057874             23.420623      24.023740       1.702156      -0.095432      21.424439      -0.210275      24.813691          -0.000003
            7             Tb      16.871270       0.000000       0.000000       1.873775     168.587498 0.39673390E+04  0.14406470E+06                                21.008173                           17.967262       2.234890       2.394278                    0.999034      80.106520     194.648489       0.552780       0.305138      -1.294318      -0.041849       0.000003       0.000001       0.041849       0.000048      -0.000069      -0.000117       0.034841      -0.034561      -0.011727      -0.011454       0.023181             23.835670      21.547191       0.000009       0.000018      24.979877      -0.000024      24.979943           0.000009
            8             Tb       4.761370       0.000000       0.000000       1.873775     168.587521 0.39673395E+04  0.14406472E+06                                21.008175                           17.967263       2.234891       2.394278                    0.999034      80.106525     194.648506       0.552780       0.305138      -1.294318      -0.041849      -0.000003      -0.000002       0.041849       0.000035      -0.000076      -0.000119       0.034837      -0.034571      -0.011727      -0.011454       0.023181             23.835673      21.547194      -0.000020      -0.000001      24.979909      -0.000044      24.979917           0.000009
            9              H       8.961332      13.923234       2.571399       0.298208       0.627346 0.39833456E+01  0.33208183E+02                                 1.268396                            1.214050      -1.096802       2.455250                    0.999953       2.601787       6.954642       0.529484       1.387574      -0.687225      -0.009044       0.016300       0.025179       0.031328       0.005046      -0.010839       0.008444      -0.016222       0.024867      -0.019719       0.003541       0.016178              1.288478       1.405488      -0.137948      -0.272299       1.237948       0.169834       1.221997           0.000001
           10              H       5.277497      15.016123       6.248499       0.298154       0.640714 0.42018189E+01  0.35587971E+02                                 1.295607                            1.253897      -1.206064       2.401976                    0.999741       2.689237       7.304094       0.515374       1.403195      -0.683616       0.018435      -0.020449      -0.020920       0.034578      -0.002531      -0.013269       0.011814       0.004237      -0.021257      -0.019430       0.000713       0.018717              1.310109       1.205325      -0.012002      -0.229608       1.237153       0.185440       1.487848           0.000001
           11              H      10.679312      26.107193      19.596037       0.306712       0.623839 0.41541702E+01  0.34935920E+02                                 1.263375                            1.242798      -1.115173       2.464308                    0.999837       2.510128       6.700152       0.522360       1.394274      -0.687614       0.012626       0.033582      -0.016745       0.039592       0.003893      -0.016528      -0.005157      -0.034953      -0.030275      -0.027840       0.003175       0.024665              1.258286       1.235207       0.181147      -0.070852       1.404684      -0.035530       1.134968           0.000003
           12              H       4.996557      19.421955       0.599334       0.318070       0.613819 0.39865596E+01  0.33247842E+02                                 1.263148                            1.228023      -1.143484       2.464731                    0.999803       2.457422       6.574002       0.517720       1.418554      -0.683315      -0.032250      -0.017674      -0.009369       0.037951       0.014996       0.002054       0.016571       0.018706      -0.005201      -0.025322       0.002053       0.023269              1.264895       1.311008       0.226518       0.014341       1.361948       0.086268       1.121729           0.000005
           13              H       4.715601      13.851288       2.715793       0.108379       0.979495 0.76864825E+01  0.75637490E+02                                 1.700966                            1.676019      -1.154157       2.324872                    0.995104       3.794183      11.071997       0.454187       1.370445      -0.688344      -0.031283      -0.017893      -0.013904       0.038628       0.009975       0.002226       0.011085      -0.000324      -0.007593      -0.013735      -0.002654       0.016390              1.711716       1.872172       0.194265       0.194934       1.761672       0.090661       1.501303           0.000000
           14              H       5.473680      14.337778       4.009404       0.107180       1.087143 0.85841653E+01  0.86493612E+02                                 1.800908                            1.753729      -1.155732       2.325943                    0.994097       3.785675      11.035287       0.452441       1.343563      -0.694500      -0.001015       0.001265       0.034339       0.034377      -0.009978       0.004559      -0.004387       0.009674       0.031344      -0.016379       0.001584       0.014796              1.821295       1.443979       0.020688      -0.089316       1.630296       0.130378       2.389610           0.000001
           15              H       6.868744      17.321819       2.828539       0.106031       0.986122 0.77576126E+01  0.76514745E+02                                 1.709896                            1.684749      -1.157145       2.323309                    0.994941       3.802444      11.109607       0.452601       1.372062      -0.688129       0.003920       0.034390      -0.014910       0.037688       0.001179      -0.005153      -0.002203      -0.022177      -0.026060      -0.012991      -0.002765       0.015757              1.721800       1.477467       0.122795       0.039372       2.042056      -0.173206       1.645877           0.000001
           16              H       7.546897      15.920588       3.099525       0.106669       1.081596 0.85347780E+01  0.85899344E+02                                 1.797406                            1.750554      -1.167507       2.320940                    0.993923       3.789993      11.053141       0.451979       1.346450      -0.693907       0.029152      -0.019553      -0.002220       0.035173      -0.010902       0.004779      -0.002818       0.008672       0.018911      -0.014891       0.001794       0.013097              1.818683       2.110332      -0.363425      -0.100739       1.838364       0.171259       1.507354           0.000001
           17              H       4.391059      17.284134       2.169865       0.104606       1.120183 0.89434251E+01  0.90979657E+02                                 1.833336                            1.786142      -1.188578       2.307770                    0.994082       3.827368      11.185300       0.450097       1.337701      -0.695735       0.003682       0.028267      -0.018158       0.033798       0.000008       0.013228      -0.006851      -0.004575      -0.008050      -0.016375       0.002580       0.013795              1.853376       1.634608       0.072958      -0.138409       2.228304      -0.376830       1.697215           0.000002
           18              H       4.209408      16.609212       3.580178       0.099090       1.043952 0.82862418E+01  0.83050060E+02                                 1.771285                            1.735961      -1.198404       2.296739                    0.994285       3.907454      11.491719       0.448095       1.363810      -0.689472      -0.003701       0.003834       0.035355       0.035754       0.004295      -0.011718       0.002097       0.000817       0.022284      -0.013289      -0.001678       0.014967              1.787658       1.716875      -0.046203      -0.111991       1.481277       0.132942       2.164823           0.000001
           19              H       5.071636      15.307337       0.545928       0.108174       1.071686 0.84740340E+01  0.85199010E+02                                 1.789502                            1.746287      -1.192823       2.307560                    0.993851       3.814417      11.145547       0.451429       1.349499      -0.693000      -0.028280      -0.013155      -0.015251       0.034719       0.000406       0.011311      -0.007003      -0.001858       0.003724      -0.013464       0.000160       0.013304              1.807577       2.093686       0.328462       0.222240       1.601912       0.174885       1.727134           0.000001
           20              H       6.614437      15.129185       0.822848       0.104254       1.029530 0.81553800E+01  0.81486147E+02                                 1.759203                            1.726377      -1.219477       2.289001                    0.994307       3.897297      11.477379       0.447310       1.370434      -0.688027       0.028975      -0.021240      -0.005467       0.036340      -0.003448      -0.007469       0.005307       0.014316      -0.023922      -0.012383      -0.002739       0.015122              1.774440       1.947904      -0.317400      -0.159091       1.731107       0.004271       1.644309           0.000001
           21              H       4.972329      11.884768       3.344796       0.125447       0.976077 0.70603745E+01  0.68055165E+02                                 1.692834                            1.603917      -1.269051       2.273744                    0.995840       3.718542      10.759826       0.465056       1.366367      -0.688462      -0.032268       0.007772       0.000847       0.033201      -0.001815       0.000046      -0.003826       0.002267      -0.040303      -0.014179       0.005142       0.009037              1.730561       2.029182      -0.322730      -0.253776       1.738607       0.050799       1.423896          -0.000000
           22              H       5.388907       9.592778       3.888746       0.122460       0.988480 0.67502288E+01  0.63669850E+02                                 1.657819                            1.533110      -0.800497       2.510013                    0.999541       3.337443       9.232202       0.497314       1.305749      -0.703635      -0.021578      -0.022853       0.031943       0.044814       0.000479      -0.015127      -0.008183      -0.009171      -0.022476      -0.020957       0.005024       0.015932              1.724541       1.720430       0.289690      -0.361547       1.748274      -0.340786       1.704921           0.000002
           23              H       7.101248       8.602667       2.684145       0.105568       0.984040 0.68290981E+01  0.64676631E+02                                 1.653388                            1.539910      -0.889975       2.450204                    0.998617       3.483397       9.692515       0.496665       1.302143      -0.703300       0.000086      -0.035275      -0.005754       0.035742       0.005008      -0.013374       0.002913      -0.011093      -0.032022      -0.020675       0.007501       0.013174              1.723584       1.412393      -0.067172       0.014241       2.411664      -0.085322       1.346695           0.000001
           24              H       8.762728       9.836025       1.726793       0.112089       1.002046 0.72343979E+01  0.70598296E+02                                 1.764425                            1.655367      -1.316758       2.252778                    0.993318       3.890809      11.561642       0.441872       1.420422      -0.677568       0.026209      -0.022864      -0.016479       0.038487      -0.005631      -0.001486      -0.000201      -0.005053      -0.021943      -0.007693      -0.002160       0.009853              1.817315       2.102138      -0.335682      -0.323432       1.738337       0.173466       1.611471           0.000001
           25              H      10.484761      14.132222       0.480654       0.109910       0.972480 0.74077230E+01  0.72453408E+02                                 1.720369                            1.663125      -1.201023       2.308524                    0.993448       3.804425      11.183341       0.447235       1.400219      -0.682490      -0.008736      -0.002460      -0.036756       0.037860       0.006809       0.003276      -0.003178       0.019873       0.029301      -0.017521       0.006071       0.011450              1.749511       1.468152       0.017369      -0.167817       1.539282       0.035046       2.241100           0.000001
           26              H      11.339718      13.810177       1.750529       0.101141       1.081101 0.83655812E+01  0.83343121E+02                                 1.771896                            1.710790      -0.921822       2.433611                    0.996734       3.644871      10.398437       0.468602       1.311985      -0.702047       0.025168      -0.015517       0.013271       0.032409      -0.002457       0.000276      -0.008699       0.016114      -0.009511      -0.013802       0.003529       0.010273              1.807355       2.189087      -0.330457       0.144171       1.749363      -0.095310       1.483616           0.000003
           27              H       9.448155      16.383100       0.221536       0.112915       0.927876 0.68616679E+01  0.65448446E+02                                 1.620004                            1.571503      -1.006071       2.399795                    0.997647       3.584286      10.204003       0.475778       1.349684      -0.692912      -0.015784      -0.007337      -0.029255       0.034041       0.001009       0.008191       0.002512      -0.023619       0.002757      -0.016191       0.003865       0.012326              1.617578       1.566383       0.043884       0.286964       1.449312       0.170439       1.837038          -0.000000
           28              H       9.554723      18.606569       0.797134       0.099724       1.028707 0.74005976E+01  0.72018299E+02                                 1.741735                            1.634196      -1.148709       2.326122                    0.995089       3.737857      10.788666       0.465112       1.353234      -0.691665      -0.011765       0.028160      -0.021554       0.037363      -0.005211       0.007883      -0.000319      -0.021521       0.003189      -0.015930       0.003999       0.011931              1.785716       1.620884      -0.332826       0.298348       2.004143      -0.394592       1.732122           0.000003
           29              H      10.659144      19.284914       2.652497       0.101354       1.056734 0.73260428E+01  0.70829733E+02                                 1.740321                            1.599023      -1.196541       2.292035                    0.996978       3.724200      10.575727       0.484048       1.308793      -0.700248       0.001122       0.031849       0.006301       0.032486      -0.001195       0.009544      -0.003486      -0.007660       0.018070      -0.011946      -0.000312       0.012259              1.815555       1.401505       0.030635       0.040798       2.599810       0.218702       1.445349           0.000004
           30              H      11.792628      17.756919       3.981712       0.113303       1.038289 0.71000478E+01  0.67597045E+02                                 1.687046                            1.551853      -0.854327       2.471766                    0.999352       3.391141       9.323453       0.505788       1.271953      -0.710607       0.020778       0.012211       0.029227       0.037882      -0.002629       0.013717       0.002223      -0.019626      -0.019455      -0.020595       0.007177       0.013418              1.754252       1.703595       0.215536       0.492811       1.522577       0.312273       2.036586           0.000005
           31              H      11.637620      15.519746       3.469410       0.112744       1.046952 0.76808194E+01  0.73475451E+02                                 1.606220                            1.547802      -0.819425       2.486814                    0.999521       3.210157       8.426803       0.547416       1.169646      -0.736549       0.016233      -0.018852       0.025448       0.035588      -0.000647       0.014790      -0.000530      -0.018026       0.007840      -0.019997       0.007573       0.012424              1.603237       1.478436      -0.235388       0.245326       1.755995      -0.225160       1.575281           0.000011
           32              H       8.435764      17.893959       4.159732       0.130434       0.986802 0.71100608E+01  0.68657174E+02                                 1.701291                            1.605889      -1.397622       2.215475                    0.994231       3.757852      10.884793       0.466342       1.360156      -0.689218       0.013659       0.000743      -0.029241       0.032283       0.009874      -0.001484       0.003063      -0.000968       0.022767      -0.014149       0.005538       0.008611              1.742065       1.601968       0.062155      -0.262664       1.399194       0.193625       2.225032           0.000001
           33              H       9.610423      19.165001       5.767845       0.113787       0.991201 0.68117612E+01  0.64217420E+02                                 1.643503                            1.526718      -0.760964       2.524119                    0.999708       3.319612       9.097557       0.506318       1.283185      -0.708675       0.040806       0.013376      -0.005745       0.043325       0.013345      -0.004456       0.007364       0.016914       0.004620      -0.020003       0.004963       0.015041              1.705137       2.140929       0.368625      -0.146598       1.519177      -0.039210       1.455305           0.000003
           34              H       8.627097      19.617230       7.777492       0.112322       0.977205 0.67090044E+01  0.63119393E+02                                 1.633517                            1.517081      -0.824721       2.483105                    0.999418       3.405966       9.378238       0.506070       1.286444      -0.706985       0.012006       0.025995       0.019935       0.034890       0.013015      -0.010144       0.008011      -0.001536       0.001418      -0.021007       0.008001       0.013006              1.705175       1.583550       0.341382       0.325417       1.749668       0.369679       1.782306           0.000002
           35              H       6.839674      18.418132       8.473748       0.109736       0.981366 0.70191000E+01  0.67791754E+02                                 1.724774                            1.619004      -1.206244       2.305024                    0.994943       3.781182      11.076091       0.452861       1.400380      -0.681886      -0.008907       0.007566       0.036629       0.038448       0.006855       0.001709       0.003302      -0.006418       0.027232      -0.012113       0.001274       0.010839              1.779728       1.564107       0.020597      -0.279054       1.439787       0.065348       2.335290           0.000001
           36              H       2.969349      15.464927       7.635077       0.117637       0.971425 0.72924892E+01  0.71192410E+02                                 1.729026                            1.658800      -1.253601       2.284933                    0.993222       3.834715      11.337095       0.443409       1.414958      -0.679318      -0.030082       0.023415      -0.001516       0.038151      -0.006679      -0.002774      -0.012538       0.004954      -0.017819      -0.017431       0.004941       0.012489              1.765236       1.997964      -0.365058      -0.235995       1.742431       0.184564       1.555314           0.000001
           37              H       3.906654      14.416572       8.366936       0.112830       1.024975 0.78057934E+01  0.76354125E+02                                 1.706712                            1.651943      -0.867892       2.469789                    0.997642       3.495502       9.848822       0.477624       1.311005      -0.702888       0.007402      -0.014759       0.029109       0.033465       0.002145       0.001720      -0.009302       0.010434       0.015557      -0.013121       0.003046       0.010075              1.736344       1.438941      -0.015758       0.074584       1.544499      -0.180022       2.225592           0.000003
           38              H       2.051421      14.646117       5.188292       0.112179       0.919905 0.67452509E+01  0.63898550E+02                                 1.595106                            1.545946      -0.919887       2.438031                    0.998514       3.521213       9.906429       0.486622       1.328684      -0.697428      -0.016658       0.028618      -0.007814       0.034023      -0.000966       0.011418       0.006446      -0.015040      -0.014711      -0.017425       0.004273       0.013152              1.592082       1.459274      -0.285987       0.092565       1.844849      -0.168176       1.472123          -0.000000
           39              H       1.571869      12.717283       4.019294       0.104023       0.998571 0.71129962E+01  0.68627394E+02                                 1.717916                            1.610191      -1.127231       2.341145                    0.995293       3.697375      10.671925       0.464438       1.366890      -0.689022      -0.028801      -0.003003      -0.027500       0.039934      -0.003279       0.012669       0.004920      -0.007637       0.002998      -0.016244       0.004530       0.011713              1.765009       1.805523       0.005923       0.551847       1.450396       0.015670       2.039109           0.000000
           40              H       2.547925      10.723355       4.585002       0.104944       1.039875 0.72085841E+01  0.69386943E+02                                 1.722126                            1.586981      -1.077082       2.350912                    0.997820       3.664675      10.370971       0.485683       1.310162      -0.700328      -0.007742      -0.028454      -0.016344       0.033714      -0.006883       0.009516      -0.002978      -0.005587      -0.011332      -0.012311      -0.001030       0.013341              1.791510       1.482329       0.253795       0.197584       2.157770       0.487139       1.734429           0.000001
           41              H       3.986579      10.603443       6.375091       0.110122       1.047519 0.71610923E+01  0.68388052E+02                                 1.701882                            1.561406      -0.939762       2.429558                    0.998706       3.437315       9.493810       0.502367       1.276686      -0.709286       0.013175      -0.031646       0.009275       0.035512       0.000996       0.012754       0.004546      -0.019371       0.008413      -0.018746       0.004848       0.013898              1.771678       1.506707      -0.385569       0.114510       2.352545      -0.257344       1.455781           0.000003
           42              H       4.497616      12.508295       7.530243       0.110069       1.048107 0.77392372E+01  0.74244123E+02                                 1.611554                            1.556638      -0.830814       2.478668                    0.999460       3.246781       8.561152       0.543793       1.174108      -0.735160       0.024708      -0.008533       0.023947       0.035451      -0.004897       0.015451       0.000326      -0.013018      -0.009309      -0.020026       0.006602       0.013424              1.608708       1.547476      -0.026094       0.375082       1.475240       0.038683       1.803407           0.000009
           43              H       2.225807      17.393765       3.613804       0.127329       0.985117 0.71575908E+01  0.69219904E+02                                 1.702593                            1.614272      -1.307652       2.258439                    0.995295       3.724824      10.791387       0.463900       1.365268      -0.688686       0.018270       0.015526       0.022227       0.032694      -0.001431       0.003341       0.008528       0.012938      -0.001078      -0.012852       0.004423       0.008428              1.739283       1.978704       0.304427       0.210961       1.747660       0.276568       1.491483           0.000001
           44              H      -0.046010      18.024147       3.681056       0.118983       1.005212 0.69229035E+01  0.65709924E+02                                 1.675511                            1.551953      -0.819234       2.499839                    0.999369       3.369740       9.349798       0.494610       1.304669      -0.703805      -0.012511       0.039980       0.008289       0.042704      -0.002062      -0.004000       0.010787      -0.004315      -0.045811      -0.019644       0.004653       0.014991              1.739926       1.561203      -0.277756      -0.106949       2.180047       0.331424       1.478529           0.000003
           45              H      -1.554904      16.300873       3.299302       0.108054       0.980979 0.67843914E+01  0.64074317E+02                                 1.643066                            1.529763      -0.790775       2.496016                    0.999514       3.449618       9.549329       0.501377       1.293507      -0.705279      -0.031016      -0.005163       0.022247       0.038517       0.006422      -0.013120       0.013200       0.006191      -0.012592      -0.023030       0.007962       0.015068              1.711026       2.282411      -0.145919      -0.278943       1.350494       0.068715       1.500173           0.000002
           46              H      -1.022067      14.738621       1.705035       0.115722       0.970483 0.69231794E+01  0.66675831E+02                                 1.718764                            1.613399      -1.226709       2.302878                    0.994476       3.738041      10.955708       0.451059       1.409969      -0.680314      -0.032180      -0.016533      -0.015941       0.039535       0.001838       0.003716       0.007186       0.023053      -0.001384      -0.014878       0.001453       0.013425              1.776166       1.973497       0.317953       0.346721       1.675312       0.271344       1.679689           0.000001
           47              H       2.790129      12.008106       0.267030       0.119672       0.941283 0.72361413E+01  0.70246472E+02                                 1.676777                            1.641459      -1.085109       2.373721                    0.995064       3.662503      10.668562       0.451860       1.396319      -0.684087       0.005078      -0.024545       0.029256       0.038525      -0.005019       0.002147      -0.003315      -0.014645       0.027188      -0.013462       0.002248       0.011214              1.689706       1.549479      -0.027995       0.001119       1.802886      -0.275394       1.716754           0.000000
           48              H      10.071394      23.705573      18.715827       0.104437       1.048619 0.79187918E+01  0.78187196E+02                                 1.761968                            1.684329      -0.972910       2.408119                    0.996515       3.714763      10.715322       0.461746       1.343465      -0.694592      -0.023651      -0.011090      -0.022901       0.034740      -0.002605       0.012729       0.004972      -0.006484       0.008224      -0.015668       0.002779       0.012890              1.817011       2.023676       0.315237       0.378713       1.680659       0.297886       1.746700           0.000002
           49              H       5.013506      11.864214       0.263074       0.108261       0.922451 0.68231962E+01  0.64987836E+02                                 1.612348                            1.565570      -1.002577       2.397400                    0.997795       3.605493      10.255834       0.477390       1.347064      -0.693272       0.000901      -0.015905       0.029092       0.033168      -0.005207      -0.005481      -0.007673       0.013759       0.008490      -0.014760       0.004935       0.009825              1.611824       1.445092       0.038532      -0.012665       1.461991      -0.270661       1.928389          -0.000001
           50              H      15.097002      23.321861      18.976923       0.099855       1.008677 0.72206046E+01  0.69917219E+02                                 1.728784                            1.621555      -1.124072       2.341029                    0.995169       3.719176      10.748994       0.463206       1.365593      -0.689288       0.030275      -0.018928       0.012741       0.037910      -0.004776      -0.000545      -0.009327       0.018861      -0.003935      -0.015797       0.004269       0.011528              1.773888       2.160239      -0.354810       0.338233       1.536738      -0.199238       1.624687           0.000001
           51              H      15.348891      24.287993      16.927716       0.101045       1.087914 0.76107718E+01  0.74133665E+02                                 1.761525                            1.620748      -1.188844       2.297845                    0.996647       3.707843      10.497398       0.485832       1.294295      -0.703656       0.031830      -0.001096      -0.015066       0.035233      -0.008500      -0.000771      -0.008872       0.006536       0.009527      -0.014311       0.003131       0.011180              1.832837       2.434230      -0.033509      -0.452562       1.391491      -0.008527       1.672792           0.000002
           52              H      13.500922      25.213012      15.851685       0.116560       1.034270 0.70050578E+01  0.66769204E+02                                 1.710266                            1.561084      -0.945087       2.432171                    0.998523       3.465140       9.673963       0.492572       1.304584      -0.702941       0.006144       0.015081      -0.035931       0.039449      -0.001357      -0.006530      -0.007302       0.028664       0.018403      -0.019802       0.003790       0.016012              1.791012       1.406005       0.050165      -0.128416       1.527340      -0.429833       2.439691           0.000003
           53              H      11.468880      25.199307      16.915848       0.110472       1.060864 0.78289458E+01  0.75390590E+02                                 1.632618                            1.572481      -0.774269       2.505771                    0.999697       3.249216       8.609639       0.537024       1.184400      -0.732885      -0.024133       0.015158      -0.020101       0.034875      -0.005538      -0.002275      -0.011930       0.021571       0.017430      -0.020603       0.009095       0.011508              1.629504       1.904578      -0.212009       0.243128       1.406114      -0.163784       1.577820           0.000011
           54              H      14.731286      26.898599      18.434952       0.126230       0.995529 0.72354258E+01  0.70191685E+02                                 1.712082                            1.620369      -1.403215       2.210685                    0.993904       3.799931      11.041401       0.463970       1.360802      -0.688960      -0.006782      -0.031670       0.002789       0.032508       0.000732      -0.010071      -0.001848      -0.014582       0.008224      -0.014538       0.004888       0.009650              1.748792       1.416638       0.288902      -0.132665       2.214533      -0.159130       1.615205           0.000001
           55              H      15.695237      27.422778      16.352119       0.117459       0.982846 0.67639141E+01  0.63755619E+02                                 1.643633                            1.529029      -0.786861       2.514357                    0.999588       3.330668       9.174736       0.501327       1.296178      -0.705767       0.004355      -0.029366      -0.029679       0.041978       0.003834      -0.010721       0.005893      -0.021718       0.019751      -0.019955       0.005960       0.013995              1.702086       1.389557      -0.084789      -0.134894       1.828598       0.437688       1.888102           0.000002
           56              H      16.288624      29.622266      15.952563       0.105665       0.991788 0.68471204E+01  0.64773459E+02                                 1.649283                            1.531991      -0.904404       2.439949                    0.998743       3.471268       9.596721       0.503711       1.285393      -0.706850       0.016466       0.007184      -0.030005       0.034972       0.003652      -0.014779       0.005589      -0.020931       0.005986      -0.022156       0.008369       0.013787              1.722484       1.473167       0.045815      -0.360742       1.443727      -0.231240       2.250559           0.000003
           57              H      15.857511      31.249611      17.461776       0.098231       1.011384 0.73535778E+01  0.71806237E+02                                 1.753598                            1.652102      -1.208106       2.296981                    0.994595       3.860484      11.346177       0.450647       1.391894      -0.683373       0.011191       0.033164      -0.011501       0.036843      -0.000455      -0.007421      -0.003941      -0.010600       0.014823      -0.011495       0.001491       0.010004              1.805014       1.471558       0.156998      -0.069910       2.353772      -0.222962       1.589713           0.000003
           58              H       5.478532      21.676258       1.600201       0.089858       1.100938 0.84300158E+01  0.84310267E+02                                 1.803731                            1.722962      -0.989074       2.400173                    0.995598       3.755815      10.804152       0.463767       1.320548      -0.699544      -0.009237       0.027870      -0.012578       0.031941      -0.004563       0.008482      -0.000879      -0.022770       0.004367      -0.016705       0.004423       0.012283              1.858365       1.459079       0.028711      -0.072622       2.504099      -0.270406       1.611918           0.000006
           59              H       6.386773      20.682719       2.383489       0.103671       0.965477 0.74582974E+01  0.72638393E+02                                 1.680040                            1.644878      -0.965545       2.420930                    0.996125       3.645574      10.487612       0.462296       1.360376      -0.691539       0.029609      -0.010081       0.019944       0.037096      -0.007249       0.006076       0.006307       0.008017      -0.000889      -0.013648       0.004441       0.009206              1.691599       1.932228       0.020470       0.219076       1.462314       0.003260       1.680254           0.000003
           60              H       5.686817      19.863905       4.363466       0.110834       0.946192 0.70385748E+01  0.67593734E+02                                 1.642648                            1.592283      -1.040186       2.381270                    0.997331       3.633652      10.394471       0.472169       1.350788      -0.692470       0.029342      -0.004994       0.014996       0.033328      -0.000261      -0.001010      -0.005151       0.020666       0.023303      -0.015374       0.006148       0.009226              1.641375       2.015496      -0.119234       0.194892       1.438329      -0.097148       1.470301           0.000001
           61              H       3.962366      19.445933       5.807405       0.104834       1.003715 0.71303998E+01  0.68820586E+02                                 1.723663                            1.611971      -1.057884       2.374904                    0.996208       3.680054      10.615434       0.464376       1.366570      -0.689230       0.007099      -0.011604       0.037500       0.039891      -0.000930       0.001355      -0.009065       0.015920       0.019893      -0.015069       0.004232       0.010837              1.775581       1.477400      -0.059221       0.108367       1.514640      -0.387739       2.334704           0.000001
           62              H       1.768053      19.877608       5.225874       0.107514       1.050408 0.73159143E+01  0.70674733E+02                                 1.735756                            1.601051      -1.068387       2.360259                    0.997662       3.641297      10.320566       0.482545       1.313932      -0.699885      -0.026635      -0.005148       0.022253       0.035088      -0.004440       0.004696      -0.003477       0.022222       0.013062      -0.014503       0.001440       0.013063              1.806277       1.995436       0.116413      -0.547316       1.450469      -0.159954       1.972925           0.000003
           63              H       1.303036      20.764942       3.131173       0.113875       1.045733 0.70314511E+01  0.66988787E+02                                 1.710123                            1.553470      -1.009180       2.397639                    0.997932       3.488431       9.691682       0.499524       1.287041      -0.706325      -0.035161       0.007583      -0.007481       0.036739      -0.002304      -0.007676      -0.011232       0.018228       0.014518      -0.018519       0.003445       0.015074              1.796713       2.557093      -0.264885       0.237587       1.416130      -0.075276       1.416917           0.000007
           64              H       3.003268      21.165785       1.689211       0.108479       1.027118 0.75453483E+01  0.71919612E+02                                 1.589057                            1.536393      -0.771990       2.506384                    0.999707       3.223906       8.470893       0.547749       1.173159      -0.735378      -0.013685       0.012852      -0.027424       0.033235      -0.004146       0.000152      -0.010174       0.028504       0.013730      -0.021080       0.008034       0.013046              1.584160       1.448899      -0.066880       0.070054       1.412021      -0.304255       1.891559           0.000015
           65              H      17.034590       6.685249       6.436409       0.298209       0.627401 0.39837691E+01  0.33212543E+02                                 1.268466                            1.214112      -1.096799       2.455249                    0.999953       2.601810       6.954754       0.529473       1.387568      -0.687227      -0.009043       0.013656      -0.026702       0.031325      -0.011900       0.001044      -0.006100      -0.012138       0.037127      -0.019717       0.003531       0.016186              1.288551       1.405571      -0.166861       0.255642       1.078956      -0.078018       1.381125           0.000001
           66              H      13.350763       9.323266       3.651386       0.298149       0.640800 0.42024976E+01  0.35594902E+02                                 1.295684                            1.253967      -1.206161       2.401925                    0.999741       2.689309       7.304240       0.515382       1.403124      -0.683629       0.018434      -0.007892       0.028170       0.034578      -0.010218       0.008821      -0.002230       0.020863       0.028623      -0.019434       0.000717       0.018717              1.310189       1.205392      -0.192866       0.125212       1.264654      -0.201297       1.460521           0.000001
           67              H       2.606060      26.757001       7.152445       0.306712       0.623594 0.41520974E+01  0.34914298E+02                                 1.263041                            1.242481      -1.115180       2.464305                    0.999837       2.510029       6.699590       0.522429       1.394258      -0.687612       0.012627      -0.031293      -0.020711       0.039593      -0.016254       0.004888       0.016696      -0.014951       0.029740      -0.027832       0.003172       0.024660              1.257952       1.234882      -0.151859      -0.121396       1.232845       0.134493       1.306130           0.000003
           68              H      13.069810       2.228035       2.660409       0.318080       0.613868 0.39869601E+01  0.33251944E+02                                 1.263213                            1.228085      -1.143465       2.464749                    0.999804       2.457385       6.573931       0.517708       1.418555      -0.683317      -0.032250       0.000723       0.019991       0.037950      -0.005711      -0.014018      -0.011215       0.028002       0.022695      -0.025329       0.002048       0.023280              1.264961       1.311076      -0.100848      -0.203353       1.107128       0.060887       1.376677           0.000005
           69              H      12.788859       6.846271       6.426519       0.108380       0.979514 0.76866681E+01  0.75639854E+02                                 1.700997                            1.676046      -1.154180       2.324863                    0.995103       3.794217      11.072174       0.454180       1.370456      -0.688342      -0.031283      -0.003095       0.022449       0.038629      -0.003041      -0.009760      -0.003842       0.012268       0.030194      -0.013749      -0.002669       0.016419              1.711749       1.872207       0.071693      -0.265721       1.487903       0.067413       1.775136           0.000000
           70              H      13.546940       7.723326       5.358400       0.107176       1.087273 0.85855317E+01  0.86511520E+02                                 1.801116                            1.753921      -1.155858       2.325880                    0.994095       3.785910      11.036527       0.452393       1.343643      -0.694484      -0.001014       0.029105      -0.018265       0.034377       0.008957       0.006352      -0.006702      -0.009481      -0.026115      -0.016376       0.001581       0.014795              1.821511       1.444119      -0.087712       0.026750       2.087138      -0.394059       1.933275           0.000001
           71              H      14.942002       5.208649       3.364576       0.106029       0.986131 0.77576641E+01  0.76515093E+02                                 1.709879                            1.684732      -1.157145       2.323308                    0.994941       3.802418      11.109384       0.452614       1.372025      -0.688136       0.003920      -0.030108      -0.022328       0.037688      -0.005033       0.001545       0.011531      -0.005972       0.022564      -0.012969      -0.002782       0.015752              1.721783       1.477451      -0.027298      -0.126023       1.894904       0.258157       1.792995           0.000001
           72              H      15.620155       6.143944       4.442586       0.106666       1.081693 0.85357093E+01  0.85910735E+02                                 1.797489                            1.750630      -1.167521       2.320931                    0.993923       3.790028      11.053236       0.451979       1.346420      -0.693913       0.029152       0.007854       0.018043       0.035172       0.009609       0.007040      -0.004578      -0.004085      -0.019357      -0.014891       0.001794       0.013098              1.818769       2.110442       0.094474       0.365136       1.441848       0.057705       1.904018           0.000001
           73              H      12.464315       4.657064       3.726550       0.104608       1.120077 0.89423255E+01  0.90965515E+02                                 1.833202                            1.786017      -1.188535       2.307795                    0.994083       3.827254      11.184721       0.450119       1.337679      -0.695739       0.003681      -0.029860      -0.015402       0.033800       0.011470      -0.006631       0.006144      -0.005751      -0.011566      -0.016384       0.002590       0.013794              1.853237       1.634494      -0.156325       0.006023       2.156161       0.418333       1.769057           0.000002
           74              H      12.282668       6.215891       3.605892       0.099091       1.043922 0.82859722E+01  0.83046791E+02                                 1.771263                            1.735943      -1.198387       2.296748                    0.994286       3.907412      11.491605       0.448093       1.363825      -0.689470      -0.003699       0.028703      -0.020999       0.035756      -0.012275       0.002128      -0.006068      -0.006004       0.001819      -0.013285      -0.001660       0.014946              1.787635       1.716857      -0.073880       0.096006       1.878774      -0.362443       1.767274           0.000001
           75              H      13.144888       4.239090       6.250477       0.108177       1.071598 0.84731719E+01  0.85188222E+02                                 1.789402                            1.746197      -1.192803       2.307571                    0.993851       3.814367      11.145282       0.451441       1.349496      -0.693000      -0.028280      -0.006631       0.019019       0.034720       0.009612      -0.006017       0.003082      -0.008596      -0.016487      -0.013468       0.000162       0.013305              1.807473       2.093549       0.028232      -0.395534       1.544298      -0.141653       1.784572           0.000001
           76              H      14.687690       4.567985       6.266301       0.104255       1.029481 0.81549046E+01  0.81480332E+02                                 1.759161                            1.726338      -1.219405       2.289035                    0.994308       3.897223      11.477143       0.447309       1.370453      -0.688023       0.028975       0.005886       0.021130       0.036341      -0.004724       0.006709      -0.000591       0.022542       0.000759      -0.012399      -0.002715       0.015114              1.774396       1.947845       0.020921       0.354407       1.662274       0.035447       1.713070           0.000000
           77              H      13.045588       8.374263       7.815074       0.125444       0.976065 0.70604793E+01  0.68058633E+02                                 1.693060                            1.604118      -1.269156       2.273693                    0.995838       3.718861      10.762082       0.464930       1.366688      -0.688399      -0.032266      -0.003150      -0.007154       0.033200       0.000962       0.001539       0.010132       0.013240      -0.007382      -0.014166       0.005132       0.009035              1.730800       2.029488      -0.058426       0.406473       1.458755       0.110897       1.704157           0.000000
           78              H      13.462168       9.991330       9.528022       0.122459       0.988493 0.67503680E+01  0.63671790E+02                                 1.657864                            1.533150      -0.800520       2.510004                    0.999541       3.337520       9.232602       0.497294       1.305790      -0.703627      -0.021578       0.039090       0.003821       0.044813      -0.013326       0.007140       0.010932      -0.004370      -0.008070      -0.020934       0.005028       0.015906              1.724589       1.720473      -0.457969      -0.070108       2.010950       0.189175       1.442345           0.000002
           79              H      15.174505       9.443170      10.987785       0.105568       0.984043 0.68291194E+01  0.64676791E+02                                 1.653380                            1.539904      -0.889961       2.450210                    0.998617       3.483394       9.692458       0.496670       1.302129      -0.703303       0.000085       0.012655       0.033426       0.035742      -0.014070       0.002340       0.007866       0.007623       0.024112      -0.020665       0.007501       0.013164              1.723575       1.412389       0.045918       0.051052       1.686818       0.503799       2.071519           0.000001
           80              H      16.835983       7.997401      10.398341       0.112091       1.002049 0.72344328E+01  0.70598847E+02                                 1.764442                            1.655381      -1.316765       2.252773                    0.993318       3.890825      11.561774       0.441865       1.420440      -0.677564       0.026205      -0.002842       0.028041       0.038485       0.001553       0.005607       0.005928       0.004927       0.007975      -0.007675      -0.002179       0.009853              1.817333       2.102160      -0.112264       0.452432       1.492974      -0.031800       1.856865           0.000001
           81              H      18.558013       4.770118       7.300795       0.109861       0.972714 0.74098554E+01  0.72478451E+02                                 1.720527                            1.663266      -1.200671       2.308613                    0.993450       3.804805      11.184262       0.447262       1.400054      -0.682520      -0.008735      -0.030617       0.020522       0.037880      -0.000547      -0.007546      -0.009075      -0.001293      -0.034187      -0.017514       0.006043       0.011471              1.749676       1.468266      -0.154044       0.068875       2.035510      -0.321477       1.745251           0.000001
           82              H      19.412973       6.030884       6.944755       0.101097       1.081183 0.83662934E+01  0.83351445E+02                                 1.771944                            1.710832      -0.921806       2.433606                    0.996735       3.644903      10.398383       0.468612       1.311937      -0.702058       0.025171       0.019263       0.006818       0.032421       0.001484       0.001982       0.002900       0.006131      -0.039479      -0.013775       0.003496       0.010279              1.807406       2.189166       0.290109       0.214108       1.632635       0.162734       1.600418           0.000003
           83              H      17.521406       3.420278       5.481036       0.112921       0.927861 0.68615010E+01  0.65446238E+02                                 1.619963                            1.571465      -1.006035       2.399817                    0.997647       3.584222      10.203662       0.475794       1.349651      -0.692918      -0.015783      -0.021667       0.020981       0.034041       0.006606      -0.004978       0.003246      -0.013597       0.032831      -0.016207       0.003862       0.012345              1.617537       1.566346       0.226569      -0.181481       1.592462      -0.253100       1.693801          -0.000000
           84              H      17.627976       2.807028       3.267655       0.099726       1.028686 0.74004020E+01  0.72015936E+02                                 1.741716                            1.634176      -1.148653       2.326149                    0.995091       3.737818      10.788527       0.465113       1.353237      -0.691664      -0.011765      -0.032745      -0.013611       0.037362       0.009451       0.000560       0.004113      -0.014897       0.023053      -0.015948       0.004029       0.011919              1.785697       1.620868       0.424788       0.139063       2.141833       0.315083       1.594390           0.000003
           85              H      18.732401       4.074646       1.752507       0.101355       1.056800 0.73264793E+01  0.70833438E+02                                 1.740220                            1.598936      -1.196569       2.292024                    0.996978       3.724110      10.574667       0.484133       1.308573      -0.700293       0.001122      -0.010466      -0.030733       0.032486       0.008877      -0.003746      -0.000521      -0.014564      -0.002646      -0.011959      -0.000302       0.012260              1.815445       1.401431       0.020013      -0.046923       1.544476       0.390513       2.500428           0.000004
           86              H      19.865889       5.989776       2.411181       0.113304       1.038361 0.71006736E+01  0.67604426E+02                                 1.687115                            1.551915      -0.854377       2.471744                    0.999352       3.391227       9.323758       0.505782       1.271942      -0.710609       0.020779       0.019206      -0.025189       0.037883       0.013208      -0.004589       0.007342      -0.003030       0.030339      -0.020614       0.007193       0.013422              1.754325       1.703665       0.319033      -0.433090       1.637708      -0.378726       1.921603           0.000005
           87              H      19.710880       6.664695       4.604782       0.112738       1.047179 0.76829054E+01  0.73500369E+02                                 1.606457                            1.548018      -0.819494       2.486778                    0.999520       3.210365       8.427624       0.547374       1.169655      -0.736548       0.016232       0.031464       0.003601       0.035587       0.013137      -0.006843       0.002461      -0.014652       0.017968      -0.020006       0.007580       0.012426              1.603476       1.478647       0.330236       0.081210       1.815744       0.190878       1.516039           0.000011
           88              H      16.509025       6.075426       2.203491       0.130432       0.986847 0.71103571E+01  0.68659566E+02                                 1.701212                            1.605819      -1.397579       2.215500                    0.994232       3.757763      10.883885       0.466405       1.359982      -0.689252       0.013660      -0.025693       0.013977       0.032281      -0.006204      -0.007821      -0.006266      -0.006466       0.006267      -0.014152       0.005513       0.008639              1.741981       1.601895      -0.258530       0.077498       1.850795      -0.454375       1.773254           0.000001
           89              H      17.683688       6.832572       0.298678       0.113787       0.991196 0.68117255E+01  0.64217059E+02                                 1.643501                            1.526717      -0.760902       2.524145                    0.999708       3.319629       9.097629       0.506316       1.283191      -0.708674       0.040806      -0.011667      -0.008712       0.043326      -0.010518      -0.009338      -0.008355       0.015243      -0.000411      -0.020013       0.004971       0.015042              1.705136       2.140922      -0.311268      -0.245936       1.505231       0.047262       1.469254           0.000003
           90              H      24.773617      19.766823      18.682201       0.112328       0.977170 0.67087219E+01  0.63116085E+02                                 1.633482                            1.517053      -0.824695       2.483118                    0.999418       3.405900       9.378015       0.506073       1.286450      -0.706984       0.012007       0.004268      -0.032483       0.034893      -0.015279      -0.006206      -0.003992       0.005468       0.022427      -0.021010       0.008015       0.012996              1.705136       1.583516       0.111123      -0.458333       1.453969      -0.198961       2.077922           0.000002
           91              H      22.986196      20.969346      19.372523       0.109743       0.981314 0.70186763E+01  0.67787031E+02                                 1.724761                            1.618995      -1.206238       2.305032                    0.994946       3.781104      11.076020       0.452843       1.400448      -0.681874      -0.008909       0.027931      -0.024865       0.038441      -0.001926      -0.006802      -0.006173      -0.011335       0.012468      -0.012111       0.001243       0.010868              1.779713       1.564096      -0.251959       0.121684       2.054802      -0.420428       1.720242           0.000001
           92              H      11.042618      10.299675       2.569421       0.117636       0.971463 0.72928449E+01  0.71196876E+02                                 1.729079                            1.658847      -1.253694       2.284886                    0.993222       3.834828      11.337573       0.443400       1.414969      -0.679316      -0.030082      -0.013022      -0.019519       0.038151       0.000959       0.007160       0.009039      -0.001053      -0.035837      -0.017392       0.004911       0.012481              1.765292       1.998036      -0.021851       0.434175       1.442291      -0.011259       1.855550           0.000001
           93              H      11.979925      11.457661       3.111393       0.112827       1.025011 0.78061125E+01  0.76357714E+02                                 1.706721                            1.651951      -0.867938       2.469765                    0.997641       3.495532       9.848805       0.477636       1.310964      -0.702896       0.007402       0.032588      -0.001775       0.033466       0.000433      -0.002726      -0.000989      -0.007349      -0.037786      -0.013104       0.003046       0.010058              1.736354       1.438943       0.072473      -0.023644       2.211246      -0.204912       1.558873           0.000003
           94              H      10.124684       8.590103       4.501926       0.112174       0.919906 0.67452578E+01  0.63898678E+02                                 1.595113                            1.545950      -0.919857       2.438043                    0.998515       3.521232       9.906511       0.486619       1.328690      -0.697427      -0.016655      -0.021079      -0.020878       0.034023       0.010391      -0.004883       0.003208       0.001721       0.035580      -0.017455       0.004276       0.013180              1.592089       1.459279       0.223161       0.201394       1.710956       0.245490       1.606032          -0.000000
           95              H       9.645130       8.542137       6.756845       0.104031       0.998599 0.71132975E+01  0.68631405E+02                                 1.717983                            1.610252      -1.127350       2.341096                    0.995290       3.697500      10.672563       0.464415       1.366936      -0.689012      -0.028800      -0.022312       0.016351       0.039933       0.012627      -0.003505      -0.001470      -0.001611       0.021073      -0.016270       0.004529       0.011741              1.765079       1.805596       0.474977      -0.281067       1.878432      -0.262766       1.611208           0.000000
           96              H      10.621187      10.029017       8.200784       0.104945       1.039860 0.72085235E+01  0.69387192E+02                                 1.722218                            1.587057      -1.077109       2.350896                    0.997820       3.664775      10.371794       0.485627       1.310298      -0.700300      -0.007743       0.000073       0.032813       0.033714       0.011696       0.001194       0.005139      -0.001798       0.000014      -0.012330      -0.001006       0.013336              1.791610       1.482401       0.044219      -0.318616       1.418453      -0.060263       2.473976           0.000001
           97              H      12.059845      11.639235       7.409585       0.110120       1.047485 0.71608383E+01  0.68385054E+02                                 1.701846                            1.561380      -0.939709       2.429581                    0.998707       3.437302       9.493750       0.502370       1.276688      -0.709285       0.013176       0.023856       0.022768       0.035512       0.010559      -0.007246       0.000091      -0.011309       0.032597      -0.018759       0.004839       0.013920              1.771636       1.506677       0.291940       0.276645       1.902792       0.516960       1.905441           0.000003
           98              H      12.570885      11.687200       5.182358       0.110059       1.048354 0.77415107E+01  0.74271266E+02                                 1.611800                            1.556860      -0.830923       2.478604                    0.999458       3.247051       8.562126       0.543759       1.174098      -0.735163       0.024707       0.025007      -0.004583       0.035451       0.015838      -0.003492       0.004663      -0.004362       0.016702      -0.020041       0.006619       0.013421              1.608956       1.547713       0.337973      -0.164990       1.688138      -0.161489       1.591019           0.000009
           99              H      10.299067       5.852736       2.909637       0.127334       0.985096 0.71575000E+01  0.69219628E+02                                 1.702657                            1.614331      -1.307646       2.258447                    0.995295       3.724914      10.792113       0.463856       1.365385      -0.688663       0.018270       0.011488      -0.024560       0.032695       0.003625      -0.000440      -0.006844       0.015896       0.007803      -0.012877       0.004428       0.008449              1.739349       1.978786       0.030485      -0.369139       1.316057      -0.027357       1.923205           0.000001
          100              H       8.027250       5.595787       2.330083       0.118893       1.005416 0.69245962E+01  0.65730276E+02                                 1.675768                            1.552166      -0.819370       2.499754                    0.999367       3.370175       9.351434       0.494563       1.304707      -0.703797      -0.012537      -0.012821      -0.038784       0.042729      -0.002425       0.003774       0.005449       0.023837       0.038686      -0.019657       0.004652       0.015005              1.740206       1.561426       0.046271       0.294107       1.367062       0.138091       2.292131           0.000003
          101              H       6.518355       6.126814       4.013360       0.108053       0.980982 0.67844775E+01  0.64075779E+02                                 1.643118                            1.529811      -0.790810       2.495999                    0.999514       3.449692       9.549799       0.501347       1.293572      -0.705265      -0.031018       0.021846      -0.006652       0.038517      -0.014559       0.000990      -0.005228       0.020047       0.028963      -0.023039       0.007977       0.015062              1.711081       2.282487      -0.168614       0.265850       1.403286      -0.099174       1.447471           0.000002
          102              H       7.051188       5.527264       6.163445       0.115726       0.970497 0.69232748E+01  0.66676544E+02                                 1.718729                            1.613369      -1.226711       2.302878                    0.994475       3.738024      10.955407       0.451084       1.409896      -0.680327      -0.032179      -0.005540       0.022288       0.039534       0.002316      -0.003459      -0.008300       0.021178      -0.007019      -0.014902       0.001461       0.013441              1.776128       1.973454       0.141288      -0.448701       1.443576      -0.137560       1.911356           0.000001
          103              H      10.863381       5.647171       9.247146       0.119668       0.941308 0.72363951E+01  0.70249558E+02                                 1.676805                            1.641487      -1.085137       2.373704                    0.995063       3.662565      10.668793       0.451857       1.396316      -0.684087       0.005079       0.037608       0.006628       0.038524       0.004387       0.003263      -0.001072      -0.022194       0.004544      -0.013465       0.002268       0.011197              1.689735       1.549509       0.014965       0.023686       1.976815       0.174993       1.542882           0.000000
          104              H       1.998141      27.195526       9.672416       0.104438       1.048614 0.79187695E+01  0.78187119E+02                                 1.761980                            1.684340      -0.972914       2.408115                    0.996515       3.714804      10.715539       0.461738       1.343486      -0.694587      -0.023652      -0.014289       0.021056       0.034741       0.012344      -0.004119      -0.002877      -0.002809       0.019259      -0.015697       0.002778       0.012919              1.817023       2.023693       0.170357      -0.462359       1.472224      -0.177541       1.955153           0.000002
          105              H      13.086758       5.715690       9.373738       0.108258       0.922471 0.68233370E+01  0.64989093E+02                                 1.612327                            1.565551      -1.002638       2.397368                    0.997794       3.605449      10.255486       0.477412       1.347003      -0.693285       0.000904       0.033145      -0.000774       0.033166      -0.002125       0.007239      -0.000994      -0.001204      -0.036404      -0.014732       0.004929       0.009803              1.611804       1.445078      -0.030235      -0.027037       2.046155      -0.066626       1.344179          -0.000001
          106              H       7.023749      27.613497       9.874172       0.099859       1.008617 0.72200277E+01  0.69909576E+02                                 1.728652                            1.621443      -1.123913       2.341102                    0.995175       3.718922      10.747770       0.463247       1.365514      -0.689305       0.030275       0.020498       0.010021       0.037910       0.001933       0.004398       0.001418       0.005212      -0.044890      -0.015769       0.004237       0.011533              1.773746       2.160041       0.470256       0.138138       1.775107       0.061526       1.386091           0.000001
          107              H       7.275633      25.355767      10.062081       0.101042       1.087884 0.76106541E+01  0.74133646E+02                                 1.761642                            1.620853      -1.188850       2.297840                    0.996647       3.707955      10.498449       0.485754       1.294484      -0.703617       0.031831      -0.012498       0.008481       0.035233       0.003595       0.007739       0.000947      -0.007151      -0.031537      -0.014290       0.003119       0.011172              1.832963       2.434399      -0.375203       0.255320       1.609965      -0.117554       1.454526           0.000002
          108              H       5.427662      23.961388       9.799008       0.116558       1.034254 0.70048827E+01  0.66766925E+02                                 1.710226                            1.561047      -0.945088       2.432170                    0.998523       3.465113       9.673752       0.492587       1.304555      -0.702947       0.006144      -0.038658       0.004904       0.039449      -0.004966       0.004434      -0.006549       0.004706      -0.053465      -0.019789       0.003792       0.015997              1.790971       1.405971      -0.136284       0.020762       2.583791      -0.180136       1.383150           0.000003
          109              H       3.395622      24.889833       9.278794       0.110476       1.060571 0.78262491E+01  0.75358270E+02                                 1.632318                            1.572209      -0.774214       2.505799                    0.999697       3.248970       8.608676       0.537069       1.184400      -0.732883      -0.024134      -0.024986      -0.003077       0.034875       0.000812       0.005926      -0.002485      -0.003362      -0.057390      -0.020585       0.009093       0.011492              1.629202       1.904189       0.316456       0.062022       1.676417       0.007539       1.307000           0.000011
          110              H       6.658032      25.355770       7.047611       0.126228       0.995482 0.72350013E+01  0.70186615E+02                                 1.712038                            1.620330      -1.403184       2.210697                    0.993905       3.799860      11.041159       0.463971       1.360816      -0.688957      -0.006781       0.018250       0.026033       0.032508      -0.009073       0.004394       0.002290      -0.013780       0.010631      -0.014523       0.004900       0.009623              1.748746       1.416602      -0.259329      -0.183857       1.902795       0.339070       1.926841           0.000001
          111              H       7.621978      23.289895       7.635077       0.117457       0.982874 0.67641213E+01  0.63757852E+02                                 1.643639                            1.529031      -0.786881       2.514347                    0.999588       3.330700       9.174746       0.501339       1.296142      -0.705774       0.004353      -0.011015       0.040273       0.041979      -0.011185       0.002035      -0.002536      -0.015854       0.037334      -0.019945       0.005931       0.014013              1.702093       1.389555      -0.074428       0.140880       1.494178      -0.244619       2.222546           0.000002
          112              H       8.215364      21.844128       5.930041       0.105662       0.991803 0.68471970E+01  0.64774043E+02                                 1.649263                            1.531971      -0.904396       2.439950                    0.998743       3.471246       9.596494       0.503731       1.285344      -0.706860       0.016466      -0.029577       0.008781       0.034972      -0.014610       0.004218       0.000429      -0.010467       0.037380      -0.022145       0.008345       0.013801              1.722464       1.473147      -0.335320       0.140693       2.249093      -0.233751       1.445152           0.000003
          113              H       7.784255      22.337473       3.766110       0.098235       1.011374 0.73534237E+01  0.71803827E+02                                 1.753530                            1.652040      -1.208117       2.296979                    0.994595       3.860386      11.345545       0.450677       1.391818      -0.683387       0.011191      -0.026542      -0.022972       0.036843      -0.006182       0.004093       0.001040      -0.015565      -0.000094      -0.011472       0.001502       0.009970              1.804943       1.471503      -0.139038      -0.101008       1.973741       0.442312       1.969585           0.000003
          114              H      13.551787       1.967662       0.207690       0.089857       1.100934 0.84299696E+01  0.84309537E+02                                 1.803714                            1.722948      -0.989094       2.400162                    0.995599       3.755776      10.803959       0.463774       1.320533      -0.699547      -0.009238      -0.024828      -0.017847       0.031942       0.009645      -0.000299       0.004410      -0.016608       0.022869      -0.016726       0.004455       0.012272              1.858347       1.459069      -0.077246       0.011446       2.069119       0.521517       2.046852           0.000006
          115              H      14.460029       3.142777       0.676476       0.103673       0.965463 0.74581764E+01  0.72637067E+02                                 1.680040                            1.644878      -0.965548       2.420931                    0.996125       3.645557      10.487622       0.462290       1.360398      -0.691535       0.029610       0.022313      -0.001243       0.037096       0.008904       0.003231      -0.004713       0.010833       0.007553      -0.013682       0.004469       0.009213              1.691599       1.932227       0.179488      -0.127266       1.622946      -0.096001       1.519623           0.000003
          116              H      13.760079       5.266893       0.395600       0.110835       0.946178 0.70384794E+01  0.67592857E+02                                 1.642661                            1.592297      -1.040199       2.381262                    0.997330       3.633657      10.394623       0.472154       1.350829      -0.692462       0.029343       0.015484      -0.003174       0.033329      -0.000725       0.000721      -0.006960      -0.000259      -0.039459      -0.015359       0.006157       0.009203              1.641388       2.015507       0.228400       0.005813       1.546456       0.034729       1.362201           0.000001
          117              H      12.035631       6.726367       0.035604       0.104834       1.003696 0.71302382E+01  0.68818813E+02                                 1.723663                            1.611968      -1.057784       2.374945                    0.996210       3.680055      10.615509       0.464369       1.366595      -0.689225       0.007102       0.038279      -0.008702       0.039893       0.001656       0.000119      -0.003235      -0.005332      -0.043877      -0.015050       0.004223       0.010826              1.775582       1.477394       0.123458      -0.002897       2.465490      -0.161231       1.383861           0.000001
          118              H      17.914567      17.426868      19.732519       0.107512       1.050423 0.73159218E+01  0.70673486E+02                                 1.735625                            1.600938      -1.068368       2.360266                    0.997663       3.641174      10.319483       0.482622       1.313745      -0.699923      -0.026635       0.021845      -0.006668       0.035087       0.006300       0.001489      -0.005912       0.006003      -0.035609      -0.014496       0.001423       0.013073              1.806136       1.995274      -0.532141       0.172821       1.980675      -0.146237       1.442460           0.000003
          119              H       9.376294       3.749178       0.231426       0.113876       1.045703 0.70312122E+01  0.66986015E+02                                 1.710101                            1.553450      -1.009194       2.397632                    0.997932       3.488404       9.691606       0.499524       1.287051      -0.706322      -0.035160      -0.010271      -0.002827       0.036739      -0.005488       0.005829      -0.001480      -0.003765      -0.051471      -0.018507       0.003446       0.015060              1.796689       2.557059       0.338188       0.110602       1.481888       0.037297       1.351120           0.000007
          120              H      11.076523       2.299983       0.605268       0.108481       1.027078 0.75450763E+01  0.71917132E+02                                 1.589095                            1.536431      -0.771984       2.506389                    0.999707       3.223880       8.471124       0.547701       1.173259      -0.735355      -0.013687      -0.030177       0.002582       0.033236       0.002219       0.003509      -0.004067       0.003866      -0.060182      -0.021071       0.008019       0.013052              1.584198       1.448939       0.094111       0.022894       2.035212      -0.055520       1.268442           0.000015
          121              H      25.107856      13.651432      10.772183       0.298212       0.627369 0.39835006E+01  0.33209610E+02                                 1.268391                            1.214043      -1.096844       2.455231                    0.999953       2.601816       6.954605       0.529508       1.387506      -0.687238      -0.009045      -0.029952       0.001527       0.031325       0.006859       0.009779      -0.002367      -0.026778      -0.006794      -0.019713       0.003537       0.016176              1.288473       1.405481       0.304796       0.016682       1.373064      -0.091823       1.086872           0.000001
          122              H      21.424023       9.920526       9.880106       0.298152       0.640832 0.42028053E+01  0.35598489E+02                                 1.295791                            1.254065      -1.206086       2.401965                    0.999741       2.689314       7.304575       0.515325       1.403241      -0.683609       0.018435       0.028341      -0.007250       0.034578       0.012756       0.004433      -0.009605       0.000386      -0.032804      -0.019434       0.000713       0.018721              1.310299       1.205488       0.204901       0.104436       1.586032       0.015839       1.139378           0.000001
          123              H      18.752579      15.655636      12.811500       0.306712       0.623719 0.41531348E+01  0.34925033E+02                                 1.263198                            1.242629      -1.115176       2.464307                    0.999837       2.510063       6.699768       0.522405       1.394242      -0.687618       0.012628      -0.002291       0.037456       0.039593       0.012368       0.011628      -0.011558      -0.006027       0.056509      -0.027843       0.003173       0.024670              1.258109       1.235033      -0.029209       0.192257       1.171469      -0.099002       1.367825           0.000003
          124              H      21.143067      12.609925      16.520248       0.318074       0.613759 0.39860847E+01  0.33243055E+02                                 1.263090                            1.227970      -1.143471       2.464742                    0.999803       2.457372       6.573892       0.517716       1.418600      -0.683306      -0.032251       0.016951      -0.010621       0.037951      -0.009277       0.011950      -0.005375      -0.000709      -0.063447      -0.025318       0.002047       0.023271              1.264837       1.310945      -0.125669       0.188984       1.256437      -0.147140       1.227128           0.000005
          125              H      20.862125      13.562356      10.637679       0.108377       0.979519 0.76866900E+01  0.75639899E+02                                 1.700979                            1.676030      -1.154164       2.324868                    0.995103       3.794198      11.071999       0.454191       1.370426      -0.688347      -0.031283       0.020988      -0.008543       0.038628      -0.006915       0.007503      -0.007287      -0.006955      -0.027486      -0.013730      -0.002668       0.016398              1.711730       1.872187      -0.265962       0.070771       1.644932      -0.158075       1.618072           0.000000
          126              H      21.620204      12.198811      10.412187       0.107175       1.087320 0.85859273E+01  0.86515833E+02                                 1.801111                            1.753915      -1.155886       2.325872                    0.994095       3.785858      11.036117       0.452415       1.343572      -0.694499      -0.001014      -0.030370      -0.016073       0.034376       0.001041      -0.010942       0.011042      -0.001910      -0.003404      -0.016374       0.001589       0.014785              1.821506       1.444116       0.067025       0.062586       2.313001       0.263655       1.707401           0.000001
          127              H      23.015261      11.729447      13.586876       0.106030       0.986142 0.77578010E+01  0.76516978E+02                                 1.709911                            1.684762      -1.157168       2.323299                    0.994940       3.802464      11.109650       0.452603       1.372050      -0.688131       0.003919      -0.004283       0.037237       0.037687       0.003874       0.003576      -0.009372      -0.002179       0.033927      -0.012997      -0.002778       0.015775              1.721816       1.477475      -0.095494       0.086656       1.594932      -0.084951       2.093040           0.000001
          128              H      23.693417      12.195383      12.237880       0.106669       1.081656 0.85354156E+01  0.85907700E+02                                 1.797508                            1.750648      -1.167531       2.320927                    0.993923       3.790064      11.053613       0.451954       1.346494      -0.693898       0.029151       0.011699      -0.015823       0.035171       0.001311      -0.011852       0.007350       0.000766      -0.004798      -0.014890       0.001788       0.013102              1.818788       2.110465       0.268982      -0.264388       1.738518      -0.228981       1.607380           0.000001
          129              H      20.537575      12.318717      13.883576       0.104608       1.120095 0.89424994E+01  0.90967501E+02                                 1.833199                            1.786017      -1.188558       2.307782                    0.994083       3.827268      11.184685       0.450127       1.337653      -0.695745       0.003681       0.001590       0.033559       0.033797      -0.011459      -0.006630       0.000661       0.006091       0.023955      -0.016386       0.002587       0.013799              1.853234       1.634494       0.083378       0.132367       1.503549      -0.041548       2.421660           0.000002
          130              H      20.355927      11.434812      12.593920       0.099091       1.043901 0.82857425E+01  0.83043785E+02                                 1.771226                            1.735909      -1.198351       2.296766                    0.994286       3.907369      11.491372       0.448102       1.363810      -0.689473      -0.003700      -0.032535      -0.014357       0.035754       0.008001       0.009557       0.003923      -0.009666      -0.009153      -0.013276      -0.001662       0.014938              1.787598       1.716820       0.120079       0.015979       2.108986       0.229494       1.536987           0.000001
          131              H      21.218154      14.713488      12.983586       0.108175       1.071606 0.84732880E+01  0.85190096E+02                                 1.789450                            1.746240      -1.192828       2.307558                    0.993851       3.814429      11.145687       0.451421       1.349544      -0.692991      -0.028281       0.019786      -0.003766       0.034720      -0.009999      -0.005326       0.003873       0.003507       0.019821      -0.013467       0.000165       0.013302              1.807523       2.093617      -0.356677       0.173327       1.847227      -0.033215       1.481725           0.000001
          132              H      22.760956      14.562744      12.690842       0.104254       1.029526 0.81553788E+01  0.81486394E+02                                 1.759224                            1.726397      -1.219473       2.289002                    0.994307       3.897327      11.477606       0.447298       1.370466      -0.688020       0.028975       0.015356      -0.015662       0.036341       0.008192       0.000728      -0.004764       0.013320      -0.026903      -0.012403      -0.002722       0.015125              1.774461       1.947921       0.296483      -0.195334       1.669729      -0.039717       1.705732           0.000001
          133              H      21.118858      14.000885       8.620120       0.125449       0.976133 0.70608108E+01  0.68059625E+02                                 1.692807                            1.603894      -1.269111       2.273717                    0.995838       3.718536      10.759417       0.465096       1.366244      -0.688486      -0.032267      -0.004621       0.006308       0.033200       0.000867      -0.001612      -0.006347       0.019843       0.012426      -0.014194       0.005138       0.009055              1.730533       2.029141       0.381130      -0.152601       1.546546      -0.161671       1.615913          -0.000000
          134              H      21.535441      14.675807       6.363223       0.122458       0.988517 0.67505813E+01  0.63674457E+02                                 1.657907                            1.533186      -0.800551       2.509990                    0.999540       3.337584       9.232898       0.497281       1.305810      -0.703622      -0.021579      -0.016236      -0.035764       0.044814       0.012862       0.007962      -0.002784       0.009785       0.034389      -0.020962       0.005049       0.015912              1.724637       1.720522       0.168276       0.431684       1.420702       0.151632       2.032686           0.000002
          135              H      -0.972017      16.214079       6.108061       0.105573       0.984019 0.68289576E+01  0.64675190E+02                                 1.653389                            1.539915      -0.889942       2.450223                    0.998617       3.483393       9.692604       0.496652       1.302178      -0.703293       0.000085       0.022621      -0.027675       0.035744       0.009078       0.011003      -0.010817       0.002553       0.008917      -0.020680       0.007510       0.013170              1.723584       1.412401       0.021252      -0.065292       1.539048      -0.418474       2.219302           0.000001
          136              H       0.689459      16.426489       7.654857       0.112091       1.002048 0.72344639E+01  0.70599544E+02                                 1.764475                            1.655413      -1.316769       2.252771                    0.993318       3.890873      11.562119       0.441848       1.420488      -0.677556       0.026206       0.025706      -0.011560       0.038486       0.004100      -0.004159      -0.005775       0.005251       0.008947      -0.007711      -0.002180       0.009891              1.817368       2.102201       0.447955      -0.128992       1.793464      -0.141672       1.556441           0.000001
          137              H       2.411481      15.357575      11.998543       0.109868       0.972674 0.74094938E+01  0.72474009E+02                                 1.720480                            1.663226      -1.200668       2.308623                    0.993450       3.804716      11.183920       0.447267       1.400056      -0.682520      -0.008738       0.033080       0.016254       0.037879      -0.006241       0.004237       0.012203       0.004184      -0.017770      -0.017482       0.006045       0.011437              1.749626       1.468238       0.136669       0.098966       2.096149       0.286398       1.684492           0.000001
          138              H       3.266440      14.418854      11.084707       0.101145       1.081036 0.83648538E+01  0.83333224E+02                                 1.771753                            1.710660      -0.921712       2.433664                    0.996737       3.644635      10.397257       0.468647       1.311898      -0.702066       0.025164      -0.003733      -0.020072       0.032404       0.000990      -0.002286       0.005751       0.021167       0.005662      -0.013783       0.003502       0.010281              1.807205       2.188888       0.040362      -0.358227       1.467405      -0.067402       1.765322           0.000003
          139              H      25.594671      14.456537      14.077420       0.112915       0.927900 0.68618470E+01  0.65450217E+02                                 1.619991                            1.571489      -1.006092       2.399784                    0.997647       3.584288      10.203828       0.475798       1.349625      -0.692923      -0.015784       0.029004       0.008272       0.034041      -0.007597      -0.003242      -0.005801      -0.017973       0.019699      -0.016204       0.003854       0.012350              1.617566       1.566371      -0.270462      -0.105475       1.887702       0.082670       1.398624           0.000000
          140              H      25.701235      12.846319      15.715203       0.099727       1.028700 0.74005501E+01  0.72017763E+02                                 1.741731                            1.634195      -1.148662       2.326145                    0.995090       3.737846      10.788649       0.465110       1.353240      -0.691664      -0.011766       0.004585       0.035164       0.037363      -0.004221      -0.008474      -0.003837      -0.014368       0.024641      -0.015947       0.003992       0.011954              1.785711       1.620883      -0.091965      -0.437405       1.458401       0.079509       2.277847           0.000003
          141              H      26.805657      10.900355      15.374987       0.101356       1.056721 0.73260273E+01  0.70830661E+02                                 1.740428                            1.599115      -1.196561       2.292027                    0.996978       3.724318      10.576686       0.483984       1.308947      -0.700216       0.001121      -0.021382       0.024431       0.032486      -0.007669      -0.005822       0.003975      -0.008543       0.015419      -0.011956      -0.000295       0.012251              1.815671       1.401585      -0.050655       0.006130       1.923490      -0.609300       2.121937           0.000004
          142              H      27.939145      10.513219      13.387098       0.113303       1.038296 0.71001168E+01  0.67597731E+02                                 1.687039                            1.551850      -0.854359       2.471752                    0.999352       3.391130       9.323364       0.505795       1.271936      -0.710611       0.020778      -0.031417      -0.004038       0.037882      -0.010565      -0.009149      -0.009592      -0.006893       0.018733      -0.020612       0.007175       0.013436              1.754243       1.703586      -0.534545      -0.059746       2.178502       0.066435       1.380641           0.000005
          143              H       3.564342      12.075474      11.705799       0.112740       1.047132 0.76824280E+01  0.73494261E+02                                 1.606364                            1.547930      -0.819544       2.486754                    0.999520       3.210337       8.427312       0.547414       1.169595      -0.736562       0.016232      -0.012611      -0.029048       0.035585      -0.012483      -0.007964      -0.001959      -0.013748       0.020665      -0.020003       0.007589       0.012414              1.603383       1.478566      -0.094779      -0.326570       1.425579       0.034336       1.906003           0.000011
          144              H      24.582281      10.290530      13.416768       0.130431       0.986782 0.71098758E+01  0.68654921E+02                                 1.701267                            1.605867      -1.397640       2.215468                    0.994232       3.757817      10.884644       0.466346       1.360155      -0.689219       0.013661       0.024950       0.015262       0.032281      -0.003656       0.009273       0.003164      -0.011797      -0.009718      -0.014125       0.005515       0.008610              1.742038       1.601944       0.196392       0.185156       2.186221       0.260779       1.437950           0.000001
          145              H      25.756939       8.262342      13.713468       0.113789       0.991169 0.68114960E+01  0.64214473E+02                                 1.643486                            1.526703      -0.760931       2.524136                    0.999708       3.319592       9.097553       0.506311       1.283211      -0.708670       0.040805      -0.001714       0.014456       0.043324      -0.002814       0.013771       0.000957       0.002460      -0.038737      -0.019987       0.004954       0.015033              1.705120       2.140905      -0.057355       0.392533       1.437303      -0.008053       1.537152           0.000003
          146              H      16.700364      29.135777      13.100288       0.112324       0.977200 0.67089344E+01  0.63118262E+02                                 1.633477                            1.517046      -0.824664       2.483127                    0.999419       3.405912       9.377905       0.506092       1.286398      -0.706995       0.012005      -0.030264       0.012546       0.034892       0.002280       0.016326      -0.004056      -0.008428      -0.019261      -0.020996       0.008001       0.012995              1.705131       1.583509      -0.452493       0.132932       2.094241      -0.170703       1.437644           0.000002
          147              H      14.912944      29.132352      11.713711       0.109734       0.981332 0.70187956E+01  0.67788048E+02                                 1.724736                            1.618972      -1.206162       2.305057                    0.994947       3.781078      11.075707       0.452864       1.400385      -0.681886      -0.008906      -0.035504      -0.011762       0.038447      -0.004907       0.005060       0.002825      -0.017082      -0.004765      -0.012088       0.001256       0.010832              1.779687       1.564074       0.231360       0.157359       2.167952       0.355077       1.607037           0.000001
          148              H      19.115875       8.495313       9.575494       0.117641       0.971412 0.72923586E+01  0.71190827E+02                                 1.729012                            1.658787      -1.253581       2.284945                    0.993222       3.834682      11.336978       0.443410       1.414961      -0.679318      -0.030081      -0.010394       0.021037       0.038151       0.005740      -0.004421       0.003450       0.020638       0.029232      -0.017422       0.004911       0.012511              1.765222       1.997950       0.386904      -0.198153       1.761911      -0.173304       1.535803           0.000001
          149              H      20.053183       8.385682       8.301662       0.112829       1.025045 0.78064567E+01  0.76362086E+02                                 1.706779                            1.652005      -0.867904       2.469782                    0.997641       3.495538       9.848955       0.477620       1.310992      -0.702891       0.007402      -0.017829      -0.027335       0.033464      -0.002561       0.000983       0.010252       0.008741       0.010479      -0.013094       0.003042       0.010052              1.736414       1.438988      -0.056712      -0.050939       1.899499       0.384959       1.870755           0.000003
          150              H      18.197946      11.023695      10.089773       0.112175       0.919882 0.67450574E+01  0.63896436E+02                                 1.595100                            1.545940      -0.919793       2.438077                    0.998515       3.521211       9.906492       0.486614       1.328712      -0.697423      -0.016657      -0.007541       0.028695       0.034025      -0.009408      -0.006567      -0.009695      -0.009465       0.002024      -0.017459       0.004286       0.013173              1.592076       1.459271       0.062830      -0.293956       1.419652      -0.077307       1.897305          -0.000000
          151              H      17.718397      13.000494       9.003852       0.104029       0.998625 0.71135269E+01  0.68634394E+02                                 1.718035                            1.610293      -1.127440       2.341053                    0.995286       3.697603      10.673034       0.464401       1.366961      -0.689007      -0.028801       0.025314       0.011149       0.039932      -0.009330      -0.009194      -0.003494      -0.010155      -0.004567      -0.016271       0.004565       0.011707              1.765137       1.805656      -0.480934      -0.270824       1.905648       0.247113       1.584105           0.000000
          152              H      18.694457      13.507543       6.994205       0.104950       1.039929 0.72088671E+01  0.69388452E+02                                 1.721975                            1.586847      -1.077095       2.350906                    0.997820       3.664530      10.369545       0.485793       1.309888      -0.700384      -0.007740       0.028377      -0.016469       0.033711      -0.004798      -0.010736      -0.002195       0.003341       0.015437      -0.012332      -0.001023       0.013355              1.791348       1.482199      -0.297974       0.120990       2.261931      -0.426837       1.629913           0.000001
          153              H      20.133114      12.017237       5.995315       0.110120       1.047566 0.71615289E+01  0.68393436E+02                                 1.701948                            1.561465      -0.939781       2.429548                    0.998706       3.437420       9.494262       0.502351       1.276704      -0.709281       0.013175       0.007791      -0.032044       0.035512      -0.011546      -0.005529      -0.004663      -0.019202       0.008934      -0.018761       0.004858       0.013904              1.771747       1.506761       0.093622      -0.391184       1.457163      -0.259657       2.351318           0.000003
          154              H      20.644149      10.064420       7.067391       0.110061       1.048430 0.77422608E+01  0.74280630E+02                                 1.611920                            1.556971      -0.830854       2.478641                    0.999459       3.247110       8.562545       0.543718       1.174153      -0.735151       0.024706      -0.016474      -0.019363       0.035450      -0.010931      -0.011978      -0.005014      -0.004928       0.014979      -0.020042       0.006611       0.013431              1.609076       1.547824      -0.311909      -0.210223       1.755289       0.122812       1.524115           0.000009
          155              H      18.372325      11.013415      13.256550       0.127332       0.985136 0.71576541E+01  0.69219293E+02                                 1.702463                            1.614159      -1.307618       2.258458                    0.995296       3.724686      10.790191       0.463977       1.365064      -0.688726       0.018271      -0.027012       0.002331       0.032694      -0.002179      -0.002928      -0.001720       0.001105      -0.036579      -0.012863       0.004434       0.008430              1.739144       1.978535      -0.334865       0.158138       1.794896      -0.249179       1.444002           0.000001
          156              H      16.100507      10.639981      13.768852       0.118895       1.005394 0.69244013E+01  0.65727898E+02                                 1.675738                            1.552139      -0.819346       2.499765                    0.999368       3.370130       9.351241       0.494571       1.304699      -0.703799      -0.012539      -0.027176       0.030495       0.042729       0.004495       0.000204      -0.016272       0.005131      -0.017436      -0.019665       0.004645       0.015020              1.740174       1.561397       0.231562      -0.187121       1.941236      -0.469601       1.717890           0.000003
          157              H      14.591615      11.832228      12.467328       0.108056       0.980961 0.67842560E+01  0.64072807E+02                                 1.643056                            1.529756      -0.790770       2.496020                    0.999515       3.449598       9.549300       0.501373       1.293521      -0.705276      -0.031018      -0.016683      -0.015593       0.038517       0.008151       0.012106      -0.008010      -0.002836      -0.039684      -0.023031       0.007969       0.015062              1.711013       2.282390       0.314524       0.013102       1.522252       0.030455       1.328398           0.000002
          158              H      15.124453      13.994030      11.911511       0.115725       0.970470 0.69230418E+01  0.66673878E+02                                 1.718716                            1.613357      -1.226700       2.302885                    0.994476       3.737985      10.955333       0.451079       1.409922      -0.680323      -0.032180       0.022072      -0.006345       0.039534      -0.004135      -0.000285       0.001070       0.008706      -0.044428      -0.014873       0.001449       0.013424              1.776115       1.973439      -0.459229       0.101991       1.913528      -0.133771       1.441378           0.000001
          159              H      18.936653      16.604638      10.265815       0.119671       0.941282 0.72361434E+01  0.70246568E+02                                 1.676782                            1.641466      -1.085109       2.373720                    0.995063       3.662511      10.668626       0.451856       1.396329      -0.684085       0.005079      -0.013063      -0.035884       0.038524       0.000650      -0.005442       0.004343      -0.016478       0.021693      -0.013472       0.002278       0.011194              1.689712       1.549488       0.013029      -0.024801       1.499797       0.100399       2.019850           0.000000
          160              H      18.144666      17.618731      11.171739       0.104435       1.048621 0.79188123E+01  0.78187394E+02                                 1.761964                            1.684327      -0.972923       2.408110                    0.996515       3.714766      10.715306       0.461749       1.343457      -0.694593      -0.023652       0.025378       0.001846       0.034740      -0.009722      -0.008641      -0.002137      -0.011444      -0.006648      -0.015697       0.002812       0.012885              1.817005       2.023671      -0.485584       0.083646       1.988154      -0.120344       1.439192           0.000002
          161              H      21.160031      16.680010      10.143179       0.108257       0.922443 0.68231053E+01  0.64986588E+02                                 1.612325                            1.565549      -1.002628       2.397372                    0.997794       3.605424      10.255522       0.477399       1.347046      -0.693277       0.000903      -0.017242      -0.028318       0.033167       0.007350      -0.001789       0.008625       0.012061       0.003395      -0.014744       0.004941       0.009803              1.611802       1.445074      -0.008298       0.039701       1.577369       0.337277       1.812962          -0.000001
          162              H      23.170275      17.584472      10.708887       0.099860       1.008594 0.72198238E+01  0.69907069E+02                                 1.728624                            1.621420      -1.123860       2.341124                    0.995177       3.718861      10.747533       0.463251       1.365512      -0.689305       0.030274      -0.001570      -0.022762       0.037909       0.002860      -0.003883       0.007867       0.021343       0.003504      -0.015778       0.004236       0.011542              1.773716       2.160001      -0.115493      -0.476309       1.430041       0.137680       1.731107           0.000001
          163              H      23.422159      18.876070      12.570184       0.101045       1.087857 0.76103788E+01  0.74130092E+02                                 1.761595                            1.620807      -1.188839       2.297846                    0.996647       3.707890      10.498110       0.485769       1.294457      -0.703622       0.031830       0.013595       0.006582       0.035232       0.004917      -0.006990       0.007890       0.008197       0.014510      -0.014300       0.003117       0.011183              1.832914       2.434340       0.408711       0.197275       1.595146       0.126079       1.469256           0.000002
          164              H      21.574187      19.345430      13.909290       0.116553       1.034180 0.70042926E+01  0.66760049E+02                                 1.710161                            1.560994      -0.945057       2.432183                    0.998523       3.465063       9.673595       0.492588       1.304577      -0.702942       0.006142       0.023579       0.031027       0.039451       0.006332       0.002079       0.013821       0.017335      -0.015577      -0.019782       0.003786       0.015997              1.790899       1.405923       0.086120       0.107641       1.839241       0.609923       2.127534           0.000003
          165              H      19.542146      18.430690      13.365340       0.110478       1.060617 0.78266578E+01  0.75363066E+02                                 1.632362                            1.572249      -0.774188       2.505814                    0.999697       3.248948       8.608621       0.537065       1.184397      -0.732885      -0.024133       0.009830       0.023178       0.034875       0.004734      -0.003673       0.014392       0.017280       0.004542      -0.020590       0.009095       0.011495              1.629246       1.904246      -0.104522      -0.305087       1.392857       0.156200       1.590634           0.000011
          166              H      22.804551      16.265461      14.077420       0.126230       0.995417 0.72346955E+01  0.70185992E+02                                 1.712298                            1.620559      -1.403215       2.210686                    0.993904       3.800184      11.043871       0.463805       1.361258      -0.688871      -0.006781       0.013421      -0.028822       0.032508       0.008355       0.005653      -0.000476      -0.010595       0.020183      -0.014536       0.004913       0.009622              1.749020       1.416793      -0.029567       0.316594       1.627426      -0.179993       2.202841           0.000001
          167              H      23.768498      17.807157      15.572787       0.117460       0.982870 0.67641064E+01  0.63757806E+02                                 1.643648                            1.529042      -0.786868       2.514351                    0.999588       3.330702       9.174819       0.501330       1.296163      -0.705770       0.004355       0.040384      -0.010593       0.041977       0.007368       0.008665      -0.003394      -0.026084       0.006651      -0.019949       0.005948       0.014001              1.702101       1.389565       0.159222      -0.005983       2.252304      -0.193079       1.464434           0.000002
          168              H      24.361880      17.053437      17.677378       0.105660       0.991822 0.68473925E+01  0.64776678E+02                                 1.649319                            1.532020      -0.904432       2.439932                    0.998743       3.471330       9.596940       0.503707       1.285389      -0.706850       0.016467       0.022393       0.021224       0.034973       0.010974       0.010533      -0.006053      -0.020168       0.008281      -0.022151       0.008352       0.013799              1.722525       1.473194       0.289516       0.220059       1.848638       0.465013       1.845743           0.000003
          169              H      23.930766      14.932746      18.332096       0.098236       1.011393 0.73535994E+01  0.71805894E+02                                 1.753542                            1.652052      -1.208160       2.296961                    0.994594       3.860413      11.345612       0.450679       1.391806      -0.683390       0.011189      -0.006623       0.034473       0.036843       0.006655       0.003295       0.002855      -0.008766       0.020309      -0.011492       0.001524       0.009968              1.804956       1.471514      -0.017955       0.170912       1.587586      -0.219358       2.355768           0.000003
          170              H      21.625038      10.615995      17.972100       0.089862       1.100912 0.84297745E+01  0.84307342E+02                                 1.803714                            1.722947      -0.989039       2.400192                    0.995599       3.755761      10.804002       0.463765       1.320563      -0.699541      -0.009238      -0.003042       0.030424       0.031941      -0.005064      -0.008213      -0.003575      -0.015111       0.027352      -0.016724       0.004420       0.012304              1.858347       1.459068       0.048537       0.061170       1.600769      -0.251116       2.515206           0.000006
          171              H      22.533282      10.434419      16.720026       0.103667       0.965507 0.74586097E+01  0.72642350E+02                                 1.680089                            1.644923      -0.965573       2.420911                    0.996124       3.645661      10.488001       0.462285       1.360393      -0.691536       0.029610      -0.012234      -0.018701       0.037096      -0.001635      -0.009337      -0.001637      -0.000115      -0.025298      -0.013671       0.004450       0.009221              1.691649       1.932292      -0.199968      -0.091813       1.628640       0.092745       1.514015           0.000003
          172              H      21.833331       9.129117      15.020925       0.110834       0.946204 0.70386949E+01  0.67595094E+02                                 1.642652                            1.592288      -1.040226       2.381251                    0.997330       3.633676      10.394514       0.472172       1.350773      -0.692473       0.029341      -0.010489      -0.011824       0.033327       0.001002       0.000257       0.012066       0.008633      -0.012788      -0.015346       0.006154       0.009191              1.641379       2.015494      -0.109163      -0.200703       1.378182       0.062418       1.530461           0.000001
          173              H      20.108882       8.087616      13.936982       0.104835       1.003676 0.71300566E+01  0.68816511E+02                                 1.723630                            1.611940      -1.057742       2.374968                    0.996211       3.679989      10.615220       0.464377       1.366584      -0.689228       0.007101      -0.026674      -0.028801       0.039893      -0.000709      -0.001503       0.012258       0.010343       0.003148      -0.015044       0.004225       0.010819              1.775546       1.477371      -0.064235      -0.105466       1.793861       0.548954       2.055408           0.000001
          174              H       9.841316      31.215354      14.601589       0.107512       1.050465 0.73162983E+01  0.70677989E+02                                 1.735664                            1.600974      -1.068398       2.360252                    0.997662       3.641237      10.319704       0.482620       1.313736      -0.699925      -0.026636      -0.016697      -0.015584       0.035088      -0.001846      -0.006210       0.009355       0.012007      -0.017604      -0.014487       0.001417       0.013070              1.806177       1.995318       0.415745       0.374443       1.703696       0.306180       1.719517           0.000003
          175              H      17.449546       9.745794      16.417393       0.113873       1.045789 0.70318812E+01  0.66993801E+02                                 1.710173                            1.553507      -1.009217       2.397619                    0.997932       3.488495       9.691875       0.499524       1.287023      -0.706328      -0.035160       0.002686       0.010307       0.036738       0.007801       0.001833       0.012692       0.015681       0.006859      -0.018511       0.003452       0.015059              1.796770       2.557195      -0.073318      -0.348207       1.351561       0.037980       1.481554           0.000007
          176              H      19.149775      10.794147      17.485512       0.108476       1.026966 0.75440405E+01  0.71904738E+02                                 1.588966                            1.536314      -0.771847       2.506450                    0.999708       3.223818       8.470792       0.547729       1.173240      -0.735358      -0.013687       0.017327       0.024845       0.033239       0.001938      -0.003679       0.014218       0.021471      -0.007353      -0.021067       0.008016       0.013051              1.584067       1.448830      -0.027223      -0.092934       1.508096       0.359728       1.795276           0.000015
          177              H       4.924690      25.343199      17.208592       0.298209       0.627401 0.39837687E+01  0.33212540E+02                                 1.268466                            1.214112      -1.096799       2.455249                    0.999953       2.601810       6.954755       0.529473       1.387569      -0.687227      -0.009043       0.016297      -0.025177       0.031325       0.005046       0.010828      -0.008460      -0.016226       0.024863      -0.019717       0.003531       0.016186              1.288551       1.405571      -0.137962       0.272327       1.238017      -0.169852       1.222064           0.000001
          178              H       1.240863      26.436094      13.531492       0.298149       0.640799 0.42024911E+01  0.35594833E+02                                 1.295683                            1.253966      -1.206161       2.401924                    0.999741       2.689308       7.304235       0.515383       1.403124      -0.683630       0.018434      -0.020449       0.020920       0.034578      -0.002530       0.013259      -0.011829       0.004237      -0.021256      -0.019434       0.000716       0.018717              1.310187       1.205390      -0.012003       0.229631       1.237225      -0.185460       1.487945           0.000001
          179              H      14.715960      14.687233       0.183954       0.306712       0.623594 0.41520967E+01  0.34914292E+02                                 1.263041                            1.242481      -1.115179       2.464305                    0.999837       2.510029       6.699591       0.522429       1.394259      -0.687612       0.012627       0.033582       0.016745       0.039593       0.003894       0.016520       0.005146      -0.034956      -0.030274      -0.027832       0.003172       0.024660              1.257952       1.234882       0.181061       0.070816       1.404282       0.035513       1.134692           0.000003
          180              H       0.959910      30.841916      19.180657       0.318080       0.613868 0.39869589E+01  0.33251936E+02                                 1.263213                            1.228085      -1.143465       2.464749                    0.999804       2.457385       6.573933       0.517707       1.418556      -0.683317      -0.032250      -0.017674       0.009370       0.037950       0.014995      -0.002063      -0.016584       0.018703      -0.005201      -0.025329       0.002048       0.023280              1.264961       1.311076       0.226533      -0.014339       1.362021      -0.086274       1.121786           0.000005
          181              H      24.898759      25.271253      17.064198       0.108380       0.979514 0.76866675E+01  0.75639844E+02                                 1.700996                            1.676046      -1.154180       2.324863                    0.995103       3.794217      11.072173       0.454181       1.370456      -0.688342      -0.031283      -0.017894       0.013905       0.038629       0.009973      -0.002247      -0.011114      -0.000328      -0.007594      -0.013749      -0.002669       0.016419              1.711748       1.872207       0.194274      -0.194949       1.761709      -0.090668       1.501330           0.000000
          182              H       1.437040      25.757745      15.770587       0.107176       1.087271 0.85855112E+01  0.86511270E+02                                 1.801115                            1.753919      -1.155857       2.325880                    0.994095       3.785908      11.036522       0.452392       1.343644      -0.694484      -0.001014       0.001266      -0.034339       0.034377      -0.009979      -0.004581       0.004356       0.009672       0.031344      -0.016376       0.001581       0.014796              1.821509       1.444118       0.020689       0.089336       1.630475      -0.130406       2.389935           0.000000
          183              H       2.832102      28.741784      16.951452       0.106029       0.986131 0.77576623E+01  0.76515076E+02                                 1.709879                            1.684732      -1.157145       2.323308                    0.994941       3.802418      11.109386       0.452614       1.372026      -0.688136       0.003920       0.034390       0.014910       0.037688       0.001179       0.005131       0.002173      -0.022180      -0.026061      -0.012969      -0.002782       0.015752              1.721783       1.477451       0.122788      -0.039371       2.042042       0.173207       1.645857           0.000001
          184              H       3.510255      27.340553      16.680466       0.106666       1.081693 0.85357048E+01  0.85910682E+02                                 1.797489                            1.750630      -1.167521       2.320931                    0.993923       3.790027      11.053234       0.451978       1.346420      -0.693913       0.029152      -0.019553       0.002220       0.035172      -0.010901      -0.004802       0.002786       0.008671       0.018911      -0.014891       0.001794       0.013098              1.818769       2.110442      -0.363455       0.100751       1.838450      -0.171273       1.507416           0.000001
          185              H      24.574215      28.704098      17.610126       0.104608       1.120077 0.89423308E+01  0.90965584E+02                                 1.833203                            1.786018      -1.188535       2.307795                    0.994083       3.827254      11.184723       0.450119       1.337680      -0.695739       0.003681       0.028269       0.018159       0.033800       0.000008      -0.013249       0.006821      -0.004578      -0.008046      -0.016384       0.002590       0.013794              1.853238       1.634495       0.072947       0.138393       2.228121       0.376788       1.697099           0.000002
          186              H       0.172768      28.029178      16.199813       0.099091       1.043921 0.82859577E+01  0.83046612E+02                                 1.771261                            1.735941      -1.198387       2.296748                    0.994286       3.907412      11.491604       0.448093       1.363825      -0.689470      -0.003699       0.003834      -0.035357       0.035756       0.004295       0.011694      -0.002128       0.000821       0.022291      -0.013285      -0.001660       0.014946              1.787634       1.716856      -0.046204       0.111984       1.481264      -0.132941       2.164781           0.000001
          187              H      25.254788      26.727298      19.234063       0.108177       1.071598 0.84731719E+01  0.85188219E+02                                 1.789402                            1.746197      -1.192803       2.307571                    0.993851       3.814367      11.145281       0.451441       1.349496      -0.693000      -0.028280      -0.013155       0.015252       0.034720       0.000405      -0.011333       0.006972      -0.001859       0.003724      -0.013468       0.000162       0.013305              1.807473       2.093549       0.328427      -0.222216       1.601829      -0.174868       1.727041           0.000001
          188              H       2.577790      26.549147      18.957143       0.104255       1.029481 0.81549044E+01  0.81480328E+02                                 1.759161                            1.726338      -1.219405       2.289035                    0.994308       3.897223      11.477142       0.447309       1.370453      -0.688023       0.028975      -0.021242       0.005467       0.036341      -0.003448       0.007446      -0.005340       0.014316      -0.023920      -0.012399      -0.002715       0.015114              1.774396       1.947845      -0.317386       0.159085       1.731069      -0.004272       1.644275           0.000000
          189              H      25.155488      23.304734      16.435195       0.125444       0.976065 0.70604795E+01  0.68058636E+02                                 1.693061                            1.604118      -1.269156       2.273694                    0.995838       3.718861      10.762082       0.464930       1.366688      -0.688399      -0.032266       0.007770      -0.000849       0.033200      -0.001814      -0.000064       0.003798       0.002268      -0.040296      -0.014166       0.005132       0.009035              1.730800       2.029488      -0.322804       0.253834       1.738847      -0.050813       1.424065           0.000000
          190              H      25.572068      21.012745      15.891245       0.122460       0.988492 0.67503583E+01  0.63671670E+02                                 1.657862                            1.533149      -0.800519       2.510005                    0.999541       3.337518       9.232592       0.497295       1.305789      -0.703627      -0.021578      -0.022854      -0.031943       0.044813       0.000479       0.015111       0.008160      -0.009172      -0.022477      -0.020934       0.005028       0.015906              1.724587       1.720471       0.289699       0.361559       1.748324       0.340800       1.704966           0.000002
          191              H      27.284405      20.022631      17.095846       0.105569       0.984042 0.68291144E+01  0.64676729E+02                                 1.653379                            1.539903      -0.889960       2.450210                    0.998617       3.483392       9.692450       0.496671       1.302129      -0.703303       0.000085      -0.035276       0.005754       0.035742       0.005008       0.013355      -0.002938      -0.011090      -0.032026      -0.020665       0.007501       0.013164              1.723574       1.412388      -0.067171      -0.014240       2.411645       0.085320       1.346690           0.000001
          192              H       4.726083      21.255988      18.053198       0.112091       1.002049 0.72344369E+01  0.70598897E+02                                 1.764442                            1.655382      -1.316766       2.252773                    0.993318       3.890825      11.561775       0.441865       1.420440      -0.677564       0.026205      -0.022864       0.016482       0.038485      -0.005632       0.001459       0.000171      -0.005045      -0.021943      -0.007675      -0.002179       0.009853              1.817334       2.102160      -0.335686       0.323439       1.738354      -0.173470       1.611486           0.000001
          193              H       6.448113      25.552183      19.299337       0.109861       0.972714 0.74098545E+01  0.72478442E+02                                 1.720527                            1.663266      -1.200672       2.308612                    0.993450       3.804806      11.184266       0.447262       1.400055      -0.682520      -0.008735      -0.002464       0.036776       0.037880       0.006808      -0.003299       0.003144       0.019871       0.029305      -0.017514       0.006043       0.011471              1.749676       1.468266       0.017374       0.167844       1.539408      -0.035053       2.241353           0.000001
          194              H       7.303073      25.230140      18.029462       0.101097       1.081183 0.83662895E+01  0.83351391E+02                                 1.771944                            1.710831      -0.921805       2.433606                    0.996735       3.644902      10.398377       0.468612       1.311936      -0.702059       0.025171      -0.015536      -0.013273       0.032421      -0.002458      -0.000294       0.008670       0.016125      -0.009496      -0.013775       0.003496       0.010279              1.807406       2.189165      -0.330477      -0.144188       1.749403       0.095318       1.483649           0.000003
          195              H       5.411506      27.803060      19.558455       0.112921       0.927861 0.68614964E+01  0.65446189E+02                                 1.619963                            1.571465      -1.006036       2.399817                    0.997647       3.584222      10.203664       0.475794       1.349652      -0.692918      -0.015783      -0.007337       0.029255       0.034041       0.001008      -0.008210      -0.002541      -0.023621       0.002759      -0.016207       0.003862       0.012345              1.617537       1.566346       0.043883      -0.286955       1.449275      -0.170431       1.836988           0.000000
          196              H       5.518076      30.026530      18.982857       0.099726       1.028687 0.74004065E+01  0.72015992E+02                                 1.741716                            1.634177      -1.148653       2.326148                    0.995091       3.737819      10.788531       0.465113       1.353237      -0.691664      -0.011765       0.028160       0.021553       0.037362      -0.005210      -0.007905       0.000291      -0.021518       0.003191      -0.015948       0.004029       0.011919              1.785698       1.620869      -0.332826      -0.298346       2.004122       0.394592       1.732103           0.000003
          197              H       6.622501      30.704878      17.127494       0.101355       1.056800 0.73264795E+01  0.70833443E+02                                 1.740220                            1.598936      -1.196570       2.292023                    0.996978       3.724111      10.574671       0.484133       1.308573      -0.700293       0.001122       0.031849      -0.006303       0.032486      -0.001194      -0.009560       0.003465      -0.007659       0.018070      -0.011959      -0.000302       0.012260              1.815445       1.401431       0.030630      -0.040793       2.599634      -0.218682       1.445269           0.000004
          198              H       7.755989      29.176887      15.798279       0.113304       1.038361 0.71006746E+01  0.67604449E+02                                 1.687116                            1.551916      -0.854378       2.471744                    0.999351       3.391228       9.323766       0.505781       1.271944      -0.710609       0.020779       0.012212      -0.029228       0.037883      -0.002630      -0.013733      -0.002242      -0.019629      -0.019458      -0.020614       0.007193       0.013422              1.754327       1.703666       0.215551      -0.492836       1.522645      -0.312294       2.036670           0.000005
          199              H       7.600980      26.939712      16.310581       0.112738       1.047179 0.76829097E+01  0.73500417E+02                                 1.606457                            1.548018      -0.819495       2.486778                    0.999520       3.210366       8.427625       0.547375       1.169654      -0.736548       0.016232      -0.018851      -0.025449       0.035587      -0.000643      -0.014799       0.000513      -0.018027       0.007843      -0.020006       0.007580       0.012426              1.603476       1.478646      -0.235448      -0.245387       1.756271       0.225215       1.575512           0.000011
          200              H       4.399125      29.313926      15.620259       0.130432       0.986848 0.71103621E+01  0.68659625E+02                                 1.701213                            1.605820      -1.397580       2.215500                    0.994232       3.757764      10.883888       0.466405       1.359982      -0.689252       0.013660       0.000742       0.029239       0.032281       0.009876       0.001462      -0.003090      -0.000965       0.022769      -0.014152       0.005513       0.008639              1.741982       1.601895       0.062149       0.262643       1.399139      -0.193612       2.224911           0.000001
          201              H       5.573788      30.584971      14.012146       0.113788       0.991196 0.68117230E+01  0.64217025E+02                                 1.643500                            1.526716      -0.760902       2.524145                    0.999708       3.319628       9.097624       0.506316       1.283190      -0.708674       0.040806       0.013378       0.005747       0.043326       0.013346       0.004440      -0.007389       0.016917       0.004611      -0.020013       0.004971       0.015042              1.705135       2.140921       0.368620       0.146598       1.519178       0.039209       1.455306           0.000003
          202              H      12.663717       8.197249      12.002499       0.112329       0.977169 0.67087103E+01  0.63115946E+02                                 1.633480                            1.517051      -0.824694       2.483119                    0.999418       3.405898       9.378006       0.506073       1.286449      -0.706984       0.012007       0.025997      -0.019938       0.034893       0.013014       0.010129      -0.008036      -0.001535       0.001417      -0.021010       0.008015       0.012996              1.705133       1.583514       0.341366      -0.325400       1.749627      -0.369659       1.782259           0.000002
          203              H      10.876296       6.998152      11.306243       0.109743       0.981313 0.70186677E+01  0.67786930E+02                                 1.724760                            1.618994      -1.206238       2.305032                    0.994946       3.781104      11.076020       0.452843       1.400448      -0.681874      -0.008909       0.007568      -0.036621       0.038441       0.006854      -0.001733      -0.003332      -0.006414       0.027233      -0.012111       0.001243       0.010868              1.779713       1.564096       0.020598       0.279045       1.439780      -0.065346       2.335262           0.000001
          204              H      -1.067282      26.884900      12.144914       0.117636       0.971462 0.72928390E+01  0.71196804E+02                                 1.729079                            1.658846      -1.253693       2.284886                    0.993222       3.834827      11.337569       0.443400       1.414969      -0.679316      -0.030082       0.023415       0.001518       0.038151      -0.006680       0.002750       0.012506       0.004953      -0.017819      -0.017392       0.004910       0.012481              1.765292       1.998036      -0.365082       0.236011       1.742484      -0.184575       1.555355           0.000001
          205              H      -0.129975      25.836547      11.413055       0.112827       1.025010 0.78060976E+01  0.76357533E+02                                 1.706720                            1.651949      -0.867937       2.469766                    0.997641       3.495531       9.848800       0.477637       1.310963      -0.702896       0.007402      -0.014757      -0.029110       0.033466       0.002144      -0.001738       0.009277       0.010434       0.015561      -0.013104       0.003046       0.010058              1.736352       1.438942      -0.015760      -0.074586       1.544506       0.180030       2.225609           0.000003
          206              H      22.234584      26.066086      14.591699       0.112174       0.919906 0.67452567E+01  0.63898659E+02                                 1.595112                            1.545950      -0.919856       2.438043                    0.998515       3.521231       9.906505       0.486619       1.328689      -0.697427      -0.016655       0.028620       0.007816       0.034023      -0.000966      -0.011440      -0.006472      -0.015045      -0.014718      -0.017455       0.004276       0.013180              1.592089       1.459279      -0.285993      -0.092566       1.844863       0.168178       1.472125          -0.000000
          207              H      21.755030      24.137251      15.760697       0.104031       0.998600 0.71133014E+01  0.68631446E+02                                 1.717983                            1.610252      -1.127350       2.341096                    0.995290       3.697501      10.672564       0.464415       1.366935      -0.689013      -0.028800      -0.003004       0.027499       0.039933      -0.003278      -0.012688      -0.004949      -0.007636       0.002998      -0.016270       0.004529       0.011741              1.765079       1.805596       0.005922      -0.551875       1.450452      -0.015671       2.039188           0.000000
          208              H      22.731087      22.143323      15.194989       0.104945       1.039861 0.72085262E+01  0.69387222E+02                                 1.722218                            1.587057      -1.077109       2.350896                    0.997820       3.664776      10.371796       0.485627       1.310298      -0.700300      -0.007743      -0.028454       0.016343       0.033714      -0.006882      -0.009532       0.002956      -0.005580      -0.011331      -0.012330      -0.001006       0.013336              1.791610       1.482401       0.253821      -0.197602       2.157907      -0.487186       1.734522           0.000001
          209              H      24.169745      22.023415      13.404900       0.110119       1.047485 0.71608344E+01  0.68385008E+02                                 1.701846                            1.561380      -0.939709       2.429581                    0.998707       3.437303       9.493752       0.502370       1.276688      -0.709285       0.013176      -0.031646      -0.009276       0.035512       0.000996      -0.012768      -0.004564      -0.019370       0.008413      -0.018759       0.004839       0.013920              1.771636       1.506676      -0.385552      -0.114506       2.352477       0.257333       1.455754           0.000004
          210              H       0.460985      23.928268      12.249748       0.110059       1.048353 0.77415021E+01  0.74271157E+02                                 1.611799                            1.556858      -0.830922       2.478605                    0.999458       3.247049       8.562117       0.543760       1.174098      -0.735163       0.024707      -0.008534      -0.023948       0.035451      -0.004895      -0.015462      -0.000340      -0.013028      -0.009296      -0.020041       0.006619       0.013421              1.608955       1.547711      -0.026100      -0.375187       1.475444      -0.038691       1.803710           0.000009
          211              H      22.408967      28.813731      16.166187       0.127334       0.985095 0.71574969E+01  0.69219589E+02                                 1.702656                            1.614331      -1.307646       2.258447                    0.995295       3.724914      10.792112       0.463856       1.365385      -0.688663       0.018270       0.015526      -0.022228       0.032695      -0.001431      -0.003359      -0.008553       0.012936      -0.001077      -0.012877       0.004428       0.008449              1.739348       1.978785       0.304442      -0.210970       1.747726      -0.276581       1.491534           0.000001
          212              H      20.137150      29.444114      16.098935       0.118894       1.005416 0.69245906E+01  0.65730209E+02                                 1.675767                            1.552165      -0.819370       2.499754                    0.999367       3.370174       9.351430       0.494564       1.304707      -0.703797      -0.012537       0.039998      -0.008289       0.042729      -0.002056       0.003988      -0.010812      -0.004328      -0.045811      -0.019657       0.004652       0.015005              1.740205       1.561426      -0.277840       0.106981       2.180454      -0.331520       1.478736           0.000003
          213              H      18.628255      27.720839      16.480689       0.108053       0.980982 0.67844769E+01  0.64075772E+02                                 1.643118                            1.529811      -0.790811       2.495999                    0.999514       3.449692       9.549799       0.501347       1.293572      -0.705265      -0.031018      -0.005162      -0.022245       0.038517       0.006422       0.013104      -0.013225       0.006196      -0.012592      -0.023039       0.007977       0.015062              1.711081       2.282487      -0.145925       0.278949       1.350538      -0.068720       1.500219           0.000002
          214              H      19.161088      26.158584      18.074956       0.115726       0.970501 0.69233114E+01  0.66676966E+02                                 1.718732                            1.613372      -1.226717       2.302877                    0.994475       3.738028      10.955415       0.451085       1.409893      -0.680328      -0.032179      -0.016532       0.015941       0.039534       0.001838      -0.003735      -0.007216       0.023056      -0.001385      -0.014903       0.001462       0.013441              1.776132       1.973458       0.317944      -0.346710       1.675284      -0.271336       1.679654           0.000001
          215              H      22.973281      23.428067      19.512961       0.119668       0.941308 0.72363995E+01  0.70249612E+02                                 1.676806                            1.641487      -1.085137       2.373704                    0.995063       3.662566      10.668797       0.451857       1.396316      -0.684087       0.005079      -0.024544      -0.029256       0.038524      -0.005019      -0.002168       0.003285      -0.014647       0.027187      -0.013465       0.002268       0.011197              1.689736       1.549510      -0.027995      -0.001117       1.802913       0.275395       1.716785           0.000000
          216              H      14.108041      12.285611       1.064164       0.104438       1.048616 0.79187885E+01  0.78187350E+02                                 1.761982                            1.684342      -0.972916       2.408115                    0.996515       3.714808      10.715552       0.461738       1.343485      -0.694588      -0.023652      -0.011091       0.022902       0.034741      -0.002605      -0.012750      -0.005000      -0.006486       0.008227      -0.015697       0.002778       0.012919              1.817025       2.023695       0.315237      -0.378713       1.680668      -0.297885       1.746712           0.000002
          217              H      25.196658      23.284175      19.516917       0.108257       0.922472 0.68233430E+01  0.64989160E+02                                 1.612328                            1.565551      -1.002638       2.397368                    0.997794       3.605450      10.255487       0.477413       1.347003      -0.693285       0.000904      -0.015902      -0.029091       0.033166      -0.005206       0.005460       0.007645       0.013760       0.008488      -0.014732       0.004929       0.009803              1.611804       1.445078       0.038532       0.012666       1.461973       0.270651       1.928362          -0.000001
          218              H      19.133649      11.901900       0.803068       0.099859       1.008616 0.72200250E+01  0.69909547E+02                                 1.728652                            1.621443      -1.123913       2.341102                    0.995175       3.718922      10.747772       0.463246       1.365514      -0.689305       0.030275      -0.018927      -0.012741       0.037910      -0.004776       0.000525       0.009300       0.018863      -0.003937      -0.015769       0.004237       0.011533              1.773746       2.160042      -0.354759      -0.338184       1.536628       0.199211       1.624570           0.000000
          219              H      19.385533      12.868028       2.852275       0.101042       1.087884 0.76106599E+01  0.74133721E+02                                 1.761643                            1.620854      -1.188850       2.297839                    0.996647       3.707957      10.498458       0.485753       1.294484      -0.703617       0.031831      -0.001096       0.015064       0.035233      -0.008499       0.000756       0.008850       0.006537       0.009527      -0.014290       0.003119       0.011172              1.832964       2.434401      -0.033514       0.452595       1.391582       0.008529       1.672911           0.000002
          220              H      17.537562      13.793045       3.928306       0.116558       1.034254 0.70048816E+01  0.66766916E+02                                 1.710226                            1.561047      -0.945089       2.432169                    0.998523       3.465114       9.673757       0.492587       1.304555      -0.702947       0.006144       0.015082       0.035931       0.039449      -0.001357       0.006518       0.007282       0.028661       0.018403      -0.019789       0.003792       0.015997              1.790971       1.405972       0.050161       0.128407       1.527307       0.429824       2.439634           0.000003
          221              H      15.505522      13.779342       2.864143       0.110475       1.060571 0.78262532E+01  0.75358316E+02                                 1.632319                            1.572210      -0.774214       2.505799                    0.999697       3.248971       8.608678       0.537069       1.184400      -0.732883      -0.024134       0.015158       0.020100       0.034875      -0.005538       0.002260       0.011911       0.021572       0.017412      -0.020585       0.009093       0.011492              1.629202       1.904190      -0.211940      -0.243048       1.405883       0.163732       1.577534           0.000011
          222              H      18.767932      15.478636       1.345039       0.126228       0.995482 0.72350012E+01  0.70186612E+02                                 1.712038                            1.620330      -1.403184       2.210697                    0.993905       3.799860      11.041158       0.463971       1.360816      -0.688957      -0.006781      -0.031670      -0.002788       0.032508       0.000732       0.010054       0.001827      -0.014583       0.008223      -0.014523       0.004900       0.009623              1.748746       1.416602       0.288889       0.132658       2.214472       0.159124       1.615163           0.000001
          223              H      19.731878      16.002811       3.427872       0.117458       0.982873 0.67641122E+01  0.63757742E+02                                 1.643637                            1.529030      -0.786881       2.514347                    0.999588       3.330698       9.174738       0.501339       1.296141      -0.705774       0.004353      -0.029370       0.029676       0.041979       0.003830       0.010704      -0.005919      -0.021713       0.019758      -0.019944       0.005931       0.014013              1.702092       1.389554      -0.084792       0.134896       1.828608      -0.437701       1.888113           0.000002
          224              H      -3.894536      18.202299       3.827428       0.105661       0.991803 0.68472025E+01  0.64774109E+02                                 1.649264                            1.531972      -0.904396       2.439950                    0.998743       3.471248       9.596501       0.503731       1.285345      -0.706860       0.016466       0.007185       0.030005       0.034972       0.003652       0.014761      -0.005612      -0.020931       0.005988      -0.022145       0.008345       0.013801              1.722465       1.473148       0.045817       0.360742       1.443704       0.231241       2.250543           0.000003
          225              H      -4.325645      19.829647       2.318215       0.098235       1.011374 0.73534251E+01  0.71803844E+02                                 1.753530                            1.652040      -1.208117       2.296980                    0.994595       3.860386      11.345545       0.450677       1.391818      -0.683387       0.011191       0.033165       0.011501       0.036843      -0.000454       0.007400       0.003911      -0.010594       0.014820      -0.011472       0.001502       0.009970              1.804943       1.471503       0.156994       0.069906       2.353676       0.222956       1.589650           0.000003
          226              H       1.441887      33.096221      18.179790       0.089857       1.100934 0.84299644E+01  0.84309474E+02                                 1.803713                            1.722947      -0.989093       2.400162                    0.995599       3.755775      10.803956       0.463774       1.320534      -0.699547      -0.009238       0.027870       0.012578       0.031942      -0.004564      -0.008503       0.000849      -0.022775       0.004369      -0.016726       0.004455       0.012272              1.858346       1.459069       0.028711       0.072620       2.504065       0.270401       1.611906           0.000006
          227              H       2.350129      32.102683      17.396502       0.103673       0.965463 0.74581769E+01  0.72637075E+02                                 1.680040                            1.644878      -0.965548       2.420931                    0.996125       3.645557      10.487623       0.462290       1.360398      -0.691535       0.029610      -0.010080      -0.019945       0.037096      -0.007250      -0.006096      -0.006337       0.008020      -0.000886      -0.013682       0.004469       0.009213              1.691599       1.932227       0.020472      -0.219074       1.462315      -0.003260       1.680255           0.000003
          228              H       1.650179      31.283873      15.416525       0.110835       0.946178 0.70384813E+01  0.67592881E+02                                 1.642662                            1.592297      -1.040199       2.381262                    0.997330       3.633657      10.394624       0.472154       1.350830      -0.692462       0.029343      -0.004993      -0.014997       0.033329      -0.000262       0.000988       0.005119       0.020663       0.023306      -0.015360       0.006157       0.009203              1.641388       2.015507      -0.119234      -0.194895       1.438341       0.097150       1.470316           0.000001
          229              H      -0.074269      30.865903      13.972586       0.104834       1.003695 0.71302351E+01  0.68818775E+02                                 1.723662                            1.611967      -1.057784       2.374946                    0.996210       3.680055      10.615508       0.464369       1.366595      -0.689225       0.007102      -0.011604      -0.037502       0.039893      -0.000931      -0.001375       0.009036       0.015923       0.019889      -0.015050       0.004223       0.010826              1.775581       1.477394      -0.059220      -0.108367       1.514638       0.387743       2.334712           0.000002
          230              H      30.024467       8.457622      14.554117       0.107512       1.050424 0.73159327E+01  0.70673613E+02                                 1.735626                            1.600938      -1.068369       2.360266                    0.997663       3.641176      10.319488       0.482623       1.313744      -0.699923      -0.026635      -0.005148      -0.022253       0.035087      -0.004439      -0.004712       0.003454       0.022225       0.013056      -0.014496       0.001423       0.013073              1.806137       1.995275       0.116403       0.547259       1.450369       0.159935       1.972767           0.000003
          231              H      21.486194      32.184908      16.648818       0.113876       1.045703 0.70312108E+01  0.66986001E+02                                 1.710101                            1.553451      -1.009194       2.397631                    0.997932       3.488404       9.691607       0.499524       1.287052      -0.706322      -0.035160       0.007584       0.007481       0.036739      -0.002304       0.007667       0.011219       0.018230       0.014514      -0.018507       0.003446       0.015060              1.796689       2.557060      -0.264878      -0.237578       1.416112       0.075272       1.416896           0.000007
          232              H      23.186423      32.585748      18.090780       0.108481       1.027079 0.75450815E+01  0.71917193E+02                                 1.589096                            1.536432      -0.771983       2.506389                    0.999707       3.223880       8.471124       0.547701       1.173259      -0.735355      -0.013687       0.012852       0.027425       0.033236      -0.004148      -0.000167       0.010159       0.028507       0.013740      -0.021071       0.008019       0.013052              1.584198       1.448939      -0.066883      -0.070056       1.412053       0.304261       1.891602           0.000015
          233              H      12.997956      18.105221      13.343582       0.298212       0.627370 0.39835038E+01  0.33209641E+02                                 1.268391                            1.214044      -1.096844       2.455231                    0.999953       2.601816       6.954604       0.529508       1.387505      -0.687238      -0.009045       0.013654       0.026703       0.031325      -0.011899      -0.001051       0.006085      -0.012139       0.037124      -0.019713       0.003537       0.016176              1.288473       1.405481      -0.166845      -0.255620       1.078899       0.078013       1.381038           0.000001
          234              H       9.314123      20.743233      16.128605       0.298152       0.640832 0.42028030E+01  0.35598467E+02                                 1.295791                            1.254065      -1.206086       2.401964                    0.999741       2.689314       7.304576       0.515325       1.403242      -0.683609       0.018435      -0.007892      -0.028169       0.034578      -0.010217      -0.008831       0.002216       0.020861       0.028620      -0.019434       0.000713       0.018721              1.310299       1.205488      -0.192895      -0.125232       1.264757       0.201326       1.460652           0.000001
          235              H       6.642679      15.337019      12.627546       0.306712       0.623719 0.41531377E+01  0.34925065E+02                                 1.263199                            1.242629      -1.115176       2.464307                    0.999837       2.510063       6.699770       0.522405       1.394242      -0.687617       0.012628      -0.031292       0.020712       0.039593      -0.016254      -0.004897      -0.016709      -0.014948       0.029745      -0.027843       0.003173       0.024670              1.258110       1.235034      -0.151895       0.121424       1.232999      -0.134526       1.306298           0.000003
          236              H       9.033167      13.648000      17.119582       0.318074       0.613759 0.39860802E+01  0.33243008E+02                                 1.263089                            1.227969      -1.143470       2.464743                    0.999804       2.457371       6.573888       0.517716       1.418600      -0.683306      -0.032251       0.000722      -0.019991       0.037951      -0.005711       0.014010       0.011203       0.028004       0.022692      -0.025318       0.002047       0.023270              1.264836       1.310944      -0.100830       0.203325       1.107027      -0.060879       1.376536           0.000005
          237              H       8.752225      18.266242      13.353472       0.108377       0.979518 0.76866873E+01  0.75639869E+02                                 1.700979                            1.676030      -1.154163       2.324868                    0.995103       3.794197      11.071997       0.454191       1.370427      -0.688347      -0.031283      -0.003095      -0.022448       0.038628      -0.003040       0.009740       0.003813       0.012271       0.030193      -0.013730      -0.002668       0.016398              1.711730       1.872187       0.071692       0.265716       1.487890      -0.067407       1.775114           0.000000
          238              H       9.510304      19.143296      14.421591       0.107175       1.087320 0.85859249E+01  0.86515804E+02                                 1.801111                            1.753914      -1.155886       2.325872                    0.994095       3.785858      11.036117       0.452415       1.343572      -0.694499      -0.001014       0.029104       0.018265       0.034376       0.008956      -0.006372       0.006672      -0.009480      -0.026114      -0.016374       0.001589       0.014785              1.821506       1.444116      -0.087713      -0.026752       2.087132       0.394060       1.933269           0.000001
          239              H      10.905361      16.628615      16.415415       0.106030       0.986142 0.77577994E+01  0.76516957E+02                                 1.709911                            1.684762      -1.157168       2.323299                    0.994940       3.802464      11.109649       0.452603       1.372050      -0.688131       0.003919      -0.030107       0.022327       0.037687      -0.005033      -0.001567      -0.011560      -0.005968       0.022561      -0.012997      -0.002778       0.015775              1.721816       1.477475      -0.027299       0.126029       1.894943      -0.258163       1.793029           0.000001
          240              H      11.583517      17.563912      15.337405       0.106669       1.081656 0.85354166E+01  0.85907712E+02                                 1.797508                            1.750649      -1.167531       2.320927                    0.993923       3.790064      11.053613       0.451954       1.346494      -0.693898       0.029151       0.007854      -0.018043       0.035171       0.009609      -0.007061       0.004548      -0.004087      -0.019358      -0.014890       0.001788       0.013102              1.818788       2.110466       0.094476      -0.365140       1.441862      -0.057706       1.904037           0.000001
          241              H       8.427675      16.077030      16.053441       0.104608       1.120095 0.89424988E+01  0.90967488E+02                                 1.833199                            1.786016      -1.188558       2.307783                    0.994083       3.827268      11.184682       0.450128       1.337652      -0.695745       0.003681      -0.029858       0.015402       0.033797       0.011471       0.006608      -0.006175      -0.005749      -0.011565      -0.016386       0.002587       0.013799              1.853233       1.634493      -0.156322      -0.006024       2.156150      -0.418327       1.769057           0.000002
          242              H       8.246027      17.635857      16.174099       0.099091       1.043901 0.82857399E+01  0.83043749E+02                                 1.771226                            1.735909      -1.198351       2.296766                    0.994286       3.907368      11.491367       0.448102       1.363810      -0.689473      -0.003700       0.028701       0.020998       0.035754      -0.012277      -0.002151       0.006036      -0.006006       0.001825      -0.013276      -0.001662       0.014938              1.787597       1.716819      -0.073878      -0.096002       1.878733       0.362430       1.767239           0.000001
          243              H       9.108254      15.659061      13.529514       0.108175       1.071607 0.84732946E+01  0.85190173E+02                                 1.789450                            1.746240      -1.192828       2.307558                    0.993851       3.814430      11.145688       0.451421       1.349543      -0.692991      -0.028281      -0.006632      -0.019018       0.034720       0.009612       0.005996      -0.003114      -0.008595      -0.016484      -0.013467       0.000165       0.013302              1.807523       2.093617       0.028232       0.395555       1.544336       0.141659       1.784618           0.000001
          244              H      10.651056      15.987957      13.513690       0.104254       1.029526 0.81553822E+01  0.81486433E+02                                 1.759224                            1.726397      -1.219473       2.289003                    0.994307       3.897327      11.477605       0.447298       1.370466      -0.688020       0.028975       0.005886      -0.021130       0.036341      -0.004726      -0.006730       0.000559       0.022540       0.000755      -0.012403      -0.002722       0.015125              1.774461       1.947921       0.020923      -0.354429       1.662335      -0.035448       1.713126           0.000000
          245              H       9.008958      19.794236      11.964917       0.125449       0.976132 0.70608075E+01  0.68059590E+02                                 1.692807                            1.603894      -1.269110       2.273718                    0.995838       3.718535      10.759416       0.465096       1.366244      -0.688486      -0.032267      -0.003152       0.007155       0.033200       0.000962      -0.001556      -0.010160       0.013238      -0.007387      -0.014194       0.005138       0.009055              1.730533       2.029141      -0.058408      -0.406369       1.458560      -0.110873       1.703900           0.000000
          246              H       9.425541      21.411307      10.251969       0.122459       0.988517 0.67505804E+01  0.63674447E+02                                 1.657907                            1.533186      -0.800551       2.509991                    0.999541       3.337582       9.232893       0.497281       1.305810      -0.703622      -0.021579       0.039090      -0.003821       0.044814      -0.013326      -0.007158      -0.010956      -0.004370      -0.008075      -0.020962       0.005050       0.015912              1.724637       1.720522      -0.457988       0.070110       2.011007      -0.189180       1.442381           0.000002
          247              H      11.137883      20.863149       8.792206       0.105572       0.984019 0.68289542E+01  0.64675149E+02                                 1.653389                            1.539915      -0.889942       2.450223                    0.998617       3.483392       9.692600       0.496652       1.302178      -0.703293       0.000085       0.012657      -0.033428       0.035744      -0.014068      -0.002360      -0.007892       0.007620       0.024118      -0.020680       0.007510       0.013170              1.723584       1.412401       0.045918      -0.051051       1.686830      -0.503796       2.071520           0.000001
          248              H      12.799359      19.417379       9.381650       0.112091       1.002047 0.72344543E+01  0.70599432E+02                                 1.764475                            1.655412      -1.316769       2.252772                    0.993318       3.890871      11.562114       0.441848       1.420489      -0.677555       0.026206      -0.002841      -0.028042       0.038486       0.001552      -0.005630      -0.005961       0.004928       0.007977      -0.007711      -0.002180       0.009891              1.817368       2.102200      -0.112267      -0.452437       1.493004       0.031798       1.856899           0.000000
          249              H      14.521381      16.190091      12.479196       0.109868       0.972675 0.74095031E+01  0.72474120E+02                                 1.720480                            1.663227      -1.200669       2.308622                    0.993450       3.804718      11.183926       0.447267       1.400055      -0.682520      -0.008738      -0.030616      -0.020521       0.037879      -0.000549       0.007523       0.009043      -0.001289      -0.034189      -0.017482       0.006045       0.011437              1.749627       1.468239      -0.154042      -0.068876       2.035434       0.321452       1.745209           0.000001
          250              H      15.376340      17.450856      12.835236       0.101146       1.081035 0.83648470E+01  0.83333137E+02                                 1.771751                            1.710659      -0.921711       2.433664                    0.996737       3.644634      10.397252       0.468648       1.311898      -0.702066       0.025164       0.019249      -0.006803       0.032404       0.001485      -0.002000      -0.002933       0.006125      -0.039464      -0.013783       0.003502       0.010281              1.807204       2.188886       0.290053      -0.214067       1.632470      -0.162702       1.600255           0.000003
          251              H      13.484771      14.840248      14.298955       0.112914       0.927901 0.68618514E+01  0.65450269E+02                                 1.619992                            1.571490      -1.006093       2.399784                    0.997647       3.584289      10.203831       0.475798       1.349625      -0.692923      -0.015784      -0.021666      -0.020982       0.034041       0.006606       0.004958      -0.003274      -0.013597       0.032829      -0.016204       0.003854       0.012350              1.617566       1.566372       0.226575       0.181490       1.592488       0.253112       1.693839          -0.000000
          252              H      13.591335      14.226993      16.512336       0.099727       1.028700 0.74005461E+01  0.72017710E+02                                 1.741730                            1.634194      -1.148660       2.326146                    0.995090       3.737845      10.788643       0.465110       1.353240      -0.691664      -0.011766      -0.032746       0.013611       0.037363       0.009450      -0.000581      -0.004143      -0.014898       0.023053      -0.015947       0.003993       0.011954              1.785710       1.620882       0.424786      -0.139058       2.141842      -0.315075       1.594405           0.000003
          253              H      14.695757      15.494610      18.027484       0.101355       1.056721 0.73260295E+01  0.70830688E+02                                 1.740429                            1.599115      -1.196561       2.292027                    0.996978       3.724319      10.576690       0.483984       1.308947      -0.700216       0.001121      -0.010467       0.030733       0.032486       0.008876       0.003730       0.000499      -0.014564      -0.002643      -0.011956      -0.000295       0.012251              1.815671       1.401585       0.020019       0.046933       1.544657      -0.390581       2.500771           0.000004
          254              H      15.829245      17.409740      17.368810       0.113303       1.038296 0.71001164E+01  0.67597731E+02                                 1.687039                            1.551850      -0.854360       2.471751                    0.999352       3.391131       9.323369       0.505794       1.271937      -0.710610       0.020778       0.019206       0.025189       0.037882       0.013205       0.004575      -0.007359      -0.003027       0.030333      -0.020612       0.007175       0.013436              1.754244       1.703586       0.319014       0.433058       1.637640       0.378701       1.921505           0.000005
          255              H      15.674242      18.084663      15.175209       0.112740       1.047132 0.76824285E+01  0.73494268E+02                                 1.606364                            1.547931      -0.819544       2.486754                    0.999520       3.210337       8.427313       0.547413       1.169596      -0.736562       0.016232       0.031462      -0.003603       0.035585       0.013138       0.006828      -0.002477      -0.014645       0.017973      -0.020003       0.007589       0.012414              1.603383       1.478566       0.330208      -0.081204       1.815634      -0.190861       1.515949           0.000011
          256              H      12.472381      17.495390      17.576500       0.130431       0.986782 0.71098754E+01  0.68654917E+02                                 1.701267                            1.605867      -1.397641       2.215468                    0.994232       3.757817      10.884645       0.466346       1.360156      -0.689219       0.013661      -0.025692      -0.013977       0.032281      -0.006203       0.007802       0.006240      -0.006469       0.006267      -0.014125       0.005515       0.008610              1.742039       1.601944      -0.258545      -0.077503       1.850859       0.454401       1.773313           0.000001
          257              H      13.647039      18.252533      19.481313       0.113790       0.991169 0.68114944E+01  0.64214452E+02                                 1.643486                            1.526703      -0.760931       2.524136                    0.999708       3.319592       9.097552       0.506312       1.283210      -0.708670       0.040805      -0.011662       0.008713       0.043324      -0.010519       0.009322       0.008333       0.015235      -0.000412      -0.019987       0.004954       0.015033              1.705119       2.140905      -0.311266       0.245937       1.505214      -0.047263       1.469239           0.000003
          258              H       4.590464       8.346861       1.097790       0.112324       0.977201 0.67089382E+01  0.63118305E+02                                 1.633478                            1.517047      -0.824665       2.483127                    0.999419       3.405913       9.377908       0.506092       1.286398      -0.706995       0.012005       0.004267       0.032482       0.034892      -0.015278       0.006189       0.003967       0.005468       0.022426      -0.020996       0.008001       0.012995              1.705132       1.583509       0.111124       0.458336       1.453960       0.198962       2.077926           0.000002
          259              H       2.803044       9.549385       0.407468       0.109733       0.981332 0.70187929E+01  0.67788020E+02                                 1.724737                            1.618972      -1.206162       2.305056                    0.994947       3.781078      11.075709       0.452864       1.400386      -0.681885      -0.008906       0.027938       0.024866       0.038447      -0.001929       0.006780       0.006142      -0.011336       0.012475      -0.012088       0.001256       0.010832              1.779688       1.564074      -0.251956      -0.121685       2.054770       0.420422       1.720219           0.000001
          260              H       7.005975      21.719640      17.210570       0.117641       0.971412 0.72923596E+01  0.71190840E+02                                 1.729013                            1.658787      -1.253581       2.284945                    0.993222       3.834682      11.336979       0.443410       1.414962      -0.679318      -0.030081      -0.013022       0.019520       0.038151       0.000958      -0.007182      -0.009072      -0.001052      -0.035836      -0.017422       0.004911       0.012511              1.765222       1.997950      -0.021847      -0.434146       1.442245       0.011256       1.855471           0.000001
          261              H       7.943283      22.877626      16.668598       0.112828       1.025045 0.78064588E+01  0.76362112E+02                                 1.706780                            1.652006      -0.867905       2.469782                    0.997641       3.495539       9.848959       0.477619       1.310993      -0.702891       0.007402       0.032587       0.001773       0.033464       0.000430       0.002709       0.000965      -0.007345      -0.037779      -0.013094       0.003042       0.010052              1.736415       1.438989       0.072471       0.023645       2.211326       0.204927       1.558930           0.000003
          262              H       6.088046      20.010071      15.278065       0.112175       0.919882 0.67450543E+01  0.63896399E+02                                 1.595099                            1.545939      -0.919793       2.438077                    0.998515       3.521211       9.906491       0.486614       1.328712      -0.697423      -0.016657      -0.021080       0.020878       0.034025       0.010391       0.004864      -0.003236       0.001721       0.035583      -0.017459       0.004286       0.013173              1.592075       1.459270       0.223159      -0.201390       1.710943      -0.245483       1.606013          -0.000000
          263              H       5.608497      19.962109      13.023146       0.104029       0.998625 0.71135238E+01  0.68634359E+02                                 1.718035                            1.610293      -1.127440       2.341053                    0.995286       3.697602      10.673032       0.464401       1.366962      -0.689007      -0.028801      -0.022312      -0.016348       0.039932       0.012628       0.003483       0.001440      -0.001609       0.021073      -0.016271       0.004565       0.011707              1.765137       1.805656       0.475007       0.281090       1.878496       0.262789       1.611258           0.000000
          264              H       6.584557      21.448991      11.579207       0.104949       1.039929 0.72088683E+01  0.69388471E+02                                 1.721976                            1.586848      -1.077096       2.350906                    0.997820       3.664530      10.369547       0.485793       1.309889      -0.700384      -0.007740       0.000074      -0.032810       0.033711       0.011697      -0.001212      -0.005163      -0.001800       0.000014      -0.012332      -0.001023       0.013355              1.791349       1.482200       0.044207       0.318549       1.418266       0.060252       2.473580           0.000001
          265              H       8.023214      23.059208      12.370406       0.110120       1.047568 0.71615404E+01  0.68393567E+02                                 1.701949                            1.561466      -0.939782       2.429547                    0.998706       3.437421       9.494264       0.502351       1.276704      -0.709281       0.013176       0.023856      -0.022769       0.035512       0.010561       0.007234      -0.000108      -0.011313       0.032600      -0.018761       0.004858       0.013904              1.771748       1.506761       0.291965      -0.276671       1.902911      -0.517010       1.905572           0.000003
          266              H       8.534249      23.107170      14.597633       0.110060       1.048430 0.77422624E+01  0.74280646E+02                                 1.611920                            1.556971      -0.830854       2.478640                    0.999459       3.247110       8.562544       0.543718       1.174153      -0.735151       0.024706       0.025006       0.004585       0.035450       0.015839       0.003478      -0.004683      -0.004354       0.016699      -0.020042       0.006611       0.013430              1.609076       1.547825       0.338013       0.165010       1.688267       0.161508       1.591138           0.000009
          267              H       6.262425      17.272701      16.870354       0.127332       0.985137 0.71576602E+01  0.69219364E+02                                 1.702463                            1.614159      -1.307618       2.258458                    0.995296       3.724687      10.790193       0.463977       1.365063      -0.688726       0.018271       0.011487       0.024559       0.032694       0.003625       0.000423       0.006820       0.015898       0.007799      -0.012863       0.004434       0.008430              1.739145       1.978536       0.030480       0.369071       1.315931       0.027352       1.922968           0.000001
          268              H      28.210407      17.015751      17.449908       0.118896       1.005394 0.69244020E+01  0.65727897E+02                                 1.675737                            1.552138      -0.819346       2.499765                    0.999368       3.370129       9.351234       0.494571       1.304697      -0.703799      -0.012538      -0.012822       0.038783       0.042729      -0.002424      -0.003791      -0.005472       0.023837       0.038683      -0.019665       0.004645       0.015020              1.740173       1.561396       0.046270      -0.294099       1.367039      -0.138090       2.292085           0.000003
          269              H      26.701515      17.546781      15.766631       0.108058       0.980960 0.67842492E+01  0.64072721E+02                                 1.643054                            1.529755      -0.790768       2.496021                    0.999515       3.449596       9.549290       0.501374       1.293520      -0.705276      -0.031018       0.021846       0.006651       0.038517      -0.014559      -0.001006       0.005201       0.020046       0.028961      -0.023031       0.007969       0.015062              1.711012       2.282387      -0.168608      -0.265835       1.403235       0.099168       1.447413           0.000002
          270              H       3.014553      16.947235      13.616546       0.115725       0.970474 0.69230719E+01  0.66674228E+02                                 1.718718                            1.613359      -1.226706       2.302882                    0.994476       3.737991      10.955349       0.451079       1.409919      -0.680323      -0.032180      -0.005541      -0.022287       0.039534       0.002315       0.003439       0.008269       0.021176      -0.007021      -0.014874       0.001449       0.013424              1.776118       1.973442       0.141287       0.448701       1.443567       0.137560       1.911343           0.000001
          271              H       6.826753      17.067147      10.532845       0.119671       0.941281 0.72361395E+01  0.70246524E+02                                 1.676782                            1.641465      -1.085109       2.373720                    0.995063       3.662511      10.668627       0.451856       1.396329      -0.684085       0.005079       0.037608      -0.006629       0.038524       0.004387      -0.003284       0.001042      -0.022194       0.004543      -0.013472       0.002278       0.011194              1.689712       1.549488       0.014964      -0.023684       1.976785      -0.174990       1.542863           0.000000
          272              H       6.034766      15.775548      10.107575       0.104434       1.048622 0.79188247E+01  0.78187552E+02                                 1.761966                            1.684329      -0.972925       2.408109                    0.996515       3.714768      10.715316       0.461748       1.343458      -0.694593      -0.023652      -0.014288      -0.021055       0.034740       0.012344       0.004098       0.002848      -0.002808       0.019259      -0.015697       0.002812       0.012885              1.817008       2.023672       0.170353       0.462352       1.472213       0.177536       1.955138           0.000002
          273              H       9.050131      17.135667      10.406253       0.108257       0.922443 0.68231054E+01  0.64986587E+02                                 1.612325                            1.565549      -1.002628       2.397372                    0.997794       3.605425      10.255523       0.477400       1.347045      -0.693277       0.000903       0.033145       0.000773       0.033167      -0.002126      -0.007260       0.000966      -0.001205      -0.036401      -0.014744       0.004941       0.009803              1.611801       1.445074      -0.030233       0.027037       2.046154       0.066625       1.344177          -0.000001
          274              H      11.060375      16.193519       9.905819       0.099860       1.008595 0.72198328E+01  0.69907177E+02                                 1.728625                            1.621420      -1.123861       2.341123                    0.995177       3.718863      10.747540       0.463251       1.365512      -0.689305       0.030274       0.020497      -0.010022       0.037909       0.001933      -0.004419      -0.001446       0.005213      -0.044888      -0.015778       0.004236       0.011542              1.773717       2.160002       0.470243      -0.138135       1.775076      -0.061525       1.386073           0.000001
          275              H      11.312259      13.935790       9.717910       0.101045       1.087858 0.76103849E+01  0.74130163E+02                                 1.761595                            1.620807      -1.188840       2.297845                    0.996647       3.707891      10.498112       0.485770       1.294456      -0.703623       0.031830      -0.012498      -0.008482       0.035232       0.003595      -0.007753      -0.000971      -0.007152      -0.031535      -0.014300       0.003117       0.011183              1.832914       2.434341      -0.375201      -0.255316       1.609916       0.117551       1.454486           0.000002
          276              H       9.464287      12.541410       9.980983       0.116553       1.034181 0.70043009E+01  0.66760147E+02                                 1.710163                            1.560995      -0.945058       2.432182                    0.998523       3.465064       9.673599       0.492588       1.304577      -0.702942       0.006142      -0.038659      -0.004906       0.039451      -0.004967      -0.004444       0.006530       0.004706      -0.053463      -0.019782       0.003786       0.015997              1.790900       1.405923      -0.136280      -0.020761       2.583671       0.180128       1.383106           0.000003
          277              H       7.432246      13.469854      10.501197       0.110477       1.060619 0.78266733E+01  0.75363251E+02                                 1.632364                            1.572250      -0.774189       2.505814                    0.999697       3.248950       8.608628       0.537064       1.184397      -0.732885      -0.024133      -0.024987       0.003076       0.034875       0.000814      -0.005937       0.002472      -0.003367      -0.057400      -0.020590       0.009095       0.011495              1.629248       1.904249       0.316475      -0.062025       1.676466      -0.007540       1.307029           0.000011
          278              H      10.694651      13.935787      12.732380       0.126231       0.995417 0.72346988E+01  0.70186030E+02                                 1.712298                            1.620559      -1.403216       2.210686                    0.993904       3.800184      11.043870       0.463805       1.361258      -0.688871      -0.006781       0.018250      -0.026034       0.032508      -0.009074      -0.004409      -0.002314      -0.013778       0.010635      -0.014536       0.004913       0.009622              1.749019       1.416793      -0.259395       0.183902       1.903109      -0.339158       1.927157           0.000001
          279              H      11.658598      11.869914      12.144914       0.117461       0.982869 0.67641008E+01  0.63757736E+02                                 1.643646                            1.529041      -0.786868       2.514352                    0.999588       3.330699       9.174808       0.501330       1.296162      -0.705770       0.004355      -0.011018      -0.040270       0.041977      -0.011188      -0.002048       0.002510      -0.015857       0.037332      -0.019949       0.005948       0.014001              1.702100       1.389565      -0.074429      -0.140882       1.494189       0.244618       2.222546           0.000002
          280              H      12.251980      10.424143      13.849950       0.105661       0.991821 0.68473819E+01  0.64776547E+02                                 1.649317                            1.532018      -0.904431       2.439933                    0.998743       3.471328       9.596930       0.503708       1.285388      -0.706851       0.016467      -0.029577      -0.008781       0.034973      -0.014609      -0.004237      -0.000453      -0.010468       0.037380      -0.022151       0.008352       0.013799              1.722523       1.473192      -0.335334      -0.140698       2.249176       0.233761       1.445200           0.000003
          281              H      11.820866      10.917484      16.013881       0.098237       1.011390 0.73535755E+01  0.71805604E+02                                 1.753540                            1.652049      -1.208159       2.296963                    0.994594       3.860406      11.345588       0.450679       1.391806      -0.683390       0.011189      -0.026542       0.022972       0.036843      -0.006181      -0.004116      -0.001071      -0.015567      -0.000095      -0.011492       0.001524       0.009968              1.804953       1.471511      -0.139036       0.101005       1.973751      -0.442310       1.969596           0.000003
          282              H       9.515138      13.387622      19.572301       0.089862       1.100911 0.84297656E+01  0.84307233E+02                                 1.803713                            1.722946      -0.989039       2.400193                    0.995599       3.755760      10.803999       0.463765       1.320563      -0.699541      -0.009238      -0.024827       0.017847       0.031941       0.009645       0.000279      -0.004438      -0.016605       0.022869      -0.016724       0.004420       0.012304              1.858347       1.459068      -0.077243      -0.011449       2.069124      -0.521520       2.046848           0.000006
          283              H      10.423382      14.562738      19.103515       0.103667       0.965507 0.74586069E+01  0.72642319E+02                                 1.680089                            1.644923      -0.965573       2.420911                    0.996124       3.645661      10.488003       0.462285       1.360394      -0.691536       0.029609       0.022313       0.001244       0.037096       0.008903      -0.003252       0.004684       0.010832       0.007543      -0.013671       0.004450       0.009221              1.691649       1.932292       0.179496       0.127272       1.622990       0.096007       1.519665           0.000003
          284              H       9.723431      16.686854      19.384391       0.110833       0.946210 0.70387411E+01  0.67595631E+02                                 1.642656                            1.592292      -1.040224       2.381252                    0.997330       3.633685      10.394538       0.472173       1.350770      -0.692473       0.029341       0.015485       0.003174       0.033328      -0.000724      -0.000740       0.006932      -0.000258      -0.039469      -0.015347       0.006155       0.009192              1.641383       2.015499       0.228396      -0.005814       1.546450      -0.034730       1.362198           0.000001
          285              H       7.998982      18.146327      19.744387       0.104836       1.003676 0.71300556E+01  0.68816498E+02                                 1.723630                            1.611940      -1.057742       2.374968                    0.996211       3.679988      10.615217       0.464377       1.366583      -0.689228       0.007101       0.038279       0.008700       0.039893       0.001656      -0.000138       0.003208      -0.005332      -0.043878      -0.015044       0.004225       0.010819              1.775546       1.477371       0.123454       0.002896       2.465428       0.161225       1.383840           0.000001
          286              H      21.951216       6.006908       0.047472       0.107511       1.050466 0.73163045E+01  0.70678066E+02                                 1.735665                            1.600975      -1.068399       2.360252                    0.997662       3.641238      10.319709       0.482619       1.313737      -0.699925      -0.026636       0.021845       0.006668       0.035088       0.006301      -0.001506       0.005889       0.006004      -0.035611      -0.014487       0.001417       0.013070              1.806178       1.995319      -0.532150      -0.172825       1.980723       0.146241       1.442493           0.000003
          287              H      29.559446      15.169139      19.548565       0.113873       1.045789 0.70318801E+01  0.66993789E+02                                 1.710173                            1.553507      -1.009217       2.397618                    0.997932       3.488495       9.691876       0.499524       1.287023      -0.706328      -0.035160      -0.010270       0.002828       0.036738      -0.005487      -0.005839       0.001466      -0.003763      -0.051472      -0.018511       0.003452       0.015059              1.796770       2.557195       0.338216      -0.110607       1.481948      -0.037298       1.351167           0.000007
          288              H       7.039875      13.719944      19.174723       0.108476       1.026966 0.75440395E+01  0.71904732E+02                                 1.588966                            1.536314      -0.771847       2.506449                    0.999708       3.223818       8.470794       0.547728       1.173241      -0.735358      -0.013687      -0.030180      -0.002583       0.033239       0.002217      -0.003518       0.004053       0.003863      -0.060175      -0.021067       0.008016       0.013051              1.584068       1.448831       0.094095      -0.022891       2.035014       0.055512       1.268358           0.000015
          289              H      -3.148568      25.071411       9.007808       0.298208       0.627346 0.39833444E+01  0.33208171E+02                                 1.268396                            1.214050      -1.096802       2.455250                    0.999953       2.601787       6.954642       0.529484       1.387574      -0.687225      -0.009044      -0.029955      -0.001527       0.031328       0.006864      -0.009789       0.002351      -0.026777      -0.006798      -0.019719       0.003541       0.016178              1.288478       1.405488       0.304792      -0.016682       1.373065       0.091825       1.086880           0.000001
          290              H      17.387397      21.340503       9.899885       0.298154       0.640713 0.42018159E+01  0.35587940E+02                                 1.295607                            1.253897      -1.206065       2.401976                    0.999741       2.689237       7.304094       0.515374       1.403195      -0.683616       0.018435       0.028341       0.007249       0.034578       0.012757      -0.004443       0.009592       0.000388      -0.032802      -0.019430       0.000713       0.018717              1.310108       1.205325       0.204848      -0.104410       1.585770      -0.015834       1.139231           0.000001
          291              H      22.789212       4.235663       6.968491       0.306712       0.623839 0.41541677E+01  0.34935894E+02                                 1.263375                            1.242798      -1.115173       2.464308                    0.999837       2.510128       6.700152       0.522360       1.394274      -0.687614       0.012626      -0.002289      -0.037455       0.039592       0.012367      -0.011636       0.011543      -0.006026       0.056506      -0.027840       0.003175       0.024665              1.258286       1.235207      -0.029214      -0.192304       1.171627       0.099026       1.368024           0.000003
          292              H      17.106457      24.029914       3.259743       0.318070       0.613820 0.39865616E+01  0.33247862E+02                                 1.263148                            1.228023      -1.143484       2.464731                    0.999803       2.457423       6.574004       0.517720       1.418554      -0.683315      -0.032250       0.016951       0.010622       0.037951      -0.009277      -0.011959       0.005362      -0.000710      -0.063448      -0.025322       0.002053       0.023269              1.264895       1.311008      -0.125678      -0.189000       1.256493       0.147152       1.227184           0.000005
          293              H      16.825501      24.982335       9.142312       0.108379       0.979495 0.76864823E+01  0.75637488E+02                                 1.700966                            1.676019      -1.154157       2.324872                    0.995104       3.794183      11.071997       0.454187       1.370445      -0.688344      -0.031283       0.020988       0.008544       0.038628      -0.006916      -0.007525       0.007256      -0.006955      -0.027486      -0.013735      -0.002654       0.016390              1.711716       1.872172      -0.265950      -0.070771       1.644910       0.158073       1.618066           0.000000
          294              H      17.583580      23.618789       9.367804       0.107180       1.087144 0.85841723E+01  0.86493695E+02                                 1.800908                            1.753730      -1.155731       2.325943                    0.994097       3.785675      11.035286       0.452441       1.343563      -0.694500      -0.001015      -0.030371       0.016073       0.034377       0.001041       0.010920      -0.011074      -0.001908      -0.003403      -0.016379       0.001584       0.014796              1.821295       1.443979       0.067007      -0.062575       2.312693      -0.263603       1.707214           0.000000
          295              H      18.978644      23.149431       6.193115       0.106031       0.986121 0.77576118E+01  0.76514737E+02                                 1.709896                            1.684749      -1.157145       2.323309                    0.994941       3.802444      11.109608       0.452601       1.372062      -0.688129       0.003920      -0.004283      -0.037238       0.037688       0.003873      -0.003597       0.009342      -0.002181       0.033930      -0.012991      -0.002765       0.015757              1.721800       1.477467      -0.095494      -0.086657       1.594921       0.084947       2.093012           0.000001
          296              H      19.656797      23.615365       7.542111       0.106669       1.081596 0.85347770E+01  0.85899335E+02                                 1.797406                            1.750554      -1.167508       2.320940                    0.993923       3.789993      11.053142       0.451979       1.346450      -0.693907       0.029152       0.011699       0.015824       0.035173       0.001312       0.011831      -0.007381       0.000769      -0.004798      -0.014891       0.001794       0.013097              1.818683       2.110332       0.268955       0.264366       1.738420       0.228961       1.607298           0.000001
          297              H      16.500959      23.738702       5.896415       0.104606       1.120184 0.89434318E+01  0.90979735E+02                                 1.833336                            1.786142      -1.188579       2.307770                    0.994082       3.827369      11.185301       0.450098       1.337701      -0.695735       0.003682       0.001591      -0.033559       0.033798      -0.011459       0.006607      -0.000692       0.006093       0.023953      -0.016375       0.002580       0.013795              1.853376       1.634608       0.083387      -0.132388       1.503643       0.041553       2.421876           0.000002
          298              H      16.319308      22.854795       7.186071       0.099090       1.043951 0.82862373E+01  0.83050010E+02                                 1.771285                            1.735961      -1.198404       2.296739                    0.994285       3.907453      11.491718       0.448095       1.363810      -0.689472      -0.003701      -0.032535       0.014357       0.035754       0.008001      -0.009579      -0.003953      -0.009662      -0.009153      -0.013289      -0.001678       0.014967              1.787658       1.716875       0.120088      -0.015982       2.109068      -0.229513       1.537032           0.000001
          299              H      17.181536      26.133470       6.796405       0.108174       1.071686 0.84740347E+01  0.85199014E+02                                 1.789501                            1.746287      -1.192823       2.307560                    0.993851       3.814418      11.145548       0.451429       1.349498      -0.693000      -0.028280       0.019785       0.003767       0.034719      -0.009998       0.005303      -0.003906       0.003507       0.019820      -0.013464       0.000160       0.013304              1.807577       2.093686      -0.356696      -0.173337       1.847283       0.033220       1.481762           0.000001
          300              H      18.724337      25.982727       7.089149       0.104254       1.029530 0.81553794E+01  0.81486141E+02                                 1.759203                            1.726377      -1.219477       2.289001                    0.994307       3.897297      11.477380       0.447310       1.370434      -0.688027       0.028975       0.015355       0.015661       0.036340       0.008192      -0.000749       0.004733       0.013322      -0.026903      -0.012383      -0.002739       0.015122              1.774440       1.947904       0.296477       0.195331       1.669707       0.039720       1.705709           0.000001
          301              H      17.082229      25.420860      11.159871       0.125447       0.976076 0.70603718E+01  0.68055136E+02                                 1.692834                            1.603917      -1.269051       2.273744                    0.995840       3.718541      10.759824       0.465056       1.366367      -0.688462      -0.032268      -0.004620      -0.006307       0.033201       0.000867       0.001595       0.006322       0.019844       0.012427      -0.014179       0.005142       0.009037              1.730561       2.029182       0.381142       0.152605       1.546567       0.161673       1.615935          -0.000000
          302              H      17.498807      26.095779      13.416768       0.122461       0.988480 0.67502213E+01  0.63669755E+02                                 1.657817                            1.533109      -0.800495       2.510014                    0.999541       3.337440       9.232189       0.497315       1.305748      -0.703636      -0.021578      -0.016237       0.035763       0.044813       0.012861      -0.007978       0.002760       0.009783       0.034386      -0.020957       0.005024       0.015932              1.724540       1.720427       0.168263      -0.431652       1.420629      -0.151621       2.032563           0.000002
          303              H      19.211148      27.634049      13.671930       0.105570       0.984040 0.68290974E+01  0.64676639E+02                                 1.653389                            1.539911      -0.889971       2.450207                    0.998617       3.483399       9.692529       0.496664       1.302145      -0.703299       0.000086       0.022621       0.027672       0.035742       0.009078      -0.011024       0.010791       0.002552       0.008913      -0.020675       0.007501       0.013174              1.723585       1.412394       0.021252       0.065293       1.539046       0.418483       2.219315           0.000001
          304              H      20.872628      27.846462      12.125134       0.112089       1.002047 0.72344101E+01  0.70598470E+02                                 1.764429                            1.655370      -1.316760       2.252776                    0.993318       3.890818      11.561687       0.441871       1.420425      -0.677567       0.026209       0.025703       0.011562       0.038487       0.004103       0.004134       0.005744       0.005244       0.008950      -0.007693      -0.002160       0.009854              1.817319       2.102144       0.447943       0.128993       1.793416       0.141668       1.556397           0.000001
          305              H      -1.625139      26.777556       7.781448       0.109909       0.972481 0.74077366E+01  0.72453574E+02                                 1.720370                            1.663126      -1.201028       2.308522                    0.993448       3.804429      11.183355       0.447235       1.400219      -0.682490      -0.008736       0.033062      -0.016248       0.037860      -0.006242      -0.004259      -0.012236       0.004185      -0.017765      -0.017521       0.006071       0.011450              1.749513       1.468153       0.136649      -0.098950       2.095999      -0.286374       1.684387           0.000001
          306              H      -0.770182      25.838833       8.695284       0.101140       1.081102 0.83655899E+01  0.83343233E+02                                 1.771897                            1.710792      -0.921824       2.433610                    0.996734       3.644873      10.398446       0.468601       1.311985      -0.702047       0.025168      -0.003735       0.020073       0.032409       0.000990       0.002266      -0.005779       0.021172       0.005662      -0.013802       0.003529       0.010273              1.807357       2.189089       0.040372       0.358270       1.467512       0.067417       1.765469           0.000003
          307              H      -2.661745      25.876522       5.702571       0.112915       0.927878 0.68616884E+01  0.65448687E+02                                 1.620006                            1.571505      -1.006087       2.399788                    0.997647       3.584291      10.204019       0.475778       1.349683      -0.692912      -0.015784       0.029004      -0.008273       0.034041      -0.007598       0.003221       0.005773      -0.017971       0.019700      -0.016191       0.003865       0.012326              1.617580       1.566385      -0.270460       0.105477       1.887713      -0.082671       1.398641          -0.000000
          308              H      -2.555177      24.266307       4.064788       0.099724       1.028708 0.74006065E+01  0.72018410E+02                                 1.741736                            1.634197      -1.148709       2.326122                    0.995089       3.737859      10.788675       0.465111       1.353234      -0.691665      -0.011765       0.004586      -0.035164       0.037363      -0.004221       0.008455       0.003809      -0.014370       0.024641      -0.015930       0.003999       0.011931              1.785718       1.620885      -0.091964       0.437411       1.458401      -0.079509       2.277867           0.000003
          309              H      -1.450756      22.320342       4.405004       0.101354       1.056735 0.73260496E+01  0.70829818E+02                                 1.740322                            1.599024      -1.196542       2.292035                    0.996978       3.724202      10.575735       0.484048       1.308794      -0.700248       0.001122      -0.021382      -0.024431       0.032486      -0.007668       0.005807      -0.003997      -0.008545       0.015416      -0.011947      -0.000312       0.012259              1.815556       1.401506      -0.050650      -0.006132       1.923366       0.609248       2.121795           0.000004
          310              H      -0.317272      21.933203       6.392893       0.113303       1.038291 0.71000616E+01  0.67597205E+02                                 1.687047                            1.551854      -0.854328       2.471765                    0.999352       3.391143       9.323459       0.505788       1.271953      -0.710607       0.020778      -0.031417       0.004038       0.037882      -0.010565       0.009136       0.009573      -0.006896       0.018735      -0.020595       0.007177       0.013418              1.754254       1.703595      -0.534556       0.059745       2.178522      -0.066435       1.380644           0.000005
          311              H      -0.472280      23.495455       8.074192       0.112744       1.046951 0.76808135E+01  0.73475388E+02                                 1.606220                            1.547802      -0.819425       2.486814                    0.999521       3.210156       8.426803       0.547415       1.169647      -0.736549       0.016233      -0.012613       0.029050       0.035588      -0.012485       0.007955       0.001940      -0.013747       0.020677      -0.019997       0.007573       0.012424              1.603238       1.478437      -0.094765       0.326516       1.425466      -0.034330       1.905811           0.000011
          312              H      -3.674136      21.710514       6.363223       0.130434       0.986803 0.71100625E+01  0.68657194E+02                                 1.701292                            1.605889      -1.397619       2.215477                    0.994231       3.757852      10.884793       0.466342       1.360156      -0.689218       0.013659       0.024952      -0.015264       0.032283      -0.003652      -0.009293      -0.003188      -0.011795      -0.009714      -0.014149       0.005538       0.008611              1.742065       1.601968       0.196397      -0.185159       2.186257      -0.260785       1.437969           0.000001
          313              H      -2.499477      19.682326       6.066523       0.113789       0.991201 0.68117603E+01  0.64217402E+02                                 1.643501                            1.526716      -0.760964       2.524119                    0.999708       3.319611       9.097550       0.506319       1.283183      -0.708676       0.040806      -0.001713      -0.014456       0.043325      -0.002814      -0.013785      -0.000980       0.002461      -0.038739      -0.020003       0.004963       0.015041              1.705135       2.140926      -0.057354      -0.392537       1.437315       0.008052       1.537165           0.000003
          314              H      20.736997      17.715805       6.679703       0.112324       0.977204 0.67089956E+01  0.63119285E+02                                 1.633515                            1.517079      -0.824719       2.483106                    0.999418       3.405962       9.378223       0.506071       1.286443      -0.706985       0.012006      -0.030262      -0.012545       0.034890       0.002278      -0.016344       0.004031      -0.008430      -0.019263      -0.021007       0.008001       0.013006              1.705173       1.583548      -0.452510      -0.132937       2.094295       0.170707       1.437675           0.000002
          315              H      18.949574      17.712378       8.066280       0.109736       0.981367 0.70191098E+01  0.67791870E+02                                 1.724775                            1.619005      -1.206244       2.305023                    0.994943       3.781183      11.076094       0.452861       1.400380      -0.681886      -0.008907      -0.035504       0.011762       0.038448      -0.004908      -0.005082      -0.002855      -0.017083      -0.004763      -0.012113       0.001274       0.010839              1.779729       1.564107       0.231369      -0.157364       2.168009      -0.355090       1.607070           0.000001
          316              H      15.079249      19.915290      10.204497       0.117637       0.971425 0.72924888E+01  0.71192404E+02                                 1.729026                            1.658800      -1.253600       2.284933                    0.993222       3.834715      11.337094       0.443409       1.414958      -0.679319      -0.030082      -0.010395      -0.021036       0.038151       0.005742       0.004397      -0.003484       0.020637       0.029230      -0.017431       0.004941       0.012489              1.765236       1.997964       0.386906       0.198152       1.761930       0.173306       1.535815           0.000001
          317              H      16.016554      19.805657      11.478329       0.112829       1.024976 0.78058091E+01  0.76354318E+02                                 1.706714                            1.651945      -0.867893       2.469788                    0.997642       3.495505       9.848833       0.477624       1.311005      -0.702888       0.007402      -0.017829       0.027336       0.033465      -0.002562      -0.000997      -0.010278       0.008743       0.010485      -0.013121       0.003046       0.010075              1.736346       1.438942      -0.056713       0.050939       1.899418      -0.384934       1.870678           0.000003
          318              H      14.161321      22.443673       9.690218       0.112179       0.919905 0.67452498E+01  0.63898535E+02                                 1.595106                            1.545945      -0.919887       2.438031                    0.998514       3.521213       9.906428       0.486622       1.328684      -0.697428      -0.016658      -0.007542      -0.028691       0.034023      -0.009405       0.006546       0.009664      -0.009465       0.002012      -0.017425       0.004273       0.013152              1.592082       1.459274       0.062829       0.293954       1.419659       0.077306       1.897313          -0.000000
          319              H      13.681769      24.420470      10.776139       0.104023       0.998572 0.71130005E+01  0.68627447E+02                                 1.717917                            1.610191      -1.127232       2.341145                    0.995293       3.697376      10.671929       0.464438       1.366890      -0.689022      -0.028801       0.025317      -0.011149       0.039934      -0.009332       0.009174       0.003464      -0.010158      -0.004567      -0.016244       0.004530       0.011713              1.765010       1.805523      -0.480875       0.270794       1.905502      -0.247085       1.584004           0.000000
          320              H      14.657825      24.927516      12.785786       0.104944       1.039875 0.72085910E+01  0.69387025E+02                                 1.722127                            1.586982      -1.077082       2.350911                    0.997820       3.664676      10.370975       0.485683       1.310162      -0.700328      -0.007742       0.028381       0.016470       0.033714      -0.004799       0.010719       0.002174       0.003336       0.015438      -0.012311      -0.001030       0.013341              1.791511       1.482330      -0.298011      -0.121001       2.262141       0.426882       1.630061           0.000001
          321              H      16.096479      23.437208      13.784676       0.110122       1.047520 0.71610976E+01  0.68388111E+02                                 1.701882                            1.561406      -0.939763       2.429558                    0.998706       3.437317       9.493814       0.502367       1.276685      -0.709286       0.013175       0.007791       0.032044       0.035512      -0.011543       0.005515       0.004646      -0.019199       0.008929      -0.018746       0.004848       0.013898              1.771678       1.506707       0.093616       0.391168       1.457105       0.259638       2.351221           0.000003
          322              H      16.607516      21.484392      12.712600       0.110069       1.048106 0.77392303E+01  0.74244037E+02                                 1.611553                            1.556637      -0.830814       2.478668                    0.999460       3.246780       8.561147       0.543794       1.174108      -0.735160       0.024708      -0.016473       0.019363       0.035451      -0.010933       0.011966       0.004997      -0.004927       0.014962      -0.020026       0.006602       0.013424              1.608707       1.547475      -0.311784       0.210139       1.754864      -0.122759       1.523780           0.000009
          323              H      14.335707      22.433398       6.523441       0.127329       0.985117 0.71575931E+01  0.69219933E+02                                 1.702593                            1.614272      -1.307651       2.258439                    0.995295       3.724824      10.791388       0.463900       1.365268      -0.688686       0.018270      -0.027012      -0.002333       0.032694      -0.002178       0.002910       0.001696       0.001105      -0.036577      -0.012852       0.004423       0.008428              1.739283       1.978704      -0.334911      -0.158162       1.795043       0.249212       1.444102           0.000001
          324              H      12.063890      22.059965       6.011139       0.118984       1.005211 0.69228974E+01  0.65709847E+02                                 1.675509                            1.551952      -0.819232       2.499839                    0.999369       3.369737       9.349786       0.494611       1.304668      -0.703806      -0.012511      -0.027169      -0.030479       0.042704       0.004495      -0.000215       0.016246       0.005141      -0.017443      -0.019644       0.004653       0.014991              1.739925       1.561202       0.231499       0.187069       1.940929       0.469478       1.717645           0.000003
          325              H      10.554996      23.252210       7.312663       0.108056       0.980976 0.67843607E+01  0.64073946E+02                                 1.643061                            1.529759      -0.790772       2.496018                    0.999515       3.449609       9.549294       0.501378       1.293505      -0.705279      -0.031016      -0.016685       0.015594       0.038517       0.008151      -0.012122       0.007986      -0.002840      -0.039686      -0.023030       0.007962       0.015068              1.711021       2.282402       0.314529      -0.013102       1.522258      -0.030455       1.328401           0.000002
          326              H      11.087833      25.414011       7.868480       0.115722       0.970483 0.69231865E+01  0.66675912E+02                                 1.718764                            1.613400      -1.226709       2.302877                    0.994476       3.738043      10.955713       0.451060       1.409968      -0.680314      -0.032180       0.022072       0.006348       0.039535      -0.004137       0.000266      -0.001098       0.008704      -0.044432      -0.014878       0.001453       0.013425              1.776166       1.973498      -0.459246      -0.101995       1.913586       0.133777       1.441416           0.000001
          327              H      14.900029      28.024616       9.514176       0.119672       0.941283 0.72361460E+01  0.70246528E+02                                 1.676777                            1.641460      -1.085110       2.373721                    0.995064       3.662504      10.668565       0.451860       1.396318      -0.684087       0.005078      -0.013064       0.035885       0.038525       0.000650       0.005421      -0.004373      -0.016478       0.021691      -0.013462       0.002248       0.011214              1.689707       1.549479       0.013028       0.024804       1.499790      -0.100402       2.019851           0.000000
          328              H      22.181294       6.198756       8.608252       0.104436       1.048620 0.79188003E+01  0.78187298E+02                                 1.761969                            1.684330      -0.972912       2.408118                    0.996515       3.714766      10.715331       0.461746       1.343465      -0.694592      -0.023651       0.025378      -0.001846       0.034740      -0.009721       0.008620       0.002109      -0.011442      -0.006650      -0.015668       0.002779       0.012890              1.817013       2.023678      -0.485594      -0.083648       1.988167       0.120347       1.439193           0.000002
          329              H      17.123406      28.099988       9.636812       0.108261       0.922451 0.68232009E+01  0.64987891E+02                                 1.612348                            1.565570      -1.002577       2.397400                    0.997795       3.605493      10.255834       0.477390       1.347064      -0.693273       0.000901      -0.017242       0.028320       0.033168       0.007350       0.001769      -0.008654       0.012061       0.003395      -0.014760       0.004935       0.009825              1.611824       1.445092      -0.008298      -0.039702       1.577392      -0.337287       1.812989          -0.000001
          330              H      27.206902       6.164496       9.071104       0.099856       1.008677 0.72205997E+01  0.69917165E+02                                 1.728784                            1.621555      -1.124071       2.341029                    0.995169       3.719175      10.748993       0.463206       1.365593      -0.689288       0.030275      -0.001570       0.022763       0.037910       0.002860       0.003864      -0.007895       0.021341       0.003507      -0.015797       0.004269       0.011528              1.773888       2.160239      -0.115514       0.476391       1.430154      -0.137703       1.731270           0.000001
          331              H       3.238991       7.456097       7.209807       0.101045       1.087914 0.76107777E+01  0.74133737E+02                                 1.761525                            1.620748      -1.188844       2.297845                    0.996647       3.707844      10.497402       0.485832       1.294295      -0.703656       0.031830       0.013595      -0.006584       0.035233       0.004918       0.006976      -0.007914       0.008196       0.014507      -0.014311       0.003131       0.011180              1.832838       2.434231       0.408685      -0.197262       1.595083      -0.126071       1.469201           0.000002
          332              H       1.391022       7.925459       5.870701       0.116560       1.034270 0.70050612E+01  0.66769242E+02                                 1.710266                            1.561084      -0.945087       2.432171                    0.998523       3.465140       9.673962       0.492572       1.304584      -0.702941       0.006144       0.023576      -0.031026       0.039449       0.006334      -0.002090      -0.013841       0.017337      -0.015578      -0.019802       0.003790       0.016012              1.791012       1.406005       0.086129      -0.107653       1.839358      -0.609976       2.127674           0.000003
          333              H      23.578780       7.010719       6.414651       0.110472       1.060864 0.78289456E+01  0.75390591E+02                                 1.632618                            1.572481      -0.774270       2.505771                    0.999697       3.249216       8.609640       0.537024       1.184401      -0.732885      -0.024133       0.009829      -0.023178       0.034875       0.004739       0.003658      -0.014409       0.017277       0.004547      -0.020603       0.009095       0.011508              1.629504       1.904578      -0.104551       0.305169       1.393053      -0.156242       1.590882           0.000011
          334              H       2.621386       4.845491       5.702571       0.126230       0.995530 0.72354285E+01  0.70191715E+02                                 1.712082                            1.620368      -1.403216       2.210685                    0.993904       3.799932      11.041402       0.463970       1.360801      -0.688960      -0.006782       0.013420       0.028822       0.032508       0.008356      -0.005670       0.000452      -0.010597       0.020179      -0.014538       0.004888       0.009650              1.748792       1.416638      -0.029560      -0.316529       1.627226       0.179950       2.202512           0.000001
          335              H       3.585337       6.387190       4.207204       0.117461       0.982845 0.67639086E+01  0.63755548E+02                                 1.643631                            1.529028      -0.786860       2.514357                    0.999588       3.330665       9.174723       0.501328       1.296177      -0.705767       0.004355       0.040386       0.010592       0.041978       0.007367      -0.008681       0.003373      -0.026084       0.006653      -0.019955       0.005960       0.013995              1.702084       1.389556       0.159216       0.005982       2.252271       0.193078       1.464425           0.000002
          336              H       4.178724       5.633473       2.102613       0.105667       0.991787 0.68471069E+01  0.64773291E+02                                 1.649280                            1.531989      -0.904401       2.439951                    0.998743       3.471263       9.596700       0.503712       1.285391      -0.706850       0.016466       0.022393      -0.021224       0.034972       0.010973      -0.010553       0.006030      -0.020166       0.008280      -0.022156       0.008369       0.013787              1.722481       1.473165       0.289503      -0.220047       1.848589      -0.464987       1.845689           0.000003
          337              H       3.747611       3.512784       1.447895       0.098231       1.011384 0.73535772E+01  0.71806229E+02                                 1.753598                            1.652102      -1.208106       2.296981                    0.994595       3.860484      11.346177       0.450647       1.391894      -0.683373       0.011191      -0.006622      -0.034472       0.036843       0.006654      -0.003316      -0.002885      -0.008770       0.020312      -0.011495       0.001491       0.010004              1.805014       1.471558      -0.017955      -0.170919       1.587637       0.219366       2.355849           0.000003
          338              H      -6.631368      22.035987       1.807891       0.089857       1.100939 0.84300235E+01  0.84310361E+02                                 1.803732                            1.722963      -0.989075       2.400173                    0.995598       3.755817      10.804158       0.463767       1.320548      -0.699544      -0.009237      -0.003042      -0.030425       0.031941      -0.005064       0.008193       0.003545      -0.015107       0.027354      -0.016705       0.004423       0.012283              1.858366       1.459080       0.048537      -0.061175       1.600785       0.251122       2.515234           0.000006
          339              H      -5.723127      21.854408       3.059965       0.103671       0.965478 0.74583053E+01  0.72638487E+02                                 1.680041                            1.644879      -0.965545       2.420930                    0.996125       3.645575      10.487615       0.462296       1.360376      -0.691539       0.029609      -0.012231       0.018703       0.037096      -0.001637       0.009316       0.001610      -0.000118      -0.025294      -0.013648       0.004441       0.009206              1.691599       1.932229      -0.199960       0.091810       1.628593      -0.092741       1.513977           0.000003
          340              H      17.796717      20.549103       4.759066       0.110834       0.946190 0.70385592E+01  0.67593528E+02                                 1.642645                            1.592280      -1.040188       2.381269                    0.997331       3.633645      10.394437       0.472170       1.350786      -0.692470       0.029342      -0.010490       0.011823       0.033329       0.001005      -0.000279      -0.012095       0.008639      -0.012778      -0.015374       0.006148       0.009226              1.641372       2.015491      -0.109164       0.200705       1.378174      -0.062418       1.530451           0.000001
          341              H      16.072266      19.507600       5.843009       0.104834       1.003715 0.71304019E+01  0.68820613E+02                                 1.723664                            1.611971      -1.057885       2.374904                    0.996208       3.680054      10.615435       0.464376       1.366570      -0.689230       0.007099      -0.026674       0.028800       0.039891      -0.000708       0.001483      -0.012286       0.010340       0.003155      -0.015069       0.004232       0.010837              1.775582       1.477400      -0.064238       0.105470       1.793898      -0.548968       2.055447           0.000001
          342              H      13.877953      19.795384       5.178402       0.107513       1.050409 0.73159173E+01  0.70674773E+02                                 1.735756                            1.601052      -1.068388       2.360259                    0.997662       3.641298      10.320571       0.482544       1.313933      -0.699885      -0.026635      -0.016698       0.015585       0.035088      -0.001847       0.006193      -0.009378       0.012002      -0.017600      -0.014503       0.001440       0.013063              1.806278       1.995437       0.415784      -0.374475       1.703789      -0.306207       1.719608           0.000003
          343              H      13.412936      21.165783       3.362598       0.113874       1.045733 0.70314554E+01  0.66988835E+02                                 1.710124                            1.553471      -1.009180       2.397639                    0.997932       3.488432       9.691684       0.499524       1.287041      -0.706325      -0.035161       0.002687      -0.010307       0.036739       0.007800      -0.001843      -0.012706       0.015676       0.006861      -0.018519       0.003445       0.015074              1.796714       2.557093      -0.073314       0.348191       1.351530      -0.037979       1.481517           0.000007
          344              H      15.113168      22.214138       2.294479       0.108480       1.027118 0.75453497E+01  0.71919630E+02                                 1.589057                            1.536393      -0.771991       2.506383                    0.999707       3.223907       8.470896       0.547749       1.173158      -0.735378      -0.013685       0.017324      -0.024843       0.033235       0.001941       0.003667      -0.014231       0.021477      -0.007350      -0.021080       0.008034       0.013046              1.584159       1.448899      -0.027229       0.092947       1.508182      -0.359773       1.795397           0.000015
          345              C       5.585094      15.739011       2.461818       0.110486      23.399331 0.30664522E+03  0.67113812E+04                                 8.451877                            6.871506      -0.665248       1.822030                    0.995728      26.262090      76.682848       0.484654       0.577430      -0.965399      -0.000298       0.001760      -0.000896       0.001998       0.005560      -0.001389       0.001775      -0.011768      -0.004579      -0.007931      -0.001053       0.008984              9.718273      10.059230      -0.513369       0.390084       9.150799      -0.121375       9.944789           0.000002
          346              C       5.502745      14.313797       3.042163      -0.071836      26.963247 0.42785213E+03  0.10121327E+05                                 8.161495                            7.102601      -0.481353       1.852011                    0.995771      29.191444      87.032420       0.585585       0.442153      -1.037731       0.085099      -0.015328      -0.042582       0.096385      -0.053452      -0.026239       0.014289       0.022381      -0.090969      -0.044181      -0.033593       0.077774              9.004087       7.775770      -1.643956      -0.460188      11.937292      -0.001097       7.299197           0.000000
          347              C       6.725846      16.431061       3.184579      -0.068697      26.712392 0.41460934E+03  0.97399368E+04                                 8.105091                            6.979257      -0.484628       1.850961                    0.996305      29.079663      86.649386       0.591805       0.440566      -1.037739      -0.051159      -0.014038       0.077154       0.093632      -0.002858      -0.011252       0.012945       0.010628       0.201297      -0.040621      -0.029385       0.070007              9.010762       8.145140       1.081470       1.332253       8.033448       2.237087      10.853699           0.000001
          348              C       4.359572      16.434487       2.636673      -0.067285      25.974940 0.38493575E+03  0.88983668E+04                                 7.946718                            6.705642      -0.506983       1.845548                    0.996564      28.882293      86.059316       0.604868       0.438050      -1.036674      -0.043972      -0.080136      -0.052670       0.105497       0.047070       0.028150       0.015314       0.039953      -0.047722      -0.043610      -0.027235       0.070846              8.918482      12.884339       0.007397      -0.243155       7.194392       0.186336       6.676713           0.000002
          349              C       5.839403      15.677344       1.012736      -0.074364      26.506803 0.41104773E+03  0.96423304E+04                                 8.064768                            6.947386      -0.495778       1.847714                    0.996143      29.130722      86.940947       0.592972       0.440334      -1.037137       0.002412       0.098992       0.002253       0.099047       0.017821      -0.009577      -0.040422      -0.086924      -0.050545      -0.039161      -0.035146       0.074307              8.933397       7.545214       0.933822      -1.719764       8.322211      -1.555798      10.932765           0.000001
          350              C       9.285878      12.398668       1.556685       0.553876      23.612158 0.24495031E+03  0.50492425E+04                                 7.606083                            5.571359      -0.056857       2.058290                    0.998908      21.938423      61.405943       0.625291       0.475199      -1.017421       0.056916      -0.001677      -0.048747       0.074956      -0.003803       0.045941      -0.043209      -0.012951       0.062309      -0.058298      -0.013377       0.071675              8.932297       9.673792       1.640206      -2.530151      11.234800       1.219229       5.888298          -0.000000
          351              C       7.997383      11.679209       2.106569      -0.170581      43.648055 0.55022937E+03  0.13598416E+05                                10.621734                            7.746999       0.088485       2.004784                    0.999123      29.775219      85.237518       0.605908       0.409029      -1.078577      -0.011968      -0.023678      -0.011555       0.028938       0.011323       0.001632       0.002377      -0.053565      -0.003576      -0.028528      -0.001372       0.029900             12.711123      16.501110       0.243822      -4.177976      14.622141      -0.823400       7.010116          -0.000000
          352              C       6.837255      12.227368       2.696013       0.238952      31.067441 0.36770261E+03  0.82853414E+04                                 8.678293                            6.497177       0.053528       2.025864                    0.999762      25.689242      72.164232       0.631406       0.430511      -1.055997      -0.007417       0.047990      -0.007740       0.049173      -0.023701       0.000256       0.002823      -0.099791      -0.102381      -0.038357      -0.034013       0.072371             10.091356      10.973305      -1.320371      -2.687700      13.683192      -0.465119       5.617572           0.000000
          353              C       5.790958      11.483927       3.160843      -0.234608      35.421352 0.49591865E+03  0.12093291E+05                                 9.442606                            7.512544      -0.055654       1.943420                    0.998839      31.270198      92.656985       0.588542       0.426771      -1.053824      -0.006980      -0.047718      -0.002239       0.048277      -0.021126      -0.002428       0.001270       0.008388      -0.037104      -0.015461      -0.012440       0.027901             10.462984      10.605874      -0.236586      -2.281548      14.529111      -1.673908       6.253968          -0.000000
          354              C       5.967762      10.096399       3.356664      -0.028321      30.146197 0.40143193E+03  0.92674061E+04                                 8.506336                            6.755520       0.176399       2.051600                    0.999616      27.866337      79.835436       0.622333       0.426321      -1.056138       0.013545       0.035541       0.004829       0.038340       0.006911       0.005121      -0.012758      -0.001867      -0.020877      -0.018387       0.004677       0.013710              9.415135       9.153825      -0.653215      -2.650577      12.198084      -1.508739       6.893497           0.000002
          355              C       7.043121       9.531111       2.717771      -0.109173      31.103765 0.42419600E+03  0.99311125E+04                                 8.631537                            6.903095       0.178235       2.037596                    0.999739      28.941958      83.560511       0.621044       0.421262      -1.059060       0.007105       0.033020      -0.009966       0.035215       0.000219      -0.014427       0.000192      -0.046424      -0.025035      -0.029080       0.001694       0.027386              9.490097      10.451009       0.306259      -2.705727      11.665323      -0.975137       6.353959           0.000000
          356              C       8.043400      10.274552       2.122393      -0.084655      33.042123 0.45741713E+03  0.10980306E+05                                 9.200881                            7.327884      -0.170627       1.921909                    0.998907      30.041440      89.618406       0.579600       0.440226      -1.041011      -0.028462       0.010198       0.001918       0.030295      -0.024437       0.011023       0.009647       0.012099       0.053929      -0.037879       0.015126       0.022754             10.250141      10.972525       0.729201      -2.821207      13.224654      -1.249597       6.553245          -0.000003
          357              C      10.518667      14.224723       1.443939      -0.089027      26.627835 0.35355874E+03  0.79754124E+04                                 7.958860                            6.321849      -0.206674       1.945855                    0.998866      27.905041      81.276401       0.640555       0.423895      -1.048595      -0.091876      -0.019064       0.053889       0.108206       0.031434      -0.005015      -0.024653       0.039096       0.010233      -0.046547       0.003603       0.042944              9.152559       8.165988       2.046988      -0.980445      13.067403       0.452797       6.224286           0.000002
          358              C      10.561052      15.711261       1.791869       0.076255      32.248962 0.41442162E+03  0.95527065E+04                                 8.812113                            6.786933       0.153492       2.062336                    0.999333      26.097652      72.431707       0.637509       0.416808      -1.072237       0.008480      -0.016289      -0.011887       0.021875       0.011078       0.002845       0.013451      -0.093662      -0.076180      -0.035621      -0.027322       0.062942             10.084792       6.229913       0.003269       2.026069      16.071765       1.889433       7.952698          -0.000000
          359              C       9.913901      16.651697       0.982670      -0.170125      30.814114 0.45948107E+03  0.10966656E+05                                 8.521736                            7.174602       0.278225       2.058403                    0.999325      29.956754      87.131590       0.610858       0.420106      -1.060520       0.013788       0.029992      -0.000192       0.033010       0.017248       0.019492       0.012163       0.010135       0.033758      -0.023787      -0.010946       0.034734              9.065234       6.332589      -1.239831       1.744073      13.094484       0.465654       7.768631          -0.000001
          360              C       9.978568      17.973445       1.331193      -0.074437      29.111074 0.40439540E+03  0.93957952E+04                                 8.343447                            6.814019       0.086478       2.013301                    0.999470      28.799054      84.015669       0.612276       0.430558      -1.048732       0.028785      -0.020846       0.001628       0.035578      -0.008039       0.000464      -0.012518      -0.018500       0.000099      -0.014060      -0.005574       0.019634              8.967550       6.311114      -0.507844       2.412996      12.131214       0.870470       8.460322           0.000004
          361              C      10.647034      18.383878       2.433730      -0.086218      29.237898 0.40924285E+03  0.95293287E+04                                 8.386887                            6.876027       0.038038       2.001777                    0.999227      28.735989      83.709559       0.607155       0.433237      -1.047927       0.007648      -0.024286      -0.010379       0.027496       0.003415      -0.010688       0.001854      -0.022733       0.010223      -0.018855       0.008648       0.010207              8.943069       6.660156      -0.506241       2.633163      11.501268       0.524236       8.667783           0.000009
          362              C      11.308233      17.475989       3.241941      -0.067776      29.488762 0.39886688E+03  0.91988301E+04                                 8.356476                            6.730999       0.176635       2.047637                    0.999536      28.225011      80.976660       0.623504       0.425954      -1.055748      -0.008722      -0.013446      -0.018257       0.024294      -0.003445       0.015450       0.007646      -0.016506       0.024349      -0.022331       0.003918       0.018414              9.040737       6.959322      -0.138043       2.826624      11.531304       1.273225       8.631586           0.000013
          363              C      11.228307      16.146704       2.915571      -0.175044      30.636998 0.42824475E+03  0.10015464E+05                                 8.380966                            6.841197       0.281963       2.051234                    0.999827      29.659184      84.636912       0.639033       0.409830      -1.070019       0.003241       0.035004       0.005612       0.035599      -0.015166       0.026329      -0.028304      -0.025485       0.029904      -0.033740      -0.016408       0.050148              8.979916       6.253717       0.416271       2.410349      12.343508       2.417307       8.342523           0.000011
          364              C       5.224214      16.646895       7.336399       0.515455      28.269248 0.30899474E+03  0.67044091E+04                                 8.459645                            6.176446       0.050177       2.069312                    0.999387      23.074353      64.804607       0.609732       0.462975      -1.031068      -0.056580       0.009088       0.049751       0.075889      -0.008687       0.039743      -0.019093       0.032893       0.021767      -0.035605      -0.019328       0.054933              9.984694       9.901351       3.903757      -2.690089      10.791174       1.375728       9.261556           0.000000
          365              C       6.432783      17.400614       6.762779      -0.150053      43.141337 0.52602620E+03  0.12858187E+05                                10.531916                            7.574056       0.094214       2.012725                    0.999152      29.318410      83.540235       0.612707       0.408960      -1.078345      -0.000736       0.018996       0.021414       0.028634       0.006520       0.005493       0.022784      -0.007967      -0.031518      -0.025505      -0.001479       0.026984             12.667992      12.851878       5.074267      -3.008165       9.439563       0.651275      15.712535           0.000001
          366              C       6.997106      17.328669       5.475102       0.246908      31.402291 0.36594702E+03  0.82347379E+04                                 8.749646                            6.485099       0.092713       2.039799                    0.999640      25.541680      71.667943       0.631580       0.430969      -1.055868      -0.017038      -0.024480      -0.026876       0.040148       0.014572       0.029802       0.044941      -0.022097       0.045080      -0.041997      -0.024705       0.066702             10.262575       9.334527       3.331405      -0.531145       7.568673       2.549990      13.884525           0.000001
          367              C       8.128171      17.979608       5.035986      -0.246513      35.786191 0.49923721E+03  0.12185791E+05                                 9.487966                            7.520613      -0.042574       1.946502                    0.998908      31.342689      92.698529       0.590648       0.424845      -1.055773       0.032155       0.018214       0.015296       0.039996       0.006974      -0.000112       0.007554      -0.003993       0.057486      -0.017462      -0.003774       0.021236             10.534827      10.869432       3.901929       0.124572       8.435147       2.672841      12.299901           0.000003
          368              C       8.791793      18.777864       5.979491      -0.012549      29.484091 0.38732235E+03  0.88709916E+04                                 8.407427                            6.655148       0.160028       2.049582                    0.999639      27.582025      78.967781       0.623638       0.428819      -1.053533      -0.013393      -0.036105      -0.000884       0.038519       0.008170       0.004544      -0.008925      -0.002282      -0.037261      -0.018191       0.003105       0.015086              9.319751       9.686586       2.854408      -0.150670       7.186740       2.181693      11.085925           0.000004
          369              C       8.244424      18.990274       7.201895      -0.110685      30.394017 0.40452252E+03  0.93569969E+04                                 8.485853                            6.734529       0.230843       2.061458                    0.999730      28.472609      81.661092       0.629810       0.420439      -1.059777      -0.013042      -0.019576      -0.008455       0.024996       0.011767      -0.003441       0.016836       0.005373      -0.009710      -0.023229       0.004970       0.018259              9.366038       9.631161       3.393497      -0.999377       7.821271       1.171498      10.645681           0.000002
          370              C       7.142423      18.298223       7.601451      -0.068921      32.648255 0.44326849E+03  0.10543821E+05                                 9.105200                            7.199554      -0.074157       1.957059                    0.999276      29.473585      87.155850       0.587218       0.438506      -1.043374       0.004341      -0.007394      -0.031094       0.032255      -0.032926       0.000991       0.005718      -0.016415       0.035824      -0.040260       0.011387       0.028873             10.196326      10.960765       4.287852      -0.668662       8.414998       1.129251      11.213215          -0.000002
          371              C       3.683833      14.817414       7.514419      -0.090260      27.329125 0.38717413E+03  0.89302243E+04                                 8.143393                            6.667722      -0.346932       1.896313                    0.998321      28.523730      83.883732       0.616695       0.430606      -1.044958       0.077174       0.027090      -0.051687       0.096753       0.038906      -0.021255      -0.036040       0.043761      -0.091533      -0.056982      -0.016299       0.073281              9.178862       8.252804       2.047903      -0.677382       9.962165       2.214741       9.321616           0.000002
          372              C       3.323927      13.778997       6.495947       0.086021      31.633993 0.40595405E+03  0.93260967E+04                                 8.726632                            6.732613       0.049749       2.030182                    0.998991      26.035049      72.561173       0.636739       0.418718      -1.069089      -0.003899       0.020520       0.016030       0.026330       0.025513       0.014497       0.032373      -0.051008      -0.067285      -0.037360      -0.024794       0.062154              9.967429       7.112493       1.151641       3.447755      12.071539       3.871368      10.718255          -0.000002
          373              C       2.445476      13.839980       5.432970      -0.167765      30.627758 0.44916651E+03  0.10651844E+05                                 8.454813                            7.075598       0.335851       2.078499                    0.999457      29.714758      85.940883       0.617929       0.417975      -1.062662      -0.019245      -0.027928      -0.002656       0.034020      -0.012253       0.005522      -0.008278      -0.039463      -0.066439      -0.024428      -0.011425       0.035852              8.998618       7.082457       0.124706       3.097239       9.932585       2.156956       9.980813          -0.000003
          374              C       2.165253      12.683708       4.734934      -0.074344      29.420576 0.41485018E+03  0.96846980E+04                                 8.385674                            6.889918       0.134027       2.028250                    0.999538      28.785365      83.731442       0.611425       0.429109      -1.051318      -0.003064      -0.001797       0.039431       0.039590       0.000888       0.017801       0.008645       0.016954       0.013983      -0.017776      -0.006718       0.024494              8.994699       7.072739      -0.368948       2.949829      10.981559       1.593281       8.929800          -0.000002
          375              C       2.744105      11.487351       5.077128      -0.081224      28.887668 0.40517347E+03  0.94050938E+04                                 8.306730                            6.834494       0.061455       2.012170                    0.999151      28.507102      82.742239       0.610353       0.432318      -1.049145      -0.003328       0.017530       0.019530       0.026454      -0.000246      -0.004156       0.011713      -0.000990      -0.029234      -0.016724       0.004332       0.012392              8.833148       7.131231      -0.481193       2.908151      10.568821       1.068138       8.799391           0.000002
          376              C       3.603907      11.415404       6.132984      -0.068009      29.374546 0.38946309E+03  0.89360232E+04                                 8.332375                            6.645566       0.151396       2.038447                    0.999601      28.176626      80.851794       0.627768       0.425235      -1.055309      -0.012243       0.020696       0.002242       0.024150      -0.010987       0.007073       0.002531      -0.018531      -0.004871      -0.017165       0.001949       0.015216              9.045581       6.526720      -0.602461       2.515758      11.916336       1.291752       8.693687           0.000006
          377              C       3.896966      12.550435       6.820734      -0.184173      31.136763 0.43554239E+03  0.10238221E+05                                 8.521921                            6.923173       0.232406       2.035501                    0.999851      29.850250      85.644394       0.631394       0.412678      -1.067232      -0.010648      -0.027757      -0.013207       0.032531      -0.007285       0.037385      -0.004790       0.024555       0.018094      -0.029955      -0.016306       0.046262              9.179693       5.892179      -0.222223       1.906643      13.528272       2.515794       8.118630           0.000006
          378              C       1.247328      13.854716       0.969220       0.531328      26.862639 0.28257976E+03  0.60202513E+04                                 8.231287                            5.935122      -0.066127       2.034732                    0.999499      22.791718      64.277094       0.615011       0.467465      -1.024407      -0.009370      -0.072119      -0.014364       0.074130      -0.043823       0.031358      -0.027023       0.022319      -0.031466      -0.040372      -0.030986       0.071358              9.772940       9.140888       0.539411      -2.424837      10.820377       4.509334       9.357554           0.000000
          379              C       0.990598      14.925681       1.873956      -0.163335      42.238035 0.48955464E+03  0.11789483E+05                                10.414615                            7.328069       0.029326       1.999708                    0.999176      28.946222      82.685365       0.618306       0.411348      -1.073502      -0.027644       0.007073       0.026638       0.039036      -0.009183      -0.022771      -0.007462       0.004521      -0.010782      -0.027818       0.004269       0.023549             12.653909      14.520482       0.426254       0.262365      13.069665       6.377246      10.371581           0.000000
          380              C       1.937592      15.827059       2.397928       0.261490      30.768904 0.34685400E+03  0.77050626E+04                                 8.638029                            6.323536       0.129556       2.058796                    0.999702      25.067271      69.998106       0.637782       0.432319      -1.054519       0.044761      -0.011329      -0.009310       0.047102      -0.002386      -0.004964      -0.007306       0.073612      -0.066762      -0.031780      -0.016550       0.048330             10.208730      14.852661       0.789778       0.110514       8.950821       3.344690       6.822708           0.000002
          381              C       1.574295      16.885348       3.183392      -0.249128      35.257600 0.49064490E+03  0.11926781E+05                                 9.382736                            7.448636      -0.021440       1.954236                    0.998932      31.207853      92.174860       0.594200       0.424050      -1.056039      -0.035372       0.012244       0.020142       0.042507       0.012217       0.011570       0.001662       0.030962       0.000482      -0.020093      -0.004878       0.024972             10.415824      14.193324      -1.318775      -0.695252       9.836173       3.353567       7.217974           0.000003
          382              C       0.225252      17.200539       3.337676      -0.010417      29.344422 0.38720732E+03  0.88665811E+04                                 8.369928                            6.647107       0.136320       2.043263                    0.999498      27.549491      78.834272       0.625087       0.427911      -1.054225       0.023826      -0.011216      -0.022405       0.034575      -0.007163      -0.004399      -0.001580      -0.001952       0.053491      -0.016696      -0.001825       0.018520              9.254395      12.109556      -0.538055      -0.165113       9.768660       2.461080       5.884969           0.000006
          383              C      -0.687835      16.250854       2.964229      -0.113193      30.738059 0.41430839E+03  0.96419717E+04                                 8.562745                            6.822353       0.187728       2.044399                    0.999708      28.700974      82.600396       0.624724       0.421285      -1.059115       0.027892      -0.017675       0.002878       0.033146       0.003892      -0.014158       0.004924       0.017761      -0.032952      -0.019602      -0.001200       0.020802              9.438814      11.217372      -0.033518      -0.930207       9.289328       3.510284       7.809742           0.000003
          384              C      -0.351179      15.231964       2.120415      -0.063527      32.474226 0.43658780E+03  0.10353703E+05                                 9.106130                            7.163269      -0.110905       1.948398                    0.999043      29.336650      86.843413       0.586003       0.440740      -1.041230       0.024104       0.009173       0.011598       0.028278       0.025018      -0.000970      -0.028528       0.006134       0.003475      -0.038558       0.000946       0.037612             10.256393      12.678394      -1.314763      -0.467576       9.693350       4.053688       8.397435          -0.000001
          385              C      10.744704      24.058450      19.319117      -0.090230      28.107298 0.39220573E+03  0.90749454E+04                                 8.293552                            6.703098      -0.322472       1.900439                    0.998592      28.676557      84.448994       0.616180       0.429604      -1.045634      -0.012997       0.095400       0.029225       0.100619      -0.044627      -0.009395       0.018470      -0.077792      -0.020088      -0.055868      -0.012396       0.068265              9.469959      12.083438      -0.401227      -2.994318       8.255814       1.577214       8.070625           0.000001
          386              C      12.033199      24.242426      18.590620       0.084516      32.162924 0.40958319E+03  0.94261230E+04                                 8.815951                            6.756940       0.096477       2.044317                    0.999297      26.080237      72.642940       0.636687       0.418012      -1.070029      -0.023827      -0.008696       0.001990       0.025443      -0.013655      -0.035378      -0.001164       0.062983      -0.044128      -0.036823      -0.021293       0.058116             10.089108      14.534531      -0.141431      -3.565077       5.642744      -1.764305      10.090049          -0.000001
          387              C      13.159418      23.676794      19.202020      -0.173305      30.902662 0.45811689E+03  0.10932384E+05                                 8.557725                            7.171057       0.268412       2.054550                    0.999350      30.019466      87.474636       0.609742       0.420941      -1.059372       0.023584      -0.013111      -0.019570       0.033333       0.002223      -0.004586      -0.010445      -0.017231       0.084453      -0.023207      -0.008390       0.031597              9.145743      13.369368      -0.837289      -1.139935       5.754643      -1.445979       8.313219          -0.000003
          388              C      14.358299      23.704888      18.563522      -0.072105      29.171463 0.40312260E+03  0.93581548E+04                                 8.359015                            6.804107       0.094014       2.016706                    0.999509      28.731316      83.761794       0.612656       0.430662      -1.048746      -0.028774      -0.006213      -0.017372       0.034180      -0.010165       0.009272      -0.003990       0.007391      -0.039211      -0.016321      -0.003973       0.020294              9.005382      11.700986      -0.824929      -1.363938       5.825396      -2.103553       9.489765          -0.000001
          389              C      14.513308      24.274289      17.335184      -0.083924      29.214184 0.40914288E+03  0.95177585E+04                                 8.355347                            6.853563       0.096335       2.020604                    0.999238      28.651550      83.175611       0.611586       0.430516      -1.050534      -0.020626      -0.003849       0.008285       0.022558      -0.000524      -0.013687      -0.004925       0.000839      -0.032274      -0.019330       0.005355       0.013975              8.908623      11.061858      -0.962421      -0.827274       5.942871      -2.122955       9.721140           0.000004
          390              C      13.416152      24.832726      16.696290      -0.071078      30.185873 0.40900196E+03  0.95009432E+04                                 8.523678                            6.839830       0.124513       2.029247                    0.999338      28.500046      82.316446       0.614707       0.428940      -1.052905      -0.009619      -0.009852       0.022778       0.026616       0.006013      -0.004872      -0.015656       0.016247       0.030707      -0.021511       0.000629       0.020882              9.248688      11.078057      -0.492802      -1.275051       5.858369      -2.292912      10.809637           0.000008
          391              C      12.202739      24.814911      17.338745      -0.175124      31.045036 0.43337625E+03  0.10171297E+05                                 8.476573                            6.897030       0.280139       2.052260                    0.999857      29.742654      85.177907       0.634022       0.411614      -1.068269       0.030974      -0.007434      -0.013597       0.034635      -0.025101       0.019012      -0.022996       0.048387      -0.012301      -0.039884      -0.010476       0.050360              9.083067      11.152964       0.160224      -2.668068       5.483225      -2.154036      10.613012           0.000009
          392              C       6.655615      20.093450       0.168130       0.605042      22.076435 0.21829214E+03  0.43866278E+04                                 7.314138                            5.316735      -0.068992       2.065910                    0.998545      21.337305      59.616663       0.627668       0.485605      -1.008543       0.027975       0.053241       0.042129       0.073431      -0.030740       0.045153      -0.015145       0.054995       0.204656      -0.075535      -0.018627       0.094162              8.555518       8.659430       1.247261      -4.007550       8.782509       0.732791       8.224614           0.000003
          393              C      15.051958      30.188922      18.987209      -0.218570      46.627958 0.62156516E+03  0.15802240E+05                                11.052375                            8.212778       0.068908       1.986633                    0.999478      31.000985      89.371199       0.592038       0.406935      -1.082323       0.028058       0.007261      -0.018601       0.034438       0.023435      -0.021495      -0.009144       0.035751       0.013254      -0.031750      -0.010067       0.041817             13.097139       7.005505       0.110703      -3.343342      18.276406       1.317136      14.009506           0.000004
          394              C      14.750905      28.802080      19.138724       0.251003      31.480303 0.37367219E+03  0.84545049E+04                                 8.747988                            6.547584       0.050093       2.021347                    0.999650      25.799759      72.642898       0.629225       0.430232      -1.056083      -0.013475      -0.012829       0.033088       0.037960       0.021453      -0.035320      -0.035531       0.019816       0.105073      -0.044764      -0.027472       0.072237             10.164067       5.858806       1.324538      -3.202292      12.312018      -1.009985      12.321376           0.000002
          395              C      14.966704      27.775653      18.225284      -0.241051      35.829498 0.50437708E+03  0.12351460E+05                                 9.512311                            7.573983      -0.128842       1.922218                    0.999069      31.496533      93.519187       0.586433       0.426505      -1.054006       0.008300       0.003213      -0.039058       0.040059       0.006859      -0.012542      -0.012807      -0.030841      -0.011705      -0.022191      -0.004661       0.026852             10.513976       6.481595       1.129625      -3.370561      11.254048       0.184652      13.806286           0.000002
          396              C      15.545074      28.080568      16.989034      -0.028897      29.975721 0.40196853E+03  0.92966499E+04                                 8.503414                            6.784662       0.130513       2.034612                    0.999496      28.082716      80.918853       0.616703       0.429433      -1.052660      -0.022510       0.006349       0.023331       0.033035      -0.006922      -0.004441       0.010481      -0.004434       0.017195      -0.010912      -0.005394       0.016306              9.373783       5.908734       0.804579      -2.560472      10.727991      -0.047599      11.484623           0.000004
          397              C      15.881730      29.392723      16.757608      -0.123279      31.637655 0.43120883E+03  0.10133813E+05                                 8.708655                            6.949075       0.193055       2.036995                    0.999777      29.242610      84.509099       0.620616       0.419950      -1.060195      -0.017170       0.001532       0.027846       0.032750       0.012992      -0.027645       0.001729      -0.024747       0.058309      -0.039563       0.005690       0.033872              9.582282       5.783199       0.180396      -2.368095      11.604217       0.484712      11.359430           0.000005
          398              C      15.629844      30.379408      17.695180      -0.086841      33.498887 0.46782290E+03  0.11281029E+05                                 9.227590                            7.371709      -0.065634       1.946364                    0.999515      30.354306      90.431784       0.583113       0.435598      -1.044912      -0.002586      -0.035122       0.018097       0.039594       0.018007       0.012195      -0.022106      -0.013513      -0.056723      -0.038554       0.006603       0.031951             10.265373       6.023204      -0.061511      -2.775371      11.816064       1.002528      12.956850           0.000002
          399              C       5.543924      20.761517       1.910747      -0.080311      26.127474 0.32196406E+03  0.71175566E+04                                 7.878403                            6.042353      -0.209976       1.948726                    0.999228      27.514138      80.170036       0.651548       0.425242      -1.044402      -0.031905      -0.083629      -0.070247       0.113782      -0.019658       0.029333       0.033488      -0.015305       0.067079      -0.056435       0.007892       0.048543              9.232881       8.972955       0.022194      -4.470110       7.122198       0.788978      11.603490           0.000005
          400              C       4.526691      20.572744       2.846143       0.090131      32.072864 0.38189305E+03  0.86513896E+04                                 8.813047                            6.534986       0.120562       2.057504                    0.999590      25.699937      71.425107       0.644738       0.419352      -1.067321       0.017066       0.011894      -0.010372       0.023244       0.010426      -0.036193      -0.005400       0.050434       0.052867      -0.036203      -0.018417       0.054620             10.297225      12.946952       0.501315      -4.459365       5.587435      -2.371142      12.357288           0.000002
          401              C       4.810061      20.043427       4.111073      -0.172375      31.161144 0.45480820E+03  0.10827334E+05                                 8.586734                            7.130763       0.298480       2.065470                    0.999417      29.898135      86.847400       0.613674       0.419252      -1.061068      -0.019738       0.010489       0.028872       0.036513      -0.014085       0.009669       0.002430       0.032670      -0.020757      -0.020700      -0.006358       0.027058              9.235915      10.060264       0.518662      -1.985511       6.084900      -2.757658      11.562582           0.000001
          402              C       3.775874      19.797783       4.968140      -0.071423      29.742332 0.41269971E+03  0.96239495E+04                                 8.454265                            6.875355       0.121064       2.024430                    0.999586      28.750356      83.639580       0.611504       0.429524      -1.050850      -0.000826       0.026884      -0.019730       0.033357       0.001817       0.007938      -0.007114      -0.002882       0.051492      -0.014348      -0.006447       0.020796              9.148460      11.194259       0.004462      -1.407605       5.635937      -2.284122      10.615183           0.000003
          403              C       2.455896      20.055760       4.624562      -0.083123      29.412000 0.41505890E+03  0.96817362E+04                                 8.385841                            6.900212       0.108799       2.026349                    0.999077      28.594519      82.889244       0.610402       0.430176      -1.051648       0.017664       0.009014      -0.011278       0.022813       0.010175      -0.005698       0.002738       0.020252       0.000937      -0.015931       0.000499       0.015432              8.948158      10.786859      -0.403673      -0.772097       5.825768      -2.175263      10.231847           0.000008
          404              C       2.179792      20.579938       3.380400      -0.069271      30.216178 0.39753473E+03  0.91742201E+04                                 8.521973                            6.741150       0.076481       2.014359                    0.999412      28.375367      81.835911       0.619139       0.428671      -1.052487       0.025725      -0.001025       0.002641       0.025880       0.000003       0.002004      -0.008709       0.026240      -0.012139      -0.017007       0.001621       0.015385              9.332686      12.510793      -0.472619      -1.232969       5.881634      -2.190387       9.605631           0.000015
          405              C       3.199447      20.819759       2.525905      -0.182518      31.204042 0.42644693E+03  0.99689109E+04                                 8.513486                            6.843169       0.254030       2.044985                    0.999864      29.628571      84.696220       0.636272       0.411795      -1.068099      -0.023402      -0.002683       0.025804       0.034939      -0.013206       0.010633      -0.025432       0.024526       0.108346      -0.041426      -0.007140       0.048566              9.235294      13.487033      -0.058051      -2.582032       5.441777      -1.748229       8.777071           0.000018
          406              C      13.658351       5.682462       4.918690       0.110484      23.399368 0.30664597E+03  0.67114062E+04                                 8.451910                            6.871534      -0.665236       1.822034                    0.995728      26.262183      76.683338       0.484650       0.577433      -0.965397      -0.000298      -0.001652      -0.001084       0.001998      -0.003880      -0.004181       0.002567      -0.003928       0.018862      -0.007899      -0.001133       0.009032              9.718310      10.059283       0.594493       0.249530       9.851502      -0.283094       9.244146           0.000002
          407              C      13.576003       6.897661       5.862789      -0.071835      26.962878 0.42784372E+03  0.10121061E+05                                 8.161273                            7.102397      -0.481363       1.852009                    0.995770      29.191329      87.031307       0.585611       0.442136      -1.037743       0.085103      -0.029213       0.034565       0.096388       0.004141       0.059328       0.007588       0.060689       0.023933      -0.043909      -0.033875       0.077785              9.003833       7.775502       0.423397       1.653668       8.459514       2.008711      10.776483           0.000000
          408              C      14.799105       5.962367       3.957976      -0.068691      26.712010 0.41460145E+03  0.97397053E+04                                 8.105011                            6.979189      -0.484629       1.850961                    0.996305      29.079532      86.648790       0.591808       0.440565      -1.037740      -0.051157       0.073838      -0.026416       0.093632      -0.008181       0.008018      -0.052476      -0.057427      -0.002881      -0.040678      -0.029351       0.070029              9.010668       8.145098       0.613030      -1.602636       8.211150      -2.339683      10.675756           0.000002
          409              C      12.432829       5.486153       4.228962      -0.067286      25.975095 0.38493907E+03  0.88984695E+04                                 7.946821                            6.705735      -0.506960       1.845556                    0.996564      28.882256      86.059544       0.604854       0.438058      -1.036669      -0.043976      -0.005548       0.095736       0.105499       0.000980      -0.054920      -0.006085       0.056324       0.001367      -0.043588      -0.027425       0.071013              8.918602      12.884625      -0.214262       0.115170       6.644778       0.130973       7.226403           0.000002
          410              C      13.912657       4.458354       5.696637      -0.074362      26.507129 0.41105474E+03  0.96425429E+04                                 8.064891                            6.947498      -0.495772       1.847716                    0.996143      29.130811      86.941633       0.592960       0.440340      -1.037132       0.002410      -0.047543      -0.086854       0.099044      -0.017058      -0.010731       0.049856      -0.070166      -0.000298      -0.039054      -0.035050       0.074104              8.933533       7.545238      -1.956324       0.051197      11.627768      -0.352484       7.627594           0.000001
          411              C      17.359133       6.568764       8.264080       0.553894      23.611828 0.24494719E+03  0.50491737E+04                                 7.606101                            5.571384      -0.056902       2.058279                    0.998908      21.938326      61.406115       0.625278       0.475209      -1.017413       0.056931      -0.041385       0.025808       0.074966       0.041754      -0.019735       0.010875      -0.068778      -0.105127      -0.058316      -0.013317       0.071633              8.932305       9.673803      -3.011280      -0.155385       6.169041       1.705479      10.954072           0.000000
          412              C      16.070639       7.404706       8.612208      -0.170583      43.647448 0.55022226E+03  0.13598164E+05                                10.621544                            7.746874       0.088510       2.004792                    0.999123      29.774991      85.235965       0.605924       0.409021      -1.078585      -0.011976       0.001835       0.026283       0.028941      -0.004131      -0.010679       0.011098      -0.029947       0.067341      -0.028543      -0.001393       0.029936             12.710881      16.500807      -3.740091       1.877778       9.626007       3.707710      12.005830          -0.000000
          413              C      14.910512       7.641100       7.842766       0.238960      31.067097 0.36769795E+03  0.82851940E+04                                 8.678181                            6.497102       0.053542       2.025872                    0.999762      25.688941      72.162747       0.631416       0.430506      -1.056002      -0.007417      -0.030694      -0.037693       0.049173       0.012152       0.020351       0.042299      -0.021450       0.132697      -0.038413      -0.033960       0.072374             10.091216      10.973213      -1.667478       2.487248       8.036648       3.724978      11.263788           0.000000
          414              C      13.864217       8.415374       8.254190      -0.234612      35.421880 0.49592782E+03  0.12093576E+05                                 9.442623                            7.512509      -0.055681       1.943411                    0.998839      31.270447      92.658093       0.588555       0.426759      -1.053831      -0.006983       0.021927       0.042440       0.048278       0.008610       0.019428       0.005458       0.020454      -0.000877      -0.015387      -0.012517       0.027904             10.463023      10.606006      -1.857542       1.345800       9.772318       4.420177      11.010745           0.000000
          415              C      14.041021       9.278723       9.357914      -0.028320      30.146632 0.40143812E+03  0.92676116E+04                                 8.506517                            6.755640       0.176473       2.051624                    0.999616      27.866594      79.837200       0.622316       0.426330      -1.056130       0.013544      -0.013582      -0.033196       0.038339       0.001076      -0.008611       0.011220      -0.004242      -0.027988      -0.018316       0.004758       0.013559              9.415350       9.154009      -1.968868       1.891078       9.526444       3.051421       9.565596           0.000003
          416              C      15.116379       9.008069      10.166915      -0.109175      31.104022 0.42420014E+03  0.99312514E+04                                 8.631651                            6.903173       0.178211       2.037587                    0.999739      28.942140      83.561703       0.621033       0.421268      -1.059054       0.007102      -0.025142      -0.023610       0.035214      -0.012493       0.006951       0.015273      -0.019287       0.056302      -0.028948       0.001576       0.027371              9.490225      10.451200      -2.496406       1.087683       8.526373       2.787455       9.493102           0.000000
          417              C      16.116656       8.120737       9.820766      -0.084650      33.041768 0.45741090E+03  0.10980149E+05                                 9.200937                            7.327924      -0.170655       1.921905                    0.998907      30.041279      89.618686       0.579586       0.440237      -1.041002      -0.028458      -0.003434      -0.009796       0.030292       0.021895       0.015574      -0.019220      -0.004121       0.005199      -0.037999       0.015144       0.022855             10.250199      10.972634      -2.807880       0.779106       9.303299       3.513589      10.474665          -0.000002
          418              C      18.591922       5.558097       6.739043      -0.088919      26.624573 0.35350727E+03  0.79739763E+04                                 7.958305                            6.321457      -0.206646       1.945890                    0.998865      27.903190      81.270109       0.640564       0.423904      -1.048587      -0.091821       0.056193      -0.010423       0.108155      -0.019908      -0.024791       0.001538      -0.000525      -0.108878      -0.046481       0.003724       0.042756              9.151858       8.165498      -1.872397      -1.282364       7.542449       2.736305      11.747626           0.000002
          419              C      18.634308       5.116145       5.277697       0.076242      32.249391 0.41443184E+03  0.95529999E+04                                 8.812190                            6.787025       0.153538       2.062346                    0.999333      26.097898      72.432581       0.637503       0.416809      -1.072237       0.008476      -0.002156       0.020053       0.021877      -0.003014      -0.011054       0.029989      -0.018228       0.150138      -0.035642      -0.027338       0.062980             10.084841       6.230005       1.753046      -1.015916       8.346200       2.570802      15.678318          -0.000000
          420              C      17.987154       3.945141       4.867856      -0.170126      30.814178 0.45948380E+03  0.10966693E+05                                 8.521590                            7.174514       0.278218       2.058401                    0.999325      29.956781      87.130393       0.610878       0.420094      -1.060532       0.013788      -0.015160      -0.025876       0.033008       0.008381      -0.024751      -0.015680       0.004374       0.016533      -0.023769      -0.011193       0.034962              9.065048       6.332522       2.130302       0.201687       8.696673       2.073253      12.165951          -0.000001
          421              C      18.051823       3.586098       3.548926      -0.074434      29.110609 0.40438796E+03  0.93955258E+04                                 8.343150                            6.813802       0.086464       2.013296                    0.999470      28.798776      84.012870       0.612310       0.430539      -1.048750       0.028778       0.011838       0.017244       0.035576       0.004549       0.006660       0.010147      -0.022273      -0.011232      -0.013898      -0.005609       0.019507              8.967211       6.310925       2.343581      -0.766634       8.623938       1.154271      11.966768           0.000004
          422              C      18.720291       4.335706       2.642211      -0.086224      29.237502 0.40923387E+03  0.95290064E+04                                 8.386561                            6.875786       0.038044       2.001776                    0.999227      28.736055      83.707500       0.607191       0.433216      -1.047946       0.007648       0.003157       0.026218       0.027493      -0.010842       0.002314       0.001689      -0.016268       0.029627      -0.018771       0.008483       0.010288              8.942703       6.659929       2.533431      -0.878094       8.921844       0.964779      11.246336           0.000009
          423              C      19.381491       5.489581       3.024361      -0.067792      29.489973 0.39888662E+03  0.91994237E+04                                 8.356769                            6.731219       0.176481       2.047584                    0.999535      28.226012      80.980845       0.623485       0.425960      -1.055740      -0.008721      -0.009097       0.020766       0.024291       0.015202      -0.004797      -0.005598      -0.012689       0.035809      -0.022465       0.003880       0.018585              9.041061       6.959548       2.517022      -1.293798       8.254119       0.619066      11.909516           0.000013
          424              C      19.301565       5.871578       4.338741      -0.175036      30.636429 0.42823185E+03  0.10015113E+05                                 8.380875                            6.841091       0.281883       2.051208                    0.999827      29.659374      84.637991       0.639037       0.409829      -1.070016       0.003242      -0.012645      -0.033125       0.035604       0.030474      -0.000083       0.013111      -0.051529      -0.048195      -0.033825      -0.016252       0.050077              8.979821       6.253672       1.879345      -1.565607       7.249347       0.523851      13.436444           0.000011
          425              C      13.297482       9.450030       1.695145       0.515463      28.269466 0.30899690E+03  0.67044770E+04                                 8.459734                            6.176503       0.050205       2.069322                    0.999387      23.074432      64.805229       0.609723       0.462980      -1.031063      -0.056574       0.038537      -0.032747       0.075882       0.038840      -0.012398      -0.002356      -0.004037      -0.089001      -0.035563      -0.019413       0.054976              9.984801       9.901446      -4.281614      -2.035710       8.452634      -0.025554      11.600323           0.000000
          426              C      14.506050       8.576402       1.329215      -0.150095      43.142801 0.52604780E+03  0.12858851E+05                                10.532100                            7.574174       0.094147       2.012697                    0.999152      29.319178      83.542968       0.612706       0.408956      -1.078347      -0.000737       0.009056      -0.027150       0.028630       0.001606      -0.008437      -0.002937       0.026713       0.072544      -0.025668      -0.001490       0.027159             12.668217      12.852136      -5.142381      -2.890458      13.580486      -3.041938      11.572030           0.000001
          427              C      15.070370       7.497213       2.035361       0.246909      31.402536 0.36595039E+03  0.82348470E+04                                 8.749742                            6.485166       0.092780       2.039820                    0.999640      25.541851      71.668972       0.631570       0.430974      -1.055863      -0.017046      -0.011025       0.034642       0.040152       0.018589      -0.027557      -0.027504       0.008296       0.136280      -0.042127      -0.024711       0.066837             10.262694       9.334618      -2.125674      -2.619588      10.097281      -4.009889      11.356182           0.000001
          428              C      16.201434       6.791459       1.691189      -0.246505      35.786026 0.49923336E+03  0.12185685E+05                                 9.487972                            7.520630      -0.042610       1.946489                    0.998907      31.342902      92.699415       0.590641       0.424850      -1.055769       0.032151       0.004144      -0.023432       0.039999      -0.003454      -0.006074      -0.015479      -0.017324       0.017544      -0.017488      -0.003895       0.021383             10.534826      10.869451      -1.843067      -3.441489       9.018924      -3.009868      11.716103           0.000003
          429              C      16.865058       7.209431       0.528126      -0.012552      29.484430 0.38732785E+03  0.88711935E+04                                 8.407670                            6.655335       0.159994       2.049575                    0.999638      27.582242      78.970028       0.623606       0.428837      -1.053517      -0.013381       0.017292       0.031695       0.038505      -0.000046      -0.009401       0.012934       0.004962      -0.015530      -0.018131       0.003120       0.015011              9.320022       9.686888      -1.557758      -2.396729       8.221963      -2.779290      10.051215           0.000004
          430              C      24.390944      19.581818      19.512961      -0.110696      30.394896 0.40453805E+03  0.93574783E+04                                 8.486119                            6.734737       0.230962       2.061492                    0.999730      28.473148      81.664092       0.629787       0.420449      -1.059767      -0.013043       0.002466       0.021182       0.024997      -0.008749      -0.008532      -0.007580       0.021737       0.039315      -0.023319       0.004885       0.018434              9.366332       9.631469      -2.562338      -2.439241       8.925338      -1.808781       9.542189           0.000002
          431              C      15.215692       8.853908       0.132526      -0.068894      32.647958 0.44326369E+03  0.10543758E+05                                 9.105469                            7.199756      -0.074143       1.957072                    0.999276      29.473406      87.157689       0.587176       0.438535      -1.043348       0.004341      -0.023257       0.021972       0.032288       0.017456       0.027931      -0.007177      -0.018590       0.029310      -0.040302       0.011425       0.028878             10.196638      10.961116      -2.723098      -3.379197       9.535988      -1.776314      10.092808          -0.000001
          432              C      11.757102      10.518938       3.190513      -0.090268      27.328838 0.38717118E+03  0.89300769E+04                                 8.143060                            6.667487      -0.346903       1.896321                    0.998321      28.523381      83.880426       0.616739       0.430579      -1.044982       0.077170      -0.058305       0.002382       0.096749      -0.037733      -0.023142       0.028252       0.030659      -0.130836      -0.056784      -0.016338       0.073121              9.178444       8.252497      -1.610522      -1.434651       7.563491      -0.829956      11.719344           0.000002
          433              C      11.397194      10.156125       4.599046       0.086014      31.633661 0.40595245E+03  0.93259923E+04                                 8.726374                            6.732466       0.049867       2.030217                    0.998990      26.034847      72.558858       0.636769       0.418701      -1.069107      -0.003892       0.003622      -0.025790       0.026332      -0.000131      -0.029377       0.009364       0.021486       0.150209      -0.037461      -0.024788       0.062249              9.967092       7.112311       2.409984      -2.721084       7.703705      -1.349639      15.085259          -0.000002
          434              C      10.518740       9.205068       5.077721      -0.167732      30.626775 0.44914726E+03  0.10651254E+05                                 8.454582                            7.075402       0.335831       2.078502                    0.999457      29.714076      85.937867       0.617944       0.417970      -1.062667      -0.019248       0.011665       0.025523       0.034029       0.011033       0.007783       0.026969      -0.006762       0.031766      -0.024470      -0.011346       0.035816              8.998375       7.082273       2.619857      -1.656560       8.100549      -1.099303      11.812303          -0.000004
          435              C      10.238515       9.178687       6.428101      -0.074397      29.421963 0.41487549E+03  0.96854477E+04                                 8.385956                            6.890139       0.134012       2.028236                    0.999538      28.786354      83.735319       0.611413       0.429111      -1.051316      -0.003058       0.035039      -0.018174       0.039590       0.015089      -0.009736      -0.011137       0.013037       0.002093      -0.018014      -0.006676       0.024690              8.995005       7.072987       2.739202      -1.155425       8.063179       0.091814      11.848849          -0.000002
          436              C      10.817368      10.073213       7.293080      -0.081197      28.886867 0.40515902E+03  0.94046689E+04                                 8.306535                            6.834314       0.061462       2.012182                    0.999150      28.506585      82.740176       0.610369       0.432310      -1.049150      -0.003357       0.008126      -0.024958       0.026461      -0.003343       0.002219       0.000597       0.020684       0.035661      -0.016843       0.004344       0.012498              8.832949       7.131074       2.759060      -1.037326       8.316511       0.232109      11.051260           0.000002
          437              C      11.677172      11.023584       6.827459      -0.068000      29.374356 0.38946113E+03  0.89359629E+04                                 8.332364                            6.645575       0.151428       2.038458                    0.999601      28.176430      80.851046       0.627764       0.425238      -1.055307      -0.012242      -0.008420      -0.019037       0.024149       0.011720       0.005915       0.003731      -0.007439       0.028427      -0.017297       0.002088       0.015210              9.045556       6.526733       2.479945      -0.736236       8.380636       0.749428      12.229300           0.000006
          438              C      11.970234      11.051678       5.500618      -0.184167      31.135083 0.43551253E+03  0.10237301E+05                                 8.521364                            6.922727       0.232335       2.035480                    0.999851      29.850059      85.641761       0.631446       0.412653      -1.067253      -0.010646       0.002454       0.030634       0.032523       0.036116      -0.012447      -0.006912       0.004594      -0.041835      -0.030108      -0.016224       0.046332              9.179070       5.891912       1.762317      -0.760925       7.291929       1.084284      14.353369           0.000006
          439              C       9.320581       5.331981       7.296839       0.531328      26.862515 0.28257668E+03  0.60201665E+04                                 8.231244                            5.935073      -0.066096       2.034741                    0.999499      22.791640      64.276674       0.615017       0.467463      -1.024409      -0.009373       0.023623       0.069630       0.074123       0.049140       0.022231       0.015432       0.002453      -0.091031      -0.040314      -0.031031       0.071345              9.772918       9.140773      -2.369593       0.745323       5.817983      -1.621261      14.359999           0.000000
          440              C       9.063853       5.580024       5.916987      -0.163342      42.239030 0.48956321E+03  0.11789768E+05                                10.414886                            7.328205       0.029275       1.999692                    0.999176      28.946506      82.687083       0.618290       0.411356      -1.073494      -0.027641       0.019539      -0.019444       0.039037      -0.015030       0.019286       0.005002       0.000541      -0.022673      -0.027635       0.004174       0.023462             12.654295      14.520842       0.014092      -0.500304       5.523370      -2.020371      17.918674           0.000000
          441              C      10.010849       5.583108       4.874383       0.261495      30.769368 0.34685868E+03  0.77052099E+04                                 8.638177                            6.323619       0.129450       2.058760                    0.999702      25.067609      69.999767       0.637770       0.432325      -1.054513       0.044757      -0.002394       0.014474       0.047100      -0.003030       0.004494       0.002109       0.064830      -0.093119      -0.031649      -0.016671       0.048319             10.208924      14.852933      -0.299170      -0.739258       4.458216      -0.750850      11.315623           0.000002
          442              C       9.647553       5.734196       3.565146      -0.249154      35.259079 0.49067135E+03  0.11927580E+05                                 9.382932                            7.448764      -0.021486       1.954213                    0.998932      31.208938      92.178543       0.594204       0.424042      -1.056044      -0.035362       0.011327      -0.020674       0.042500       0.004048      -0.016450      -0.007748       0.020820      -0.029972      -0.020053      -0.005095       0.025148             10.416070      14.193668       0.057305       1.489802       4.968334      -0.543075      12.086207           0.000003
          443              C       8.298511       5.710214       3.215040      -0.010297      29.341071 0.38714720E+03  0.88648524E+04                                 8.369244                            6.646518       0.136407       2.043313                    0.999498      27.547564      78.826972       0.625125       0.427901      -1.054232       0.023821      -0.013790       0.020812       0.034507      -0.000134       0.008354      -0.010444      -0.022468      -0.007858      -0.016637      -0.001814       0.018450              9.253661      12.108423       0.126042       0.548602       4.724125       0.451160      10.928436           0.000006
          444              C       7.385423       5.861642       4.224215      -0.113209      30.739440 0.41433099E+03  0.96426625E+04                                 8.563134                            6.822640       0.187636       2.044362                    0.999708      28.701749      82.604264       0.624695       0.421297      -1.059103       0.027890       0.011325       0.013881       0.033148      -0.014108       0.003648       0.000726       0.027905      -0.002608      -0.019640      -0.001081       0.020721              9.439268      11.217908      -0.788838       0.494188       5.139840      -1.114498      11.960056           0.000002
          445              C       7.722077       5.640322       5.528507      -0.063539      32.475147 0.43660193E+03  0.10354078E+05                                 9.106090                            7.163223      -0.110993       1.948366                    0.999043      29.337268      86.844228       0.586027       0.440720      -1.041246       0.024104       0.005458      -0.013738       0.028276      -0.013241      -0.021239       0.012077      -0.021981      -0.080941      -0.038457       0.001068       0.037389             10.256363      12.678362       0.252444       1.372494       5.210784      -1.465663      12.879943          -0.000001
          446              C       2.671452      27.541552       9.065170      -0.090226      28.107443 0.39220483E+03  0.90749616E+04                                 8.293751                            6.703205      -0.322427       1.900455                    0.998592      28.676843      84.451291       0.616156       0.429619      -1.045620      -0.012996      -0.022390      -0.097235       0.100622       0.014312       0.043269       0.011850      -0.024906       0.138566      -0.055861      -0.012470       0.068332              9.470245      12.083948      -2.392721       1.844780       6.751203      -0.708510       9.575584           0.000001
          447              C       3.959945      26.818667       9.270091       0.084515      32.163057 0.40958164E+03  0.94260984E+04                                 8.816036                            6.756955       0.096505       2.044328                    0.999297      26.080279      72.643601       0.636681       0.418016      -1.070024      -0.023822       0.006064       0.006538       0.025436      -0.023733       0.029475      -0.003553       0.055010      -0.068055      -0.036683      -0.021382       0.058065             10.089264      14.534911      -3.016973       1.905103      10.506184      -1.043632       5.226698          -0.000001
          448              C       5.086166      27.630970       9.454242      -0.173311      30.903171 0.45812629E+03  0.10932709E+05                                 8.557974                            7.171251       0.268383       2.054537                    0.999350      30.019917      87.477534       0.609716       0.420955      -1.059359       0.023583      -0.010389       0.021139       0.033331      -0.004950       0.000297      -0.009440      -0.051308      -0.017762      -0.023190      -0.008274       0.031464              9.146023      13.369796      -0.568738       1.295133       8.926095      -0.384951       5.142179          -0.000003
          449              C       6.285045      27.063968       9.749162      -0.072108      29.171878 0.40313015E+03  0.93584294E+04                                 8.359307                            6.804340       0.093987       2.016698                    0.999509      28.731638      83.764801       0.612619       0.430683      -1.048727      -0.028773      -0.011935       0.014068       0.034180       0.013229       0.004093       0.008781       0.016061      -0.013260      -0.016402      -0.003893       0.020295              9.005702      11.701350      -0.768983       1.396431      10.395827      -0.535018       4.919930          -0.000000
          450              C       6.440051      25.715497       9.870216      -0.083923      29.216215 0.40918081E+03  0.95190241E+04                                 8.356388                            6.854378       0.096358       2.020611                    0.999239      28.652420      83.184457       0.611472       0.430578      -1.050478      -0.020626       0.009100      -0.000811       0.022559      -0.011482       0.007226       0.009163       0.008538      -0.009192      -0.019157       0.005332       0.013826              8.909759      11.063341      -0.235383       1.247311      10.616428      -0.574670       5.049507           0.000004
          451              C       5.342893      24.882980       9.706042      -0.071069      30.185121 0.40898838E+03  0.95005462E+04                                 8.523514                            6.839689       0.124590       2.029272                    0.999339      28.499396      82.314142       0.614717       0.428937      -1.052907      -0.009621       0.024654      -0.002857       0.026618      -0.007138      -0.002828      -0.002415      -0.014780      -0.062325      -0.021387       0.000691       0.020696              9.248517      11.077781      -0.857800       1.064280      11.557407      -0.997487       5.110362           0.000008
          452              C       4.129482      25.448270       9.400243      -0.175122      31.046162 0.43339801E+03  0.10171944E+05                                 8.476938                            6.897346       0.280231       2.052289                    0.999857      29.742335      85.177812       0.633987       0.411631      -1.068257       0.030971      -0.008061       0.013241       0.034633       0.029123       0.012180       0.003605       0.015081      -0.112224      -0.039739      -0.010651       0.050390              9.083470      11.153433      -2.391092       1.195348      11.196525      -1.144342       4.900453           0.000009
          453              C      14.728866       1.518855       2.294479       0.605044      22.076310 0.21829037E+03  0.43865891E+04                                 7.314144                            5.316730      -0.069003       2.065908                    0.998545      21.337302      59.616890       0.627665       0.485608      -1.008540       0.027957       0.009867      -0.067161       0.073414       0.054548       0.003997      -0.048703      -0.055372      -0.126505      -0.075546      -0.018647       0.094193              8.555528       8.659470      -4.094309       0.923591       7.729514      -0.124806       9.277600           0.000003
          454              C       6.978705      24.188879       3.921977      -0.218549      46.626757 0.62154645E+03  0.15801629E+05                                11.052201                            8.212671       0.068969       1.986656                    0.999478      31.000435      89.368922       0.592040       0.406936      -1.082323       0.028050      -0.019745       0.003015       0.034435      -0.030203      -0.009620      -0.006127       0.009618      -0.065117      -0.031752      -0.009866       0.041618             13.096917       7.005391      -2.950700       1.575754      13.935327       1.189079      18.350032           0.000004
          455              C       6.677652      25.013515       5.047260       0.250998      31.480025 0.37366851E+03  0.84543808E+04                                 8.747866                            6.547503       0.050136       2.021359                    0.999650      25.799577      72.641651       0.629237       0.430226      -1.056089      -0.013474       0.035085      -0.005448       0.037976      -0.041247      -0.000957      -0.009339      -0.057665      -0.127407      -0.044705      -0.027392       0.072097             10.163910       5.858694      -3.435421       0.454055      13.193446       0.500937      11.439590           0.000002
          456              C       6.893449      24.735666       6.392893      -0.241040      35.828792 0.50436546E+03  0.12351055E+05                                 9.512085                            7.573827      -0.128740       1.922253                    0.999070      31.495729      93.515126       0.586450       0.426498      -1.054015       0.008297      -0.035437       0.016745       0.040063      -0.014151       0.000254       0.015509      -0.025776       0.003440      -0.022025      -0.004612       0.026637             10.513716       6.481417      -3.483654       0.707005      13.007914      -1.197518      12.051818           0.000002
          457              C       7.471816      23.512586       6.746955      -0.028891      29.974496 0.40194836E+03  0.92959780E+04                                 8.502851                            6.784244       0.130622       2.034650                    0.999497      28.081886      80.913040       0.616762       0.429402      -1.052689      -0.022514       0.017025      -0.017165       0.033036      -0.000289       0.008155      -0.008093       0.000018       0.030461      -0.011022      -0.005366       0.016387              9.373147       5.908338      -2.619516       0.583420      11.335889      -0.303872      10.875214           0.000004
          458              C       7.808472      22.656088       5.726307      -0.123268      31.635973 0.43118057E+03  0.10132882E+05                                 8.708021                            6.948612       0.193090       2.037010                    0.999778      29.241548      84.502188       0.620675       0.419922      -1.060223      -0.017173       0.023350      -0.015253       0.032753      -0.030336       0.002499      -0.008220      -0.035663       0.025482      -0.039513       0.005786       0.033728              9.581562       5.782793      -2.140871       1.027720      11.000055      -0.136386      11.961838           0.000005
          459              C       7.556588      22.974707       4.403026      -0.086857      33.498326 0.46781412E+03  0.11280617E+05                                 9.226970                            7.371259      -0.065538       1.946390                    0.999515      30.353774      90.425539       0.583184       0.435553      -1.044953      -0.002583       0.033233       0.021375       0.039598       0.001676      -0.021775       0.026169      -0.006138      -0.034613      -0.038519       0.006680       0.031839             10.264653       6.022821      -2.372622       1.440822      11.802651      -0.995183      12.968487           0.000002
          460              C      13.617180       2.693972       0.844606      -0.080299      26.127006 0.32195565E+03  0.71173675E+04                                 7.878532                            6.042435      -0.210003       1.948721                    0.999228      27.514113      80.171544       0.651514       0.425265      -1.044381      -0.031901      -0.019023       0.107552       0.113785       0.035358       0.002286      -0.028061      -0.005558       0.096386      -0.056646       0.007874       0.048772              9.233047       8.973118      -3.882428       2.215890       9.800075      -2.335045       8.925949           0.000005
          461              C      12.599949       3.598434       0.540389       0.090108      32.073217 0.38189805E+03  0.86515314E+04                                 8.813079                            6.534992       0.120558       2.057503                    0.999590      25.700177      71.425903       0.644743       0.419347      -1.067324       0.017080      -0.014941      -0.005123       0.023264      -0.036474       0.009025      -0.019726       0.007119      -0.077080      -0.036215      -0.018294       0.054509             10.297268      12.946998      -4.112553       1.795546      12.718354      -1.745899       5.226453           0.000002
          462              C      12.883322       4.958554       0.366325      -0.172364      31.160952 0.45480512E+03  0.10827288E+05                                 8.586894                            7.130896       0.298471       2.065473                    0.999417      29.897875      86.847941       0.613646       0.419270      -1.061052      -0.019753       0.019747      -0.023515       0.036511       0.015559       0.007274      -0.003907       0.030492      -0.027291      -0.020904      -0.006193       0.027097              9.236088      10.060361      -1.978834       0.543572      12.581694      -0.993115       5.066209           0.000002
          463              C      11.849137       5.823617       0.150526      -0.071424      29.742019 0.41269501E+03  0.96237661E+04                                 8.454019                            6.875168       0.121076       2.024433                    0.999587      28.750105      83.637216       0.611535       0.429506      -1.050866      -0.000833      -0.030529      -0.013418       0.033358       0.006082      -0.005620      -0.007061      -0.027096      -0.021167      -0.014361      -0.006407       0.020768              9.148187      11.193818      -1.221212       0.699898      11.348238      -1.014001       4.902506           0.000003
          464              C      10.529158       5.397081       0.098900      -0.083111      29.410958 0.41503944E+03  0.96810990E+04                                 8.385413                            6.899900       0.108809       2.026355                    0.999077      28.593842      82.884539       0.610440       0.430157      -1.051668       0.017655      -0.014292      -0.002168       0.022818      -0.009886      -0.006036      -0.006048       0.014842      -0.015336      -0.015986       0.000660       0.015326              8.947681      10.786242      -0.466771       0.735581      11.013582      -0.820215       5.043220           0.000008
          465              C      10.253051       4.057518       0.267030      -0.069282      30.215755 0.39752823E+03  0.91740152E+04                                 8.521837                            6.741049       0.076461       2.014356                    0.999412      28.375045      81.834232       0.619151       0.428665      -1.052493       0.025731       0.002800      -0.000422       0.025887       0.001840      -0.001040       0.001236       0.013528      -0.050254      -0.016876       0.001467       0.015409              9.332536      12.510629      -0.831491       1.025771      10.571341      -0.517340       4.915637           0.000015
          466              C      11.272704       3.197593       0.486588      -0.182505      31.204521 0.42645504E+03  0.99692118E+04                                 8.513836                            6.843433       0.254119       2.045015                    0.999864      29.628594      84.698530       0.636227       0.411819      -1.068077      -0.023399       0.023691      -0.010590       0.034942       0.015918       0.006073      -0.016141      -0.047199      -0.106825      -0.041349      -0.007189       0.048538              9.235683      13.487676      -2.207168       1.341362       9.457598      -0.570135       4.761773           0.000018
          467              C      21.731613      12.838442      12.399483       0.110487      23.399115 0.30664168E+03  0.67112936E+04                                 8.451903                            6.871526      -0.665231       1.822039                    0.995728      26.262112      76.683203       0.484646       0.577439      -0.965394      -0.000304      -0.000113       0.001970       0.001996      -0.001576       0.005388      -0.004605      -0.007154       0.009200      -0.007835      -0.001233       0.009068              9.718305      10.059262      -0.081138      -0.639609       9.641167       0.404551       9.454487           0.000002
          468              C      21.649268      13.048457      10.875039      -0.071833      26.962701 0.42783958E+03  0.10120960E+05                                 8.161351                            7.102457      -0.481355       1.852011                    0.995770      29.191329      87.031894       0.585596       0.442148      -1.037734       0.085102       0.044542       0.008017       0.096388       0.049453      -0.033334      -0.022233       0.035737      -0.050931      -0.044170      -0.033802       0.077972              9.003933       7.775583       1.220476      -1.193568       8.457738      -2.007664      10.778478           0.000000
          469              C      22.872365      11.866487      12.637436      -0.068698      26.712351 0.41460870E+03  0.97399052E+04                                 8.104989                            6.979171      -0.484631       1.850959                    0.996305      29.079709      86.649071       0.591819       0.440555      -1.037747      -0.051160      -0.059798      -0.050738       0.093634       0.011178       0.002992       0.039175      -0.080053      -0.070747      -0.040490      -0.029335       0.069825              9.010636       8.145076      -1.694413       0.270432      12.085740       0.102628       6.801091           0.000002
          470              C      20.506090      12.339274      12.914356      -0.067287      25.975258 0.38494221E+03  0.88985787E+04                                 7.946956                            6.705846      -0.506987       1.845547                    0.996564      28.882466      86.060934       0.604837       0.438069      -1.036660      -0.043975       0.085680      -0.043068       0.105498      -0.047915       0.026531      -0.009560       0.029603      -0.078759      -0.043355      -0.027490       0.070845              8.918760      12.884900       0.206862       0.127970       6.967676      -0.317359       6.903703           0.000002
          471              C      21.985921      14.124217      13.070618      -0.074368      26.507060 0.41105315E+03  0.96424814E+04                                 8.064774                            6.947391      -0.495765       1.847717                    0.996143      29.130762      86.940942       0.592978       0.440329      -1.037141       0.002409      -0.051446       0.084606       0.099049      -0.000619       0.020055      -0.009786      -0.000363       0.209132      -0.039125      -0.035164       0.074289              8.933404       7.545179       1.022483       1.668579       8.932774       1.908332      10.322258           0.000001
          472              C       1.212603      15.292483       9.959225       0.553864      23.612114 0.24494932E+03  0.50492113E+04                                 7.606049                            5.571331      -0.056909       2.058276                    0.998907      21.938360      61.405474       0.625296       0.475196      -1.017424       0.056906       0.043066       0.022929       0.074958      -0.037875      -0.026349       0.032167       0.005969       0.119077      -0.058274      -0.013374       0.071648              8.932263       9.673757       1.371064       2.685560       8.280737      -2.924693       8.842296          -0.000000
          473              C      24.143911      15.176000       9.061214      -0.170589      43.648920 0.55024056E+03  0.13598784E+05                                10.621900                            7.747093       0.088467       2.004776                    0.999123      29.775568      85.239273       0.605902       0.409031      -1.078574      -0.011979       0.021848      -0.014731       0.028945      -0.007079       0.008868      -0.013736      -0.034208       0.054570      -0.028499      -0.001530       0.030029             12.711343      16.501377       3.496391       2.300226       8.200161      -2.884463      13.432492          -0.000000
          474              C      22.983782      14.391447       9.241212       0.238961      31.068016 0.36770974E+03  0.82855665E+04                                 8.678493                            6.497304       0.053463       2.025844                    0.999762      25.689496      72.165917       0.631388       0.430519      -1.055989      -0.007419      -0.017292       0.045426       0.049169       0.011628      -0.020736      -0.045296      -0.026415       0.117708      -0.038403      -0.034089       0.072492             10.091612      10.973508       2.987888       0.200329       7.231375      -3.260113      12.069954           0.000000
          475              C      21.937487      14.360614       8.364958      -0.234632      35.421876 0.49592592E+03  0.12093542E+05                                 9.442763                            7.512655      -0.055743       1.943389                    0.998839      31.270889      92.660046       0.588529       0.426777      -1.053818      -0.006974       0.025787      -0.040200       0.048266       0.012667      -0.017248      -0.007076       0.018040      -0.008109      -0.015449      -0.012667       0.028116             10.463169      10.605983       2.094197       0.935874       6.873239      -2.746392      13.910285          -0.000000
          476              C      22.114294      14.884792       7.065413      -0.028314      30.147156 0.40144628E+03  0.92678888E+04                                 8.506745                            6.755802       0.176367       2.051587                    0.999616      27.866989      79.839887       0.622293       0.426342      -1.056118       0.013525      -0.021957       0.028384       0.038350      -0.007882       0.003291       0.001282       0.017744       0.037914      -0.018369       0.004708       0.013661              9.415611       9.154305       2.622213       0.759689       6.913351      -1.542644      12.179178           0.000002
          477              C      -1.030146      15.720735       6.895305      -0.109178      31.105133 0.42421885E+03  0.99318649E+04                                 8.632074                            6.903491       0.178139       2.037564                    0.999739      28.942829      83.566247       0.620993       0.421288      -1.059035       0.007104      -0.007877       0.033578       0.035213       0.012379       0.007279      -0.015749      -0.019762       0.054862      -0.029062       0.001521       0.027541              9.490706      10.451749       2.190261       1.618243       6.837706      -1.812401      11.182663           0.000000
          478              C      -0.029870      15.864626       7.836832      -0.084652      33.042697 0.45742580E+03  0.10980675E+05                                 9.201365                            7.328227      -0.170678       1.921895                    0.998907      30.042028      89.623736       0.579548       0.440259      -1.040981      -0.028459      -0.006760       0.007868       0.030291       0.002672      -0.026818       0.009265      -0.020984      -0.045382      -0.037953       0.015298       0.022656             10.250709      10.973180       2.078765       2.042282       7.139265      -2.264121      12.639682          -0.000002
          479              C       2.445389      14.477095      11.597009      -0.088997      26.627536 0.35355423E+03  0.79752766E+04                                 7.958812                            6.321826      -0.206797       1.945822                    0.998865      27.904901      81.275536       0.640554       0.423897      -1.048594      -0.091873      -0.037112      -0.043441       0.108190      -0.011368       0.029578       0.022810       0.041928       0.018796      -0.046317       0.003553       0.042764              9.152493       8.165871      -0.174403       2.262991       8.327230      -3.189499      10.964377           0.000002
          480              C      26.707571      13.432509      12.710424       0.076256      32.249017 0.41442326E+03  0.95527523E+04                                 8.812134                            6.786962       0.153463       2.062328                    0.999334      26.097658      72.431713       0.637505       0.416810      -1.072236       0.008475       0.018446      -0.008164       0.021880      -0.008006       0.008099      -0.043608      -0.041628       0.079936      -0.035623      -0.027413       0.063036             10.084804       6.229941      -1.756295      -1.010192      11.618852      -4.460378      12.405620          -0.000000
          481              C      26.060417      13.663077      13.929465      -0.170123      30.813873 0.45947586E+03  0.10966448E+05                                 8.521491                            7.174400       0.278215       2.058399                    0.999325      29.956688      87.129717       0.610890       0.420087      -1.060537       0.013789      -0.014831       0.026065       0.033007      -0.025509       0.005045       0.003206      -0.016867      -0.047211      -0.023554      -0.011184       0.034738              9.064967       6.332418      -0.890503      -1.945669       9.503154      -2.538926      11.359329          -0.000001
          482              C      26.125082      12.700372      14.899872      -0.074439      29.111608 0.40440500E+03  0.93960977E+04                                 8.343634                            6.814166       0.086425       2.013282                    0.999469      28.799466      84.017923       0.612259       0.430566      -1.048724       0.028781       0.009010      -0.018872       0.035576       0.003614      -0.007336       0.002072      -0.000753       0.053332      -0.014052      -0.005632       0.019685              8.967750       6.311267      -1.835871      -1.646320      10.132177      -2.024829      10.459806           0.000004
          483              C      26.793548      11.540331      14.704050      -0.086222      29.238993 0.40926256E+03  0.95299715E+04                                 8.387322                            6.876346       0.038050       2.001780                    0.999227      28.736811      83.714742       0.607116       0.433256      -1.047908       0.007647       0.021131      -0.015838       0.027493       0.007540       0.008168      -0.003837      -0.019640       0.019486      -0.018811       0.008420       0.010391              8.943554       6.660504      -2.027372      -1.755113       9.830680      -1.489181      10.339479           0.000009
          484              C      27.454750      11.294346      13.513690      -0.067778      29.489419 0.39887745E+03  0.91991569E+04                                 8.356686                            6.731156       0.176626       2.047633                    0.999536      28.225362      80.978672       0.623486       0.425962      -1.055740      -0.008720       0.022537      -0.002514       0.024295      -0.011660      -0.010804      -0.002277      -0.026059      -0.004323      -0.022446       0.004059       0.018388              9.040969       6.959485      -2.378913      -1.532956      10.459344      -1.892313       9.704078           0.000013
          485              C      27.374826      12.241634      12.525679      -0.175045      30.636669 0.42823654E+03  0.10015204E+05                                 8.380765                            6.841013       0.281866       2.051202                    0.999827      29.659424      84.636780       0.639060       0.409815      -1.070030       0.003240      -0.022360       0.027512       0.035601      -0.015211      -0.026390       0.014953      -0.002637       0.098457      -0.033800      -0.016327       0.050128              8.979704       6.253584      -2.295462      -0.844749      11.435815      -2.941016       9.249712           0.000011
          486              C      21.370737       8.162990      10.748447       0.515457      28.269190 0.30899536E+03  0.67044283E+04                                 8.459659                            6.176473       0.050167       2.069310                    0.999387      23.074322      64.804626       0.609728       0.462978      -1.031066      -0.056581      -0.047626      -0.017003       0.075886      -0.030079      -0.027484       0.021255       0.028936       0.009882      -0.035562      -0.019378       0.054941              9.984689       9.901256       0.377808       4.725734      10.835471      -1.350255       9.217340           0.000000
          487              C      22.579304       8.282899      11.687997      -0.150060      43.139873 0.52601013E+03  0.12857634E+05                                10.531474                            7.573794       0.094303       2.012751                    0.999152      29.318031      83.537322       0.612738       0.408944      -1.078360      -0.000724      -0.028041       0.005744       0.028632      -0.008017       0.002778      -0.020107      -0.012908      -0.046287      -0.025647      -0.001430       0.027077             12.667408      12.851229       0.067973       5.898198      14.707673       2.390485      10.443320           0.000001
          488              C      23.143625       9.434033      12.269528       0.246908      31.401694 0.36593998E+03  0.82345144E+04                                 8.749450                            6.484981       0.092820       2.039835                    0.999640      25.541257      71.665748       0.631596       0.430962      -1.055876      -0.017041       0.035514      -0.007768       0.040150      -0.033093      -0.002367      -0.017615      -0.069631      -0.097535      -0.042129      -0.024594       0.066724             10.262321       9.334296      -1.205694       3.150579      14.513536       1.459770       6.939130           0.000001
          489              C      24.274689       9.488848      13.052816      -0.246503      35.785782 0.49923119E+03  0.12185581E+05                                 9.487847                            7.520541      -0.042489       1.946531                    0.998908      31.342058      92.695780       0.590655       0.424842      -1.055777       0.032154      -0.022357       0.008116       0.039995      -0.003391       0.005934       0.007580      -0.030621      -0.022304      -0.017261      -0.003882       0.021143             10.534680      10.869277      -2.058837       3.316835      13.648259       0.337024       7.086504           0.000004
          490              C      24.938311       8.272620      13.272374      -0.012543      29.483421 0.38731210E+03  0.88706964E+04                                 8.407323                            6.655080       0.160126       2.049621                    0.999639      27.581499      78.965954       0.623638       0.428822      -1.053532      -0.013388       0.018807      -0.030827       0.038513      -0.008010       0.004677      -0.004265       0.020263       0.030405      -0.018213       0.003179       0.015034              9.319627       9.686452      -1.296685       2.547282      12.000362       0.597527       6.272066           0.000004
          491              C      16.317692      29.947738      12.845126      -0.110693      30.393640 0.40451718E+03  0.93568153E+04                                 8.485684                            6.734414       0.230954       2.061494                    0.999730      28.472363      81.659359       0.629827       0.420430      -1.059785      -0.013042       0.017104      -0.012727       0.024992      -0.002896       0.011774      -0.009520      -0.007555      -0.048593      -0.023206       0.004910       0.018296              9.365835       9.630929      -0.831201       3.438457      10.953879       0.637242       7.512698           0.000002
          492              C      23.288943       7.107783      12.046015      -0.068904      32.647692 0.44325996E+03  0.10543576E+05                                 9.105180                            7.199558      -0.074115       1.957077                    0.999276      29.473121      87.154549       0.587208       0.438515      -1.043368       0.004340       0.030623       0.009145       0.032253       0.015606      -0.029159       0.001160      -0.028619      -0.000871      -0.040337       0.011245       0.029092             10.196290      10.960712      -1.564849       4.047705      11.491564       0.647012       8.136595          -0.000001
          493              C      19.830360       8.923562       9.075060      -0.090275      27.329316 0.38718021E+03  0.89303698E+04                                 8.143278                            6.667665      -0.346927       1.896312                    0.998321      28.523879      83.883286       0.616714       0.430592      -1.044970       0.077173       0.031206       0.049300       0.096747      -0.001045       0.044172       0.007456       0.092890       0.055819      -0.056913      -0.016213       0.073125              9.178692       8.252691      -0.437204       2.112171      11.399475      -1.384579       7.883911           0.000002
          494              C      19.470455      10.324794       8.684998       0.086035      31.633668 0.40595147E+03  0.93260008E+04                                 8.726513                            6.732561       0.049798       2.030199                    0.998990      26.034834      72.559872       0.636747       0.418714      -1.069094      -0.003903      -0.024140       0.009757       0.026328      -0.025320       0.014757      -0.041914      -0.034680      -0.018361      -0.037506      -0.024713       0.062220              9.967245       7.112446      -3.561574      -0.726637      14.408858      -2.521471       8.380431          -0.000002
          495              C      18.592003      11.214867       9.269299      -0.167741      30.627249 0.44915604E+03  0.10651507E+05                                 8.454636                            7.075452       0.335793       2.078489                    0.999457      29.714316      85.938555       0.617945       0.417967      -1.062669      -0.019253       0.016280      -0.022848       0.034026       0.001345      -0.013521      -0.019012       0.007408       0.074183      -0.024613      -0.011443       0.036056              8.998430       7.082367      -2.744633      -1.440615      11.836473      -1.057480       8.076449          -0.000004
          496              C      18.311782      12.397520       8.616955      -0.074394      29.421381 0.41486405E+03  0.96850636E+04                                 8.385664                            6.889905       0.134031       2.028243                    0.999538      28.785924      83.732148       0.611445       0.429094      -1.051332      -0.003054      -0.033256      -0.021261       0.039589      -0.015854      -0.008272       0.002205      -0.002116      -0.043337      -0.017945      -0.006543       0.024488              8.994692       7.072817      -2.370244      -1.794470      10.822564      -1.684937       9.088696          -0.000002
          497              C      18.890637      12.699351       7.409782      -0.081202      28.885123 0.40512491E+03  0.94035309E+04                                 8.305644                            6.833641       0.061467       2.012182                    0.999151      28.505726      82.731903       0.610460       0.432262      -1.049197      -0.003350      -0.025679       0.005441       0.026462       0.003718       0.001711      -0.012585       0.000240      -0.025693      -0.016854       0.004288       0.012566              8.831966       7.130360      -2.277603      -1.870621      10.165317      -1.299962       9.200223           0.000002
          498              C      19.750440      11.820927       6.819547      -0.068012      29.375306 0.38947582E+03  0.89363936E+04                                 8.332554                            6.645712       0.151290       2.038410                    0.999601      28.177283      80.854197       0.627755       0.425240      -1.055305      -0.012244      -0.012279       0.016811       0.024152      -0.000642      -0.013169      -0.006489      -0.011951       0.014914      -0.017306       0.001904       0.015403              9.045772       6.526850      -1.877532      -1.779647      10.618303      -2.041371       9.992162           0.000006
          499              C      20.043498      10.657802       7.458639      -0.184173      31.135035 0.43551038E+03  0.10237263E+05                                 8.521390                            6.922730       0.232370       2.035490                    0.999851      29.850291      85.643170       0.631442       0.412655      -1.067249      -0.010648       0.025309      -0.017444       0.032530      -0.028734      -0.025133       0.011455       0.012731      -0.017443      -0.030125      -0.016142       0.046267              9.179101       5.891934      -1.540105      -1.145814      11.648964      -3.599849       9.996406           0.000006
          500              C      17.393850      15.073218      11.513933       0.531340      26.862163 0.28257362E+03  0.60200830E+04                                 8.231181                            5.935051      -0.066104       2.034742                    0.999498      22.791397      64.275818       0.615016       0.467464      -1.024409      -0.009381       0.048483      -0.055262       0.074112      -0.005241      -0.053727       0.011395       0.049147       0.049034      -0.040343      -0.031088       0.071431              9.772813       9.140725       1.830219       1.679507      13.628306      -2.888098       6.549407           0.000000
          501              C      17.137118      13.754210      11.989048      -0.163346      42.238798 0.48956314E+03  0.11789760E+05                                10.414811                            7.328190       0.029273       1.999689                    0.999176      28.946561      82.687063       0.618292       0.411354      -1.073495      -0.027645      -0.026622      -0.007189       0.039047       0.024326       0.003305       0.002193       0.013346       0.015647      -0.027834       0.004360       0.023474             12.654162      14.520770      -0.440375       0.237966      16.569271      -4.357051       6.872444           0.000000
          502              C      18.084111      12.849748      12.507680       0.261490      30.769408 0.34685970E+03  0.77052374E+04                                 8.638185                            6.323632       0.129473       2.058768                    0.999702      25.067635      69.999831       0.637769       0.432325      -1.054513       0.044764       0.013726      -0.005159       0.047104       0.005489       0.000338       0.005020       0.077360      -0.055510      -0.031699      -0.016628       0.048326             10.208927      14.852996      -0.490628       0.628719      10.251473      -2.593897       5.522313           0.000002
          503              C      17.720813      11.640372      13.031454      -0.249152      35.258229 0.49065656E+03  0.11927088E+05                                 9.382719                            7.448650      -0.021417       1.954236                    0.998932      31.208435      92.175484       0.594211       0.424042      -1.056048      -0.035362      -0.023572       0.000521       0.042502      -0.016133       0.004633       0.005747       0.017745      -0.039242      -0.019820      -0.005163       0.024983             10.415801      14.193220       1.261663      -0.794572      10.776808      -2.810521       6.277376           0.000003
          504              C      16.371770      11.349162      13.227276      -0.010293      29.340619 0.38714141E+03  0.88646643E+04                                 8.369091                            6.646429       0.136476       2.043338                    0.999499      27.547193      78.825004       0.625137       0.427896      -1.054237       0.023821       0.024925       0.001537       0.034511       0.007397      -0.004120       0.011708      -0.019996      -0.000417      -0.016701      -0.001627       0.018329              9.253469      12.108080       0.412121      -0.383466       8.986494      -2.912080       6.665834           0.000006
          505              C      15.458684      12.147419      12.591547      -0.113207      30.738495 0.41431677E+03  0.96421887E+04                                 8.562748                            6.822374       0.187752       2.044403                    0.999708      28.701114      82.600147       0.624731       0.421279      -1.059122       0.027891       0.006354      -0.016750       0.033149       0.010315       0.010330      -0.005935       0.019226      -0.028661      -0.019687      -0.001044       0.020730              9.438810      11.217315       0.822369       0.436058      11.219646      -2.395860       5.879468           0.000002
          506              C      15.795341      13.387629      12.131068      -0.063538      32.474679 0.43659583E+03  0.10353870E+05                                 9.105916                            7.163113      -0.110932       1.948385                    0.999044      29.336899      86.842116       0.586041       0.440712      -1.041253       0.024104      -0.014629       0.002139       0.028277      -0.011657       0.022012       0.016141       0.027258       0.066751      -0.038380       0.000935       0.037445             10.256146      12.678142       1.062321      -0.904839      12.231637      -2.587917       5.858658          -0.000001
          507              C      18.817976      16.919829      11.175695      -0.090224      28.107466 0.39220693E+03  0.90750382E+04                                 8.293850                            6.703308      -0.322439       1.900451                    0.998592      28.676891      84.452049       0.616139       0.429630      -1.045611      -0.012994      -0.073012       0.068004       0.100619       0.030451      -0.034107      -0.030637      -0.057089       0.042048      -0.055939      -0.012583       0.068521              9.470331      12.084054       2.793975       1.149780       9.483138      -0.868790       6.843802           0.000001
          508              C      20.106469      17.458737      11.699271       0.084513      32.162663 0.40957877E+03  0.94259872E+04                                 8.815856                            6.756856       0.096545       2.044339                    0.999297      26.080143      72.642329       0.636698       0.418007      -1.070034      -0.023821       0.002626      -0.008518       0.025434       0.037459       0.005776       0.004546       0.056927      -0.062311      -0.036808      -0.021280       0.058088             10.089014      14.534494       3.158168       1.660117       7.450180       2.807822       8.282366          -0.000001
          509              C      21.232690      17.212066      10.903720      -0.173304      30.902823 0.45812071E+03  0.10932526E+05                                 8.557864                            7.171173       0.268445       2.054560                    0.999350      30.019593      87.475945       0.609725       0.420951      -1.059363       0.023583       0.023501      -0.001570       0.033330       0.002855       0.004071       0.019573      -0.033402       0.035967      -0.023182      -0.008195       0.031377              9.145894      13.369600       1.405907      -0.155080       6.421427       1.830913       7.646654          -0.000003
          510              C      22.431570      17.750975      11.247298      -0.072112      29.172042 0.40313464E+03  0.93585271E+04                                 8.359247                            6.804320       0.093977       2.016694                    0.999509      28.731616      83.763753       0.612630       0.430676      -1.048735      -0.028772       0.018156       0.003300       0.034181      -0.002950      -0.013570      -0.005096       0.022794       0.006937      -0.016516      -0.003913       0.020429              9.005620      11.701253       1.593807      -0.032259       6.752169       2.638582       8.563438          -0.000000
          511              C      22.586576      18.530045      12.354582      -0.083923      29.214427 0.40914960E+03  0.95179895E+04                                 8.355542                            6.853721       0.096393       2.020624                    0.999239      28.651440      83.176638       0.611563       0.430529      -1.050522      -0.020621      -0.005248      -0.007486       0.022557       0.012112       0.006261      -0.004541       0.016886       0.015910      -0.019387       0.005570       0.013817              8.908832      11.062171       1.197776      -0.419739       6.938213       2.697555       8.726112           0.000004
          512              C      21.489418      18.804123      13.157650      -0.071056      30.184530 0.40898117E+03  0.95002970E+04                                 8.523296                            6.839559       0.124649       2.029295                    0.999339      28.498920      82.311285       0.614735       0.428928      -1.052917      -0.009614      -0.014803      -0.019918       0.026614       0.001215       0.007536       0.017835       0.012179       0.018554      -0.021341       0.000644       0.020697              9.248251      11.077489       1.350548       0.210742       7.585764       3.290245       9.081499           0.000008
          513              C      20.276007      18.256650      12.820995      -0.175122      31.045433 0.43338675E+03  0.10171597E+05                                 8.476725                            6.897196       0.280244       2.052292                    0.999857      29.742252      85.176752       0.634004       0.411624      -1.068264       0.030973       0.015500       0.000361       0.034637      -0.003911      -0.031366       0.019158       0.054762       0.006826      -0.039775      -0.010661       0.050436              9.083219      11.153097       2.230615       1.472974       7.465284       3.298343       8.631277           0.000009
          514              C      22.802122      12.647610      17.317382       0.605038      22.076400 0.21829206E+03  0.43866226E+04                                 7.314109                            5.316719      -0.068994       2.065908                    0.998545      21.337300      59.616480       0.627672       0.485602      -1.008545       0.027976      -0.063104       0.025042       0.073430      -0.023734      -0.049280       0.063668      -0.029255      -0.048107      -0.075511      -0.018598       0.094110              8.555480       8.659372       2.847001       3.083908       8.998670      -0.607965       8.008397           0.000003
          515              C      23.125216      14.142029      16.650796      -0.218554      46.627016 0.62154986E+03  0.15801746E+05                                11.052263                            8.212702       0.068947       1.986651                    0.999478      31.000496      89.369345       0.592038       0.406937      -1.082322       0.028048       0.012482       0.015594       0.034433       0.006887       0.030898       0.014992       0.025288      -0.018106      -0.031526      -0.010095       0.041621             13.097004       7.005429       2.840021       1.767509      16.216691      -2.506175      16.068893           0.000004
          516              C      22.824166      14.704235      15.373998       0.251001      31.480121 0.37366954E+03  0.84544112E+04                                 8.747882                            6.547508       0.050066       2.021337                    0.999650      25.799635      72.641873       0.629238       0.430225      -1.056089      -0.013474      -0.022246      -0.027659       0.037966       0.019857       0.036161       0.044685       0.003759       0.056862      -0.044632      -0.027459       0.072092             10.163936       5.858698       2.110940       2.748140      11.444257       0.508944      13.188853           0.000002
          517              C      23.039966      16.008511      14.941805      -0.241046      35.829181 0.50437361E+03  0.12351339E+05                                 9.512157                            7.573822      -0.128720       1.922258                    0.999070      31.496066      93.517314       0.586456       0.426490      -1.054016       0.008301       0.032222       0.022310       0.040061       0.007426       0.012058      -0.003034      -0.003767       0.069450      -0.022182      -0.004600       0.026782             10.513824       6.481453       2.354095       2.663545      13.327841       1.012736      11.732177           0.000002
          518              C      23.618334      16.926677      15.823993      -0.028899      29.975531 0.40196485E+03  0.92964912E+04                                 8.503171                            6.784467       0.130513       2.034612                    0.999496      28.082613      80.916745       0.616738       0.429412      -1.052678      -0.022510      -0.023381      -0.006168       0.033037       0.007314      -0.003885      -0.002644      -0.018281      -0.024399      -0.010991      -0.005373       0.016364              9.373519       5.908552       1.815099       1.976992      11.253881       0.351493      10.958123           0.000004
          519              C      23.954988      16.471018      17.076066      -0.123273      31.637023 0.43119741E+03  0.10133437E+05                                 8.708403                            6.948877       0.193011       2.036979                    0.999778      29.242287      84.506615       0.620642       0.419937      -1.060207      -0.017170      -0.024886      -0.012592       0.032751       0.017458       0.024951       0.006221      -0.038806       0.016059      -0.039498       0.005824       0.033674              9.582005       5.783024       1.960570       1.340266      11.840032      -0.348264      11.122959           0.000005
          520              C      23.703101      15.165715      17.461776      -0.086860      33.499053 0.46782585E+03  0.11281027E+05                                 9.227295                            7.371495      -0.065588       1.946372                    0.999515      30.354325      90.429183       0.583154       0.435570      -1.044938      -0.002583       0.001891      -0.039463       0.039593      -0.019567       0.009360      -0.004363       0.031975       0.079733      -0.038556       0.006632       0.031924             10.265028       6.023018       2.434207       1.334373      13.539409      -0.007251      11.232656           0.000002
          521              C      21.690433      10.804426      17.024638      -0.080306      26.126913 0.32195449E+03  0.71173056E+04                                 7.878356                            6.042306      -0.209946       1.948739                    0.999228      27.513809      80.169347       0.651542       0.425248      -1.044396      -0.031895       0.102653      -0.037309       0.113784      -0.015575      -0.031841      -0.005736      -0.063729      -0.078161      -0.056625       0.008089       0.048536              9.232837       8.972975       3.860124       2.254255      11.166363       1.545976       7.559175           0.000005
          522              C      20.673201      10.088736      16.393459       0.090116      32.073126 0.38189535E+03  0.86514720E+04                                 8.813128                            6.535022       0.120516       2.057492                    0.999590      25.700122      71.426216       0.644732       0.419354      -1.067317       0.017079       0.003036       0.015493       0.023258       0.026122       0.027049       0.024956       0.016370      -0.049317      -0.036091      -0.018418       0.054509             10.297335      12.947173       3.611321       2.663871       8.611424       4.117023       9.333407           0.000002
          523              C      20.956574       9.257934      15.302592      -0.172374      31.161633 0.45481819E+03  0.10827675E+05                                 8.586980                            7.130975       0.298385       2.065442                    0.999417      29.898459      86.849899       0.613645       0.419268      -1.061054      -0.019744      -0.030247      -0.005353       0.036516      -0.001346      -0.017185       0.001166       0.026090      -0.040497      -0.020799      -0.006360       0.027160              9.236171      10.060520       1.460195       1.441957       7.805182       3.750848       9.842811           0.000002
          524              C      19.922389       8.638515      14.661325      -0.071420      29.741935 0.41269352E+03  0.96237550E+04                                 8.454127                            6.875254       0.121118       2.024448                    0.999586      28.750080      83.638161       0.611516       0.429518      -1.050856      -0.000829       0.003650       0.033149       0.033360      -0.007782      -0.002533       0.013883      -0.014955       0.015303      -0.014231      -0.006422       0.020653              9.148303      11.194024       1.216769       0.707661       7.392154       3.298097       8.858732           0.000003
          525              C      18.602409       8.807073      15.056529      -0.083122      29.411862 0.41505523E+03  0.96816316E+04                                 8.385862                            6.900250       0.108782       2.026343                    0.999077      28.594407      82.888901       0.610391       0.430185      -1.051643       0.017658       0.005269       0.013455       0.022817      -0.000153       0.011515       0.003041       0.009957      -0.029991      -0.015761       0.000445       0.015317              8.948172      10.786856       0.870470       0.036445       7.246515       2.995537       8.811147           0.000008
          526              C      18.326303       9.622459      16.132561      -0.069277      30.216170 0.39753260E+03  0.91741631E+04                                 8.521949                            6.741105       0.076412       2.014338                    0.999411      28.375455      81.836258       0.619144       0.428668      -1.052489       0.025734      -0.001774      -0.002214       0.025890      -0.001736      -0.001117       0.007256       0.028522      -0.005373      -0.016896       0.001478       0.015419              9.332678      12.510926       1.304071       0.207152       6.777648       2.707683       8.709459           0.000015
          527              C      19.345956      10.242563      16.767498      -0.182501      31.205670 0.42647376E+03  0.99697729E+04                                 8.514142                            6.843671       0.254072       2.045001                    0.999864      29.628729      84.699827       0.636203       0.411829      -1.068068      -0.023400      -0.021008      -0.015213       0.034933      -0.002607      -0.016873       0.041340      -0.003270       0.024940      -0.041335      -0.007145       0.048480              9.236031      13.488334       2.265376       1.240886       6.429673       2.318448       7.790085           0.000018
          528              C       1.548451      27.158975      17.318173       0.110484      23.399365 0.30664598E+03  0.67114064E+04                                 8.451910                            6.871535      -0.665236       1.822034                    0.995728      26.262182      76.683335       0.484650       0.577433      -0.965397      -0.000298       0.001764       0.000889       0.001998       0.005561       0.001269      -0.001950      -0.011752      -0.004609      -0.007899      -0.001133       0.009032              9.718309      10.059282      -0.513346      -0.390082       9.150818       0.121443       9.944829           0.000002
          529              C       1.466103      25.733762      16.737828      -0.071836      26.962867 0.42784362E+03  0.10121058E+05                                 8.161271                            7.102397      -0.481363       1.852009                    0.995770      29.191329      87.031309       0.585611       0.442136      -1.037743       0.085103      -0.015328       0.042581       0.096388      -0.053450       0.026078      -0.014527       0.022384      -0.090981      -0.043909      -0.033875       0.077784              9.003830       7.775501      -1.643818       0.460161      11.936828       0.001078       7.299160           0.000000
          530              C       2.689205      27.851026      16.595412      -0.068691      26.712001 0.41460124E+03  0.97396993E+04                                 8.105008                            6.979187      -0.484629       1.850961                    0.996305      29.079531      86.648785       0.591808       0.440565      -1.037740      -0.051157      -0.014042      -0.077154       0.093632      -0.002853       0.011094      -0.013181       0.010635       0.201304      -0.040678      -0.029351       0.070029              9.010665       8.145096       1.081408      -1.332213       8.033380      -2.237047      10.853519           0.000001
          531              C      24.542729      27.854452      17.143318      -0.067286      25.975087 0.38493893E+03  0.88984656E+04                                 7.946819                            6.705734      -0.506960       1.845556                    0.996564      28.882256      86.059546       0.604854       0.438058      -1.036669      -0.043976      -0.080136       0.052673       0.105499       0.047072      -0.028308      -0.015533       0.039960      -0.047726      -0.043588      -0.027424       0.071013              8.918600      12.884622       0.007389       0.243139       7.194421      -0.186364       6.676759           0.000002
          532              C      26.022557      27.097306      18.767255      -0.074362      26.507130 0.41105478E+03  0.96425439E+04                                 8.064891                            6.947498      -0.495772       1.847716                    0.996143      29.130811      86.941632       0.592960       0.440340      -1.037132       0.002410       0.098989      -0.002253       0.099044       0.017822       0.009408       0.040184      -0.086918      -0.050554      -0.039054      -0.035050       0.074104              8.933533       7.545238       0.933822       1.719824       8.322374       1.555881      10.932987           0.000001
          533              C       5.249233      23.818631      18.223306       0.553894      23.611827 0.24494719E+03  0.50491738E+04                                 7.606101                            5.571384      -0.056902       2.058279                    0.998908      21.938325      61.406113       0.625278       0.475209      -1.017413       0.056931      -0.001658       0.048745       0.074966      -0.003786      -0.046028       0.043089      -0.012982       0.062262      -0.058316      -0.013317       0.071633              8.932305       9.673805       1.640204       2.530156      11.234800      -1.219236       5.888311          -0.000000
          534              C       3.960739      23.099173      17.673422      -0.170583      43.647435 0.55022196E+03  0.13598154E+05                                10.621541                            7.746872       0.088510       2.004792                    0.999123      29.774989      85.235955       0.605924       0.409021      -1.078585      -0.011976      -0.023679       0.011552       0.028941       0.011314      -0.001762      -0.002547      -0.053581      -0.003561      -0.028543      -0.001393       0.029935             12.710878      16.500803       0.243841       4.177904      14.621837       0.823371       7.009993          -0.000000
[truncated: 228,211 more chars]
