# Supplementary material for: A collection of forcefield precursors for metal–organic frameworks
Source: RSC Adv. 2019 Nov 13;9(63):36492–507. doi: 10.1039/c9ra07327b (PMC9075174; doi:10.1039/c9ra07327b)
Supplement: RA-009-C9RA07327B-s4748 [file RA-009-C9RA07327B-s4748.xyz]

  304
jmolscript: load "" {1 1 1} spacegroup "x,y,z" unitcell [{     16.055000     0.000000     0.000000 }, {     -4.143722    18.300745     0.000000 }, {     -4.143722    -6.457755    17.123512 }]
Zn    -3.445514     5.461708     7.904898     1.001213
Zn     7.179831     0.511692     0.733229     1.038098
Zn     4.582229     5.461837     7.904556     1.001579
Zn    15.207331     0.511692     0.733229     1.038155
Zn    -5.517132    14.611962     7.904727     1.001425
Zn     5.107970     9.662065     0.733229     1.038122
Zn     2.510368    14.611962     7.904727     1.001426
Zn    13.135470     9.662065     0.733229     1.038182
Zn    -5.517132     2.232712    16.466483     1.001387
Zn     5.107970    -2.717185     9.294985     1.038189
Zn     2.510814     2.232658    16.466140     1.002075
Zn    13.135470    -2.717185     9.294985     1.038189
Zn    -7.589153    11.383084    16.466483     1.001547
Zn     3.036109     6.433187     9.294985     1.038189
Zn     0.438264    11.383203    16.466654     1.001213
Zn    11.063609     6.433187     9.294985     1.038088
H      1.953345     8.034470     2.091295     0.121714
H      4.057732     0.355629     7.509859     0.308564
H      4.340942     1.677380     8.698573     0.304209
H      1.884207     6.756291     0.288189     0.110014
H      4.354436     7.405793     4.685164     0.303580
H      4.067166     7.009620     2.962368     0.306156
H      1.879608    -2.108683     6.425598     0.109936
H      1.954190    -0.880217     8.248909     0.121636
H      9.980845     8.034470     2.091295     0.121705
H     12.085232     0.355629     7.509859     0.308569
H     12.368442     1.677380     8.698573     0.304208
H      9.911707     6.756291     0.288189     0.110001
H     12.381936     7.405793     4.685164     0.303586
H     12.094666     7.009620     2.962368     0.306149
H      9.907108    -2.108683     6.425598     0.109934
H      9.981690    -0.880217     8.248909     0.121638
H     -0.118516    17.184842     2.091295     0.121710
H      1.985871     9.506002     7.509859     0.308566
H      2.269081    10.827752     8.698573     0.304203
H     -0.187654    15.906664     0.288189     0.110010
H      6.426297    -1.744579     4.685164     0.303583
H      1.995305    16.159993     2.962368     0.306150
H     -0.192253     7.041690     6.425598     0.109940
H     -0.117671     8.270156     8.248909     0.121639
H      7.908984    17.184842     2.091295     0.121715
H     10.013371     9.506002     7.509859     0.308569
H     10.296581    10.827752     8.698573     0.304204
H      7.839846    15.906664     0.288189     0.110023
H     14.453797    -1.744579     4.685164     0.303585
H     10.022805    16.159993     2.962368     0.306150
H      7.835247     7.041690     6.425598     0.109934
H      7.909829     8.270156     8.248909     0.121640
H     -0.118516     4.805592    10.653051     0.121710
H      1.985871    -2.873248    16.071615     0.308563
H      6.412803     4.906257     0.136817     0.304205
H     -0.187654     3.527414     8.849945     0.110018
H      2.282575     4.176916    13.246920     0.303572
H      1.995305     3.780743    11.524124     0.306154
H     -0.192253    -5.337560    14.987354     0.109934
H     -0.117671    -4.109094    16.810665     0.121638
H      7.908984     4.805592    10.653051     0.121712
H     10.013371    -2.873248    16.071615     0.308567
H     14.440303     4.906257     0.136817     0.304208
H      7.839846     3.527414     8.849945     0.110017
H     10.310075     4.176916    13.246920     0.303583
H     10.022805     3.780743    11.524124     0.306153
H      7.835247    -5.337560    14.987354     0.109941
H      7.909829    -4.109094    16.810665     0.121640
H     -2.190377    13.955965    10.653051     0.121711
H     -0.085990     6.277124    16.071615     0.308567
H      4.340942    14.056630     0.136817     0.304205
H     -2.259515    12.677786     8.849945     0.110009
H      4.354436    -4.973457    13.246920     0.303591
H     -0.076556    12.931115    11.524124     0.306149
H     -2.264114     3.812812    14.987354     0.109939
H     -2.189532     5.041278    16.810665     0.121641
H      5.837123    13.955965    10.653051     0.121710
H      7.941510     6.277124    16.071615     0.308567
H     12.368442    14.056630     0.136817     0.304206
H      5.767985    12.677786     8.849945     0.110008
H     12.381936    -4.973457    13.246920     0.303584
H      7.950944    12.931115    11.524124     0.306151
H      5.763386     3.812812    14.987354     0.109924
H      5.837968     5.041278    16.810665     0.121634
H      0.537469    -1.256572     4.571806     0.103507
H      0.540148     4.722131     0.418327     0.103996
H      8.564969    -1.256572     4.571806     0.103504
H      8.567648     4.722131     0.418327     0.103994
H     -1.534392     7.893801     4.571806     0.103509
H     -1.531713    13.872503     0.418327     0.103992
H      6.493108     7.893801     4.571806     0.103504
H      6.495787    13.872503     0.418327     0.103997
H     -1.534392    -4.485449    13.133562     0.103506
H     -1.531713     1.493253     8.980083     0.103994
H      6.493108    -4.485449    13.133562     0.103510
H      6.495787     1.493253     8.980083     0.103998
H     -3.606253     4.664923    13.133562     0.103504
H     -3.603574    10.643626     8.980083     0.103995
H      4.421247     4.664923    13.133562     0.103501
H      4.423926    10.643626     8.980083     0.103993
C     -0.762001     8.401703     1.974512     0.606179
C      2.155634    -1.173575     3.156034    -0.010018
C      1.474177     7.789334     3.027608    -0.209388
C      1.592454    -1.405724     4.419921    -0.136241
C      4.599852     7.028089     0.000342     0.611578
C      1.705766     2.521431     8.551482    -0.141916
C      2.382081     5.800705     0.193838    -0.081590
C      2.274949     1.245400     8.328534     0.297542
C      4.585655    -2.469496     6.591353     0.612863
C      1.701509     7.122584     5.385173    -0.146122
C      2.378466    -1.854816     5.500586    -0.079954
C      2.276730     7.366122     4.113410     0.298741
C     -0.755045    -1.122700     8.541037     0.605806
C      2.157121     3.364829    -0.002569    -0.010867
C      1.473629     0.081506     8.341548    -0.205836
C      1.594236     4.630763     0.227743    -0.131018
C      7.265499     8.401703     1.974512     0.606149
C     10.183134    -1.173575     3.156034    -0.010037
C      9.501677     7.789334     3.027608    -0.209417
C      9.619954    -1.405724     4.419921    -0.136246
C     12.627352     7.028089     0.000342     0.611509
C      9.733266     2.521431     8.551482    -0.141923
C     10.409581     5.800705     0.193838    -0.081596
C     10.302449     1.245400     8.328534     0.297543
C     12.613155    -2.469496     6.591353     0.612863
C      9.729009     7.122584     5.385173    -0.146126
C     10.405966    -1.854816     5.500586    -0.079956
C     10.304230     7.366122     4.113410     0.298747
C      7.272455    -1.122700     8.541037     0.605806
C     10.184621     3.364829    -0.002569    -0.010885
C      9.501129     0.081506     8.341548    -0.205832
C      9.621736     4.630763     0.227743    -0.131019
C      1.309860    -0.748670     1.974512     0.606244
C      0.083773     7.976797     3.156034    -0.010003
C     -0.597684    16.939706     3.027608    -0.209400
C     -0.479407     7.744648     4.419921    -0.136244
C      2.527991    16.178461     0.000342     0.611487
C     -0.366095    11.671804     8.551482    -0.141919
C      0.310220    14.951078     0.193838    -0.081588
C      0.203088    10.395772     8.328534     0.297543
C      2.513794     6.680877     6.591353     0.612889
C      3.773370    -2.027788     5.385173    -0.146113
C      0.306605     7.295557     5.500586    -0.079951
C      0.204869    16.516495     4.113410     0.298741
C     -2.826906     8.027672     8.541037     0.605765
C      0.085260    12.515201    -0.002569    -0.010859
C     -0.598232     9.231878     8.341548    -0.205831
C     -0.477625    13.781135     0.227743    -0.131026
C      9.337360    -0.748670     1.974512     0.606315
C      8.111273     7.976797     3.156034    -0.009983
C      7.429816    16.939706     3.027608    -0.209378
C      7.548093     7.744648     4.419921    -0.136255
C     10.555491    16.178461     0.000342     0.611512
C      7.661405    11.671804     8.551482    -0.141924
C      8.337720    14.951078     0.193838    -0.081582
C      8.230588    10.395772     8.328534     0.297544
C     10.541294     6.680877     6.591353     0.612821
C     11.800870    -2.027788     5.385173    -0.146112
C      8.334105     7.295557     5.500586    -0.079964
C      8.232369    16.516495     4.113410     0.298736
C      5.200553     8.027608     8.541208     0.605698
C      8.112760    12.515201    -0.002569    -0.010873
C      7.429268     9.231878     8.341548    -0.205835
C      7.549875    13.781135     0.227743    -0.131014
C     -2.833862     5.172825    10.536268     0.606178
C      0.083773    -4.402453    11.717790    -0.010016
C     -0.597684     4.560456    11.589364    -0.209388
C     -0.479407    -4.634602    12.981677    -0.136241
C      2.527991     3.799211     8.562098     0.611535
C      3.777627     5.750309    -0.010274    -0.141921
C      0.310220     2.571828     8.755594    -0.081591
C      0.203088    -1.983478    16.890290     0.297542
C      2.513794    -5.698373    15.153109     0.613016
C     -0.370352     3.893707    13.946929    -0.146136
C      0.306605    -5.083693    14.062342    -0.079950
C      0.204869     4.137245    12.675166     0.298730
C      1.316816     2.106177    -0.020719     0.605685
C      0.085260     0.135951     8.559187    -0.010898
C     -0.598232    -3.147372    16.903304    -0.205842
C     -0.477625     1.401885     8.789499    -0.131013
C      5.193638     5.172825    10.536268     0.606202
C      8.111273    -4.402453    11.717790    -0.010020
C      7.429816     4.560456    11.589364    -0.209388
C      7.548093    -4.634602    12.981677    -0.136237
C     10.555491     3.799211     8.562098     0.611491
C     11.805127     5.750309    -0.010274    -0.141919
C      8.337720     2.571828     8.755594    -0.081588
C      8.230588    -1.983478    16.890290     0.297546
C     10.541294    -5.698373    15.153109     0.612888
C      7.657148     3.893707    13.946929    -0.146116
C      8.334105    -5.083693    14.062342    -0.079951
C      8.232369     4.137245    12.675166     0.298740
C      9.344316     2.106177    -0.020719     0.605758
C      8.112760     0.135951     8.559187    -0.010893
C      7.429268    -3.147372    16.903304    -0.205827
C      7.549875     1.401885     8.789499    -0.131012
C     -0.762001    -3.977547    10.536268     0.606227
C     -1.988088     4.747920    11.717790    -0.010008
C     -2.669545    13.710829    11.589364    -0.209400
C     -2.551268     4.515771    12.981677    -0.136245
C      0.456130    12.949584     8.562098     0.611509
C      1.705766    14.900681    -0.010274    -0.141929
C     -1.761641    11.722200     8.755594    -0.081587
C     -1.868773     7.166895    16.890290     0.297546
C      0.441933     3.451999    15.153109     0.612947
C      1.701509    -5.256666    13.946929    -0.146161
C     -1.765256     4.066679    14.062342    -0.079961
C     -1.866992    13.287617    12.675166     0.298758
C     -0.755086    11.256485    -0.020548     0.605682
C     -1.986601     9.286324     8.559187    -0.010887
C     -2.670093     6.003001    16.903304    -0.205835
C     -2.549486    10.552258     8.789499    -0.131013
C      7.265499    -3.977547    10.536268     0.606228
C      6.039412     4.747920    11.717790    -0.009995
C      5.357955    13.710829    11.589364    -0.209400
C      5.476232     4.515771    12.981677    -0.136254
C      8.483630    12.949584     8.562098     0.611509
C      9.733266    14.900681    -0.010274    -0.141927
C      6.265859    11.722200     8.755594    -0.081586
C      6.158727     7.166895    16.890290     0.297544
C      8.469433     3.451999    15.153109     0.612863
C      9.729009    -5.256666    13.946929    -0.146114
C      6.262244     4.066679    14.062342    -0.079967
C      6.160508    13.287617    12.675166     0.298742
C      7.272414    11.256485    -0.020548     0.605732
C      6.040899     9.286324     8.559187    -0.010865
C      5.357407     6.003001    16.903304    -0.205840
C      5.478014    10.552258     8.789499    -0.131022
N      3.680721     1.099894     8.136408    -0.645251
N      3.684584     7.229561     3.907757    -0.638790
N     11.708221     1.099894     8.136408    -0.645252
N     11.712084     7.229561     3.907757    -0.638796
N      1.608860    10.250266     8.136408    -0.645255
N      1.612723    16.379934     3.907757    -0.638798
N      9.636360    10.250266     8.136408    -0.645255
N      9.640223    16.379934     3.907757    -0.638798
N      1.608860    -2.128984    16.698164    -0.645257
N      1.612723     4.000684    12.469513    -0.638807
N      9.636360    -2.128984    16.698164    -0.645252
N      9.640223     4.000684    12.469513    -0.638796
N     -0.463001     7.021389    16.698164    -0.645250
N     -0.459138    13.151056    12.469513    -0.638784
N      7.564499     7.021389    16.698164    -0.645253
N      7.568362    13.151056    12.469513    -0.638793
O     -0.389212     8.140394     0.784086    -0.556071
O      3.593501     6.014601     6.457276    -0.555400
O      4.208787     8.049063     0.658913    -0.580968
O      0.225995     2.029312     0.642645    -0.572576
O      4.201835    -2.188843     7.775616    -0.579170
O      0.208044    -0.116507     2.135473    -0.574103
O     -0.389154    -2.142804     7.867055    -0.557897
O      3.625316     3.891655     7.915172    -0.552466
O      7.638044     8.140512     0.784257    -0.556158
O     11.621042     6.014665     6.457105    -0.555251
O     12.236287     8.049063     0.658913    -0.580982
O      8.253495     2.029312     0.642645    -0.572574
O     12.229335    -2.188843     7.775616    -0.579172
O      8.235544    -0.116507     2.135473    -0.574080
O      7.638346    -2.142804     7.867055    -0.557896
O     11.652816     3.891655     7.915172    -0.552315
O     -2.461115    17.290949     0.784086    -0.556192
O      1.521640    15.164973     6.457276    -0.555344
O      2.136926    17.199436     0.658913    -0.580969
O     -1.845866    11.179684     0.642645    -0.572496
O      2.129974     6.961530     7.775616    -0.579168
O     -1.863817     9.033866     2.135473    -0.574072
O     -2.461015     7.007569     7.867055    -0.557794
O      1.553455    13.042028     7.915172    -0.552387
O      5.566587    17.290766     0.784086    -0.556180
O      9.549140    15.164973     6.457276    -0.555343
O     10.164426    17.199436     0.658913    -0.580969
O      6.181634    11.179684     0.642645    -0.572466
O     10.157474     6.961530     7.775616    -0.579145
O      6.163683     9.033866     2.135473    -0.574152
O      5.566443     7.007504     7.867226    -0.557911
O      9.580955    13.042028     7.915172    -0.552387
O     -2.461073     4.911516     9.345842    -0.556067
O      1.521396     2.785842    15.019204    -0.555414
O      2.136926     4.820186     9.220669    -0.580992
O     -1.845866    -1.199566     9.204401    -0.572581
O      2.129974    -5.417720    16.337372    -0.579159
O     -1.863817    -3.345384    10.697229    -0.574103
O     -2.461057    -5.371746    16.428982    -0.557797
O      1.553455     0.662778    16.476928    -0.552614
O      5.566427     4.911516     9.345842    -0.556159
O      9.549140     2.785723    15.019032    -0.555341
O     10.164426     4.820186     9.220669    -0.580965
O      6.181634    -1.199566     9.204401    -0.572579
O     10.157474    -5.417720    16.337372    -0.579162
O      6.163683    -3.345384    10.697229    -0.574105
O      5.566485    -5.371681    16.428811    -0.557769
O      9.580955     0.662778    16.476928    -0.552382
O     -4.532976    14.062072     9.345842    -0.556130
O     -0.550019    11.936160    15.018861    -0.555437
O      0.065065    13.970558     9.220669    -0.580973
O     -3.917727     7.950807     9.204401    -0.572568
O      0.058113     3.732652    16.337372    -0.579256
O     -3.935678     5.804988    10.697229    -0.574060
O     -4.532918     3.778627    16.428982    -0.557867
O     -0.518406     9.813150    16.476928    -0.552304
O      3.494524    14.062072     9.345842    -0.556131
O      7.477279    11.936096    15.019032    -0.555424
O      8.092565    13.970558     9.220669    -0.580974
O      4.109773     7.950807     9.204401    -0.572494
O      8.085613     3.732652    16.337372    -0.579172
O      4.091822     5.804988    10.697229    -0.574086
O      3.494582     3.778627    16.428982    -0.558031
O      7.509094     9.813150    16.476928    -0.552404

The following XYZ coordinates are in angstroms. Other properties are in atomic units.
The sperically averaged electron density of each atom fit to a function of the form exp(a - br)
eigen_1, eigen_2 and eigen_3 are the three eigenvalues of traceless quadrupole moment tensor
  atom number  atomic symbol              X              Y              Z     net charge C6 coefficient C8 coefficient C10 coefficient fluctuating dipole atomic polarizability isotropic forcefield polarizability              a              b squared Pearson coefficient          <r^3>          <r^4>         wp_QDO          m_QDO          q_QDO       dipole_x       dipole_y       dipole_z         dipole            Qxy            Qxz            Qyz     Q(x^2-y^2)  Q(3z^2 - R^2)        eigen_1        eigen_2        eigen_3 static polarizability      alpha(xx)      alpha(xy)      alpha(xz)      alpha(yy)      alpha(yz)      alpha(zz) atomic spin moment
            1             Zn      -3.445514       5.461708       7.904898       1.001213      75.473271 0.12262982E+04  0.35275546E+05                                14.680243                           11.455298       0.010349       1.928791                    0.996209      42.054479     110.840287       0.530616       0.401280      -1.137647       0.149883      -0.095501      -0.138829       0.225520      -0.045449      -0.064098       0.051793       0.046232       0.038297      -0.064453      -0.047758       0.112211             18.322605      17.196050       3.743729       5.382557      20.613379      -4.500553      17.158385           0.000000
            2             Zn       7.179831       0.511692       0.733229       1.038098      71.661868 0.11882374E+04  0.33920907E+05                                14.258416                           11.321187       0.095104       1.960019                    0.994929      41.354653     108.670491       0.530432       0.404494      -1.135094      -0.160643       0.102639       0.146749       0.240575      -0.042848      -0.064464       0.053897       0.052049       0.030708      -0.068223      -0.044383       0.112606             17.537989      16.382199       3.145433       4.636688      19.773574      -4.520167      16.458194          -0.000000
            3             Zn       4.582229       5.461837       7.904556       1.001579      75.444742 0.12256157E+04  0.35250789E+05                                14.676444                           11.452010       0.010813       1.929032                    0.996201      42.045076     110.805190       0.530703       0.401273      -1.137659       0.149907      -0.095471      -0.138985       0.225618      -0.045257      -0.063868       0.051645       0.046198       0.037796      -0.064287      -0.047528       0.111815             18.317621      17.191936       3.742304       5.381946      20.607055      -4.498625      17.153872           0.000000
            4             Zn      15.207331       0.511692       0.733229       1.038155      71.655062 0.11880996E+04  0.33915834E+05                                14.257376                           11.320401       0.095372       1.960115                    0.994926      41.352638     108.661727       0.530462       0.404485      -1.135106      -0.160591       0.102600       0.146710       0.240499      -0.042847      -0.064459       0.053892       0.052055       0.030644      -0.068221      -0.044378       0.112599             17.536683      16.380945       3.145394       4.636642      19.772064      -4.519808      16.457042          -0.000000
            5             Zn      -5.517132      14.611962       7.904727       1.001425      75.472842 0.12261617E+04  0.35270884E+05                                14.680544                           11.455033       0.009923       1.928699                    0.996208      42.052391     110.836152       0.530593       0.401307      -1.137621       0.149964      -0.095500      -0.138888       0.225609      -0.045248      -0.063957       0.051701       0.046342       0.038267      -0.064397      -0.047548       0.111946             18.322938      17.196887       3.742900       5.383794      20.612234      -4.500405      17.159693           0.000000
            6             Zn       5.107970       9.662065       0.733229       1.038122      71.656518 0.11880612E+04  0.33914178E+05                                14.257246                           11.319992       0.095975       1.960286                    0.994917      41.352160     108.656624       0.530492       0.404469      -1.135127      -0.160604       0.102583       0.146680       0.240483      -0.042806      -0.064440       0.053884       0.051962       0.030769      -0.068183      -0.044366       0.112549             17.536622      16.380964       3.146194       4.637123      19.772064      -4.520298      16.456838          -0.000000
            7             Zn       2.510368      14.611962       7.904727       1.001426      75.472796 0.12261606E+04  0.35270844E+05                                14.680537                           11.455028       0.009923       1.928699                    0.996208      42.052375     110.836088       0.530593       0.401307      -1.137621       0.149965      -0.095500      -0.138888       0.225609      -0.045248      -0.063957       0.051701       0.046342       0.038266      -0.064397      -0.047549       0.111946             18.322945      17.196902       3.742903       5.383806      20.612223      -4.500398      17.159710           0.000000
            8             Zn      13.135470       9.662065       0.733229       1.038182      71.652990 0.11880359E+04  0.33913486E+05                                14.257027                           11.320035       0.095495       1.960157                    0.994923      41.351696     108.657634       0.530476       0.404480      -1.135111      -0.160580       0.102571       0.146672       0.240456      -0.042851      -0.064470       0.053908       0.052011       0.030717      -0.068222      -0.044394       0.112615             17.536295      16.380740       3.145535       4.636566      19.771515      -4.519767      16.456631          -0.000000
            9             Zn      -5.517132       2.232712      16.466483       1.001387      75.472377 0.12261799E+04  0.35271514E+05                                14.680427                           11.455075       0.010023       1.928711                    0.996206      42.052862     110.837293       0.530595       0.401303      -1.137624       0.149935      -0.095459      -0.138951       0.225611      -0.045240      -0.064004       0.051748       0.046261       0.038094      -0.064398      -0.047592       0.111990             18.322636      17.196680       3.743268       5.383399      20.612731      -4.499879      17.158498           0.000000
           10             Zn       5.107970      -2.717185       9.294985       1.038189      71.653395 0.11880481E+04  0.33913946E+05                                14.257114                           11.320127       0.095579       1.960181                    0.994924      41.351809     108.658372       0.530471       0.404483      -1.135109      -0.160574       0.102579       0.146679       0.240461      -0.042846      -0.064461       0.053911       0.052006       0.030695      -0.068223      -0.044383       0.112605             17.536394      16.380719       3.145352       4.636652      19.771757      -4.519839      16.456705          -0.000000
           11             Zn       2.510814       2.232658      16.466140       1.002075      75.422600 0.12250894E+04  0.35231843E+05                                14.673955                           11.449937       0.010698       1.929065                    0.996194      42.036193     110.775540       0.530724       0.401301      -1.137641       0.149809      -0.095378      -0.138751       0.225370      -0.045087      -0.063828       0.051632       0.046258       0.038322      -0.064297      -0.047409       0.111706             18.313850      17.188348       3.741132       5.380418      20.602524      -4.497420      17.150676           0.000000
           12             Zn      13.135470      -2.717185       9.294985       1.038189      71.653189 0.11880459E+04  0.33913863E+05                                14.257082                           11.320112       0.095580       1.960181                    0.994924      41.351790     108.658256       0.530472       0.404482      -1.135109      -0.160574       0.102579       0.146680       0.240461      -0.042846      -0.064461       0.053911       0.052006       0.030698      -0.068223      -0.044383       0.112606             17.536325      16.380662       3.145347       4.636613      19.771690      -4.519814      16.456622          -0.000000
           13             Zn      -7.589153      11.383084      16.466483       1.001547      75.464612 0.12259660E+04  0.35263813E+05                                14.679506                           11.454100       0.009794       1.928690                    0.996201      42.049426     110.825693       0.530616       0.401305      -1.137623       0.149891      -0.095480      -0.138850       0.225529      -0.045279      -0.063803       0.051737       0.046389       0.038342      -0.064464      -0.047401       0.111865             18.321888      17.195889       3.743007       5.383857      20.611230      -4.499574      17.158544           0.000000
           14             Zn       3.036109       6.433187       9.294985       1.038189      71.654103 0.11880563E+04  0.33914245E+05                                14.257290                           11.320231       0.095390       1.960130                    0.994924      41.351619     108.658031       0.530464       0.404487      -1.135105      -0.160567       0.102555       0.146671       0.240440      -0.042877      -0.064482       0.053925       0.052020       0.030650      -0.068240      -0.044408       0.112648             17.536596      16.381028       3.145941       4.636445      19.771730      -4.519926      16.457030          -0.000000
           15             Zn       0.438264      11.383203      16.466654       1.001213      75.468562 0.12261865E+04  0.35271431E+05                                14.679493                           11.454609       0.010171       1.928768                    0.996202      42.053110     110.834215       0.530645       0.401269      -1.137659       0.149864      -0.095503      -0.138800       0.225489      -0.045421      -0.064143       0.051785       0.046220       0.038266      -0.064434      -0.047792       0.112226             18.321795      17.195219       3.743055       5.382894      20.612097      -4.500563      17.158068           0.000000
           16             Zn      11.063609       6.433187       9.294985       1.038088      71.662513 0.11882473E+04  0.33921260E+05                                14.258485                           11.321210       0.095053       1.960000                    0.994929      41.354908     108.671282       0.530433       0.404492      -1.135095      -0.160640       0.102636       0.146753       0.240574      -0.042842      -0.064472       0.053903       0.052041       0.030669      -0.068227      -0.044384       0.112611             17.538134      16.382341       3.145414       4.636849      19.773706      -4.520262      16.458356          -0.000000
           17              H       1.953345       8.034470       2.091295       0.121714       1.584528 0.12771200E+02  0.14063703E+03                                 2.197037                            2.042781      -1.577781       2.088471                    0.992337       4.276354      12.593258       0.453936       1.225302      -0.718170       0.019254       0.015055      -0.037487       0.044750       0.001094      -0.002661      -0.014675       0.005472       0.021324      -0.015741      -0.001250       0.016991              2.284091       2.199656       0.005929      -0.483038       1.756456      -0.150798       2.896161           0.000000
           18              H       4.057732       0.355629       7.509859       0.308564       1.100946 0.82320109E+01  0.82647082E+02                                 1.873813                            1.760505      -1.733367       2.126131                    0.992876       3.347216       9.960655       0.432101       1.411886      -0.681245       0.012580      -0.023991      -0.027263       0.038433      -0.002620      -0.004922       0.020878       0.034385      -0.026405      -0.031805       0.008030       0.023775              1.935779       1.826035      -0.363298      -0.235519       2.192822       0.507046       1.788481           0.000000
           19              H       4.340942       1.677380       8.698573       0.304209       1.036490 0.76858590E+01  0.75589155E+02                                 1.780236                            1.684875      -1.636330       2.169133                    0.994967       3.230670       9.408407       0.449640       1.385078      -0.686888       0.019277       0.025053       0.023526       0.039405       0.001902       0.001567       0.025016       0.019950      -0.005024      -0.030703       0.010207       0.020496              1.827877       2.110897       0.275596       0.314129       1.832329       0.272143       1.540404           0.000001
           20              H       1.884207       6.756291       0.288189       0.110014       1.623265 0.12842654E+02  0.14113822E+03                                 2.208386                            2.030132      -1.595897       2.087674                    0.993296       4.220006      12.276971       0.463118       1.203442      -0.723879      -0.025460       0.043998      -0.000351       0.050835      -0.003573      -0.000669      -0.006035      -0.011000      -0.047268      -0.017053       0.001600       0.015453              2.314176       2.188580      -0.537008      -0.144047       2.943991       0.279604       1.809958           0.000001
           21              H       4.354436       7.405793       4.685164       0.303580       0.999274 0.73146299E+01  0.71224917E+02                                 1.745289                            1.648670      -1.674238       2.147408                    0.994877       3.281304       9.583584       0.451398       1.393499      -0.684195       0.021263       0.007647       0.031845       0.039047      -0.002142       0.003185       0.016013       0.035989       0.030433      -0.029767       0.012131       0.017637              1.794612       2.052270       0.127418       0.374262       1.335675       0.035283       1.995891           0.000001
           22              H       4.067166       7.009620       2.962368       0.306156       1.092853 0.80985715E+01  0.81059225E+02                                 1.865199                            1.745398      -1.763873       2.106920                    0.992487       3.403088      10.145491       0.433811       1.410626      -0.680696       0.013217      -0.012480      -0.033067       0.037734      -0.005871      -0.003764       0.012582       0.047585       0.012365      -0.030780       0.006718       0.024062              1.932711       1.832981      -0.052482      -0.438787       1.451364       0.165702       2.513789           0.000001
           23              H       1.879608      -2.108683       6.425598       0.109936       1.624826 0.12858527E+02  0.14135303E+03                                 2.209234                            2.030886      -1.602712       2.084512                    0.993334       4.224131      12.289794       0.463213       1.202849      -0.723985      -0.025262      -0.016116       0.041081       0.050848       0.000508      -0.003305      -0.014421       0.009582       0.017688      -0.016970       0.001261       0.015709              2.315348       2.192731       0.057269      -0.554508       1.769480      -0.167306       2.983834           0.000001
           24              H       1.954190      -0.880217       8.248909       0.121636       1.588793 0.12808524E+02  0.14114319E+03                                 2.200128                            2.044989      -1.590819       2.082297                    0.992369       4.282186      12.612407       0.453974       1.224375      -0.718346       0.019360      -0.040688       0.001463       0.045083      -0.003360       0.000139      -0.006991      -0.017082      -0.040634      -0.015178      -0.002308       0.017486              2.288260       2.204241      -0.462452      -0.163541       2.861130       0.259099       1.799409           0.000000
           25              H       9.980845       8.034470       2.091295       0.121705       1.584513 0.12771017E+02  0.14063319E+03                                 2.196933                            2.042696      -1.577776       2.088465                    0.992337       4.276277      12.592562       0.453974       1.225218      -0.718189       0.019254       0.015055      -0.037485       0.044749       0.001090      -0.002659      -0.014677       0.005475       0.021328      -0.015745      -0.001247       0.016992              2.283977       2.199546       0.005927      -0.483017       1.756392      -0.150783       2.895992           0.000000
           26              H      12.085232       0.355629       7.509859       0.308569       1.100921 0.82317834E+01  0.82644250E+02                                 1.873789                            1.760484      -1.733369       2.126136                    0.992876       3.347167       9.960485       0.432102       1.411891      -0.681244       0.012580      -0.023991      -0.027263       0.038433      -0.002619      -0.004922       0.020877       0.034385      -0.026402      -0.031804       0.008030       0.023774              1.935754       1.826010      -0.363291      -0.235515       2.192792       0.507038       1.788460           0.000001
           27              H      12.368442       1.677380       8.698573       0.304208       1.036492 0.76858721E+01  0.75589168E+02                                 1.780224                            1.684865      -1.636333       2.169128                    0.994967       3.230660       9.408311       0.449647       1.385059      -0.686891       0.019278       0.025051       0.023527       0.039404       0.001903       0.001567       0.025016       0.019953      -0.005020      -0.030704       0.010208       0.020496              1.827863       2.110880       0.275593       0.314124       1.832315       0.272142       1.540393           0.000001
           28              H       9.911707       6.756291       0.288189       0.110001       1.623346 0.12843610E+02  0.14115283E+03                                 2.208559                            2.030285      -1.596060       2.087601                    0.993290       4.220221      12.278194       0.463069       1.203534      -0.723857      -0.025458       0.043997      -0.000347       0.050833      -0.003575      -0.000671      -0.006033      -0.011000      -0.047288      -0.017059       0.001602       0.015456              2.314360       2.188732      -0.537050      -0.144060       2.944255       0.279635       1.810092           0.000001
           29              H      12.381936       7.405793       4.685164       0.303586       0.999244 0.73143400E+01  0.71221247E+02                                 1.745239                            1.648625      -1.674257       2.147396                    0.994878       3.281245       9.583293       0.451411       1.393477      -0.684199       0.021264       0.007644       0.031846       0.039048      -0.002144       0.003186       0.016012       0.035988       0.030425      -0.029765       0.012131       0.017635              1.794559       2.052199       0.127417       0.374236       1.335644       0.035277       1.995833           0.000001
           30              H      12.094666       7.009620       2.962368       0.306149       1.092844 0.80984668E+01  0.81057837E+02                                 1.865182                            1.745383      -1.763801       2.106950                    0.992488       3.403073      10.145393       0.433815       1.410619      -0.680698       0.013217      -0.012482      -0.033067       0.037735      -0.005871      -0.003764       0.012581       0.047586       0.012370      -0.030780       0.006719       0.024061              1.932696       1.832968      -0.052482      -0.438786       1.451353       0.165699       2.513768           0.000001
           31              H       9.907108      -2.108683       6.425598       0.109934       1.624831 0.12858582E+02  0.14135376E+03                                 2.209238                            2.030889      -1.602710       2.084512                    0.993334       4.224140      12.289820       0.463213       1.202848      -0.723985      -0.025262      -0.016117       0.041081       0.050848       0.000508      -0.003305      -0.014421       0.009582       0.017688      -0.016970       0.001261       0.015709              2.315350       2.192736       0.057269      -0.554511       1.769481      -0.167304       2.983834           0.000001
           32              H       9.981690      -0.880217       8.248909       0.121638       1.588776 0.12808349E+02  0.14114077E+03                                 2.200114                            2.044976      -1.590816       2.082300                    0.992369       4.282154      12.612289       0.453975       1.224375      -0.718346       0.019360      -0.040688       0.001463       0.045083      -0.003360       0.000139      -0.006991      -0.017082      -0.040633      -0.015178      -0.002308       0.017486              2.288245       2.204226      -0.462449      -0.163539       2.861112       0.259097       1.799398           0.000000
           33              H      -0.118516      17.184842       2.091295       0.121710       1.584503 0.12770935E+02  0.14063342E+03                                 2.197016                            2.042761      -1.577698       2.088509                    0.992339       4.276348      12.593218       0.453938       1.225304      -0.718170       0.019255       0.015056      -0.037486       0.044751       0.001092      -0.002664      -0.014676       0.005470       0.021326      -0.015742      -0.001251       0.016993              2.284073       2.199641       0.005924      -0.483033       1.756445      -0.150797       2.896132           0.000000
           34              H       1.985871       9.506002       7.509859       0.308566       1.100922 0.82317900E+01  0.82644275E+02                                 1.873785                            1.760481      -1.733338       2.126148                    0.992877       3.347165       9.960454       0.432104       1.411885      -0.681245       0.012580      -0.023991      -0.027263       0.038433      -0.002620      -0.004921       0.020876       0.034387      -0.026404      -0.031804       0.008029       0.023775              1.935750       1.826005      -0.363290      -0.235513       2.192788       0.507037       1.788456           0.000001
           35              H       2.269081      10.827752       8.698573       0.304203       1.036502 0.76859560E+01  0.75590064E+02                                 1.780221                            1.684863      -1.636334       2.169121                    0.994968       3.230672       9.408295       0.449652       1.385040      -0.686895       0.019277       0.025050       0.023528       0.039404       0.001902       0.001567       0.025017       0.019954      -0.005020      -0.030705       0.010208       0.020496              1.827860       2.110874       0.275590       0.314123       1.832314       0.272139       1.540391           0.000001
           36              H      -0.187654      15.906664       0.288189       0.110010       1.623316 0.12843199E+02  0.14114617E+03                                 2.208462                            2.030199      -1.596086       2.087587                    0.993291       4.220104      12.277474       0.463100       1.203470      -0.723872      -0.025459       0.043998      -0.000352       0.050834      -0.003570      -0.000666      -0.006036      -0.011003      -0.047269      -0.017053       0.001599       0.015453              2.314257       2.188650      -0.537030      -0.144052       2.944106       0.279615       1.810016           0.000001
           37              H       6.426297      -1.744579       4.685164       0.303583       0.999266 0.73145399E+01  0.71223757E+02                                 1.745273                            1.648654      -1.674285       2.147387                    0.994877       3.281286       9.583484       0.451404       1.393488      -0.684197       0.021263       0.007647       0.031847       0.039048      -0.002142       0.003185       0.016013       0.035990       0.030434      -0.029768       0.012131       0.017637              1.794596       2.052250       0.127417       0.374263       1.335664       0.035286       1.995875           0.000001
           38              H       1.995305      16.159993       2.962368       0.306150       1.092863 0.80986499E+01  0.81060165E+02                                 1.865208                            1.745405      -1.763830       2.106938                    0.992488       3.403098      10.145514       0.433811       1.410623      -0.680697       0.013217      -0.012480      -0.033067       0.037734      -0.005870      -0.003764       0.012581       0.047586       0.012370      -0.030780       0.006719       0.024061              1.932725       1.832994      -0.052485      -0.438795       1.451371       0.165703       2.513809           0.000001
           39              H      -0.192253       7.041690       6.425598       0.109940       1.624801 0.12858293E+02  0.14134967E+03                                 2.209209                            2.030866      -1.602699       2.084524                    0.993333       4.224039      12.289453       0.463217       1.202848      -0.723986      -0.025263      -0.016119       0.041081       0.050850       0.000509      -0.003304      -0.014421       0.009582       0.017688      -0.016969       0.001260       0.015709              2.315317       2.192704       0.057263      -0.554494       1.769461      -0.167298       2.983786           0.000001
           40              H      -0.117671       8.270156       8.248909       0.121639       1.588775 0.12808331E+02  0.14114050E+03                                 2.200111                            2.044974      -1.590814       2.082303                    0.992369       4.282140      12.612235       0.453976       1.224374      -0.718346       0.019361      -0.040688       0.001464       0.045084      -0.003361       0.000139      -0.006991      -0.017083      -0.040634      -0.015178      -0.002309       0.017486              2.288242       2.204224      -0.462451      -0.163538       2.861105       0.259095       1.799396           0.000000
           41              H       7.908984      17.184842       2.091295       0.121715       1.584449 0.12770446E+02  0.14062759E+03                                 2.197032                            2.042774      -1.577652       2.088541                    0.992337       4.276309      12.593345       0.453916       1.225366      -0.718156       0.019251       0.015055      -0.037487       0.044750       0.001093      -0.002661      -0.014675       0.005478       0.021321      -0.015743      -0.001246       0.016990              2.284091       2.199661       0.005929      -0.483027       1.756448      -0.150804       2.896165           0.000000
           42              H      10.013371       9.506002       7.509859       0.308569       1.100910 0.82316850E+01  0.82643082E+02                                 1.873784                            1.760479      -1.733360       2.126142                    0.992876       3.347157       9.960471       0.432100       1.411901      -0.681242       0.012580      -0.023992      -0.027263       0.038434      -0.002620      -0.004922       0.020876       0.034383      -0.026404      -0.031803       0.008030       0.023774              1.935750       1.826005      -0.363288      -0.235513       2.192786       0.507038       1.788458           0.000001
           43              H      10.296581      10.827752       8.698573       0.304204       1.036510 0.76860415E+01  0.75591180E+02                                 1.780236                            1.684877      -1.636346       2.169116                    0.994968       3.230691       9.408394       0.449648       1.385048      -0.686893       0.019277       0.025050       0.023528       0.039404       0.001903       0.001567       0.025017       0.019954      -0.005020      -0.030705       0.010208       0.020497              1.827875       2.110894       0.275593       0.314126       1.832329       0.272142       1.540403           0.000001
           44              H       7.839846      15.906664       0.288189       0.110023       1.623134 0.12841355E+02  0.14112062E+03                                 2.208291                            2.030048      -1.595870       2.087696                    0.993296       4.219834      12.276398       0.463120       1.203464      -0.723874      -0.025463       0.043998      -0.000352       0.050836      -0.003572      -0.000667      -0.006035      -0.010996      -0.047266      -0.017052       0.001601       0.015451              2.314074       2.188499      -0.536985      -0.144045       2.943838       0.279588       1.809886           0.000001
           45              H      14.453797      -1.744579       4.685164       0.303585       0.999260 0.73144951E+01  0.71223301E+02                                 1.745275                            1.648656      -1.674281       2.147391                    0.994876       3.281285       9.583519       0.451400       1.393501      -0.684195       0.021263       0.007647       0.031846       0.039049      -0.002142       0.003185       0.016013       0.035990       0.030434      -0.029767       0.012131       0.017637              1.794598       2.052251       0.127417       0.374262       1.335665       0.035286       1.995877           0.000001
           46              H      10.022805      16.159993       2.962368       0.306150       1.092880 0.80988192E+01  0.81062301E+02                                 1.865227                            1.745423      -1.763861       2.106922                    0.992487       3.403136      10.145662       0.433809       1.410622      -0.680697       0.013217      -0.012480      -0.033067       0.037734      -0.005871      -0.003764       0.012581       0.047586       0.012371      -0.030780       0.006719       0.024061              1.932744       1.833011      -0.052484      -0.438801       1.451383       0.165704       2.513837           0.000001
           47              H       7.835247       7.041690       6.425598       0.109934       1.624822 0.12858543E+02  0.14135349E+03                                 2.209251                            2.030903      -1.602676       2.084539                    0.993331       4.224132      12.289882       0.463205       1.202868      -0.723981      -0.025263      -0.016116       0.041081       0.050848       0.000505      -0.003307      -0.014420       0.009588       0.017691      -0.016971       0.001263       0.015709              2.315363       2.192738       0.057276      -0.554502       1.769496      -0.167311       2.983855           0.000000
           48              H       7.909829       8.270156       8.248909       0.121640       1.588746 0.12808005E+02  0.14113654E+03                                 2.200123                            2.044978      -1.590886       2.082277                    0.992364       4.282131      12.612349       0.453964       1.224410      -0.718338       0.019362      -0.040688       0.001461       0.045084      -0.003360       0.000143      -0.006989      -0.017083      -0.040639      -0.015178      -0.002308       0.017486              2.288260       2.204232      -0.462451      -0.163546       2.861139       0.259102       1.799409           0.000000
           49              H      -0.118516       4.805592      10.653051       0.121710       1.584519 0.12771104E+02  0.14063556E+03                                 2.197020                            2.042766      -1.577752       2.088482                    0.992337       4.276339      12.593149       0.453941       1.225293      -0.718172       0.019253       0.015054      -0.037487       0.044750       0.001094      -0.002660      -0.014675       0.005475       0.021325      -0.015742      -0.001248       0.016990              2.284072       2.199643       0.005932      -0.483039       1.756443      -0.150796       2.896129           0.000000
           50              H       1.985871      -2.873248      16.071615       0.308563       1.100945 0.82320214E+01  0.82647319E+02                                 1.873823                            1.760514      -1.733363       2.126136                    0.992875       3.347225       9.960731       0.432096       1.411900      -0.681242       0.012579      -0.023994      -0.027262       0.038434      -0.002620      -0.004921       0.020877       0.034383      -0.026407      -0.031804       0.008030       0.023774              1.935791       1.826047      -0.363301      -0.235522       2.192832       0.507053       1.788495           0.000001
           51              H       6.412803       4.906257       0.136817       0.304205       1.036480 0.76857693E+01  0.75587972E+02                                 1.780217                            1.684860      -1.636289       2.169148                    0.994968       3.230658       9.408321       0.449645       1.385069      -0.686890       0.019275       0.025053       0.023528       0.039405       0.001901       0.001569       0.025017       0.019948      -0.005025      -0.030704       0.010206       0.020498              1.827857       2.110871       0.275590       0.314122       1.832312       0.272141       1.540389           0.000001
           52              H      -0.187654       3.527414       8.849945       0.110018       1.623199 0.12842021E+02  0.14112947E+03                                 2.208329                            2.030086      -1.595834       2.087708                    0.993297       4.219879      12.276509       0.463122       1.203446      -0.723878      -0.025462       0.043998      -0.000352       0.050836      -0.003575      -0.000669      -0.006034      -0.010997      -0.047272      -0.017054       0.001601       0.015453              2.314110       2.188515      -0.536978      -0.144045       2.943898       0.279594       1.809918           0.000001
           53              H       2.282575       4.176916      13.246920       0.303572       0.999305 0.73149365E+01  0.71228609E+02                                 1.745322                            1.648702      -1.674080       2.147475                    0.994882       3.281360       9.583778       0.451396       1.393493      -0.684196       0.021261       0.007650       0.031848       0.039049      -0.002142       0.003185       0.016015       0.035995       0.030451      -0.029772       0.012131       0.017641              1.794644       2.052322       0.127425       0.374276       1.335687       0.035302       1.995924           0.000001
           54              H       1.995305       3.780743      11.524124       0.306154       1.092891 0.80989313E+01  0.81063760E+02                                 1.865243                            1.745438      -1.763892       2.106909                    0.992487       3.403157      10.145769       0.433805       1.410627      -0.680696       0.013216      -0.012478      -0.033068       0.037734      -0.005870      -0.003765       0.012582       0.047589       0.012367      -0.030782       0.006719       0.024063              1.932758       1.833028      -0.052486      -0.438806       1.451394       0.165712       2.513853           0.000001
           55              H      -0.192253      -5.337560      14.987354       0.109934       1.624896 0.12859248E+02  0.14136263E+03                                 2.209277                            2.030927      -1.602756       2.084493                    0.993332       4.224188      12.289949       0.463215       1.202830      -0.723989      -0.025261      -0.016117       0.041081       0.050848       0.000506      -0.003303      -0.014421       0.009578       0.017694      -0.016968       0.001259       0.015709              2.315390       2.192752       0.057272      -0.554510       1.769514      -0.167311       2.983903           0.000001
           56              H      -0.117671      -4.109094      16.810665       0.121638       1.588732 0.12807917E+02  0.14113482E+03                                 2.200077                            2.044945      -1.590866       2.082283                    0.992366       4.282083      12.612026       0.453977       1.224380      -0.718345       0.019361      -0.040688       0.001464       0.045084      -0.003362       0.000140      -0.006990      -0.017079      -0.040639      -0.015179      -0.002306       0.017485              2.288204       2.204186      -0.462440      -0.163540       2.861050       0.259088       1.799376           0.000000
           57              H       7.908984       4.805592      10.653051       0.121712       1.584486 0.12770753E+02  0.14063077E+03                                 2.196992                            2.042740      -1.577738       2.088491                    0.992337       4.276298      12.592996       0.453943       1.225296      -0.718172       0.019253       0.015054      -0.037487       0.044750       0.001095      -0.002662      -0.014675       0.005475       0.021324      -0.015742      -0.001249       0.016991              2.284046       2.199613       0.005930      -0.483032       1.756424      -0.150797       2.896102           0.000000
           58              H      10.013371      -2.873248      16.071615       0.308567       1.100937 0.82319299E+01  0.82646103E+02                                 1.873807                            1.760499      -1.733386       2.126126                    0.992876       3.347198       9.960606       0.432100       1.411892      -0.681244       0.012580      -0.023992      -0.027263       0.038433      -0.002619      -0.004922       0.020877       0.034385      -0.026402      -0.031804       0.008030       0.023774              1.935774       1.826027      -0.363297      -0.235517       2.192818       0.507046       1.788477           0.000001
           59              H      14.440303       4.906257       0.136817       0.304208       1.036497 0.76859254E+01  0.75589871E+02                                 1.780234                            1.684874      -1.636347       2.169123                    0.994967       3.230676       9.408388       0.449644       1.385064      -0.686890       0.019278       0.025050       0.023528       0.039404       0.001903       0.001567       0.025016       0.019953      -0.005017      -0.030704       0.010208       0.020496              1.827874       2.110891       0.275595       0.314127       1.832331       0.272143       1.540401           0.000001
           60              H       7.839846       3.527414       8.849945       0.110017       1.623231 0.12842322E+02  0.14113378E+03                                 2.208366                            2.030115      -1.595847       2.087701                    0.993297       4.219951      12.276812       0.463116       1.203453      -0.723876      -0.025462       0.043998      -0.000350       0.050836      -0.003573      -0.000670      -0.006033      -0.010998      -0.047274      -0.017054       0.001602       0.015452              2.314155       2.188559      -0.536998      -0.144046       2.943959       0.279598       1.809946           0.000001
           61              H      10.310075       4.176916      13.246920       0.303583       0.999280 0.73146908E+01  0.71225578E+02                                 1.745288                            1.648670      -1.674289       2.147384                    0.994877       3.281301       9.583545       0.451402       1.393486      -0.684198       0.021263       0.007647       0.031846       0.039048      -0.002142       0.003185       0.016014       0.035990       0.030432      -0.029768       0.012131       0.017636              1.794610       2.052271       0.127418       0.374261       1.335675       0.035285       1.995883           0.000001
           62              H      10.022805       3.780743      11.524124       0.306153       1.092846 0.80985025E+01  0.81058352E+02                                 1.865193                            1.745392      -1.763826       2.106942                    0.992488       3.403072      10.145428       0.433811       1.410628      -0.680696       0.013217      -0.012480      -0.033067       0.037734      -0.005870      -0.003764       0.012581       0.047586       0.012369      -0.030780       0.006718       0.024061              1.932707       1.832979      -0.052483      -0.438790       1.451360       0.165700       2.513783           0.000001
           63              H       7.835247      -5.337560      14.987354       0.109941       1.624787 0.12858150E+02  0.14134767E+03                                 2.209194                            2.030852      -1.602707       2.084520                    0.993333       4.224028      12.289393       0.463219       1.202845      -0.723986      -0.025263      -0.016120       0.041080       0.050849       0.000509      -0.003303      -0.014421       0.009579       0.017688      -0.016969       0.001259       0.015710              2.315302       2.192687       0.057264      -0.554487       1.769450      -0.167299       2.983769           0.000001
           64              H       7.909829      -4.109094      16.810665       0.121640       1.588752 0.12808108E+02  0.14113743E+03                                 2.200091                            2.044956      -1.590815       2.082303                    0.992369       4.282116      12.612137       0.453978       1.224375      -0.718346       0.019361      -0.040688       0.001465       0.045084      -0.003361       0.000139      -0.006991      -0.017084      -0.040631      -0.015177      -0.002309       0.017487              2.288220       2.204203      -0.462444      -0.163534       2.861077       0.259090       1.799381           0.000000
           65              H      -2.190377      13.955965      10.653051       0.121711       1.584545 0.12771375E+02  0.14063955E+03                                 2.197058                            2.042798      -1.577743       2.088489                    0.992338       4.276410      12.593480       0.453933       1.225306      -0.718169       0.019255       0.015056      -0.037486       0.044751       0.001092      -0.002664      -0.014676       0.005467       0.021326      -0.015741      -0.001252       0.016993              2.284115       2.199677       0.005924      -0.483045       1.756474      -0.150797       2.896193           0.000000
           66              H      -0.085990       6.277124      16.071615       0.308567       1.100944 0.82319776E+01  0.82646560E+02                                 1.873801                            1.760493      -1.733376       2.126126                    0.992877       3.347194       9.960537       0.432105       1.411873      -0.681247       0.012580      -0.023990      -0.027263       0.038432      -0.002620      -0.004921       0.020876       0.034391      -0.026399      -0.031805       0.008029       0.023776              1.935768       1.826019      -0.363295      -0.235517       2.192812       0.507045       1.788472           0.000000
           67              H       4.340942      14.056630       0.136817       0.304205       1.036483 0.76857820E+01  0.75587999E+02                                 1.780207                            1.684850      -1.636305       2.169138                    0.994968       3.230650       9.408239       0.449651       1.385051      -0.686893       0.019278       0.025050       0.023527       0.039404       0.001903       0.001567       0.025016       0.019953      -0.005020      -0.030704       0.010208       0.020496              1.827845       2.110853       0.275589       0.314120       1.832299       0.272138       1.540381           0.000001
           68              H      -2.259515      12.677786       8.849945       0.110009       1.623335 0.12843387E+02  0.14114875E+03                                 2.208477                            2.030211      -1.596118       2.087570                    0.993291       4.220142      12.277606       0.463100       1.203467      -0.723873      -0.025458       0.043998      -0.000352       0.050833      -0.003570      -0.000666      -0.006036      -0.011004      -0.047265      -0.017052       0.001598       0.015453              2.314274       2.188661      -0.537035      -0.144052       2.944136       0.279622       1.810026           0.000001
           69              H       4.354436      -4.973457      13.246920       0.303591       0.999226 0.73141622E+01  0.71219145E+02                                 1.745224                            1.648609      -1.674323       2.147369                    0.994877       3.281222       9.583228       0.451411       1.393485      -0.684198       0.021265       0.007642       0.031846       0.039048      -0.002143       0.003187       0.016011       0.035986       0.030417      -0.029763       0.012130       0.017633              1.794547       2.052172       0.127411       0.374234       1.335639       0.035267       1.995830           0.000001
           70              H      -0.076556      12.931115      11.524124       0.306149       1.092845 0.80984665E+01  0.81057781E+02                                 1.865178                            1.745378      -1.763810       2.106944                    0.992488       3.403071      10.145363       0.433817       1.410612      -0.680699       0.013218      -0.012482      -0.033066       0.037734      -0.005871      -0.003763       0.012580       0.047585       0.012370      -0.030779       0.006719       0.024061              1.932692       1.832961      -0.052482      -0.438780       1.451351       0.165697       2.513764           0.000001
           71              H      -2.264114       3.812812      14.987354       0.109939       1.624841 0.12858690E+02  0.14135539E+03                                 2.209257                            2.030907      -1.602747       2.084508                    0.993330       4.224136      12.289869       0.463208       1.202858      -0.723983      -0.025264      -0.016116       0.041082       0.050851       0.000507      -0.003309      -0.014420       0.009585       0.017687      -0.016970       0.001261       0.015709              2.315370       2.192747       0.057272      -0.554505       1.769501      -0.167306       2.983862           0.000001
           72              H      -2.189532       5.041278      16.810665       0.121641       1.588847 0.12808999E+02  0.14115020E+03                                 2.200207                            2.045049      -1.590989       2.082225                    0.992364       4.282271      12.612873       0.453958       1.224401      -0.718340       0.019359      -0.040687       0.001461       0.045082      -0.003356       0.000143      -0.006989      -0.017086      -0.040627      -0.015174      -0.002310       0.017484              2.288350       2.204317      -0.462485      -0.163560       2.861266       0.259119       1.799468           0.000000
           73              H       5.837123      13.955965      10.653051       0.121710       1.584542 0.12771346E+02  0.14063915E+03                                 2.197055                            2.042796      -1.577732       2.088493                    0.992338       4.276407      12.593466       0.453933       1.225306      -0.718169       0.019255       0.015057      -0.037486       0.044751       0.001092      -0.002664      -0.014676       0.005468       0.021326      -0.015741      -0.001252       0.016993              2.284113       2.199677       0.005924      -0.483045       1.756472      -0.150799       2.896190           0.000000
           74              H       7.941510       6.277124      16.071615       0.308567       1.100912 0.82316903E+01  0.82643054E+02                                 1.873777                            1.760473      -1.733334       2.126151                    0.992877       3.347151       9.960411       0.432104       1.411890      -0.681244       0.012580      -0.023992      -0.027263       0.038433      -0.002620      -0.004921       0.020877       0.034386      -0.026404      -0.031805       0.008030       0.023775              1.935744       1.825997      -0.363287      -0.235512       2.192784       0.507035       1.788450           0.000000
           75              H      12.368442      14.056630       0.136817       0.304206       1.036482 0.76857742E+01  0.75587917E+02                                 1.780208                            1.684851      -1.636321       2.169132                    0.994968       3.230640       9.408215       0.449650       1.385054      -0.686892       0.019277       0.025051       0.023527       0.039404       0.001902       0.001567       0.025016       0.019951      -0.005023      -0.030704       0.010207       0.020496              1.827846       2.110855       0.275585       0.314118       1.832303       0.272135       1.540381           0.000001
           76              H       5.767985      12.677786       8.849945       0.110008       1.623336 0.12843407E+02  0.14114903E+03                                 2.208479                            2.030213      -1.596117       2.087571                    0.993291       4.220145      12.277618       0.463099       1.203467      -0.723873      -0.025458       0.043998      -0.000352       0.050834      -0.003570      -0.000666      -0.006036      -0.011003      -0.047265      -0.017052       0.001599       0.015453              2.314275       2.188664      -0.537036      -0.144053       2.944132       0.279620       1.810027           0.000001
           77              H      12.381936      -4.973457      13.246920       0.303584       0.999271 0.73146044E+01  0.71224642E+02                                 1.745291                            1.648671      -1.674267       2.147400                    0.994876       3.281294       9.583569       0.451397       1.393504      -0.684194       0.021262       0.007646       0.031847       0.039048      -0.002142       0.003184       0.016012       0.035988       0.030433      -0.029766       0.012131       0.017635              1.794614       2.052272       0.127420       0.374264       1.335677       0.035286       1.995895           0.000001
           78              H       7.950944      12.931115      11.524124       0.306151       1.092875 0.80987669E+01  0.81061625E+02                                 1.865220                            1.745416      -1.763857       2.106924                    0.992487       3.403120      10.145596       0.433810       1.410621      -0.680697       0.013217      -0.012480      -0.033067       0.037734      -0.005871      -0.003764       0.012581       0.047586       0.012369      -0.030780       0.006719       0.024062              1.932737       1.833003      -0.052484      -0.438799       1.451379       0.165705       2.513828           0.000001
           79              H       5.763386       3.812812      14.987354       0.109924       1.624938 0.12859665E+02  0.14136897E+03                                 2.209347                            2.030983      -1.602747       2.084491                    0.993331       4.224364      12.290711       0.463199       1.202858      -0.723982      -0.025260      -0.016111       0.041081       0.050846       0.000502      -0.003306      -0.014420       0.009587       0.017693      -0.016971       0.001263       0.015708              2.315469       2.192840       0.057279      -0.554543       1.769564      -0.167320       2.984005           0.000000
           80              H       5.837968       5.041278      16.810665       0.121634       1.588829 0.12808825E+02  0.14114780E+03                                 2.200193                            2.045038      -1.590928       2.082249                    0.992364       4.282254      12.612800       0.453959       1.224403      -0.718339       0.019361      -0.040687       0.001461       0.045082      -0.003359       0.000142      -0.006989      -0.017083      -0.040634      -0.015177      -0.002308       0.017485              2.288338       2.204303      -0.462476      -0.163557       2.861251       0.259119       1.799460           0.000000
           81              H       0.537469      -1.256572       4.571806       0.103507       1.672331 0.13355241E+02  0.14827028E+03                                 2.268723                            2.083415      -1.427406       2.170212                    0.993194       4.200213      12.296717       0.452661       1.218796      -0.721317      -0.044037       0.009094       0.009500       0.045959      -0.002429      -0.007179      -0.003777       0.032550       0.012672      -0.019399       0.001469       0.017930              2.363555       3.424342      -0.121635      -0.126505       1.662165      -0.035868       2.004158           0.000001
           82              H       0.540148       4.722131       0.418327       0.103996       1.638928 0.13002240E+02  0.14343303E+03                                 2.241336                            2.057695      -1.410967       2.179081                    0.993348       4.172133      12.188152       0.454674       1.221167      -0.720739      -0.043936       0.006251       0.011222       0.045775      -0.005420      -0.005415       0.004811       0.010703      -0.054868      -0.019831       0.001766       0.018065              2.335781       3.389305      -0.073470      -0.156810       1.958688       0.083267       1.659350           0.000001
           83              H       8.564969      -1.256572       4.571806       0.103504       1.672323 0.13355170E+02  0.14826919E+03                                 2.268709                            2.083405      -1.427376       2.170224                    0.993194       4.200200      12.296637       0.452664       1.218791      -0.721318      -0.044037       0.009094       0.009500       0.045959      -0.002430      -0.007178      -0.003779       0.032549       0.012673      -0.019399       0.001471       0.017928              2.363540       3.424322      -0.121635      -0.126502       1.662158      -0.035865       2.004141           0.000001
           84              H       8.567648       4.722131       0.418327       0.103994       1.638899 0.13001971E+02  0.14342951E+03                                 2.241322                            2.057685      -1.410918       2.179102                    0.993349       4.172112      12.188116       0.454671       1.221180      -0.720736      -0.043936       0.006249       0.011224       0.045776      -0.005421      -0.005417       0.004812       0.010701      -0.054875      -0.019834       0.001768       0.018066              2.335767       3.389287      -0.073459      -0.156808       1.958671       0.083266       1.659342           0.000001
           85              H      -1.534392       7.893801       4.571806       0.103509       1.672296 0.13354896E+02  0.14826543E+03                                 2.268690                            2.083387      -1.427370       2.170231                    0.993194       4.200154      12.296484       0.452664       1.218795      -0.721317      -0.044038       0.009092       0.009500       0.045959      -0.002429      -0.007179      -0.003779       0.032550       0.012675      -0.019399       0.001471       0.017929              2.363520       3.424291      -0.121635      -0.126503       1.662145      -0.035863       2.004124           0.000001
           86              H      -1.531713      13.872503       0.418327       0.103992       1.638899 0.13001952E+02  0.14342888E+03                                 2.241298                            2.057664      -1.410896       2.179112                    0.993348       4.172094      12.187945       0.454681       1.221157      -0.720741      -0.043936       0.006251       0.011220       0.045775      -0.005419      -0.005416       0.004810       0.010701      -0.054878      -0.019834       0.001769       0.018065              2.335741       3.389246      -0.073454      -0.156801       1.958650       0.083260       1.659327           0.000001
           87              H       6.493108       7.893801       4.571806       0.103504       1.672387 0.13355789E+02  0.14827794E+03                                 2.268775                            2.083458      -1.427401       2.170209                    0.993195       4.200292      12.297030       0.452655       1.218797      -0.721316      -0.044037       0.009094       0.009499       0.045958      -0.002429      -0.007179      -0.003777       0.032553       0.012678      -0.019401       0.001471       0.017930              2.363611       3.424439      -0.121638      -0.126510       1.662198      -0.035868       2.004197           0.000001
           88              H       6.495787      13.872503       0.418327       0.103997       1.638878 0.13001725E+02  0.14342542E+03                                 2.241257                            2.057629      -1.410926       2.179104                    0.993347       4.172036      12.187642       0.454691       1.221137      -0.720746      -0.043937       0.006253       0.011220       0.045776      -0.005419      -0.005415       0.004809       0.010702      -0.054873      -0.019832       0.001767       0.018064              2.335695       3.389167      -0.073457      -0.156799       1.958618       0.083261       1.659301           0.000001
           89              H      -1.534392      -4.485449      13.133562       0.103506       1.672359 0.13355515E+02  0.14827407E+03                                 2.268747                            2.083434      -1.427391       2.170217                    0.993194       4.200242      12.296826       0.452659       1.218794      -0.721317      -0.044037       0.009094       0.009500       0.045959      -0.002430      -0.007179      -0.003777       0.032550       0.012673      -0.019399       0.001470       0.017929              2.363579       3.424388      -0.121637      -0.126504       1.662180      -0.035865       2.004170           0.000001
           90              H      -1.531713       1.493253       8.980083       0.103994       1.638912 0.13002078E+02  0.14343069E+03                                 2.241314                            2.057677      -1.410935       2.179095                    0.993348       4.172105      12.188013       0.454678       1.221161      -0.720740      -0.043936       0.006251       0.011221       0.045775      -0.005420      -0.005415       0.004810       0.010701      -0.054872      -0.019832       0.001767       0.018064              2.335756       3.389270      -0.073465      -0.156811       1.958662       0.083267       1.659337           0.000001
           91              H       6.493108      -4.485449      13.133562       0.103510       1.672296 0.13354879E+02  0.14826529E+03                                 2.268696                            2.083390      -1.427380       2.170229                    0.993194       4.200154      12.296511       0.452662       1.218801      -0.721316      -0.044038       0.009092       0.009501       0.045960      -0.002428      -0.007180      -0.003778       0.032550       0.012671      -0.019399       0.001469       0.017930              2.363527       3.424297      -0.121632      -0.126509       1.662150      -0.035865       2.004134           0.000001
           92              H       6.495787       1.493253       8.980083       0.103998       1.638894 0.13001913E+02  0.14342864E+03                                 2.241315                            2.057677      -1.410946       2.179094                    0.993348       4.172089      12.188021       0.454673       1.221176      -0.720737      -0.043937       0.006252       0.011221       0.045776      -0.005420      -0.005415       0.004811       0.010701      -0.054871      -0.019832       0.001767       0.018065              2.335759       3.389275      -0.073464      -0.156809       1.958665       0.083266       1.659338           0.000001
           93              H      -3.606253       4.664923      13.133562       0.103504       1.672337 0.13355295E+02  0.14827093E+03                                 2.268723                            2.083415      -1.427352       2.170234                    0.993195       4.200209      12.296680       0.452662       1.218791      -0.721318      -0.044037       0.009093       0.009500       0.045958      -0.002430      -0.007178      -0.003779       0.032551       0.012678      -0.019400       0.001472       0.017929              2.363556       3.424355      -0.121638      -0.126495       1.662168      -0.035866       2.004146           0.000001
           94              H      -3.603574      10.643626       8.980083       0.103995       1.638871 0.13001703E+02  0.14342582E+03                                 2.241300                            2.057666      -1.410879       2.179122                    0.993349       4.172067      12.187956       0.454672       1.221183      -0.720736      -0.043936       0.006251       0.011221       0.045775      -0.005420      -0.005416       0.004810       0.010701      -0.054873      -0.019832       0.001767       0.018065              2.335742       3.389248      -0.073459      -0.156805       1.958650       0.083263       1.659328           0.000001
           95              H       4.421247       4.664923      13.133562       0.103501       1.672384 0.13355777E+02  0.14827776E+03                                 2.268772                            2.083457      -1.427380       2.170217                    0.993195       4.200294      12.297028       0.452656       1.218796      -0.721317      -0.044036       0.009096       0.009498       0.045958      -0.002430      -0.007179      -0.003777       0.032553       0.012681      -0.019401       0.001472       0.017930              2.363608       3.424439      -0.121641      -0.126497       1.662197      -0.035868       2.004189           0.000001
           96              H       4.423926      10.643626       8.980083       0.103993       1.638883 0.13001804E+02  0.14342681E+03                                 2.241282                            2.057652      -1.410885       2.179119                    0.993348       4.172068      12.187843       0.454682       1.221157      -0.720742      -0.043936       0.006252       0.011220       0.045775      -0.005419      -0.005416       0.004810       0.010701      -0.054876      -0.019833       0.001768       0.018065              2.335723       3.389216      -0.073452      -0.156799       1.958636       0.083260       1.659317           0.000001
           97              C      -0.762001       8.401703       1.974512       0.606179      24.377949 0.26395269E+03  0.55296314E+04                                 7.860408                            5.791443      -0.016322       2.056550                    0.999403      22.233168      62.223770       0.613560       0.476517      -1.019272      -0.031023       0.020763      -0.042793       0.056787       0.076246      -0.036600       0.004548      -0.075400      -0.192326      -0.093169      -0.025298       0.118467              9.674507       9.978786      -2.888538       4.226272       5.836682      -2.204507      13.208052           0.000001
           98              C       2.155634      -1.173575       3.156034      -0.010018      41.546780 0.45259098E+03  0.10660743E+05                                10.333483                            7.025128      -0.034414       1.983449                    0.999027      27.653002      77.485156       0.635903       0.408916      -1.077791       0.030811      -0.005533       0.032471       0.045103      -0.008403       0.003783       0.008384      -0.031007      -0.016470      -0.017866      -0.004438       0.022304             13.254264      14.993728      -2.769836       4.339762       6.366226      -3.622483      18.402839           0.000001
           99              C       1.474177       7.789334       3.027608      -0.209388      42.800936 0.55084356E+03  0.13724311E+05                                10.586846                            7.818186      -0.127908       1.917222                    0.999119      31.662062      93.361706       0.590784       0.416117      -1.065588      -0.025411      -0.008220       0.005304       0.027229       0.003998      -0.033534       0.003598      -0.018735      -0.027881      -0.041139       0.014517       0.026622             12.561028      16.583535      -2.577598       2.660705       6.202289      -2.302573      14.897259           0.000000
          100              C       1.592454      -1.405724       4.419921      -0.136241      40.592313 0.51114203E+03  0.12498577E+05                                10.189314                            7.492712       0.039740       1.967160                    0.999802      30.910479      90.280328       0.608162       0.411877      -1.068373       0.041964       0.007378      -0.000709       0.042614      -0.007989      -0.012095       0.002049       0.036016      -0.056708      -0.021869      -0.010229       0.032098             12.072975      13.101796      -1.576819       1.674677       5.844427      -2.774519      17.272702          -0.000000
          101              C       4.599852       7.028089       0.000342       0.611578      23.685798 0.26177549E+03  0.54764976E+04                                 7.710967                            5.771941       0.036886       2.074562                    0.999458      22.226272      62.303661       0.613460       0.477250      -1.018169       0.017439       0.043834      -0.009685       0.048160      -0.058408       0.060163      -0.036331       0.045257       0.138453      -0.085888      -0.027254       0.113142              9.336717       8.962923       4.208897      -1.340209      13.654220       0.840632       5.393006           0.000001
          102              C       1.705766       2.521431       8.551482      -0.141916      44.728764 0.50541521E+03  0.12228607E+05                                10.816725                            7.416324       0.096559       2.018440                    0.999021      28.937242      81.969304       0.620322       0.408094      -1.079174      -0.027628       0.001714      -0.001821       0.027741       0.009883      -0.009553      -0.011335       0.039044       0.022089      -0.027968       0.001633       0.026335             13.746759      14.924799       3.923858      -1.264544      20.528231       1.563479       5.787247           0.000000
          103              C       2.382081       5.800705       0.193838      -0.081590      39.194806 0.49903578E+03  0.12132799E+05                                10.004572                            7.441460      -0.020157       1.952210                    0.999518      30.310349      88.349050       0.605426       0.416117      -1.065364       0.024835      -0.034848      -0.007893       0.043514      -0.019291      -0.002773      -0.003745      -0.021865       0.052972      -0.031377       0.012713       0.018663             11.787037      14.415185       2.542788      -1.200889      15.394397       1.278310       5.551529           0.000000
          104              C       2.274949       1.245400       8.328534       0.297542      33.032511 0.37226345E+03  0.84316485E+04                                 9.200768                            6.621781      -0.227857       1.943714                    0.998992      25.442198      72.147611       0.612228       0.441703      -1.047047       0.076250      -0.007982      -0.020391       0.079332      -0.001573      -0.013668       0.017292       0.078780      -0.036370      -0.043341      -0.005556       0.048896             11.037375      13.729325       0.860253      -1.187122      14.502843       1.447677       4.879957           0.000001
          105              C       4.585655      -2.469496       6.591353       0.612863      23.600559 0.26085536E+03  0.54534917E+04                                 7.696609                            5.764689       0.034647       2.074647                    0.999412      22.205179      62.262094       0.613265       0.477731      -1.017718       0.017406      -0.024489       0.037528       0.048073       0.078042      -0.034480       0.001991      -0.052316      -0.175718      -0.086044      -0.027604       0.113648              9.312667       8.898511      -2.786537       3.455162       5.942829      -2.065213      13.096662           0.000001
          106              C       1.701509       7.122584       5.385173      -0.146122      44.903317 0.50833395E+03  0.12317616E+05                                10.844272                            7.438010       0.090286       2.015878                    0.998982      29.014996      82.265612       0.619345       0.408127      -1.079094      -0.027247      -0.002899      -0.001469       0.027440      -0.014121       0.007264       0.002016       0.006028      -0.075907      -0.027141      -0.000322       0.027463             13.774691      14.951487      -2.574570       3.201479       6.619847      -3.696723      19.752741           0.000000
          107              C       2.378466      -1.854816       5.500586      -0.079954      39.147760 0.49757250E+03  0.12089344E+05                                 9.995894                            7.429341      -0.022803       1.951451                    0.999562      30.298809      88.310490       0.606016       0.415983      -1.065362       0.024808       0.005880      -0.036060       0.044162       0.004155      -0.018696       0.002318      -0.039197       0.005964      -0.031593       0.012538       0.019055             11.786326      14.412897      -2.032219       1.984526       5.947398      -2.311090      14.998683           0.000001
          108              C       2.276730       7.366122       4.113410       0.298741      33.134833 0.37469629E+03  0.85005727E+04                                 9.220467                            6.644062      -0.196057       1.950441                    0.998794      25.491207      72.345127       0.611108       0.441793      -1.046995       0.073558      -0.015951      -0.014920       0.076733      -0.011918      -0.006695       0.014144       0.075736      -0.045375      -0.039340      -0.009169       0.048510             11.048665      13.778575      -1.440615       0.339129       5.139944      -2.070517      14.227477           0.000001
          109              C      -0.755045      -1.122700       8.541037       0.605806      24.328465 0.26356521E+03  0.55192657E+04                                 7.849862                            5.787241      -0.012937       2.058171                    0.999379      22.211149      62.141365       0.613799       0.476526      -1.019308      -0.029462      -0.047901       0.003746       0.056361      -0.061705       0.059868      -0.040658       0.046956       0.160253      -0.092732      -0.026344       0.119075              9.657932       9.948788       4.989642      -1.246621      13.691391       0.744891       5.333616           0.000001
          110              C       2.157121       3.364829      -0.002569      -0.010867      41.487681 0.45183759E+03  0.10639167E+05                                10.328356                            7.023056      -0.033406       1.984522                    0.999037      27.622022      77.398707       0.635448       0.409356      -1.077441       0.029594       0.031763       0.006916       0.043961       0.006487      -0.005535      -0.002200      -0.004178       0.065750      -0.018039      -0.005057       0.023096             13.245540      15.003463       5.031967      -1.070093      19.266990       1.231607       5.466166           0.000001
          111              C       1.473629       0.081506       8.341548      -0.205836      42.570417 0.54645370E+03  0.13588236E+05                                10.547757                            7.785831      -0.113661       1.922126                    0.999161      31.573134      93.019467       0.592118       0.415995      -1.065626      -0.026175       0.006080      -0.007101       0.027794      -0.032671      -0.008307      -0.006804       0.004621       0.056523      -0.043977       0.020033       0.023944             12.523996      16.535420       3.375837      -1.454169      15.302594       1.132957       5.733974           0.000000
          112              C       1.594236       4.630763       0.227743      -0.131018      40.416419 0.50931280E+03  0.12440301E+05                                10.162508                            7.481054       0.046232       1.970313                    0.999806      30.804122      89.864316       0.608538       0.412071      -1.068452       0.042584      -0.003277       0.005223       0.043028      -0.008844      -0.010416      -0.001752       0.044597      -0.024594      -0.021125      -0.009505       0.030630             12.032510      13.080560       2.089865      -0.870641      17.601214       1.686432       5.415757           0.000000
          113              C       7.265499       8.401703       1.974512       0.606149      24.373038 0.26386985E+03  0.55275060E+04                                 7.859368                            5.790546      -0.015932       2.056700                    0.999401      22.232163      62.220369       0.613601       0.476519      -1.019263      -0.031037       0.020734      -0.042715       0.056725       0.076247      -0.036558       0.004534      -0.075445      -0.192579      -0.093164      -0.025353       0.118517              9.673163       9.976783      -2.887788       4.225451       5.835768      -2.204100      13.206940           0.000001
          114              C      10.183134      -1.173575       3.156034      -0.010037      41.545467 0.45259125E+03  0.10660744E+05                                10.333250                            7.025110      -0.034319       1.983480                    0.999026      27.653023      77.485025       0.635907       0.408913      -1.077794       0.030828      -0.005550       0.032471       0.045117      -0.008403       0.003761       0.008400      -0.031013      -0.016424      -0.017858      -0.004452       0.022311             13.253750      14.993127      -2.769593       4.339274       6.365968      -3.622189      18.402155           0.000001
          115              C       9.501677       7.789334       3.027608      -0.209417      42.801576 0.55085955E+03  0.13724796E+05                                10.586899                            7.818275      -0.127858       1.917228                    0.999119      31.662611      93.363340       0.590784       0.416114      -1.065591      -0.025401      -0.008215       0.005307       0.027219       0.003990      -0.033542       0.003584      -0.018722      -0.027872      -0.041141       0.014506       0.026634             12.561028      16.583562      -2.577583       2.660660       6.202319      -2.302549      14.897204           0.000000
          116              C       9.619954      -1.405724       4.419921      -0.136246      40.592241 0.51114557E+03  0.12498682E+05                                10.189289                            7.492729       0.039764       1.967164                    0.999802      30.910614      90.280714       0.608163       0.411876      -1.068374       0.041964       0.007373      -0.000710       0.042613      -0.007992      -0.012098       0.002049       0.036023      -0.056707      -0.021870      -0.010234       0.032103             12.072878      13.101740      -1.576790       1.674594       5.844383      -2.774445      17.272511           0.000000
          117              C      12.627352       7.028089       0.000342       0.611509      23.687427 0.26179187E+03  0.54769122E+04                                 7.711261                            5.772068       0.037005       2.074591                    0.999458      22.226844      62.305166       0.613463       0.477241      -1.018177       0.017404       0.043839      -0.009660       0.048147      -0.058398       0.060154      -0.036337       0.045256       0.138447      -0.085877      -0.027257       0.113134              9.337267       8.963525       4.209620      -1.340277      13.655190       0.840494       5.393087           0.000001
          118              C       9.733266       2.521431       8.551482      -0.141923      44.729450 0.50541989E+03  0.12228750E+05                                10.816828                            7.416357       0.096552       2.018435                    0.999021      28.937419      81.969927       0.620321       0.408094      -1.079174      -0.027631       0.001714      -0.001816       0.027744       0.009882      -0.009549      -0.011333       0.039030       0.022083      -0.027959       0.001633       0.026327             13.746962      14.925035       3.924015      -1.264496      20.528559       1.563525       5.787293           0.000000
          119              C      10.409581       5.800705       0.193838      -0.081596      39.195083 0.49904039E+03  0.12132940E+05                                10.004571                            7.441440      -0.020236       1.952179                    0.999518      30.310642      88.350039       0.605433       0.416111      -1.065368       0.024840      -0.034848      -0.007883       0.043515      -0.019289      -0.002780      -0.003736      -0.021878       0.052949      -0.031375       0.012724       0.018650             11.787061      14.415143       2.542894      -1.200875      15.394517       1.278309       5.551523           0.000000
          120              C      10.302449       1.245400       8.328534       0.297543      33.032501 0.37226288E+03  0.84316306E+04                                 9.200759                            6.621773      -0.227859       1.943713                    0.998992      25.442169      72.147462       0.612229       0.441703      -1.047047       0.076248      -0.007985      -0.020388       0.079329      -0.001578      -0.013667       0.017292       0.078782      -0.036355      -0.043342      -0.005553       0.048896             11.037371      13.729289       0.860244      -1.187106      14.502867       1.447699       4.879956           0.000001
          121              C      12.613155      -2.469496       6.591353       0.612863      23.600530 0.26085523E+03  0.54534882E+04                                 7.696603                            5.764687       0.034645       2.074646                    0.999412      22.205173      62.262072       0.613265       0.477731      -1.017718       0.017406      -0.024489       0.037528       0.048073       0.078042      -0.034480       0.001991      -0.052316      -0.175717      -0.086044      -0.027605       0.113648              9.312643       8.898487      -2.786527       3.455141       5.942815      -2.065203      13.096628           0.000001
          122              C       9.729009       7.122584       5.385173      -0.146126      44.902943 0.50834000E+03  0.12317817E+05                                10.844254                            7.438075       0.090406       2.015914                    0.998982      29.015242      82.266877       0.619339       0.408130      -1.079090      -0.027245      -0.002896      -0.001474       0.027438      -0.014124       0.007266       0.002018       0.006030      -0.075914      -0.027144      -0.000323       0.027467             13.774561      14.951386      -2.574443       3.201270       6.619737      -3.696562      19.752560           0.000000
          123              C      10.405966      -1.854816       5.500586      -0.079956      39.147735 0.49757408E+03  0.12089393E+05                                 9.995891                            7.429354      -0.022806       1.951449                    0.999562      30.298874      88.310746       0.606015       0.415983      -1.065362       0.024808       0.005877      -0.036061       0.044163       0.004156      -0.018696       0.002318      -0.039195       0.005967      -0.031593       0.012539       0.019054             11.786279      14.412869      -2.032200       1.984471       5.947378      -2.311054      14.998589           0.000000
          124              C      10.304230       7.366122       4.113410       0.298747      33.134789 0.37469736E+03  0.85006121E+04                                 9.220484                            6.644090      -0.196005       1.950457                    0.998792      25.491292      72.345679       0.611104       0.441796      -1.046992       0.073557      -0.015952      -0.014919       0.076732      -0.011922      -0.006693       0.014146       0.075733      -0.045378      -0.039341      -0.009169       0.048510             11.048662      13.778592      -1.440604       0.339067       5.139937      -2.070489      14.227459           0.000001
          125              C       7.272455      -1.122700       8.541037       0.605806      24.328444 0.26356482E+03  0.55192550E+04                                 7.849855                            5.787236      -0.012933       2.058173                    0.999379      22.211124      62.141261       0.613800       0.476526      -1.019308      -0.029461      -0.047901       0.003746       0.056360      -0.061704       0.059869      -0.040658       0.046955       0.160253      -0.092731      -0.026345       0.119076              9.657933       9.948785       4.989638      -1.246616      13.691402       0.744895       5.333614           0.000001
          126              C      10.184621       3.364829      -0.002569      -0.010885      41.487504 0.45184240E+03  0.10639301E+05                                10.328283                            7.023061      -0.033534       1.984478                    0.999037      27.622246      77.399238       0.635452       0.409352      -1.077444       0.029599       0.031777       0.006910       0.043973       0.006476      -0.005529      -0.002199      -0.004154       0.065826      -0.018035      -0.005082       0.023117             13.245390      15.003352       5.031857      -1.069992      19.266679       1.231739       5.466139           0.000001
          127              C       9.501129       0.081506       8.341548      -0.205832      42.570117 0.54644890E+03  0.13588083E+05                                10.547704                            7.785795      -0.113656       1.922130                    0.999161      31.572958      93.018744       0.592120       0.415995      -1.065627      -0.026173       0.006079      -0.007099       0.027792      -0.032670      -0.008306      -0.006804       0.004622       0.056532      -0.043977       0.020036       0.023941             12.523941      16.535318       3.375808      -1.454149      15.302555       1.132965       5.733951           0.000001
          128              C       9.621736       4.630763       0.227743      -0.131019      40.416620 0.50931650E+03  0.12440418E+05                                10.162561                            7.481093       0.046237       1.970313                    0.999806      30.804224      89.864809       0.608535       0.412072      -1.068451       0.042588      -0.003287       0.005225       0.043033      -0.008837      -0.010421      -0.001744       0.044602      -0.024599      -0.021120      -0.009514       0.030634             12.032589      13.080651       2.090005      -0.870629      17.601326       1.686473       5.415790           0.000000
          129              C       1.309860      -0.748670       1.974512       0.606244      24.375863 0.26391687E+03  0.55287075E+04                                 7.860006                            5.791068      -0.016354       2.056562                    0.999400      22.232211      62.220635       0.613576       0.476520      -1.019268      -0.031042       0.020741      -0.042800       0.056794       0.076241      -0.036553       0.004597      -0.075435      -0.192317      -0.093150      -0.025307       0.118457              9.674120       9.978155      -2.888272       4.226204       5.836311      -2.204798      13.207894           0.000001
          130              C       0.083773       7.976797       3.156034      -0.010003      41.545611 0.45258406E+03  0.10660545E+05                                10.333316                            7.025093      -0.034453       1.983441                    0.999027      27.652778      77.484527       0.635901       0.408918      -1.077789       0.030807      -0.005544       0.032459       0.045094      -0.008404       0.003781       0.008393      -0.031001      -0.016445      -0.017867      -0.004436       0.022303             13.253898      14.993475      -2.769695       4.339536       6.366024      -3.622198      18.402195           0.000001
          131              C      -0.597684      16.939706       3.027608      -0.209400      42.802160 0.55086063E+03  0.13724850E+05                                10.587056                            7.818316      -0.127899       1.917218                    0.999119      31.662590      93.363819       0.590778       0.416117      -1.065587      -0.025409      -0.008212       0.005310       0.027226       0.003990      -0.033547       0.003589      -0.018742      -0.027898      -0.041153       0.014521       0.026632             12.561343      16.583929      -2.577701       2.660782       6.202440      -2.302674      14.897660           0.000000
          132              C      -0.479407       7.744648       4.419921      -0.136244      40.591791 0.51113777E+03  0.12498436E+05                                10.189199                            7.492662       0.039797       1.967179                    0.999802      30.910317      90.279448       0.608167       0.411875      -1.068375       0.041960       0.007367      -0.000711       0.042608      -0.007988      -0.012093       0.002046       0.036021      -0.056701      -0.021866      -0.010232       0.032098             12.072778      13.101657      -1.576803       1.674658       5.844335      -2.774395      17.272341           0.000000
          133              C       2.527991      16.178461       0.000342       0.611487      23.687599 0.26179384E+03  0.54769478E+04                                 7.711216                            5.772027       0.037000       2.074587                    0.999458      22.226837      62.304522       0.613477       0.477231      -1.018185       0.017391       0.043839      -0.009656       0.048141      -0.058399       0.060152      -0.036336       0.045263       0.138443      -0.085878      -0.027254       0.113132              9.337245       8.963473       4.209673      -1.340266      13.655236       0.840476       5.393026           0.000001
          134              C      -0.366095      11.671804       8.551482      -0.141919      44.729110 0.50541698E+03  0.12228661E+05                                10.816779                            7.416339       0.096556       2.018438                    0.999021      28.937301      81.969508       0.620321       0.408094      -1.079174      -0.027632       0.001714      -0.001814       0.027745       0.009880      -0.009549      -0.011335       0.039032       0.022099      -0.027963       0.001637       0.026326             13.746873      14.924994       3.923935      -1.264520      20.528354       1.563517       5.787272           0.000000
          135              C       0.310220      14.951078       0.193838      -0.081588      39.194505 0.49903283E+03  0.12132709E+05                                10.004505                            7.441419      -0.020240       1.952184                    0.999518      30.310326      88.348938       0.605430       0.416115      -1.065365       0.024838      -0.034846      -0.007895       0.043514      -0.019291      -0.002772      -0.003743      -0.021868       0.052958      -0.031375       0.012717       0.018658             11.786957      14.415104       2.542793      -1.200896      15.394277       1.278239       5.551489           0.000000
          136              C       0.203088      10.395772       8.328534       0.297543      33.032484 0.37226297E+03  0.84316327E+04                                 9.200756                            6.621774      -0.227865       1.943712                    0.998992      25.442160      72.147422       0.612229       0.441703      -1.047047       0.076249      -0.007984      -0.020388       0.079331      -0.001577      -0.013667       0.017293       0.078782      -0.036353      -0.043343      -0.005553       0.048895             11.037366      13.729300       0.860250      -1.187114      14.502841       1.447696       4.879958           0.000001
          137              C       2.513794       6.680877       6.591353       0.612889      23.600085 0.26084858E+03  0.54533125E+04                                 7.696525                            5.764629       0.034673       2.074662                    0.999411      22.204771      62.260665       0.613266       0.477733      -1.017717       0.017410      -0.024505       0.037525       0.048081       0.078039      -0.034488       0.001997      -0.052317      -0.175733      -0.086054      -0.027593       0.113647              9.312540       8.898523      -2.786540       3.455158       5.942715      -2.065169      13.096383           0.000001
          138              C       3.773370      -2.027788       5.385173      -0.146113      44.903469 0.50833466E+03  0.12317649E+05                                10.844336                            7.438037       0.090248       2.015866                    0.998982      29.015024      82.265993       0.619341       0.408130      -1.079091      -0.027244      -0.002893      -0.001464       0.027436      -0.014119       0.007265       0.002018       0.006026      -0.075906      -0.027142      -0.000319       0.027460             13.774838      14.951508      -2.574561       3.201462       6.619903      -3.696809      19.753104           0.000001
          139              C       0.306605       7.295557       5.500586      -0.079951      39.147257 0.49756657E+03  0.12089155E+05                                 9.995787                            7.429285      -0.022770       1.951463                    0.999562      30.298612      88.309536       0.606020       0.415982      -1.065363       0.024807       0.005870      -0.036064       0.044163       0.004159      -0.018696       0.002317      -0.039193       0.005958      -0.031593       0.012538       0.019055             11.786146      14.412759      -2.032210       1.984507       5.947324      -2.310999      14.998354           0.000000
          140              C       0.204869      16.516495       4.113410       0.298741      33.135042 0.37469749E+03  0.85006112E+04                                 9.220517                            6.644079      -0.196084       1.950432                    0.998794      25.491285      72.345515       0.611106       0.441794      -1.046994       0.073560      -0.015950      -0.014919       0.076734      -0.011921      -0.006693       0.014147       0.075737      -0.045376      -0.039344      -0.009167       0.048511             11.048773      13.778689      -1.440622       0.339084       5.139984      -2.070559      14.227646           0.000001
          141              C      -2.826906       8.027672       8.541037       0.605765      24.329019 0.26357252E+03  0.55194444E+04                                 7.849889                            5.787251      -0.012860       2.058187                    0.999379      22.211490      62.141998       0.613812       0.476514      -1.019317      -0.029468      -0.047881       0.003759       0.056348      -0.061704       0.059869      -0.040659       0.046954       0.160262      -0.092732      -0.026346       0.119077              9.658023       9.948903       4.989835      -1.246593      13.691537       0.744873       5.333628           0.000001
          142              C       0.085260      12.515201      -0.002569      -0.010859      41.487122 0.45185091E+03  0.10639530E+05                                10.328229                            7.023123      -0.033294       1.984558                    0.999034      27.622035      77.398235       0.635451       0.409352      -1.077446       0.029589       0.031775       0.006869       0.043959       0.006478      -0.005527      -0.002145      -0.004139       0.065793      -0.018034      -0.005061       0.023095             13.245255      15.003462       5.031646      -1.070375      19.266188       1.231190       5.466114           0.000001
          143              C      -0.598232       9.231878       8.341548      -0.205831      42.569991 0.54644721E+03  0.13588029E+05                                10.547679                            7.785780      -0.113654       1.922131                    0.999161      31.572916      93.018555       0.592121       0.415994      -1.065627      -0.026174       0.006079      -0.007098       0.027792      -0.032671      -0.008306      -0.006805       0.004622       0.056537      -0.043979       0.020037       0.023941             12.523907      16.535307       3.375800      -1.454141      15.302473       1.132955       5.733940           0.000000
          144              C      -0.477625      13.781135       0.227743      -0.131026      40.416197 0.50931741E+03  0.12440438E+05                                10.162465                            7.481084       0.046003       1.970239                    0.999806      30.804278      89.864773       0.608537       0.412071      -1.068453       0.042585      -0.003275       0.005215       0.043028      -0.008841      -0.010423      -0.001749       0.044599      -0.024653      -0.021117      -0.009525       0.030642             12.032408      13.080624       2.089914      -0.870632      17.600886       1.686292       5.415715           0.000000
          145              C       9.337360      -0.748670       1.974512       0.606315      24.374309 0.26391870E+03  0.55287494E+04                                 7.859737                            5.791133      -0.016366       2.056578                    0.999401      22.231381      62.218101       0.613566       0.476528      -1.019265      -0.031041       0.020734      -0.042843       0.056824       0.076222      -0.036564       0.004605      -0.075349      -0.192164      -0.093127      -0.025270       0.118397              9.673517       9.978175      -2.888382       4.225374       5.836276      -2.204206      13.206100           0.000001
          146              C       8.111273       7.976797       3.156034      -0.009983      41.546692 0.45258372E+03  0.10660549E+05                                10.333579                            7.025157      -0.034621       1.983390                    0.999026      27.652585      77.484388       0.635889       0.408926      -1.077783       0.030797      -0.005535       0.032449       0.045077      -0.008403       0.003800       0.008383      -0.030985      -0.016396      -0.017876      -0.004406       0.022282             13.254372      14.993707      -2.769760       4.339894       6.366178      -3.622430      18.403232           0.000001
          147              C       7.429816      16.939706       3.027608      -0.209378      42.800992 0.55084368E+03  0.13724323E+05                                10.586893                            7.818204      -0.127883       1.917234                    0.999119      31.661987      93.361719       0.590781       0.416118      -1.065586      -0.025421      -0.008217       0.005301       0.027237       0.003995      -0.033529       0.003594      -0.018725      -0.027854      -0.041129       0.014507       0.026622             12.561117      16.583530      -2.577596       2.660777       6.202305      -2.302655      14.897516           0.000000
          148              C       7.548093       7.744648       4.419921      -0.136255      40.592682 0.51114690E+03  0.12498725E+05                                10.189336                            7.492722       0.039789       1.967170                    0.999802      30.910725      90.281124       0.608165       0.411874      -1.068375       0.041961       0.007376      -0.000707       0.042610      -0.007992      -0.012090       0.002050       0.036031      -0.056695      -0.021862      -0.010240       0.032102             12.072960      13.101852      -1.576811       1.674682       5.844405      -2.774453      17.272623           0.000000
          149              C      10.555491      16.178461       0.000342       0.611512      23.687217 0.26178915E+03  0.54768340E+04                                 7.711190                            5.772015       0.036970       2.074580                    0.999458      22.226670      62.304289       0.613470       0.477237      -1.018180       0.017404       0.043837      -0.009665       0.048146      -0.058404       0.060157      -0.036336       0.045264       0.138458      -0.085885      -0.027254       0.113140              9.337198       8.963399       4.209621      -1.340281      13.655160       0.840458       5.393035           0.000001
          150              C       7.661405      11.671804       8.551482      -0.141924      44.729316 0.50542011E+03  0.12228758E+05                                10.816816                            7.416365       0.096554       2.018437                    0.999021      28.937403      81.969926       0.620319       0.408095      -1.079174      -0.027632       0.001715      -0.001816       0.027744       0.009879      -0.009550      -0.011334       0.039033       0.022093      -0.027962       0.001635       0.026326             13.746909      14.925059       3.923902      -1.264553      20.528375       1.563509       5.787293           0.000000
          151              C       8.337720      14.951078       0.193838      -0.081582      39.194005 0.49902652E+03  0.12132506E+05                                10.004427                            7.441385      -0.020126       1.952225                    0.999518      30.309933      88.347318       0.605430       0.416117      -1.065365       0.024834      -0.034847      -0.007897       0.043513      -0.019293      -0.002770      -0.003746      -0.021856       0.052965      -0.031374       0.012713       0.018662             11.786844      14.415033       2.542718      -1.200918      15.394038       1.278247       5.551462           0.000000
          152              C       8.230588      10.395772       8.328534       0.297544      33.032457 0.37226333E+03  0.84316440E+04                                 9.200761                            6.621785      -0.227871       1.943710                    0.998992      25.442165      72.147478       0.612228       0.441704      -1.047047       0.076250      -0.007983      -0.020389       0.079332      -0.001578      -0.013666       0.017293       0.078780      -0.036358      -0.043341      -0.005554       0.048895             11.037366      13.729273       0.860198      -1.187143      14.502855       1.447699       4.879971           0.000001
          153              C      10.541294       6.680877       6.591353       0.612821      23.600171 0.26086373E+03  0.54537116E+04                                 7.696592                            5.764830       0.034555       2.074605                    0.999410      22.205207      62.262473       0.613249       0.477739      -1.017714       0.017398      -0.024466       0.037530       0.048060       0.078034      -0.034497       0.002005      -0.052302      -0.175642      -0.086052      -0.027574       0.113626              9.312480       8.898229      -2.786201       3.454573       5.942492      -2.064792      13.096720           0.000001
          154              C      11.800870      -2.027788       5.385173      -0.146112      44.903377 0.50833465E+03  0.12317649E+05                                10.844322                            7.438036       0.090244       2.015864                    0.998982      29.015030      82.266012       0.619341       0.408130      -1.079091      -0.027243      -0.002894      -0.001465       0.027436      -0.014118       0.007265       0.002019       0.006026      -0.075910      -0.027143      -0.000317       0.027460             13.774778      14.951449      -2.574536       3.201399       6.619876      -3.696779      19.753008           0.000001
          155              C       8.334105       7.295557       5.500586      -0.079964      39.148300 0.49758253E+03  0.12089660E+05                                 9.996004                            7.429431      -0.022700       1.951479                    0.999562      30.299158      88.312028       0.606010       0.415985      -1.065360       0.024809       0.005877      -0.036060       0.044163       0.004153      -0.018699       0.002316      -0.039190       0.005978      -0.031594       0.012545       0.019049             11.786411      14.413024      -2.032197       1.984583       5.947430      -2.311082      14.998780           0.000000
          156              C       8.232369      16.516495       4.113410       0.298736      33.135154 0.37469933E+03  0.85006616E+04                                 9.220529                            6.644088      -0.196075       1.950433                    0.998794      25.491348      72.345679       0.611107       0.441793      -1.046995       0.073561      -0.015950      -0.014917       0.076735      -0.011919      -0.006692       0.014147       0.075739      -0.045375      -0.039344      -0.009167       0.048511             11.048766      13.778650      -1.440604       0.339073       5.139977      -2.070563      14.227671           0.000001
          157              C       5.200553       8.027608       8.541208       0.605698      24.326500 0.26354321E+03  0.55187110E+04                                 7.849508                            5.787044      -0.013344       2.058062                    0.999379      22.211115      62.141526       0.613801       0.476533      -1.019300      -0.029452      -0.047909       0.003733       0.056361      -0.061673       0.059983      -0.040629       0.047065       0.160397      -0.092746      -0.026419       0.119165              9.657414       9.948560       4.989184      -1.246743      13.690371       0.744602       5.333312           0.000001
          158              C       8.112760      12.515201      -0.002569      -0.010873      41.487261 0.45185329E+03  0.10639589E+05                                10.328207                            7.023114      -0.033266       1.984565                    0.999034      27.622118      77.398240       0.635456       0.409349      -1.077449       0.029593       0.031782       0.006871       0.043967       0.006477      -0.005527      -0.002144      -0.004142       0.065797      -0.018034      -0.005062       0.023096             13.245196      15.003330       5.031529      -1.070377      19.266148       1.231233       5.466111           0.000000
          159              C       7.429268       9.231878       8.341548      -0.205835      42.569441 0.54643919E+03  0.13587754E+05                                10.547493                            7.785651      -0.113770       1.922095                    0.999160      31.572721      93.017128       0.592135       0.415987      -1.065634      -0.026167       0.006085      -0.007109       0.027790      -0.032678      -0.008298      -0.006792       0.004622       0.056500      -0.043975       0.020023       0.023952             12.523668      16.534839       3.375576      -1.454213      15.302263       1.132953       5.733901           0.000001
          160              C       7.549875      13.781135       0.227743      -0.131014      40.415597 0.50930909E+03  0.12440180E+05                                10.162372                            7.481034       0.046030       1.970252                    0.999806      30.803961      89.863562       0.608538       0.412072      -1.068452       0.042585      -0.003273       0.005214       0.043028      -0.008848      -0.010421      -0.001750       0.044595      -0.024640      -0.021120      -0.009519       0.030639             12.032266      13.080470       2.089765      -0.870647      17.600647       1.686308       5.415681           0.000000
          161              C      -2.833862       5.172825      10.536268       0.606178      24.377977 0.26395301E+03  0.55296444E+04                                 7.860446                            5.791461      -0.016275       2.056568                    0.999403      22.233213      62.224092       0.613556       0.476520      -1.019270      -0.031019       0.020761      -0.042789       0.056781       0.076244      -0.036606       0.004555      -0.075402      -0.192349      -0.093179      -0.025290       0.118469              9.674585       9.978965      -2.888613       4.226452       5.836715      -2.204556      13.208074           0.000001
          162              C       0.083773      -4.402453      11.717790      -0.010016      41.546742 0.45259111E+03  0.10660748E+05                                10.333480                            7.025133      -0.034408       1.983450                    0.999027      27.653004      77.485196       0.635902       0.408916      -1.077791       0.030808      -0.005532       0.032472       0.045102      -0.008403       0.003786       0.008383      -0.031007      -0.016484      -0.017867      -0.004438       0.022305             13.254222      14.993664      -2.769804       4.339733       6.366196      -3.622434      18.402807           0.000001
          163              C      -0.597684       4.560456      11.589364      -0.209388      42.801093 0.55084716E+03  0.13724425E+05                                10.586879                            7.818217      -0.127915       1.917218                    0.999119      31.662175      93.362172       0.590782       0.416117      -1.065587      -0.025413      -0.008220       0.005303       0.027231       0.003996      -0.033534       0.003598      -0.018722      -0.027866      -0.041135       0.014508       0.026627             12.561047      16.583666      -2.577587       2.660634       6.202296      -2.302557      14.897180           0.000000
          164              C      -0.479407      -4.634602      12.981677      -0.136241      40.591914 0.51113768E+03  0.12498441E+05                                10.189231                            7.492664       0.039779       1.967173                    0.999802      30.910387      90.279878       0.608166       0.411875      -1.068374       0.041964       0.007376      -0.000712       0.042614      -0.007990      -0.012094       0.002047       0.036018      -0.056716      -0.021871      -0.010229       0.032099             12.072841      13.101682      -1.576792       1.674686       5.844362      -2.774447      17.272480           0.000000
          165              C       2.527991       3.799211       8.562098       0.611535      23.686508 0.26178336E+03  0.54766972E+04                                 7.711091                            5.771996       0.036957       2.074581                    0.999458      22.226595      62.304531       0.613463       0.477245      -1.018174       0.017410       0.043837      -0.009664       0.048148      -0.058403       0.060161      -0.036330       0.045254       0.138450      -0.085883      -0.027255       0.113138              9.336978       8.963033       4.209252      -1.340242      13.654842       0.840533       5.393060           0.000001
          166              C       3.777627       5.750309      -0.010274      -0.141921      44.728697 0.50541616E+03  0.12228633E+05                                10.816701                            7.416323       0.096566       2.018442                    0.999021      28.937263      81.969307       0.620323       0.408093      -1.079175      -0.027630       0.001711      -0.001816       0.027743       0.009882      -0.009555      -0.011340       0.039050       0.022099      -0.027973       0.001635       0.026339             13.746683      14.924910       3.923734      -1.264546      20.527896       1.563517       5.787244           0.000000
          167              C       0.310220       2.571828       8.755594      -0.081591      39.194427 0.49903263E+03  0.12132693E+05                                10.004483                            7.441421      -0.020120       1.952222                    0.999518      30.310209      88.348297       0.605430       0.416116      -1.065366       0.024832      -0.034848      -0.007899       0.043514      -0.019293      -0.002771      -0.003743      -0.021865       0.052961      -0.031376       0.012717       0.018659             11.786907      14.415008       2.542848      -1.200892      15.394228       1.278288       5.551486           0.000001
          168              C       0.203088      -1.983478      16.890290       0.297542      33.032462 0.37226392E+03  0.84316589E+04                                 9.200754                            6.621783      -0.227857       1.943713                    0.998992      25.442193      72.147515       0.612229       0.441703      -1.047047       0.076251      -0.007983      -0.020387       0.079333      -0.001572      -0.013668       0.017292       0.078780      -0.036373      -0.043341      -0.005556       0.048897             11.037347      13.729378       0.860208      -1.187151      14.502697       1.447687       4.879967           0.000001
          169              C       2.513794      -5.698373      15.153109       0.613016      23.599118 0.26085557E+03  0.54534940E+04                                 7.696505                            5.764828       0.034356       2.074574                    0.999413      22.203588      62.257502       0.613236       0.477754      -1.017707       0.017469      -0.024534       0.037519       0.048112       0.077943      -0.034497       0.002043      -0.052282      -0.175651      -0.086035      -0.027497       0.113532              9.312395       8.898214      -2.786004       3.454641       5.942255      -2.064781      13.096715           0.000001
          170              C      -0.370352       3.893707      13.946929      -0.146136      44.904709 0.50834425E+03  0.12317929E+05                                10.844516                            7.438104       0.090487       2.015940                    0.998983      29.015111      82.266170       0.619339       0.408129      -1.079092      -0.027250      -0.002895      -0.001474       0.027443      -0.014128       0.007268       0.002009       0.006020      -0.075930      -0.027148      -0.000326       0.027474             13.775092      14.952019      -2.574777       3.201756       6.620078      -3.696975      19.753179           0.000000
          171              C       0.306605      -5.083693      14.062342      -0.079950      39.147901 0.49757775E+03  0.12089523E+05                                 9.995980                            7.429427      -0.022797       1.951452                    0.999562      30.299017      88.311749       0.606006       0.415988      -1.065357       0.024815       0.005875      -0.036064       0.044169       0.004160      -0.018699       0.002319      -0.039200       0.005962      -0.031598       0.012540       0.019058             11.786378      14.412914      -2.032178       1.984564       5.947416      -2.311073      14.998805           0.000000
          172              C       0.204869       4.137245      12.675166       0.298730      33.134870 0.37469938E+03  0.85006585E+04                                 9.220453                            6.644072      -0.196057       1.950439                    0.998795      25.491376      72.345620       0.611110       0.441791      -1.046996       0.073565      -0.015949      -0.014924       0.076739      -0.011919      -0.006695       0.014143       0.075747      -0.045372      -0.039344      -0.009171       0.048515             11.048625      13.778604      -1.440556       0.339006       5.139926      -2.070496      14.227345           0.000001
          173              C       1.316816       2.106177      -0.020719       0.605685      24.329704 0.26357095E+03  0.55194230E+04                                 7.850119                            5.787298      -0.013483       2.057994                    0.999379      22.211907      62.143957       0.613797       0.476525      -1.019307      -0.029462      -0.047847       0.003785       0.056318      -0.061689       0.059904      -0.040680       0.046999       0.160340      -0.092739      -0.026385       0.119124              9.658404       9.948991       4.990058      -1.246479      13.692743       0.744820       5.333479           0.000001
          174              C       0.085260       0.135951       8.559187      -0.010898      41.487848 0.45184755E+03  0.10639450E+05                                10.328317                            7.023087      -0.033530       1.984476                    0.999037      27.622437      77.399831       0.635453       0.409351      -1.077445       0.029602       0.031779       0.006904       0.043975       0.006474      -0.005530      -0.002196      -0.004164       0.065810      -0.018034      -0.005078       0.023111             13.245398      15.003375       5.031803      -1.070042      19.266670       1.231713       5.466147           0.000001
          175              C      -0.598232      -3.147372      16.903304      -0.205842      42.569318 0.54644000E+03  0.13587776E+05                                10.547476                            7.785658      -0.113507       1.922176                    0.999162      31.572731      93.017091       0.592135       0.415987      -1.065634      -0.026170       0.006077      -0.007096       0.027788      -0.032671      -0.008309      -0.006802       0.004615       0.056510      -0.043974       0.020028       0.023946             12.523634      16.535002       3.375690      -1.454183      15.302037       1.132895       5.733864           0.000000
          176              C      -0.477625       1.401885       8.789499      -0.131013      40.416174 0.50931178E+03  0.12440269E+05                                10.162471                            7.481052       0.046252       1.970319                    0.999806      30.804079      89.864149       0.608537       0.412072      -1.068452       0.042585      -0.003280       0.005213       0.043028      -0.008845      -0.010417      -0.001751       0.044594      -0.024607      -0.021122      -0.009510       0.030632             12.032427      13.080532       2.089849      -0.870659      17.601006       1.686444       5.415742          -0.000000
          177              C       5.193638       5.172825      10.536268       0.606202      24.377229 0.26394630E+03  0.55294755E+04                                 7.860307                            5.791414      -0.016305       2.056560                    0.999403      22.233010      62.223621       0.613554       0.476524      -1.019266      -0.031023       0.020754      -0.042797       0.056787       0.076241      -0.036599       0.004548      -0.075398      -0.192343      -0.093168      -0.025297       0.118465              9.674318       9.978700      -2.888530       4.226035       5.836676      -2.204511      13.207578           0.000001
          178              C       8.111273      -4.402453      11.717790      -0.010020      41.547020 0.45259326E+03  0.10660811E+05                                10.333520                            7.025146      -0.034414       1.983447                    0.999027      27.653086      77.485471       0.635902       0.408916      -1.077791       0.030809      -0.005533       0.032471       0.045102      -0.008402       0.003785       0.008382      -0.031004      -0.016483      -0.017865      -0.004438       0.022303             13.254311      14.993764      -2.769836       4.339765       6.366240      -3.622478      18.402928           0.000001
          179              C       7.429816       4.560456      11.589364      -0.209388      42.800754 0.55084303E+03  0.13724288E+05                                10.586803                            7.818173      -0.127888       1.917228                    0.999119      31.662019      93.361415       0.590786       0.416116      -1.065589      -0.025414      -0.008222       0.005300       0.027231       0.003997      -0.033531       0.003599      -0.018729      -0.027860      -0.041133       0.014511       0.026622             12.560953      16.583396      -2.577566       2.660548       6.202269      -2.302576      14.897192           0.000000
          180              C       7.548093      -4.634602      12.981677      -0.136237      40.591927 0.51113622E+03  0.12498392E+05                                10.189236                            7.492660       0.039771       1.967172                    0.999802      30.910263      90.279367       0.608166       0.411876      -1.068374       0.041962       0.007370      -0.000710       0.042611      -0.007984      -0.012096       0.002044       0.036015      -0.056712      -0.021871      -0.010226       0.032097             12.072882      13.101698      -1.576801       1.674638       5.844382      -2.774470      17.272565           0.000000
          181              C      10.555491       3.799211       8.562098       0.611491      23.687557 0.26179335E+03  0.54769403E+04                                 7.711249                            5.772047       0.036938       2.074569                    0.999457      22.226814      62.304671       0.613471       0.477235      -1.018182       0.017394       0.043839      -0.009658       0.048143      -0.058399       0.060155      -0.036338       0.045259       0.138445      -0.085878      -0.027258       0.113136              9.337304       8.963517       4.209734      -1.340215      13.655368       0.840508       5.393027           0.000001
          182              C      11.805127       5.750309      -0.010274      -0.141919      44.729386 0.50541941E+03  0.12228741E+05                                10.816845                            7.416371       0.096541       2.018434                    0.999021      28.937376      81.969948       0.620317       0.408096      -1.079172      -0.027630       0.001712      -0.001810       0.027743       0.009882      -0.009551      -0.011334       0.039032       0.022105      -0.027964       0.001635       0.026329             13.746971      14.925134       3.924023      -1.264533      20.528478       1.563505       5.787300           0.000000
          183              C       8.337720       2.571828       8.755594      -0.081588      39.194624 0.49903301E+03  0.12132712E+05                                10.004539                            7.441438      -0.020128       1.952221                    0.999518      30.310225      88.348562       0.605427       0.416117      -1.065364       0.024834      -0.034850      -0.007896       0.043515      -0.019292      -0.002773      -0.003741      -0.021862       0.052960      -0.031375       0.012718       0.018657             11.787019      14.415160       2.542874      -1.200880      15.394380       1.278288       5.551517           0.000000
          184              C       8.230588      -1.983478      16.890290       0.297546      33.032316 0.37226095E+03  0.84315749E+04                                 9.200727                            6.621755      -0.227847       1.943718                    0.998992      25.442082      72.147129       0.612230       0.441703      -1.047048       0.076248      -0.007984      -0.020385       0.079329      -0.001577      -0.013666       0.017293       0.078780      -0.036349      -0.043342      -0.005551       0.048893             11.037327      13.729264       0.860246      -1.187105      14.502777       1.447683       4.879941           0.000001
          185              C      10.541294      -5.698373      15.153109       0.612888      23.600114 0.26084922E+03  0.54533359E+04                                 7.696560                            5.764649       0.034475       2.074596                    0.999411      22.204903      62.261336       0.613262       0.477735      -1.017715       0.017418      -0.024498       0.037523       0.048078       0.078044      -0.034485       0.001997      -0.052318      -0.175720      -0.086052      -0.027598       0.113650              9.312634       8.898412      -2.786548       3.455208       5.942820      -2.065260      13.096671           0.000001
          186              C       7.657148       3.893707      13.946929      -0.146116      44.903680 0.50833877E+03  0.12317782E+05                                10.844379                            7.438076       0.090224       2.015857                    0.998981      29.015175      82.266704       0.619338       0.408131      -1.079090      -0.027244      -0.002893      -0.001466       0.027437      -0.014121       0.007266       0.002019       0.006026      -0.075904      -0.027142      -0.000320       0.027462             13.774831      14.951550      -2.574560       3.201344       6.619916      -3.696791      19.753025           0.000001
          187              C       8.334105      -5.083693      14.062342      -0.079951      39.147254 0.49756578E+03  0.12089130E+05                                 9.995791                            7.429281      -0.022774       1.951463                    0.999562      30.298559      88.309338       0.606020       0.415982      -1.065363       0.024806       0.005872      -0.036063       0.044162       0.004161      -0.018695       0.002316      -0.039196       0.005952      -0.031593       0.012535       0.019058             11.786194      14.412725      -2.032216       1.984545       5.947345      -2.311049      14.998510           0.000000
          188              C       8.232369       4.137245      12.675166       0.298740      33.135004 0.37469833E+03  0.85006337E+04                                 9.220505                            6.644084      -0.196083       1.950432                    0.998794      25.491301      72.345546       0.611106       0.441794      -1.046994       0.073560      -0.015952      -0.014919       0.076734      -0.011920      -0.006693       0.014148       0.075738      -0.045373      -0.039345      -0.009166       0.048511             11.048714      13.778634      -1.440592       0.338964       5.139965      -2.070532      14.227543           0.000001
          189              C       9.344316       2.106177      -0.020719       0.605758      24.329212 0.26357473E+03  0.55195013E+04                                 7.849923                            5.787272      -0.012795       2.058206                    0.999379      22.211566      62.142231       0.613811       0.476514      -1.019317      -0.029470      -0.047878       0.003762       0.056347      -0.061703       0.059870      -0.040657       0.046950       0.160258      -0.092730      -0.026345       0.119075              9.658072       9.948914       4.989850      -1.246566      13.691643       0.744934       5.333658           0.000001
          190              C       8.112760       0.135951       8.559187      -0.010893      41.487656 0.45184467E+03  0.10639364E+05                                10.328288                            7.023066      -0.033523       1.984480                    0.999037      27.622324      77.399418       0.635454       0.409351      -1.077445       0.029601       0.031778       0.006905       0.043974       0.006473      -0.005528      -0.002196      -0.004163       0.065817      -0.018033      -0.005080       0.023113             13.245382      15.003336       5.031797      -1.070027      19.266673       1.231715       5.466137           0.000001
          191              C       7.429268      -3.147372      16.903304      -0.205827      42.569746 0.54644385E+03  0.13587921E+05                                10.547638                            7.785754      -0.113648       1.922135                    0.999161      31.572782      93.017994       0.592122       0.415994      -1.065627      -0.026172       0.006080      -0.007095       0.027790      -0.032672      -0.008305      -0.006806       0.004625       0.056547      -0.043982       0.020041       0.023941             12.523852      16.535239       3.375784      -1.454121      15.302403       1.132949       5.733915           0.000001
          192              C       7.549875       1.401885       8.789499      -0.131012      40.416131 0.50930971E+03  0.12440206E+05                                10.162470                            7.481039       0.046255       1.970322                    0.999806      30.803980      89.863824       0.608538       0.412072      -1.068452       0.042585      -0.003280       0.005215       0.043028      -0.008844      -0.010416      -0.001749       0.044593      -0.024601      -0.021121      -0.009509       0.030630             12.032460      13.080555       2.089881      -0.870642      17.601079       1.686443       5.415747           0.000000
          193              C      -0.762001      -3.977547      10.536268       0.606227      24.376442 0.26392291E+03  0.55288612E+04                                 7.860096                            5.791116      -0.016303       2.056573                    0.999401      22.232434      62.221245       0.613577       0.476517      -1.019270      -0.031046       0.020739      -0.042794       0.056791       0.076245      -0.036553       0.004598      -0.075438      -0.192310      -0.093151      -0.025308       0.118459              9.674218       9.978192      -2.888273       4.226201       5.836336      -2.204780      13.208126           0.000001
          194              C      -1.988088       4.747920      11.717790      -0.010008      41.545708 0.45258514E+03  0.10660578E+05                                10.333338                            7.025102      -0.034453       1.983441                    0.999027      27.652827      77.484730       0.635901       0.408918      -1.077789       0.030810      -0.005543       0.032458       0.045095      -0.008409       0.003782       0.008393      -0.030994      -0.016420      -0.017869      -0.004429       0.022298             13.253928      14.993611      -2.769725       4.339595       6.366045      -3.622214      18.402130           0.000001
          195              C      -2.669545      13.710829      11.589364      -0.209400      42.802076 0.55085982E+03  0.13724827E+05                                10.587043                            7.818309      -0.127904       1.917217                    0.999119      31.662584      93.363854       0.590778       0.416117      -1.065587      -0.025408      -0.008213       0.005312       0.027226       0.003991      -0.033549       0.003590      -0.018752      -0.027906      -0.041159       0.014527       0.026632             12.561296      16.583822      -2.577682       2.660797       6.202416      -2.302644      14.897650           0.000000
          196              C      -2.551268       4.515771      12.981677      -0.136245      40.592060 0.51114083E+03  0.12498534E+05                                10.189243                            7.492681       0.039807       1.967178                    0.999802      30.910476      90.280100       0.608166       0.411875      -1.068375       0.041962       0.007374      -0.000707       0.042611      -0.007991      -0.012094       0.002050       0.036025      -0.056699      -0.021866      -0.010236       0.032101             12.072841      13.101760      -1.576828       1.674738       5.844379      -2.774443      17.272384           0.000000
          197              C       0.456130      12.949584       8.562098       0.611509      23.687307 0.26179067E+03  0.54768749E+04                                 7.711212                            5.772039       0.037052       2.074607                    0.999458      22.226728      62.304546       0.613468       0.477239      -1.018179       0.017403       0.043841      -0.009665       0.048149      -0.058397       0.060155      -0.036337       0.045257       0.138443      -0.085876      -0.027258       0.113134              9.337199       8.963443       4.209550      -1.340274      13.655096       0.840517       5.393058           0.000001
          198              C       1.705766      14.900681      -0.010274      -0.141929      44.729728 0.50542408E+03  0.12228881E+05                                10.816882                            7.416398       0.096549       2.018433                    0.999021      28.937546      81.970485       0.620317       0.408095      -1.079173      -0.027631       0.001716      -0.001815       0.027744       0.009881      -0.009550      -0.011331       0.039029       0.022075      -0.027957       0.001631       0.026326             13.747014      14.925140       3.923969      -1.264552      20.528580       1.563491       5.787322           0.000001
          199              C      -1.761641      11.722200       8.755594      -0.081587      39.194455 0.49903057E+03  0.12132637E+05                                10.004490                            7.441397      -0.020233       1.952187                    0.999518      30.310245      88.348558       0.605431       0.416115      -1.065366       0.024837      -0.034847      -0.007895       0.043515      -0.019289      -0.002770      -0.003745      -0.021872       0.052971      -0.031376       0.012713       0.018663             11.786956      14.415026       2.542806      -1.200855      15.394361       1.278305       5.551480           0.000000
          200              C      -1.868773       7.166895      16.890290       0.297546      33.032434 0.37226286E+03  0.84316331E+04                                 9.200762                            6.621785      -0.227872       1.943710                    0.998992      25.442161      72.147531       0.612227       0.441704      -1.047046       0.076249      -0.007985      -0.020387       0.079330      -0.001580      -0.013667       0.017292       0.078779      -0.036357      -0.043340      -0.005554       0.048895             11.037362      13.729227       0.860183      -1.187143      14.502890       1.447687       4.879968           0.000001
          201              C       0.441933       3.451999      15.153109       0.612947      23.593170 0.26073951E+03  0.54505354E+04                                 7.695245                            5.763588       0.033938       2.074460                    0.999410      22.202678      62.254685       0.613287       0.477761      -1.017689       0.017344      -0.024523       0.037538       0.048076       0.078044      -0.034446       0.001944      -0.052410      -0.175573      -0.085986      -0.027657       0.113643              9.310863       8.897347      -2.786306       3.454355       5.941991      -2.064720      13.093251           0.000001
          202              C       1.701509      -5.256666      13.946929      -0.146161      44.903198 0.50834808E+03  0.12318044E+05                                10.844229                            7.438081       0.090507       2.015943                    0.998982      29.015531      82.267404       0.619346       0.408124      -1.079096      -0.027257      -0.002889      -0.001498       0.027451      -0.014124       0.007250       0.002033       0.006016      -0.075963      -0.027157      -0.000312       0.027469             13.774526      14.951339      -2.574380       3.201211       6.619673      -3.696451      19.752565           0.000000
          203              C      -1.765256       4.066679      14.062342      -0.079961      39.148290 0.49757908E+03  0.12089548E+05                                 9.995975                            7.429391      -0.022730       1.951470                    0.999562      30.299061      88.311480       0.606014       0.415983      -1.065361       0.024805       0.005880      -0.036061       0.044162       0.004155      -0.018700       0.002318      -0.039197       0.005962      -0.031597       0.012541       0.019056             11.786389      14.413027      -2.032247       1.984542       5.947444      -2.311071      14.998696           0.000000
          204              C      -1.866992      13.287617      12.675166       0.298758      33.134543 0.37469174E+03  0.85004533E+04                                 9.220455                            6.644048      -0.195987       1.950467                    0.998792      25.491072      72.344941       0.611104       0.441797      -1.046992       0.073553      -0.015955      -0.014911       0.076727      -0.011923      -0.006693       0.014146       0.075726      -0.045383      -0.039338      -0.009170       0.048508             11.048669      13.778557      -1.440659       0.339190       5.139941      -2.070501      14.227509           0.000001
          205              C      -0.755086      11.256485      -0.020548       0.605682      24.326991 0.26355014E+03  0.55188945E+04                                 7.849630                            5.787136      -0.013476       2.058016                    0.999378      22.211389      62.142582       0.613793       0.476536      -1.019299      -0.029460      -0.047898       0.003733       0.056357      -0.061665       0.059993      -0.040631       0.047082       0.160408      -0.092743      -0.026430       0.119173              9.657556       9.948797       4.989236      -1.246838      13.690512       0.744490       5.333360           0.000001
          206              C      -1.986601       9.286324       8.559187      -0.010887      41.487538 0.45184313E+03  0.10639322E+05                                10.328287                            7.023067      -0.033529       1.984480                    0.999037      27.622259      77.399270       0.635452       0.409352      -1.077444       0.029600       0.031776       0.006907       0.043972       0.006475      -0.005529      -0.002199      -0.004157       0.065821      -0.018034      -0.005081       0.023115             13.245390      15.003385       5.031858      -1.070011      19.266650       1.231707       5.466136           0.000000
          207              C      -2.670093       6.003001      16.903304      -0.205835      42.569681 0.54644200E+03  0.13587857E+05                                10.547570                            7.785698      -0.113844       1.922073                    0.999159      31.572855      93.018008       0.592130       0.415989      -1.065631      -0.026166       0.006085      -0.007107       0.027788      -0.032672      -0.008296      -0.006793       0.004623       0.056521      -0.043972       0.020029       0.023944             12.523752      16.534920       3.375504      -1.454261      15.302402       1.132952       5.733934           0.000001
          208              C      -2.549486      10.552258       8.789499      -0.131013      40.415941 0.50930816E+03  0.12440152E+05                                10.162417                            7.481010       0.046274       1.970327                    0.999806      30.803936      89.863472       0.608541       0.412070      -1.068453       0.042585      -0.003282       0.005218       0.043029      -0.008841      -0.010417      -0.001750       0.044597      -0.024600      -0.021122      -0.009509       0.030631             12.032396      13.080444       2.089914      -0.870613      17.601030       1.686429       5.415715           0.000000
          209              C       7.265499      -3.977547      10.536268       0.606228      24.376458 0.26392283E+03  0.55288597E+04                                 7.860100                            5.791115      -0.016306       2.056571                    0.999401      22.232440      62.221280       0.613577       0.476517      -1.019270      -0.031046       0.020738      -0.042794       0.056791       0.076245      -0.036553       0.004598      -0.075438      -0.192312      -0.093151      -0.025308       0.118460              9.674237       9.978212      -2.888282       4.226211       5.836347      -2.204791      13.208153           0.000001
          210              C       6.039412       4.747920      11.717790      -0.009995      41.545244 0.45258176E+03  0.10660486E+05                                10.333297                            7.025100      -0.034466       1.983440                    0.999027      27.652676      77.484434       0.635897       0.408921      -1.077787       0.030808      -0.005547       0.032458       0.045094      -0.008404       0.003779       0.008400      -0.031002      -0.016425      -0.017869      -0.004435       0.022305             13.253840      14.993353      -2.769672       4.339390       6.366032      -3.622234      18.402135           0.000001
          211              C       5.357955      13.710829      11.589364      -0.209400      42.802273 0.55086229E+03  0.13724908E+05                                10.587087                            7.818335      -0.127916       1.917212                    0.999119      31.662665      93.364230       0.590776       0.416118      -1.065586      -0.025407      -0.008211       0.005312       0.027225       0.003992      -0.033548       0.003590      -0.018745      -0.027910      -0.041157       0.014525       0.026632             12.561372      16.583927      -2.577704       2.660791       6.202455      -2.302680      14.897733           0.000001
          212              C       5.476232       4.515771      12.981677      -0.136254      40.592652 0.51114917E+03  0.12498800E+05                                10.189357                            7.492750       0.039773       1.967165                    0.999802      30.910799      90.281533       0.608162       0.411876      -1.068373       0.041963       0.007381      -0.000712       0.042613      -0.007998      -0.012088       0.002056       0.036032      -0.056692      -0.021860      -0.010243       0.032104             12.072988      13.101875      -1.576832       1.674721       5.844438      -2.774502      17.272650           0.000000
          213              C       8.483630      12.949584       8.562098       0.611509      23.687305 0.26179093E+03  0.54768819E+04                                 7.711211                            5.772041       0.037050       2.074606                    0.999458      22.226746      62.304616       0.613468       0.477239      -1.018179       0.017403       0.043841      -0.009666       0.048149      -0.058397       0.060155      -0.036336       0.045257       0.138442      -0.085876      -0.027258       0.113133              9.337188       8.963434       4.209536      -1.340282      13.655071       0.840511       5.393058           0.000001
          214              C       9.733266      14.900681      -0.010274      -0.141927      44.729441 0.50541935E+03  0.12228730E+05                                10.816819                            7.416349       0.096565       2.018440                    0.999021      28.937391      81.969759       0.620322       0.408094      -1.079175      -0.027631       0.001715      -0.001815       0.027743       0.009880      -0.009551      -0.011334       0.039035       0.022083      -0.027962       0.001633       0.026329             13.746946      14.925011       3.923950      -1.264563      20.528526       1.563492       5.787300           0.000000
          215              C       6.265859      11.722200       8.755594      -0.081586      39.194342 0.49903056E+03  0.12132640E+05                                10.004478                            7.441401      -0.020239       1.952185                    0.999518      30.310260      88.348670       0.605431       0.416115      -1.065365       0.024837      -0.034845      -0.007896       0.043513      -0.019289      -0.002771      -0.003744      -0.021869       0.052969      -0.031375       0.012713       0.018662             11.786919      14.415039       2.542767      -1.200882      15.394245       1.278265       5.551472           0.000000
          216              C       6.158727       7.166895      16.890290       0.297544      33.032490 0.37226320E+03  0.84316401E+04                                 9.200764                            6.621782      -0.227869       1.943711                    0.998992      25.442169      72.147482       0.612228       0.441704      -1.047047       0.076250      -0.007983      -0.020387       0.079331      -0.001577      -0.013668       0.017292       0.078781      -0.036363      -0.043341      -0.005555       0.048897             11.037379      13.729196       0.860196      -1.187147      14.502968       1.447700       4.879972           0.000001
          217              C       8.469433       3.451999      15.153109       0.612863      23.600436 0.26085445E+03  0.54534665E+04                                 7.696575                            5.764675       0.034628       2.074642                    0.999411      22.205124      62.261851       0.613266       0.477730      -1.017719       0.017406      -0.024489       0.037530       0.048075       0.078042      -0.034478       0.001992      -0.052316      -0.175715      -0.086042      -0.027605       0.113647              9.312587       8.898411      -2.786539       3.455091       5.942812      -2.065192      13.096537           0.000001
          218              C       9.729009      -5.256666      13.946929      -0.146114      44.903197 0.50833045E+03  0.12317512E+05                                10.844272                            7.437990       0.090280       2.015877                    0.998982      29.014875      82.265238       0.619345       0.408128      -1.079093      -0.027243      -0.002897      -0.001467       0.027436      -0.014121       0.007265       0.002017       0.006029      -0.075919      -0.027145      -0.000320       0.027465             13.774776      14.951366      -2.574572       3.201497       6.619891      -3.696825      19.753071           0.000000
          219              C       6.262244       4.066679      14.062342      -0.079967      39.149040 0.49759139E+03  0.12089945E+05                                 9.996165                            7.429519      -0.022773       1.951453                    0.999562      30.299512      88.313719       0.606003       0.415987      -1.065357       0.024813       0.005886      -0.036059       0.044165       0.004146      -0.018698       0.002319      -0.039190       0.005994      -0.031593       0.012547       0.019046             11.786632      14.413263      -2.032264       1.984572       5.947542      -2.311155      14.999090           0.000000
          220              C       6.160508      13.287617      12.675166       0.298742      33.134887 0.37469543E+03  0.85005504E+04                                 9.220486                            6.644058      -0.196061       1.950441                    0.998794      25.491193      72.345129       0.611108       0.441794      -1.046994       0.073560      -0.015950      -0.014920       0.076734      -0.011921      -0.006692       0.014144       0.075736      -0.045376      -0.039341      -0.009169       0.048510             11.048736      13.778589      -1.440622       0.339112       5.139975      -2.070568      14.227643           0.000001
          221              C       7.272414      11.256485      -0.020548       0.605732      24.326065 0.26353908E+03  0.55186117E+04                                 7.849461                            5.787045      -0.013566       2.057991                    0.999378      22.210937      62.141275       0.613792       0.476541      -1.019295      -0.029442      -0.047930       0.003710       0.056373      -0.061672       0.059987      -0.040628       0.047073       0.160407      -0.092748      -0.026420       0.119168              9.657239       9.948471       4.988835      -1.246856      13.689936       0.744520       5.333309           0.000001
          222              C       6.040899       9.286324       8.559187      -0.010865      41.487210 0.45185011E+03  0.10639500E+05                                10.328228                            7.023107      -0.033262       1.984569                    0.999034      27.621990      77.397919       0.635454       0.409351      -1.077448       0.029591       0.031780       0.006869       0.043963       0.006479      -0.005530      -0.002146      -0.004139       0.065789      -0.018034      -0.005061       0.023095             13.245283      15.003405       5.031719      -1.070320      19.266319       1.231271       5.466125           0.000001
          223              C       5.357407       6.003001      16.903304      -0.205840      42.569873 0.54644495E+03  0.13587942E+05                                10.547574                            7.785699      -0.113791       1.922085                    0.999160      31.572966      93.018204       0.592132       0.415987      -1.065633      -0.026167       0.006085      -0.007106       0.027789      -0.032677      -0.008299      -0.006791       0.004622       0.056503      -0.043974       0.020023       0.023951             12.523764      16.534875       3.375509      -1.454259      15.302475       1.132978       5.733943           0.000000
          224              C       5.478014      10.552258       8.789499      -0.131022      40.415968 0.50931404E+03  0.12440332E+05                                10.162423                            7.481056       0.046018       1.970245                    0.999806      30.804159      89.864259       0.608539       0.412070      -1.068453       0.042585      -0.003275       0.005214       0.043028      -0.008843      -0.010424      -0.001749       0.044601      -0.024646      -0.021119      -0.009523       0.030642             12.032354      13.080525       2.089915      -0.870617      17.600836       1.686318       5.415700           0.000000
          225              N       3.680721       1.099894       8.136408      -0.645251      40.833081 0.61527259E+03  0.15463057E+05                                 9.505388                            7.636545       0.226779       2.042823                    0.998507      32.437767      90.288731       0.685679       0.355433      -1.129661      -0.090797       0.015027       0.004301       0.092133      -0.001493      -0.001687       0.138145       0.128262      -0.235749      -0.192446       0.088687       0.103759             10.583863      15.476795      -1.301567      -0.874503       9.795448       2.540396       6.479345           0.000001
          226              N       3.684584       7.229561       3.907757      -0.638790      41.299995 0.61743126E+03  0.15535894E+05                                 9.605243                            7.671594       0.199662       2.034476                    0.998383      32.457639      90.493077       0.680996       0.357449      -1.127702      -0.089821      -0.000280       0.015234       0.091104      -0.013041      -0.001200       0.053609       0.287853       0.232199      -0.193772       0.087274       0.106498             10.724214      15.673872      -0.489292      -1.530475       5.095289       0.442348      11.403480           0.000001
          227              N      11.708221       1.099894       8.136408      -0.645252      40.832810 0.61526783E+03  0.15462898E+05                                 9.505323                            7.636500       0.226793       2.042827                    0.998507      32.437690      90.288213       0.685683       0.355431      -1.129662      -0.090794       0.015017       0.004304       0.092128      -0.001493      -0.001688       0.138141       0.128283      -0.235720      -0.192443       0.088678       0.103765             10.583779      15.476659      -1.301569      -0.874505       9.795365       2.540395       6.479312           0.000001
          228              N      11.712084       7.229561       3.907757      -0.638796      41.300647 0.61744226E+03  0.15536244E+05                                 9.605367                            7.671685       0.199738       2.034496                    0.998383      32.457884      90.494057       0.680989       0.357451      -1.127700      -0.089822      -0.000296       0.015240       0.091106      -0.013050      -0.001200       0.053611       0.287856       0.232202      -0.193776       0.087276       0.106501             10.724371      15.674043      -0.489299      -1.530624       5.095346       0.442323      11.403724           0.000001
          229              N       1.608860      10.250266       8.136408      -0.645255      40.832922 0.61527018E+03  0.15462970E+05                                 9.505333                            7.636512       0.226818       2.042833                    0.998508      32.437785      90.288477       0.685683       0.355431      -1.129663      -0.090798       0.015018       0.004305       0.092132      -0.001497      -0.001686       0.138147       0.128284      -0.235716      -0.192448       0.088683       0.103765             10.583793      15.476675      -1.301555      -0.874516       9.795386       2.540391       6.479319           0.000001
          230              N       1.612723      16.379934       3.907757      -0.638798      41.300298 0.61743416E+03  0.15535979E+05                                 9.605270                            7.671596       0.199706       2.034487                    0.998383      32.457771      90.493370       0.680998       0.357447      -1.127704      -0.089825      -0.000288       0.015237       0.091109      -0.013044      -0.001200       0.053614       0.287858       0.232218      -0.193781       0.087282       0.106499             10.724283      15.673983      -0.489298      -1.530521       5.095304       0.442339      11.403563           0.000001
          231              N       9.636360      10.250266       8.136408      -0.645255      40.832981 0.61527205E+03  0.15463032E+05                                 9.505345                            7.636526       0.226792       2.042825                    0.998507      32.437809      90.288653       0.685682       0.355431      -1.129662      -0.090795       0.015018       0.004304       0.092130      -0.001497      -0.001686       0.138145       0.128280      -0.235717      -0.192446       0.088682       0.103763             10.583805      15.476659      -1.301585      -0.874522       9.795418       2.540407       6.479338           0.000001
          232              N       9.640223      16.379934       3.907757      -0.638798      41.300563 0.61743981E+03  0.15536166E+05                                 9.605331                            7.671648       0.199661       2.034472                    0.998383      32.457891      90.494018       0.680993       0.357449      -1.127702      -0.089823      -0.000283       0.015238       0.091107      -0.013044      -0.001201       0.053615       0.287857       0.232213      -0.193779       0.087280       0.106499             10.724334      15.674039      -0.489289      -1.530546       5.095326       0.442333      11.403637           0.000001
          233              N       1.608860      -2.128984      16.698164      -0.645257      40.833279 0.61527725E+03  0.15463201E+05                                 9.505409                            7.636566       0.226797       2.042826                    0.998507      32.437899      90.289123       0.685679       0.355432      -1.129661      -0.090801       0.015025       0.004308       0.092137      -0.001498      -0.001682       0.138153       0.128251      -0.235751      -0.192452       0.088698       0.103755             10.583898      15.476843      -1.301599      -0.874543       9.795464       2.540425       6.479387           0.000001
          234              N       1.612723       4.000684      12.469513      -0.638807      41.300394 0.61744132E+03  0.15536219E+05                                 9.605304                            7.671649       0.199604       2.034452                    0.998382      32.458063      90.494634       0.680994       0.357448      -1.127702      -0.089832      -0.000270       0.015234       0.091115      -0.013032      -0.001200       0.053620       0.287874       0.232253      -0.193794       0.087295       0.106499             10.724275      15.674120      -0.489250      -1.530562       5.095302       0.442443      11.403405           0.000001
          235              N       9.636360      -2.128984      16.698164      -0.645252      40.833026 0.61527183E+03  0.15463029E+05                                 9.505370                            7.636533       0.226769       2.042819                    0.998507      32.437778      90.288663       0.685681       0.355432      -1.129661      -0.090794       0.015016       0.004309       0.092128      -0.001494      -0.001688       0.138142       0.128281      -0.235711      -0.192442       0.088680       0.103763             10.583836      15.476714      -1.301576      -0.874505       9.795455       2.540406       6.479340           0.000001
          236              N       9.640223       4.000684      12.469513      -0.638796      41.300163 0.61743346E+03  0.15535960E+05                                 9.605260                            7.671600       0.199694       2.034484                    0.998383      32.457738      90.493335       0.680997       0.357448      -1.127703      -0.089823      -0.000287       0.015236       0.091107      -0.013044      -0.001202       0.053614       0.287856       0.232206      -0.193777       0.087278       0.106499             10.724247      15.673950      -0.489286      -1.530596       5.095299       0.442333      11.403493           0.000001
          237              N      -0.463001       7.021389      16.698164      -0.645250      40.832840 0.61526836E+03  0.15462917E+05                                 9.505332                            7.636514       0.226785       2.042825                    0.998507      32.437705      90.288319       0.685681       0.355432      -1.129662      -0.090794       0.015015       0.004306       0.092127      -0.001494      -0.001686       0.138139       0.128287      -0.235715      -0.192441       0.088676       0.103765             10.583781      15.476605      -1.301577      -0.874519       9.795400       2.540408       6.479337           0.000001
          238              N      -0.459138      13.151056      12.469513      -0.638784      41.300627 0.61743856E+03  0.15536132E+05                                 9.605390                            7.671689       0.199649       2.034474                    0.998382      32.457639      90.493395       0.680985       0.357453      -1.127698      -0.089818      -0.000303       0.015244       0.091102      -0.013053      -0.001201       0.053600       0.287838       0.232181      -0.193761       0.087265       0.106496             10.724423      15.674022      -0.489345      -1.530498       5.095372       0.442267      11.403876           0.000001
          239              N       7.564499       7.021389      16.698164      -0.645253      40.832771 0.61526757E+03  0.15462885E+05                                 9.505303                            7.636494       0.226824       2.042837                    0.998507      32.437670      90.288047       0.685684       0.355431      -1.129663      -0.090795       0.015020       0.004305       0.092130      -0.001496      -0.001686       0.138145       0.128276      -0.235730      -0.192446       0.088683       0.103763             10.583758      15.476538      -1.301590      -0.874528       9.795429       2.540399       6.479308           0.000001
          240              N       7.568362      13.151056      12.469513      -0.638793      41.300105 0.61743106E+03  0.15535887E+05                                 9.605257                            7.671588       0.199690       2.034485                    0.998383      32.457661      90.493138       0.680997       0.357448      -1.127702      -0.089824      -0.000286       0.015239       0.091108      -0.013046      -0.001199       0.053608       0.287853       0.232221      -0.193776       0.087281       0.106495             10.724254      15.673895      -0.489290      -1.530527       5.095298       0.442338      11.403569           0.000001
          241              O      -0.389212       8.140394       0.784086      -0.556071      33.419163 0.51980655E+03  0.12346375E+05                                 8.130887                            6.944747       0.581959       2.247621                    0.998844      26.784713      69.163232       0.741150       0.347938      -1.152087       0.001199       0.007374       0.011698       0.013881       0.056015      -0.019364       0.017335      -0.066866       0.186830      -0.100344       0.033202       0.067142              9.140946       7.792857      -1.416836       2.015392       6.452188      -1.107924      13.177792           0.000001
          242              O       3.593501       6.014601       6.457276      -0.555400      31.272375 0.48154997E+03  0.11261492E+05                                 7.837373                            6.722496       0.404766       2.186403                    0.998538      26.960949      69.893645       0.744219       0.351926      -1.144699      -0.018044      -0.006296      -0.006594       0.020217      -0.014521       0.017805      -0.017219       0.008423      -0.320070      -0.110136       0.038283       0.071853              8.744869       9.779564      -2.840371       2.588108       7.118082      -2.214641       9.336960           0.000001
          243              O       4.208787       8.049063       0.658913      -0.580968      36.227490 0.57029948E+03  0.13880306E+05                                 8.640052                            7.319792       0.416149       2.183259                    0.997974      27.557057      72.320513       0.714306       0.352311      -1.147087      -0.006433      -0.011492      -0.021458       0.025177      -0.043900       0.047973       0.036859      -0.098509       0.055834      -0.103272       0.035078       0.068194              9.792290       7.845301       2.269756      -0.959922      14.213685       1.310579       7.317885           0.000000
          244              O       0.225995       2.029312       0.642645      -0.572576      32.080925 0.49795415E+03  0.11754439E+05                                 7.990055                            6.852926       0.372237       2.166189                    0.998246      27.525752      71.919352       0.733668       0.353667      -1.142180       0.020681       0.004217      -0.001511       0.021160       0.020399      -0.009092      -0.065143       0.137004       0.084750      -0.114025       0.040212       0.073813              8.928746      10.966045       3.525792      -1.762834       9.858860      -0.908666       5.961334           0.000001
          245              O       4.201835      -2.188843       7.775616      -0.579170      36.115903 0.57047528E+03  0.13886705E+05                                 8.623411                            7.322965       0.391288       2.175108                    0.998029      27.552658      72.332355       0.713798       0.352508      -1.146840      -0.006055      -0.015582      -0.015907       0.023076       0.060925      -0.024365       0.020453      -0.047295       0.184849      -0.102280       0.034269       0.068011              9.753107       7.891762      -1.768046       1.781895       7.353858      -1.180472      14.013700           0.000000
          246              O       0.208044      -0.116507       2.135473      -0.574103      32.080869 0.49858284E+03  0.11772118E+05                                 7.989576                            6.857078       0.379541       2.168441                    0.998248      27.532694      71.928703       0.733528       0.353649      -1.142279       0.020565      -0.001480       0.003325       0.020884      -0.016475       0.017843      -0.012403      -0.001583      -0.332771      -0.113492       0.039084       0.074408              8.921383      10.980334      -2.821315       2.633949       6.970518      -1.955569       8.813296           0.000001
          247              O      -0.389154      -2.142804       7.867055      -0.557897      33.379403 0.52073828E+03  0.12371688E+05                                 8.119477                            6.947651       0.598807       2.252645                    0.998773      26.800925      69.170955       0.741667       0.347606      -1.152582       0.001607       0.008027       0.012414       0.014870      -0.038092       0.045193       0.033357      -0.106641       0.056427      -0.099335       0.031948       0.067387              9.115230       7.800608       2.390877      -0.657626      12.932834       1.350618       6.612248           0.000001
          248              O       3.625316       3.891655       7.915172      -0.552466      31.052270 0.47948250E+03  0.11198792E+05                                 7.791923                            6.702468       0.404334       2.185431                    0.998789      26.932865      69.729433       0.746414       0.351340      -1.145410      -0.016102      -0.003248      -0.008033       0.018286       0.024719      -0.007268      -0.063376       0.136341       0.059687      -0.111374       0.037764       0.073611              8.673953       9.775981       3.322586      -1.666946      10.435658      -0.821405       5.810220           0.000001
          249              O       7.638044       8.140512       0.784257      -0.556158      33.423686 0.51981891E+03  0.12346879E+05                                 8.131813                            6.944994       0.581567       2.247475                    0.998836      26.786247      69.170294       0.741102       0.347955      -1.152061       0.001220       0.007345       0.011977       0.014102       0.056146      -0.019452       0.017432      -0.066994       0.186432      -0.100463       0.033394       0.067069              9.142377       7.792137      -1.416356       2.016085       6.452308      -1.108671      13.182685           0.000001
          250              O      11.621042       6.014665       6.457105      -0.555251      31.264926 0.48146390E+03  0.11258915E+05                                 7.836037                            6.721840       0.405209       2.186553                    0.998536      26.958807      69.885094       0.744268       0.351920      -1.144710      -0.018038      -0.006296      -0.006583       0.020208      -0.014621       0.017801      -0.017295       0.008534      -0.320223      -0.110198       0.038200       0.071997              8.742961       9.776862      -2.839141       2.585918       7.116716      -2.213717       9.335304           0.000001
          251              O      12.236287       8.049063       0.658913      -0.580982      36.226839 0.57028825E+03  0.13879941E+05                                 8.639862                            7.319647       0.416140       2.183256                    0.997971      27.557041      72.319825       0.714325       0.352304      -1.147095      -0.006456      -0.011516      -0.021449       0.025187      -0.043890       0.047969       0.036853      -0.098518       0.055817      -0.103263       0.035071       0.068191              9.792109       7.845446       2.269918      -0.960107      14.213152       1.310333       7.317728           0.000000
          252              O       8.253495       2.029312       0.642645      -0.572574      32.081339 0.49795218E+03  0.11754379E+05                                 7.990117                            6.852910       0.372085       2.166142                    0.998246      27.525687      71.919106       0.733669       0.353666      -1.142180       0.020641       0.004242      -0.001494       0.021125       0.020395      -0.009084      -0.065140       0.136983       0.084757      -0.114015       0.040215       0.073800              8.928872      10.966049       3.525950      -1.762880       9.859130      -0.908703       5.961437           0.000001
          253              O      12.229335      -2.188843       7.775616      -0.579172      36.115871 0.57047522E+03  0.13886702E+05                                 8.623401                            7.322961       0.391297       2.175110                    0.998029      27.552670      72.332358       0.713799       0.352507      -1.146841      -0.006054      -0.015583      -0.015907       0.023076       0.060926      -0.024365       0.020453      -0.047296       0.184850      -0.102280       0.034269       0.068012              9.753082       7.891743      -1.768038       1.781878       7.353839      -1.180461      14.013664           0.000000
          254              O       8.235544      -0.116507       2.135473      -0.574080      32.081032 0.49856760E+03  0.11771663E+05                                 7.989603                            6.856972       0.379423       2.168416                    0.998244      27.532210      71.927060       0.733534       0.353649      -1.142280       0.020521      -0.001463       0.003373       0.020847      -0.016477       0.017832      -0.012395      -0.001594      -0.332755      -0.113484       0.039079       0.074405              8.921499      10.980441      -2.821459       2.634169       6.970630      -1.955700       8.813426           0.000001
          255              O       7.638346      -2.142804       7.867055      -0.557896      33.379353 0.52073718E+03  0.12371655E+05                                 8.119468                            6.947643       0.598810       2.252647                    0.998773      26.800902      69.170865       0.741668       0.347606      -1.152582       0.001607       0.008026       0.012414       0.014870      -0.038093       0.045193       0.033358      -0.106641       0.056428      -0.099336       0.031948       0.067388              9.115225       7.800607       2.390869      -0.657625      12.932826       1.350621       6.612242           0.000001
          256              O      11.652816       3.891655       7.915172      -0.552315      31.046209 0.47936110E+03  0.11195279E+05                                 7.790950                            6.701647       0.403802       2.185318                    0.998789      26.930005      69.720570       0.746453       0.351343      -1.145405      -0.016097      -0.003164      -0.008039       0.018269       0.024761      -0.007310      -0.063389       0.136265       0.059432      -0.111340       0.037678       0.073661              8.672839       9.774806       3.322237      -1.666422      10.434347      -0.820741       5.809364           0.000001
          257              O      -2.461115      17.290949       0.784086      -0.556192      33.425918 0.51991224E+03  0.12349606E+05                                 8.132211                            6.945626       0.581694       2.247517                    0.998842      26.787016      69.172898       0.741070       0.347956      -1.152064       0.001297       0.007355       0.011782       0.013949       0.056044      -0.019364       0.017400      -0.066906       0.186549      -0.100345       0.033262       0.067083              9.142722       7.794274      -1.417000       2.016283       6.453035      -1.108954      13.180857           0.000001
          258              O       1.521640      15.164973       6.457276      -0.555344      31.270919 0.48153033E+03  0.11260891E+05                                 7.837104                            6.722339       0.405178       2.186540                    0.998539      26.960229      69.890784       0.744232       0.351924      -1.144703      -0.018044      -0.006297      -0.006558       0.020205      -0.014539       0.017791      -0.017263       0.008401      -0.320036      -0.110131       0.038264       0.071867              8.744536       9.778979      -2.840265       2.587586       7.118227      -2.214664       9.336403           0.000001
          259              O       2.136926      17.199436       0.658913      -0.580969      36.226295 0.57027292E+03  0.13879464E+05                                 8.639738                            7.319515       0.416018       2.183220                    0.997968      27.556783      72.318704       0.714337       0.352300      -1.147099      -0.006473      -0.011515      -0.021443       0.025185      -0.043892       0.047974       0.036864      -0.098535       0.055790      -0.103273       0.035067       0.068207              9.791992       7.845486       2.269960      -0.960196      14.212895       1.310229       7.317594           0.000001
          260              O      -1.845866      11.179684       0.642645      -0.572496      32.079137 0.49789765E+03  0.11752845E+05                                 7.989884                            6.852663       0.372297       2.166207                    0.998245      27.524751      71.917393       0.733657       0.353680      -1.142162       0.020680       0.004242      -0.001517       0.021165       0.020377      -0.009053      -0.065136       0.136955       0.084826      -0.114005       0.040245       0.073760              8.928549      10.966279       3.525534      -1.762842       9.858278      -0.908481       5.961090           0.000001
          261              O       2.129974       6.961530       7.775616      -0.579168      36.113145 0.57042765E+03  0.13885193E+05                                 8.622795                            7.322518       0.391417       2.175152                    0.998031      27.551965      72.328541       0.713844       0.352494      -1.146857      -0.006074      -0.015586      -0.015904       0.023081       0.060929      -0.024365       0.020457      -0.047302       0.184837      -0.102284       0.034275       0.068009              9.752304       7.891159      -1.767857       1.781569       7.353259      -1.180232      14.012496           0.000000
          262              O      -1.863817       9.033866       2.135473      -0.574072      32.080745 0.49857390E+03  0.11771861E+05                                 7.989586                            6.857044       0.379525       2.168439                    0.998248      27.532412      71.927954       0.733525       0.353652      -1.142276       0.020560      -0.001498       0.003342       0.020884      -0.016472       0.017831      -0.012409      -0.001580      -0.332763      -0.113488       0.039085       0.074403              8.921416      10.980315      -2.821382       2.634052       6.970665      -1.955654       8.813269           0.000001
          263              O      -2.461015       7.007569       7.867055      -0.557794      33.377549 0.52071368E+03  0.12371000E+05                                 8.119345                            6.947625       0.598325       2.252498                    0.998777      26.800187      69.169544       0.741643       0.347620      -1.152566       0.001579       0.007962       0.012400       0.014820      -0.038045       0.045181       0.033404      -0.106778       0.056298      -0.099345       0.031867       0.067477              9.115044       7.800877       2.390886      -0.657747      12.932052       1.350502       6.612203           0.000001
          264              O       1.553455      13.042028       7.915172      -0.552387      31.047961 0.47938612E+03  0.11195988E+05                                 7.791186                            6.701775       0.403912       2.185351                    0.998786      26.930490      69.721769       0.746455       0.351338      -1.145411      -0.016109      -0.003209      -0.008039       0.018287       0.024754      -0.007288      -0.063386       0.136353       0.059545      -0.111382       0.037725       0.073657              8.673140       9.775405       3.322555      -1.666650      10.434494      -0.821003       5.809522           0.000001
          265              O       5.566587      17.290766       0.784086      -0.556180      33.428308 0.52001611E+03  0.12352698E+05                                 8.132754                            6.946460       0.581577       2.247477                    0.998847      26.788245      69.177974       0.741002       0.347970      -1.152052       0.001319       0.007374       0.011592       0.013802       0.055960      -0.019408       0.017339      -0.067005       0.186906      -0.100356       0.033180       0.067176              9.143021       7.795653      -1.417743       2.015646       6.453800      -1.108262      13.179612           0.000001
          266              O       9.549140      15.164973       6.457276      -0.555343      31.270933 0.48153084E+03  0.11260906E+05                                 7.837108                            6.722344       0.405174       2.186539                    0.998539      26.960231      69.890808       0.744232       0.351924      -1.144703      -0.018044      -0.006297      -0.006558       0.020205      -0.014539       0.017791      -0.017263       0.008401      -0.320038      -0.110131       0.038265       0.071866              8.744532       9.778969      -2.840262       2.587578       7.118225      -2.214663       9.336401           0.000001
          267              O      10.164426      17.199436       0.658913      -0.580969      36.226378 0.57028131E+03  0.13879732E+05                                 8.639804                            7.319613       0.416123       2.183255                    0.997971      27.556836      72.319228       0.714325       0.352305      -1.147094      -0.006466      -0.011511      -0.021445       0.025183      -0.043896       0.047978       0.036858      -0.098519       0.055815      -0.103274       0.035078       0.068196              9.792034       7.845459       2.269900      -0.960173      14.212962       1.310284       7.317681           0.000001
          268              O       6.181634      11.179684       0.642645      -0.572466      32.078457 0.49788848E+03  0.11752579E+05                                 7.989807                            6.852631       0.372137       2.166163                    0.998244      27.524395      71.916407       0.733654       0.353683      -1.142159       0.020655       0.004224      -0.001506       0.021136       0.020365      -0.009052      -0.065141       0.136971       0.084840      -0.114015       0.040257       0.073759              8.928401      10.966319       3.525425      -1.762924       9.857793      -0.908598       5.961092           0.000001
          269              O      10.157474       6.961530       7.775616      -0.579145      36.115316 0.57044879E+03  0.13885877E+05                                 8.623254                            7.322736       0.391600       2.175209                    0.998038      27.552174      72.330238       0.713819       0.352502      -1.146847      -0.006064      -0.015573      -0.015902       0.023069       0.060917      -0.024370       0.020457      -0.047298       0.184908      -0.102284       0.034252       0.068032              9.753011       7.891626      -1.768021       1.782024       7.353680      -1.180618      14.013727           0.000000
          270              O       6.163683       9.033866       2.135473      -0.574152      32.083288 0.49863457E+03  0.11773657E+05                                 7.990003                            6.857460       0.379646       2.168446                    0.998253      27.533887      71.933042       0.733503       0.353651      -1.142276       0.020586      -0.001524       0.003298       0.020904      -0.016495       0.017847      -0.012423      -0.001542      -0.332888      -0.113533       0.039083       0.074450              8.921775      10.981041      -2.821603       2.633782       6.971056      -1.955564       8.813228           0.000001
          271              O       5.566443       7.007504       7.867226      -0.557911      33.382399 0.52077636E+03  0.12372914E+05                                 8.120152                            6.948048       0.599343       2.252761                    0.998775      26.801838      69.175952       0.741617       0.347621      -1.152561       0.001608       0.008182       0.012543       0.015062      -0.038171       0.045112       0.033425      -0.106779       0.056594      -0.099395       0.031888       0.067507              9.116134       7.801573       2.391703      -0.657327      12.934472       1.351048       6.612356           0.000001
          272              O       9.580955      13.042028       7.915172      -0.552387      31.047972 0.47938646E+03  0.11195998E+05                                 7.791189                            6.701779       0.403912       2.185352                    0.998786      26.930490      69.721782       0.746455       0.351338      -1.145411      -0.016109      -0.003209      -0.008040       0.018288       0.024754      -0.007287      -0.063386       0.136353       0.059545      -0.111381       0.037725       0.073657              8.673140       9.775401       3.322550      -1.666655      10.434495      -0.821006       5.809524           0.000001
          273              O      -2.461073       4.911516       9.345842      -0.556067      33.418265 0.51980645E+03  0.12346370E+05                                 8.130726                            6.944739       0.582219       2.247695                    0.998842      26.784890      69.163641       0.741152       0.347938      -1.152088       0.001225       0.007365       0.011685       0.013866       0.056023      -0.019378       0.017320      -0.066886       0.186853      -0.100361       0.033217       0.067145              9.140657       7.793105      -1.416939       2.015248       6.452078      -1.107723      13.176788           0.000001
          274              O       1.521396       2.785842      15.019204      -0.555414      31.274736 0.48153162E+03  0.11261034E+05                                 7.837875                            6.722470       0.404940       2.186454                    0.998533      26.961380      69.896263       0.744198       0.351936      -1.144682      -0.018215      -0.006182      -0.006620       0.020343      -0.014516       0.017754      -0.017199       0.008116      -0.320549      -0.110277       0.038405       0.071872              8.745725       9.781843      -2.841851       2.589073       7.119104      -2.215121       9.336229           0.000001
          275              O       2.136926       4.820186       9.220669      -0.580992      36.227852 0.57030245E+03  0.13880391E+05                                 8.640083                            7.319781       0.416165       2.183265                    0.997970      27.557230      72.320902       0.714311       0.352308      -1.147090      -0.006447      -0.011519      -0.021456       0.025192      -0.043888       0.047968       0.036856      -0.098510       0.055802      -0.103258       0.035067       0.068191              9.792389       7.845557       2.270016      -0.960107      14.213678       1.310403       7.317932           0.000001
          276              O      -1.845866      -1.199566       9.204401      -0.572581      32.081385 0.49795612E+03  0.11754495E+05                                 7.990133                            6.852944       0.372098       2.166145                    0.998247      27.525786      71.919425       0.733666       0.353667      -1.142180       0.020644       0.004231      -0.001502       0.021127       0.020379      -0.009082      -0.065136       0.136968       0.084766      -0.114003       0.040218       0.073786              8.928863      10.966191       3.525941      -1.762932       9.858954      -0.908775       5.961445           0.000001
          277              O       2.129974      -5.417720      16.337372      -0.579159      36.115038 0.57044775E+03  0.13885836E+05                                 8.623187                            7.322711       0.391558       2.175201                    0.998036      27.552134      72.329934       0.713823       0.352500      -1.146849      -0.006087      -0.015549      -0.015852       0.023024       0.060920      -0.024369       0.020452      -0.047296       0.184799      -0.102269       0.034272       0.067996              9.752922       7.891618      -1.768013       1.782059       7.353645      -1.180718      14.013502           0.000000
          278              O      -1.863817      -3.345384      10.697229      -0.574103      32.081033 0.49858650E+03  0.11772226E+05                                 7.989601                            6.857103       0.379522       2.168430                    0.998248      27.532816      71.929101       0.733527       0.353649      -1.142279       0.020562      -0.001483       0.003333       0.020883      -0.016473       0.017843      -0.012399      -0.001589      -0.332789      -0.113497       0.039089       0.074409              8.921386      10.980358      -2.821323       2.633911       6.970548      -1.955547       8.813251           0.000001
          279              O      -2.461057      -5.371746      16.428982      -0.557797      33.376795 0.52066912E+03  0.12369655E+05                                 8.119109                            6.947227       0.598878       2.252663                    0.998776      26.799610      69.166849       0.741682       0.347610      -1.152577       0.001568       0.008090       0.012485       0.014960      -0.038144       0.045197       0.033412      -0.106787       0.056415      -0.099425       0.031930       0.067495              9.114935       7.800152       2.390845      -0.657277      12.933183       1.350437       6.611469           0.000001
          280              O       1.553455       0.662778      16.476928      -0.552614      31.055266 0.47952570E+03  0.11200029E+05                                 7.792338                            6.702702       0.404629       2.185520                    0.998784      26.934027      69.732661       0.746414       0.351333      -1.145418      -0.016142      -0.003340      -0.008018       0.018331       0.024670      -0.007234      -0.063363       0.136487       0.059811      -0.111425       0.037840       0.073585              8.674461       9.777295       3.323213      -1.667022      10.435661      -0.821399       5.810427           0.000001
          281              O       5.566427       4.911516       9.345842      -0.556159      33.422806 0.51989487E+03  0.12348969E+05                                 8.131466                            6.945337       0.582092       2.247617                    0.998838      26.786664      69.169140       0.741120       0.347938      -1.152090       0.001225       0.007373       0.011716       0.013897       0.055991      -0.019389       0.017291      -0.066910       0.186700      -0.100314       0.033227       0.067087              9.141571       7.793174      -1.417009       2.015111       6.452964      -1.108260      13.178576           0.000001
          282              O       9.549140       2.785723      15.019032      -0.555341      31.270647 0.48153021E+03  0.11260888E+05                                 7.837053                            6.722338       0.405043       2.186496                    0.998538      26.960240      69.890814       0.744232       0.351924      -1.144703      -0.018043      -0.006302      -0.006553       0.020204      -0.014546       0.017795      -0.017257       0.008390      -0.320025      -0.110127       0.038257       0.071870              8.744418       9.778823      -2.840297       2.587462       7.118161      -2.214639       9.336271           0.000001
          283              O      10.164426       4.820186       9.220669      -0.580965      36.226410 0.57027624E+03  0.13879576E+05                                 8.639791                            7.319560       0.415992       2.183213                    0.997968      27.556794      72.318993       0.714331       0.352303      -1.147096      -0.006467      -0.011512      -0.021445       0.025184      -0.043893       0.047975       0.036864      -0.098532       0.055799      -0.103274       0.035069       0.068206              9.792066       7.845561       2.270018      -0.960168      14.213011       1.310228       7.317626           0.000001
          284              O       6.181634      -1.199566       9.204401      -0.572579      32.081417 0.49795643E+03  0.11754504E+05                                 7.990140                            6.852948       0.372092       2.166143                    0.998247      27.525777      71.919417       0.733666       0.353667      -1.142180       0.020644       0.004230      -0.001503       0.021126       0.020379      -0.009082      -0.065136       0.136969       0.084767      -0.114004       0.040218       0.073786              8.928880      10.966208       3.525947      -1.762925       9.858979      -0.908776       5.961452           0.000001
          285              O      10.157474      -5.417720      16.337372      -0.579162      36.115199 0.57046381E+03  0.13886346E+05                                 8.623271                            7.322866       0.391262       2.175101                    0.998031      27.552450      72.331431       0.713807       0.352505      -1.146843      -0.006057      -0.015581      -0.015900       0.023071       0.060928      -0.024370       0.020456      -0.047291       0.184855      -0.102285       0.034270       0.068015              9.752941       7.891644      -1.768058       1.781856       7.353751      -1.180440      14.013428           0.000000
          286              O       6.163683      -3.345384      10.697229      -0.574105      32.081225 0.49858952E+03  0.11772317E+05                                 7.989637                            6.857127       0.379510       2.168425                    0.998248      27.532879      71.929359       0.733525       0.353649      -1.142279       0.020561      -0.001484       0.003333       0.020883      -0.016473       0.017844      -0.012400      -0.001590      -0.332790      -0.113498       0.039089       0.074409              8.921441      10.980422      -2.821342       2.633935       6.970586      -1.955566       8.813316           0.000001
          287              O       5.566485      -5.371681      16.428811      -0.557769      33.376867 0.52070023E+03  0.12370598E+05                                 8.119258                            6.947559       0.598194       2.252472                    0.998776      26.799656      69.167904       0.741643       0.347623      -1.152565       0.001572       0.007948       0.012396       0.014809      -0.038042       0.045194       0.033405      -0.106788       0.056316      -0.099357       0.031877       0.067480              9.114952       7.800769       2.390858      -0.657587      12.931922       1.350585       6.612165           0.000001
          288              O       9.580955       0.662778      16.476928      -0.552382      31.048709 0.47939745E+03  0.11196329E+05                                 7.791338                            6.701876       0.403802       2.185311                    0.998787      26.930708      69.722782       0.746445       0.351341      -1.145408      -0.016102      -0.003210      -0.008038       0.018280       0.024754      -0.007290      -0.063388       0.136354       0.059553      -0.111384       0.037724       0.073660              8.673335       9.775602       3.322670      -1.666656      10.434764      -0.821068       5.809640           0.000001
          289              O      -4.532976      14.062072       9.345842      -0.556130      33.424025 0.51986659E+03  0.12348260E+05                                 8.131904                            6.945323       0.581474       2.247466                    0.998844      26.786023      69.169774       0.741085       0.347956      -1.152063       0.001277       0.007381       0.011767       0.013949       0.056028      -0.019363       0.017373      -0.066925       0.186635      -0.100345       0.033246       0.067099              9.142366       7.793731      -1.416878       2.016152       6.452660      -1.108942      13.180708           0.000001
          290              O      -0.550019      11.936160      15.018861      -0.555437      31.273238 0.48163320E+03  0.11263860E+05                                 7.837475                            6.723036       0.405165       2.186485                    0.998536      26.962140      69.896700       0.744200       0.351921      -1.144709      -0.017864      -0.006371      -0.006578       0.020074      -0.014624       0.017770      -0.017279       0.008448      -0.320134      -0.110160       0.038193       0.071967              8.744687       9.778588      -2.839306       2.586762       7.117704      -2.214386       9.337770           0.000001
          291              O       0.065065      13.970558       9.220669      -0.580973      36.226396 0.57027910E+03  0.13879658E+05                                 8.639788                            7.319586       0.416188       2.183276                    0.997971      27.556816      72.319001       0.714328       0.352303      -1.147096      -0.006459      -0.011512      -0.021452       0.025188      -0.043892       0.047972       0.036855      -0.098511       0.055813      -0.103264       0.035074       0.068190              9.792024       7.845390       2.269867      -0.960111      14.213024       1.310346       7.317658           0.000000
          292              O      -3.917727       7.950807       9.204401      -0.572568      32.081517 0.49795465E+03  0.11754457E+05                                 7.990169                            6.852943       0.372054       2.166132                    0.998246      27.525678      71.919248       0.733665       0.353668      -1.142179       0.020639       0.004239      -0.001493       0.021122       0.020391      -0.009086      -0.065141       0.136982       0.084756      -0.114014       0.040215       0.073799              8.928944      10.966130       3.526008      -1.762896       9.859237      -0.908739       5.961465           0.000001
          293              O       0.058113       3.732652      16.337372      -0.579256      36.116360 0.57049654E+03  0.13887305E+05                                 8.623345                            7.322994       0.391266       2.175086                    0.998026      27.553246      72.333310       0.713815       0.352497      -1.146853      -0.006010      -0.015626      -0.015911       0.023097       0.060900      -0.024372       0.020473      -0.047290       0.184948      -0.102277       0.034226       0.068051              9.752864       7.891449      -1.767857       1.781231       7.353664      -1.179990      14.013479           0.000000
          294              O      -3.935678       5.804988      10.697229      -0.574060      32.081236 0.49857842E+03  0.11772003E+05                                 7.989693                            6.857088       0.379413       2.168404                    0.998246      27.532393      71.928211       0.733520       0.353653      -1.142274       0.020554      -0.001489       0.003345       0.020877      -0.016483       0.017837      -0.012410      -0.001574      -0.332779      -0.113494       0.039076       0.074418              8.921590      10.980456      -2.821482       2.634211       6.970740      -1.955729       8.813574           0.000001
          295              O      -4.532918       3.778627      16.428982      -0.557867      33.379563 0.52073781E+03  0.12371690E+05                                 8.119488                            6.947633       0.599852       2.252910                    0.998777      26.801145      69.171864       0.741669       0.347605      -1.152582       0.001596       0.008158       0.012506       0.015017      -0.038191       0.045133       0.033464      -0.106811       0.056569      -0.099439       0.031885       0.067554              9.115260       7.800576       2.390876      -0.657458      12.933218       1.350701       6.611985           0.000001
          296              O      -0.518406       9.813150      16.476928      -0.552304      31.046307 0.47936280E+03  0.11195333E+05                                 7.791000                            6.701690       0.403820       2.185329                    0.998791      26.929884      69.720387       0.746445       0.351347      -1.145402      -0.016095      -0.003157      -0.008036       0.018265       0.024772      -0.007304      -0.063381       0.136251       0.059412      -0.111329       0.037672       0.073657              8.672899       9.774865       3.322303      -1.666555      10.434425      -0.820865       5.809409           0.000001
          297              O       3.494524      14.062072       9.345842      -0.556131      33.424044 0.51986664E+03  0.12348261E+05                                 8.131907                            6.945323       0.581475       2.247466                    0.998844      26.786025      69.169778       0.741085       0.347956      -1.152063       0.001277       0.007380       0.011767       0.013949       0.056028      -0.019363       0.017373      -0.066925       0.186635      -0.100345       0.033246       0.067099              9.142377       7.793743      -1.416880       2.016155       6.452660      -1.108947      13.180729           0.000001
          298              O       7.477279      11.936096      15.019032      -0.555424      31.272648 0.48156081E+03  0.11261781E+05                                 7.837327                            6.722491       0.405130       2.186502                    0.998536      26.961390      69.894326       0.744234       0.351917      -1.144709      -0.018046      -0.006280      -0.006616       0.020221      -0.014524       0.017778      -0.017207       0.008400      -0.320062      -0.110125       0.038282       0.071843              8.744830       9.778951      -2.840373       2.587699       7.118429      -2.214917       9.337110           0.000001
          299              O       8.092565      13.970558       9.220669      -0.580974      36.226358 0.57027899E+03  0.13879654E+05                                 8.639782                            7.319585       0.416192       2.183277                    0.997971      27.556815      72.318994       0.714328       0.352303      -1.147096      -0.006459      -0.011512      -0.021452       0.025188      -0.043891       0.047972       0.036856      -0.098511       0.055816      -0.103264       0.035073       0.068191              9.792007       7.845380       2.269857      -0.960117      14.212994       1.310340       7.317648           0.000001
          300              O       4.109773       7.950807       9.204401      -0.572494      32.078395 0.49788833E+03  0.11752563E+05                                 7.989741                            6.852584       0.372314       2.166216                    0.998244      27.524562      71.916563       0.733664       0.353678      -1.142164       0.020673       0.004253      -0.001498       0.021159       0.020370      -0.009052      -0.065139       0.136958       0.084817      -0.114007       0.040249       0.073758              8.928342      10.966005       3.525361      -1.762839       9.857979      -0.908421       5.961042           0.000001
          301              O       8.085613       3.732652      16.337372      -0.579172      36.115681 0.57047005E+03  0.13886538E+05                                 8.623359                            7.322918       0.391317       2.175119                    0.998029      27.552554      72.331837       0.713803       0.352506      -1.146842      -0.006051      -0.015584      -0.015910       0.023078       0.060925      -0.024362       0.020452      -0.047295       0.184848      -0.102278       0.034268       0.068010              9.753043       7.891695      -1.768050       1.781908       7.353808      -1.180443      14.013626           0.000000
          302              O       4.091822       5.804988      10.697229      -0.574086      32.081148 0.49857695E+03  0.11771946E+05                                 7.989640                            6.857049       0.379719       2.168498                    0.998251      27.532497      71.928134       0.733527       0.353650      -1.142278       0.020561      -0.001507       0.003332       0.020884      -0.016475       0.017830      -0.012410      -0.001577      -0.332747      -0.113483       0.039079       0.074404              8.921498      10.980492      -2.821429       2.634121       6.970728      -1.955728       8.813275           0.000001
          303              O       3.494582       3.778627      16.428982      -0.558031      33.384157 0.52080019E+03  0.12373567E+05                                 8.120275                            6.948082       0.599528       2.252815                    0.998778      26.802560      69.177057       0.741639       0.347608      -1.152577       0.001636       0.008255       0.012545       0.015106      -0.038230       0.045139       0.033413      -0.106768       0.056654      -0.099445       0.031950       0.067495              9.116273       7.800970       2.391353      -0.657334      12.935444       1.351071       6.612404           0.000001
          304              O       7.509094       9.813150      16.476928      -0.552404      31.048629 0.47939414E+03  0.11196231E+05                                 7.791293                            6.701822       0.404111       2.185394                    0.998788      26.930863      69.723086       0.746453       0.351337      -1.145411      -0.016109      -0.003220      -0.008038       0.018288       0.024747      -0.007287      -0.063377       0.136379       0.059525      -0.111382       0.037725       0.073658              8.673313       9.775274       3.322637      -1.666649      10.435097      -0.821035       5.809569           0.000001

******************************************************
Auxiliary information for the entire system
The total spin magnetic moment of the unit cell is   0.000196
The total net atomic charge of the unit cell is   0.000006
Accuracy of reproducing the electrostatic potential in the unit cell:
  The inner radius (bohr) =    5.0000
  The outer radius (bohr) =   12.0000
  Valid grid points have density less than (e/(bohr^3)) =    0.0001
  The number of valid grid points were=       253808
  The rms potential error without charges in kcal/mol is=      3.91255
  The rms potential error with partial charges in kcal/mol is=      1.00811
  The RRMSE value at monopole order=      0.25766
  The rms potential error with partial charges and cloud penetration in kcal/mol is=      0.99950
  The RRMSE value at monopole order with cloud penetration is=      0.25546
  The rms potential error with partial charges and atomic dipoles in kcal/mol is=      0.58552
  The RRMSE value at dipole order=      0.14965
  The rms potential error with partial charges, atomic dipoles and cloud penetration in kcal/mol is=      0.56882
  The RRMSE value at dipole order with cloud penetration=      0.14538

******************************************************
The electron densities and ab initio electrostatic potential were computed in VASP using the PBE functional and
projector augmented wave method. See the main text of the journal article for a description of computational details.
The atomic charges, dipoles, and quadrupoles were computed with the DDEC6 method as described in
(a) T. A. Manz and N. Gabaldon Limas, RSC Adv. 6 (2016) 47771-47801 DOI: 10.1039/c6ra04656h
(b) N. Gabaldon Limas and T. A. Manz, RSC Adv. 8 (2018) 2678-2707 DOI: 10.1039/c7ra11829e.
For each atom in the material, the electron cloud parameters were fit to the spherically averaged atom-in-material
electron density using radial positions for which this density was between 10^-4 and 10^-2 electrons per cubic bohr.
The polarizabilities, dispersion coefficients, and quantum Drude oscillator (QDO) parameters were fit using the MCLF method.
The magnetic structure of the system was optimized in VASP from the default ferromagnetic initial guess using spin polarization.
The atomic spin moments (ASMs) were computed on this optimized magnetic structure using the DDEC6 partition as inputs
to the method of T. A. Manz and D. S. Sholl, J. Chem. Theory Comput. 7 (2011) 4146-4164 DOI: 10.1021/ct200539n.
The RMSE and RRMSE were computed using a uniform grid with Ewald summation.
