# Supplementary material for: A collection of forcefield precursors for metal–organic frameworks
Source: RSC Adv. 2019 Nov 13;9(63):36492–507. doi: 10.1039/c9ra07327b (PMC9075174; doi:10.1039/c9ra07327b)
Supplement: RA-009-C9RA07327B-s4749 [file RA-009-C9RA07327B-s4749.xyz]

  150
jmolscript: load "" {1 1 1} spacegroup "x,y,z" unitcell [{     11.983800     0.000000     0.000000 }, {      0.000000    13.509000     0.000000 }, {      0.000000    -1.631378    26.989741 }]
Zn     2.079069    10.234310    14.629519     0.992846
Zn     9.908565    10.104022    11.973189     0.983230
Zn    11.073750    12.718311    10.497660     1.071038
Zn     2.079069     0.827623    25.855092     0.992847
Zn     9.908565     2.589289     1.521682     0.983229
Zn    11.073750    -0.025000     2.997211     1.071037
Zn     9.904731     1.643312    12.360222     0.992847
Zn     2.075235     1.773600    15.016552     0.983229
Zn     0.910050    -0.840689    16.492081     1.071037
Zn     9.904731    11.049999     1.134649     0.992847
Zn     2.075235     9.288333    25.468059     0.983229
Zn     0.910050    11.902622    23.992530     1.071037
Zn     0.000000    -0.815689    13.494870     1.129869
Zn     0.000000     0.000000     0.000000     1.129868
H      1.493181    10.416780    20.137046     0.120279
H      3.384225     7.313726    21.791517     0.112164
H      4.185941     6.753339    19.753791     0.101337
H      3.656257     7.926386    17.824025     0.112969
H      5.716273    11.281446    12.536735     0.126525
H      3.326703     0.796504    11.295207     0.113418
H      5.094313     1.855878    10.307382     0.111825
H      7.226231     0.726460    10.196724     0.115868
H      1.493181     0.645153    20.347566     0.120279
H      3.384225     3.748207    18.693095     0.112164
H      4.185941     4.308594    20.730820     0.101336
H      3.656257     3.135547    22.660587     0.112969
H      5.716273     1.411865     0.958136     0.126525
H      3.326703    11.896807     2.199664     0.113418
H      5.094313    10.837433     3.187488     0.111825
H      7.226231    11.966851     3.298146     0.115868
H     10.490619     1.460842     6.852695     0.120279
H      8.599575     4.563896     5.198224     0.112164
H      7.797859     5.124283     7.235950     0.101337
H      8.327543     3.951236     9.165716     0.112969
H      6.267527     0.596176    14.453006     0.126525
H      8.657097    11.081118    15.694534     0.113417
H      6.889487    10.021744    16.682359     0.111826
H      4.757569    11.151162    16.793017     0.115868
H     10.490619    11.232469     6.642175     0.120279
H      8.599575     8.129415     8.296646     0.112164
H      7.797859     7.569028     6.258921     0.101336
H      8.327543     8.742075     4.329154     0.112969
H      6.267527    10.465757    26.031605     0.126525
H      8.657097    -0.019185    24.790077     0.113417
H      6.889487     1.040189    23.802253     0.111825
H      4.757569    -0.089229    23.691595     0.115868
C      2.475853     9.356583    18.747074    -0.040432
C      2.051627     9.653827    20.042582    -0.096668
C      2.340436     8.989726    21.173452    -0.027792
C      3.163723     7.841839    21.033105    -0.091439
C      3.619108     7.511005    19.823965    -0.097436
C      3.307529     8.210837    18.660707    -0.089145
C      2.075594    10.116879    17.589214     0.637808
C      1.889845     9.418190    22.555327     0.634416
C      6.672580    12.671868    11.346487    -0.025191
C      5.594038    12.085039    12.048220    -0.122486
C      4.332144    12.714467    12.005037    -0.022219
C      4.185941     0.393329    11.327594    -0.082993
C      5.211755     1.004657    10.712228    -0.099107
C      6.503608     0.343323    10.679841    -0.080745
C      8.032741    12.048307    11.449048     0.601399
C      3.224841    12.095563    12.790438     0.589284
C      2.475853     1.705350    21.737537    -0.040432
C      2.051627     1.408106    20.442030    -0.096668
C      2.340436     2.072207    19.311160    -0.027793
C      3.163723     3.220094    19.451506    -0.091439
C      3.619108     3.550928    20.660647    -0.097436
C      3.307529     2.851096    21.823905    -0.089145
C      2.075594     0.945054    22.895397     0.637808
C      1.889845     1.643743    17.929285     0.634416
C      6.672580     0.021443     2.148383    -0.025191
C      5.594038     0.608272     1.446650    -0.122486
C      4.332144    -0.021156     1.489834    -0.022218
C      4.185941    12.299982     2.167276    -0.082993
C      5.211755    11.688654     2.782642    -0.099107
C      6.503608    12.349988     2.815030    -0.080745
C      8.032741     0.645004     2.045822     0.601399
C      3.224841     0.597748     0.704432     0.589284
C      9.507947     2.521039     8.242667    -0.040433
C      9.932173     2.223795     6.947159    -0.096668
C      9.643364     2.887896     5.816289    -0.027793
C      8.820077     4.035783     5.956636    -0.091439
C      8.364692     4.366617     7.165776    -0.097436
C      8.676271     3.666785     8.329034    -0.089145
C      9.908206     1.760743     9.400527     0.637808
C     10.093955     2.459432     4.434414     0.634416
C      5.311220    -0.794246    15.643254    -0.025191
C      6.389762    -0.207417    14.941521    -0.122486
C      7.651656    -0.836845    14.984704    -0.022219
C      7.797859    11.484293    15.662147    -0.082993
C      6.772045    10.872965    16.277513    -0.099107
C      5.480192    11.534299    16.309900    -0.080745
C      3.951059    -0.170685    15.540693     0.601399
C      8.758959    -0.217941    14.199303     0.589284
C      9.507947    10.172272     5.252204    -0.040432
C      9.932173    10.469516     6.547711    -0.096668
C      9.643364     9.805415     7.678581    -0.027793
C      8.820077     8.657528     7.538235    -0.091439
C      8.364692     8.326694     6.329094    -0.097436
C      8.676271     9.026526     5.165836    -0.089145
C      9.908206    10.932568     4.094344     0.637808
C     10.093955    10.233879     9.060456     0.634416
C      5.311220    11.856179    24.841358    -0.025191
C      6.389762    11.269350    25.543091    -0.122486
C      7.651656    11.898778    25.499907    -0.022218
C      7.797859    -0.422360    24.822465    -0.082993
C      6.772045     0.188968    24.207099    -0.099107
C      5.480192    -0.472366    24.174711    -0.080745
C      3.951059    11.232618    24.943919     0.601399
C      8.758959    11.279874    26.285309     0.589284
O      1.324210    11.112604    17.721464    -0.519579
O      2.501019     9.701938    16.452946    -0.594274
O      1.151643    10.443314    22.536434    -0.549313
O      2.201424     8.760895    23.551248    -0.562722
O      8.148984    10.946649    12.086006    -0.547249
O      8.996239    12.663571    10.857973    -0.591632
O      3.484889    11.157195    13.586636    -0.549640
O      2.054023    12.592002    12.623102    -0.555718
O     11.436140    11.335616    12.042822    -0.831025
O      0.508113    11.314689    14.914531    -0.812532
O      1.324210    -0.050671    22.763148    -0.519579
O      2.501019     1.359995    24.031665    -0.594274
O      1.151643     0.618619    17.948178    -0.549313
O      2.201424     2.301038    16.933364    -0.562722
O      8.148984     1.746662     1.408864    -0.547248
O      8.996239     0.029740     2.636898    -0.591632
O      3.484889    -0.095262    26.897976    -0.549640
O      2.054023     0.101309     0.871769    -0.555718
O     11.436140     1.357695     1.452048    -0.831025
O      0.508113    -0.252756    25.570081    -0.812532
O     10.659590     0.765018     9.268277    -0.519579
O      9.482781     2.175684    10.536795    -0.594275
O     10.832157     1.434308     4.453307    -0.549313
O      9.782376     3.116727     3.438493    -0.562722
O      3.834816     0.930973    14.903735    -0.547248
O      2.987561    -0.785949    16.131768    -0.591631
O      8.498911     0.720427    13.403105    -0.549640
O      9.929777    -0.714380    14.366639    -0.555718
O      0.547660     0.542006    14.946919    -0.831025
O     11.475687     0.562933    12.075210    -0.812531
O     10.659590    11.928293     4.226593    -0.519579
O      9.482781    10.517627     2.958076    -0.594274
O     10.832157    11.259003     9.041563    -0.549314
O      9.782376     9.576584    10.056377    -0.562723
O      3.834816    10.130960    25.580877    -0.547248
O      2.987561    11.847882    24.352843    -0.591631
O      8.498911    11.972884     0.091765    -0.549640
O      9.929777    11.776313    26.117972    -0.555718
O      0.547660    10.519927    25.537693    -0.831023
O     11.475687    12.130378     1.419660    -0.812532

The following XYZ coordinates are in angstroms. Other properties are in atomic units.
The sperically averaged electron density of each atom fit to a function of the form exp(a - br)
eigen_1, eigen_2 and eigen_3 are the three eigenvalues of traceless quadrupole moment tensor
  atom number  atomic symbol              X              Y              Z     net charge C6 coefficient C8 coefficient C10 coefficient fluctuating dipole atomic polarizability isotropic forcefield polarizability              a              b squared Pearson coefficient          <r^3>          <r^4>         wp_QDO          m_QDO          q_QDO       dipole_x       dipole_y       dipole_z         dipole            Qxy            Qxz            Qyz     Q(x^2-y^2)  Q(3z^2 - R^2)        eigen_1        eigen_2        eigen_3 static polarizability      alpha(xx)      alpha(xy)      alpha(xz)      alpha(yy)      alpha(yz)      alpha(zz) atomic spin moment
            1             Zn       2.079069      10.234310      14.629519       0.992846      77.042251 0.16200400E+04  0.50149359E+05                                15.475374                           13.696712       0.002060       1.881979                    0.998515      44.972069     124.475011       0.455647       0.434248      -1.111234       0.043045      -0.054857       0.005879       0.069977      -0.043537       0.015218       0.069279      -0.085523      -0.212189      -0.107576      -0.008081       0.115657             17.716415      16.370984      -0.185438      -0.578193      14.601613      -4.851201      22.176648           0.007974
            2             Zn       9.908565      10.104022      11.973189       0.983230      73.359653 0.16163634E+04  0.49972905E+05                                14.971253                           13.664934       0.041639       1.893271                    0.998692      44.932006     124.008573       0.457302       0.433219      -1.112655      -0.038145      -0.087764       0.024171       0.098700       0.076493      -0.039912      -0.071203      -0.178265      -0.095944      -0.104993      -0.061337       0.166330             16.593988      17.688933      -0.558404       1.962349      14.404459       2.841610      17.688571           0.002486
            3             Zn      11.073750      12.718311      10.497660       1.071038      78.293462 0.15664697E+04  0.47964670E+05                                15.533858                           13.367032       0.063182       1.911053                    0.998165      43.478452     118.709440       0.467657       0.427739      -1.118239       0.056723       0.015738      -0.023427       0.063356      -0.012226      -0.022273      -0.008551       0.185790       0.045819      -0.102201       0.009998       0.092203             18.320467      16.982286      -0.097394       5.099367      16.213652       0.539022      21.765463           0.053771
            4             Zn       2.079069       0.827623      25.855092       0.992847      77.041967 0.16200324E+04  0.50149058E+05                                15.475328                           13.696672       0.002061       1.881979                    0.998515      44.972013     124.474723       0.455648       0.434248      -1.111234       0.043046       0.054858      -0.005879       0.069977       0.043537      -0.015218       0.069279      -0.085523      -0.212191      -0.107576      -0.008081       0.115657             17.716360      16.370933       0.185439       0.578187      14.601566      -4.851186      22.176581           0.008015
            5             Zn       9.908565       2.589289       1.521682       0.983229      73.359494 0.16163586E+04  0.49972713E+05                                14.971217                           13.664901       0.041642       1.893272                    0.998692      44.932009     124.008469       0.457303       0.433218      -1.112656      -0.038145       0.087764      -0.024171       0.098700      -0.076493       0.039912      -0.071203      -0.178266      -0.095945      -0.104993      -0.061337       0.166331             16.593948      17.688891       0.558403      -1.962342      14.404423       2.841605      17.688531           0.002532
            6             Zn      11.073750      -0.025000       2.997211       1.071037      78.293583 0.15664726E+04  0.47964785E+05                                15.533878                           13.367049       0.063181       1.911052                    0.998165      43.478475     118.709556       0.467656       0.427740      -1.118238       0.056724      -0.015738       0.023427       0.063357       0.012226       0.022273      -0.008551       0.185792       0.045819      -0.102202       0.009998       0.092204             18.320491      16.982309       0.097398      -5.099373      16.213674       0.539019      21.765490           0.053773
            7             Zn       9.904731       1.643312      12.360222       0.992847      77.042251 0.16200398E+04  0.50149354E+05                                15.475381                           13.696717       0.002057       1.881978                    0.998515      44.972043     124.474965       0.455646       0.434249      -1.111234      -0.043046       0.054857      -0.005879       0.069977      -0.043538       0.015218       0.069279      -0.085522      -0.212188      -0.107576      -0.008081       0.115657             17.716424      16.370991      -0.185441      -0.578188      14.601618      -4.851205      22.176663           0.007976
            8             Zn       2.075235       1.773600      15.016552       0.983229      73.359726 0.16163655E+04  0.49972984E+05                                14.971258                           13.664939       0.041642       1.893272                    0.998692      44.932047     124.008696       0.457302       0.433219      -1.112655       0.038146       0.087763      -0.024169       0.098699       0.076494      -0.039913      -0.071202      -0.178263      -0.095948      -0.104993      -0.061336       0.166330             16.593994      17.688943      -0.558401       1.962351      14.404464       2.841612      17.688575           0.002485
            9             Zn       0.910050      -0.840689      16.492081       1.071037      78.293413 0.15664687E+04  0.47964630E+05                                15.533849                           13.367027       0.063184       1.911053                    0.998165      43.478444     118.709399       0.467657       0.427739      -1.118239      -0.056723      -0.015738       0.023427       0.063357      -0.012226      -0.022273      -0.008551       0.185791       0.045819      -0.102201       0.009998       0.092203             18.320456      16.982274      -0.097398       5.099361      16.213642       0.539015      21.765451           0.053767
           10             Zn       9.904731      11.049999       1.134649       0.992847      77.042162 0.16200375E+04  0.50149258E+05                                15.475357                           13.696697       0.002059       1.881978                    0.998515      44.972060     124.474930       0.455647       0.434248      -1.111234      -0.043045      -0.054857       0.005879       0.069977       0.043537      -0.015219       0.069279      -0.085524      -0.212188      -0.107576      -0.008081       0.115657             17.716396      16.370963       0.185440       0.578187      14.601595      -4.851197      22.176630           0.008017
           11             Zn       2.075235       9.288333      25.468059       0.983229      73.359396 0.16163558E+04  0.49972605E+05                                14.971202                           13.664888       0.041644       1.893273                    0.998692      44.931983     124.008358       0.457304       0.433218      -1.112656       0.038146      -0.087764       0.024170       0.098700      -0.076493       0.039913      -0.071203      -0.178266      -0.095950      -0.104993      -0.061338       0.166331             16.593931      17.688874       0.558403      -1.962340      14.404407       2.841603      17.688512           0.002530
           12             Zn       0.910050      11.902622      23.992530       1.071037      78.293417 0.15664685E+04  0.47964622E+05                                15.533847                           13.367024       0.063185       1.911054                    0.998165      43.478446     118.709385       0.467657       0.427739      -1.118239      -0.056723       0.015738      -0.023427       0.063356       0.012225       0.022273      -0.008552       0.185790       0.045819      -0.102200       0.009998       0.092202             18.320453      16.982272       0.097397      -5.099360      16.213642       0.539017      21.765446           0.053770
           13             Zn       0.000000      -0.815689      13.494870       1.129869      91.302927 0.14787545E+04  0.45263322E+05                                19.259980                           14.461523      -0.256067       1.797031                    0.999006      45.640398     130.447426       0.377305       0.530351      -1.044915       0.000000      -0.000000      -0.000000       0.000001       0.031561      -0.035565      -0.004380      -0.057782       0.201050      -0.082781       0.004733       0.078048             27.855056      39.941395      -1.467820      14.065846      14.287979       0.631887      29.335796           0.193659
           14             Zn       0.000000       0.000000       0.000000       1.129868      91.302957 0.14787556E+04  0.45263362E+05                                19.259984                           14.461528      -0.256067       1.797031                    0.999006      45.640419     130.447504       0.377305       0.530351      -1.044915      -0.000000       0.000000       0.000001       0.000001      -0.031561       0.035565      -0.004380      -0.057781       0.201050      -0.082780       0.004732       0.078048             27.855056      39.941384       1.467819     -14.065842      14.287982       0.631887      29.335801           0.193658
           15              H       1.493181      10.416780      20.137046       0.120279       1.194611 0.91557375E+01  0.92116524E+02                                 1.789373                            1.713815      -1.264807       2.276229                    0.995939       3.532736       9.715674       0.506053       1.203000      -0.726626      -0.023911       0.032643       0.005783       0.040875      -0.008455      -0.000939       0.002536      -0.004971      -0.032374      -0.011133      -0.003341       0.014474              1.805625       1.636007      -0.379934      -0.065907       1.975686       0.031485       1.805183           0.000156
           16              H       3.384225       7.313726      21.791517       0.112164       1.300060 0.96195101E+01  0.97220315E+02                                 1.851936                            1.726845      -1.027409       2.385892                    0.997723       3.408810       9.158450       0.521335       1.162479      -0.738646       0.010584      -0.023082       0.029849       0.039188      -0.011654       0.002802      -0.009542      -0.008389       0.009305      -0.014652      -0.002600       0.017252              1.912785       1.474372      -0.184818       0.132394       2.009742      -0.410289       2.254242          -0.000013
           17              H       4.185941       6.753339      19.753791       0.101337       1.240845 0.86516085E+01  0.84756567E+02                                 1.765916                            1.611418      -0.756993       2.504832                    0.999512       3.282783       8.553038       0.555493       1.125514      -0.748098       0.022274      -0.028479      -0.001741       0.036197      -0.016881      -0.004113      -0.000028      -0.011328       0.029603      -0.023083       0.008825       0.014257              1.874243       1.679485      -0.532468      -0.059510       2.474239       0.020683       1.469005           0.000105
           18              H       3.656257       7.926386      17.824025       0.112969       1.304480 0.97071342E+01  0.98007457E+02                                 1.835474                            1.720021      -1.066743       2.367329                    0.997686       3.359935       8.926723       0.530799       1.142899      -0.744219       0.016845      -0.013576      -0.034871       0.041038      -0.011480      -0.009415       0.006239      -0.005795       0.014644      -0.015123      -0.003120       0.018243              1.882699       1.568534      -0.135504      -0.311194       1.719323       0.138406       2.360239          -0.000029
           19              H       5.716273      11.281446      12.536735       0.126525       1.285254 0.10527516E+02  0.11054363E+03                                 1.942029                            1.891122      -1.378781       2.232247                    0.993060       3.729618      10.750575       0.457882       1.273926      -0.710699       0.005401      -0.036438       0.022607       0.043220      -0.001222       0.001965      -0.009138      -0.020725      -0.011395      -0.009599      -0.006946       0.016545              1.943261       1.923007      -0.084852      -0.073174       2.047621      -0.327981       1.859154          -0.000040
           20              H       3.326703       0.796504      11.295207       0.113418       1.280386 0.94484735E+01  0.95490312E+02                                 1.865709                            1.735711      -0.975614       2.408168                    0.998266       3.439847       9.377708       0.506855       1.195707      -0.730188      -0.036307       0.016370      -0.006153       0.040299      -0.010238       0.003807      -0.008805       0.002851      -0.029099      -0.014213      -0.003753       0.017966              1.944032       2.664969      -0.342386      -0.031656       1.628322      -0.093066       1.538804          -0.000039
           21              H       5.094313       1.855878      10.307382       0.111825       1.218472 0.87639975E+01  0.85844746E+02                                 1.726057                            1.613406      -0.816431       2.485459                    0.999348       3.186595       8.210748       0.561408       1.113823      -0.752590      -0.007075       0.034998      -0.014713       0.038618      -0.004876      -0.006416      -0.013338       0.004158      -0.048062      -0.024138       0.010434       0.013704              1.758837       1.491708      -0.067027      -0.004891       2.160781      -0.472415       1.624023          -0.000001
           22              H       7.226231       0.726460      10.196724       0.115868       1.186537 0.86126522E+01  0.86488455E+02                                 1.875560                            1.732260      -1.188023       2.313333                    0.995929       3.691160      10.595253       0.466836       1.306533      -0.702314       0.031694       0.014645      -0.021858       0.041192       0.000686      -0.011241      -0.008399       0.000067      -0.000108      -0.013713      -0.000650       0.014362              1.976739       2.388601       0.359174      -0.538387       1.689673      -0.342601       1.851943           0.000015
           23              H       1.493181       0.645153      20.347566       0.120279       1.194611 0.91557352E+01  0.92116501E+02                                 1.789374                            1.713815      -1.264807       2.276229                    0.995939       3.532736       9.715676       0.506053       1.203001      -0.726626      -0.023911      -0.032643      -0.005783       0.040875       0.008455       0.000939       0.002536      -0.004971      -0.032374      -0.011133      -0.003342       0.014474              1.805626       1.636007       0.379934       0.065907       1.975686       0.031485       1.805183           0.000156
           24              H       3.384225       3.748207      18.693095       0.112164       1.300055 0.96194621E+01  0.97219662E+02                                 1.851926                            1.726837      -1.027409       2.385892                    0.997723       3.408807       9.158420       0.521338       1.162474      -0.738647       0.010584       0.023082      -0.029849       0.039188       0.011654      -0.002802      -0.009542      -0.008389       0.009305      -0.014652      -0.002600       0.017252              1.912775       1.474366       0.184817      -0.132393       2.009732      -0.410285       2.254228          -0.000021
           25              H       4.185941       4.308594      20.730820       0.101336       1.240848 0.86516354E+01  0.84756910E+02                                 1.765920                            1.611422      -0.756993       2.504831                    0.999512       3.282787       8.553057       0.555492       1.125516      -0.748097       0.022274       0.028479       0.001741       0.036197       0.016881       0.004113      -0.000028      -0.011328       0.029603      -0.023083       0.008826       0.014257              1.874248       1.679489       0.532470       0.059510       2.474247       0.020682       1.469009           0.000108
           26              H       3.656257       3.135547      22.660587       0.112969       1.304484 0.97071730E+01  0.98007988E+02                                 1.835482                            1.720028      -1.066743       2.367329                    0.997686       3.359937       8.926747       0.530796       1.142903      -0.744218       0.016845       0.013576       0.034871       0.041038       0.011480       0.009415       0.006239      -0.005795       0.014644      -0.015123      -0.003120       0.018243              1.882707       1.568540       0.135505       0.311196       1.719330       0.138407       2.360250          -0.000015
           27              H       5.716273       1.411865       0.958136       0.126525       1.285255 0.10527532E+02  0.11054386E+03                                 1.942032                            1.891125      -1.378782       2.232247                    0.993060       3.729621      10.750594       0.457881       1.273928      -0.710699       0.005401       0.036438      -0.022607       0.043220       0.001222      -0.001965      -0.009138      -0.020725      -0.011395      -0.009599      -0.006946       0.016545              1.943264       1.923010       0.084853       0.073175       2.047625      -0.327982       1.859157          -0.000033
           28              H       3.326703      11.896807       2.199664       0.113418       1.280385 0.94484615E+01  0.95490134E+02                                 1.865705                            1.735708      -0.975615       2.408167                    0.998266       3.439846       9.377694       0.506856       1.195704      -0.730189      -0.036307      -0.016370       0.006153       0.040299       0.010238      -0.003807      -0.008805       0.002851      -0.029099      -0.014213      -0.003753       0.017966              1.944028       2.664963       0.342385       0.031655       1.628319      -0.093066       1.538802          -0.000033
           29              H       5.094313      10.837433       3.187488       0.111825       1.218473 0.87640142E+01  0.85844954E+02                                 1.726059                            1.613407      -0.816431       2.485459                    0.999348       3.186598       8.210759       0.561407       1.113823      -0.752590      -0.007075      -0.034998       0.014713       0.038618       0.004876       0.006416      -0.013338       0.004158      -0.048062      -0.024138       0.010434       0.013705              1.758839       1.491709       0.067027       0.004891       2.160784      -0.472416       1.624024           0.000015
           30              H       7.226231      11.966851       3.298146       0.115868       1.186536 0.86126470E+01  0.86488391E+02                                 1.875559                            1.732259      -1.188023       2.313333                    0.995929       3.691160      10.595253       0.466836       1.306533      -0.702314       0.031694      -0.014645       0.021858       0.041192      -0.000686       0.011241      -0.008399       0.000067      -0.000108      -0.013713      -0.000650       0.014362              1.976738       2.388601      -0.359174       0.538386       1.689673      -0.342600       1.851942           0.000015
           31              H      10.490619       1.460842       6.852695       0.120279       1.194612 0.91557462E+01  0.92116640E+02                                 1.789375                            1.713816      -1.264808       2.276229                    0.995939       3.532738       9.715683       0.506053       1.203000      -0.726626       0.023911      -0.032643      -0.005783       0.040875      -0.008455      -0.000939       0.002536      -0.004971      -0.032374      -0.011133      -0.003342       0.014474              1.805627       1.636008      -0.379934      -0.065907       1.975688       0.031485       1.805184           0.000157
           32              H       8.599575       4.563896       5.198224       0.112164       1.300059 0.96195075E+01  0.97220276E+02                                 1.851935                            1.726845      -1.027409       2.385892                    0.997723       3.408810       9.158448       0.521335       1.162479      -0.738646      -0.010584       0.023081      -0.029849       0.039188      -0.011654       0.002802      -0.009542      -0.008389       0.009305      -0.014652      -0.002600       0.017252              1.912784       1.474371      -0.184818       0.132394       2.009741      -0.410288       2.254241          -0.000011
           33              H       7.797859       5.124283       7.235950       0.101337       1.240847 0.86516269E+01  0.84756804E+02                                 1.765919                            1.611421      -0.756993       2.504832                    0.999512       3.282785       8.553050       0.555492       1.125515      -0.748097      -0.022274       0.028479       0.001741       0.036197      -0.016881      -0.004113      -0.000028      -0.011328       0.029603      -0.023083       0.008825       0.014257              1.874247       1.679488      -0.532469      -0.059510       2.474245       0.020683       1.469008           0.000109
           34              H       8.327543       3.951236       9.165716       0.112969       1.304484 0.97071723E+01  0.98007967E+02                                 1.835480                            1.720026      -1.066744       2.367328                    0.997686       3.359939       8.926748       0.530797       1.142901      -0.744219      -0.016845       0.013576       0.034871       0.041038      -0.011480      -0.009415       0.006239      -0.005795       0.014644      -0.015123      -0.003120       0.018243              1.882705       1.568539      -0.135505      -0.311196       1.719329       0.138406       2.360248          -0.000028
           35              H       6.267527       0.596176      14.453006       0.126525       1.285253 0.10527501E+02  0.11054341E+03                                 1.942026                            1.891119      -1.378782       2.232247                    0.993060       3.729616      10.750560       0.457883       1.273924      -0.710700      -0.005401       0.036438      -0.022607       0.043220      -0.001222       0.001965      -0.009138      -0.020725      -0.011395      -0.009599      -0.006946       0.016545              1.943258       1.923004      -0.084852      -0.073174       2.047618      -0.327981       1.859151          -0.000041
           36              H       8.657097      11.081118      15.694534       0.113417       1.280386 0.94484694E+01  0.95490238E+02                                 1.865707                            1.735710      -0.975615       2.408167                    0.998266       3.439846       9.377697       0.506856       1.195705      -0.730189       0.036307      -0.016370       0.006153       0.040299      -0.010238       0.003807      -0.008805       0.002851      -0.029099      -0.014213      -0.003753       0.017966              1.944030       2.664966      -0.342386      -0.031656       1.628320      -0.093066       1.538803          -0.000041
           37              H       6.889487      10.021744      16.682359       0.111826       1.218465 0.87639338E+01  0.85843928E+02                                 1.726046                            1.613396      -0.816431       2.485459                    0.999348       3.186590       8.210714       0.561411       1.113818      -0.752591       0.007075      -0.034998       0.014713       0.038618      -0.004876      -0.006416      -0.013338       0.004158      -0.048062      -0.024138       0.010434       0.013705              1.758826       1.491699      -0.067027      -0.004891       2.160766      -0.472410       1.624013          -0.000004
           38              H       4.757569      11.151162      16.793017       0.115868       1.186537 0.86126554E+01  0.86488492E+02                                 1.875560                            1.732260      -1.188023       2.313333                    0.995929       3.691160      10.595252       0.466836       1.306533      -0.702314      -0.031694      -0.014645       0.021858       0.041192       0.000686      -0.011241      -0.008399       0.000067      -0.000108      -0.013713      -0.000650       0.014362              1.976739       2.388601       0.359174      -0.538387       1.689673      -0.342601       1.851943           0.000014
           39              H      10.490619      11.232469       6.642175       0.120279       1.194612 0.91557409E+01  0.92116576E+02                                 1.789374                            1.713816      -1.264807       2.276229                    0.995939       3.532737       9.715681       0.506053       1.203001      -0.726626       0.023911       0.032643       0.005783       0.040875       0.008455       0.000939       0.002536      -0.004971      -0.032374      -0.011133      -0.003342       0.014474              1.805627       1.636008       0.379934       0.065908       1.975687       0.031485       1.805184           0.000157
           40              H       8.599575       8.129415       8.296646       0.112164       1.300057 0.96194904E+01  0.97220063E+02                                 1.851933                            1.726843      -1.027409       2.385892                    0.997723       3.408809       9.158444       0.521335       1.162479      -0.738646      -0.010584      -0.023082       0.029849       0.039188       0.011654      -0.002802      -0.009542      -0.008389       0.009305      -0.014652      -0.002600       0.017252              1.912782       1.474370       0.184818      -0.132394       2.009739      -0.410288       2.254238          -0.000019
           41              H       7.797859       7.569028       6.258921       0.101336       1.240850 0.86516527E+01  0.84757136E+02                                 1.765924                            1.611425      -0.756994       2.504831                    0.999512       3.282788       8.553067       0.555491       1.125518      -0.748097      -0.022274      -0.028479      -0.001741       0.036197       0.016881       0.004113      -0.000028      -0.011328       0.029603      -0.023083       0.008826       0.014257              1.874252       1.679492       0.532471       0.059510       2.474253       0.020682       1.469011           0.000112
           42              H       8.327543       8.742075       4.329154       0.112969       1.304486 0.97071847E+01  0.98008137E+02                                 1.835483                            1.720029      -1.066744       2.367329                    0.997686       3.359939       8.926754       0.530796       1.142903      -0.744218      -0.016845      -0.013576      -0.034872       0.041038       0.011480       0.009415       0.006239      -0.005795       0.014644      -0.015123      -0.003120       0.018243              1.882708       1.568541       0.135505       0.311197       1.719331       0.138407       2.360252          -0.000014
           43              H       6.267527      10.465757      26.031605       0.126525       1.285255 0.10527528E+02  0.11054380E+03                                 1.942032                            1.891124      -1.378782       2.232247                    0.993060       3.729620      10.750591       0.457881       1.273928      -0.710699      -0.005401      -0.036438       0.022607       0.043220       0.001222      -0.001965      -0.009138      -0.020725      -0.011395      -0.009599      -0.006946       0.016545              1.943264       1.923010       0.084853       0.073175       2.047625      -0.327982       1.859156          -0.000034
           44              H       8.657097      -0.019185      24.790077       0.113417       1.280385 0.94484589E+01  0.95490102E+02                                 1.865705                            1.735708      -0.975614       2.408168                    0.998266       3.439846       9.377694       0.506856       1.195704      -0.730189       0.036307       0.016370      -0.006153       0.040299       0.010238      -0.003807      -0.008805       0.002851      -0.029099      -0.014213      -0.003753       0.017966              1.944028       2.664963       0.342385       0.031655       1.628319      -0.093066       1.538802          -0.000035
           45              H       6.889487       1.040189      23.802253       0.111825       1.218477 0.87640473E+01  0.85845382E+02                                 1.726065                            1.613412      -0.816431       2.485459                    0.999348       3.186600       8.210776       0.561405       1.113826      -0.752589       0.007075       0.034998      -0.014713       0.038618       0.004876       0.006416      -0.013338       0.004158      -0.048062      -0.024138       0.010434       0.013704              1.758845       1.491714       0.067028       0.004891       2.160792      -0.472419       1.624030           0.000012
           46              H       4.757569      -0.089229      23.691595       0.115868       1.186536 0.86126478E+01  0.86488404E+02                                 1.875560                            1.732260      -1.188023       2.313333                    0.995929       3.691160      10.595254       0.466836       1.306533      -0.702314      -0.031694       0.014645      -0.021858       0.041192      -0.000686       0.011241      -0.008399       0.000067      -0.000108      -0.013713      -0.000650       0.014362              1.976739       2.388601      -0.359173       0.538387       1.689673      -0.342600       1.851942           0.000015
           47              C       2.475853       9.356583      18.747074      -0.040432      42.320816 0.42683422E+03  0.98916998E+04                                10.433343                            6.791201       0.080691       2.032634                    0.999322      26.929703      74.449104       0.652273       0.405196      -1.082019       0.007759      -0.014458       0.041756       0.044864      -0.001359      -0.008166       0.008504      -0.001240      -0.004378      -0.011610      -0.000655       0.012265             14.282518       7.127677      -3.257599       0.913659      12.510290      -6.346178      23.209587           0.002980
           48              C       2.051627       9.653827      20.042582      -0.096668      36.739864 0.42058369E+03  0.98523787E+04                                 9.753005                            6.950248      -0.172573       1.918181                    0.999370      29.408256      85.692884       0.607069       0.430704      -1.050335       0.023717      -0.026695      -0.010939       0.037347       0.017926       0.005515       0.021049       0.013591      -0.187354      -0.067301       0.014439       0.052862             12.350966       6.189847      -1.816288      -0.887805       8.569493      -2.223533      22.293557          -0.000293
           49              C       2.340436       8.989726      21.173452      -0.027792      39.384966 0.41870842E+03  0.96522372E+04                                 9.945722                            6.725436       0.111699       2.045262                    0.999291      26.709027      73.528742       0.655887       0.405098      -1.082604       0.009170      -0.003873      -0.038500       0.039766      -0.006623       0.000108       0.001309      -0.001095      -0.065452      -0.021873       0.004299       0.017574             13.131059       6.843276      -3.057421      -2.341992      10.470257       1.731374      22.079645           0.003957
           50              C       3.163723       7.841839      21.033105      -0.091439      32.121057 0.41218381E+03  0.95846327E+04                                 8.831989                            6.826151       0.023861       1.982596                    0.999713      29.046222      83.685786       0.621340       0.423928      -1.056972      -0.007402       0.017667      -0.015503       0.024642       0.012231       0.024511      -0.022068       0.006698      -0.031993      -0.041790       0.015987       0.025803             10.049601       6.343816      -3.141232      -1.619861      10.867983       0.941061      12.937004           0.000221
           51              C       3.619108       7.511005      19.823965      -0.097436      32.385106 0.39429358E+03  0.90472885E+04                                 8.787304                            6.601516       0.142667       2.020808                    0.999808      28.626870      81.335666       0.644034       0.414476      -1.065319      -0.017876       0.029017      -0.003749       0.034287      -0.030426      -0.002259       0.002771      -0.021552      -0.024238      -0.028241      -0.008361       0.036602             10.253116       6.258523      -2.992833      -0.793206      11.282498      -1.287716      13.218327           0.000386
           52              C       3.307529       8.210837      18.660707      -0.089145      33.315493 0.42710627E+03  0.99868792E+04                                 8.987104                            6.894334       0.078319       1.994966                    0.999663      29.057744      83.039711       0.627671       0.417330      -1.064678      -0.006157       0.003233       0.026644       0.027537       0.007656      -0.019517       0.022161       0.013169       0.015392      -0.034034       0.005836       0.028198             10.410631       6.464111      -3.097273       0.085059      11.549412      -3.174427      13.218369          -0.000059
           53              C       2.075594      10.116879      17.589214       0.637808      25.093805 0.24758805E+03  0.51145987E+04                                 8.015356                            5.629438      -0.169482       2.008852                    0.999480      21.908595      61.282645       0.617721       0.479989      -1.015409      -0.009406       0.033331      -0.059142       0.068537       0.066365      -0.002978       0.020908       0.054831      -0.144866      -0.067274      -0.029263       0.096537             10.250253       5.903185      -2.369668       0.840549       9.537249      -4.497948      15.310327           0.000155
           54              C       1.889845       9.418190      22.555327       0.634416      23.309820 0.24726192E+03  0.50972551E+04                                 7.606053                            5.615656      -0.113477       2.029615                    0.999266      21.784569      60.525606       0.621229       0.478272      -1.018098      -0.017693       0.015315       0.060596       0.064958       0.068970       0.019784      -0.004942       0.058894      -0.197702      -0.074008      -0.035031       0.109039              9.328290       5.402120      -1.949347      -1.431427       7.580148       1.867268      15.002601          -0.000017
           55              C       6.672580      12.671868      11.346487      -0.025191      36.624024 0.44119985E+03  0.10361996E+05                                 9.638239                            7.004086      -0.097941       1.975488                    0.998889      27.481595      77.761015       0.625459       0.416964      -1.068869      -0.040068       0.020625       0.008877       0.045931       0.004166      -0.011285       0.006343      -0.007718       0.014082      -0.016055       0.003228       0.012827             12.332789      20.668909      -1.738667      -3.276426       8.426546      -2.195693       7.902912           0.000985
           56              C       5.594038      12.085039      12.048220      -0.122486      37.008961 0.47501180E+03  0.11491506E+05                                 9.910429                            7.424707      -0.200674       1.902754                    0.999161      30.648551      91.284174       0.581766       0.435197      -1.045756       0.007356       0.022282      -0.006265       0.024287       0.006775       0.017260       0.014902      -0.075774       0.041676      -0.049620       0.007506       0.042114             12.716219      22.041646      -0.390641      -4.858887       7.578569      -1.677743       8.528443           0.000093
           57              C       4.332144      12.714467      12.005037      -0.022219      38.420599 0.44156295E+03  0.10366263E+05                                 9.962048                            7.006715      -0.082809       1.981438                    0.999006      27.385927      77.318501       0.625762       0.416934      -1.069547       0.029057       0.028915      -0.023946       0.047474       0.000146       0.015957       0.002403       0.014953       0.000094      -0.013207      -0.007017       0.020224             13.224666      21.257108       1.077399      -5.568868       8.745158      -3.266659       9.671734           0.003565
           58              C       4.185941       0.393329      11.327594      -0.082993      31.411915 0.40360826E+03  0.93563250E+04                                 8.740215                            6.782452      -0.063601       1.958416                    0.999588      28.967238      83.923032       0.618182       0.427410      -1.052524       0.018734      -0.021203       0.001105       0.028315      -0.020626       0.028014       0.020139       0.014396       0.005522      -0.045961       0.013714       0.032247              9.963239      13.689369       0.956092      -2.970046       8.307222      -3.249685       7.893127          -0.000302
           59              C       5.211755       1.004657      10.712228      -0.099107      31.771790 0.40169697E+03  0.92273150E+04                                 8.585392                            6.599271       0.291647       2.067669                    0.999772      28.461384      79.977248       0.655850       0.406560      -1.074274       0.013851      -0.023472       0.014544       0.030892      -0.015599       0.002830      -0.025931      -0.003112      -0.062887      -0.035812       0.000764       0.035048              9.793488      13.586586      -0.049932      -2.662713       8.627196      -2.796288       7.166682           0.000089
           60              C       6.503608       0.343323      10.679841      -0.080745      32.579481 0.44897185E+03  0.10682782E+05                                 9.041095                            7.201835      -0.057612       1.959639                    0.999459      29.453232      86.291395       0.594213       0.433210      -1.049574      -0.021322      -0.002475       0.017613       0.027766       0.024635      -0.008725       0.017057       0.019123       0.051258      -0.041177       0.017034       0.024143             10.210189      14.572354      -1.241116      -2.158534       8.477380      -2.690818       7.580832          -0.000242
           61              C       8.032741      12.048307      11.449048       0.601399      22.924393 0.27175960E+03  0.57641184E+04                                 7.592155                            5.936866      -0.184492       1.994647                    0.999213      22.911931      65.604700       0.593741       0.486363      -1.008919       0.056399      -0.031433       0.014115       0.066092       0.029219       0.011272       0.053634      -0.062738       0.201088      -0.077143      -0.022649       0.099791              9.056139      14.152319      -1.569039      -1.722648       7.080249      -1.215169       5.935848          -0.000638
           62              C       3.224841      12.095563      12.790438       0.589284      25.195539 0.26696086E+03  0.56365409E+04                                 8.057300                            5.852729      -0.202799       1.983532                    0.999276      23.023306      65.749239       0.602893       0.481172      -1.011742      -0.034937      -0.036359       0.041556       0.065342      -0.000488       0.035899       0.071450      -0.057626       0.097806      -0.073407      -0.026384       0.099791             10.350741      16.167786       0.699533      -2.785569       6.571129      -2.607819       8.313308          -0.001687
           63              C       2.475853       1.705350      21.737537      -0.040432      42.320817 0.42683412E+03  0.98916975E+04                                10.433343                            6.791201       0.080691       2.032634                    0.999322      26.929707      74.449128       0.652272       0.405196      -1.082019       0.007759       0.014458      -0.041756       0.044864       0.001359       0.008167       0.008504      -0.001240      -0.004378      -0.011610      -0.000655       0.012266             14.282518       7.127678       3.257600      -0.913651      12.510288      -6.346168      23.209589           0.002982
           64              C       2.051627       1.408106      20.442030      -0.096668      36.739884 0.42058367E+03  0.98523789E+04                                 9.753010                            6.950249      -0.172574       1.918181                    0.999370      29.408263      85.692928       0.607069       0.430705      -1.050335       0.023717       0.026695       0.010939       0.037347      -0.017926      -0.005515       0.021049       0.013591      -0.187354      -0.067300       0.014439       0.052862             12.350975       6.189850       1.816288       0.887809       8.569496      -2.223533      22.293578          -0.000291
           65              C       2.340436       2.072207      19.311160      -0.027793      39.384977 0.41870849E+03  0.96522392E+04                                 9.945725                            6.725437       0.111698       2.045262                    0.999291      26.709030      73.528755       0.655887       0.405098      -1.082604       0.009170       0.003873       0.038500       0.039766       0.006623      -0.000108       0.001309      -0.001095      -0.065452      -0.021873       0.004299       0.017574             13.131064       6.843277       3.057420       2.341992      10.470255       1.731370      22.079661           0.003956
           66              C       3.163723       3.220094      19.451506      -0.091439      32.121048 0.41218393E+03  0.95846354E+04                                 8.831987                            6.826152       0.023861       1.982596                    0.999713      29.046223      83.685768       0.621340       0.423928      -1.056972      -0.007402      -0.017667       0.015503       0.024642      -0.012231      -0.024511      -0.022069       0.006698      -0.031994      -0.041790       0.015987       0.025803             10.049597       6.343816       3.141232       1.619860      10.867983       0.941064      12.936992           0.000214
           67              C       3.619108       3.550928      20.660647      -0.097436      32.385103 0.39429369E+03  0.90472916E+04                                 8.787305                            6.601517       0.142667       2.020808                    0.999808      28.626868      81.335668       0.644033       0.414476      -1.065319      -0.017876      -0.029017       0.003749       0.034286       0.030426       0.002258       0.002771      -0.021552      -0.024238      -0.028241      -0.008361       0.036602             10.253116       6.258524       2.992835       0.793202      11.282503      -1.287722      13.218321           0.000388
           68              C       3.307529       2.851096      21.823905      -0.089145      33.315487 0.42710618E+03  0.99868772E+04                                 8.987104                            6.894333       0.078320       1.994967                    0.999663      29.057743      83.039731       0.627671       0.417330      -1.064678      -0.006157      -0.003233      -0.026644       0.027537      -0.007656       0.019517       0.022161       0.013169       0.015393      -0.034034       0.005836       0.028198             10.410630       6.464113       3.097275      -0.085053      11.549411      -3.174418      13.218367          -0.000048
           69              C       2.075594       0.945054      22.895397       0.637808      25.093809 0.24758804E+03  0.51145985E+04                                 8.015357                            5.629438      -0.169482       2.008852                    0.999480      21.908595      61.282646       0.617721       0.479989      -1.015409      -0.009406      -0.033331       0.059142       0.068537      -0.066365       0.002978       0.020908       0.054830      -0.144866      -0.067274      -0.029263       0.096537             10.250255       5.903185       2.369670      -0.840552       9.537252      -4.497952      15.310329           0.000159
           70              C       1.889845       1.643743      17.929285       0.634416      23.309815 0.24726186E+03  0.50972534E+04                                 7.606051                            5.615655      -0.113477       2.029615                    0.999266      21.784568      60.525600       0.621229       0.478272      -1.018098      -0.017693      -0.015315      -0.060596       0.064958      -0.068970      -0.019784      -0.004941       0.058894      -0.197701      -0.074008      -0.035031       0.109039              9.328289       5.402120       1.949346       1.431427       7.580145       1.867266      15.002602          -0.000021
           71              C       6.672580       0.021443       2.148383      -0.025191      36.624025 0.44120000E+03  0.10362000E+05                                 9.638239                            7.004087      -0.097941       1.975488                    0.998889      27.481595      77.761011       0.625459       0.416964      -1.068869      -0.040068      -0.020625      -0.008877       0.045930      -0.004166       0.011285       0.006343      -0.007718       0.014081      -0.016055       0.003228       0.012827             12.332786      20.668902       1.738665       3.276425       8.426544      -2.195695       7.902913           0.000986
           72              C       5.594038       0.608272       1.446650      -0.122486      37.008926 0.47501143E+03  0.11491495E+05                                 9.910421                            7.424703      -0.200673       1.902754                    0.999161      30.648549      91.284167       0.581766       0.435197      -1.045756       0.007356      -0.022282       0.006265       0.024287      -0.006775      -0.017260       0.014902      -0.075774       0.041676      -0.049620       0.007506       0.042114             12.716206      22.041617       0.390644       4.858876       7.578567      -1.677743       8.528435           0.000101
           73              C       4.332144      -0.021156       1.489834      -0.022218      38.420580 0.44156289E+03  0.10366261E+05                                 9.962044                            7.006713      -0.082810       1.981438                    0.999006      27.385926      77.318489       0.625762       0.416934      -1.069547       0.029057      -0.028915       0.023946       0.047474      -0.000146      -0.015957       0.002403       0.014953       0.000094      -0.013207      -0.007017       0.020224             13.224656      21.257084      -1.077395       5.568857       8.745157      -3.266659       9.671727           0.003566
           74              C       4.185941      12.299982       2.167276      -0.082993      31.411919 0.40360826E+03  0.93563248E+04                                 8.740215                            6.782453      -0.063600       1.958416                    0.999588      28.967241      83.923038       0.618182       0.427410      -1.052524       0.018734       0.021203      -0.001105       0.028315       0.020626      -0.028014       0.020139       0.014396       0.005522      -0.045961       0.013714       0.032247              9.963239      13.689364      -0.956093       2.970043       8.307226      -3.249688       7.893128          -0.000295
           75              C       5.211755      11.688654       2.782642      -0.099107      31.771799 0.40169710E+03  0.92273192E+04                                 8.585395                            6.599274       0.291646       2.067669                    0.999772      28.461389      79.977281       0.655850       0.406560      -1.074274       0.013851       0.023472      -0.014545       0.030892       0.015599      -0.002830      -0.025931      -0.003112      -0.062887      -0.035812       0.000764       0.035048              9.793491      13.586589       0.049931       2.662715       8.627200      -2.796289       7.166684           0.000101
           76              C       6.503608      12.349988       2.815030      -0.080745      32.579476 0.44897183E+03  0.10682782E+05                                 9.041095                            7.201835      -0.057612       1.959639                    0.999459      29.453232      86.291400       0.594213       0.433210      -1.049574      -0.021322       0.002475      -0.017613       0.027766      -0.024635       0.008725       0.017057       0.019123       0.051258      -0.041177       0.017034       0.024143             10.210188      14.572353       1.241114       2.158535       8.477378      -2.690817       7.580832          -0.000240
           77              C       8.032741       0.645004       2.045822       0.601399      22.924392 0.27175966E+03  0.57641200E+04                                 7.592155                            5.936866      -0.184492       1.994647                    0.999213      22.911930      65.604697       0.593741       0.486363      -1.008919       0.056399       0.031433      -0.014115       0.066092      -0.029219      -0.011272       0.053634      -0.062738       0.201089      -0.077143      -0.022649       0.099791              9.056138      14.152314       1.569039       1.722650       7.080248      -1.215170       5.935850          -0.000637
           78              C       3.224841       0.597748       0.704432       0.589284      25.195527 0.26696084E+03  0.56365403E+04                                 8.057297                            5.852729      -0.202799       1.983532                    0.999276      23.023308      65.749244       0.602893       0.481172      -1.011742      -0.034937       0.036359      -0.041556       0.065342       0.000488      -0.035899       0.071450      -0.057626       0.097806      -0.073407      -0.026384       0.099791             10.350734      16.167769      -0.699529       2.785560       6.571128      -2.607818       8.313305          -0.001682
           79              C       9.507947       2.521039       8.242667      -0.040433      42.320851 0.42683450E+03  0.98917086E+04                                10.433351                            6.791205       0.080690       2.032634                    0.999322      26.929712      74.449156       0.652272       0.405196      -1.082019      -0.007759       0.014458      -0.041756       0.044864      -0.001359      -0.008166       0.008504      -0.001240      -0.004378      -0.011610      -0.000655       0.012266             14.282531       7.127683      -3.257603       0.913659      12.510301      -6.346184      23.209608           0.002981
           80              C       9.932173       2.223795       6.947159      -0.096668      36.739883 0.42058388E+03  0.98523849E+04                                 9.753010                            6.950250      -0.172574       1.918181                    0.999370      29.408264      85.692930       0.607069       0.430705      -1.050335      -0.023717       0.026695       0.010939       0.037347       0.017926       0.005515       0.021049       0.013590      -0.187354      -0.067300       0.014439       0.052862             12.350972       6.189850      -1.816289      -0.887807       8.569497      -2.223533      22.293570          -0.000290
           81              C       9.643364       2.887896       5.816289      -0.027793      39.384979 0.41870853E+03  0.96522403E+04                                 9.945725                            6.725437       0.111699       2.045262                    0.999291      26.709031      73.528758       0.655887       0.405098      -1.082604      -0.009170       0.003873       0.038500       0.039766      -0.006623       0.000108       0.001309      -0.001095      -0.065452      -0.021873       0.004299       0.017574             13.131064       6.843278      -3.057422      -2.341994      10.470259       1.731375      22.079654           0.003959
           82              C       8.820077       4.035783       5.956636      -0.091439      32.121057 0.41218378E+03  0.95846316E+04                                 8.831988                            6.826150       0.023861       1.982596                    0.999713      29.046222      83.685777       0.621340       0.423928      -1.056972       0.007402      -0.017667       0.015503       0.024642       0.012231       0.024511      -0.022068       0.006698      -0.031993      -0.041790       0.015987       0.025803             10.049600       6.343815      -3.141232      -1.619861      10.867982       0.941062      12.937003           0.000225
           83              C       8.364692       4.366617       7.165776      -0.097436      32.385110 0.39429357E+03  0.90472884E+04                                 8.787305                            6.601515       0.142667       2.020808                    0.999808      28.626873      81.335683       0.644034       0.414475      -1.065319       0.017876      -0.029017       0.003749       0.034287      -0.030426      -0.002259       0.002771      -0.021552      -0.024238      -0.028241      -0.008361       0.036602             10.253118       6.258523      -2.992835      -0.793206      11.282502      -1.287718      13.218328           0.000390
           84              C       8.676271       3.666785       8.329034      -0.089145      33.315514 0.42710650E+03  0.99868872E+04                                 8.987111                            6.894337       0.078319       1.994966                    0.999663      29.057754      83.039783       0.627671       0.417331      -1.064678       0.006157      -0.003233      -0.026644       0.027537       0.007656      -0.019517       0.022161       0.013169       0.015393      -0.034034       0.005836       0.028198             10.410640       6.464116      -3.097277       0.085058      11.549422      -3.174430      13.218382          -0.000056
           85              C       9.908206       1.760743       9.400527       0.637808      25.093802 0.24758799E+03  0.51145976E+04                                 8.015356                            5.629438      -0.169482       2.008852                    0.999480      21.908596      61.282656       0.617721       0.479989      -1.015409       0.009406      -0.033332       0.059142       0.068537       0.066365      -0.002978       0.020908       0.054830      -0.144866      -0.067274      -0.029263       0.096537             10.250254       5.903185      -2.369669       0.840550       9.537250      -4.497949      15.310327           0.000157
           86              C      10.093955       2.459432       4.434414       0.634416      23.309823 0.24726195E+03  0.50972557E+04                                 7.606053                            5.615656      -0.113477       2.029615                    0.999266      21.784571      60.525609       0.621229       0.478272      -1.018098       0.017693      -0.015316      -0.060596       0.064958       0.068970       0.019784      -0.004942       0.058893      -0.197702      -0.074008      -0.035031       0.109039              9.328290       5.402120      -1.949347      -1.431427       7.580148       1.867268      15.002603          -0.000015
           87              C       5.311220      -0.794246      15.643254      -0.025191      36.624020 0.44119984E+03  0.10361996E+05                                 9.638237                            7.004086      -0.097941       1.975488                    0.998889      27.481595      77.761009       0.625460       0.416964      -1.068869       0.040068      -0.020625      -0.008876       0.045930       0.004166      -0.011285       0.006343      -0.007718       0.014082      -0.016055       0.003228       0.012827             12.332785      20.668902      -1.738666      -3.276424       8.426543      -2.195693       7.902911           0.000985
           88              C       6.389762      -0.207417      14.941521      -0.122486      37.008949 0.47501166E+03  0.11491501E+05                                 9.910424                            7.424704      -0.200674       1.902754                    0.999161      30.648546      91.284130       0.581766       0.435196      -1.045756      -0.007356      -0.022282       0.006265       0.024287       0.006775       0.017260       0.014902      -0.075774       0.041676      -0.049620       0.007506       0.042114             12.716213      22.041634      -0.390640      -4.858885       7.578564      -1.677742       8.528440           0.000092
           89              C       7.651656      -0.836845      14.984704      -0.022219      38.420577 0.44156275E+03  0.10366256E+05                                 9.962043                            7.006712      -0.082809       1.981439                    0.999006      27.385920      77.318459       0.625762       0.416934      -1.069547      -0.029057      -0.028915       0.023946       0.047474       0.000146       0.015957       0.002403       0.014953       0.000095      -0.013207      -0.007017       0.020224             13.224657      21.257093       1.077398      -5.568864       8.745151      -3.266656       9.671727           0.003564
           90              C       7.797859      11.484293      15.662147      -0.082993      31.411892 0.40360795E+03  0.93563156E+04                                 8.740209                            6.782449      -0.063600       1.958416                    0.999588      28.967226      83.922970       0.618182       0.427410      -1.052524      -0.018734       0.021203      -0.001105       0.028315      -0.020626       0.028014       0.020139       0.014396       0.005522      -0.045961       0.013714       0.032247              9.963231      13.689360       0.956088      -2.970041       8.307214      -3.249680       7.893120          -0.000305
           91              C       6.772045      10.872965      16.277513      -0.099107      31.771790 0.40169709E+03  0.92273178E+04                                 8.585392                            6.599273       0.291647       2.067669                    0.999772      28.461379      79.977213       0.655850       0.406560      -1.074274      -0.013851       0.023472      -0.014544       0.030892      -0.015600       0.002830      -0.025931      -0.003112      -0.062887      -0.035812       0.000764       0.035048              9.793487      13.586591      -0.049932      -2.662714       8.627188      -2.796283       7.166681           0.000087
           92              C       5.480192      11.534299      16.309900      -0.080745      32.579476 0.44897179E+03  0.10682780E+05                                 9.041094                            7.201834      -0.057612       1.959639                    0.999459      29.453231      86.291388       0.594213       0.433210      -1.049574       0.021322       0.002475      -0.017613       0.027766       0.024635      -0.008725       0.017057       0.019123       0.051258      -0.041177       0.017034       0.024143             10.210187      14.572350      -1.241113      -2.158535       8.477378      -2.690818       7.580832          -0.000243
           93              C       3.951059      -0.170685      15.540693       0.601399      22.924389 0.27175957E+03  0.57641175E+04                                 7.592154                            5.936865      -0.184492       1.994647                    0.999213      22.911929      65.604690       0.593741       0.486363      -1.008919      -0.056399       0.031433      -0.014115       0.066092       0.029219       0.011272       0.053634      -0.062738       0.201088      -0.077143      -0.022649       0.099791              9.056137      14.152315      -1.569039      -1.722647       7.080248      -1.215169       5.935847          -0.000639
           94              C       8.758959      -0.217941      14.199303       0.589284      25.195537 0.26696087E+03  0.56365410E+04                                 8.057298                            5.852728      -0.202800       1.983532                    0.999276      23.023305      65.749226       0.602894       0.481172      -1.011743       0.034937       0.036359      -0.041556       0.065342      -0.000488       0.035899       0.071450      -0.057627       0.097806      -0.073407      -0.026384       0.099791             10.350738      16.167780       0.699532      -2.785567       6.571127      -2.607818       8.313307          -0.001688
           95              C       9.507947      10.172272       5.252204      -0.040432      42.320820 0.42683409E+03  0.98916964E+04                                10.433344                            6.791201       0.080691       2.032634                    0.999322      26.929706      74.449123       0.652273       0.405196      -1.082019      -0.007759      -0.014458       0.041756       0.044864       0.001359       0.008167       0.008504      -0.001240      -0.004378      -0.011610      -0.000655       0.012266             14.282520       7.127679       3.257600      -0.913652      12.510289      -6.346170      23.209591           0.002983
           96              C       9.932173      10.469516       6.547711      -0.096668      36.739887 0.42058368E+03  0.98523793E+04                                 9.753010                            6.950248      -0.172574       1.918181                    0.999370      29.408265      85.692934       0.607069       0.430705      -1.050335      -0.023717      -0.026695      -0.010939       0.037347      -0.017926      -0.005515       0.021049       0.013590      -0.187354      -0.067300       0.014439       0.052862             12.350975       6.189850       1.816289       0.887809       8.569497      -2.223534      22.293578          -0.000289
           97              C       9.643364       9.805415       7.678581      -0.027793      39.384993 0.41870862E+03  0.96522434E+04                                 9.945729                            6.725439       0.111699       2.045262                    0.999291      26.709034      73.528780       0.655887       0.405098      -1.082604      -0.009170      -0.003873      -0.038500       0.039766       0.006623      -0.000108       0.001309      -0.001095      -0.065452      -0.021873       0.004299       0.017574             13.131070       6.843280       3.057423       2.341993      10.470263       1.731371      22.079668           0.003958
           98              C       8.820077       8.657528       7.538235      -0.091439      32.121058 0.41218400E+03  0.95846384E+04                                 8.831991                            6.826154       0.023861       1.982596                    0.999713      29.046228      83.685814       0.621340       0.423928      -1.056972       0.007402       0.017667      -0.015503       0.024642      -0.012231      -0.024511      -0.022068       0.006698      -0.031993      -0.041790       0.015987       0.025803             10.049602       6.343818       3.141234       1.619860      10.867989       0.941062      12.937000           0.000217
           99              C       8.364692       8.326694       6.329094      -0.097436      32.385110 0.39429372E+03  0.90472928E+04                                 8.787306                            6.601516       0.142667       2.020808                    0.999808      28.626873      81.335690       0.644034       0.414475      -1.065319       0.017876       0.029017      -0.003749       0.034287       0.030426       0.002258       0.002771      -0.021552      -0.024238      -0.028241      -0.008361       0.036602             10.253118       6.258524       2.992837       0.793203      11.282507      -1.287722      13.218324           0.000391
          100              C       8.676271       9.026526       5.165836      -0.089145      33.315491 0.42710618E+03  0.99868775E+04                                 8.987105                            6.894333       0.078320       1.994967                    0.999663      29.057745      83.039739       0.627671       0.417330      -1.064678       0.006157       0.003233       0.026644       0.027537      -0.007656       0.019517       0.022161       0.013169       0.015393      -0.034034       0.005836       0.028198             10.410633       6.464113       3.097275      -0.085054      11.549414      -3.174421      13.218371          -0.000045
          101              C       9.908206      10.932568       4.094344       0.637808      25.093817 0.24758811E+03  0.51146004E+04                                 8.015358                            5.629438      -0.169483       2.008852                    0.999480      21.908601      61.282666       0.617721       0.479989      -1.015409       0.009406       0.033332      -0.059142       0.068537      -0.066365       0.002979       0.020908       0.054830      -0.144866      -0.067274      -0.029263       0.096537             10.250257       5.903186       2.369670      -0.840552       9.537254      -4.497954      15.310332           0.000160
          102              C      10.093955      10.233879       9.060456       0.634416      23.309813 0.24726183E+03  0.50972531E+04                                 7.606052                            5.615656      -0.113477       2.029615                    0.999266      21.784570      60.525619       0.621229       0.478272      -1.018098       0.017693       0.015315       0.060596       0.064958      -0.068970      -0.019784      -0.004942       0.058893      -0.197701      -0.074008      -0.035031       0.109039              9.328290       5.402121       1.949347       1.431427       7.580147       1.867268      15.002602          -0.000020
          103              C       5.311220      11.856179      24.841358      -0.025191      36.624029 0.44120006E+03  0.10362002E+05                                 9.638240                            7.004088      -0.097941       1.975488                    0.998889      27.481597      77.761021       0.625459       0.416964      -1.068869       0.040068       0.020625       0.008876       0.045930      -0.004166       0.011285       0.006343      -0.007718       0.014081      -0.016055       0.003228       0.012827             12.332787      20.668902       1.738665       3.276425       8.426545      -2.195695       7.902914           0.000985
          104              C       6.389762      11.269350      25.543091      -0.122486      37.008930 0.47501151E+03  0.11491498E+05                                 9.910423                            7.424704      -0.200673       1.902754                    0.999161      30.648551      91.284178       0.581766       0.435197      -1.045756      -0.007356       0.022282      -0.006265       0.024287      -0.006775      -0.017260       0.014902      -0.075774       0.041676      -0.049620       0.007506       0.042114             12.716207      22.041618       0.390644       4.858876       7.578568      -1.677743       8.528436           0.000099
          105              C       7.651656      11.898778      25.499907      -0.022218      38.420578 0.44156287E+03  0.10366260E+05                                 9.962044                            7.006713      -0.082809       1.981438                    0.999006      27.385925      77.318487       0.625762       0.416934      -1.069547      -0.029057       0.028915      -0.023946       0.047474      -0.000146      -0.015957       0.002403       0.014953       0.000094      -0.013207      -0.007017       0.020224             13.224656      21.257081      -1.077395       5.568857       8.745158      -3.266659       9.671727           0.003565
          106              C       7.797859      -0.422360      24.822465      -0.082993      31.411914 0.40360817E+03  0.93563223E+04                                 8.740214                            6.782452      -0.063600       1.958416                    0.999588      28.967237      83.923021       0.618182       0.427410      -1.052524      -0.018734      -0.021203       0.001105       0.028315       0.020626      -0.028014       0.020139       0.014396       0.005522      -0.045961       0.013714       0.032247              9.963238      13.689361      -0.956094       2.970043       8.307227      -3.249689       7.893128          -0.000298
          107              C       6.772045       0.188968      24.207099      -0.099107      31.771784 0.40169682E+03  0.92273115E+04                                 8.585393                            6.599271       0.291647       2.067669                    0.999772      28.461383      79.977266       0.655850       0.406560      -1.074274      -0.013851      -0.023472       0.014544       0.030892       0.015599      -0.002830      -0.025931      -0.003112      -0.062887      -0.035812       0.000764       0.035048              9.793488      13.586580       0.049931       2.662713       8.627202      -2.796291       7.166683           0.000098
          108              C       5.480192      -0.472366      24.174711      -0.080745      32.579479 0.44897189E+03  0.10682783E+05                                 9.041096                            7.201836      -0.057612       1.959639                    0.999459      29.453234      86.291408       0.594213       0.433210      -1.049574       0.021322      -0.002475       0.017613       0.027766      -0.024635       0.008725       0.017057       0.019123       0.051258      -0.041177       0.017034       0.024143             10.210188      14.572353       1.241116       2.158534       8.477379      -2.690818       7.580833          -0.000241
          109              C       3.951059      11.232618      24.943919       0.601399      22.924390 0.27175964E+03  0.57641194E+04                                 7.592154                            5.936866      -0.184491       1.994647                    0.999213      22.911928      65.604689       0.593741       0.486363      -1.008919      -0.056399      -0.031433       0.014115       0.066092      -0.029219      -0.011272       0.053634      -0.062738       0.201088      -0.077143      -0.022649       0.099791              9.056137      14.152313       1.569039       1.722649       7.080248      -1.215170       5.935850          -0.000638
          110              C       8.758959      11.279874      26.285309       0.589284      25.195525 0.26696082E+03  0.56365398E+04                                 8.057297                            5.852729      -0.202799       1.983532                    0.999276      23.023305      65.749233       0.602893       0.481172      -1.011742       0.034937      -0.036359       0.041556       0.065342       0.000488      -0.035899       0.071450      -0.057627       0.097806      -0.073407      -0.026384       0.099791             10.350734      16.167769      -0.699530       2.785560       6.571128      -2.607819       8.313305          -0.001683
          111              O       1.324210      11.112604      17.721464      -0.519579      30.899570 0.44090274E+03  0.10072693E+05                                 7.736491                            6.414109       0.429343       2.206968                    0.997972      26.311194      67.124629       0.766200       0.349914      -1.147865       0.018149      -0.016741      -0.014523       0.028645       0.005957       0.009772       0.008758      -0.002127      -0.202527      -0.069094       0.027735       0.041359              8.655948       6.829375      -3.079128       0.948762      11.070492      -2.950412       8.067977           0.020283
          112              O       2.501019       9.701938      16.452946      -0.594274      36.810390 0.52700265E+03  0.12601462E+05                                 8.784408                            7.033237       0.379759       2.163962                    0.997847      27.902749      73.066980       0.727728       0.351989      -1.145015      -0.010904       0.043836       0.035322       0.057342       0.027680      -0.025464       0.015951       0.053067       0.137067      -0.066775       0.009004       0.057770             10.614690       6.135605      -0.296166      -0.594734       7.208284      -2.234869      18.500180           0.004722
          113              O       1.151643      10.443314      22.536434      -0.549313      30.323365 0.44995504E+03  0.10331982E+05                                 7.629983                            6.465091       0.498777       2.216092                    0.998244      26.864890      68.714601       0.765738       0.348346      -1.149141       0.006387      -0.022351      -0.009064       0.024951      -0.003431       0.004033      -0.000004      -0.007678      -0.205814      -0.068769       0.029299       0.039470              8.505810       6.525622      -2.641412      -1.343088       9.952271       3.341655       9.039538           0.021617
          114              O       2.201424       8.760895      23.551248      -0.562722      31.288420 0.45774384E+03  0.10576435E+05                                 7.811207                            6.537550       0.426876       2.187186                    0.998449      27.147490      70.094697       0.757095       0.350138      -1.145453      -0.016599       0.033151      -0.026981       0.045853       0.038723       0.029249      -0.025189       0.036275       0.055728      -0.068038       0.023755       0.044283              8.884199       5.034286      -0.375468       0.523348       6.791087      -0.125399      14.827224           0.004243
          115              O       8.148984      10.946649      12.086006      -0.547249      28.665686 0.48317129E+03  0.11315211E+05                                 7.327813                            6.740612       0.429998       2.194939                    0.997326      27.167498      70.606744       0.741679       0.352638      -1.143483      -0.010929       0.035326      -0.015036       0.039918      -0.023142       0.019260      -0.005080      -0.080630       0.018012      -0.054515       0.008398       0.046118              7.658179       8.422123      -2.189332      -0.363423       8.314548      -1.059430       6.237866          -0.000688
          116              O       8.996239      12.663571      10.857973      -0.591632      41.887746 0.68026091E+03  0.17403353E+05                                 9.773501                            8.231497      -0.107551       1.999330                    0.994748      29.307227      80.363661       0.640966       0.373520      -1.123910      -0.025949      -0.000779       0.000429       0.025965       0.054272      -0.015927       0.020098       0.003809       0.136281      -0.082128       0.031282       0.050846             11.588810      18.120162       2.350490      -4.311532       7.744115      -1.298260       8.902153           0.004114
          117              O       3.484889      11.157195      13.586636      -0.549640      31.545806 0.50875354E+03  0.12085502E+05                                 7.896798                            6.967732       0.260150       2.135248                    0.997251      27.496443      72.295553       0.720513       0.357855      -1.137735       0.002878       0.051564      -0.008994       0.052421       0.003055       0.006406      -0.020737      -0.069062       0.119932      -0.055254       0.003509       0.051745              8.605498       8.047150       0.847681      -1.328297       7.931267      -3.478080       9.838077           0.001142
          118              O       2.054023      12.592002      12.623102      -0.555718      47.409889 0.64489147E+03  0.16266043E+05                                10.724056                            8.002154       0.024315       2.044122                    0.995398      28.813946      78.237447       0.652157       0.372356      -1.125732       0.005001      -0.013742      -0.008393       0.016861      -0.026810       0.043178       0.053904       0.046996      -0.031831      -0.089089       0.031403       0.057686             14.626361      29.125474      -2.363730       0.072220       6.807681      -0.407741       7.945928           0.035487
          119              O      11.436140      11.335616      12.042822      -0.831025      56.535396 0.11273528E+04  0.32518827E+05                                11.722100                           10.291450       0.029629       1.942415                    0.998325      35.914074     102.446214       0.602707       0.352310      -1.147644       0.066193       0.000739      -0.002273       0.066236       0.008894      -0.006321       0.007821       0.034943       0.011592      -0.024491       0.005402       0.019089             14.036355      16.610840       2.727592       6.657014      10.368832       2.233783      15.129395           0.317939
          120              O       0.508113      11.314689      14.914531      -0.812532      52.772694 0.10551826E+04  0.29958613E+05                                11.185627                            9.973428      -0.003623       1.945945                    0.997482      35.095891      99.548325       0.610266       0.353503      -1.145877      -0.062526      -0.014089       0.023656       0.068320      -0.002875       0.001975      -0.026678       0.010925       0.005023      -0.029310       0.004096       0.025214             13.130759      15.644882      -2.551897       4.901597       9.954570      -1.142416      13.792826           0.345445
          121              O       1.324210      -0.050671      22.763148      -0.519579      30.899579 0.44090276E+03  0.10072693E+05                                 7.736493                            6.414109       0.429343       2.206968                    0.997972      26.311195      67.124634       0.766200       0.349914      -1.147865       0.018149       0.016741       0.014523       0.028645      -0.005957      -0.009772       0.008759      -0.002127      -0.202527      -0.069094       0.027735       0.041359              8.655951       6.829377       3.079130      -0.948765      11.070498      -2.950417       8.067978           0.020285
          122              O       2.501019       1.359995      24.031665      -0.594274      36.810362 0.52700224E+03  0.12601449E+05                                 8.784402                            7.033233       0.379760       2.163962                    0.997847      27.902743      73.066947       0.727728       0.351989      -1.145015      -0.010904      -0.043835      -0.035322       0.057342      -0.027680       0.025464       0.015951       0.053067       0.137068      -0.066775       0.009005       0.057770             10.614682       6.135602       0.296166       0.594733       7.208279      -2.234866      18.500165           0.004735
          123              O       1.151643       0.618619      17.948178      -0.549313      30.323355 0.44995491E+03  0.10331978E+05                                 7.629981                            6.465090       0.498777       2.216092                    0.998244      26.864887      68.714586       0.765738       0.348346      -1.149141       0.006387       0.022351       0.009064       0.024951       0.003431      -0.004033      -0.000004      -0.007678      -0.205814      -0.068769       0.029299       0.039470              8.505808       6.525620       2.641411       1.343088       9.952266       3.341653       9.039537           0.021613
          124              O       2.201424       2.301038      16.933364      -0.562722      31.288468 0.45774471E+03  0.10576461E+05                                 7.811217                            6.537558       0.426875       2.187185                    0.998449      27.147503      70.094764       0.757094       0.350138      -1.145453      -0.016599      -0.033151       0.026981       0.045853      -0.038723      -0.029249      -0.025189       0.036275       0.055728      -0.068038       0.023755       0.044283              8.884213       5.034292       0.375469      -0.523348       6.791096      -0.125398      14.827250           0.004227
          125              O       8.148984       1.746662       1.408864      -0.547248      28.665698 0.48317159E+03  0.11315220E+05                                 7.327818                            6.740616       0.429998       2.194939                    0.997326      27.167497      70.606759       0.741678       0.352638      -1.143483      -0.010929      -0.035326       0.015037       0.039918       0.023142      -0.019260      -0.005080      -0.080630       0.018012      -0.054515       0.008398       0.046118              7.658184       8.422129       2.189333       0.363424       8.314551      -1.059430       6.237870          -0.000676
          126              O       8.996239       0.029740       2.636898      -0.591632      41.887754 0.68026116E+03  0.17403361E+05                                 9.773503                            8.231499      -0.107552       1.999330                    0.994748      29.307226      80.363662       0.640966       0.373520      -1.123910      -0.025950       0.000779      -0.000429       0.025965      -0.054272       0.015927       0.020098       0.003809       0.136281      -0.082128       0.031281       0.050846             11.588812      18.120159      -2.350489       4.311538       7.744116      -1.298262       8.902159           0.004112
          127              O       3.484889      -0.095262      26.897976      -0.549640      31.545802 0.50875341E+03  0.12085498E+05                                 7.896797                            6.967732       0.260149       2.135248                    0.997251      27.496445      72.295560       0.720513       0.357855      -1.137735       0.002878      -0.051564       0.008994       0.052421      -0.003055      -0.006406      -0.020737      -0.069062       0.119933      -0.055254       0.003509       0.051745              8.605497       8.047149      -0.847679       1.328295       7.931268      -3.478079       9.838074           0.001155
          128              O       2.054023       0.101309       0.871769      -0.555718      47.409899 0.64489174E+03  0.16266052E+05                                10.724059                            8.002157       0.024314       2.044122                    0.995398      28.813947      78.237459       0.652157       0.372356      -1.125732       0.005001       0.013742       0.008394       0.016861       0.026810      -0.043178       0.053904       0.046996      -0.031831      -0.089089       0.031403       0.057686             14.626362      29.125473       2.363730      -0.072226       6.807682      -0.407742       7.945930           0.035489
          129              O      11.436140       1.357695       1.452048      -0.831025      56.535409 0.11273531E+04  0.32518835E+05                                11.722102                           10.291450       0.029628       1.942414                    0.998325      35.914082     102.446233       0.602708       0.352310      -1.147644       0.066193      -0.000740       0.002273       0.066236      -0.008894       0.006323       0.007823       0.034944       0.011594      -0.024493       0.005403       0.019090             14.036358      16.610843      -2.727592      -6.657018      10.368830       2.233784      15.129400           0.317939
          130              O       0.508113      -0.252756      25.570081      -0.812532      52.772602 0.10551802E+04  0.29958529E+05                                11.185621                            9.973422      -0.003626       1.945944                    0.997482      35.095839      99.548170       0.610266       0.353503      -1.145877      -0.062527       0.014090      -0.023656       0.068320       0.002873      -0.001974      -0.026678       0.010924       0.005017      -0.029311       0.004097       0.025214             13.130751      15.644872       2.551896      -4.901595       9.954563      -1.142419      13.792819           0.345448
          131              O      10.659590       0.765018       9.268277      -0.519579      30.899590 0.44090307E+03  0.10072702E+05                                 7.736494                            6.414111       0.429344       2.206968                    0.997972      26.311202      67.124655       0.766200       0.349914      -1.147865      -0.018149       0.016741       0.014523       0.028645       0.005957       0.009772       0.008759      -0.002127      -0.202526      -0.069094       0.027735       0.041359              8.655952       6.829378      -3.079129       0.948763      11.070498      -2.950414       8.067980           0.020286
          132              O       9.482781       2.175684      10.536795      -0.594275      36.810454 0.52700367E+03  0.12601493E+05                                 8.784422                            7.033247       0.379759       2.163961                    0.997847      27.902760      73.067049       0.727727       0.351989      -1.145015       0.010904      -0.043836      -0.035322       0.057342       0.027680      -0.025464       0.015951       0.053067       0.137068      -0.066775       0.009004       0.057770             10.614708       6.135614      -0.296167      -0.594732       7.208296      -2.234877      18.500215           0.004723
          133              O      10.832157       1.434308       4.453307      -0.549313      30.323365 0.44995503E+03  0.10331981E+05                                 7.629982                            6.465090       0.498777       2.216092                    0.998244      26.864892      68.714601       0.765738       0.348346      -1.149141      -0.006387       0.022351       0.009064       0.024950      -0.003431       0.004033      -0.000004      -0.007678      -0.205815      -0.068769       0.029298       0.039471              8.505809       6.525621      -2.641412      -1.343088       9.952270       3.341655       9.039537           0.021621
          134              O       9.782376       3.116727       3.438493      -0.562722      31.288433 0.45774406E+03  0.10576441E+05                                 7.811209                            6.537552       0.426875       2.187185                    0.998449      27.147495      70.094717       0.757095       0.350138      -1.145453       0.016599      -0.033150       0.026981       0.045852       0.038723       0.029249      -0.025189       0.036275       0.055727      -0.068038       0.023756       0.044283              8.884202       5.034287      -0.375469       0.523348       6.791089      -0.125398      14.827231           0.004246
          135              O       3.834816       0.930973      14.903735      -0.547248      28.665690 0.48317139E+03  0.11315214E+05                                 7.327815                            6.740613       0.429997       2.194939                    0.997326      27.167499      70.606754       0.741678       0.352638      -1.143483       0.010929      -0.035326       0.015037       0.039918      -0.023142       0.019260      -0.005080      -0.080630       0.018011      -0.054515       0.008398       0.046118              7.658180       8.422125      -2.189332      -0.363423       8.314549      -1.059430       6.237867          -0.000689
          136              O       2.987561      -0.785949      16.131768      -0.591631      41.887725 0.68026052E+03  0.17403340E+05                                 9.773498                            8.231495      -0.107551       1.999330                    0.994748      29.307219      80.363632       0.640967       0.373520      -1.123910       0.025949       0.000779      -0.000429       0.025965       0.054272      -0.015927       0.020098       0.003809       0.136280      -0.082127       0.031281       0.050846             11.588805      18.120152       2.350488      -4.311530       7.744113      -1.298260       8.902150           0.004113
          137              O       8.498911       0.720427      13.403105      -0.549640      31.545789 0.50875322E+03  0.12085492E+05                                 7.896793                            6.967729       0.260149       2.135248                    0.997251      27.496441      72.295532       0.720514       0.357855      -1.137735      -0.002878      -0.051564       0.008994       0.052421       0.003055       0.006406      -0.020737      -0.069062       0.119933      -0.055254       0.003509       0.051745              8.605493       8.047145       0.847680      -1.328295       7.931262      -3.478077       9.838071           0.001142
          138              O       9.929777      -0.714380      14.366639      -0.555718      47.409882 0.64489144E+03  0.16266042E+05                                10.724056                            8.002155       0.024316       2.044123                    0.995398      28.813944      78.237444       0.652157       0.372356      -1.125732      -0.005001       0.013742       0.008394       0.016862      -0.026810       0.043178       0.053904       0.046995      -0.031832      -0.089089       0.031403       0.057686             14.626359      29.125468      -2.363729       0.072220       6.807681      -0.407741       7.945929           0.035486
          139              O       0.547660       0.542006      14.946919      -0.831025      56.535460 0.11273543E+04  0.32518890E+05                                11.722135                           10.291477       0.029617       1.942412                    0.998325      35.914013     102.446191       0.602705       0.352311      -1.147642      -0.066193      -0.000738       0.002273       0.066236       0.008888      -0.006323       0.007824       0.034945       0.011585      -0.024490       0.005400       0.019089             14.036401      16.610897       2.727601       6.657043      10.368859       2.233790      15.129447           0.317932
          140              O      11.475687       0.562933      12.075210      -0.812531      52.772695 0.10551825E+04  0.29958611E+05                                11.185635                            9.973433      -0.003629       1.945943                    0.997482      35.095865      99.548288       0.610266       0.353503      -1.145876       0.062527       0.014089      -0.023655       0.068321      -0.002875       0.001976      -0.026677       0.010928       0.005021      -0.029310       0.004097       0.025213             13.130771      15.644897      -2.551900       4.901606       9.954576      -1.142418      13.792839           0.345447
          141              O      10.659590      11.928293       4.226593      -0.519579      30.899597 0.44090305E+03  0.10072702E+05                                 7.736495                            6.414111       0.429342       2.206967                    0.997972      26.311203      67.124661       0.766200       0.349914      -1.147865      -0.018149      -0.016741      -0.014523       0.028645      -0.005957      -0.009772       0.008759      -0.002127      -0.202528      -0.069095       0.027735       0.041359              8.655954       6.829379       3.079131      -0.948765      11.070503      -2.950419       8.067981           0.020288
          142              O       9.482781      10.517627       2.958076      -0.594274      36.810404 0.52700292E+03  0.12601470E+05                                 8.784411                            7.033239       0.379758       2.163961                    0.997847      27.902752      73.066997       0.727728       0.351989      -1.145015       0.010903       0.043835       0.035322       0.057342      -0.027680       0.025464       0.015951       0.053067       0.137067      -0.066775       0.009005       0.057770             10.614694       6.135607       0.296167       0.594733       7.208287      -2.234871      18.500187           0.004737
          143              O      10.832157      11.259003       9.041563      -0.549314      30.323401 0.44995570E+03  0.10332001E+05                                 7.629991                            6.465097       0.498777       2.216092                    0.998244      26.864900      68.714647       0.765737       0.348347      -1.149141      -0.006387      -0.022351      -0.009064       0.024951       0.003431      -0.004033      -0.000004      -0.007678      -0.205815      -0.068769       0.029299       0.039470              8.505820       6.525628       2.641416       1.343091       9.952281       3.341660       9.039550           0.021618
          144              O       9.782376       9.576584      10.056377      -0.562723      31.288494 0.45774517E+03  0.10576474E+05                                 7.811223                            6.537563       0.426876       2.187185                    0.998449      27.147507      70.094793       0.757094       0.350138      -1.145453       0.016599       0.033150      -0.026981       0.045853      -0.038723      -0.029249      -0.025189       0.036275       0.055728      -0.068038       0.023755       0.044283              8.884219       5.034295       0.375469      -0.523348       6.791101      -0.125397      14.827262           0.004229
          145              O       3.834816      10.130960      25.580877      -0.547248      28.665699 0.48317160E+03  0.11315221E+05                                 7.327818                            6.740616       0.429998       2.194939                    0.997326      27.167499      70.606763       0.741678       0.352638      -1.143483       0.010929       0.035326      -0.015037       0.039918       0.023142      -0.019260      -0.005080      -0.080630       0.018011      -0.054515       0.008398       0.046118              7.658184       8.422129       2.189333       0.363424       8.314551      -1.059430       6.237870          -0.000677
          146              O       2.987561      11.847882      24.352843      -0.591631      41.887727 0.68026061E+03  0.17403343E+05                                 9.773499                            8.231495      -0.107550       1.999330                    0.994748      29.307215      80.363619       0.640966       0.373520      -1.123910       0.025949      -0.000779       0.000429       0.025965      -0.054272       0.015927       0.020098       0.003809       0.136280      -0.082127       0.031281       0.050846             11.588806      18.120149      -2.350487       4.311535       7.744112      -1.298261       8.902156           0.004112
          147              O       8.498911      11.972884       0.091765      -0.549640      31.545794 0.50875323E+03  0.12085493E+05                                 7.896796                            6.967730       0.260150       2.135249                    0.997251      27.496441      72.295544       0.720514       0.357855      -1.137735      -0.002878       0.051564      -0.008994       0.052421      -0.003055      -0.006406      -0.020737      -0.069062       0.119932      -0.055254       0.003509       0.051745              8.605495       8.047147      -0.847679       1.328296       7.931267      -3.478078       9.838072           0.001154
          148              O       9.929777      11.776313      26.117972      -0.555718      47.409835 0.64489084E+03  0.16266022E+05                                10.724047                            8.002149       0.024316       2.044123                    0.995398      28.813934      78.237394       0.652158       0.372356      -1.125732      -0.005002      -0.013742      -0.008393       0.016862       0.026810      -0.043178       0.053904       0.046995      -0.031832      -0.089089       0.031403       0.057686             14.626344      29.125435       2.363727      -0.072226       6.807676      -0.407741       7.945923           0.035489
          149              O       0.547660      10.519927      25.537693      -0.831023      56.535261 0.11273493E+04  0.32518710E+05                                11.722113                           10.291460       0.029616       1.942412                    0.998325      35.913928     102.445902       0.602705       0.352311      -1.147642      -0.066194       0.000737      -0.002273       0.066237      -0.008884       0.006322       0.007824       0.034946       0.011578      -0.024487       0.005398       0.019089             14.036372      16.610860      -2.727595      -6.657026      10.368840       2.233788      15.129417           0.317940
          150              O      11.475687      12.130378       1.419660      -0.812532      52.772713 0.10551830E+04  0.29958619E+05                                11.185612                            9.973414      -0.003616       1.945946                    0.997482      35.095960      99.548433       0.610268       0.353501      -1.145878       0.062526      -0.014087       0.023655       0.068319       0.002881      -0.001975      -0.026676       0.010927       0.005028      -0.029309       0.004095       0.025214             13.130741      15.644860       2.551894      -4.901592       9.954555      -1.142417      13.792807           0.345448

******************************************************
Auxiliary information for the entire system
The total spin magnetic moment of the unit cell is   3.699261
The total net atomic charge of the unit cell is   0.000010
Accuracy of reproducing the electrostatic potential in the unit cell:
  The inner radius (bohr) =    5.0000
  The outer radius (bohr) =   12.0000
  Valid grid points have density less than (e/(bohr^3)) =    0.0001
  The number of valid grid points were=       512414
  The rms potential error without charges in kcal/mol is=      7.83496
  The rms potential error with partial charges in kcal/mol is=      0.48566
  The RRMSE value at monopole order=      0.06199
  The rms potential error with partial charges and cloud penetration in kcal/mol is=      0.48216
  The RRMSE value at monopole order with cloud penetration is=      0.06154
  The rms potential error with partial charges and atomic dipoles in kcal/mol is=      0.35866
  The RRMSE value at dipole order=      0.04578
  The rms potential error with partial charges, atomic dipoles and cloud penetration in kcal/mol is=      0.34593
  The RRMSE value at dipole order with cloud penetration=      0.04415

******************************************************
The electron densities and ab initio electrostatic potential were computed in VASP using the PBE functional and
projector augmented wave method. See the main text of the journal article for a description of computational details.
The atomic charges, dipoles, and quadrupoles were computed with the DDEC6 method as described in
(a) T. A. Manz and N. Gabaldon Limas, RSC Adv. 6 (2016) 47771-47801 DOI: 10.1039/c6ra04656h
(b) N. Gabaldon Limas and T. A. Manz, RSC Adv. 8 (2018) 2678-2707 DOI: 10.1039/c7ra11829e.
For each atom in the material, the electron cloud parameters were fit to the spherically averaged atom-in-material
electron density using radial positions for which this density was between 10^-4 and 10^-2 electrons per cubic bohr.
The polarizabilities, dispersion coefficients, and quantum Drude oscillator (QDO) parameters were fit using the MCLF method.
The magnetic structure of the system was optimized in VASP from the default ferromagnetic initial guess using spin polarization.
The atomic spin moments (ASMs) were computed on this optimized magnetic structure using the DDEC6 partition as inputs
to the method of T. A. Manz and D. S. Sholl, J. Chem. Theory Comput. 7 (2011) 4146-4164 DOI: 10.1021/ct200539n.
The RMSE and RRMSE were computed using a uniform grid with Ewald summation.
