# Supplementary material for: A collection of forcefield precursors for metal–organic frameworks
Source: RSC Adv. 2019 Nov 13;9(63):36492–507. doi: 10.1039/c9ra07327b (PMC9075174; doi:10.1039/c9ra07327b)
Supplement: RA-009-C9RA07327B-s4750 [file RA-009-C9RA07327B-s4750.xyz]

   68
jmolscript: load "" {1 1 1} spacegroup "x,y,z" unitcell [{     12.117000     0.000000     0.000000 }, {     -3.459131    11.840044     0.000000 }, {     -2.106422    -3.417592    12.797062 }]
Eu     1.333745     4.144854     5.812682     1.364328
Eu     5.217702     4.277598     6.984380     1.364328
H     -0.938447     3.830466     1.417914     0.127678
H     -0.451041     7.561963     2.656670     0.114155
H      7.932836     0.060296    12.063790     0.121138
H      5.247895     0.856802     6.948805     0.133025
H      2.160493    -0.617675     4.848807     0.125115
H      7.041362    -0.681260     7.711510     0.122826
H      2.514618     5.057318     1.709687     0.128536
H      6.365687     5.532775     2.709138     0.121898
H     -0.293335     2.175137    12.173845     0.113572
H      7.489894     4.591986    11.379148     0.127679
H      7.002488     0.860489    10.140392     0.114156
H     -1.381389     8.362156     0.733272     0.121139
H      1.303552     7.565650     5.848257     0.133025
H      4.390954     9.040127     7.948255     0.125115
H     -0.489915     9.103712     5.085552     0.122825
H      4.036829     3.365134    11.087375     0.128536
H      0.185760     2.889677    10.087924     0.121895
H      6.844782     6.247315     0.623217     0.113570
C     -0.030898     5.089088     3.528150     0.563338
C     10.445206     5.224951     0.084461     0.079586
C     -1.051125     4.745359     1.295063    -0.145318
C     -0.639497     5.578897     2.230528    -0.011668
C     -0.757945     6.965449     2.012978    -0.093000
C      7.872968     0.978081    11.934540    -0.132474
C      3.030049     1.724822     5.835460     0.595369
C      5.330816    -1.175905     6.677507     0.075529
C      4.799612     0.135421     6.568732    -0.132535
C      3.627382     0.330054     5.902005    -0.003334
C      2.950030    -0.762387     5.319739    -0.099379
C      6.570767    -1.399320     7.354472    -0.106937
C      4.013853     4.843808     3.848077     0.604918
C      3.668501     5.721014     0.159963     0.071737
C      3.380306     5.307934     1.480620    -0.125334
C      4.377714     5.276783     2.426323     0.000832
C      5.686405     5.602990     2.078243    -0.098490
C      0.583730     2.404050    11.963973    -0.100271
C      6.582345     3.333364     9.268912     0.563335
C     -3.893759     3.197501    12.712601     0.079586
C      7.602572     3.677093    11.501999    -0.145319
C      7.190944     2.843555    10.566534    -0.011668
C      7.309392     1.457003    10.784084    -0.092998
C     -1.321521     7.444371     0.862522    -0.132472
C      3.521398     6.697630     6.961602     0.595366
C      1.220631     9.598357     6.119555     0.075535
C      1.751835     8.287031     6.228330    -0.132536
C      2.924065     8.092398     6.895057    -0.003334
C      3.601417     9.184839     7.477323    -0.099366
C     -0.019320     9.821772     5.442590    -0.106925
C      2.537594     3.578644     8.948985     0.604918
C      2.882946     2.701438    12.637099     0.071735
C      3.171141     3.114518    11.316442    -0.125334
C      2.173733     3.145669    10.370739     0.000829
C      0.865042     2.819462    10.718819    -0.098455
C      5.967717     6.018402     0.833089    -0.100236
O      0.024196     3.841956     3.729064    -0.548168
O      0.406802     5.910626     4.335645    -0.581650
O      1.862527     1.829961     5.361969    -0.543945
O      3.668761     2.699189     6.234729    -0.605459
O      2.869330     4.402872     4.027235    -0.538432
O      4.938919     4.956530     4.693962    -0.597231
O      6.527251     4.580496     9.067998    -0.548168
O      6.144645     2.511826     8.461417    -0.581648
O      4.688920     6.592491     7.435093    -0.543943
O      2.882686     5.723263     6.562333    -0.605459
O      3.682117     4.019580     8.769827    -0.538430
O      1.612528     3.465922     8.103100    -0.597232

The following XYZ coordinates are in angstroms. Other properties are in atomic units.
The sperically averaged electron density of each atom fit to a function of the form exp(a - br)
eigen_1, eigen_2 and eigen_3 are the three eigenvalues of traceless quadrupole moment tensor
  atom number  atomic symbol              X              Y              Z     net charge C6 coefficient C8 coefficient C10 coefficient fluctuating dipole atomic polarizability isotropic forcefield polarizability              a              b squared Pearson coefficient          <r^3>          <r^4>         wp_QDO          m_QDO          q_QDO       dipole_x       dipole_y       dipole_z         dipole            Qxy            Qxz            Qyz     Q(x^2-y^2)  Q(3z^2 - R^2)        eigen_1        eigen_2        eigen_3 static polarizability      alpha(xx)      alpha(xy)      alpha(xz)      alpha(yy)      alpha(yz)      alpha(zz) atomic spin moment
            1             Eu       1.333745       4.144854       5.812682       1.364328     204.521807 0.50532086E+04  0.19849846E+06                                24.360319                           20.322759       0.543634       1.866983                    0.998961      92.806967     248.839477       0.508729       0.306499      -1.269676       0.005966      -0.009934      -0.004300       0.012360       0.035421      -0.138549       0.041029       0.147254      -0.190267      -0.164370      -0.019345       0.183715             30.563541      24.785826      -4.426229       6.881450      27.454845      -8.950735      39.449952           0.015127
            2             Eu       5.217702       4.277598       6.984380       1.364328     204.522205 0.50532210E+04  0.19849907E+06                                24.360352                           20.322785       0.543636       1.866983                    0.998961      92.807051     248.839811       0.508729       0.306499      -1.269676      -0.005967       0.009935       0.004301       0.012362       0.035421      -0.138550       0.041029       0.147254      -0.190271      -0.164371      -0.019345       0.183716             30.563585      24.785853      -4.426240       6.881455      27.454898      -8.950748      39.450005           0.015121
            3              H      -0.938447       3.830466       1.417914       0.127678       1.190027 0.89540545E+01  0.89064523E+02                                 1.762263                            1.680745      -1.070589       2.380732                    0.997519       3.301081       8.856026       0.520482       1.183083      -0.733947       0.006653      -0.036825       0.006603       0.037999      -0.001185       0.003319       0.004140      -0.020493      -0.017994      -0.010550      -0.003560       0.014110              1.781801       1.527256      -0.093989       0.155248       2.172225      -0.134255       1.645922           0.000596
            4              H      -0.451041       7.561963       2.656670       0.114155       1.137115 0.79192054E+01  0.76799950E+02                                 1.733129                            1.593279      -1.007924       2.399435                    0.998191       3.373778       9.095016       0.525404       1.202080      -0.727120       0.013285       0.026078       0.024519       0.038181       0.002684       0.006121       0.004979      -0.024431      -0.007673      -0.014165      -0.001468       0.015633              1.830422       1.533965       0.197325       0.371058       1.831294       0.495200       2.126008           0.000441
            5              H       7.932836       0.060296      12.063790       0.121138       1.075512 0.76369584E+01  0.72305051E+02                                 1.589406                            1.507497      -0.787562       2.514058                    0.999640       3.044877       7.723944       0.579741       1.115896      -0.751924       0.001500      -0.035569       0.004763       0.035917       0.000516       0.010210       0.000456      -0.024563       0.006240      -0.018412       0.007070       0.011342              1.605845       1.328383      -0.030624       0.085366       2.079806      -0.042545       1.409346           0.000094
            6              H       5.247895       0.856802       6.948805       0.133025       1.070963 0.74830928E+01  0.72710478E+02                                 1.759827                            1.618833      -1.372048       2.240898                    0.993595       3.614516      10.279621       0.479994       1.313270      -0.699865       0.016152       0.027219       0.016671       0.035773       0.002703       0.001704       0.002132       0.003867      -0.014158      -0.005544      -0.000713       0.006257              1.862358       1.614180       0.221072       0.257836       2.331360       0.405817       1.641534           0.000194
            7              H       2.160493      -0.617675       4.848807       0.125115       1.161914 0.83563538E+01  0.81289570E+02                                 1.702085                            1.597942      -0.928364       2.447314                    0.998800       3.182792       8.307711       0.549480       1.145872      -0.743533      -0.034188       0.003781      -0.021863       0.040757       0.005775       0.015557       0.002609       0.007800      -0.014063      -0.015822      -0.003318       0.019140              1.740520       2.015687      -0.180231       0.405285       1.628089      -0.042405       1.577785           0.000283
            8              H       7.041362      -0.681260       7.711510       0.122826       1.129604 0.78229956E+01  0.75233160E+02                                 1.702903                            1.568960      -0.818521       2.501088                    0.999508       3.186186       8.405653       0.539744       1.180000      -0.734404       0.021614       0.027861       0.013678       0.037822       0.000773       0.012187       0.001683       0.000025      -0.030664      -0.017005       0.004837       0.012168              1.788242       1.619662       0.315790       0.241005       2.180527       0.398709       1.564536           0.000274
            9              H       2.514618       5.057318       1.709687       0.128536       1.079258 0.78510110E+01  0.76999295E+02                                 1.759270                            1.653673      -1.122733       2.358020                    0.996338       3.536728      10.017126       0.478123       1.306186      -0.702696      -0.034910      -0.011947       0.010069       0.038247       0.006281      -0.000613       0.001739       0.012821      -0.012103      -0.007847      -0.003145       0.010993              1.817430       2.303555       0.196660      -0.275982       1.388069      -0.158237       1.760666           0.000243
           10              H       6.365687       5.532775       2.709138       0.121898       1.164831 0.84360296E+01  0.82628298E+02                                 1.730789                            1.625186      -0.981233       2.418042                    0.998499       3.267632       8.684351       0.532619       1.174084      -0.735728       0.029958      -0.001916       0.023228       0.037956       0.003396       0.006686      -0.003081       0.027966      -0.011994      -0.014080      -0.004120       0.018200              1.772012       1.963950      -0.026846       0.384769       1.339746      -0.123348       2.012339           0.000081
           11              H      -0.293335       2.175137      12.173845       0.113572       1.091091 0.76630452E+01  0.74083095E+02                                 1.724431                            1.597635      -0.823732       2.491601                    0.999303       3.368486       9.218384       0.507228       1.249065      -0.716530      -0.034240      -0.008312       0.005420       0.035649       0.004010       0.003103      -0.006763       0.021082       0.016459      -0.016411       0.006435       0.009976              1.796370       2.465833       0.229372      -0.274021       1.344472      -0.105347       1.578804           0.000506
           12              H       7.489894       4.591986      11.379148       0.127679       1.190035 0.89541283E+01  0.89065479E+02                                 1.762273                            1.680754      -1.070596       2.380728                    0.997519       3.301092       8.856079       0.520479       1.183086      -0.733946      -0.006653       0.036825      -0.006602       0.037999      -0.001185       0.003319       0.004140      -0.020492      -0.017995      -0.010549      -0.003561       0.014110              1.781812       1.527264      -0.093990       0.155250       2.172239      -0.134256       1.645932           0.000596
           13              H       7.002488       0.860489      10.140392       0.114156       1.137115 0.79192061E+01  0.76799969E+02                                 1.733130                            1.593280      -1.007924       2.399435                    0.998191       3.373779       9.095024       0.525404       1.202081      -0.727120      -0.013285      -0.026078      -0.024519       0.038181       0.002684       0.006121       0.004979      -0.024431      -0.007673      -0.014165      -0.001468       0.015633              1.830423       1.533965       0.197325       0.371058       1.831294       0.495200       2.126009           0.000441
           14              H      -1.381389       8.362156       0.733272       0.121139       1.075506 0.76369019E+01  0.72304355E+02                                 1.589397                            1.507489      -0.787561       2.514059                    0.999640       3.044870       7.723908       0.579744       1.115892      -0.751925      -0.001500       0.035569      -0.004763       0.035917       0.000516       0.010210       0.000456      -0.024563       0.006240      -0.018411       0.007070       0.011342              1.605836       1.328376      -0.030624       0.085366       2.079792      -0.042544       1.409338           0.000094
           15              H       1.303552       7.565650       5.848257       0.133025       1.070961 0.74830834E+01  0.72710374E+02                                 1.759827                            1.618833      -1.372047       2.240900                    0.993595       3.614515      10.279622       0.479994       1.313271      -0.699865      -0.016152      -0.027219      -0.016671       0.035773       0.002703       0.001704       0.002132       0.003866      -0.014158      -0.005544      -0.000713       0.006257              1.862358       1.614180       0.221071       0.257836       2.331360       0.405817       1.641534           0.000194
           16              H       4.390954       9.040127       7.948255       0.125115       1.161926 0.83564566E+01  0.81290866E+02                                 1.702101                            1.597955      -0.928360       2.447315                    0.998800       3.182801       8.307765       0.549475       1.145878      -0.743532       0.034188      -0.003781       0.021863       0.040757       0.005774       0.015557       0.002609       0.007799      -0.014064      -0.015823      -0.003317       0.019140              1.740538       2.015711      -0.180235       0.405293       1.628103      -0.042406       1.577800           0.000284
           17              H      -0.489915       9.103712       5.085552       0.122825       1.129611 0.78230471E+01  0.75233773E+02                                 1.702909                            1.568965      -0.818524       2.501086                    0.999508       3.186192       8.405673       0.539743       1.180000      -0.734404      -0.021614      -0.027861      -0.013678       0.037822       0.000773       0.012188       0.001683       0.000025      -0.030665      -0.017005       0.004837       0.012168              1.788249       1.619668       0.315793       0.241007       2.180538       0.398713       1.564541           0.000274
           18              H       4.036829       3.365134      11.087375       0.128536       1.079259 0.78510252E+01  0.76999505E+02                                 1.759274                            1.653677      -1.122733       2.358019                    0.996338       3.536734      10.017163       0.478121       1.306190      -0.702695       0.034910       0.011947      -0.010069       0.038247       0.006281      -0.000613       0.001739       0.012821      -0.012103      -0.007847      -0.003145       0.010993              1.817435       2.303561       0.196661      -0.275983       1.388073      -0.158238       1.760671           0.000244
           19              H       0.185760       2.889677      10.087924       0.121895       1.164860 0.84362775E+01  0.82631321E+02                                 1.730818                            1.625209      -0.981253       2.418030                    0.998499       3.267665       8.684466       0.532615       1.174083      -0.735728      -0.029958       0.001916      -0.023228       0.037956       0.003396       0.006686      -0.003082       0.027967      -0.011993      -0.014081      -0.004120       0.018201              1.772043       1.963988      -0.026847       0.384785       1.339762      -0.123351       2.012378           0.000081
           20              H       6.844782       6.247315       0.623217       0.113570       1.091114 0.76632228E+01  0.74085224E+02                                 1.724453                            1.597652      -0.823744       2.491594                    0.999303       3.368514       9.218479       0.507226       1.249062      -0.716531       0.034240       0.008312      -0.005420       0.035649       0.004010       0.003103      -0.006763       0.021083       0.016460      -0.016412       0.006436       0.009976              1.796395       2.465878       0.229380      -0.274030       1.344485      -0.105350       1.578821           0.000507
           21              C      -0.030898       5.089088       3.528150       0.563338      25.606040 0.26663398E+03  0.55967514E+04                                 8.020131                            5.768295      -0.158286       1.993454                    0.999267      22.853972      63.905062       0.623555       0.467962      -1.024481       0.029848      -0.013115       0.035302       0.048054      -0.005366      -0.063106       0.012227       0.106448      -0.112443      -0.068643      -0.032858       0.101502             10.169906       7.948768      -0.687755       5.300391       8.664967      -1.322485      13.895984          -0.002336
           22              C      10.445206       5.224951       0.084461       0.079586      35.043273 0.38663471E+03  0.87845173E+04                                 9.366123                            6.581144      -0.063783       1.997017                    0.999278      25.899808      72.049935       0.641735       0.420081      -1.067021       0.002728      -0.012038       0.009605       0.015640      -0.000583       0.014724      -0.002471      -0.003911       0.059261      -0.017645      -0.008096       0.025741             12.029372       9.616192       0.422763       7.349917       9.157620       0.974279      17.314305          -0.000775
           23              C      -1.051125       4.745359       1.295063      -0.145318      36.011041 0.42107410E+03  0.98475408E+04                                 9.580859                            6.904261       0.037312       1.983197                    0.999631      29.504876      85.358419       0.616921       0.424529      -1.056190      -0.007596       0.004412      -0.008824       0.012451      -0.004374      -0.027728      -0.009334       0.014187      -0.096073      -0.045506       0.010859       0.034648             12.093749       9.853091       0.003221       7.251432       8.835375       0.230620      17.592782           0.026836
           24              C      -0.639497       5.578897       2.230528      -0.011668      37.214835 0.41624018E+03  0.96166185E+04                                 9.688742                            6.781100       0.031147       2.020159                    0.999406      26.848059      74.891495       0.639941       0.414274      -1.072591      -0.014397       0.020334      -0.024968       0.035272       0.002712      -0.010096       0.003286       0.001772      -0.061428      -0.023888       0.009237       0.014652             12.641684       9.697093      -0.804473       7.408845       9.877735      -1.040956      18.350224           0.004474
           25              C      -0.757945       6.965449       2.012978      -0.093000      33.125590 0.41934524E+03  0.97832155E+04                                 9.026310                            6.888035       0.034680       1.984891                    0.999658      28.997718      83.403730       0.618794       0.424278      -1.057837      -0.003141      -0.020030      -0.013950       0.024611       0.009909      -0.003971       0.012529      -0.000154      -0.026949      -0.019621       0.003275       0.016346             10.563343       7.889357      -0.670000       4.977212       9.922562      -0.462001      13.878110           0.021990
           26              C       7.872968       0.978081      11.934540      -0.132474      32.889749 0.38419082E+03  0.87469381E+04                                 8.841833                            6.487616       0.203903       2.040655                    0.999825      28.504361      80.326148       0.654851       0.410823      -1.069085      -0.006042       0.007509      -0.007081       0.011960      -0.004536      -0.007634      -0.011116      -0.024236      -0.050805      -0.023665      -0.000181       0.023847             10.623487       8.202285       0.437118       5.596773       9.108996       0.947715      14.559179           0.020102
           27              C       3.030049       1.724822       5.835460       0.595369      24.202370 0.24879394E+03  0.51479365E+04                                 7.787915                            5.614755      -0.072689       2.036538                    0.999202      22.277954      62.453235       0.622959       0.475174      -1.017540      -0.017970       0.061014      -0.003384       0.063695       0.019459      -0.043376      -0.018201       0.027109       0.301036      -0.074009      -0.041857       0.115865              9.928406       8.148572      -2.614393       1.605696      16.160250       0.332506       5.476394          -0.003136
           28              C       5.330816      -1.175905       6.677507       0.075529      35.789673 0.38908401E+03  0.88516617E+04                                 9.486726                            6.594613      -0.064146       1.996815                    0.999251      25.999668      72.308754       0.642330       0.419147      -1.067914       0.005161       0.015066       0.009078       0.018331      -0.020374       0.010411      -0.005757       0.003387      -0.038949      -0.017944      -0.012109       0.030053             12.232564      11.201732      -4.615542       3.031321      18.796086       0.284639       6.699874          -0.006768
           29              C       4.799612       0.135421       6.568732      -0.132535      38.190568 0.44332989E+03  0.10515396E+05                                10.052840                            7.150216      -0.073007       1.952979                    0.999374      29.663726      86.775626       0.597124       0.432457      -1.050016      -0.005164      -0.013032       0.005893       0.015206       0.020584      -0.036945       0.005855       0.021980       0.105843      -0.049267      -0.007875       0.057142             12.837672      11.370519      -5.203235       2.938822      19.901432       0.145521       7.241064           0.059111
           30              C       3.627382       0.330054       5.902005      -0.003334      38.656894 0.42264360E+03  0.97757907E+04                                 9.904662                            6.795686       0.069464       2.031513                    0.999285      26.672868      73.799797       0.646256       0.409754      -1.078409       0.004302      -0.046519       0.000610       0.046721       0.013824      -0.005958      -0.000486       0.024130       0.054871      -0.027584       0.006538       0.021047             13.273028      10.488403      -4.414180       2.589596      22.382686       0.808438       6.947995           0.025753
           31              C       2.950030      -0.762387       5.319739      -0.099379      33.908241 0.40293402E+03  0.92961562E+04                                 9.114315                            6.710623       0.008154       1.978364                    0.999636      28.756732      81.938538       0.633452       0.419105      -1.062323       0.013481       0.007490       0.012406       0.019793       0.011564       0.007504      -0.001112       0.036027       0.029439      -0.026599       0.005725       0.020873             11.046613       8.797718      -2.037389       2.180852      17.899351       1.392121       6.442771           0.014613
           32              C       6.570767      -1.399320       7.354472      -0.106937      33.872949 0.40049254E+03  0.92081998E+04                                 9.060208                            6.656593       0.231944       2.055196                    0.999817      28.387524      80.245880       0.642074       0.414898      -1.067042      -0.005152      -0.007293      -0.008783       0.012525       0.015028      -0.002208       0.009950       0.002119       0.009092      -0.020044       0.003988       0.016056             10.863245      10.227021      -2.875129       2.779752      15.797853       0.651207       6.564860           0.059681
           33              C       4.013853       4.843808       3.848077       0.604918      23.337861 0.24742079E+03  0.51043505E+04                                 7.572323                            5.588432      -0.012200       2.059544                    0.999285      22.035357      61.363091       0.627230       0.473342      -1.020139      -0.012449      -0.015615       0.068615       0.071462      -0.045629      -0.007416       0.036548      -0.125037      -0.157123      -0.062300      -0.049644       0.111944              9.429260       8.447442       1.372480      -1.125951       5.250533      -2.550163      14.589805          -0.001853
           34              C       3.668501       5.721014       0.159963       0.071737      35.312562 0.39342734E+03  0.89692510E+04                                 9.375154                            6.621494      -0.034644       2.004675                    0.999284      26.049748      72.363224       0.642889       0.417906      -1.069432      -0.010758      -0.005268       0.003221       0.012404      -0.000410       0.007633      -0.008880       0.005675       0.066812      -0.016297      -0.009687       0.025985             11.763387      10.537244       0.869383       0.297611       5.573267      -3.658570      19.179650          -0.008743
           35              C       3.380306       5.307934       1.480620      -0.125334      36.673584 0.43667087E+03  0.10307453E+05                                 9.724790                            7.057797       0.013694       1.979314                    0.999590      29.485591      85.750043       0.606588       0.427775      -1.053988       0.007904      -0.002997      -0.000388       0.008462      -0.003012      -0.013218       0.024845      -0.056013      -0.136284      -0.054481      -0.002877       0.057358             12.080992      10.316257       0.812265      -0.146609       5.882718      -3.768940      20.043999           0.074821
           36              C       4.377714       5.276783       2.426323       0.000832      38.339326 0.42352914E+03  0.97983474E+04                                 9.840736                            6.798378       0.040607       2.020964                    0.999312      26.678332      73.747638       0.646961       0.409222      -1.079096       0.018749       0.015370      -0.040233       0.046973      -0.002093       0.010764       0.014352      -0.025629      -0.072925      -0.032001       0.003135       0.028866             12.987193      11.684806       1.624153      -2.472768       6.186503      -4.276120      21.090268           0.041266
           37              C       5.686405       5.602990       2.078243      -0.098490      33.152100 0.39634696E+03  0.91272136E+04                                 9.026372                            6.691650       0.017354       1.984236                    0.999649      28.731854      82.398487       0.627800       0.423665      -1.057058      -0.015594       0.001634      -0.008335       0.017757      -0.002640       0.012216       0.012138      -0.003160      -0.056279      -0.027451       0.011539       0.015912             10.735525      11.253409       1.522928      -2.435405       5.545980      -3.150135      15.407186           0.013144
           38              C       0.583730       2.404050      11.963973      -0.100271      33.510121 0.39346967E+03  0.90307174E+04                                 9.039899                            6.626599       0.201543       2.047708                    0.999802      28.386617      80.869633       0.637667       0.418506      -1.061915       0.013854       0.001891      -0.007788       0.016006       0.003346      -0.006830       0.008284      -0.005417      -0.071473      -0.027034       0.010142       0.016891             10.744009      10.948409       0.928758      -0.143026       5.316064      -2.908179      15.967554           0.069816
           39              C       6.582345       3.333364       9.268912       0.563335      25.606165 0.26663538E+03  0.55967893E+04                                 8.020163                            5.768315      -0.158286       1.993452                    0.999267      22.854041      63.905351       0.623553       0.467963      -1.024481      -0.029848       0.013116      -0.035303       0.048054      -0.005366      -0.063109       0.012227       0.106452      -0.112447      -0.068646      -0.032860       0.101506             10.169952       7.948804      -0.687761       5.300422       8.664998      -1.322495      13.896054          -0.002339
           40              C      -3.893759       3.197501      12.712601       0.079586      35.043271 0.38663461E+03  0.87845147E+04                                 9.366125                            6.581144      -0.063783       1.997017                    0.999278      25.899804      72.049928       0.641735       0.420081      -1.067021      -0.002728       0.012038      -0.009605       0.015640      -0.000583       0.014724      -0.002471      -0.003911       0.059261      -0.017645      -0.008095       0.025741             12.029375       9.616195       0.422761       7.349921       9.157619       0.974274      17.314312          -0.000775
           41              C       7.602572       3.677093      11.501999      -0.145319      36.011114 0.42107498E+03  0.98475685E+04                                 9.580876                            6.904271       0.037308       1.983196                    0.999631      29.504917      85.358626       0.616920       0.424529      -1.056189       0.007597      -0.004412       0.008824       0.012452      -0.004374      -0.027729      -0.009333       0.014188      -0.096074      -0.045507       0.010858       0.034649             12.093773       9.853109       0.003218       7.251447       8.835394       0.230617      17.592816           0.026835
           42              C       7.190944       2.843555      10.566534      -0.011668      37.214831 0.41623992E+03  0.96166125E+04                                 9.688746                            6.781101       0.031141       2.020158                    0.999406      26.848051      74.891505       0.639941       0.414274      -1.072590       0.014398      -0.020334       0.024968       0.035272       0.002712      -0.010097       0.003286       0.001775      -0.061430      -0.023889       0.009236       0.014653             12.641691       9.697097      -0.804475       7.408849       9.877743      -1.040959      18.350233           0.004474
           43              C       7.309392       1.457003      10.784084      -0.092998      33.125574 0.41934493E+03  0.97832069E+04                                 9.026309                            6.888034       0.034681       1.984892                    0.999658      28.997704      83.403700       0.618794       0.424278      -1.057837       0.003141       0.020031       0.013950       0.024611       0.009909      -0.003971       0.012529      -0.000153      -0.026950      -0.019621       0.003275       0.016346             10.563341       7.889354      -0.670004       4.977209       9.922565      -0.462006      13.878105           0.021989
           44              C      -1.321521       7.444371       0.862522      -0.132472      32.889700 0.38419016E+03  0.87469180E+04                                 8.841822                            6.487609       0.203906       2.040657                    0.999825      28.504326      80.325989       0.654852       0.410823      -1.069085       0.006042      -0.007509       0.007081       0.011960      -0.004536      -0.007635      -0.011116      -0.024235      -0.050805      -0.023665      -0.000181       0.023846             10.623475       8.202279       0.437120       5.596770       9.108978       0.947717      14.559169           0.020102
           45              C       3.521398       6.697630       6.961602       0.595366      24.202300 0.24879321E+03  0.51479177E+04                                 7.787898                            5.614745      -0.072692       2.036538                    0.999202      22.277926      62.453128       0.622960       0.475174      -1.017540       0.017968      -0.061014       0.003383       0.063695       0.019459      -0.043374      -0.018200       0.027108       0.301027      -0.074007      -0.041855       0.115861              9.928379       8.148557      -2.614385       1.605694      16.160198       0.332504       5.476384          -0.003141
           46              C       1.220631       9.598357       6.119555       0.075535      35.789653 0.38908380E+03  0.88516555E+04                                 9.486724                            6.594612      -0.064146       1.996815                    0.999251      25.999652      72.308701       0.642330       0.419147      -1.067913      -0.005160      -0.015066      -0.009077       0.018331      -0.020374       0.010411      -0.005758       0.003386      -0.038950      -0.017944      -0.012109       0.030054             12.232561      11.201729      -4.615539       3.031320      18.796082       0.284640       6.699873          -0.006769
           47              C       1.751835       8.287031       6.228330      -0.132536      38.190635 0.44333090E+03  0.10515426E+05                                10.052853                            7.150226      -0.073008       1.952978                    0.999374      29.663759      86.775770       0.597124       0.432457      -1.050015       0.005164       0.013031      -0.005893       0.015206       0.020584      -0.036945       0.005855       0.021978       0.105841      -0.049267      -0.007875       0.057142             12.837689      11.370530      -5.203242       2.938823      19.901465       0.145523       7.241073           0.059111
           48              C       2.924065       8.092398       6.895057      -0.003334      38.656917 0.42264394E+03  0.97758012E+04                                 9.904672                            6.795693       0.069464       2.031512                    0.999285      26.672868      73.799825       0.646255       0.409755      -1.078408      -0.004301       0.046518      -0.000610       0.046720       0.013824      -0.005959      -0.000486       0.024130       0.054869      -0.027584       0.006538       0.021046             13.273042      10.488415      -4.414189       2.589600      22.382708       0.808437       6.948001           0.025753
           49              C       3.601417       9.184839       7.477323      -0.099366      33.907808 0.40292785E+03  0.92959759E+04                                 9.114225                            6.710560       0.008174       1.978373                    0.999636      28.756527      81.937721       0.633457       0.419104      -1.062324      -0.013481      -0.007490      -0.012407       0.019793       0.011562       0.007504      -0.001112       0.036026       0.029437      -0.026597       0.005724       0.020872             11.046498       8.797651      -2.037374       2.180841      17.899129       1.392093       6.442713           0.014615
           50              C      -0.019320       9.821772       5.442590      -0.106925      33.872613 0.40048767E+03  0.92080572E+04                                 9.060135                            6.656541       0.231960       2.055203                    0.999817      28.387366      80.245221       0.642078       0.414896      -1.067043       0.005151       0.007294       0.008783       0.012525       0.015028      -0.002207       0.009950       0.002120       0.009091      -0.020044       0.003988       0.016056             10.863155      10.226933      -2.875083       2.779728      15.797721       0.651212       6.564811           0.059681
           51              C       2.537594       3.578644       8.948985       0.604918      23.337863 0.24742091E+03  0.51043543E+04                                 7.572326                            5.588435      -0.012204       2.059543                    0.999285      22.035370      61.363164       0.627229       0.473342      -1.020139       0.012450       0.015615      -0.068615       0.071462      -0.045629      -0.007416       0.036548      -0.125037      -0.157123      -0.062300      -0.049644       0.111944              9.429260       8.447440       1.372478      -1.125943       5.250534      -2.550161      14.589807          -0.001855
           52              C       2.882946       2.701438      12.637099       0.071735      35.312754 0.39342979E+03  0.89693209E+04                                 9.375190                            6.621517      -0.034645       2.004673                    0.999284      26.049817      72.363470       0.642887       0.417906      -1.069432       0.010757       0.005268      -0.003222       0.012404      -0.000410       0.007634      -0.008880       0.005675       0.066814      -0.016298      -0.009688       0.025986             11.763438      10.537286       0.869387       0.297611       5.573287      -3.658589      19.179741          -0.008742
           53              C       3.171141       3.114518      11.316442      -0.125334      36.673672 0.43667229E+03  0.10307498E+05                                 9.724812                            7.057814       0.013685       1.979311                    0.999590      29.485647      85.750332       0.606586       0.427776      -1.053988      -0.007905       0.002997       0.000387       0.008463      -0.003012      -0.013219       0.024845      -0.056013      -0.136284      -0.054481      -0.002877       0.057358             12.081019      10.316278       0.812270      -0.146625       5.882732      -3.768950      20.044046           0.074823
           54              C       2.173733       3.145669      10.370739       0.000829      38.339535 0.42353189E+03  0.97984275E+04                                 9.840776                            6.798404       0.040602       2.020961                    0.999312      26.678407      73.747923       0.646959       0.409222      -1.079095      -0.018748      -0.015370       0.040233       0.046973      -0.002092       0.010763       0.014351      -0.025629      -0.072922      -0.032000       0.003134       0.028866             12.987249      11.684849       1.624161      -2.472783       6.186526      -4.276142      21.090371           0.041268
           55              C       0.865042       2.819462      10.718819      -0.098455      33.151049 0.39633184E+03  0.91267701E+04                                 9.026140                            6.691486       0.017397       1.984256                    0.999649      28.731357      82.396388       0.627813       0.423660      -1.057062       0.015594      -0.001635       0.008337       0.017758      -0.002639       0.012215       0.012137      -0.003158      -0.056274      -0.027449       0.011538       0.015911             10.735232      11.253116       1.522868      -2.435264       5.545838      -3.150032      15.406743           0.013143
           56              C       5.967717       6.018402       0.833089      -0.100236      33.509192 0.39345616E+03  0.90303226E+04                                 9.039697                            6.626453       0.201585       2.047727                    0.999802      28.386168      80.867761       0.637679       0.418502      -1.061918      -0.013855      -0.001892       0.007790       0.016007       0.003346      -0.006829       0.008283      -0.005415      -0.071468      -0.027032       0.010142       0.016890             10.743765      10.948204       0.928751      -0.143048       5.315954      -2.908102      15.967137           0.069817
           57              O       0.024196       3.841956       3.729064      -0.548168      28.847859 0.43155496E+03  0.98093430E+04                                 7.353851                            6.317670       0.580538       2.230276                    0.998635      27.100898      69.030760       0.776950       0.346824      -1.150075       0.018494       0.012660      -0.036750       0.043045      -0.024074      -0.011884      -0.020172      -0.050525      -0.116370      -0.050541      -0.006012       0.056553              8.184642       6.690749      -1.003980       1.806442      10.180202      -2.499114       7.682973           0.119348
           58              O       0.406802       5.910626       4.335645      -0.581650      33.920571 0.48160572E+03  0.11248334E+05                                 8.279698                            6.719330       0.621839       2.243625                    0.998496      27.452119      70.816690       0.745964       0.351554      -1.146507       0.009108      -0.001091      -0.043596       0.044551       0.029577      -0.006425       0.048670       0.055124      -0.019930      -0.072018       0.022311       0.049708              9.794265       8.002085       1.190932       4.047481       8.877411       3.075568      12.503298           0.047844
           59              O       1.862527       1.829961       5.361969      -0.543945      29.235870 0.44446594E+03  0.10179868E+05                                 7.453948                            6.447391       0.534158       2.225741                    0.998067      26.903937      68.841292       0.762503       0.350720      -1.146606       0.030255      -0.011449      -0.016985       0.036537      -0.017023       0.014171      -0.014781       0.088115       0.056421      -0.058547       0.010710       0.047837              8.280621       9.897362      -2.295006       2.290252       8.738613      -0.931344       6.205888           0.095022
           60              O       3.668761       2.699189       6.234729      -0.605459      43.387621 0.66006192E+03  0.16756406E+05                                 9.969946                            8.092575      -0.123497       1.991031                    0.995953      29.186994      79.671802       0.648470       0.372066      -1.125235      -0.036624      -0.044113      -0.011892       0.058555       0.038364      -0.027022      -0.000633      -0.007278       0.183332      -0.072062       0.002538       0.069524             11.941611       7.904200       1.930627       1.345808      18.883817       2.520578       9.036817           0.055909
           61              O       2.869330       4.402872       4.027235      -0.538432      35.771179 0.55197751E+03  0.13390545E+05                                 8.749510                            7.392926       0.039240       2.069540                    0.995770      27.585550      73.442225       0.679965       0.371315      -1.126591       0.032410       0.001029      -0.013097       0.034972      -0.004493      -0.006881       0.021300      -0.021834      -0.181800      -0.065284       0.018563       0.046721              9.953717      12.248704       2.051819      -3.158776       7.066736      -2.352460      10.545710           0.072153
           62              O       4.938919       4.956530       4.693962      -0.597231      33.438044 0.50008091E+03  0.11769172E+05                                 8.137107                            6.809112       0.532910       2.207819                    0.998690      27.684220      71.269691       0.748563       0.347674      -1.151754      -0.050392       0.011460      -0.032283       0.060933      -0.019970       0.040578       0.023564      -0.023682      -0.022798      -0.060802       0.027004       0.033797              9.498502       7.735522      -0.125885       2.662262       5.770941      -1.347903      14.989045           0.068326
           63              O       6.527251       4.580496       9.067998      -0.548168      28.847969 0.43155708E+03  0.98093995E+04                                 7.353846                            6.317666       0.580558       2.230282                    0.998635      27.101054      69.031101       0.776954       0.346822      -1.150077      -0.018496      -0.012659       0.036747       0.043043      -0.024079      -0.011896      -0.020179      -0.050529      -0.116402      -0.050561      -0.006003       0.056564              8.184637       6.690745      -1.003981       1.806441      10.180196      -2.499115       7.682970           0.119345
           64              O       6.144645       2.511826       8.461417      -0.581648      33.920509 0.48160469E+03  0.11248303E+05                                 8.279679                            6.719315       0.621847       2.243628                    0.998496      27.452122      70.816635       0.745966       0.351553      -1.146508      -0.009108       0.001093       0.043595       0.044550       0.029577      -0.006426       0.048671       0.055132      -0.019924      -0.072021       0.022313       0.049708              9.794240       8.002064       1.190929       4.047468       8.877390       3.075562      12.503267           0.047848
           65              O       4.688920       6.592491       7.435093      -0.543943      29.235969 0.44446764E+03  0.10179924E+05                                 7.454002                            6.447435       0.534140       2.225736                    0.998067      26.903812      68.841194       0.762494       0.350724      -1.146602      -0.030254       0.011453       0.016985       0.036538      -0.017017       0.014171      -0.014778       0.088091       0.056400      -0.058530       0.010703       0.047827              8.280685       9.897435      -2.295029       2.290272       8.738691      -0.931353       6.205931           0.095027
           66              O       2.882686       5.723263       6.562333      -0.605459      43.387591 0.66006143E+03  0.16756393E+05                                 9.969948                            8.092577      -0.123497       1.991031                    0.995953      29.186971      79.671767       0.648469       0.372067      -1.125235       0.036623       0.044115       0.011892       0.058556       0.038362      -0.027019      -0.000634      -0.007274       0.183324      -0.072058       0.002538       0.069520             11.941613       7.904206       1.930629       1.345811      18.883814       2.520578       9.036820           0.055910
           67              O       3.682117       4.019580       8.769827      -0.538430      35.771159 0.55197719E+03  0.13390536E+05                                 8.749511                            7.392927       0.039239       2.069540                    0.995770      27.585525      73.442175       0.679965       0.371315      -1.126590      -0.032410      -0.001029       0.013097       0.034971      -0.004492      -0.006881       0.021300      -0.021833      -0.181798      -0.065283       0.018563       0.046720              9.953717      12.248704       2.051819      -3.158775       7.066737      -2.352460      10.545711           0.072153
           68              O       1.612528       3.465922       8.103100      -0.597232      33.438105 0.50008207E+03  0.11769208E+05                                 8.137123                            6.809125       0.532907       2.207818                    0.998690      27.684233      71.269787       0.748562       0.347674      -1.151753       0.050392      -0.011459       0.032282       0.060933      -0.019970       0.040579       0.023563      -0.023684      -0.022799      -0.060803       0.027005       0.033798              9.498520       7.735538      -0.125886       2.662272       5.770950      -1.347905      14.989072           0.068325

******************************************************
Auxiliary information for the entire system
The total spin magnetic moment of the unit cell is   1.768867
The total net atomic charge of the unit cell is   0.000004
Accuracy of reproducing the electrostatic potential in the unit cell:
  The inner radius (bohr) =    5.0000
  The outer radius (bohr) =   12.0000
  Valid grid points have density less than (e/(bohr^3)) =    0.0001
  The number of valid grid points were=       210540
  The rms potential error without charges in kcal/mol is=      3.71988
  The rms potential error with partial charges in kcal/mol is=      0.73669
  The RRMSE value at monopole order=      0.19804
  The rms potential error with partial charges and cloud penetration in kcal/mol is=      0.74107
  The RRMSE value at monopole order with cloud penetration is=      0.19922
  The rms potential error with partial charges and atomic dipoles in kcal/mol is=      0.39092
  The RRMSE value at dipole order=      0.10509
  The rms potential error with partial charges, atomic dipoles and cloud penetration in kcal/mol is=      0.37024
  The RRMSE value at dipole order with cloud penetration=      0.09953

******************************************************
The electron densities and ab initio electrostatic potential were computed in VASP using the PBE functional and
projector augmented wave method. See the main text of the journal article for a description of computational details.
The atomic charges, dipoles, and quadrupoles were computed with the DDEC6 method as described in
(a) T. A. Manz and N. Gabaldon Limas, RSC Adv. 6 (2016) 47771-47801 DOI: 10.1039/c6ra04656h
(b) N. Gabaldon Limas and T. A. Manz, RSC Adv. 8 (2018) 2678-2707 DOI: 10.1039/c7ra11829e.
For each atom in the material, the electron cloud parameters were fit to the spherically averaged atom-in-material
electron density using radial positions for which this density was between 10^-4 and 10^-2 electrons per cubic bohr.
The polarizabilities, dispersion coefficients, and quantum Drude oscillator (QDO) parameters were fit using the MCLF method.
The magnetic structure of the system was optimized in VASP from the default ferromagnetic initial guess using spin polarization.
The atomic spin moments (ASMs) were computed on this optimized magnetic structure using the DDEC6 partition as inputs
to the method of T. A. Manz and D. S. Sholl, J. Chem. Theory Comput. 7 (2011) 4146-4164 DOI: 10.1021/ct200539n.
The RMSE and RRMSE were computed using a uniform grid with Ewald summation.
