# Supplementary material for: A collection of forcefield precursors for metal–organic frameworks
Source: RSC Adv. 2019 Nov 13;9(63):36492–507. doi: 10.1039/c9ra07327b (PMC9075174; doi:10.1039/c9ra07327b)
Supplement: RA-009-C9RA07327B-s4751 [file RA-009-C9RA07327B-s4751.xyz]

   68
jmolscript: load "" {1 1 1} spacegroup "x,y,z" unitcell [{     12.132300     0.000000     0.000000 }, {     -3.405653    11.889452     0.000000 }, {     -2.098185    -3.433929    12.755983 }]
Tb     1.368629     4.161221     5.795298     2.049282
Tb     5.259833     4.294302     6.960685     2.049281
H     -0.902799     3.862759     1.391678     0.128200
H     -0.432293     7.581704     2.708095     0.114682
H      7.937252     0.013884    11.979144     0.122343
H      5.314202     0.863448     6.884404     0.122732
H      2.120149    -0.593900     4.904675     0.125934
H      7.037041    -0.737689     7.753086     0.120237
H      2.547932     5.128055     1.713129     0.123602
H      6.381501     5.644439     2.754017     0.114675
H     -0.245556     2.135763    12.113081     0.115777
H      7.531261     4.592764    11.364305     0.128201
H      7.060755     0.873819    10.047888     0.114682
H     -1.308790     8.441639     0.776839     0.122344
H      1.314260     7.592075     5.871579     0.122732
H      4.508313     9.049423     7.851308     0.125934
H     -0.408579     9.193212     5.002897     0.120237
H      4.080530     3.327468    11.042854     0.123602
H      0.246961     2.811084    10.001966     0.114674
H      6.874018     6.319760     0.642902     0.115776
C      0.010178     5.085553     3.544888     0.596297
C     10.480498     5.246557     0.089292     0.080812
C     -1.022945     4.777235     1.271772    -0.166103
C     -0.593672     5.637617     2.236124    -0.012629
C     -0.722471     7.001562     2.040957    -0.113447
C      7.892466     0.935335    11.855411    -0.148477
C      3.060765     1.742276     5.819279     0.659375
C      5.390515    -1.172358     6.647143     0.090100
C      4.848493     0.139041     6.532339    -0.164515
C      3.644564     0.343659     5.904745    -0.024692
C      2.932030    -0.740193     5.333276    -0.108396
C      6.587642    -1.438823     7.341068    -0.139706
C      4.049414     4.860993     3.844653     0.679819
C      3.705914     5.740766     0.165828     0.087060
C      3.422325     5.349343     1.487348    -0.147391
C      4.384747     5.283562     2.442771    -0.028291
C      5.712182     5.670767     2.108564    -0.113891
C      0.628697     2.377371    11.908986    -0.142873
C      6.618284     3.369970     9.211095     0.596297
C     -3.852036     3.208966    12.666691     0.080811
C      7.651407     3.678288    11.484211    -0.166103
C      7.222134     2.817906    10.519859    -0.012630
C      7.350933     1.453961    10.715026    -0.113438
C     -1.264004     7.520188     0.900572    -0.148469
C      3.567697     6.713247     6.936704     0.659375
C      1.237947     9.627881     6.108840     0.090100
C      1.779969     8.316482     6.223644    -0.164515
C      2.983898     8.111864     6.851238    -0.024693
C      3.696432     9.195716     7.422707    -0.108383
C      0.040820     9.894346     5.414915    -0.139693
C      2.579048     3.594530     8.911330     0.679819
C      2.922548     2.714757    12.590155     0.087060
C      3.206137     3.106180    11.268635    -0.147391
C      2.243715     3.171961    10.313212    -0.028292
C      0.916280     2.784756    10.647419    -0.113878
C      5.999765     6.078152     0.846997    -0.142860
O      0.079814     3.858572     3.717093    -0.646659
O      0.442978     5.908169     4.353617    -0.658808
O      1.908611     1.865344     5.375371    -0.608807
O      3.747036     2.711240     6.238951    -0.756950
O      2.891477     4.416420     4.047473    -0.638080
O      4.957560     4.978594     4.701855    -0.711242
O      6.548648     4.596951     9.038890    -0.646659
O      6.185484     2.547354     8.402366    -0.658808
O      4.719851     6.590179     7.380612    -0.608807
O      2.881426     5.744283     6.517032    -0.756950
O      3.736985     4.039103     8.708510    -0.638080
O      1.670902     3.476929     8.054128    -0.711243

The following XYZ coordinates are in angstroms. Other properties are in atomic units.
The sperically averaged electron density of each atom fit to a function of the form exp(a - br)
eigen_1, eigen_2 and eigen_3 are the three eigenvalues of traceless quadrupole moment tensor
  atom number  atomic symbol              X              Y              Z     net charge C6 coefficient C8 coefficient C10 coefficient fluctuating dipole atomic polarizability isotropic forcefield polarizability              a              b squared Pearson coefficient          <r^3>          <r^4>         wp_QDO          m_QDO          q_QDO       dipole_x       dipole_y       dipole_z         dipole            Qxy            Qxz            Qyz     Q(x^2-y^2)  Q(3z^2 - R^2)        eigen_1        eigen_2        eigen_3 static polarizability      alpha(xx)      alpha(xy)      alpha(xz)      alpha(yy)      alpha(yz)      alpha(zz) atomic spin moment
            1             Tb       1.368629       4.161221       5.795298       2.049282     109.140117 0.22786561E+04  0.72286235E+05                                15.243058                           12.838203       2.324700       2.469585                    0.999814      73.914681     169.804914       0.711817       0.271245      -1.328314       0.009920       0.000212       0.007150       0.012230       0.055849      -0.135706       0.039777       0.123367      -0.174629      -0.168021      -0.007042       0.175063             18.975338      15.126960      -2.412335       3.866228      17.215147      -5.494490      24.583907           0.000001
            2             Tb       5.259833       4.294302       6.960685       2.049281     109.140163 0.22786573E+04  0.72286287E+05                                15.243063                           12.838208       2.324700       2.469585                    0.999814      73.914688     169.804952       0.711817       0.271245      -1.328314      -0.009920      -0.000212      -0.007150       0.012230       0.055850      -0.135706       0.039777       0.123367      -0.174629      -0.168021      -0.007042       0.175063             18.975344      15.126966      -2.412337       3.866228      17.215153      -5.494492      24.583913           0.000001
            3              H      -0.902799       3.862759       1.391678       0.128200       1.144685 0.85293586E+01  0.83799216E+02                                 1.714762                            1.638320      -1.029981       2.401117                    0.997872       3.258065       8.681248       0.528287       1.180082      -0.734557       0.007419      -0.037727       0.006151       0.038939      -0.001815       0.005722       0.002386      -0.021918      -0.011349      -0.013035      -0.000200       0.013235              1.733775       1.498406      -0.100891       0.153030       2.095000      -0.134287       1.607918          -0.000002
            4              H      -0.432293       7.581704       2.708095       0.114682       1.090666 0.75610653E+01  0.72666042E+02                                 1.703921                            1.570513      -0.956919       2.425915                    0.998395       3.354472       9.076507       0.520987       1.223295      -0.722126       0.013146       0.023300       0.025830       0.037187       0.001550       0.007896       0.003449      -0.024324       0.000953      -0.016115       0.002593       0.013522              1.796162       1.494521       0.175539       0.352314       1.788883       0.479467       2.105082          -0.000001
            5              H       7.937252       0.013884      11.979144       0.122343       1.108348 0.79556130E+01  0.76199508E+02                                 1.630044                            1.545856      -0.792197       2.508978                    0.999652       3.093187       7.927284       0.567717       1.126408      -0.749142      -0.000349      -0.037810       0.003985       0.038021       0.001227       0.011812       0.000601      -0.027648       0.009466      -0.021165       0.008583       0.012582              1.646337       1.361739      -0.024076       0.083096       2.135301      -0.052558       1.441970          -0.000002
            6              H       5.314202       0.863448       6.884404       0.122732       1.182170 0.85186715E+01  0.85728631E+02                                 1.898461                            1.741204      -1.405095       2.215911                    0.992805       3.819431      11.151972       0.456030       1.334624      -0.695180       0.016703       0.024733       0.019728       0.035776      -0.001233       0.004815       0.003678       0.009130      -0.008733      -0.008043      -0.000090       0.008133              2.013278       1.747711       0.252240       0.277783       2.555612       0.423391       1.736512          -0.000001
            7              H       2.120149      -0.593900       4.904675       0.125934       1.119391 0.79707313E+01  0.76581735E+02                                 1.655838                            1.557162      -0.876264       2.472845                    0.999165       3.133433       8.112309       0.558828       1.140777      -0.744810      -0.036535       0.004500      -0.018911       0.041384       0.002467       0.015083       0.003868       0.007220      -0.024649      -0.017544      -0.000248       0.017792              1.692892       1.992772      -0.179896       0.360298       1.589522      -0.034367       1.496382          -0.000002
            8              H       7.037041      -0.737689       7.753086       0.120237       1.129208 0.78448081E+01  0.75715021E+02                                 1.720913                            1.584415      -0.813012       2.500036                    0.999462       3.238509       8.640659       0.528834       1.200015      -0.729201       0.017364       0.026455       0.017761       0.036289      -0.002229       0.013674       0.003851      -0.002996      -0.029661      -0.019205       0.007208       0.011996              1.809479       1.618423       0.293912       0.263082       2.181029       0.442770       1.628986           0.000000
            9              H       2.547932       5.128055       1.713129       0.123602       1.055893 0.76629063E+01  0.74737625E+02                                 1.736421                            1.635220      -1.105512       2.363805                    0.996215       3.544756      10.028386       0.479921       1.308550      -0.702026      -0.034312      -0.009859       0.011098       0.037386       0.005760      -0.001765      -0.000796       0.013033      -0.000808      -0.008564      -0.000661       0.009225              1.792827       2.279209       0.169373      -0.265563       1.358256      -0.143817       1.741017          -0.000000
           10              H       6.381501       5.644439       2.754017       0.114675       1.231781 0.91266323E+01  0.91603750E+02                                 1.832083                            1.718319      -0.984542       2.411172                    0.998270       3.401859       9.295750       0.503008       1.213189      -0.726258       0.029612       0.001492       0.025276       0.038961       0.006288       0.005278      -0.002487       0.029765      -0.002990      -0.016478      -0.001362       0.017840              1.877720       2.058285       0.006343       0.406242       1.406439      -0.106102       2.168435          -0.000002
           11              H      -0.245556       2.135763      12.113081       0.115777       1.110362 0.78997040E+01  0.77200185E+02                                 1.766501                            1.639153      -0.868284       2.470612                    0.998880       3.436375       9.554270       0.491405       1.275438      -0.710524      -0.033355      -0.008395       0.005898       0.034898       0.004426       0.003945      -0.006564       0.023412       0.022080      -0.018224       0.006500       0.011724              1.838259       2.509363       0.243800      -0.270721       1.381291      -0.105866       1.624124          -0.000000
           12              H       7.531261       4.592764      11.364305       0.128201       1.144686 0.85293688E+01  0.83799352E+02                                 1.714764                            1.638321      -1.029981       2.401117                    0.997872       3.258066       8.681256       0.528287       1.180083      -0.734557      -0.007419       0.037727      -0.006151       0.038939      -0.001815       0.005722       0.002386      -0.021918      -0.011349      -0.013035      -0.000200       0.013235              1.733776       1.498408      -0.100891       0.153030       2.095002      -0.134287       1.607920          -0.000002
           13              H       7.060755       0.873819      10.047888       0.114682       1.090669 0.75610879E+01  0.72666302E+02                                 1.703923                            1.570514      -0.956921       2.425914                    0.998395       3.354475       9.076513       0.520987       1.223293      -0.722126      -0.013146      -0.023300      -0.025830       0.037187       0.001551       0.007896       0.003449      -0.024324       0.000953      -0.016115       0.002593       0.013522              1.796164       1.494522       0.175540       0.352316       1.788886       0.479469       2.105085          -0.000001
           14              H      -1.308790       8.441639       0.776839       0.122344       1.108353 0.79556501E+01  0.76199943E+02                                 1.630048                            1.545859      -0.792200       2.508976                    0.999652       3.093192       7.927298       0.567717       1.126407      -0.749142       0.000349       0.037810      -0.003985       0.038021       0.001227       0.011812       0.000601      -0.027648       0.009466      -0.021165       0.008583       0.012582              1.646340       1.361740      -0.024076       0.083096       2.135307      -0.052558       1.441972          -0.000002
           15              H       1.314260       7.592075       5.871579       0.122732       1.182171 0.85186859E+01  0.85728820E+02                                 1.898463                            1.741206      -1.405096       2.215911                    0.992805       3.819435      11.151990       0.456029       1.334624      -0.695180      -0.016703      -0.024733      -0.019728       0.035776      -0.001233       0.004815       0.003678       0.009130      -0.008733      -0.008043      -0.000090       0.008133              2.013281       1.747713       0.252241       0.277783       2.555615       0.423392       1.736514          -0.000001
           16              H       4.508313       9.049423       7.851308       0.125934       1.119400 0.79708033E+01  0.76582596E+02                                 1.655846                            1.557169      -0.876269       2.472842                    0.999165       3.133442       8.112340       0.558827       1.140776      -0.744810       0.036535      -0.004500       0.018911       0.041384       0.002467       0.015083       0.003868       0.007220      -0.024649      -0.017544      -0.000248       0.017792              1.692901       1.992785      -0.179898       0.360302       1.589529      -0.034368       1.496389          -0.000002
           17              H      -0.408579       9.193212       5.002897       0.120237       1.129216 0.78448662E+01  0.75715712E+02                                 1.720920                            1.584420      -0.813016       2.500033                    0.999462       3.238517       8.640684       0.528834       1.200014      -0.729202      -0.017365      -0.026455      -0.017762       0.036289      -0.002229       0.013674       0.003851      -0.002997      -0.029661      -0.019205       0.007208       0.011996              1.809487       1.618428       0.293916       0.263084       2.181040       0.442774       1.628992           0.000000
           18              H       4.080530       3.327468      11.042854       0.123602       1.055894 0.76629165E+01  0.74737757E+02                                 1.736423                            1.635222      -1.105514       2.363804                    0.996215       3.544759      10.028400       0.479921       1.308551      -0.702026       0.034312       0.009859      -0.011098       0.037386       0.005760      -0.001765      -0.000796       0.013033      -0.000808      -0.008564      -0.000661       0.009225              1.792829       2.279211       0.169373      -0.265564       1.358257      -0.143817       1.741019          -0.000000
           19              H       0.246961       2.811084      10.001966       0.114674       1.231792 0.91267260E+01  0.91604912E+02                                 1.832093                            1.718327      -0.984549       2.411167                    0.998270       3.401871       9.295790       0.503007       1.213187      -0.726259      -0.029612      -0.001492      -0.025276       0.038961       0.006288       0.005278      -0.002488       0.029765      -0.002990      -0.016478      -0.001362       0.017840              1.877730       2.058298       0.006343       0.406248       1.406444      -0.106103       2.168449          -0.000002
           20              H       6.874018       6.319760       0.642902       0.115776       1.110371 0.78997755E+01  0.77201049E+02                                 1.766510                            1.639159      -0.868289       2.470609                    0.998880       3.436386       9.554307       0.491404       1.275436      -0.710524       0.033355       0.008395      -0.005898       0.034898       0.004426       0.003945      -0.006564       0.023413       0.022080      -0.018224       0.006500       0.011724              1.838269       2.509381       0.243803      -0.270724       1.381296      -0.105867       1.624131          -0.000000
           21              C       0.010178       5.085553       3.544888       0.596297      24.555443 0.25831394E+03  0.54029563E+04                                 7.880352                            5.730784      -0.200774       1.980363                    0.999324      22.939252      64.954173       0.614202       0.476773      -1.015252       0.031205      -0.010464       0.023310       0.040331       0.006385      -0.079171       0.038010       0.097193      -0.215526      -0.118306       0.000085       0.118221              9.866459       7.705253      -0.781142       4.926156       8.790783      -1.379645      13.103339          -0.000001
           22              C      10.480498       5.246557       0.089292       0.080812      35.973806 0.40831254E+03  0.94066924E+04                                 9.555366                            6.777190      -0.100544       1.980749                    0.999304      26.343549      73.852508       0.630266       0.421830      -1.065658      -0.001518      -0.013423       0.001168       0.013559      -0.000101       0.021451      -0.000155      -0.009577       0.061545      -0.025127      -0.005470       0.030597             12.213922       9.928436       0.276296       7.522786       9.221766       0.698329      17.491564          -0.000001
           23              C      -1.022945       4.777235       1.271772      -0.166103      37.164647 0.44175629E+03  0.10444028E+05                                 9.747954                            7.047739       0.053446       1.981086                    0.999649      30.009255      86.969145       0.614430       0.421646      -1.059185      -0.000154       0.007739      -0.005061       0.009248      -0.004977      -0.016701      -0.010069      -0.026370      -0.099049      -0.041290       0.009790       0.031500             12.271208      10.142505      -0.085423       7.420119       8.923351       0.143463      17.747769          -0.000003
           24              C      -0.593672       5.637617       2.236124      -0.012629      37.584901 0.42941500E+03  0.99883386E+04                                 9.751832                            6.880451       0.082217       2.036675                    0.999276      26.940847      75.152594       0.636945       0.413417      -1.074248      -0.007365       0.026357      -0.030211       0.040763       0.003707       0.004085       0.009798      -0.015162      -0.033919      -0.015286      -0.002580       0.017867             12.636026       9.704746      -1.012600       7.269300      10.219106      -1.287205      17.984228          -0.000001
           25              C      -0.722471       7.001562       2.040957      -0.113447      33.262188 0.42333607E+03  0.99120688E+04                                 9.046571                            6.919252       0.011721       1.972169                    0.999685      29.448760      85.199995       0.616826       0.424096      -1.056634       0.002812      -0.024684      -0.013038       0.028058       0.012105       0.010603       0.018415      -0.008700       0.001633      -0.016207      -0.012395       0.028602             10.505022       7.743889      -0.863498       4.784857      10.102197      -0.661829      13.668980          -0.000001
           26              C       7.892466       0.935335      11.855411      -0.148477      34.287408 0.41866976E+03  0.97340235E+04                                 9.100095                            6.779756       0.164563       2.019112                    0.999752      29.292799      83.280937       0.639878       0.411707      -1.069051      -0.004446       0.010471       0.002026       0.011555      -0.003000       0.011378      -0.006902      -0.058703      -0.036093      -0.030407      -0.006308       0.036715             10.815820       8.326710       0.344816       5.525395       9.519140       0.687256      14.601608          -0.000003
           27              C       3.060765       1.742276       5.819279       0.659375      23.033854 0.23681344E+03  0.48578320E+04                                 7.631321                            5.539309      -0.202595       2.002439                    0.999182      21.911305      61.901232       0.614517       0.485888      -1.008160      -0.015818       0.065415      -0.004941       0.067482       0.043853      -0.042805      -0.014888       0.052700       0.369519      -0.113051      -0.023877       0.136928              9.695787       8.123892      -2.609154       1.603923      15.552140       0.244024       5.411329          -0.000002
           28              C       5.390515      -1.172358       6.647143       0.090100      36.549493 0.40004499E+03  0.91661279E+04                                 9.652795                            6.706300      -0.082749       1.991104                    0.999270      26.095937      72.879066       0.634075       0.421588      -1.066170       0.008161       0.014411       0.007104       0.018020      -0.018166       0.011233       0.001828      -0.007679      -0.036839      -0.022572      -0.003040       0.025612             12.454043      11.516990      -4.892001       3.155856      19.073405      -0.045362       6.771734          -0.000002
           29              C       4.848493       0.139041       6.532339      -0.164515      40.272003 0.47076750E+03  0.11351986E+05                                10.417388                            7.365476      -0.128089       1.924020                    0.999180      30.726202      91.070426       0.587779       0.432142      -1.048644      -0.007788      -0.015926       0.012627       0.021765       0.017597      -0.011830       0.021392       0.014912       0.090136      -0.042346       0.003998       0.038348             13.358743      11.908752      -5.465850       2.977078      20.865822       0.040924       7.301656          -0.000005
           30              C       3.644564       0.343659       5.904745      -0.024692      39.644302 0.43534927E+03  0.10141281E+05                                10.053003                            6.878447       0.115061       2.042957                    0.999331      27.010886      74.922215       0.645174       0.407544      -1.080212       0.005333      -0.052245       0.002928       0.052598       0.006264       0.007509       0.006065       0.006517       0.012304      -0.009346      -0.004821       0.014167             13.517047      10.793575      -4.443608       2.593567      22.832957       0.812712       6.924608          -0.000002
           31              C       2.932030      -0.740193       5.333276      -0.108396      34.714468 0.41290046E+03  0.95795629E+04                                 9.247144                            6.782734       0.017780       1.976402                    0.999648      29.053641      82.878041       0.631845       0.417826      -1.063679       0.017400       0.012143       0.013558       0.025180       0.000729       0.021352       0.005347       0.032433      -0.002489      -0.019668      -0.011575       0.031244             11.264119       9.103893      -2.149076       2.058608      18.333093       1.549597       6.355373          -0.000004
           32              C       6.587642      -1.438823       7.341068      -0.139706      35.400121 0.41494332E+03  0.96372070E+04                                 9.325396                            6.773065       0.191334       2.032753                    0.999792      29.127045      83.085537       0.636108       0.414584      -1.065933      -0.013246      -0.009764      -0.002578       0.016657       0.013275       0.012157       0.018046      -0.017986      -0.032284      -0.022004      -0.010311       0.032315             11.267165      10.478818      -3.342712       2.833273      16.465345       0.807111       6.857332          -0.000002
           33              C       4.049414       4.860993       3.844653       0.679819      22.385282 0.23134159E+03  0.47171498E+04                                 7.497517                            5.483763      -0.189925       2.012482                    0.998998      21.544455      60.649343       0.616233       0.487455      -1.007516      -0.013633      -0.015720       0.073968       0.076839      -0.039558       0.002202       0.051521      -0.126816      -0.243678      -0.096753      -0.030186       0.126939              9.448291       8.163502       1.324291      -1.209293       5.252241      -2.677926      14.929131          -0.000002
           34              C       3.705914       5.740766       0.165828       0.087060      35.860073 0.39383462E+03  0.89921603E+04                                 9.520700                            6.653878      -0.078045       1.993150                    0.999313      26.037587      72.682252       0.636340       0.421567      -1.065761      -0.015023      -0.007320       0.005593       0.017623      -0.000773       0.007227      -0.007764       0.007850       0.060853      -0.015812      -0.007892       0.023704             12.103626      10.568851       0.955957       0.202164       5.616022      -3.649018      20.126005           0.000000
           35              C       3.422325       5.349343       1.487348      -0.147391      37.737358 0.43828331E+03  0.10358299E+05                                 9.891829                            7.055804       0.026815       1.979045                    0.999618      29.795058      86.792408       0.608420       0.425960      -1.054778       0.011072       0.003957      -0.005688       0.013061       0.009505      -0.015573       0.014254      -0.015191      -0.115772      -0.046661       0.014516       0.032145             12.486568      10.314307       0.693228      -0.063805       5.915347      -3.879433      21.230051          -0.000003
           36              C       4.384747       5.283562       2.442771      -0.028291      39.404959 0.42550984E+03  0.98528808E+04                                 9.990565                            6.783070       0.106180       2.040873                    0.999307      26.858407      74.209857       0.652346       0.405485      -1.081878       0.023612       0.017541      -0.042380       0.051588       0.007608       0.005565       0.007601       0.009455      -0.032484      -0.014731      -0.002338       0.017069             13.418180      11.426760       1.620858      -2.249997       6.401031      -4.654879      22.426748          -0.000002
           37              C       5.712182       5.670767       2.108564      -0.113891      34.937340 0.42691697E+03  0.10022260E+05                                 9.363820                            6.944149      -0.008000       1.964359                    0.999635      29.642628      86.021670       0.615968       0.423571      -1.056405      -0.026956       0.000562      -0.003488       0.027187       0.004967       0.018726       0.006664       0.040756      -0.011995      -0.021189      -0.011995       0.033184             11.194587      11.495443       1.737006      -2.512798       5.760059      -3.218952      16.328259          -0.000002
           38              C       0.628697       2.377371      11.908986      -0.142873      35.802448 0.42803619E+03  0.10043080E+05                                 9.460974                            6.916931       0.144436       2.015934                    0.999750      29.563047      85.432577       0.622791       0.419158      -1.060444       0.018280       0.004176      -0.000717       0.018764       0.012411      -0.007438      -0.002514       0.039794      -0.034758      -0.017686      -0.013012       0.030698             11.301955      11.345033       1.044119      -0.101112       5.513283      -2.936350      17.047548          -0.000001
           39              C       6.618284       3.369970       9.211095       0.596297      24.555445 0.25831396E+03  0.54029570E+04                                 7.880352                            5.730785      -0.200774       1.980362                    0.999324      22.939253      64.954178       0.614202       0.476773      -1.015252      -0.031205       0.010464      -0.023310       0.040331       0.006385      -0.079171       0.038010       0.097193      -0.215526      -0.118306       0.000085       0.118221              9.866459       7.705254      -0.781141       4.926157       8.790783      -1.379644      13.103342          -0.000001
           40              C      -3.852036       3.208966      12.666691       0.080811      35.973862 0.40831324E+03  0.94067126E+04                                 9.555376                            6.777197      -0.100545       1.980749                    0.999304      26.343569      73.852581       0.630266       0.421831      -1.065658       0.001518       0.013422      -0.001168       0.013558      -0.000101       0.021451      -0.000155      -0.009577       0.061545      -0.025128      -0.005470       0.030598             12.213938       9.928449       0.276296       7.522798       9.221776       0.698330      17.491589          -0.000001
           41              C       7.651407       3.678288      11.484211      -0.166103      37.164675 0.44175671E+03  0.10444042E+05                                 9.747961                            7.047744       0.053443       1.981085                    0.999649      30.009274      86.969241       0.614430       0.421646      -1.059184       0.000154      -0.007739       0.005061       0.009248      -0.004977      -0.016701      -0.010070      -0.026369      -0.099049      -0.041290       0.009790       0.031500             12.271217      10.142513      -0.085424       7.420124       8.923356       0.143460      17.747781          -0.000002
           42              C       7.222134       2.817906      10.519859      -0.012630      37.584978 0.42941600E+03  0.99883682E+04                                 9.751848                            6.880461       0.082214       2.036673                    0.999276      26.940877      75.152715       0.636945       0.413417      -1.074248       0.007365      -0.026357       0.030211       0.040763       0.003707       0.004085       0.009798      -0.015162      -0.033918      -0.015286      -0.002581       0.017867             12.636048       9.704763      -1.012602       7.269316      10.219119      -1.287209      17.984263          -0.000001
           43              C       7.350933       1.453961      10.715026      -0.113438      33.261956 0.42333246E+03  0.99119609E+04                                 9.046519                            6.919215       0.011732       1.972174                    0.999685      29.448641      85.199487       0.616829       0.424095      -1.056635      -0.002812       0.024684       0.013039       0.028058       0.012105       0.010604       0.018415      -0.008701       0.001634      -0.016207      -0.012396       0.028602             10.504959       7.743841      -0.863488       4.784823      10.102141      -0.661818      13.668896          -0.000002
           44              C      -1.264004       7.520188       0.900572      -0.148469      34.287191 0.41866647E+03  0.97339260E+04                                 9.100048                            6.779722       0.164573       2.019117                    0.999752      29.292694      83.280493       0.639881       0.411706      -1.069052       0.004447      -0.010472      -0.002025       0.011556      -0.003000       0.011378      -0.006902      -0.058702      -0.036092      -0.030407      -0.006308       0.036714             10.815762       8.326663       0.344813       5.525360       9.519100       0.687249      14.601523          -0.000003
           45              C       3.567697       6.713247       6.936704       0.659375      23.033858 0.23681350E+03  0.48578339E+04                                 7.631322                            5.539311      -0.202596       2.002438                    0.999182      21.911312      61.901265       0.614517       0.485888      -1.008160       0.015818      -0.065415       0.004941       0.067482       0.043853      -0.042805      -0.014889       0.052700       0.369519      -0.113051      -0.023877       0.136928              9.695788       8.123895      -2.609156       1.603924      15.552139       0.244023       5.411329          -0.000002
           46              C       1.237947       9.627881       6.108840       0.090100      36.549558 0.40004579E+03  0.91661506E+04                                 9.652807                            6.706307      -0.082750       1.991104                    0.999270      26.095958      72.879140       0.634075       0.421588      -1.066170      -0.008161      -0.014411      -0.007103       0.018020      -0.018167       0.011233       0.001828      -0.007679      -0.036840      -0.022573      -0.003040       0.025613             12.454060      11.517006      -4.892010       3.155861      19.073434      -0.045362       6.771742          -0.000002
           47              C       1.779969       8.316482       6.223644      -0.164515      40.272047 0.47076814E+03  0.11352006E+05                                10.417399                            7.365483      -0.128093       1.924018                    0.999180      30.726229      91.070562       0.587779       0.432142      -1.048643       0.007788       0.015926      -0.012627       0.021765       0.017598      -0.011830       0.021392       0.014911       0.090136      -0.042346       0.003998       0.038348             13.358757      11.908759      -5.465855       2.977078      20.865849       0.040926       7.301662          -0.000005
           48              C       2.983898       8.111864       6.851238      -0.024693      39.644414 0.43535065E+03  0.10141322E+05                                10.053025                            6.878460       0.115057       2.042955                    0.999331      27.010926      74.922379       0.645173       0.407544      -1.080212      -0.005333       0.052244      -0.002928       0.052598       0.006264       0.007509       0.006066       0.006517       0.012304      -0.009346      -0.004821       0.014167             13.517079      10.793598      -4.443623       2.593572      22.833020       0.812713       6.924621          -0.000002
           49              C       3.696432       9.195716       7.422707      -0.108383      34.714090 0.41289511E+03  0.95794049E+04                                 9.247064                            6.782678       0.017796       1.976409                    0.999648      29.053470      82.877330       0.631849       0.417825      -1.063680      -0.017401      -0.012143      -0.013558       0.025180       0.000728       0.021352       0.005347       0.032432      -0.002491      -0.019669      -0.011575       0.031244             11.264015       9.103828      -2.149057       2.058598      18.332894       1.549575       6.355322          -0.000003
           50              C       0.040820       9.894346       5.414915      -0.139693      35.399768 0.41493827E+03  0.96370575E+04                                 9.325322                            6.773012       0.191350       2.032760                    0.999792      29.126882      83.084852       0.636112       0.414583      -1.065934       0.013246       0.009765       0.002579       0.016657       0.013275       0.012157       0.018046      -0.017986      -0.032285      -0.022005      -0.010310       0.032315             11.267072      10.478729      -3.342668       2.833251      16.465206       0.807112       6.857280          -0.000002
           51              C       2.579048       3.594530       8.911330       0.679819      22.385283 0.23134163E+03  0.47171510E+04                                 7.497518                            5.483764      -0.189926       2.012481                    0.998998      21.544461      60.649373       0.616233       0.487456      -1.007516       0.013633       0.015720      -0.073968       0.076839      -0.039559       0.002202       0.051521      -0.126816      -0.243678      -0.096753      -0.030186       0.126939              9.448292       8.163502       1.324290      -1.209291       5.252241      -2.677926      14.929132          -0.000002
           52              C       2.922548       2.714757      12.590155       0.087060      35.860131 0.39383535E+03  0.89921808E+04                                 9.520711                            6.653884      -0.078045       1.993149                    0.999313      26.037606      72.682316       0.636339       0.421567      -1.065761       0.015023       0.007320      -0.005593       0.017623      -0.000773       0.007227      -0.007764       0.007850       0.060854      -0.015812      -0.007892       0.023705             12.103641      10.568863       0.955959       0.202165       5.616027      -3.649023      20.126032          -0.000000
           53              C       3.206137       3.106180      11.268635      -0.147391      37.737391 0.43828383E+03  0.10358316E+05                                 9.891837                            7.055809       0.026812       1.979044                    0.999618      29.795081      86.792518       0.608419       0.425961      -1.054778      -0.011072      -0.003957       0.005688       0.013061       0.009505      -0.015573       0.014254      -0.015191      -0.115772      -0.046662       0.014516       0.032146             12.486577      10.314313       0.693230      -0.063811       5.915351      -3.879437      21.230067          -0.000002
           54              C       2.243715       3.171961      10.313212      -0.028292      39.405059 0.42551106E+03  0.98529166E+04                                 9.990584                            6.783082       0.106178       2.040871                    0.999307      26.858443      74.209996       0.652345       0.405485      -1.081878      -0.023612      -0.017541       0.042380       0.051588       0.007608       0.005564       0.007601       0.009455      -0.032484      -0.014731      -0.002338       0.017069             13.418207      11.426779       1.620862      -2.250003       6.401042      -4.654890      22.426799          -0.000002
           55              C       0.916280       2.784756      10.647419      -0.113878      34.936946 0.42691117E+03  0.10022087E+05                                 9.363736                            6.944089      -0.007985       1.964366                    0.999635      29.642446      86.020899       0.615972       0.423569      -1.056406       0.026956      -0.000562       0.003488       0.027187       0.004968       0.018726       0.006663       0.040757      -0.011993      -0.021189      -0.011995       0.033183             11.194479      11.495337       1.736984      -2.512746       5.760007      -3.218914      16.328094          -0.000003
           56              C       5.999765       6.078152       0.846997      -0.142860      35.802086 0.42803083E+03  0.10042919E+05                                 9.460897                            6.916875       0.144451       2.015940                    0.999750      29.562879      85.431863       0.622795       0.419156      -1.060445      -0.018280      -0.004177       0.000717       0.018765       0.012411      -0.007438      -0.002514       0.039794      -0.034757      -0.017686      -0.013012       0.030698             11.301860      11.344955       1.044116      -0.101119       5.513242      -2.936322      17.047384          -0.000001
           57              O       0.079814       3.858572       3.717093      -0.646659      33.275154 0.50900338E+03  0.12095555E+05                                 8.160739                            6.929476       0.424354       2.151993                    0.998250      29.021155      76.371731       0.728601       0.353762      -1.140763       0.000583      -0.009477      -0.108715       0.109129      -0.021352      -0.037922      -0.003513      -0.038390      -0.258548      -0.098577       0.025681       0.072896              9.124483       7.460104      -1.176477       2.084996      11.501096      -2.680926       8.412248          -0.000005
           58              O       0.442978       5.908169       4.353617      -0.658808      38.331048 0.56311779E+03  0.13721126E+05                                 9.085096                            7.353931       0.469691       2.169246                    0.998021      29.231443      77.845879       0.697982       0.360140      -1.135899       0.004700       0.058683      -0.095841       0.112478       0.027364      -0.011305       0.062681       0.062973      -0.123881      -0.095140       0.030624       0.064516             10.742567       8.787080       1.248794       4.485666       9.780147       3.324406      13.660473           0.000001
           59              O       1.908611       1.865344       5.375371      -0.608807      31.384285 0.47782405E+03  0.11162832E+05                                 7.857774                            6.717879       0.476888       2.194717                    0.997898      27.838794      72.346836       0.740239       0.354183      -1.141831       0.030200      -0.071852      -0.042749       0.088894       0.005665       0.005338      -0.019638       0.105759       0.195398      -0.088330       0.020239       0.068092              8.815862      10.467337      -2.624123       2.421531       9.456903      -1.064900       6.523345          -0.000002
           60              O       3.747036       2.711240       6.238951      -0.756950      52.177136 0.84532493E+03  0.22835558E+05                                11.254804                            9.152642      -0.114235       1.939123                    0.998030      32.595232      91.874797       0.610123       0.371621      -1.125230      -0.038765      -0.100156      -0.008952       0.107768       0.046304      -0.037432      -0.008782      -0.015374       0.308559      -0.101061      -0.012362       0.113423             13.562699       8.900955       2.170509       1.526983      21.376203       2.792027      10.410937           0.000000
           61              O       2.891477       4.416420       4.047473      -0.638080      39.551787 0.62949596E+03  0.15768587E+05                                 9.332731                            7.871231       0.037939       2.043392                    0.996377      29.123151      78.584593       0.662495       0.369083      -1.129187       0.044754       0.002005      -0.061735       0.076277      -0.014284       0.008194       0.030483      -0.057433      -0.256501      -0.092296       0.012698       0.079598             10.697111      13.043809       2.169872      -3.533557       7.569633      -2.607385      11.477891          -0.000002
           62              O       4.957560       4.978594       4.701855      -0.711242      40.476913 0.62883366E+03  0.15753988E+05                                 9.426665                            7.782693       0.288768       2.093800                    0.998139      30.370487      82.059872       0.676856       0.361206      -1.134851      -0.054983       0.046657      -0.085431       0.111797      -0.023939       0.022948       0.040571      -0.091794      -0.083896      -0.069099      -0.008553       0.077652             11.238650       8.750423      -0.176467       2.953866       6.694835      -1.834256      18.270693          -0.000000
           63              O       6.548648       4.596951       9.038890      -0.646659      33.275116 0.50900268E+03  0.12095534E+05                                 8.160731                            6.929470       0.424356       2.151994                    0.998250      29.021145      76.371680       0.728601       0.353762      -1.140763      -0.000583       0.009477       0.108715       0.109129      -0.021352      -0.037922      -0.003513      -0.038390      -0.258547      -0.098577       0.025681       0.072896              9.124473       7.460096      -1.176475       2.084993      11.501085      -2.680923       8.412240          -0.000005
           64              O       6.185484       2.547354       8.402366      -0.658808      38.331050 0.56311786E+03  0.13721128E+05                                 9.085096                            7.353931       0.469691       2.169246                    0.998021      29.231446      77.845887       0.697982       0.360140      -1.135899      -0.004700      -0.058683       0.095841       0.112477       0.027364      -0.011305       0.062681       0.062973      -0.123881      -0.095140       0.030624       0.064516             10.742566       8.787080       1.248794       4.485666       9.780147       3.324406      13.660473           0.000001
           65              O       4.719851       6.590179       7.380612      -0.608807      31.384306 0.47782444E+03  0.11162844E+05                                 7.857778                            6.717882       0.476887       2.194716                    0.997898      27.838803      72.346873       0.740239       0.354183      -1.141831      -0.030200       0.071852       0.042749       0.088894       0.005665       0.005338      -0.019638       0.105760       0.195398      -0.088331       0.020239       0.068092              8.815866      10.467343      -2.624125       2.421533       9.456906      -1.064901       6.523349          -0.000002
           66              O       2.881426       5.744283       6.517032      -0.756950      52.177133 0.84532486E+03  0.22835556E+05                                11.254803                            9.152641      -0.114235       1.939123                    0.998030      32.595229      91.874789       0.610123       0.371621      -1.125230       0.038765       0.100156       0.008952       0.107768       0.046304      -0.037432      -0.008782      -0.015374       0.308560      -0.101061      -0.012362       0.113423             13.562698       8.900955       2.170507       1.526982      21.376204       2.792025      10.410936           0.000000
           67              O       3.736985       4.039103       8.708510      -0.638080      39.551782 0.62949587E+03  0.15768585E+05                                 9.332731                            7.871231       0.037939       2.043392                    0.996377      29.123146      78.584582       0.662495       0.369083      -1.129187      -0.044754      -0.002005       0.061735       0.076277      -0.014284       0.008194       0.030483      -0.057433      -0.256501      -0.092296       0.012698       0.079598             10.697111      13.043808       2.169872      -3.533557       7.569633      -2.607386      11.477891          -0.000002
           68              O       1.670902       3.476929       8.054128      -0.711243      40.476964 0.62883461E+03  0.15754019E+05                                 9.426675                            7.782701       0.288766       2.093799                    0.998139      30.370502      82.059945       0.676855       0.361206      -1.134850       0.054983      -0.046657       0.085431       0.111797      -0.023939       0.022948       0.040571      -0.091794      -0.083897      -0.069099      -0.008553       0.077652             11.238662       8.750431      -0.176467       2.953871       6.694841      -1.834258      18.270714          -0.000000

******************************************************
Auxiliary information for the entire system
The total spin magnetic moment of the unit cell is   -0.000108
The total net atomic charge of the unit cell is   0.000003
Accuracy of reproducing the electrostatic potential in the unit cell:
  The inner radius (bohr) =    5.0000
  The outer radius (bohr) =   12.0000
  Valid grid points have density less than (e/(bohr^3)) =    0.0001
  The number of valid grid points were=       221106
  The rms potential error without charges in kcal/mol is=      6.82314
  The rms potential error with partial charges in kcal/mol is=      1.78899
  The RRMSE value at monopole order=      0.26219
  The rms potential error with partial charges and cloud penetration in kcal/mol is=      1.79026
  The RRMSE value at monopole order with cloud penetration is=      0.26238
  The rms potential error with partial charges and atomic dipoles in kcal/mol is=      0.41779
  The RRMSE value at dipole order=      0.06123
  The rms potential error with partial charges, atomic dipoles and cloud penetration in kcal/mol is=      0.40501
  The RRMSE value at dipole order with cloud penetration=      0.05936

******************************************************
The electron densities and ab initio electrostatic potential were computed in VASP using the PBE functional and
projector augmented wave method. See the main text of the journal article for a description of computational details.
The atomic charges, dipoles, and quadrupoles were computed with the DDEC6 method as described in
(a) T. A. Manz and N. Gabaldon Limas, RSC Adv. 6 (2016) 47771-47801 DOI: 10.1039/c6ra04656h
(b) N. Gabaldon Limas and T. A. Manz, RSC Adv. 8 (2018) 2678-2707 DOI: 10.1039/c7ra11829e.
For each atom in the material, the electron cloud parameters were fit to the spherically averaged atom-in-material
electron density using radial positions for which this density was between 10^-4 and 10^-2 electrons per cubic bohr.
The polarizabilities, dispersion coefficients, and quantum Drude oscillator (QDO) parameters were fit using the MCLF method.
The magnetic structure of the system was optimized in VASP from the default ferromagnetic initial guess using spin polarization.
The atomic spin moments (ASMs) were computed on this optimized magnetic structure using the DDEC6 partition as inputs
to the method of T. A. Manz and D. S. Sholl, J. Chem. Theory Comput. 7 (2011) 4146-4164 DOI: 10.1021/ct200539n.
The RMSE and RRMSE were computed using a uniform grid with Ewald summation.
