# Supplementary material for: A collection of forcefield precursors for metal–organic frameworks
Source: RSC Adv. 2019 Nov 13;9(63):36492–507. doi: 10.1039/c9ra07327b (PMC9075174; doi:10.1039/c9ra07327b)
Supplement: RA-009-C9RA07327B-s4752 [file RA-009-C9RA07327B-s4752.xyz]

   68
jmolscript: load "" {1 1 1} spacegroup "x,y,z" unitcell [{     12.201500     0.000000     0.000000 }, {     -3.508505    11.859716     0.000000 }, {     -2.046025    -3.590154    12.873348 }]
Ce     1.351107     4.073670     5.843985     1.902744
Ce     5.295863     4.195892     7.029363     1.902578
H     -1.022673     3.828981     1.439240     0.128879
H     -0.409531     7.561762     2.649335     0.115581
H      8.000590    -0.086533    12.153728     0.118729
H      5.221267     0.769479     7.000527     0.117357
H      2.230068    -0.754278     4.877712     0.119840
H      7.010405    -0.738691     7.841156     0.120090
H      2.555445     5.080408     1.727603     0.124937
H      6.407471     5.550507     2.682806     0.113419
H     -0.232528     2.052355    12.300484     0.115196
H      7.669643     4.440581    11.434108     0.128886
H      7.056501     0.707800    10.224013     0.115584
H     -1.353620     8.356095     0.719620     0.118727
H      1.425703     7.500083     5.872821     0.117357
H      4.416902     9.023840     7.995636     0.119847
H     -0.363435     9.008253     5.032192     0.120085
H      4.091525     3.189154    11.145745     0.124945
H      0.239499     2.719055    10.190542     0.113415
H      6.879498     6.217207     0.572864     0.115195
C     -0.042307     5.061978     3.498976     0.584416
C     10.515952     5.235794     0.060505     0.089176
C     -1.086995     4.745624     1.295059    -0.166887
C     -0.633249     5.586888     2.220653    -0.011923
C     -0.733850     6.967407     2.012104    -0.112164
C      7.961796     0.831404    12.013408    -0.148578
C      3.034262     1.575675     5.827765     0.645533
C      5.391166    -1.257746     6.734048     0.093360
C      4.805770     0.037298     6.606602    -0.166728
C      3.657340     0.212517     5.923027    -0.022068
C      3.028343    -0.875690     5.338577    -0.109277
C      6.583108    -1.459699     7.436933    -0.141391
C      4.095157     4.790161     3.827246     0.660979
C      3.695937     5.749780     0.160917     0.088928
C      3.422188     5.315593     1.488159    -0.158232
C      4.415268     5.240242     2.404741    -0.030166
C      5.728008     5.596686     2.049437    -0.118845
C      0.643738     2.266519    12.072626    -0.140187
C      6.689277     3.207584     9.374372     0.584453
C     -3.868982     3.033768    12.812843     0.089170
C      7.733965     3.523938    11.578289    -0.166874
C      7.280219     2.682674    10.652695    -0.011904
C      7.380820     1.302155    10.861244    -0.112163
C     -1.314826     7.438158     0.859940    -0.148582
C      3.612708     6.693887     7.045583     0.645522
C      1.255804     9.527308     6.139300     0.093361
C      1.841200     8.232264     6.266746    -0.166730
C      2.989630     8.057045     6.950321    -0.022069
C      3.618627     9.145252     7.534771    -0.109256
C      0.063862     9.729261     5.436415    -0.141381
C      2.551813     3.479401     9.046102     0.660925
C      2.951033     2.519782    12.712431     0.088927
C      3.224782     2.953969    11.385189    -0.158224
C      2.231702     3.029320    10.468607    -0.030172
C      0.918962     2.672876    10.823911    -0.118846
C      6.003232     6.003043     0.800722    -0.140176
O      0.002071     3.814897     3.701088    -0.619737
O      0.411899     5.897101     4.319008    -0.629027
O      1.902352     1.668470     5.333428    -0.584291
O      3.644065     2.569282     6.253872    -0.704674
O      2.936722     4.371388     4.019059    -0.610612
O      5.022005     4.878231     4.651141    -0.664392
O      6.644899     4.454665     9.172260    -0.619788
O      6.235071     2.372461     8.554340    -0.629076
O      4.744618     6.601092     7.539920    -0.584313
O      3.002905     5.700280     6.619476    -0.704598
O      3.710248     3.898174     8.854289    -0.610537
O      1.624965     3.391331     8.222207    -0.664274

The following XYZ coordinates are in angstroms. Other properties are in atomic units.
The sperically averaged electron density of each atom fit to a function of the form exp(a - br)
eigen_1, eigen_2 and eigen_3 are the three eigenvalues of traceless quadrupole moment tensor
  atom number  atomic symbol              X              Y              Z     net charge C6 coefficient C8 coefficient C10 coefficient fluctuating dipole atomic polarizability isotropic forcefield polarizability              a              b squared Pearson coefficient          <r^3>          <r^4>         wp_QDO          m_QDO          q_QDO       dipole_x       dipole_y       dipole_z         dipole            Qxy            Qxz            Qyz     Q(x^2-y^2)  Q(3z^2 - R^2)        eigen_1        eigen_2        eigen_3 static polarizability      alpha(xx)      alpha(xy)      alpha(xz)      alpha(yy)      alpha(yz)      alpha(zz) atomic spin moment
            1             Ce       1.351107       4.073670       5.843985       1.902744     209.540203 0.53747038E+04  0.21382963E+06                                24.006240                           20.278907       1.569965       2.111016                    0.998369      98.876259     264.459784       0.536571       0.286923      -1.294291       0.023031      -0.007697      -0.020895       0.032035       0.074298      -0.124664       0.044939       0.045437      -0.097606      -0.167653       0.026294       0.141359             29.811180      24.309140      -4.453392       6.231812      27.096696      -8.910421      38.027705           1.025770
            2             Ce       5.295863       4.195892       7.029363       1.902578     209.732573 0.53808353E+04  0.21411372E+06                                24.002737                           20.274861       1.573341       2.111621                    0.998367      99.028991     264.808751       0.537296       0.286482      -1.294916      -0.025177       0.007953       0.022326       0.034577       0.074308      -0.123398       0.043371       0.040383      -0.091149      -0.165617       0.026612       0.139005             29.808362      24.304049      -4.452961       6.232803      27.092837      -8.911261      38.028200           1.026842
            3              H      -1.022673       3.828981       1.439240       0.128879       1.157977 0.86728710E+01  0.85566847E+02                                 1.727541                            1.651721      -1.056770       2.387759                    0.997648       3.275971       8.747748       0.526286       1.179619      -0.734617       0.004023      -0.036794       0.007928       0.037852       0.000675       0.004778       0.002199      -0.021646      -0.011836      -0.011782      -0.001376       0.013159              1.745565       1.494192      -0.051080       0.147281       2.119874      -0.143445       1.622630          -0.000018
            4              H      -0.409531       7.561762       2.649335       0.115581       1.126140 0.78073592E+01  0.75560400E+02                                 1.733827                            1.591110      -0.984859       2.411630                    0.998228       3.366691       9.111409       0.520461       1.215983      -0.723940       0.014595       0.025249       0.025087       0.038469       0.002341       0.008413       0.003924      -0.025204      -0.003139      -0.016625       0.001678       0.014947              1.835086       1.547797       0.212090       0.382370       1.834967       0.497951       2.122495          -0.000019
            5              H       8.000590      -0.086533      12.153728       0.118729       1.110608 0.79614933E+01  0.76247327E+02                                 1.630118                            1.543964      -0.793645       2.506206                    0.999607       3.103544       7.945692       0.569593       1.122823      -0.749962      -0.000279      -0.034278       0.006254       0.034845       0.001809       0.011223       0.000061      -0.024663       0.006034      -0.019340       0.007715       0.011624              1.648232       1.360881      -0.011671       0.090309       2.136660      -0.048030       1.447155           0.000022
            6              H       5.221267       0.769479       7.000527       0.117357       1.133906 0.80545610E+01  0.79797835E+02                                 1.829859                            1.679843      -1.388155       2.218868                    0.993027       3.794113      10.932048       0.470576       1.313792      -0.699082       0.014174       0.023982       0.020325       0.034484      -0.000464       0.005102       0.003543       0.004195      -0.008607      -0.007371       0.000748       0.006622              1.939997       1.664706       0.206917       0.274462       2.432877       0.436093       1.722408           0.000007
            7              H       2.230068      -0.754278       4.877712       0.119840       1.168941 0.84173462E+01  0.82035764E+02                                 1.707460                            1.602459      -0.905136       2.453229                    0.998901       3.211561       8.391915       0.549348       1.144011      -0.743801      -0.035136       0.003309      -0.020623       0.040875       0.004452       0.015994       0.004352       0.005372      -0.019592      -0.017527      -0.001404       0.018931              1.746488       2.040620      -0.158569       0.406315       1.621210      -0.020600       1.577635          -0.000026
            8              H       7.010405      -0.738691       7.841156       0.120090       1.162846 0.80797535E+01  0.78646685E+02                                 1.760755                            1.612203      -0.845921       2.483123                    0.999203       3.291617       8.851478       0.521616       1.206348      -0.727440       0.017229       0.028182       0.016761       0.037041      -0.001806       0.013826       0.003730      -0.001544      -0.029245      -0.018977       0.006309       0.012668              1.859551       1.638240       0.300709       0.269558       2.262706       0.476103       1.677707          -0.000014
            9              H       2.555445       5.080408       1.727603       0.124937       1.076634 0.78318645E+01  0.76805868E+02                                 1.759684                            1.654082      -1.110349       2.361661                    0.996192       3.557465      10.093176       0.476756       1.310027      -0.701803      -0.033550      -0.011069       0.010625       0.036892       0.005705      -0.001375      -0.000956       0.013777      -0.004144      -0.008282      -0.001587       0.009868              1.817568       2.307685       0.182237      -0.275536       1.385383      -0.158410       1.759636          -0.000025
           10              H       6.407471       5.550507       2.682806       0.113419       1.223156 0.89964989E+01  0.89764581E+02                                 1.804589                            1.691124      -0.995957       2.404823                    0.998155       3.380248       9.139565       0.514951       1.192090      -0.731152       0.028693       0.000785       0.022974       0.036765       0.005579       0.004516      -0.002917       0.030958      -0.004780      -0.016575      -0.001484       0.018059              1.849188       2.049529      -0.011261       0.408003       1.388176      -0.117886       2.109858          -0.000010
           11              H      -0.232528       2.052355      12.300484       0.115196       1.105070 0.77845003E+01  0.75766531E+02                                 1.756721                            1.623621      -0.859496       2.473442                    0.998934       3.432544       9.512418       0.495552       1.269902      -0.711569      -0.033140      -0.006847       0.006388       0.034437       0.003190       0.003786      -0.007034       0.025303       0.020401      -0.018652       0.006532       0.012120              1.833241       2.523156       0.218428      -0.297054       1.360287      -0.108482       1.616279          -0.000003
           12              H       7.669643       4.440581      11.434108       0.128886       1.157712 0.86703340E+01  0.85534989E+02                                 1.727225                            1.651436      -1.056611       2.387845                    0.997650       3.275641       8.746327       0.526355       1.179557      -0.734631      -0.004025       0.036797      -0.007935       0.037857       0.000672       0.004779       0.002190      -0.021649      -0.011832      -0.011784      -0.001373       0.013157              1.745241       1.493942      -0.051064       0.147237       2.119437      -0.143401       1.622344          -0.000017
           13              H       7.056501       0.707800      10.224013       0.115584       1.126032 0.78064582E+01  0.75549380E+02                                 1.733709                            1.591014      -0.984746       2.411693                    0.998229       3.366517       9.110752       0.520480       1.215977      -0.723942      -0.014597      -0.025247      -0.025091       0.038471       0.002341       0.008416       0.003924      -0.025197      -0.003127      -0.016624       0.001682       0.014942              1.834952       1.547697       0.212061       0.382327       1.834826       0.497884       2.122332          -0.000019
           14              H      -1.353620       8.356095       0.719620       0.118727       1.110611 0.79615314E+01  0.76247817E+02                                 1.630126                            1.543972      -0.793644       2.506206                    0.999607       3.103546       7.945715       0.569589       1.122828      -0.749960       0.000280       0.034278      -0.006253       0.034845       0.001809       0.011223       0.000062      -0.024663       0.006034      -0.019340       0.007715       0.011624              1.648239       1.360887      -0.011668       0.090309       2.136672      -0.048025       1.447160           0.000021
           15              H       1.425703       7.500083       5.872821       0.117357       1.133699 0.80526545E+01  0.79771521E+02                                 1.829387                            1.679457      -1.388056       2.218904                    0.993030       3.793371      10.928191       0.470725       1.313500      -0.699144      -0.014179      -0.023985      -0.020319       0.034484      -0.000450       0.005095       0.003536       0.004187      -0.008637      -0.007361       0.000743       0.006618              1.939459       1.664294       0.206829       0.274342       2.432120       0.435894       1.721964           0.000010
           16              H       4.416902       9.023840       7.995636       0.119847       1.168786 0.84159352E+01  0.82018216E+02                                 1.707275                            1.602298      -0.905030       2.453285                    0.998902       3.211367       8.391094       0.549393       1.143972      -0.743810       0.035137      -0.003314       0.020622       0.040877       0.004446       0.015994       0.004350       0.005370      -0.019599      -0.017529      -0.001398       0.018927              1.746294       2.040375      -0.158553       0.406242       1.621042      -0.020603       1.577467          -0.000024
           17              H      -0.363435       9.008253       5.032192       0.120085       1.162934 0.80804645E+01  0.78655091E+02                                 1.760819                            1.612254      -0.846019       2.483071                    0.999203       3.291711       8.851725       0.521620       1.206318      -0.727447      -0.017230      -0.028178      -0.016761       0.037038      -0.001808       0.013827       0.003728      -0.001537      -0.029236      -0.018975       0.006304       0.012671              1.859626       1.638300       0.300736       0.269580       2.262803       0.476138       1.677774          -0.000014
           18              H       4.091525       3.189154      11.145745       0.124945       1.076518 0.78307911E+01  0.76792580E+02                                 1.759551                            1.653963      -1.110231       2.361724                    0.996194       3.557258      10.092351       0.476777       1.310018      -0.701805       0.033552       0.011070      -0.010628       0.036895       0.005707      -0.001379      -0.000956       0.013775      -0.004145      -0.008282      -0.001588       0.009869              1.817428       2.307484       0.182221      -0.275519       1.385294      -0.158394       1.759506          -0.000026
           19              H       0.239499       2.719055      10.190542       0.113415       1.223234 0.89970999E+01  0.89770634E+02                                 1.804529                            1.691074      -0.996129       2.404730                    0.998153       3.380289       9.139199       0.515015       1.191939      -0.731187      -0.028696      -0.000786      -0.022967       0.036764       0.005579       0.004518      -0.002918       0.030965      -0.004805      -0.016575      -0.001492       0.018067              1.849123       2.049467      -0.011261       0.407987       1.388139      -0.117874       2.109763          -0.000011
           20              H       6.879498       6.217207       0.572864       0.115195       1.105090 0.77846660E+01  0.75768441E+02                                 1.756730                            1.623629      -0.859520       2.473428                    0.998934       3.432567       9.512457       0.495556       1.269887      -0.711572       0.033139       0.006847      -0.006388       0.034437       0.003190       0.003786      -0.007034       0.025304       0.020403      -0.018652       0.006532       0.012120              1.833250       2.523166       0.218433      -0.297068       1.360293      -0.108486       1.616291          -0.000002
           21              C      -0.042307       5.061978       3.498976       0.584416      25.669496 0.26834297E+03  0.56503023E+04                                 8.068709                            5.810807      -0.177623       1.986336                    0.999424      22.909724      64.484226       0.616468       0.471861      -1.020789       0.031078      -0.014190       0.028927       0.044766       0.002617      -0.072303       0.030866       0.090590      -0.177641      -0.100922      -0.006369       0.107291             10.176278       7.890007      -0.710827       5.181370       8.895516      -1.479243      13.743312           0.000011
           22              C      10.515952       5.235794       0.060505       0.089176      34.791925 0.38234049E+03  0.86706983E+04                                 9.346856                            6.561495      -0.082481       1.993370                    0.999361      25.827300      71.996918       0.639611       0.422266      -1.064659       0.006511      -0.013394       0.005372       0.015832       0.002066       0.014269      -0.005894      -0.000882       0.053362      -0.017539      -0.007023       0.024562             11.994213       9.692020       0.586394       7.355054       9.220786       1.130724      17.069833           0.000002
           23              C      -1.086995       4.745624       1.295059      -0.166887      37.049944 0.44045107E+03  0.10404943E+05                                 9.746236                            7.046376       0.060421       1.984418                    0.999622      29.929489      86.689348       0.613337       0.422732      -1.058557      -0.005484       0.008592      -0.009850       0.014175      -0.007064      -0.016372      -0.010377      -0.010633      -0.091406      -0.038764       0.014573       0.024191             12.305922      10.106323       0.170093       7.442034       8.963414       0.138618      17.848028          -0.000007
           24              C      -0.633249       5.586888       2.220653      -0.011923      36.835523 0.41307506E+03  0.95265817E+04                                 9.617779                            6.748096       0.041211       2.025452                    0.999346      26.783451      74.677897       0.642441       0.413395      -1.073016      -0.008789       0.025563      -0.029667       0.040136       0.003744       0.001009       0.002979      -0.006203      -0.040141      -0.013774       0.001836       0.011938             12.485616       9.629847      -0.782957       7.269500       9.979422      -1.233140      17.847578          -0.000346
           25              C      -0.733850       6.967407       2.012104      -0.112164      33.956917 0.42918140E+03  0.10073881E+05                                 9.172390                            6.963785       0.053457       1.985840                    0.999677      29.388358      84.867305       0.615842       0.423722      -1.057870       0.001508      -0.024505      -0.013357       0.027950       0.011777       0.010458       0.013518      -0.020221      -0.004819      -0.016872      -0.009493       0.026365             10.771912       8.126047      -0.564229       5.160684      10.103805      -0.425177      14.085883          -0.000049
           26              C       7.961796       0.831404      12.013408      -0.148578      33.918249 0.39292382E+03  0.90083013E+04                                 9.044947                            6.574135       0.162408       2.022139                    0.999824      28.975052      82.298873       0.647696       0.412477      -1.066573      -0.008962       0.012311      -0.004961       0.016016      -0.004514      -0.000723      -0.013987      -0.041927      -0.051504      -0.021448      -0.012342       0.033790             10.937196       8.618075       0.586294       5.940047       9.291108       0.980433      14.902405           0.000030
           27              C       3.034262       1.575675       5.827765       0.645533      23.003708 0.23212960E+03  0.47322965E+04                                 7.593128                            5.463370      -0.177196       2.011060                    0.999158      21.755457      61.028755       0.623078       0.482194      -1.011309      -0.016839       0.061987      -0.006534       0.064565       0.038266      -0.046565      -0.014435       0.042771       0.332691      -0.099951      -0.027672       0.127623              9.664238       8.040513      -2.771310       1.669460      15.539919       0.224480       5.412281           0.001022
           28              C       5.391166      -1.257746       6.734048       0.093360      35.305761 0.38130141E+03  0.86420879E+04                                 9.440708                            6.552786      -0.089469       1.993248                    0.999278      25.801602      71.926987       0.639943       0.422294      -1.064539       0.003219       0.016227       0.008860       0.018766      -0.020109       0.007289      -0.002138      -0.002601      -0.025741      -0.017697      -0.008007       0.025704             12.118587      11.411656      -4.741302       3.316491      17.986778       0.196567       6.957328           0.000076
           29              C       4.805770       0.037298       6.606602      -0.166728      39.613927 0.45988575E+03  0.11019502E+05                                10.291397                            7.275930      -0.071970       1.942831                    0.999348      30.461756      89.855978       0.592155       0.431676      -1.049444      -0.005661      -0.022946       0.012907       0.026929       0.020007      -0.016558       0.019596       0.010815       0.084577      -0.043930       0.006588       0.037341             13.140874      11.912570      -5.558997       3.247065      19.904095       0.038414       7.605956           0.000417
           30              C       3.657340       0.212517       5.923027      -0.022068      38.202455 0.40964719E+03  0.94097201E+04                                 9.801333                            6.670417       0.090808       2.039279                    0.999402      26.671429      73.751049       0.654654       0.407312      -1.079076       0.004908      -0.050708      -0.000100       0.050945       0.005219       0.001513       0.001614       0.007683       0.026399      -0.010910       0.001493       0.009417             13.124682      10.517145      -4.540747       2.716773      21.831772       0.756118       7.025128          -0.000244
           31              C       3.028343      -0.875690       5.338577      -0.109277      34.608938 0.40928132E+03  0.94848740E+04                                 9.243705                            6.761794       0.006157       1.972041                    0.999669      29.098409      83.249629       0.630904       0.418922      -1.061844       0.019437       0.010041       0.015147       0.026609       0.003485       0.021422       0.001591       0.033974       0.007387      -0.018615      -0.013204       0.031819             11.246981       9.049731      -2.260859       2.183094      18.107556       1.673793       6.583656          -0.000009
           32              C       6.583108      -1.459699       7.436933      -0.141391      35.518234 0.41691474E+03  0.96957324E+04                                 9.353274                            6.792218       0.204138       2.037387                    0.999823      29.142706      83.220137       0.634696       0.414961      -1.065553      -0.010181      -0.009001      -0.004313       0.014258       0.010588       0.012012       0.019391      -0.021653      -0.030166      -0.022922      -0.009309       0.032231             11.278028      10.609002      -3.159650       3.036236      16.120418       0.950707       7.104664           0.000052
           33              C       4.095157       4.790161       3.827246       0.660979      22.366931 0.23463939E+03  0.47906326E+04                                 7.434320                            5.491249      -0.129650       2.027280                    0.999117      21.631529      60.490855       0.622503       0.481917      -1.012659      -0.011132      -0.018483       0.070641       0.073862      -0.038561       0.001719       0.051415      -0.124919      -0.230291      -0.092763      -0.031081       0.123844              9.211824       8.286276       1.243746      -0.895974       5.194963      -2.617208      14.154232           0.000174
           34              C       3.695937       5.749780       0.160917       0.088928      34.895014 0.38496406E+03  0.87451808E+04                                 9.355695                            6.581778      -0.093304       1.990085                    0.999263      25.907826      72.284631       0.638940       0.421986      -1.064830      -0.014469      -0.005655       0.003681       0.015965      -0.001993       0.007277      -0.009251      -0.000513       0.069284      -0.013679      -0.013217       0.026896             11.729861      10.792068       0.770451       0.513248       5.589256      -3.730230      18.808259           0.000015
           35              C       3.422188       5.315593       1.488159      -0.158232      37.559137 0.44709546E+03  0.10618988E+05                                 9.857012                            7.123129       0.032745       1.977420                    0.999647      30.062512      87.780552       0.605969       0.425572      -1.055048       0.008133       0.001983      -0.010404       0.013354       0.007197      -0.018221       0.014915      -0.015326      -0.111703      -0.047033       0.016760       0.030274             12.249608      10.498485       0.685219       0.037190       6.027408      -4.026325      20.222931           0.000073
           36              C       4.415268       5.240242       2.404741      -0.030166      38.822465 0.42888216E+03  0.99546910E+04                                 9.890317                            6.814354       0.078682       2.028855                    0.999327      27.044281      74.913466       0.649941       0.406016      -1.081079       0.024388       0.018776      -0.044538       0.054138       0.007400       0.004979       0.005517       0.008152      -0.028819      -0.012163      -0.003131       0.015294             13.035043      11.592600       1.534696      -2.102100       6.356007      -4.589502      21.156523          -0.000801
           37              C       5.728008       5.596686       2.049437      -0.118845      34.596192 0.41933607E+03  0.98083156E+04                                 9.304102                            6.891556      -0.021920       1.959436                    0.999642      29.657337      86.136801       0.616553       0.424721      -1.054826      -0.028339       0.000359      -0.005343       0.028841       0.001898       0.018689       0.007328       0.033703      -0.026707      -0.021648      -0.009139       0.030787             11.052013      11.495773       1.605011      -2.362722       5.717522      -3.253833      15.942743          -0.000011
           38              C       0.643738       2.266519      12.072626      -0.140187      35.071779 0.41495209E+03  0.96646699E+04                                 9.326222                            6.809924       0.155661       2.022635                    0.999785      29.312370      84.506989       0.627479       0.419100      -1.060057       0.016846       0.003564      -0.001590       0.017293       0.010983      -0.007255      -0.002201       0.033130      -0.037689      -0.013995      -0.013593       0.027588             11.077616      11.491958       0.851642      -0.038921       5.448216      -3.009936      16.292674          -0.000008
           39              C       6.689277       3.207584       9.374372       0.584453      25.668017 0.26831789E+03  0.56497733E+04                                 8.068845                            5.810791      -0.177798       1.986305                    0.999424      22.910571      64.491497       0.616414       0.471902      -1.020743      -0.031092       0.014194      -0.028924       0.044775       0.002602      -0.072295       0.030880       0.090641      -0.177762      -0.100947      -0.006372       0.107319             10.176583       7.890164      -0.710884       5.181512       8.895772      -1.479380      13.743814           0.000004
           40              C      -3.868982       3.033768      12.812843       0.089170      34.792238 0.38234216E+03  0.86707412E+04                                 9.346906                            6.561503      -0.082481       1.993368                    0.999361      25.827335      71.996916       0.639612       0.422266      -1.064660      -0.006510       0.013393      -0.005369       0.015830       0.002065       0.014271      -0.005895      -0.000884       0.053368      -0.017541      -0.007024       0.024565             11.994341       9.692123       0.586457       7.355174       9.220828       1.130831      17.070073           0.000004
           41              C       7.733965       3.523938      11.578289      -0.166874      37.049109 0.44043351E+03  0.10404362E+05                                 9.746008                            7.046161       0.060529       1.984459                    0.999622      29.928431      86.683921       0.613359       0.422723      -1.058569       0.005483      -0.008587       0.009842       0.014165      -0.007070      -0.016369      -0.010395      -0.010646      -0.091384      -0.038765       0.014567       0.024198             12.305843      10.106300       0.170060       7.442239       8.962884       0.138584      17.848346          -0.000010
           42              C       7.280219       2.682674      10.652695      -0.011904      36.834956 0.41305131E+03  0.95258638E+04                                 9.617640                            6.747823       0.041338       2.025503                    0.999346      26.782483      74.673679       0.642467       0.413385      -1.073026       0.008789      -0.025560       0.029660       0.040128       0.003745       0.001006       0.002980      -0.006212      -0.040146      -0.013776       0.001833       0.011943             12.485806       9.629943      -0.783153       7.269943       9.979096      -1.233522      17.848380          -0.000342
           43              C       7.380820       1.302155      10.861244      -0.112163      33.956350 0.42916926E+03  0.10073494E+05                                 9.172243                            6.963645       0.053536       1.985871                    0.999677      29.387725      84.864222       0.615855       0.423717      -1.057876      -0.001510       0.024507       0.013350       0.027948       0.011778       0.010465       0.013516      -0.020209      -0.004776      -0.016877      -0.009487       0.026364             10.771813       8.125995      -0.564440       5.160768      10.103498      -0.425587      14.085947          -0.000050
           44              C      -1.314826       7.438158       0.859940      -0.148582      33.918195 0.39292460E+03  0.90083300E+04                                 9.044948                            6.574154       0.162402       2.022137                    0.999824      28.975105      82.299266       0.647693       0.412479      -1.066572       0.008964      -0.012312       0.004963       0.016018      -0.004513      -0.000725      -0.013984      -0.041925      -0.051512      -0.021450      -0.012339       0.033789             10.937183       8.618067       0.586383       5.940016       9.291141       0.980589      14.902340           0.000029
           45              C       3.612708       6.693887       7.045583       0.645522      23.003338 0.23212570E+03  0.47321881E+04                                 7.592997                            5.463263      -0.177247       2.011037                    0.999158      21.755385      61.027984       0.623096       0.482183      -1.011317       0.016848      -0.061989       0.006518       0.064568       0.038269      -0.046570      -0.014432       0.042767       0.332718      -0.099958      -0.027676       0.127633              9.664109       8.040342      -2.771263       1.669402      15.539768       0.224554       5.412216           0.001025
           46              C       1.255804       9.527308       6.139300       0.093361      35.305888 0.38130343E+03  0.86421397E+04                                 9.440704                            6.552792      -0.089501       1.993237                    0.999278      25.801660      71.927023       0.639944       0.422292      -1.064540      -0.003218      -0.016227      -0.008859       0.018766      -0.020109       0.007289      -0.002141      -0.002600      -0.025747      -0.017694      -0.008011       0.025706             12.118555      11.411798      -4.741286       3.316588      17.986489       0.196502       6.957380           0.000076
           47              C       1.841200       8.232264       6.266746      -0.166730      39.612485 0.45987166E+03  0.11018997E+05                                10.290961                            7.275733      -0.071890       1.942850                    0.999348      30.461140      89.851270       0.592178       0.431666      -1.049458       0.005655       0.022949      -0.012901       0.026928       0.020028      -0.016563       0.019587       0.010820       0.084498      -0.043937       0.006622       0.037315             13.140237      11.912286      -5.559187       3.246895      19.902869       0.038011       7.605556           0.000420
           48              C       2.989630       8.057045       6.950321      -0.022069      38.201790 0.40963908E+03  0.94094554E+04                                 9.801121                            6.670288       0.090821       2.039283                    0.999402      26.671135      73.749116       0.654672       0.407304      -1.079085      -0.004898       0.050713       0.000096       0.050949       0.005209       0.001514       0.001616       0.007706       0.026383      -0.010906       0.001493       0.009413             13.124467      10.517059      -4.541251       2.716614      21.831460       0.755809       7.024882          -0.000245
           49              C       3.618627       9.145252       7.534771      -0.109256      34.607792 0.40926729E+03  0.94844348E+04                                 9.243437                            6.761637       0.006225       1.972069                    0.999669      29.097677      83.246096       0.630919       0.418917      -1.061851      -0.019434      -0.010048      -0.015150       0.026611       0.003468       0.021426       0.001590       0.033969       0.007356      -0.018603      -0.013216       0.031819             11.246693       9.049382      -2.261146       2.182872      18.107329       1.673596       6.583367          -0.000009
           50              C       0.063862       9.729261       5.436415      -0.141381      35.518097 0.41691192E+03  0.96956586E+04                                 9.353265                            6.792201       0.204098       2.037375                    0.999823      29.142745      83.220435       0.634695       0.414962      -1.065551       0.010178       0.009006       0.004313       0.014258       0.010589       0.012011       0.019384      -0.021637      -0.030147      -0.022914      -0.009307       0.032221             11.277996      10.609026      -3.159414       3.036325      16.120220       0.950805       7.104742           0.000051
           51              C       2.551813       3.479401       9.046102       0.660925      22.369401 0.23467086E+03  0.47913959E+04                                 7.434770                            5.491576      -0.129646       2.027263                    0.999117      21.631999      60.491294       0.622497       0.481910      -1.012672       0.011138       0.018467      -0.070640       0.073859      -0.038561       0.001722       0.051421      -0.124896      -0.230257      -0.092758      -0.031074       0.123832              9.212371       8.286886       1.243876      -0.896196       5.195179      -2.617333      14.155048           0.000178
           52              C       2.951033       2.519782      12.712431       0.088927      34.894962 0.38496517E+03  0.87452084E+04                                 9.355671                            6.581781      -0.093308       1.990083                    0.999263      25.907847      72.284596       0.638941       0.421985      -1.064831       0.014468       0.005654      -0.003682       0.015964      -0.001992       0.007277      -0.009252      -0.000510       0.069291      -0.013681      -0.013218       0.026898             11.729808      10.792024       0.770468       0.513167       5.589241      -3.730210      18.808159           0.000015
           53              C       3.224782       2.953969      11.385189      -0.158224      37.557899 0.44708511E+03  0.10618663E+05                                 9.856764                            7.123034       0.032802       1.977443                    0.999647      30.061981      87.778191       0.605976       0.425570      -1.055051      -0.008132      -0.001983       0.010400       0.013350       0.007197      -0.018230       0.014916      -0.015330      -0.111706      -0.047040       0.016765       0.030276             12.249226      10.498167       0.685269       0.036858       6.027271      -4.026194      20.222238           0.000075
           54              C       2.231702       3.029320      10.468607      -0.030172      38.822020 0.42888818E+03  0.99548677E+04                                 9.890200                            6.814399       0.078645       2.028840                    0.999327      27.044565      74.914439       0.649939       0.406015      -1.081079      -0.024381      -0.018776       0.044547       0.054143       0.007402       0.004967       0.005514       0.008157      -0.028833      -0.012163      -0.003128       0.015291             13.034640      11.592809       1.534879      -2.102729       6.355916      -4.589254      21.155196          -0.000805
           55              C       0.918962       2.672876      10.823911      -0.118846      34.596921 0.41934940E+03  0.98087153E+04                                 9.304257                            6.891714      -0.022008       1.959401                    0.999642      29.657986      86.139352       0.616538       0.424727      -1.054821       0.028337      -0.000361       0.005357       0.028841       0.001900       0.018688       0.007330       0.033720      -0.026782      -0.021660      -0.009139       0.030799             11.052080      11.496268       1.605068      -2.362742       5.717581      -3.253728      15.942391          -0.000013
           56              C       6.003232       6.003043       0.800722      -0.140176      35.071540 0.41494713E+03  0.96645134E+04                                 9.326143                            6.809850       0.155666       2.022636                    0.999785      29.312218      84.506021       0.627488       0.419096      -1.060061      -0.016848      -0.003565       0.001590       0.017294       0.010984      -0.007255      -0.002203       0.033134      -0.037678      -0.013992      -0.013597       0.027589             11.077558      11.491747       0.851657      -0.039045       5.448191      -3.009974      16.292737          -0.000011
           57              O       0.002071       3.814897       3.701088      -0.619737      31.075188 0.47196313E+03  0.10978170E+05                                 7.730717                            6.610951       0.502523       2.189513                    0.998056      28.206351      72.844228       0.758286       0.347257      -1.148922       0.001272      -0.000544      -0.085003       0.085014      -0.023960      -0.030330      -0.018403      -0.046803      -0.196997      -0.081150       0.014589       0.066561              8.611212       6.934542      -1.046716       1.832576      10.881800      -2.709058       8.017293          -0.004308
           58              O       0.411899       5.897101       4.319008      -0.629027      36.709230 0.53434424E+03  0.12816719E+05                                 8.764721                            7.106443       0.624627       2.230709                    0.997971      28.473525      74.590704       0.720503       0.354417      -1.143455       0.001850       0.038736      -0.079996       0.088900       0.029097      -0.003871       0.059616       0.051362      -0.066684      -0.082567       0.023043       0.059524             10.385275       8.488418       1.333583       4.325264       9.383815       3.292848      13.283591          -0.004032
           59              O       1.902352       1.668470       5.333428      -0.584291      29.137224 0.43851175E+03  0.10013594E+05                                 7.417705                            6.388705       0.589944       2.242369                    0.997618      27.119324      69.377376       0.768461       0.349040      -1.147535       0.034610      -0.048477      -0.036210       0.069707      -0.008957       0.004687      -0.020525       0.103412       0.139887      -0.079000       0.027377       0.051623              8.228372       9.954073      -2.240672       2.452234       8.478314      -0.921117       6.252729          -0.003646
           60              O       3.644065       2.569282       6.253872      -0.704674      48.700961 0.76391255E+03  0.20113896E+05                                10.748140                            8.691954      -0.128467       1.957705                    0.996653      31.164544      86.631698       0.627236       0.370871      -1.126162      -0.029185      -0.085315      -0.012279       0.091001       0.041233      -0.033270      -0.001302      -0.017271       0.224747      -0.083669      -0.001087       0.084756             12.972584       8.313500       1.654038       1.360917      20.890421       2.783942       9.713830          -0.004178
           61              O       2.936722       4.371388       4.019059      -0.610612      37.976118 0.59440744E+03  0.14680623E+05                                 9.072062                            7.643462       0.070015       2.063481                    0.995449      28.571400      76.603187       0.672850       0.368576      -1.129347       0.037907       0.002767      -0.053813       0.065882      -0.008217      -0.003904       0.027200      -0.038590      -0.227219      -0.081142       0.016922       0.064220             10.331979      12.715361       2.128660      -3.379058       7.328356      -2.488386      10.952220          -0.003948
           62              O       5.022005       4.878231       4.651141      -0.664392      35.846648 0.54374949E+03  0.13095506E+05                                 8.559782                            7.135943       0.426301       2.156254                    0.998141      28.887573      75.757258       0.724182       0.351184      -1.146412      -0.041192       0.033946      -0.073877       0.091142      -0.025356       0.031187       0.035885      -0.069017      -0.071046      -0.070541       0.007293       0.063248              9.977924       8.298678      -0.216164       2.924085       6.041652      -1.584686      15.593443          -0.004560
           63              O       6.644899       4.454665       9.172260      -0.619788      31.097416 0.47236793E+03  0.10990165E+05                                 7.735207                            6.614450       0.501312       2.189042                    0.998056      28.212831      72.874362       0.757956       0.347327      -1.148841      -0.001318       0.000579       0.085039       0.085051      -0.023934      -0.030237      -0.018310      -0.046801      -0.197498      -0.081181       0.014560       0.066621              8.616565       6.938734      -1.047510       1.834314      10.888453      -2.710975       8.022507          -0.004299
           64              O       6.235071       2.372461       8.554340      -0.629076      36.738023 0.53483464E+03  0.12831784E+05                                 8.770444                            7.110637       0.623124       2.230148                    0.997970      28.480737      74.626022       0.720128       0.354510      -1.143348      -0.001888      -0.038727       0.080018       0.088917       0.029038      -0.003821       0.059624       0.051320      -0.067143      -0.082572       0.023027       0.059545             10.392593       8.494126       1.334466       4.329013       9.390302       3.295181      13.293351          -0.004040
           65              O       4.744618       6.601092       7.539920      -0.584313      29.148006 0.43871176E+03  0.10019419E+05                                 7.420022                            6.390566       0.589685       2.242229                    0.997624      27.122564      69.392640       0.768267       0.349085      -1.147485      -0.034576       0.048452       0.036254       0.069695      -0.008916       0.004719      -0.020538       0.103302       0.140066      -0.078972       0.027283       0.051688              8.231150       9.957109      -2.241826       2.453068       8.481718      -0.921573       6.254622          -0.003648
           66              O       3.002905       5.700280       6.619476      -0.704598      48.685164 0.76361656E+03  0.20103989E+05                                10.745616                            8.690033      -0.128784       1.957685                    0.996646      31.159416      86.610554       0.627336       0.370850      -1.126187       0.029226       0.085317       0.012297       0.091019       0.041243      -0.033287      -0.001294      -0.017212       0.224569      -0.083648      -0.001066       0.084714             12.969307       8.311686       1.653984       1.360534      20.884644       2.783588       9.711591          -0.004198
           67              O       3.710248       3.898174       8.854289      -0.610537      37.979185 0.59446053E+03  0.14682324E+05                                 9.072760                            7.644001       0.069565       2.063320                    0.995453      28.572000      76.606874       0.672798       0.368595      -1.129327      -0.037821      -0.002753       0.053759       0.065788      -0.008176      -0.003977       0.027200      -0.038545      -0.227210      -0.081143       0.016954       0.064189             10.332939      12.716219       2.128805      -3.379894       7.328959      -2.488758      10.953640          -0.003947
           68              O       1.624965       3.391331       8.222207      -0.664274      35.811966 0.54313361E+03  0.13076557E+05                                 8.553025                            7.130850       0.427294       2.156698                    0.998139      28.877738      75.711785       0.724623       0.351081      -1.146533       0.041174      -0.033928       0.073878       0.091128      -0.025423       0.031298       0.035846      -0.068799      -0.071009      -0.070616       0.007480       0.063136              9.969177       8.292755      -0.215919       2.921862       6.037050      -1.582339      15.577728          -0.004558

******************************************************
Auxiliary information for the entire system
The total spin magnetic moment of the unit cell is   2.003870
The total net atomic charge of the unit cell is   -0.000001
Accuracy of reproducing the electrostatic potential in the unit cell:
  The inner radius (bohr) =    5.0000
  The outer radius (bohr) =   12.0000
  Valid grid points have density less than (e/(bohr^3)) =    0.0001
  The number of valid grid points were=       223287
  The rms potential error without charges in kcal/mol is=      7.13728
  The rms potential error with partial charges in kcal/mol is=      1.54431
  The RRMSE value at monopole order=      0.21637
  The rms potential error with partial charges and cloud penetration in kcal/mol is=      1.54759
  The RRMSE value at monopole order with cloud penetration is=      0.21683
  The rms potential error with partial charges and atomic dipoles in kcal/mol is=      0.38969
  The RRMSE value at dipole order=      0.05460
  The rms potential error with partial charges, atomic dipoles and cloud penetration in kcal/mol is=      0.37493
  The RRMSE value at dipole order with cloud penetration=      0.05253

******************************************************
The electron densities and ab initio electrostatic potential were computed in VASP using the PBE functional and
projector augmented wave method. See the main text of the journal article for a description of computational details.
The atomic charges, dipoles, and quadrupoles were computed with the DDEC6 method as described in
(a) T. A. Manz and N. Gabaldon Limas, RSC Adv. 6 (2016) 47771-47801 DOI: 10.1039/c6ra04656h
(b) N. Gabaldon Limas and T. A. Manz, RSC Adv. 8 (2018) 2678-2707 DOI: 10.1039/c7ra11829e.
For each atom in the material, the electron cloud parameters were fit to the spherically averaged atom-in-material
electron density using radial positions for which this density was between 10^-4 and 10^-2 electrons per cubic bohr.
The polarizabilities, dispersion coefficients, and quantum Drude oscillator (QDO) parameters were fit using the MCLF method.
The magnetic structure of the system was optimized in VASP from the default ferromagnetic initial guess using spin polarization.
The atomic spin moments (ASMs) were computed on this optimized magnetic structure using the DDEC6 partition as inputs
to the method of T. A. Manz and D. S. Sholl, J. Chem. Theory Comput. 7 (2011) 4146-4164 DOI: 10.1021/ct200539n.
The RMSE and RRMSE were computed using a uniform grid with Ewald summation.
