# Supplementary material for: A collection of forcefield precursors for metal–organic frameworks
Source: RSC Adv. 2019 Nov 13;9(63):36492–507. doi: 10.1039/c9ra07327b (PMC9075174; doi:10.1039/c9ra07327b)
Supplement: RA-009-C9RA07327B-s4753 [file RA-009-C9RA07327B-s4753.xyz]

  324
jmolscript: load "" {1 1 1} spacegroup "x,y,z" unitcell [{     15.096000     0.000000     0.000000 }, {     -7.547945    13.741021     0.000000 }, {      0.000000    -2.300746    31.762781 }]
Zn     9.743745     7.604615     6.217564     0.450368
Zn     1.773072     9.735857    28.063370     0.463576
Zn    -1.338240     5.214030     0.070196     0.451819
Zn     5.352319     6.454242    22.098955     0.448403
Zn    -1.772978    10.886230    12.181979     0.463987
Zn     1.338281     4.063657    15.951586     0.452380
Zn     2.195736     4.986033     9.663826     0.448403
Zn     9.321033     0.554045    19.580802     0.463987
Zn     6.209774     7.376618    15.811195     0.452380
Zn    -2.195690     3.835660    25.545217     0.450368
Zn     5.774983     1.704418     3.699411     0.463576
Zn     8.886295     6.226245    31.692585     0.451820
H      0.937476     1.496642    30.215934     0.090502
H      2.388195    -0.242843    30.517680     0.131504
H      0.134358     0.797725     1.886709     0.134362
H     -1.245409     2.621279     1.524613     0.091746
H      0.388009     8.374464    30.266754     0.093064
H     -1.384259    10.953422     0.012705     0.138763
H      5.648926    -1.371831    30.320751     0.134060
H      7.544982    -1.695445    28.983538     0.089365
H     -3.289383     8.642320     4.411850     0.090400
H     -2.916506    10.155771     2.715718     0.127538
H      8.435692    11.526718     3.252509     0.124524
H      8.123199     9.907250     4.894645     0.093231
H     -2.128509     6.425985     2.760186     0.086248
H     -1.160852     7.228504     4.694539     0.120462
H      2.439539     6.037173     3.271566     0.130219
H      1.354133     5.375503     1.327684     0.090478
H      1.091488    11.001740    11.031214     0.096522
H      2.293126    10.103443     9.242969     0.131308
H     -1.021965     8.056617     8.172564     0.127342
H     -2.063585     8.846545    10.091036     0.090835
H      7.516334     8.413423     8.178916     0.092315
H      5.224762     8.581971     8.204326     0.129888
H      5.117572     6.742327     4.615132     0.131314
H      7.406125     6.578330     4.678658     0.096709
H     -0.937447     2.647015    14.334543     0.090779
H     12.707821     0.907530    14.636289     0.131592
H     -0.134351    -0.352648    17.768100     0.134856
H      1.245431     1.470906    17.406004     0.091050
H     -0.387925     9.524837    14.385364     0.093564
H      1.384347     9.803049    15.894096     0.140454
H      9.447080    -0.221458    14.439360     0.133603
H      7.551021    -0.545072    13.102147     0.089914
H      3.289454     7.491947    20.293241     0.090686
H      2.916589     9.005398    18.597108     0.131963
H      6.660402    10.376345    19.133899     0.123122
H      6.972883     8.756877    20.776035     0.093317
H      2.128563     5.275612    18.641576     0.086937
H      1.160913     6.078131    20.575930     0.122069
H     -2.439488     4.886800    19.152957     0.127286
H     -1.354089     4.225130    17.209075     0.090336
H     -1.091394     9.851367    26.912604     0.094622
H     -2.293039     8.953070    25.124360     0.130698
H      1.022034     6.906244    24.053954     0.126931
H      2.063662     7.696172    25.972426     0.090899
H      7.579738     7.263050    24.060307     0.091754
H      9.871311     7.431598    24.085717     0.131126
H      9.978484     5.591954    20.496523     0.131012
H      7.689930     5.427957    20.560048     0.098107
H      8.485502     8.793260    17.428238     0.090780
H     -5.159766    10.532745    17.126492     0.131591
H      7.682406    11.792923    13.994681     0.134855
H      6.302624     9.969369    14.356777     0.091050
H      7.935980     1.915438    17.377417     0.093564
H      6.163708     1.637226    15.868685     0.140454
H     -1.899025    11.661733    17.323421     0.133603
H     -0.002966    11.985347    18.660634     0.089915
H      4.258601     3.948328    11.469540     0.090686
H      4.631466     2.434877    13.165673     0.131963
H      0.887653     1.063930    12.628882     0.123121
H      0.575172     2.683398    10.986746     0.093316
H      5.419492     6.164663    13.121205     0.086937
H      6.387142     5.362144    11.186851     0.122069
H      9.987543     6.553475    12.609824     0.127286
H      8.902144     7.215145    14.553706     0.090336
H      8.639449     1.588908     4.850177     0.094623
H      9.841094     2.487205     6.638421     0.130696
H      6.526021     4.534031     7.708827     0.126931
H      5.484393     3.744103     5.790355     0.090899
H     -0.031683     4.177225     7.702474     0.091754
H     -2.323256     4.008677     7.677064     0.131126
H     -2.430429     5.848321    11.266258     0.131012
H     -0.141875     6.012318    11.202733     0.098107
H      6.610579     9.943633     1.546847     0.090501
H      5.159860    11.683118     1.245101     0.131504
H      7.413697    10.642550    29.876072     0.134363
H      8.793464     8.818996    30.238168     0.091746
H      7.160046     3.065811     1.496027     0.093064
H      8.932314     2.787599    -0.012705     0.138764
H      1.899128    12.812106     1.442030     0.134061
H      0.003073    13.135720     2.779243     0.089364
H     10.837438     2.797955    27.350931     0.090400
H     10.464561     1.284504    29.047063     0.127538
H     -0.887637    -0.086443    28.510272     0.124524
H     -0.575144     1.533025    26.868136     0.093230
H      9.676564     5.014290    29.002595     0.086248
H      8.708907     4.211771    27.068242     0.120462
H      5.108516     5.403102    28.491215     0.130219
H      6.193922     6.064772    30.435097     0.090478
H      6.456567     0.438535    20.731567     0.096522
H      5.254929     1.336832    22.519812     0.131308
H      8.570020     3.383658    23.590217     0.127341
H      9.611640     2.593730    21.671745     0.090835
H      0.031721     3.026852    23.583865     0.092314
H      2.323293     2.858304    23.558455     0.129887
H      2.430483     4.697948    27.147649     0.131313
H      0.141930     4.861945    27.084123     0.096709
C     -4.468367    12.088971     1.826360     0.375571
C     -3.096138    12.948542     0.241397     0.361625
C      2.434986     0.175899     0.644784     0.362622
C      0.791043     0.892256    30.933772     0.082096
C      1.651511    -0.142730    31.108468    -0.145336
C      1.468846     1.248478     0.368448     0.063984
C      0.330608     1.416990     1.191104    -0.148758
C     -0.489100     2.505585     0.959236     0.096547
C     -0.070906     9.205330    30.292164     0.089780
C     -1.145740     9.352750    31.178346    -0.142839
C     -1.858266    10.546852    31.159288     0.069834
C      6.110861    -2.200651    30.342985    -0.160116
C     -0.310924    11.332924    29.526681     0.084018
C     -3.994363     9.227086     4.154572     0.098651
C     -3.748295    10.150123     3.173102    -0.127132
C     -4.721984    11.065836     2.861827     0.061303
C     -5.946270    10.943792     3.484377    -0.146048
C      8.962536     9.963964     4.453142     0.084171
C      1.480948     7.303167     5.371086     0.373698
C      1.474915     8.390336     7.359436     0.376019
C      3.431354     7.813543     6.368438     0.360763
C     -1.185010     6.369386     2.858650     0.100012
C     -0.615888     6.851768     4.014816    -0.149944
C      0.772944     6.781632     4.186335     0.056546
C      1.503587     6.167515     3.179454    -0.139482
C      0.843890     5.744442     2.039171     0.081824
C      0.665778    10.372591    10.459484     0.081600
C      1.384345     9.857205     9.379549    -0.142183
C      0.754838     8.982877     8.512425     0.063174
C     -0.555496     8.634687     8.766528    -0.141813
C     -1.181977     9.138378     9.894106     0.096985
C      7.022694     8.073807     7.442020     0.091720
C      5.661035     8.170902     7.467430    -0.148123
C      4.918309     7.670164     6.412905     0.069943
C      5.596117     7.086980     5.358381    -0.145618
C      6.954757     7.007269     5.396496     0.079942
C      4.468465    10.938598    17.707750     0.378811
C      3.096241    11.798169    16.122788     0.367097
C     12.661016    -0.974474    16.526175     0.365375
C     -0.791018     2.042629    15.052382     0.081814
C     13.444506     1.007643    15.227077    -0.144526
C     13.627164     0.098105    16.249839     0.063312
C     -0.330596     0.266617    17.072495    -0.150337
C      0.489121     1.355212    16.840626     0.097692
C      0.070997    10.355703    14.410774     0.089943
C      1.145833    10.503123    15.296955    -0.143002
C      1.858369    11.697225    15.277898     0.064969
C      8.985139    -1.050278    14.461594    -0.155714
C      0.311032    12.483297    13.645291     0.082226
C      3.994440     8.076713    20.035962     0.099508
C      3.748378     8.999750    19.054492    -0.130714
C      4.722074     9.915463    18.743217     0.058711
C      5.946359     9.793419    19.365768    -0.144200
C      6.133546     8.813591    20.334532     0.083720
C     -1.480887     6.152794    21.252477     0.375739
C     -1.474843     7.239963    23.240827     0.369455
C     -3.431288     6.663170    22.249828     0.356184
C      1.185062     5.219013    18.740041     0.100241
C      0.615945     5.701395    19.896206    -0.154032
C     -0.772887     5.631259    20.067725     0.059242
C     -1.503536     5.017142    19.060845    -0.137041
C     -0.843843     4.594069    17.920561     0.081362
C     -0.665689     9.222218    26.340874     0.085072
C     -1.384261     8.706832    25.260940    -0.142797
C     -0.754762     7.832504    24.393816     0.063874
C      0.555570     7.484314    24.647918    -0.140984
C      1.182056     7.988005    25.775497     0.095058
C      8.073375     6.923434    23.323410     0.090914
C      9.435035     7.020529    23.348820    -0.149165
C     10.177756     6.519791    22.294296     0.072063
C      9.499943     5.936607    21.239772    -0.145303
C      8.141302     5.856896    21.277887     0.077154
C      3.079590     0.501677    14.055031     0.378811
C      4.451814    -0.357894    15.639993     0.367098
C     -5.112961    12.414749    15.236606     0.365375
C      8.339073     9.397646    16.710399     0.081814
C     -5.896451    10.432632    16.535704    -0.144526
C     -6.079109    11.342170    15.512942     0.063312
C      7.878651    11.173658    14.690286    -0.150337
C      7.058934    10.085063    14.922155     0.097692
C      7.477058     1.084572    17.352007     0.089943
C      6.402222     0.937152    16.465826    -0.143002
C      5.689686    -0.256950    16.484883     0.064969
C      6.110861    -1.250468    17.301187    -0.155715
C      7.237023    -1.043022    18.117490     0.082227
C      3.553615     3.363562    11.726819     0.099507
C      3.799677     2.440525    12.708289    -0.130714
C      2.825981     1.524812    13.019564     0.058711
C      1.601696     1.646856    12.397013    -0.144200
C      1.414509     2.626684    11.428249     0.083720
C      9.028942     5.287481    10.510304     0.375740
C      9.022898     4.200312     8.521954     0.369455
C     10.979343     4.777105     9.512953     0.356184
C      6.362993     6.221262    13.022740     0.100242
C      6.932110     5.738880    11.866575    -0.154032
C      8.320942     5.809016    11.695056     0.059242
C      9.051591     6.423133    12.701936    -0.137041
C      8.391898     6.846206    13.842220     0.081363
C      8.213744     2.218057     5.421907     0.085072
C      8.932316     2.733443     6.501841    -0.142796
C      8.302817     3.607771     7.368965     0.063874
C      6.992485     3.955961     7.114863    -0.140984
C      6.365999     3.452270     5.987284     0.095058
C     -0.525320     4.516841     8.439371     0.090914
C     -1.886980     4.419746     8.413961    -0.149165
C     -2.629701     4.920484     9.468485     0.072063
C     -1.951888     5.503668    10.523009    -0.145302
C     -0.593247     5.583379    10.484894     0.077154
C     12.016422    -0.648696    29.936421     0.375571
C     10.644193    -1.508267    31.521384     0.361625
C      5.113069    11.264376    31.117997     0.362622
C      6.757012    10.548019     0.829009     0.082096
C      5.896544    11.583005     0.654313    -0.145336
C      6.079209    10.191797    31.394333     0.063984
C      7.217447    10.023285    30.571677    -0.148758
C      8.037155     8.934690    30.803545     0.096547
C      7.618961     2.234945     1.470617     0.089780
C      8.693795     2.087525     0.584435    -0.142839
C      9.406321     0.893423     0.603493     0.069834
C      8.985139    -0.100095     1.419796    -0.160116
C      7.858979     0.107351     2.236100     0.084018
C     11.542418     2.213189    27.608209     0.098651
C     11.296350     1.290152    28.589679    -0.127132
C     12.270039     0.374439    28.900954     0.061303
C     13.494325     0.496483    28.278404    -0.146048
C     -1.414481     1.476311    27.309639     0.084171
C      6.067107     4.137108    26.391695     0.373697
C      6.073140     3.049939    24.403345     0.376019
C      4.116701     3.626732    25.394343     0.360762
C      8.733065     5.070889    28.904131     0.100012
C      8.163943     4.588507    27.747965    -0.149944
C      6.775111     4.658643    27.576446     0.056547
C      6.044468     5.272760    28.583327    -0.139483
C      6.704165     5.695833    29.723610     0.081823
C      6.882277     1.067684    21.303297     0.081600
C      6.163710     1.583070    22.383232    -0.142183
C      6.793217     2.457398    23.250356     0.063174
C      8.103551     2.805588    22.996253    -0.141814
C      8.730032     2.301897    21.868675     0.096985
C      0.525361     3.366468    24.320761     0.091719
C      1.887020     3.269373    24.295351    -0.148123
C      2.629746     3.770111    25.349876     0.069943
C      1.951938     4.353295    26.404400    -0.145619
C      0.593298     4.433006    26.366285     0.079942
I     -4.522726     8.377135     8.490191    -0.439303
I     10.771473     5.581102     5.079504    -0.428105
I     10.079600    -1.752012    26.918957    -0.457026
I      3.322670     7.880974    29.112177    -0.453296
I     -0.284080     4.425219    30.081895    -0.446356
I     11.346777     4.752384     0.600634    -0.407003
I      4.522798     7.226762    24.371582    -0.439181
I      4.324575     4.430729    20.960894    -0.427630
I      5.016402    -0.601639    11.037566    -0.457153
I     -3.322590     9.031347    13.230786    -0.453098
I      0.284133     5.575592    14.200504    -0.446737
I      3.749262     3.602011    16.482025    -0.407287
I      3.025257     4.213513     7.391199    -0.439180
I      3.223480     7.009546    10.801887    -0.427629
I      2.531653    12.041914    20.725215    -0.457153
I     10.870645     2.408928    18.531995    -0.453099
I      7.263922     5.864683    17.562277    -0.446736
I      3.798793     7.838264    15.280756    -0.407287
I     12.070781     3.063140    23.272590    -0.439304
I     -3.223418     5.859173    26.683277    -0.428106
I     -2.531545    13.192287     4.843824    -0.457027
I      4.225385     3.559301     2.650604    -0.453295
I      7.832135     7.015056     1.680886    -0.446358
I     -3.798722     6.687891    31.162147    -0.407003
N     -3.259178    12.055058     1.194281    -0.370736
N      3.582281    -2.121167    31.673845    -0.394784
N     -5.414883    12.995346     1.568128    -0.384792
N     -0.288320     3.393572     0.006353    -0.178783
N      0.333671    10.181439    29.488566    -0.166539
N     -5.176381     9.105042     4.777122    -0.166973
N      0.766910     7.823616     6.381143    -0.386099
N      2.830536     8.456510     7.394375    -0.386895
N      2.813925     7.276963     5.315501    -0.370074
N     -0.489086     5.837471     1.893062    -0.168051
N     -0.600778    10.018674    10.716762    -0.168575
N      7.689934     7.518644     6.417988    -0.179691
N      3.259275    10.904685    17.075671    -0.375702
N     11.513720    -0.970794    15.792455    -0.398019
N      5.414988    11.844973    17.449519    -0.386204
N      0.288347     2.243199    15.887743    -0.179051
N     -0.333572    11.331812    13.607175    -0.167848
N      5.176456     7.954669    20.658513    -0.166421
N     -0.766844     6.673243    22.262533    -0.386203
N     -2.830464     7.306137    23.275766    -0.380959
N     -2.813864     6.126590    21.196892    -0.370580
N      0.489134     4.687098    17.774452    -0.167553
N      0.600864     8.868301    26.598153    -0.167376
N      7.406130     6.368271    22.299378    -0.176575
N      4.288780     0.535590    14.687110    -0.375702
N     -3.965665    12.411069    15.970326    -0.398019
N      2.133067    -0.404698    14.313262    -0.386204
N      7.259708     9.197076    15.875038    -0.179051
N      7.881627     0.108463    18.155606    -0.167848
N      2.371599     3.485606    11.104268    -0.166421
N      8.314899     4.767032     9.500248    -0.386203
N     10.378519     4.134138     8.487015    -0.380958
N     10.361919     5.313685    10.565889    -0.370579
N      7.058921     6.753177    13.988329    -0.167553
N      6.947191     2.571974     5.164628    -0.167376
N      0.141925     5.072004     9.463403    -0.176575
N     10.807233    -0.614783    30.568500    -0.370736
N      3.965774    13.561442     0.088936    -0.394785
N     12.962938    -1.555071    30.194653    -0.384792
N      7.836375    10.347449    -0.006353    -0.178783
N      7.214384     1.258836     2.274215    -0.166540
N     -2.371564     2.335233    26.985659    -0.166973
N      6.781145     3.616659    25.381638    -0.386099
N      4.717519     2.983765    24.368406    -0.386896
N      4.734130     4.163312    26.447280    -0.370074
N      8.037141     5.602804    29.869719    -0.168052
N      8.148833     1.421601    21.046019    -0.168576
N     -0.141879     3.921631    25.344793    -0.179691

The following XYZ coordinates are in angstroms. Other properties are in atomic units.
The sperically averaged electron density of each atom fit to a function of the form exp(a - br)
eigen_1, eigen_2 and eigen_3 are the three eigenvalues of traceless quadrupole moment tensor
  atom number  atomic symbol              X              Y              Z     net charge C6 coefficient C8 coefficient C10 coefficient fluctuating dipole atomic polarizability isotropic forcefield polarizability              a              b squared Pearson coefficient          <r^3>          <r^4>         wp_QDO          m_QDO          q_QDO       dipole_x       dipole_y       dipole_z         dipole            Qxy            Qxz            Qyz     Q(x^2-y^2)  Q(3z^2 - R^2)        eigen_1        eigen_2        eigen_3 static polarizability      alpha(xx)      alpha(xy)      alpha(xz)      alpha(yy)      alpha(yz)      alpha(zz) atomic spin moment
            1             Zn       9.743745       7.604615       6.217564       0.450368     133.700788 0.33208277E+04  0.12258180E+06                                21.424592                           18.862744       0.335913       1.855751                    0.998612      60.102335     179.631736       0.412983       0.401786      -1.136924      -0.000207      -0.005867      -0.010252       0.011814       0.018357       0.005610       0.015240       0.003736      -0.009249      -0.021244      -0.005896       0.027140             24.710957      25.666712       1.845513      -0.930551      21.726449      -7.187765      26.739709           0.000002
            2             Zn       1.773072       9.735857      28.063370       0.463576     134.707796 0.34121126E+04  0.12678125E+06                                21.554921                           19.142001       0.345602       1.856834                    0.998792      60.039598     179.909591       0.409347       0.402701      -1.136519       0.029637      -0.011340      -0.008350       0.032812      -0.014385      -0.025627       0.014451      -0.012717       0.018630      -0.028785      -0.008421       0.037206             24.201122      22.427284       2.041393       0.342539      22.050914       6.190828      28.125168           0.000001
            3             Zn      -1.338240       5.214030       0.070196       0.451819     130.544138 0.33080838E+04  0.12204923E+06                                21.161652                           18.901602       0.345925       1.857170                    0.998636      60.214846     180.188125       0.409917       0.404997      -1.134151      -0.011838       0.029853      -0.015373       0.035604      -0.035058      -0.001436       0.016729      -0.036045      -0.017758      -0.038352      -0.008372       0.046724             23.952366      22.142696      -1.959657       4.123345      25.965419       1.443896      23.748984           0.000000
            4             Zn       5.352319       6.454242      22.098955       0.448403     133.927248 0.33286313E+04  0.12294125E+06                                21.445823                           18.883163       0.336166       1.855137                    0.998599      60.173893     179.894403       0.412818       0.401712      -1.136983      -0.001241      -0.005707      -0.010428       0.011953      -0.017382      -0.007621       0.015765       0.003792      -0.008577      -0.020209      -0.007564       0.027773             24.732819      25.694720      -1.845366       0.926568      21.740092      -7.185804      26.763646           0.000002
            5             Zn      -1.772978      10.886230      12.181979       0.463987     134.574162 0.34072099E+04  0.12655242E+06                                21.541395                           19.128959       0.346575       1.857568                    0.998813      59.998119     179.746744       0.409468       0.402731      -1.136508      -0.029101      -0.010792      -0.007777       0.031997       0.013211       0.027990       0.014246      -0.013031       0.014751      -0.030961      -0.006938       0.037899             24.187185      22.417401      -2.038563      -0.341249      22.035374       6.189419      28.108780          -0.000001
            6             Zn       1.338281       4.063657      15.951586       0.452380     130.400178 0.33036953E+04  0.12183883E+06                                21.139909                           18.883687       0.342624       1.856666                    0.998625      60.171709     179.984411       0.410313       0.404767      -1.134387       0.012789       0.030101      -0.015577       0.036225       0.035548       0.000871       0.017563      -0.034463      -0.013473      -0.039552      -0.006902       0.046454             23.926636      22.119582       1.959736      -4.116893      25.939148       1.444352      23.721177          -0.000002
            7             Zn       2.195736       4.986033       9.663826       0.448403     133.927271 0.33286320E+04  0.12294128E+06                                21.445825                           18.883165       0.336166       1.855137                    0.998599      60.173900     179.894430       0.412818       0.401712      -1.136983       0.001241       0.005707       0.010429       0.011953      -0.017382      -0.007621       0.015765       0.003793      -0.008576      -0.020209      -0.007564       0.027773             24.732822      25.694725      -1.845366       0.926570      21.740094      -7.185805      26.763649           0.000002
            8             Zn       9.321033       0.554045      19.580802       0.463987     134.574200 0.34072113E+04  0.12655248E+06                                21.541397                           19.128962       0.346575       1.857568                    0.998813      59.998133     179.746790       0.409468       0.402731      -1.136509       0.029100       0.010792       0.007777       0.031997       0.013211       0.027991       0.014246      -0.013031       0.014751      -0.030961      -0.006938       0.037899             24.187187      22.417404      -2.038563      -0.341250      22.035377       6.189419      28.108780          -0.000001
            9             Zn       6.209774       7.376618      15.811195       0.452380     130.400210 0.33036963E+04  0.12183888E+06                                21.139913                           18.883691       0.342624       1.856666                    0.998625      60.171719     179.984454       0.410313       0.404767      -1.134387      -0.012790      -0.030101       0.015577       0.036225       0.035548       0.000870       0.017563      -0.034463      -0.013473      -0.039552      -0.006901       0.046454             23.926641      22.119588       1.959737      -4.116893      25.939154       1.444352      23.721180          -0.000002
           10             Zn      -2.195690       3.835660      25.545217       0.450368     133.700727 0.33208258E+04  0.12258171E+06                                21.424584                           18.862738       0.335913       1.855751                    0.998612      60.102317     179.631662       0.412983       0.401786      -1.136924       0.000207       0.005868       0.010252       0.011814       0.018357       0.005610       0.015240       0.003735      -0.009250      -0.021243      -0.005896       0.027140             24.710948      25.666705       1.845513      -0.930551      21.726440      -7.187761      26.739699           0.000003
           11             Zn       5.774983       1.704418       3.699411       0.463576     134.707802 0.34121125E+04  0.12678125E+06                                21.554921                           19.142000       0.345602       1.856834                    0.998792      60.039599     179.909595       0.409347       0.402701      -1.136519      -0.029637       0.011340       0.008350       0.032812      -0.014385      -0.025626       0.014451      -0.012717       0.018629      -0.028784      -0.008421       0.037205             24.201124      22.427286       2.041394       0.342540      22.050915       6.190830      28.125170           0.000001
           12             Zn       8.886295       6.226245      31.692585       0.451820     130.544061 0.33080813E+04  0.12204911E+06                                21.161643                           18.901595       0.345925       1.857170                    0.998636      60.214822     180.188028       0.409917       0.404997      -1.134151       0.011837      -0.029853       0.015373       0.035604      -0.035058      -0.001437       0.016729      -0.036045      -0.017759      -0.038352      -0.008373       0.046724             23.952356      22.142685      -1.959655       4.123344      25.965407       1.443897      23.748975           0.000000
           13              H       0.937476       1.496642      30.215934       0.090502       1.456717 0.10985996E+02  0.11640437E+03                                 2.089666                            1.910785      -1.336527       2.225520                    0.993892       3.900414      11.233932       0.463832       1.246280      -0.715771       0.016032       0.022047      -0.039869       0.048297      -0.005052      -0.017840      -0.003024       0.021164       0.030438      -0.019336      -0.006510       0.025845              2.182919       1.685735      -0.007183      -0.011390       2.402271      -0.754300       2.460750          -0.000000
           14              H       2.388195      -0.242843      30.517680       0.131504       1.173691 0.87568617E+01  0.86679854E+02                                 1.744106                            1.661647      -1.117689       2.353803                    0.997612       3.312355       8.884847       0.523330       1.182389      -0.733543       0.028651       0.001791      -0.026686       0.039195       0.005532      -0.015285      -0.008038      -0.000927       0.032674      -0.015011      -0.008275       0.023286              1.760108       2.042899      -0.215570      -0.354438       1.557218      -0.000758       1.680209          -0.000001
           15              H       0.134358       0.797725       1.886709       0.134362       1.170138 0.89767380E+01  0.89841559E+02                                 1.778533                            1.714027      -1.099116       2.366108                    0.997781       3.347723       9.172873       0.498654       1.227293      -0.723239      -0.011860      -0.022373       0.033096       0.041672       0.004414      -0.014569      -0.009189       0.010385       0.028449      -0.013879      -0.009374       0.023252              1.782012       1.566505      -0.019889      -0.055808       1.984039      -0.368954       1.795491           0.000000
           16              H      -1.245409       2.621279       1.524613       0.091746       1.480267 0.11684648E+02  0.12543455E+03                                 2.115435                            1.977149      -1.210846       2.293039                    0.995710       3.778709      10.870788       0.454789       1.254568      -0.716270      -0.032574      -0.000566       0.032857       0.046271       0.003384      -0.011131      -0.010853      -0.010797       0.030627      -0.015481      -0.005702       0.021183              2.172481       2.600587      -0.284217      -0.555419       1.890444       0.217826       2.026412          -0.000000
           17              H       0.388009       8.374464      30.266754       0.093064       1.408542 0.10756659E+02  0.11478117E+03                                 2.139108                            1.962297      -1.442200       2.183180                    0.992018       4.098773      12.333745       0.427592       1.342404      -0.693991       0.015114      -0.044151       0.002517       0.046734      -0.000225      -0.008108      -0.008185      -0.020766       0.007065      -0.015867       0.000456       0.015412              2.227857       2.128438      -0.655455      -0.170721       2.790452       0.157882       1.764682          -0.000000
           18              H      -1.384259      10.953422       0.012705       0.138763       1.207124 0.91301266E+01  0.93167734E+02                                 1.913064                            1.799968      -1.320562       2.262972                    0.995259       3.656719      10.631387       0.451059       1.330712      -0.698084      -0.006405      -0.034090       0.024260       0.042328      -0.005624       0.003970      -0.012477      -0.017544      -0.005277      -0.010000      -0.009398       0.019399              1.952370       1.791917       0.195511      -0.313229       2.110217      -0.411970       1.954975          -0.000001
           19              H       5.648926      -1.371831      30.320751       0.134060       1.177088 0.88312681E+01  0.87736638E+02                                 1.759248                            1.677877      -1.081520       2.371855                    0.997806       3.325615       8.981862       0.515727       1.195442      -0.730405      -0.016308       0.036063      -0.002719       0.039672      -0.004806      -0.003107      -0.010805      -0.030483      -0.009699      -0.016534      -0.005320       0.021854              1.778553       1.795150      -0.355711      -0.095461       2.076717       0.005516       1.463793          -0.000001
           20              H       7.544982      -1.695445      28.983538       0.089365       1.548453 0.11959892E+02  0.12916943E+03                                 2.166573                            1.987484      -1.302031       2.242019                    0.994695       3.914503      11.304365       0.457891       1.238544      -0.718406       0.010127       0.040988      -0.020419       0.046899      -0.010661      -0.002295      -0.003508      -0.025373      -0.044501      -0.016519      -0.007631       0.024151              2.242274       1.992180       0.442749      -0.389310       2.491531      -0.553562       2.243111           0.000000
           21              H      -3.289383       8.642320       4.411850       0.090400       1.210817 0.84880062E+01  0.85283341E+02                                 1.935754                            1.742274      -1.142918       2.327846                    0.995083       3.801238      11.064644       0.454558       1.341092      -0.694827       0.040401      -0.022792       0.010089       0.047471      -0.007525      -0.004582      -0.005356       0.025063      -0.014608      -0.015953      -0.001524       0.017477              2.069165       2.327055      -0.709090       0.277602       2.191707      -0.386051       1.688735           0.000001
           22              H      -2.916506      10.155771       2.715718       0.127538       1.317861 0.10224931E+02  0.10746109E+03                                 2.036646                            1.911371      -1.383839       2.229132                    0.993266       3.829160      11.341133       0.434965       1.339864      -0.696077       0.038301      -0.004241      -0.017524       0.042333      -0.012485      -0.007030      -0.001311       0.028316      -0.030556      -0.016393      -0.008648       0.025041              2.084445       2.442234       0.007666      -0.435239       1.826997      -0.225354       1.984105          -0.000000
           23              H       8.435692      11.526718       3.252509       0.124524       1.240346 0.93827772E+01  0.95105345E+02                                 1.851384                            1.751307      -1.174753       2.319310                    0.996670       3.505746       9.718921       0.492956       1.225814      -0.722273      -0.029521       0.021832      -0.005197       0.037083      -0.010760      -0.007702       0.000677       0.022727      -0.028990      -0.013286      -0.008924       0.022210              1.888432       2.021865      -0.387977       0.216230       1.933825      -0.314238       1.709607           0.000001
           24              H       8.123199       9.907250       4.894645       0.093231       1.318243 0.95893127E+01  0.97587045E+02                                 1.934284                            1.771269      -0.886417       2.449302                    0.998422       3.489648       9.647563       0.490556       1.226911      -0.723165      -0.044605       0.002478       0.022142       0.049860      -0.012182      -0.007418      -0.008533       0.021604      -0.027785      -0.021459       0.000153       0.021307              2.026744       2.484347       0.260348      -0.633160       1.647247      -0.281081       1.948638           0.000002
           25              H      -2.128509       6.425985       2.760186       0.086248       1.288814 0.94305259E+01  0.98001691E+02                                 2.051849                            1.860259      -1.505006       2.144210                    0.991483       4.245878      12.875784       0.428318       1.376076      -0.685289      -0.045470       0.005398      -0.002687       0.045868      -0.006641       0.000337       0.004747       0.014348      -0.006424      -0.011047       0.000034       0.011013              2.163801       3.087920      -0.166194       0.228634       1.668961       0.086306       1.734522           0.000000
           26              H      -1.160852       7.228504       4.694539       0.120462       1.233078 0.91965409E+01  0.94344699E+02                                 1.947627                            1.807242      -1.541865       2.146722                    0.991546       3.934638      11.601432       0.448305       1.331802      -0.695507      -0.022309       0.014522       0.026452       0.037527      -0.010522      -0.004495       0.004469       0.004576      -0.006914      -0.009694      -0.004620       0.014315              2.011335       2.109956      -0.306262      -0.302939       1.722782       0.337804       2.201267           0.000001
           27              H       2.439539       6.037173       3.271566       0.130219       1.258449 0.94243023E+01  0.97530848E+02                                 1.999626                            1.849452      -1.531646       2.154446                    0.992610       3.935070      11.754246       0.434856       1.361031      -0.689923       0.036996      -0.007964       0.000227       0.037844      -0.005817      -0.008616      -0.000316       0.018966      -0.003117      -0.011528      -0.004198       0.015726              2.066904       2.754355      -0.143316       0.250384       1.633459       0.130431       1.812898          -0.000000
           28              H       1.354133       5.375503       1.327684       0.090478       1.448546 0.10930650E+02  0.11676135E+03                                 2.169407                            1.971736      -1.295024       2.257036                    0.992727       3.975361      11.853844       0.429903       1.333775      -0.697166       0.032006      -0.015850      -0.032089       0.048014      -0.004266      -0.003158       0.011548       0.027609      -0.004653      -0.020299       0.003452       0.016847              2.286093       2.030286      -0.287601      -0.430951       2.108624       0.680994       2.719370          -0.000001
           29              H       1.091488      11.001740      11.031214       0.096522       1.354485 0.98463844E+01  0.10107254E+03                                 1.987777                            1.808654      -0.909159       2.441905                    0.998214       3.520232       9.839106       0.478944       1.245849      -0.718943       0.027261       0.028691       0.024529       0.046562       0.013264      -0.001240       0.010629       0.020958      -0.015416      -0.020930       0.000899       0.020031              2.098876       1.725479       0.317813       0.278188       2.179763       0.759671       2.391386          -0.000000
           30              H       2.293126      10.103443       9.242969       0.131308       1.285830 0.97666746E+01  0.99433527E+02                                 1.862438                            1.761544      -1.205789       2.312622                    0.995971       3.421447       9.333178       0.504950       1.191438      -0.731528       0.040644       0.012384      -0.002757       0.042578       0.018345       0.003547       0.004101       0.013971      -0.014771      -0.017327      -0.005750       0.023077              1.877681       2.358632       0.174123      -0.228207       1.618687       0.085116       1.655722           0.000002
           31              H      -1.021965       8.056617       8.172564       0.127342       1.190333 0.91373215E+01  0.94238061E+02                                 1.955223                            1.843870      -1.546975       2.149802                    0.991025       4.014856      12.141858       0.425624       1.395317      -0.682696      -0.019667      -0.021347      -0.022358       0.036638       0.008111       0.003949       0.005899      -0.004068      -0.015677      -0.007988      -0.005647       0.013635              2.002063       1.926587       0.305637       0.216256       1.959031       0.401557       2.120571           0.000001
           32              H      -2.063585       8.846545      10.091036       0.090835       1.114653 0.81684522E+01  0.82275333E+02                                 1.895453                            1.757607      -1.481308       2.161336                    0.991277       4.180949      12.674539       0.428786       1.418193      -0.676970      -0.044789      -0.014554       0.005317       0.047394       0.007610      -0.003036       0.006372       0.011043      -0.020658      -0.013495       0.000647       0.012847              1.956794       2.563467       0.337288      -0.242935       1.665324       0.009505       1.641591           0.000000
           33              H       7.516334       8.413423       8.178916       0.092315       1.548135 0.11868515E+02  0.12832287E+03                                 2.197763                            2.003660      -1.290039       2.249654                    0.994751       3.906756      11.399762       0.446597       1.268478      -0.711982       0.013146       0.017086       0.041670       0.046917      -0.005510      -0.008351       0.013633       0.003186       0.038605      -0.014969      -0.008157       0.023126              2.284653       2.414736       0.285518       0.682210       1.812234       0.337248       2.626991           0.000002
           34              H       5.224762       8.581971       8.204326       0.129888       1.356113 0.10316785E+02  0.10725031E+03                                 1.973562                            1.842243      -1.387298       2.223103                    0.994229       3.637199      10.263790       0.477607       1.233619      -0.720004      -0.013356       0.017816       0.032109       0.039074       0.001246       0.003975       0.017859      -0.006496       0.021059      -0.015148      -0.006976       0.022124              2.017069       2.130321      -0.224161      -0.410291       1.685546       0.334306       2.235339           0.000002
           35              H       5.117572       6.742327       4.615132       0.131314       1.235374 0.94378040E+01  0.97836408E+02                                 1.987807                            1.861859      -1.506767       2.171216                    0.991992       3.932504      11.808065       0.428966       1.377381      -0.686947      -0.015773      -0.013516      -0.030234       0.036682      -0.001737       0.003692       0.007382      -0.000904       0.031283      -0.010000      -0.003825       0.013825              2.033575       2.201088       0.154230       0.388652       1.703445       0.275459       2.196192           0.000000
           36              H       7.406125       6.578330       4.678658       0.096709       1.146264 0.85014205E+01  0.86219181E+02                                 1.915793                            1.782315      -1.442280       2.188022                    0.991598       4.064137      12.237409       0.431008       1.401228      -0.681132       0.015716      -0.026137      -0.039846       0.050178       0.002038       0.001026       0.017413       0.008568       0.015373      -0.019328       0.001522       0.017806              1.987553       1.990344      -0.227803      -0.488836       1.768552       0.295251       2.203763           0.000000
           37              H      -0.937447       2.647015      14.334543       0.090779       1.469797 0.11107820E+02  0.11809206E+03                                 2.107588                            1.925444      -1.414744       2.190834                    0.993409       3.918486      11.327522       0.460310       1.251596      -0.714575      -0.016212       0.022267      -0.039475       0.048134       0.005165       0.018023      -0.002888       0.021692       0.031092      -0.019606      -0.006621       0.026227              2.202584       1.698193       0.007529       0.011588       2.425177      -0.765395       2.484381          -0.000002
           38              H      12.707821       0.907530      14.636289       0.131592       1.171848 0.87386103E+01  0.86442730E+02                                 1.741253                            1.659130      -1.111896       2.356083                    0.997623       3.309153       8.869554       0.524168       1.181272      -0.733813      -0.029021       0.001684      -0.026932       0.039628      -0.005247       0.014703      -0.007818      -0.001193       0.032827      -0.014605      -0.008027       0.022632              1.757146       2.039377       0.215147       0.353551       1.554714      -0.000658       1.677347          -0.000003
           39              H      -0.134351      -0.352648      17.768100       0.134856       1.164630 0.89209526E+01  0.89120024E+02                                 1.770595                            1.706773      -1.087054       2.371067                    0.997878       3.340614       9.136922       0.500692       1.224536      -0.723843       0.012330      -0.022277       0.033153       0.041803      -0.004306       0.014469      -0.009112       0.010334       0.027872      -0.013788      -0.009223       0.023011              1.774009       1.560131       0.019634       0.055445       1.974436      -0.366167       1.787460          -0.000002
           40              H       1.245431       1.470906      17.406004       0.091050       1.476024 0.11638741E+02  0.12476388E+03                                 2.106931                            1.969703      -1.177922       2.305208                    0.995787       3.775289      10.837611       0.457085       1.250048      -0.717233       0.032916       0.000323       0.033686       0.047099      -0.003642       0.010605      -0.011060      -0.009711       0.030785      -0.014626      -0.006476       0.021102              2.163526       2.588933       0.282124       0.552096       1.883042       0.216408       2.018604          -0.000002
           41              H      -0.387925       9.524837      14.385364       0.093564       1.411894 0.10788588E+02  0.11524695E+03                                 2.145592                            1.967532      -1.458813       2.176552                    0.991828       4.105285      12.373985       0.426119       1.345582      -0.693341      -0.014604      -0.043917       0.002076       0.046328       0.000234       0.007643      -0.008348      -0.020269       0.007505      -0.015366       0.000037       0.015330              2.235006       2.134989       0.658954       0.171610       2.800721       0.158732       1.769309          -0.000002
           42              H       1.384347       9.803049      15.894096       0.140454       1.201646 0.90809467E+01  0.92559318E+02                                 1.908993                            1.796479      -1.320150       2.263785                    0.995183       3.648474      10.608231       0.450892       1.332736      -0.697680       0.005944      -0.033376       0.023849       0.041450       0.005375      -0.003166      -0.012715      -0.017601      -0.005296      -0.010073      -0.009256       0.019329              1.948092       1.788185      -0.194796       0.312058       2.105398      -0.410465       1.950693          -0.000002
           43              H       9.447080      -0.221458      14.439360       0.133603       1.194004 0.89920120E+01  0.89791860E+02                                 1.781030                            1.696974      -1.115539       2.356899                    0.997408       3.346910       9.080525       0.510742       1.200949      -0.729124       0.015743       0.036019      -0.002298       0.039377       0.005021       0.002966      -0.011014      -0.030439      -0.010910      -0.016468      -0.005676       0.022144              1.801059       1.817646       0.364037       0.097435       2.106396       0.005659       1.479134          -0.000003
           44              H       7.551021      -0.545072      13.102147       0.089914       1.542426 0.11909430E+02  0.12849480E+03                                 2.161356                            1.983674      -1.300710       2.242930                    0.994837       3.908763      11.283895       0.458174       1.239028      -0.718301      -0.010877       0.040957      -0.020566       0.047103       0.011053       0.002046      -0.003352      -0.025387      -0.044565      -0.016371      -0.008039       0.024409              2.236378       1.987701      -0.440417       0.387386       2.484161      -0.550526       2.237273          -0.000002
           45              H       3.289454       7.491947      20.293241       0.090686       1.212545 0.85002706E+01  0.85420801E+02                                 1.935856                            1.742190      -1.122937       2.335653                    0.995240       3.801262      11.058614       0.455182       1.339028      -0.695229      -0.040741      -0.022943       0.009611       0.047734       0.007278       0.004473      -0.005442       0.025340      -0.013307      -0.016022      -0.001227       0.017249              2.069396       2.327451       0.709447      -0.277738       2.191964      -0.386173       1.688774           0.000000
           46              H       2.916589       9.005398      18.597108       0.131963       1.304361 0.10104105E+02  0.10594864E+03                                 2.028908                            1.904908      -1.385659       2.230256                    0.993289       3.811086      11.299942       0.433738       1.346733      -0.694712      -0.036187      -0.004520      -0.016803       0.040153       0.012232       0.007577      -0.001704       0.028552      -0.031705      -0.016893      -0.008390       0.025283              2.076279       2.431195      -0.007544       0.431957       1.820930      -0.224114       1.976712          -0.000001
           47              H       6.660402      10.376345      19.133899       0.123122       1.237932 0.93542417E+01  0.94681005E+02                                 1.843257                            1.744131      -1.146929       2.330188                    0.996948       3.502828       9.682874       0.496216       1.219497      -0.723687       0.029936       0.022283      -0.005023       0.037656       0.010866       0.006949       0.000492       0.022507      -0.028404      -0.012995      -0.008794       0.021789              1.879895       2.012484       0.385316      -0.214806       1.924941      -0.311893       1.702261          -0.000001
           48              H       6.972883       8.756877      20.776035       0.093317       1.319548 0.96024856E+01  0.97785659E+02                                 1.938656                            1.774885      -0.895138       2.446384                    0.998361       3.490445       9.662961       0.488907       1.230235      -0.722446       0.043948       0.002631       0.021615       0.049047       0.011961       0.008148      -0.008530       0.021814      -0.027647      -0.021726       0.000332       0.021393              2.031604       2.490884      -0.261277       0.635453       1.650691      -0.282130       1.953239           0.000001
           49              H       2.128563       5.275612      18.641576       0.086937       1.290872 0.94502943E+01  0.98301577E+02                                 2.057520                            1.864788      -1.524685       2.136412                    0.991429       4.254845      12.927655       0.426723       1.379891      -0.684515       0.044815       0.005435      -0.002854       0.045233       0.006445       0.000090       0.005084       0.014267      -0.006144      -0.011091       0.000146       0.010945              2.170151       3.098791       0.166896      -0.229823       1.672830       0.086675       1.738833          -0.000001
           50              H       1.160913       6.078131      20.575930       0.122069       1.233032 0.91991105E+01  0.94405659E+02                                 1.949683                            1.809099      -1.559477       2.140061                    0.991457       3.936977      11.621715       0.447346       1.334167      -0.694992       0.021159       0.014282       0.025175       0.035853       0.010355       0.005548       0.005005       0.004782      -0.006350      -0.009613      -0.005334       0.014947              2.013496       2.112332       0.306623       0.303161       1.724468       0.338256       2.203689           0.000001
           51              H      -2.439488       4.886800      19.152957       0.127286       1.263832 0.94694817E+01  0.98069480E+02                                 2.001375                            1.850857      -1.526824       2.155843                    0.992686       3.941804      11.760538       0.435961       1.356596      -0.690811      -0.038300      -0.008870       0.000291       0.039314       0.005358       0.008823      -0.000305       0.018795      -0.003509      -0.011185      -0.004514       0.015700              2.068856       2.757263       0.143562      -0.250720       1.634791       0.130662       1.814514          -0.000001
           52              H      -1.354089       4.225130      17.209075       0.090336       1.444240 0.10890143E+02  0.11616952E+03                                 2.160809                            1.964757      -1.276547       2.264014                    0.993045       3.969277      11.810587       0.431949       1.329277      -0.698062      -0.032104      -0.016175      -0.031919       0.048074       0.003821       0.003810       0.011432       0.028096      -0.005241      -0.020287       0.003017       0.017269              2.276569       2.022465       0.285670       0.428125       2.100179       0.676518       2.707062          -0.000002
           53              H      -1.091394       9.851367      26.912604       0.094622       1.369221 0.99715371E+01  0.10267032E+03                                 2.000857                            1.819029      -0.910473       2.440034                    0.998198       3.539122       9.903673       0.478052       1.244366      -0.719232      -0.026860       0.029764       0.025209       0.047359      -0.013232       0.000976       0.010604       0.021695      -0.016585      -0.020967       0.000515       0.020452              2.113642       1.735844      -0.321546      -0.281607       2.195512       0.768618       2.409570           0.000002
           54              H      -2.293039       8.953070      25.124360       0.130698       1.290000 0.98086250E+01  0.99977136E+02                                 1.867233                            1.765958      -1.210554       2.309964                    0.995947       3.427488       9.358001       0.503999       1.192295      -0.731327      -0.040840       0.012042      -0.002967       0.042681      -0.018689      -0.003596       0.003513       0.014288      -0.014504      -0.017651      -0.005648       0.023299              1.882498       2.365010      -0.174710       0.229022       1.622632       0.085564       1.659854           0.000003
           55              H       1.022034       6.906244      24.053954       0.126931       1.190206 0.91361997E+01  0.94224982E+02                                 1.955279                            1.843916      -1.544920       2.150391                    0.990970       4.015496      12.144279       0.425557       1.395558      -0.682657       0.019400      -0.021946      -0.022624       0.037011      -0.008045      -0.003883       0.005469      -0.003842      -0.015470      -0.007642      -0.005641       0.013284              2.002171       1.926796      -0.305567      -0.216096       1.959053       0.401467       2.120664           0.000001
           56              H       2.063662       7.696172      25.972426       0.090899       1.112076 0.81445538E+01  0.81954565E+02                                 1.890877                            1.753825      -1.466741       2.167070                    0.991354       4.171444      12.629489       0.429798       1.416238      -0.677369       0.044654      -0.014824       0.005216       0.047339      -0.007696       0.003281       0.005771       0.011702      -0.021564      -0.013285       0.000016       0.013269              1.951893       2.555775      -0.335732       0.241924       1.661724       0.009526       1.638181           0.000001
           57              H       7.579738       7.263050      24.060307       0.091754       1.553900 0.11922130E+02  0.12907297E+03                                 2.205167                            2.009682      -1.295292       2.247260                    0.994651       3.914047      11.435836       0.445341       1.270375      -0.711578      -0.013407       0.017322       0.041946       0.047321       0.005663       0.008314       0.013413       0.003335       0.038329      -0.014903      -0.008032       0.022935              2.292725       2.423803      -0.287115      -0.686094       1.817538       0.339104       2.636836           0.000003
           58              H       9.871311       7.431598      24.085717       0.131126       1.358090 0.10339912E+02  0.10759053E+03                                 1.978592                            1.846735      -1.400942       2.217684                    0.994062       3.640102      10.289118       0.475910       1.236869      -0.719266       0.013398       0.017543       0.031312       0.038311      -0.001233      -0.003965       0.017978      -0.006442       0.021054      -0.015277      -0.006946       0.022224              2.022283       2.136225       0.224876       0.411675       1.689404       0.335408       2.241219           0.000003
           59              H       9.978484       5.591954      20.496523       0.131012       1.236361 0.94462564E+01  0.97959667E+02                                 1.990274                            1.863768      -1.512267       2.168897                    0.991980       3.934204      11.820726       0.428315       1.378971      -0.686652       0.015672      -0.013700      -0.030368       0.036817       0.001770      -0.003458       0.007220      -0.001320       0.031043      -0.009793      -0.003823       0.013616              2.036293       2.204071      -0.154757      -0.389845       1.705328       0.276281       2.199479          -0.000001
           60              H       7.689930       5.427957      20.560048       0.098107       1.140399 0.84514878E+01  0.85604493E+02                                 1.911160                            1.778612      -1.448158       2.186929                    0.991505       4.055007      12.210519       0.430806       1.403656      -0.680696      -0.016133      -0.025403      -0.039913       0.049986      -0.001941      -0.001666       0.017517       0.008215       0.015412      -0.019274       0.001183       0.018090              1.982499       1.985319       0.226518       0.486247       1.764637       0.293595       2.197541          -0.000000
           61              H       8.485502       8.793260      17.428238       0.090780       1.469796 0.11107817E+02  0.11809203E+03                                 2.107587                            1.925443      -1.414744       2.190834                    0.993409       3.918486      11.327523       0.460310       1.251596      -0.714575       0.016212      -0.022267       0.039475       0.048134       0.005164       0.018023      -0.002888       0.021692       0.031092      -0.019606      -0.006621       0.026227              2.202583       1.698193       0.007529       0.011588       2.425176      -0.765394       2.484380          -0.000002
           62              H      -5.159766      10.532745      17.126492       0.131591       1.171850 0.87386356E+01  0.86443072E+02                                 1.741258                            1.659135      -1.111896       2.356083                    0.997623       3.309156       8.869577       0.524165       1.181275      -0.733812       0.029021      -0.001684       0.026932       0.039628      -0.005247       0.014703      -0.007818      -0.001193       0.032827      -0.014605      -0.008027       0.022632              1.757152       2.039384       0.215148       0.353553       1.554719      -0.000658       1.677352          -0.000003
           63              H       7.682406      11.792923      13.994681       0.134855       1.164629 0.89209428E+01  0.89119878E+02                                 1.770592                            1.706771      -1.087055       2.371066                    0.997878       3.340613       9.136909       0.500693       1.224534      -0.723843      -0.012330       0.022277      -0.033153       0.041803      -0.004306       0.014469      -0.009112       0.010334       0.027872      -0.013788      -0.009224       0.023011              1.774006       1.560129       0.019634       0.055445       1.974433      -0.366166       1.787457          -0.000002
           64              H       6.302624       9.969369      14.356777       0.091050       1.476025 0.11638746E+02  0.12476392E+03                                 2.106929                            1.969701      -1.177924       2.305207                    0.995787       3.775290      10.837607       0.457085       1.250046      -0.717233      -0.032916      -0.000323      -0.033686       0.047099      -0.003642       0.010605      -0.011060      -0.009711       0.030785      -0.014626      -0.006476       0.021102              2.163525       2.588931       0.282123       0.552095       1.883041       0.216408       2.018603          -0.000002
           65              H       7.935980       1.915438      17.377417       0.093564       1.411894 0.10788591E+02  0.11524698E+03                                 2.145592                            1.967532      -1.458813       2.176552                    0.991828       4.105285      12.373984       0.426119       1.345582      -0.693341       0.014604       0.043917      -0.002076       0.046328       0.000234       0.007643      -0.008347      -0.020269       0.007505      -0.015366       0.000037       0.015330              2.235006       2.134989       0.658954       0.171610       2.800721       0.158732       1.769309          -0.000002
           66              H       6.163708       1.637226      15.868685       0.140454       1.201647 0.90809556E+01  0.92559429E+02                                 1.908994                            1.796479      -1.320151       2.263785                    0.995183       3.648475      10.608234       0.450892       1.332736      -0.697680      -0.005944       0.033376      -0.023849       0.041450       0.005375      -0.003166      -0.012715      -0.017601      -0.005296      -0.010073      -0.009256       0.019329              1.948093       1.788185      -0.194796       0.312058       2.105399      -0.410465       1.950694          -0.000002
           67              H      -1.899025      11.661733      17.323421       0.133603       1.194005 0.89920245E+01  0.89792043E+02                                 1.781033                            1.696977      -1.115539       2.356899                    0.997408       3.346912       9.080542       0.510740       1.200952      -0.729123      -0.015743      -0.036019       0.002298       0.039377       0.005021       0.002966      -0.011014      -0.030439      -0.010910      -0.016467      -0.005676       0.022144              1.801062       1.817650       0.364038       0.097435       2.106400       0.005659       1.479137          -0.000003
           68              H      -0.002966      11.985347      18.660634       0.089915       1.542428 0.11909451E+02  0.12849510E+03                                 2.161359                            1.983677      -1.300711       2.242929                    0.994837       3.908767      11.283916       0.458173       1.239029      -0.718300       0.010877      -0.040957       0.020566       0.047103       0.011053       0.002046      -0.003352      -0.025387      -0.044565      -0.016371      -0.008039       0.024409              2.236381       1.987704      -0.440418       0.387387       2.484164      -0.550527       2.237276          -0.000002
           69              H       4.258601       3.948328      11.469540       0.090686       1.212545 0.85002765E+01  0.85420870E+02                                 1.935856                            1.742190      -1.122936       2.335653                    0.995240       3.801263      11.058615       0.455183       1.339027      -0.695230       0.040741       0.022943      -0.009611       0.047734       0.007278       0.004473      -0.005442       0.025340      -0.013307      -0.016022      -0.001227       0.017249              2.069396       2.327451       0.709447      -0.277738       2.191964      -0.386173       1.688774           0.000000
           70              H       4.631466       2.434877      13.165673       0.131963       1.304361 0.10104102E+02  0.10594860E+03                                 2.028908                            1.904908      -1.385659       2.230256                    0.993289       3.811085      11.299940       0.433738       1.346733      -0.694712       0.036187       0.004520       0.016803       0.040153       0.012232       0.007577      -0.001704       0.028552      -0.031705      -0.016893      -0.008391       0.025283              2.076279       2.431195      -0.007544       0.431957       1.820930      -0.224114       1.976712          -0.000001
           71              H       0.887653       1.063930      12.628882       0.123121       1.237930 0.93542232E+01  0.94680747E+02                                 1.843253                            1.744127      -1.146930       2.330187                    0.996948       3.502825       9.682854       0.496218       1.219495      -0.723688      -0.029936      -0.022283       0.005023       0.037656       0.010866       0.006949       0.000492       0.022507      -0.028404      -0.012995      -0.008795       0.021789              1.879892       2.012480       0.385315      -0.214805       1.924937      -0.311892       1.702257          -0.000001
           72              H       0.575172       2.683398      10.986746       0.093316       1.319549 0.96024998E+01  0.97785852E+02                                 1.938659                            1.774888      -0.895138       2.446384                    0.998361       3.490447       9.662973       0.488906       1.230237      -0.722446      -0.043948      -0.002631      -0.021615       0.049047       0.011961       0.008148      -0.008531       0.021814      -0.027647      -0.021726       0.000332       0.021393              2.031608       2.490888      -0.261278       0.635455       1.650693      -0.282131       1.953242           0.000001
           73              H       5.419492       6.164663      13.121205       0.086937       1.290871 0.94502897E+01  0.98301522E+02                                 2.057520                            1.864788      -1.524685       2.136413                    0.991429       4.254844      12.927653       0.426723       1.379891      -0.684515      -0.044815      -0.005435       0.002854       0.045233       0.006445       0.000090       0.005084       0.014267      -0.006144      -0.011091       0.000146       0.010945              2.170151       3.098790       0.166896      -0.229823       1.672830       0.086675       1.738833          -0.000001
           74              H       6.387142       5.362144      11.186851       0.122069       1.233033 0.91991188E+01  0.94405760E+02                                 1.949683                            1.809100      -1.559477       2.140061                    0.991457       3.936978      11.621717       0.447346       1.334167      -0.694992      -0.021159      -0.014282      -0.025175       0.035853       0.010355       0.005548       0.005005       0.004782      -0.006350      -0.009613      -0.005334       0.014947              2.013497       2.112332       0.306623       0.303162       1.724469       0.338256       2.203690           0.000000
           75              H       9.987543       6.553475      12.609824       0.127286       1.263832 0.94694793E+01  0.98069452E+02                                 2.001375                            1.850857      -1.526824       2.155843                    0.992686       3.941803      11.760536       0.435961       1.356597      -0.690811       0.038300       0.008870      -0.000291       0.039314       0.005358       0.008823      -0.000305       0.018795      -0.003509      -0.011185      -0.004514       0.015700              2.068856       2.757263       0.143562      -0.250720       1.634791       0.130662       1.814514          -0.000001
           76              H       8.902144       7.215145      14.553706       0.090336       1.444239 0.10890133E+02  0.11616939E+03                                 2.160808                            1.964757      -1.276547       2.264014                    0.993045       3.969275      11.810583       0.431948       1.329278      -0.698062       0.032104       0.016175       0.031919       0.048074       0.003821       0.003810       0.011432       0.028096      -0.005241      -0.020287       0.003017       0.017269              2.276568       2.022465       0.285670       0.428125       2.100179       0.676518       2.707061          -0.000002
           77              H       8.639449       1.588908       4.850177       0.094623       1.369219 0.99715220E+01  0.10267012E+03                                 2.000855                            1.819027      -0.910472       2.440034                    0.998198       3.539120       9.903665       0.478052       1.244366      -0.719232       0.026860      -0.029764      -0.025209       0.047359      -0.013232       0.000976       0.010604       0.021695      -0.016585      -0.020967       0.000515       0.020452              2.113639       1.735842      -0.321546      -0.281606       2.195509       0.768617       2.409567           0.000001
           78              H       9.841094       2.487205       6.638421       0.130696       1.290010 0.98087251E+01  0.99978477E+02                                 1.867249                            1.765972      -1.210557       2.309963                    0.995947       3.427500       9.358069       0.503994       1.192302      -0.731326       0.040840      -0.012042       0.002967       0.042681      -0.018689      -0.003596       0.003514       0.014288      -0.014503      -0.017651      -0.005648       0.023298              1.882515       2.365033      -0.174712       0.229026       1.622645       0.085565       1.659867           0.000003
           79              H       6.526021       4.534031       7.708827       0.126931       1.190207 0.91362100E+01  0.94225114E+02                                 1.955280                            1.843917      -1.544920       2.150391                    0.990970       4.015498      12.144286       0.425557       1.395557      -0.682657      -0.019400       0.021946       0.022624       0.037011      -0.008045      -0.003883       0.005469      -0.003842      -0.015470      -0.007642      -0.005641       0.013284              2.002172       1.926797      -0.305567      -0.216096       1.959054       0.401467       2.120665           0.000001
           80              H       5.484393       3.744103       5.790355       0.090899       1.112076 0.81445583E+01  0.81954628E+02                                 1.890878                            1.753825      -1.466742       2.167069                    0.991354       4.171446      12.629499       0.429797       1.416239      -0.677369      -0.044654       0.014824      -0.005216       0.047339      -0.007696       0.003281       0.005771       0.011702      -0.021564      -0.013285       0.000016       0.013269              1.951895       2.555777      -0.335732       0.241925       1.661725       0.009526       1.638182           0.000001
           81              H      -0.031683       4.177225       7.702474       0.091754       1.553900 0.11922136E+02  0.12907309E+03                                 2.205171                            2.009685      -1.295291       2.247261                    0.994651       3.914049      11.435856       0.445340       1.270378      -0.711577       0.013407      -0.017322      -0.041946       0.047321       0.005663       0.008314       0.013413       0.003335       0.038329      -0.014903      -0.008032       0.022935              2.292729       2.423807      -0.287116      -0.686095       1.817540       0.339104       2.636840           0.000002
           82              H      -2.323256       4.008677       7.677064       0.131126       1.358097 0.10339988E+02  0.10759160E+03                                 1.978606                            1.846748      -1.400943       2.217683                    0.994062       3.640114      10.289192       0.475906       1.236876      -0.719264      -0.013398      -0.017543      -0.031312       0.038311      -0.001233      -0.003965       0.017978      -0.006441       0.021054      -0.015277      -0.006946       0.022224              2.022297       2.136242       0.224879       0.411679       1.689415       0.335412       2.241236           0.000002
           83              H      -2.430429       5.848321      11.266258       0.131012       1.236360 0.94462519E+01  0.97959615E+02                                 1.990274                            1.863768      -1.512267       2.168897                    0.991980       3.934203      11.820725       0.428315       1.378972      -0.686652      -0.015672       0.013700       0.030368       0.036817       0.001770      -0.003458       0.007220      -0.001320       0.031043      -0.009793      -0.003823       0.013616              2.036293       2.204071      -0.154757      -0.389846       1.705328       0.276281       2.199479          -0.000001
           84              H      -0.141875       6.012318      11.202733       0.098107       1.140399 0.84514905E+01  0.85604533E+02                                 1.911161                            1.778613      -1.448159       2.186929                    0.991505       4.055008      12.210526       0.430806       1.403657      -0.680696       0.016133       0.025402       0.039913       0.049986      -0.001941      -0.001667       0.017517       0.008215       0.015411      -0.019274       0.001183       0.018090              1.982500       1.985320       0.226518       0.486247       1.764638       0.293595       2.197543          -0.000000
           85              H       6.610579       9.943633       1.546847       0.090501       1.456719 0.10986013E+02  0.11640458E+03                                 2.089667                            1.910786      -1.336528       2.225519                    0.993892       3.900416      11.233935       0.463832       1.246279      -0.715772      -0.016032      -0.022047       0.039869       0.048297      -0.005052      -0.017840      -0.003023       0.021164       0.030438      -0.019336      -0.006510       0.025845              2.182920       1.685736      -0.007183      -0.011391       2.402273      -0.754301       2.460751          -0.000000
           86              H       5.159860      11.683118       1.245101       0.131504       1.173689 0.87568358E+01  0.86679498E+02                                 1.744100                            1.661642      -1.117689       2.353803                    0.997612       3.312352       8.884822       0.523333       1.182385      -0.733544      -0.028651      -0.001791       0.026686       0.039195       0.005532      -0.015285      -0.008038      -0.000927       0.032675      -0.015011      -0.008275       0.023286              1.760102       2.042891      -0.215569      -0.354436       1.557213      -0.000758       1.680203          -0.000001
           87              H       7.413697      10.642550      29.876072       0.134363       1.170137 0.89767272E+01  0.89841428E+02                                 1.778532                            1.714027      -1.099115       2.366109                    0.997781       3.347721       9.172868       0.498654       1.227293      -0.723239       0.011860       0.022373      -0.033096       0.041672       0.004414      -0.014569      -0.009189       0.010384       0.028449      -0.013878      -0.009374       0.023252              1.782011       1.566504      -0.019889      -0.055808       1.984038      -0.368953       1.795490           0.000000
           88              H       8.793464       8.818996      30.238168       0.091746       1.480265 0.11684636E+02  0.12543439E+03                                 2.115434                            1.977148      -1.210845       2.293040                    0.995710       3.778707      10.870782       0.454789       1.254569      -0.716270       0.032574       0.000566      -0.032857       0.046271       0.003384      -0.011131      -0.010853      -0.010797       0.030627      -0.015481      -0.005702       0.021183              2.172480       2.600586      -0.284217      -0.555418       1.890443       0.217826       2.026411           0.000000
           89              H       7.160046       3.065811       1.496027       0.093064       1.408542 0.10756655E+02  0.11478110E+03                                 2.139107                            1.962296      -1.442199       2.183180                    0.992018       4.098772      12.333738       0.427592       1.342403      -0.693991      -0.015114       0.044151      -0.002517       0.046734      -0.000225      -0.008108      -0.008185      -0.020766       0.007065      -0.015867       0.000456       0.015412              2.227856       2.128437      -0.655454      -0.170720       2.790451       0.157882       1.764682          -0.000000
           90              H       8.932314       2.787599      -0.012705       0.138764       1.207122 0.91301102E+01  0.93167524E+02                                 1.913062                            1.799966      -1.320561       2.262973                    0.995259       3.656716      10.631376       0.451059       1.330711      -0.698084       0.006405       0.034090      -0.024260       0.042328      -0.005624       0.003970      -0.012477      -0.017544      -0.005277      -0.010000      -0.009398       0.019399              1.952367       1.791915       0.195511      -0.313229       2.110214      -0.411969       1.954973          -0.000000
           91              H       1.899128      12.812106       1.442030       0.134061       1.177087 0.88312552E+01  0.87736464E+02                                 1.759245                            1.677875      -1.081520       2.371854                    0.997806       3.325613       8.981850       0.515728       1.195440      -0.730406       0.016308      -0.036063       0.002719       0.039672      -0.004806      -0.003107      -0.010805      -0.030483      -0.009699      -0.016534      -0.005320       0.021854              1.778550       1.795146      -0.355710      -0.095460       2.076714       0.005516       1.463791          -0.000001
           92              H       0.003073      13.135720       2.779243       0.089364       1.548453 0.11959896E+02  0.12916947E+03                                 2.166572                            1.987484      -1.302031       2.242019                    0.994695       3.914504      11.304363       0.457892       1.238543      -0.718406      -0.010127      -0.040988       0.020419       0.046899      -0.010661      -0.002295      -0.003508      -0.025373      -0.044501      -0.016520      -0.007631       0.024151              2.242273       1.992179       0.442748      -0.389309       2.491530      -0.553562       2.243111           0.000000
           93              H      10.837438       2.797955      27.350931       0.090400       1.210816 0.84880023E+01  0.85283291E+02                                 1.935754                            1.742274      -1.142918       2.327846                    0.995083       3.801237      11.064640       0.454558       1.341092      -0.694827      -0.040401       0.022792      -0.010089       0.047471      -0.007525      -0.004582      -0.005356       0.025063      -0.014608      -0.015953      -0.001524       0.017477              2.069165       2.327054      -0.709090       0.277602       2.191706      -0.386051       1.688735           0.000001
           94              H      10.464561       1.284504      29.047063       0.127538       1.317861 0.10224927E+02  0.10746103E+03                                 2.036645                            1.911371      -1.383838       2.229132                    0.993266       3.829159      11.341129       0.434965       1.339864      -0.696077      -0.038301       0.004241       0.017524       0.042333      -0.012485      -0.007030      -0.001311       0.028316      -0.030556      -0.016393      -0.008648       0.025041              2.084445       2.442234       0.007666      -0.435239       1.826997      -0.225354       1.984104           0.000000
           95              H      -0.887637      -0.086443      28.510272       0.124524       1.240348 0.93827923E+01  0.95105553E+02                                 1.851387                            1.751310      -1.174752       2.319310                    0.996670       3.505748       9.718935       0.492955       1.225816      -0.722273       0.029521      -0.021832       0.005197       0.037083      -0.010760      -0.007702       0.000677       0.022727      -0.028990      -0.013286      -0.008924       0.022210              1.888435       2.021868      -0.387978       0.216231       1.933828      -0.314239       1.709610           0.000001
           96              H      -0.575144       1.533025      26.868136       0.093230       1.318243 0.95893141E+01  0.97587060E+02                                 1.934284                            1.771269      -0.886418       2.449302                    0.998422       3.489648       9.647562       0.490556       1.226911      -0.723165       0.044605      -0.002478      -0.022142       0.049861      -0.012182      -0.007418      -0.008533       0.021604      -0.027784      -0.021459       0.000153       0.021307              2.026744       2.484348       0.260349      -0.633160       1.647247      -0.281081       1.948638           0.000002
           97              H       9.676564       5.014290      29.002595       0.086248       1.288815 0.94305314E+01  0.98001763E+02                                 2.051850                            1.860260      -1.505006       2.144210                    0.991483       4.245879      12.875788       0.428318       1.376076      -0.685289       0.045470      -0.005398       0.002687       0.045868      -0.006641       0.000337       0.004747       0.014348      -0.006424      -0.011047       0.000034       0.011013              2.163802       3.087922      -0.166194       0.228634       1.668961       0.086306       1.734522           0.000000
           98              H       8.708907       4.211771      27.068242       0.120462       1.233078 0.91965348E+01  0.94344622E+02                                 1.947626                            1.807242      -1.541865       2.146722                    0.991546       3.934637      11.601429       0.448305       1.331802      -0.695507       0.022309      -0.014522      -0.026452       0.037527      -0.010522      -0.004495       0.004469       0.004576      -0.006914      -0.009694      -0.004620       0.014315              2.011334       2.109956      -0.306262      -0.302939       1.722782       0.337804       2.201266           0.000001
           99              H       5.108516       5.403102      28.491215       0.130219       1.258449 0.94242994E+01  0.97530811E+02                                 1.999626                            1.849451      -1.531646       2.154446                    0.992610       3.935070      11.754246       0.434856       1.361031      -0.689923      -0.036996       0.007964      -0.000227       0.037844      -0.005817      -0.008616      -0.000316       0.018966      -0.003117      -0.011528      -0.004198       0.015726              2.066904       2.754354      -0.143316       0.250384       1.633459       0.130431       1.812898          -0.000000
          100              H       6.193922       6.064772      30.435097       0.090478       1.448547 0.10930661E+02  0.11676149E+03                                 2.169408                            1.971736      -1.295024       2.257036                    0.992727       3.975363      11.853850       0.429903       1.333775      -0.697166      -0.032006       0.015850       0.032089       0.048014      -0.004266      -0.003158       0.011548       0.027609      -0.004652      -0.020299       0.003452       0.016847              2.286094       2.030287      -0.287601      -0.430951       2.108625       0.680995       2.719371          -0.000001
          101              H       6.456567       0.438535      20.731567       0.096522       1.354488 0.98464090E+01  0.10107287E+03                                 1.987781                            1.808657      -0.909160       2.441904                    0.998214       3.520236       9.839126       0.478943       1.245850      -0.718943      -0.027261      -0.028691      -0.024529       0.046562       0.013264      -0.001240       0.010629       0.020958      -0.015416      -0.020930       0.000899       0.020031              2.098880       1.725482       0.317814       0.278189       2.179768       0.759674       2.391391          -0.000000
          102              H       5.254929       1.336832      22.519812       0.131308       1.285827 0.97666506E+01  0.99433205E+02                                 1.862434                            1.761540      -1.205789       2.312622                    0.995971       3.421444       9.333161       0.504951       1.191436      -0.731528      -0.040644      -0.012384       0.002757       0.042578       0.018345       0.003547       0.004101       0.013971      -0.014771      -0.017327      -0.005750       0.023077              1.877677       2.358626       0.174123      -0.228207       1.618684       0.085115       1.655719           0.000002
          103              H       8.570020       3.383658      23.590217       0.127341       1.190332 0.91373155E+01  0.94237986E+02                                 1.955223                            1.843869      -1.546975       2.149802                    0.991025       4.014855      12.141855       0.425624       1.395317      -0.682696       0.019667       0.021347       0.022358       0.036638       0.008111       0.003949       0.005899      -0.004068      -0.015677      -0.007988      -0.005647       0.013635              2.002063       1.926587       0.305637       0.216256       1.959031       0.401557       2.120571           0.000001
          104              H       9.611640       2.593730      21.671745       0.090835       1.114653 0.81684503E+01  0.82275305E+02                                 1.895452                            1.757607      -1.481307       2.161337                    0.991277       4.180948      12.674533       0.428787       1.418192      -0.676970       0.044789       0.014554      -0.005317       0.047394       0.007610      -0.003037       0.006372       0.011043      -0.020658      -0.013495       0.000647       0.012847              1.956794       2.563466       0.337288      -0.242935       1.665324       0.009505       1.641591           0.000000
          105              H       0.031721       3.026852      23.583865       0.092314       1.548139 0.11868548E+02  0.12832332E+03                                 2.197766                            2.003663      -1.290041       2.249653                    0.994751       3.906761      11.399780       0.446596       1.268478      -0.711982      -0.013146      -0.017086      -0.041670       0.046917      -0.005510      -0.008351       0.013633       0.003186       0.038605      -0.014969      -0.008157       0.023126              2.284657       2.414740       0.285518       0.682211       1.812236       0.337249       2.626995           0.000002
          106              H       2.323293       2.858304      23.558455       0.129887       1.356112 0.10316769E+02  0.10725008E+03                                 1.973560                            1.842241      -1.387297       2.223103                    0.994229       3.637196      10.263772       0.477608       1.233617      -0.720004       0.013356      -0.017816      -0.032109       0.039074       0.001246       0.003975       0.017859      -0.006496       0.021059      -0.015148      -0.006976       0.022124              2.017066       2.130317      -0.224161      -0.410290       1.685544       0.334306       2.235336           0.000002
          107              H       2.430483       4.697948      27.147649       0.131313       1.235375 0.94378065E+01  0.97836444E+02                                 1.987808                            1.861860      -1.506767       2.171216                    0.991992       3.932505      11.808070       0.428965       1.377381      -0.686946       0.015773       0.013516       0.030234       0.036682      -0.001736       0.003692       0.007382      -0.000904       0.031283      -0.010000      -0.003825       0.013826              2.033576       2.201089       0.154230       0.388652       1.703446       0.275460       2.196193           0.000000
          108              H       0.141930       4.861945      27.084123       0.096709       1.146264 0.85014219E+01  0.86219197E+02                                 1.915793                            1.782315      -1.442279       2.188022                    0.991598       4.064137      12.237409       0.431008       1.401228      -0.681132      -0.015716       0.026137       0.039846       0.050178       0.002038       0.001026       0.017413       0.008568       0.015374      -0.019328       0.001522       0.017806              1.987553       1.990344      -0.227803      -0.488836       1.768552       0.295251       2.203763           0.000000
          109              C      -4.468367      12.088971       1.826360       0.375571      35.375786 0.35000893E+03  0.79292904E+04                                10.237918                            6.735413      -0.635512       1.826891                    0.997609      25.689053      76.670444       0.556250       0.486050      -1.006451       0.007131       0.022165      -0.016743       0.028679       0.023553       0.031123       0.049830      -0.021540       0.055656      -0.041212      -0.035132       0.076344             13.922288      10.959189      -0.137138      -2.215790      16.628655      -9.001090      14.179020          -0.000001
          110              C      -3.096138      12.948542       0.241397       0.361625      33.546527 0.33390059E+03  0.74529354E+04                                 9.818029                            6.526531      -0.441412       1.897848                    0.998061      25.045381      73.458505       0.573610       0.478387      -1.013556      -0.020707       0.003312       0.013537       0.024960       0.033751       0.033274       0.058966      -0.027328       0.020684      -0.050441      -0.038320       0.088761             13.312363      19.633081      -2.286775      -7.348385       8.931732      -1.359006      11.372277          -0.000001
          111              C       2.434986       0.175899       0.644784       0.362622      35.264574 0.34399475E+03  0.77255636E+04                                10.120051                            6.600356      -0.451492       1.888597                    0.998142      25.198165      73.819379       0.574267       0.474913      -1.016727       0.026206      -0.017548       0.016163       0.035439       0.020430       0.029955       0.045021      -0.021195       0.083417      -0.038113      -0.035205       0.073318             14.178840      17.071838      -8.875202       0.455362      17.583447      -3.731142       7.881235          -0.000001
          112              C       0.791043       0.892256      30.933772       0.082096      27.760654 0.35060680E+03  0.78669517E+04                                 8.167367                            6.367526       0.069833       2.036864                    0.999292      26.729120      76.834569       0.629459       0.433663      -1.045994      -0.028339      -0.000755       0.035500       0.045431       0.032963      -0.009147       0.014869       0.034949       0.071283      -0.053151       0.025416       0.027735              9.438239       9.084664      -4.010789      -0.520561      11.311984      -2.389904       7.918070          -0.000001
          113              C       1.651511      -0.142730      31.108468      -0.145336      33.740215 0.42959632E+03  0.10112983E+05                                 9.230809                            7.011160       0.003959       1.981667                    0.999384      29.475853      85.989460       0.606369       0.429092      -1.051737       0.004931       0.002528       0.014479       0.015503       0.029232      -0.006655       0.015062       0.000950       0.074219      -0.045033       0.014521       0.030512             11.002525      10.873167      -5.705471       0.266622      14.244088      -3.342928       7.890321          -0.000002
          114              C       1.468846       1.248478       0.368448       0.063984      41.264574 0.44633404E+03  0.10582447E+05                                10.785393                            7.236661      -0.382715       1.892224                    0.998647      27.406028      79.611036       0.587127       0.439995      -1.047672      -0.008735       0.029189      -0.002963       0.030612       0.009991       0.005657       0.009824      -0.000766       0.017427      -0.013463      -0.004125       0.017588             14.869572      16.923578     -10.219969       0.846198      19.240695      -3.734063       8.444444          -0.000001
          115              C       0.330608       1.416990       1.191104      -0.148758      33.259038 0.45766660E+03  0.10935921E+05                                 9.163816                            7.250020      -0.026562       1.970794                    0.998801      29.794129      87.316527       0.595168       0.430686      -1.051694       0.007297       0.009029       0.005946       0.013043       0.025666      -0.000066       0.003538       0.023524       0.082036      -0.042037       0.014300       0.027737             10.803492      12.247986      -5.777014      -0.761749      13.383795      -1.244318       6.778695          -0.000001
          116              C      -0.489100       2.505585       0.959236       0.096547      24.993136 0.32541313E+03  0.71699628E+04                                 7.582553                            6.101624       0.116008       2.059055                    0.999269      26.182214      74.688429       0.647944       0.429029      -1.048343       0.023852       0.016937      -0.027801       0.040357       0.037128       0.004061       0.018386       0.013763       0.068950      -0.051121       0.010845       0.040276              8.632059       8.841198      -3.558824      -0.953921      10.783431      -1.164049       6.271547          -0.000001
          117              C      -0.070906       9.205330      30.292164       0.089780      26.815407 0.33944289E+03  0.75587185E+04                                 7.996385                            6.254596       0.165192       2.075792                    0.999255      26.357829      75.598124       0.636446       0.432178      -1.046388      -0.007509       0.034683      -0.024230       0.042970       0.015568       0.035722       0.003246      -0.025605       0.027705      -0.044563       0.005928       0.038635              9.094426       9.714032      -1.484252      -4.326332       8.910951      -0.199205       8.658295          -0.000000
          118              C      -1.145740       9.352750      31.178346      -0.142839      34.224645 0.45874952E+03  0.10975660E+05                                 9.340889                            7.242660      -0.039751       1.967187                    0.999214      29.767640      87.486143       0.597034       0.428797      -1.052142      -0.005234      -0.003548      -0.009205       0.011168       0.009020       0.032488       0.000395      -0.022291       0.017853      -0.039141       0.007791       0.031350             10.915901      13.093792      -2.124270      -5.769948       9.749096       0.184271       9.904816          -0.000001
          119              C      -1.858266      10.546852      31.159288       0.069834      37.846188 0.41742181E+03  0.97246697E+04                                10.160152                            6.977320      -0.225473       1.948926                    0.998925      26.797055      76.955725       0.601136       0.437354      -1.050108       0.011652      -0.002689      -0.016205       0.020140       0.002680       0.023386       0.011079      -0.004638       0.038240      -0.024463      -0.006617       0.031080             13.437271      18.799479      -1.306755      -8.806292       9.710973      -0.467009      11.801361          -0.000001
          120              C       6.110861      -2.200651      30.342985      -0.160116      32.758345 0.43254831E+03  0.10170010E+05                                 8.962120                            6.968598       0.094586       2.007306                    0.999517      29.415794      84.942898       0.618774       0.421005      -1.059859       0.005093      -0.004961      -0.000454       0.007124       0.003796       0.024096       0.006557      -0.035998       0.003172      -0.034750       0.009816       0.024934             10.393315      12.559533      -0.389045      -5.758996       8.743540      -0.803060       9.876873          -0.000001
          121              C      -0.310924      11.332924      29.526681       0.084018      26.317992 0.33538521E+03  0.74322967E+04                                 7.829449                            6.180163       0.186636       2.076299                    0.999574      26.352532      74.949797       0.647202       0.427058      -1.051437       0.010307      -0.036867       0.019464       0.042945       0.010458       0.029634       0.000980      -0.028089      -0.014687      -0.039006       0.011588       0.027418              8.859497       9.450852      -0.662067      -4.142733       8.812390      -0.267655       8.315249           0.000000
          122              C      -3.994363       9.227086       4.154572       0.098651      29.209153 0.34181074E+03  0.76282050E+04                                 8.536414                            6.322120       0.128979       2.067415                    0.999148      26.268439      75.538439       0.625891       0.438501      -1.042114      -0.042651       0.011850       0.013052       0.046151      -0.000635       0.013384       0.045963       0.014324      -0.021442      -0.052982       0.009867       0.043115             10.258780       9.957874      -0.794792      -1.376987      10.796183      -5.455820      10.022283           0.000001
          123              C      -3.748295      10.150123       3.173102      -0.127132      36.115704 0.45051233E+03  0.10802298E+05                                 9.846515                            7.285582      -0.311186       1.881710                    0.998515      30.291037      91.102388       0.578154       0.441828      -1.037295      -0.003628       0.008044       0.005122       0.010203       0.004000       0.013617       0.042759       0.014299      -0.002819      -0.047430       0.003857       0.043572             12.057788       9.741111      -1.176443      -0.843944      14.162653      -7.265179      12.269600           0.000000
          124              C      -4.721984      11.065836       2.861827       0.061303      41.031598 0.44075630E+03  0.10473070E+05                                10.858498                            7.272641      -0.529542       1.846403                    0.997967      27.842719      82.390001       0.572814       0.450005      -1.036259       0.002771      -0.008223       0.030708       0.031910       0.006372       0.013232       0.021971      -0.004488       0.033627      -0.020076      -0.012219       0.032295             14.598487      11.132204       0.643619      -2.264362      17.391867     -10.096304      15.271391          -0.000000
          125              C      -5.946270      10.943792       3.484377      -0.146048      35.280652 0.45184162E+03  0.10787864E+05                                 9.568616                            7.233676      -0.122081       1.940016                    0.998577      29.981258      88.514422       0.590736       0.434273      -1.047020       0.017319      -0.002230       0.012138       0.021266      -0.010908       0.009351       0.032556       0.007308      -0.018418      -0.040362       0.010901       0.029462             11.409996      10.266567       0.806989      -2.184457      11.906153      -6.574977      12.057268           0.000001
          126              C       8.962536       9.963964       4.453142       0.084171      27.684997 0.33242719E+03  0.73405740E+04                                 8.089136                            6.143004       0.216650       2.085736                    0.999706      26.192378      74.036049       0.651593       0.425693      -1.053695       0.043508      -0.016097       0.006188       0.046801      -0.003029      -0.002518       0.030631       0.027499      -0.020199      -0.039248       0.014981       0.024267              9.542415       9.089060       0.249632      -1.976244       9.782108      -5.158705       9.756079           0.000002
          127              C       1.480948       7.303167       5.371086       0.373698      34.389145 0.32477213E+03  0.71462063E+04                                 9.718616                            6.299522      -0.360057       1.920705                    0.998711      24.306757      69.098680       0.607493       0.458213      -1.032118       0.012781       0.002696       0.025930       0.029035      -0.002383      -0.001198      -0.046177      -0.111355      -0.074388      -0.045609      -0.041541       0.087150             13.204771      14.034968       1.619308       4.879481       7.348614       5.404393      18.230733           0.000000
          128              C       1.474915       8.390336       7.359436       0.376019      33.862503 0.33165885E+03  0.73493044E+04                                 9.711342                            6.408793      -0.387672       1.913347                    0.998466      24.499175      70.302343       0.595195       0.464400      -1.026818       0.014835      -0.014767      -0.020582       0.029356       0.003401      -0.002295      -0.059781      -0.104506      -0.040558      -0.047242      -0.045547       0.092789             13.159079      13.968868      -2.571360      -5.136153       8.069749       5.823443      17.438620           0.000002
          129              C       3.431354       7.813543       6.368438       0.360763      35.408586 0.33906941E+03  0.75492114E+04                                 9.942518                            6.441838      -0.426064       1.892501                    0.998529      24.851594      71.299778       0.599419       0.458947      -1.030663      -0.026382       0.000634       0.002605       0.026518       0.008767      -0.003689      -0.057393      -0.093966      -0.018545      -0.045257      -0.041281       0.086537             13.729719      24.879209      -1.349316      -0.452762       6.434985       2.156315       9.874962           0.000001
          130              C      -1.185010       6.369386       2.858650       0.100012      28.511065 0.33331369E+03  0.74033306E+04                                 8.368145                            6.240753      -0.021815       2.014208                    0.999347      26.389452      76.089178       0.629332       0.438180      -1.040698       0.036662      -0.016034      -0.022488       0.045901      -0.005029      -0.006684      -0.042669      -0.056372      -0.081000      -0.049371      -0.012781       0.062152              9.775560      11.183086      -0.673280       1.357810       6.526544       3.669833      11.617049           0.000000
          131              C      -0.615888       6.851768       4.014816      -0.149944      36.591819 0.45328821E+03  0.10803973E+05                                 9.692266                            7.159498      -0.038962       1.962195                    0.999353      29.852020      87.340672       0.606003       0.424055      -1.055911       0.011618      -0.008977      -0.006204       0.015939      -0.009747      -0.011443      -0.022309      -0.062123      -0.040510      -0.037435      -0.009107       0.046542             11.592884      14.166983       0.113819       3.818651       6.801328       3.606107      13.810342           0.000001
          132              C       0.772944       6.781632       4.186335       0.056546      40.226106 0.40879484E+03  0.94189229E+04                                10.339770                            6.771817      -0.052151       2.001713                    0.999209      26.333884      73.787301       0.631937       0.420665      -1.066583      -0.011691      -0.012781      -0.015364       0.023153       0.005556      -0.008733      -0.018365      -0.031088      -0.028032      -0.021452      -0.009433       0.030885             13.912254      14.898268       1.467263       6.196950       7.976208       5.885463      18.862285           0.000000
          133              C       1.503587       6.167515       3.179454      -0.139482      36.845883 0.45216861E+03  0.10804053E+05                                 9.867269                            7.229601      -0.135309       1.936756                    0.998974      29.928736      88.565694       0.591371       0.433471      -1.046881      -0.011801      -0.002855       0.005740       0.013430       0.007761      -0.020100      -0.031601      -0.031973      -0.057531      -0.041836      -0.005189       0.047025             11.852113      11.737575       0.100931       3.080767       7.837268       5.203064      15.981497          -0.000001
          134              C       0.843890       5.744442       2.039171       0.081824      28.825265 0.34668082E+03  0.77603469E+04                                 8.387330                            6.314165       0.096265       2.046294                    0.999323      26.670383      76.682679       0.634485       0.431254      -1.046999      -0.040653       0.015279       0.011245       0.044861      -0.007374      -0.023315      -0.019112      -0.020070      -0.079745      -0.045357       0.015538       0.029818              9.811455      10.434264      -0.061102       2.086113       6.721303       3.987575      12.278799          -0.000001
          135              C       0.665778      10.372591      10.459484       0.081600      27.742200 0.34234756E+03  0.76149907E+04                                 8.115940                            6.251623       0.189511       2.076968                    0.999508      26.348954      74.737327       0.643212       0.428104      -1.052266      -0.040446      -0.028577      -0.004103       0.049693       0.006853       0.029403      -0.013257       0.000629      -0.036922      -0.038679       0.010456       0.028223              9.352614       8.951467       0.267257      -2.111840       7.761987       4.437432      11.344387           0.000000
          136              C       1.384345       9.857205       9.379549      -0.142183      34.822292 0.44743420E+03  0.10631742E+05                                 9.399930                            7.143130      -0.069391       1.950612                    0.999451      29.845786      87.239279       0.602770       0.427641      -1.053502      -0.002757      -0.013572       0.004061       0.014432       0.012111       0.016631      -0.028168       0.000609      -0.032468      -0.041157       0.014733       0.026425             11.031223      10.053687      -0.416816      -3.031739       9.232374       5.545285      13.807609           0.000003
          137              C       0.754838       8.982877       8.512425       0.063174      38.991279 0.41847554E+03  0.97531499E+04                                10.312802                            6.974686      -0.229270       1.944791                    0.998964      26.846184      77.055174       0.602866       0.435924      -1.051207      -0.005455       0.008093       0.020722       0.022906      -0.013592       0.015381      -0.024055      -0.009371      -0.002974      -0.022806      -0.013748       0.036554             13.625931      13.693332      -1.420718      -6.138714       9.725268       6.481162      17.459191           0.000002
          138              C      -0.555496       8.634687       8.766528      -0.141813      34.428072 0.45790745E+03  0.10995089E+05                                 9.459144                            7.299918      -0.193038       1.921127                    0.998064      30.122773      89.875176       0.584515       0.436405      -1.043276       0.005270       0.016442       0.000984       0.017294      -0.016273       0.022150      -0.027089      -0.050231      -0.035986      -0.038547      -0.014096       0.052643             11.001390      12.507421       0.111160      -3.860097       7.878082       3.658767      12.618667           0.000002
          139              C      -1.181977       9.138378       9.894106       0.096985      29.292373 0.36314304E+03  0.82564594E+04                                 8.646551                            6.608994      -0.141331       1.974831                    0.998035      27.014558      79.303473       0.597263       0.451050      -1.031206       0.034925       0.038510       0.011666       0.053281      -0.012644       0.024596      -0.034289      -0.018398      -0.049781      -0.043514      -0.006732       0.050246             10.008996      10.072860       1.005554      -1.983868       8.463671       4.326789      11.490458           0.000001
          140              C       7.022694       8.073807       7.442020       0.091720      26.561826 0.32326417E+03  0.70949062E+04                                 7.834757                            6.030017       0.246311       2.097642                    0.999796      26.039138      73.594902       0.661616       0.421804      -1.055166       0.003650      -0.030742      -0.031682       0.044296       0.005536      -0.008821      -0.009125      -0.081595       0.047932      -0.050190       0.012513       0.037677              8.978431      13.497967       0.071862      -0.012743       4.923597       1.509573       8.513730           0.000003
          141              C       5.661035       8.170902       7.467430      -0.148123      34.184228 0.43033756E+03  0.10139794E+05                                 9.297939                            7.009761      -0.055085       1.962436                    0.999201      29.579303      86.470151       0.607097       0.428182      -1.051777      -0.000812      -0.011641      -0.000947       0.011707       0.001027       0.003207      -0.003248      -0.073941       0.010340      -0.038958       0.003376       0.035582             10.920202      18.093668       0.061985       0.403659       5.671335       1.675266       8.995603           0.000004
          142              C       4.918309       7.670164       6.412905       0.069943      40.251047 0.42055895E+03  0.97958775E+04                                10.491926                            6.957636      -0.232829       1.942135                    0.999033      26.752199      76.303479       0.609203       0.431646      -1.055739       0.021727      -0.015609       0.008958       0.028213       0.001697      -0.001027      -0.014969      -0.046360       0.005107      -0.024104      -0.006161       0.030265             14.265569      26.600508      -1.117963      -0.670113       6.440398       1.914485       9.755802           0.000001
          143              C       5.596117       7.086980       5.358381      -0.145618      35.060737 0.44414166E+03  0.10583905E+05                                 9.559257                            7.170591      -0.192301       1.921838                    0.998133      29.988293      89.146667       0.592055       0.434130      -1.044598      -0.000313      -0.004079       0.012058       0.012733      -0.000102       0.002623      -0.020395      -0.077337       0.003425      -0.039431      -0.007725       0.047156             11.469839      18.970900      -0.924864      -1.684891       6.218665       1.780623       9.219951           0.000001
          144              C       6.954757       7.007269       5.396496       0.079942      28.327810 0.36647960E+03  0.83408361E+04                                 8.404032                            6.593899      -0.101493       1.983433                    0.998158      27.162718      79.450186       0.604895       0.444904      -1.036059       0.009385       0.016403       0.041482       0.045584       0.011746      -0.001826      -0.004098      -0.055087       0.043503      -0.037212       0.012616       0.024597              9.669730      14.621318       0.128539      -0.540767       5.928606       1.597945       8.459268           0.000001
          145              C       4.468465      10.938598      17.707750       0.378811      35.246785 0.34856632E+03  0.78882367E+04                                10.214219                            6.721522      -0.637020       1.827111                    0.997633      25.632475      76.453968       0.556840       0.486050      -1.006479      -0.010639       0.021421      -0.017125       0.029416      -0.023409      -0.028621       0.049289      -0.020738       0.055688      -0.040261      -0.034154       0.074415             13.888073      10.935031       0.140621       2.207782      16.586614      -8.975360      14.142574          -0.000001
          146              C       3.096241      11.798169      16.122788       0.367097      33.378066 0.33209085E+03  0.74028374E+04                                 9.789098                            6.511168      -0.433634       1.901345                    0.997938      24.975222      73.216446       0.573948       0.478732      -1.013324       0.021483       0.005305       0.013210       0.025771      -0.034081      -0.033493       0.055770      -0.027245       0.020926      -0.047244      -0.039161       0.086404             13.267589      19.559757       2.278812       7.315969       8.907652      -1.357311      11.335360          -0.000002
          147              C      12.661016      -0.974474      16.526175       0.365375      35.137114 0.34260575E+03  0.76871508E+04                                10.101052                            6.589880      -0.446869       1.890683                    0.998170      25.146399      73.650711       0.574307       0.475326      -1.016432      -0.025408      -0.016815       0.016657       0.034724      -0.020343      -0.029094       0.043239      -0.020323       0.082626      -0.037186      -0.033991       0.071176             14.149079      17.033975       8.851451      -0.453460      17.544931      -3.724198       7.868330          -0.000002
          148              C      -0.791018       2.042629      15.052382       0.081814      27.716127 0.34983426E+03  0.78441052E+04                                 8.149595                            6.351948       0.075620       2.038712                    0.999314      26.711364      76.718710       0.631600       0.432497      -1.046856       0.028337      -0.000802       0.035617       0.045521      -0.032079       0.009091       0.015271       0.036231       0.071411      -0.052862       0.024932       0.027931              9.417830       9.055823       3.994308       0.518888      11.288285      -2.395770       7.909383          -0.000003
          149              C      13.444506       1.007643      15.227077      -0.144526      33.690993 0.42885160E+03  0.10089878E+05                                 9.219478                            7.003104      -0.012283       1.976969                    0.999407      29.444277      85.840362       0.607046       0.428850      -1.052010      -0.003450       0.002002       0.015501       0.016006      -0.029687       0.006398       0.014582       0.001217       0.071223      -0.044823       0.015259       0.029564             10.989363      10.855755       5.697783      -0.269565      14.230228      -3.343504       7.882104          -0.000005
          150              C      13.627164       0.098105      16.249839       0.063312      41.309805 0.44683343E+03  0.10598287E+05                                10.797566                            7.243441      -0.384640       1.891383                    0.998714      27.423485      79.702275       0.586463       0.440327      -1.047372       0.009445       0.030253      -0.001294       0.031719      -0.011045      -0.001913       0.010817      -0.001093       0.019315      -0.016203      -0.000683       0.016886             14.889077      16.944242      10.236810      -0.851158      19.269901      -3.741189       8.453089          -0.000002
          151              C      -0.330596       0.266617      17.072495      -0.150337      33.302514 0.45844756E+03  0.10959647E+05                                 9.174984                            7.259236      -0.035567       1.968248                    0.998728      29.812548      87.400967       0.594396       0.431046      -1.051436      -0.007016       0.009174       0.005665       0.012864      -0.024225       0.000358       0.005537       0.021254       0.081537      -0.040389       0.012376       0.028013             10.817298      12.265132       5.787024       0.760388      13.402016      -1.244023       6.784748          -0.000003
          152              C       0.489121       1.355212      16.840626       0.097692      24.989443 0.32534936E+03  0.71684999E+04                                 7.585100                            6.104147       0.106103       2.056227                    0.999256      26.175669      74.679443       0.647286       0.429469      -1.048032      -0.023565       0.015913      -0.028850       0.040508      -0.037774      -0.002991       0.017371       0.013310       0.066741      -0.051298       0.012254       0.039044              8.635116       8.842613       3.559792       0.952042      10.789187      -1.165398       6.273547          -0.000002
          153              C       0.070997      10.355703      14.410774       0.089943      26.797254 0.33913117E+03  0.75494489E+04                                 7.988168                            6.247328       0.166973       2.076641                    0.999282      26.350044      75.544736       0.637538       0.431571      -1.046838       0.008750       0.035739      -0.023272       0.043536      -0.014001      -0.036688       0.003791      -0.025114       0.028027      -0.044654       0.005471       0.039182              9.085117       9.702134       1.487029       4.318374       8.907688      -0.197882       8.645528          -0.000002
          154              C       1.145833      10.503123      15.296955      -0.143002      34.239817 0.45903018E+03  0.10984162E+05                                 9.345259                            7.245968      -0.040453       1.966842                    0.999222      29.771817      87.508333       0.596757       0.428926      -1.052052       0.007370      -0.000828      -0.010235       0.012640      -0.007148      -0.035585       0.000878      -0.022261       0.016626      -0.041603       0.007880       0.033723             10.921684      13.102957       2.128004       5.774199       9.752373       0.187851       9.909722          -0.000004
          155              C       1.858369      11.697225      15.277898       0.064969      37.981418 0.41924388E+03  0.97768241E+04                                10.179442                            6.989844      -0.228317       1.947333                    0.998904      26.854283      77.134275       0.601002       0.437018      -1.050410      -0.011733      -0.003265      -0.015279       0.019539      -0.005888      -0.022569       0.010893      -0.001398       0.041801      -0.021940      -0.010190       0.032131             13.463381      18.833012       1.307402       8.824625       9.731928      -0.470814      11.825202          -0.000002
          156              C       8.985139      -1.050278      14.461594      -0.155714      32.512561 0.42844099E+03  0.10048221E+05                                 8.908172                            6.926522       0.112124       2.013998                    0.999579      29.300243      84.469755       0.621924       0.419924      -1.060670      -0.004161      -0.005865       0.000059       0.007191      -0.004410      -0.022793       0.004073      -0.033569      -0.000747      -0.032712       0.010460       0.022252             10.326576      12.468000       0.403790       5.706607       8.709720      -0.795487       9.802008          -0.000004
          157              C       0.311032      12.483297      13.645291       0.082226      26.433293 0.33729833E+03  0.74857059E+04                                 7.853783                            6.199412       0.179851       2.073168                    0.999567      26.427092      75.229580       0.645906       0.427285      -1.051245      -0.010666      -0.038622       0.019641       0.044623      -0.010493      -0.031548       0.000276      -0.029498      -0.015373      -0.041408       0.013172       0.028235              8.887842       9.486307       0.673317       4.159161       8.836960      -0.258879       8.340258          -0.000002
          158              C       3.994440       8.076713      20.035962       0.099508      29.188326 0.34147986E+03  0.76185781E+04                                 8.530691                            6.317804       0.132673       2.068304                    0.999129      26.256597      75.480410       0.626324       0.438327      -1.042272       0.045017       0.011424       0.015902       0.049091      -0.000895      -0.011050       0.045201       0.016129      -0.020429      -0.051797       0.009971       0.041826             10.251683       9.953022       0.796847       1.374316      10.788445      -5.450514      10.013581           0.000000
          159              C       3.748378       8.999750      19.054492      -0.130714      36.266313 0.45292145E+03  0.10875834E+05                                 9.878028                            7.308728      -0.323147       1.877416                    0.998540      30.366051      91.429472       0.576732       0.442275      -1.036911       0.008345       0.008840       0.008582       0.014881      -0.003668      -0.015583       0.043456       0.008330      -0.004671      -0.047306       0.001619       0.045687             12.098575       9.763639       1.180529       0.841075      14.218260      -7.296498      12.313827          -0.000001
          160              C       4.722074       9.915463      18.743217       0.058711      41.058131 0.44110900E+03  0.10482879E+05                                10.859751                            7.273141      -0.530126       1.846327                    0.997917      27.854299      82.412746       0.573115       0.449707      -1.036496      -0.002492      -0.007608       0.029702       0.030762      -0.004677      -0.013227       0.023660      -0.007054       0.035274      -0.021905      -0.011694       0.033600             14.601097      11.130732      -0.646179       2.265470      17.395872     -10.100300      15.276687          -0.000001
          161              C       5.946359       9.793419      19.365768      -0.144200      35.208775 0.45078215E+03  0.10756166E+05                                 9.559600                            7.228924      -0.123589       1.940290                    0.998520      29.935606      88.350982       0.590478       0.434722      -1.046758      -0.016404      -0.000703       0.009550       0.018994       0.011237      -0.007975       0.032398       0.009676      -0.019145      -0.040276       0.011372       0.028904             11.397717      10.257470      -0.810981       2.186458      11.890103      -6.565438      12.045577          -0.000001
          162              C       6.133546       8.813591      20.334532       0.083720      27.699882 0.33268430E+03  0.73478950E+04                                 8.092461                            6.145449       0.207149       2.082881                    0.999711      26.200927      74.075853       0.651432       0.425703      -1.053657      -0.042788      -0.014478       0.004496       0.045394       0.001448       0.005094       0.030072       0.027928      -0.023172      -0.039118       0.014613       0.024505              9.546130       9.097080      -0.252172       1.980991       9.781847      -5.158468       9.759463           0.000001
          163              C      -1.480887       6.152794      21.252477       0.375739      34.362592 0.32447177E+03  0.71380588E+04                                 9.715316                            6.297545      -0.355878       1.922099                    0.998732      24.291422      69.051218       0.607444       0.458350      -1.032025      -0.012683       0.005019       0.028319       0.031433       0.001160       0.003131      -0.045495      -0.110017      -0.070401      -0.046214      -0.039488       0.085702             13.200473      14.031353      -1.617958      -4.876158       7.346217       5.402347      18.223850           0.000001
          164              C      -1.474843       7.239963      23.240827       0.369455      34.027792 0.33348100E+03  0.73989479E+04                                 9.734884                            6.421637      -0.389683       1.911656                    0.998460      24.574127      70.534748       0.595327       0.463716      -1.027316      -0.013632      -0.012785      -0.017985       0.025938      -0.002792       0.001055      -0.059385      -0.108102      -0.044306      -0.047458      -0.046494       0.093953             13.194287      14.006621       2.581774       5.156524       8.089419       5.840986      17.486822           0.000002
          165              C      -3.431288       6.663170      22.249828       0.356184      35.565454 0.34077160E+03  0.75961229E+04                                 9.966211                            6.455068      -0.422088       1.892515                    0.998530      24.918576      71.519292       0.599250       0.458532      -1.030963       0.029399      -0.001174       0.001196       0.029447      -0.007812       0.003433      -0.057501      -0.096168      -0.022675      -0.045312      -0.042107       0.087419             13.765328      24.951775       1.353898       0.455955       6.448377       2.160530       9.895833           0.000002
          166              C       1.185062       5.219013      18.740041       0.100241      28.484448 0.33295806E+03  0.73925739E+04                                 8.357271                            6.232592      -0.018326       2.015385                    0.999334      26.375509      76.004585       0.630552       0.437501      -1.041225      -0.038567      -0.014678      -0.020614       0.046128       0.004694       0.006730      -0.041948      -0.055893      -0.076767      -0.047904      -0.013169       0.061073              9.762391      11.173791       0.673125      -1.355534       6.516491       3.662215      11.596890          -0.000001
          167              C       0.615945       5.701395      19.896206      -0.154032      36.644787 0.45411036E+03  0.10828217E+05                                 9.700040                            7.164932      -0.043374       1.960771                    0.999336      29.879885      87.434200       0.605922       0.423930      -1.056014      -0.011365      -0.009882      -0.005919       0.016182       0.010704       0.011594      -0.023467      -0.063147      -0.041103      -0.038623      -0.009298       0.047922             11.602620      14.181042      -0.113869      -3.823077       6.806029       3.608615      13.820788           0.000000
          168              C      -0.772887       5.631259      20.067725       0.059242      40.132707 0.40777307E+03  0.93893726E+04                                10.325018                            6.763841      -0.056806       2.000914                    0.999190      26.294939      73.651238       0.632250       0.420726      -1.066559       0.012615      -0.012574      -0.015364       0.023522      -0.004902       0.007928      -0.017181      -0.031276      -0.025468      -0.020071      -0.009421       0.029492             13.890309      14.877568      -1.462529      -6.182519       7.964711       5.874400      18.828650          -0.000001
          169              C      -1.503536       5.017142      19.060845      -0.137041      36.839803 0.45195137E+03  0.10799052E+05                                 9.872543                            7.232997      -0.135669       1.936761                    0.999023      29.922326      88.587362       0.590522       0.434086      -1.046365       0.006502      -0.002707       0.005235       0.008775      -0.007456       0.019837      -0.031531      -0.030522      -0.057306      -0.041635      -0.004673       0.046308             11.858551      11.748146      -0.100152      -3.082888       7.840681       5.204171      15.986825          -0.000003
          170              C      -0.843843       4.594069      17.920561       0.081362      28.871177 0.34737137E+03  0.77797158E+04                                 8.397818                            6.322533       0.064497       2.036074                    0.999269      26.693483      76.769741       0.633748       0.431538      -1.046820       0.041473       0.014767       0.010761       0.045320       0.007416       0.023623      -0.018737      -0.020300      -0.077907      -0.045089       0.015604       0.029485              9.823950      10.450597       0.058541      -2.095467       6.728661       3.990866      12.292591          -0.000003
          171              C      -0.665689       9.222218      26.340874       0.085072      27.609526 0.34016611E+03  0.75534741E+04                                 8.085478                            6.227310       0.194671       2.079352                    0.999529      26.271650      74.424713       0.645222       0.427505      -1.052762       0.038425      -0.027548      -0.004221       0.047468      -0.008256      -0.029505      -0.014489       0.003937      -0.036744      -0.039585       0.010316       0.029268              9.317078       8.914993      -0.274116       2.092789       7.737347       4.422762      11.298895           0.000003
          172              C      -1.384261       8.706832      25.260940      -0.142797      34.863804 0.44808989E+03  0.10651574E+05                                 9.407776                            7.148798      -0.071202       1.950003                    0.999507      29.869512      87.335514       0.602456       0.427693      -1.053435       0.000787      -0.014269       0.003562       0.014728      -0.012539      -0.016560      -0.028898      -0.000195      -0.036718      -0.042277       0.014944       0.027334             11.040631      10.060056       0.415235       3.031197       9.241514       5.552334      13.820324           0.000005
          173              C      -0.754762       7.832504      24.393816       0.063874      38.979372 0.41825448E+03  0.97468460E+04                                10.309910                            6.972382      -0.234584       1.943086                    0.998961      26.843801      77.047285       0.603017       0.435866      -1.051227       0.005261       0.007407       0.018547       0.020652       0.015166      -0.013519      -0.022568      -0.011155      -0.003243      -0.020366      -0.015175       0.035540             13.621387      13.688730       1.418081       6.134313       9.722645       6.478862      17.452786           0.000002
          174              C       0.555570       7.484314      24.647918      -0.140984      34.460583 0.45830414E+03  0.11008620E+05                                 9.470574                            7.307051      -0.198381       1.919392                    0.997917      30.138834      89.982803       0.583667       0.436880      -1.042839      -0.005572       0.016471       0.000784       0.017405       0.016789      -0.023137      -0.026702      -0.048943      -0.037698      -0.039219      -0.013464       0.052683             11.016376      12.525117      -0.109664       3.868110       7.887574       3.664432      12.636437           0.000002
          175              C       1.182056       7.988005      25.775497       0.095058      29.358648 0.36408953E+03  0.82844763E+04                                 8.664858                            6.622023      -0.156816       1.969787                    0.998087      27.053148      79.482657       0.595998       0.451653      -1.030724      -0.033625       0.037852       0.009646       0.051541       0.013255      -0.023939      -0.034500      -0.016562      -0.052091      -0.043565      -0.006683       0.050248             10.031661      10.089935      -1.004113       1.989508       8.483565       4.341039      11.521481           0.000002
          176              C       8.073375       6.923434      23.323410       0.090914      26.544588 0.32296230E+03  0.70862615E+04                                 7.828256                            6.024031       0.250130       2.098971                    0.999784      26.031115      73.549405       0.662502       0.421360      -1.055498      -0.003806      -0.029204      -0.031371       0.043029      -0.005099       0.006620      -0.009589      -0.082141       0.050805      -0.050400       0.012611       0.037790              8.971088      13.483519      -0.072557       0.009576       4.919746       1.510221       8.510001           0.000003
          177              C       9.435035       7.020529      23.348820      -0.149165      34.248260 0.43130008E+03  0.10168798E+05                                 9.310365                            7.017808      -0.054557       1.962051                    0.999273      29.615857      86.621960       0.606682       0.428208      -1.051694      -0.001433      -0.012816      -0.001496       0.012983       0.000134      -0.004738      -0.003521      -0.076006       0.011288      -0.040394       0.003888       0.036506             10.935953      18.121942      -0.062840      -0.405307       5.677828       1.677783       9.008089           0.000005
          178              C      10.177756       6.519791      22.294296       0.072063      40.191896 0.41984733E+03  0.97748518E+04                                10.481150                            6.951293      -0.232982       1.942573                    0.999003      26.728540      76.210737       0.609560       0.431590      -1.055807      -0.018625      -0.014102       0.007827       0.024638      -0.002232       0.001786      -0.017654      -0.041537       0.005525      -0.021853      -0.008963       0.030815             14.249048      26.564801       1.115367       0.666377       6.434271       1.913334       9.748073           0.000001
          179              C       9.499943       5.936607      21.239772      -0.145303      35.008786 0.44331662E+03  0.10558215E+05                                 9.544162                            7.159042      -0.188656       1.923181                    0.998172      29.965142      89.021587       0.593202       0.433538      -1.045066       0.001205      -0.006137       0.010193       0.011959      -0.000838      -0.000295      -0.023634      -0.075859       0.008914      -0.039433      -0.009238       0.048671             11.450891      18.934879       0.921228       1.677261       6.209576       1.779226       9.208219           0.000000
          180              C       8.141302       5.856896      21.277887       0.077154      28.462475 0.36870697E+03  0.84052984E+04                                 8.433975                            6.616890      -0.111546       1.979462                    0.998070      27.248268      79.798246       0.603360       0.445305      -1.035696      -0.007528       0.017302       0.044213       0.048071      -0.012193       0.002641      -0.001745      -0.057616       0.040369      -0.038108       0.013118       0.024990              9.705476      14.681807      -0.133620       0.538093       5.948097       1.601056       8.486525           0.000000
          181              C       3.079590       0.501677      14.055031       0.378811      35.246783 0.34856631E+03  0.78882360E+04                                10.214218                            6.721521      -0.637020       1.827111                    0.997633      25.632473      76.453953       0.556840       0.486050      -1.006479       0.010639      -0.021421       0.017125       0.029416      -0.023409      -0.028621       0.049289      -0.020739       0.055688      -0.040261      -0.034154       0.074415             13.888072      10.935029       0.140622       2.207781      16.586613      -8.975359      14.142573          -0.000001
          182              C       4.451814      -0.357894      15.639993       0.367098      33.378058 0.33209078E+03  0.74028354E+04                                 9.789095                            6.511167      -0.433633       1.901345                    0.997938      24.975217      73.216423       0.573948       0.478732      -1.013324      -0.021483      -0.005304      -0.013210       0.025771      -0.034081      -0.033493       0.055770      -0.027245       0.020927      -0.047244      -0.039161       0.086404             13.267585      19.559750       2.278810       7.315967       8.907650      -1.357311      11.335357          -0.000002
          183              C      -5.112961      12.414749      15.236606       0.365375      35.137111 0.34260574E+03  0.76871504E+04                                10.101051                            6.589879      -0.446868       1.890683                    0.998170      25.146398      73.650705       0.574307       0.475326      -1.016432       0.025408       0.016815      -0.016657       0.034724      -0.020343      -0.029094       0.043239      -0.020323       0.082626      -0.037186      -0.033991       0.071176             14.149077      17.033971       8.851449      -0.453461      17.544929      -3.724198       7.868330          -0.000002
          184              C       8.339073       9.397646      16.710399       0.081814      27.716131 0.34983433E+03  0.78441071E+04                                 8.149597                            6.351949       0.075619       2.038712                    0.999314      26.711366      76.718721       0.631600       0.432497      -1.046856      -0.028337       0.000802      -0.035617       0.045521      -0.032079       0.009091       0.015271       0.036231       0.071411      -0.052862       0.024932       0.027931              9.417832       9.055827       3.994310       0.518888      11.288286      -2.395769       7.909383          -0.000003
          185              C      -5.896451      10.432632      16.535704      -0.144526      33.690977 0.42885134E+03  0.10089870E+05                                 9.219476                            7.003102      -0.012282       1.976970                    0.999407      29.444271      85.840356       0.607046       0.428850      -1.052010       0.003450      -0.002001      -0.015501       0.016006      -0.029687       0.006398       0.014582       0.001216       0.071222      -0.044823       0.015259       0.029564             10.989360      10.855755       5.697781      -0.269562      14.230221      -3.343501       7.882103          -0.000005
          186              C      -6.079109      11.342170      15.512942       0.063312      41.309804 0.44683343E+03  0.10598287E+05                                10.797566                            7.243441      -0.384639       1.891384                    0.998714      27.423485      79.702275       0.586463       0.440327      -1.047372      -0.009445      -0.030253       0.001294       0.031719      -0.011045      -0.001913       0.010817      -0.001093       0.019315      -0.016203      -0.000683       0.016886             14.889076      16.944239      10.236808      -0.851158      19.269900      -3.741190       8.453090          -0.000002
          187              C       7.878651      11.173658      14.690286      -0.150337      33.302525 0.45844775E+03  0.10959652E+05                                 9.174986                            7.259238      -0.035568       1.968247                    0.998728      29.812553      87.400982       0.594396       0.431046      -1.051436       0.007016      -0.009174      -0.005665       0.012863      -0.024225       0.000358       0.005537       0.021254       0.081537      -0.040389       0.012376       0.028013             10.817301      12.265136       5.787026       0.760388      13.402018      -1.244022       6.784749          -0.000003
          188              C       7.058934      10.085063      14.922155       0.097692      24.989448 0.32534943E+03  0.71685019E+04                                 7.585101                            6.104149       0.106103       2.056227                    0.999256      26.175673      74.679458       0.647286       0.429469      -1.048032       0.023565      -0.015913       0.028851       0.040508      -0.037774      -0.002991       0.017371       0.013310       0.066741      -0.051298       0.012254       0.039044              8.635117       8.842614       3.559792       0.952042      10.789188      -1.165398       6.273548          -0.000002
          189              C       7.477058       1.084572      17.352007       0.089943      26.797242 0.33913098E+03  0.75494434E+04                                 7.988165                            6.247326       0.166974       2.076641                    0.999282      26.350035      75.544699       0.637539       0.431571      -1.046838      -0.008750      -0.035739       0.023272       0.043536      -0.014001      -0.036688       0.003791      -0.025114       0.028027      -0.044654       0.005471       0.039183              9.085113       9.702130       1.487028       4.318372       8.907686      -0.197883       8.645524          -0.000002
          190              C       6.402222       0.937152      16.465826      -0.143002      34.239800 0.45902990E+03  0.10984153E+05                                 9.345255                            7.245965      -0.040451       1.966843                    0.999222      29.771808      87.508291       0.596757       0.428926      -1.052052      -0.007370       0.000828       0.010236       0.012640      -0.007148      -0.035585       0.000878      -0.022261       0.016626      -0.041603       0.007880       0.033723             10.921678      13.102948       2.128002       5.774195       9.752370       0.187849       9.909717          -0.000003
          191              C       5.689686      -0.256950      16.484883       0.064969      37.981413 0.41924384E+03  0.97768227E+04                                10.179441                            6.989843      -0.228315       1.947334                    0.998904      26.854281      77.134263       0.601002       0.437018      -1.050410       0.011732       0.003265       0.015279       0.019539      -0.005887      -0.022569       0.010893      -0.001398       0.041802      -0.021940      -0.010190       0.032131             13.463378      18.833006       1.307401       8.824622       9.731928      -0.470815      11.825199          -0.000002
          192              C       6.110861      -1.250468      17.301187      -0.155715      32.512572 0.42844114E+03  0.10048226E+05                                 8.908176                            6.926524       0.112125       2.013998                    0.999579      29.300249      84.469796       0.621924       0.419924      -1.060670       0.004161       0.005865      -0.000058       0.007191      -0.004410      -0.022793       0.004073      -0.033569      -0.000747      -0.032712       0.010460       0.022252             10.326581      12.468007       0.403792       5.706610       8.709725      -0.795487       9.802012          -0.000004
          193              C       7.237023      -1.043022      18.117490       0.082227      26.433294 0.33729831E+03  0.74857059E+04                                 7.853785                            6.199412       0.179851       2.073168                    0.999567      26.427093      75.229601       0.645906       0.427286      -1.051244       0.010666       0.038622      -0.019641       0.044623      -0.010493      -0.031548       0.000276      -0.029498      -0.015373      -0.041408       0.013172       0.028236              8.887844       9.486310       0.673317       4.159163       8.836963      -0.258879       8.340260          -0.000002
          194              C       3.553615       3.363562      11.726819       0.099507      29.188335 0.34147996E+03  0.76185811E+04                                 8.530692                            6.317805       0.132674       2.068304                    0.999129      26.256603      75.480429       0.626324       0.438327      -1.042272      -0.045017      -0.011424      -0.015902       0.049091      -0.000895      -0.011050       0.045201       0.016129      -0.020430      -0.051797       0.009971       0.041825             10.251684       9.953024       0.796847       1.374317      10.788446      -5.450515      10.013584          -0.000000
          195              C       3.799677       2.440525      12.708289      -0.130714      36.266305 0.45292132E+03  0.10875830E+05                                 9.878027                            7.308727      -0.323148       1.877416                    0.998540      30.366046      91.429456       0.576732       0.442275      -1.036911      -0.008345      -0.008840      -0.008582       0.014881      -0.003668      -0.015583       0.043456       0.008330      -0.004671      -0.047306       0.001619       0.045687             12.098574       9.763638       1.180528       0.841076      14.218258      -7.296497      12.313826          -0.000001
          196              C       2.825981       1.524812      13.019564       0.058711      41.058129 0.44110897E+03  0.10482878E+05                                10.859751                            7.273141      -0.530127       1.846327                    0.997917      27.854297      82.412740       0.573115       0.449707      -1.036496       0.002492       0.007608      -0.029702       0.030762      -0.004677      -0.013227       0.023660      -0.007054       0.035274      -0.021905      -0.011694       0.033600             14.601098      11.130731      -0.646180       2.265470      17.395874     -10.100302      15.276690          -0.000001
          197              C       1.601696       1.646856      12.397013      -0.144200      35.208769 0.45078206E+03  0.10756163E+05                                 9.559599                            7.228924      -0.123590       1.940290                    0.998520      29.935600      88.350950       0.590478       0.434722      -1.046758       0.016404       0.000703      -0.009550       0.018994       0.011237      -0.007975       0.032398       0.009675      -0.019145      -0.040276       0.011372       0.028904             11.397716      10.257468      -0.810984       2.186461      11.890102      -6.565438      12.045577          -0.000001
          198              C       1.414509       2.626684      11.428249       0.083720      27.699887 0.33268436E+03  0.73478967E+04                                 8.092462                            6.145449       0.207149       2.082881                    0.999711      26.200932      74.075873       0.651432       0.425702      -1.053657       0.042788       0.014478      -0.004496       0.045394       0.001448       0.005094       0.030072       0.027929      -0.023172      -0.039118       0.014613       0.024505              9.546131       9.097083      -0.252174       1.980994       9.781845      -5.158468       9.759464           0.000001
          199              C       9.028942       5.287481      10.510304       0.375740      34.362578 0.32447168E+03  0.71380561E+04                                 9.715312                            6.297543      -0.355878       1.922099                    0.998732      24.291417      69.051188       0.607444       0.458349      -1.032025       0.012683      -0.005019      -0.028319       0.031433       0.001160       0.003131      -0.045495      -0.110017      -0.070401      -0.046214      -0.039488       0.085702             13.200466      14.031346      -1.617957      -4.876156       7.346214       5.402343      18.223839           0.000000
          200              C       9.022898       4.200312       8.521954       0.369455      34.027776 0.33348088E+03  0.73989442E+04                                 9.734879                            6.421635      -0.389682       1.911656                    0.998460      24.574123      70.534727       0.595327       0.463716      -1.027317       0.013632       0.012785       0.017985       0.025937      -0.002792       0.001055      -0.059385      -0.108102      -0.044306      -0.047458      -0.046494       0.093953             13.194279      14.006614       2.581771       5.156517       8.089414       5.840981      17.486808           0.000001
          201              C      10.979343       4.777105       9.512953       0.356184      35.565433 0.34077141E+03  0.75961175E+04                                 9.966206                            6.455065      -0.422085       1.892516                    0.998530      24.918568      71.519255       0.599250       0.458532      -1.030963      -0.029399       0.001174      -0.001196       0.029447      -0.007812       0.003433      -0.057501      -0.096168      -0.022675      -0.045312      -0.042107       0.087419             13.765319      24.951757       1.353895       0.455951       6.448374       2.160529       9.895828           0.000001
          202              C       6.362993       6.221262      13.022740       0.100242      28.484439 0.33295793E+03  0.73925703E+04                                 8.357270                            6.232591      -0.018325       2.015385                    0.999334      26.375502      76.004561       0.630552       0.437501      -1.041225       0.038567       0.014678       0.020614       0.046128       0.004694       0.006730      -0.041948      -0.055893      -0.076767      -0.047904      -0.013169       0.061073              9.762388      11.173788       0.673125      -1.355534       6.516489       3.662214      11.596887          -0.000001
          203              C       6.932110       5.738880      11.866575      -0.154032      36.644783 0.45411032E+03  0.10828215E+05                                 9.700038                            7.164931      -0.043373       1.960771                    0.999336      29.879885      87.434193       0.605922       0.423930      -1.056014       0.011365       0.009882       0.005920       0.016182       0.010705       0.011594      -0.023467      -0.063147      -0.041103      -0.038623      -0.009298       0.047922             11.602618      14.181039      -0.113869      -3.823075       6.806028       3.608614      13.820786          -0.000000
          204              C       8.320942       5.809016      11.695056       0.059242      40.132708 0.40777313E+03  0.93893740E+04                                10.325017                            6.763841      -0.056806       2.000914                    0.999190      26.294941      73.651237       0.632250       0.420726      -1.066559      -0.012615       0.012573       0.015364       0.023522      -0.004902       0.007927      -0.017181      -0.031276      -0.025468      -0.020071      -0.009421       0.029492             13.890307      14.877565      -1.462528      -6.182517       7.964710       5.874399      18.828647          -0.000001
          205              C       9.051591       6.423133      12.701936      -0.137041      36.839786 0.45195115E+03  0.10799046E+05                                 9.872540                            7.232995      -0.135667       1.936762                    0.999023      29.922318      88.587326       0.590522       0.434086      -1.046365      -0.006502       0.002706      -0.005234       0.008775      -0.007456       0.019837      -0.031531      -0.030522      -0.057306      -0.041635      -0.004673       0.046308             11.858546      11.748143      -0.100151      -3.082886       7.840678       5.204168      15.986817          -0.000004
          206              C       8.391898       6.846206      13.842220       0.081363      28.871171 0.34737131E+03  0.77797140E+04                                 8.397817                            6.322533       0.064495       2.036074                    0.999269      26.693478      76.769729       0.633748       0.431539      -1.046820      -0.041473      -0.014767      -0.010761       0.045320       0.007416       0.023623      -0.018737      -0.020301      -0.077907      -0.045089       0.015604       0.029485              9.823949      10.450596       0.058541      -2.095467       6.728661       3.990866      12.292590          -0.000003
          207              C       8.213744       2.218057       5.421907       0.085072      27.609520 0.34016602E+03  0.75534713E+04                                 8.085477                            6.227309       0.194672       2.079353                    0.999529      26.271643      74.424679       0.645222       0.427505      -1.052762      -0.038425       0.027548       0.004221       0.047468      -0.008256      -0.029505      -0.014489       0.003937      -0.036744      -0.039585       0.010316       0.029268              9.317076       8.914995      -0.274114       2.092794       7.737342       4.422759      11.298891           0.000002
          208              C       8.932316       2.733443       6.501841      -0.142796      34.863760 0.44808912E+03  0.10651552E+05                                 9.407767                            7.148789      -0.071201       1.950004                    0.999507      29.869500      87.335482       0.602457       0.427693      -1.053435      -0.000787       0.014269      -0.003562       0.014728      -0.012539      -0.016560      -0.028898      -0.000195      -0.036718      -0.042277       0.014944       0.027333             11.040619      10.060060       0.415229       3.031195       9.241499       5.552320      13.820298           0.000004
          209              C       8.302817       3.607771       7.368965       0.063874      38.979386 0.41825471E+03  0.97468523E+04                                10.309912                            6.972384      -0.234584       1.943086                    0.998961      26.843808      77.047306       0.603017       0.435866      -1.051227      -0.005261      -0.007407      -0.018547       0.020652       0.015166      -0.013519      -0.022568      -0.011155      -0.003243      -0.020366      -0.015175       0.035540             13.621387      13.688736       1.418077       6.134310       9.722646       6.478861      17.452781           0.000001
          210              C       6.992485       3.955961       7.114863      -0.140984      34.460597 0.45830431E+03  0.11008625E+05                                 9.470576                            7.307052      -0.198380       1.919392                    0.997917      30.138843      89.982835       0.583667       0.436880      -1.042839       0.005572      -0.016471      -0.000784       0.017405       0.016789      -0.023137      -0.026701      -0.048943      -0.037698      -0.039219      -0.013464       0.052683             11.016379      12.525123      -0.109664       3.868111       7.887576       3.664433      12.636438           0.000002
          211              C       6.365999       3.452270       5.987284       0.095058      29.358655 0.36408961E+03  0.82844787E+04                                 8.664859                            6.622024      -0.156817       1.969787                    0.998087      27.053153      79.482676       0.595998       0.451653      -1.030724       0.033625      -0.037852      -0.009646       0.051541       0.013255      -0.023939      -0.034500      -0.016562      -0.052091      -0.043565      -0.006683       0.050248             10.031662      10.089938      -1.004113       1.989509       8.483566       4.341039      11.521482           0.000001
          212              C      -0.525320       4.516841       8.439371       0.090914      26.544587 0.32296224E+03  0.70862602E+04                                 7.828257                            6.024030       0.250132       2.098972                    0.999784      26.031113      73.549414       0.662502       0.421361      -1.055498       0.003806       0.029203       0.031371       0.043029      -0.005099       0.006620      -0.009589      -0.082141       0.050805      -0.050400       0.012611       0.037790              8.971091      13.483526      -0.072555       0.009579       4.919746       1.510221       8.510002           0.000003
          213              C      -1.886980       4.419746       8.413961      -0.149165      34.248299 0.43130052E+03  0.10168814E+05                                 9.310380                            7.017816      -0.054559       1.962050                    0.999273      29.615876      86.622121       0.606681       0.428209      -1.051693       0.001433       0.012816       0.001497       0.012982       0.000134      -0.004738      -0.003521      -0.076005       0.011289      -0.040393       0.003888       0.036505             10.935974      18.121978      -0.062837      -0.405301       5.677836       1.677788       9.008107           0.000004
          214              C      -2.629701       4.920484       9.468485       0.072063      40.191893 0.41984733E+03  0.97748519E+04                                10.481149                            6.951293      -0.232980       1.942573                    0.999003      26.728541      76.210742       0.609560       0.431590      -1.055807       0.018625       0.014102      -0.007827       0.024638      -0.002232       0.001786      -0.017654      -0.041538       0.005525      -0.021853      -0.008963       0.030815             14.249046      26.564791       1.115366       0.666376       6.434271       1.913337       9.748076           0.000001
          215              C      -1.951888       5.503668      10.523009      -0.145302      35.008773 0.44331646E+03  0.10558210E+05                                 9.544159                            7.159040      -0.188656       1.923182                    0.998172      29.965135      89.021555       0.593202       0.433538      -1.045066      -0.001205       0.006137      -0.010193       0.011959      -0.000838      -0.000295      -0.023634      -0.075859       0.008914      -0.039433      -0.009238       0.048671             11.450886      18.934866       0.921228       1.677261       6.209575       1.779227       9.208218          -0.000001
          216              C      -0.593247       5.583379      10.484894       0.077154      28.462469 0.36870689E+03  0.84052962E+04                                 8.433974                            6.616889      -0.111547       1.979462                    0.998070      27.248265      79.798238       0.603360       0.445305      -1.035696       0.007529      -0.017302      -0.044213       0.048071      -0.012193       0.002641      -0.001745      -0.057616       0.040368      -0.038108       0.013117       0.024990              9.705475      14.681802      -0.133619       0.538095       5.948097       1.601056       8.486525           0.000000
          217              C      12.016422      -0.648696      29.936421       0.375571      35.375790 0.35000899E+03  0.79292921E+04                                10.237918                            6.735413      -0.635512       1.826891                    0.997609      25.689055      76.670451       0.556250       0.486050      -1.006451      -0.007131      -0.022165       0.016743       0.028679       0.023553       0.031123       0.049830      -0.021540       0.055656      -0.041213      -0.035132       0.076344             13.922288      10.959190      -0.137138      -2.215791      16.628655      -9.001090      14.179020          -0.000000
          218              C      10.644193      -1.508267      31.521384       0.361625      33.546528 0.33390059E+03  0.74529353E+04                                 9.818029                            6.526531      -0.441411       1.897848                    0.998061      25.045382      73.458508       0.573610       0.478386      -1.013556       0.020707      -0.003312      -0.013537       0.024960       0.033751       0.033274       0.058966      -0.027328       0.020684      -0.050441      -0.038320       0.088761             13.312364      19.633083      -2.286775      -7.348385       8.931731      -1.359006      11.372277          -0.000001
          219              C       5.113069      11.264376      31.117997       0.362622      35.264576 0.34399476E+03  0.77255640E+04                                10.120052                            6.600356      -0.451492       1.888597                    0.998142      25.198166      73.819382       0.574267       0.474913      -1.016727      -0.026206       0.017548      -0.016163       0.035439       0.020430       0.029955       0.045021      -0.021195       0.083417      -0.038113      -0.035205       0.073318             14.178841      17.071839      -8.875203       0.455362      17.583447      -3.731142       7.881235          -0.000001
          220              C       6.757012      10.548019       0.829009       0.082096      27.760651 0.35060674E+03  0.78669500E+04                                 8.167365                            6.367525       0.069833       2.036864                    0.999292      26.729120      76.834566       0.629459       0.433663      -1.045994       0.028339       0.000755      -0.035501       0.045431       0.032963      -0.009147       0.014869       0.034948       0.071283      -0.053151       0.025416       0.027735              9.438238       9.084660      -4.010787      -0.520561      11.311983      -2.389906       7.918071          -0.000001
          221              C       5.896544      11.583005       0.654313      -0.145336      33.740228 0.42959653E+03  0.10112989E+05                                 9.230810                            7.011162       0.003957       1.981666                    0.999384      29.475857      85.989454       0.606369       0.429092      -1.051737      -0.004932      -0.002528      -0.014479       0.015503       0.029232      -0.006655       0.015062       0.000950       0.074219      -0.045033       0.014521       0.030512             11.002527      10.873165      -5.705472       0.266626      14.244093      -3.342930       7.890321          -0.000002
          222              C       6.079209      10.191797      31.394333       0.063984      41.264574 0.44633401E+03  0.10582446E+05                                10.785394                            7.236661      -0.382716       1.892223                    0.998647      27.406027      79.611035       0.587127       0.439995      -1.047672       0.008735      -0.029190       0.002962       0.030612       0.009991       0.005657       0.009824      -0.000766       0.017427      -0.013463      -0.004125       0.017588             14.869574      16.923580     -10.219972       0.846199      19.240698      -3.734062       8.444443          -0.000001
          223              C       7.217447      10.023285      30.571677      -0.148758      33.259036 0.45766659E+03  0.10935921E+05                                 9.163816                            7.250020      -0.026561       1.970795                    0.998801      29.794127      87.316517       0.595168       0.430686      -1.051694      -0.007297      -0.009029      -0.005946       0.013043       0.025666      -0.000066       0.003538       0.023524       0.082036      -0.042037       0.014300       0.027737             10.803491      12.247985      -5.777014      -0.761749      13.383794      -1.244318       6.778694          -0.000000
          224              C       8.037155       8.934690      30.803545       0.096547      24.993137 0.32541316E+03  0.71699635E+04                                 7.582553                            6.101624       0.116008       2.059055                    0.999269      26.182214      74.688425       0.647944       0.429029      -1.048343      -0.023852      -0.016937       0.027801       0.040357       0.037128       0.004061       0.018386       0.013763       0.068950      -0.051121       0.010845       0.040276              8.632058       8.841197      -3.558823      -0.953920      10.783431      -1.164049       6.271546          -0.000000
          225              C       7.618961       2.234945       1.470617       0.089780      26.815412 0.33944298E+03  0.75587209E+04                                 7.996385                            6.254596       0.165193       2.075792                    0.999255      26.357833      75.598133       0.636446       0.432178      -1.046388       0.007509      -0.034683       0.024230       0.042970       0.015567       0.035722       0.003245      -0.025606       0.027704      -0.044563       0.005928       0.038634              9.094426       9.714033      -1.484252      -4.326332       8.910951      -0.199205       8.658296          -0.000001
          226              C       8.693795       2.087525       0.584435      -0.142839      34.224649 0.45874959E+03  0.10975662E+05                                 9.340891                            7.242662      -0.039752       1.967187                    0.999214      29.767640      87.486147       0.597034       0.428797      -1.052142       0.005234       0.003548       0.009205       0.011168       0.009020       0.032488       0.000395      -0.022291       0.017854      -0.039141       0.007791       0.031350             10.915903      13.093795      -2.124271      -5.769949       9.749097       0.184272       9.904817          -0.000001
          227              C       9.406321       0.893423       0.603493       0.069834      37.846193 0.41742182E+03  0.97246700E+04                                10.160153                            6.977320      -0.225475       1.948926                    0.998925      26.797055      76.955728       0.601136       0.437354      -1.050108      -0.011652       0.002689       0.016205       0.020139       0.002680       0.023386       0.011079      -0.004639       0.038240      -0.024463      -0.006617       0.031080             13.437274      18.799485      -1.306755      -8.806295       9.710973      -0.467009      11.801363          -0.000001
          228              C       8.985139      -0.100095       1.419796      -0.160116      32.758332 0.43254811E+03  0.10170004E+05                                 8.962117                            6.968597       0.094585       2.007305                    0.999517      29.415793      84.942885       0.618774       0.421005      -1.059859      -0.005093       0.004960       0.000453       0.007124       0.003796       0.024096       0.006557      -0.035997       0.003172      -0.034750       0.009816       0.024934             10.393311      12.559526      -0.389042      -5.758993       8.743537      -0.803060       9.876870          -0.000001
          229              C       7.858979       0.107351       2.236100       0.084018      26.318004 0.33538541E+03  0.74323023E+04                                 7.829450                            6.180164       0.186635       2.076298                    0.999574      26.352542      74.949827       0.647202       0.427058      -1.051437      -0.010307       0.036867      -0.019465       0.042945       0.010458       0.029634       0.000980      -0.028090      -0.014687      -0.039006       0.011588       0.027418              8.859498       9.450854      -0.662067      -4.142734       8.812391      -0.267655       8.315251          -0.000000
          230              C      11.542418       2.213189      27.608209       0.098651      29.209143 0.34181060E+03  0.76282010E+04                                 8.536411                            6.322118       0.128979       2.067415                    0.999148      26.268432      75.538410       0.625891       0.438501      -1.042114       0.042651      -0.011851      -0.013052       0.046151      -0.000635       0.013385       0.045963       0.014324      -0.021442      -0.052982       0.009867       0.043115             10.258777       9.957872      -0.794792      -1.376986      10.796179      -5.455818      10.022279           0.000001
          231              C      11.296350       1.290152      28.589679      -0.127132      36.115706 0.45051238E+03  0.10802299E+05                                 9.846514                            7.285582      -0.311185       1.881711                    0.998515      30.291037      91.102381       0.578154       0.441828      -1.037295       0.003627      -0.008044      -0.005122       0.010203       0.004000       0.013617       0.042759       0.014299      -0.002819      -0.047430       0.003857       0.043572             12.057787       9.741111      -1.176444      -0.843944      14.162652      -7.265178      12.269598           0.000000
          232              C      12.270039       0.374439      28.900954       0.061303      41.031600 0.44075635E+03  0.10473071E+05                                10.858497                            7.272641      -0.529541       1.846403                    0.997967      27.842720      82.389999       0.572814       0.450005      -1.036259      -0.002771       0.008223      -0.030708       0.031910       0.006371       0.013232       0.021971      -0.004488       0.033627      -0.020076      -0.012219       0.032295             14.598486      11.132205       0.643618      -2.264363      17.391863     -10.096302      15.271389          -0.000000
          233              C      13.494325       0.496483      28.278404      -0.146048      35.280653 0.45184164E+03  0.10787864E+05                                 9.568615                            7.233675      -0.122080       1.940016                    0.998577      29.981261      88.514434       0.590737       0.434273      -1.047020      -0.017319       0.002230      -0.012138       0.021266      -0.010908       0.009351       0.032556       0.007308      -0.018418      -0.040362       0.010901       0.029462             11.409995      10.266568       0.806988      -2.184455      11.906152      -6.574977      12.057266           0.000002
          234              C      -1.414481       1.476311      27.309639       0.084171      27.684980 0.33242694E+03  0.73405670E+04                                 8.089133                            6.143002       0.216651       2.085736                    0.999706      26.192367      74.036006       0.651593       0.425693      -1.053695      -0.043508       0.016096      -0.006189       0.046801      -0.003029      -0.002517       0.030632       0.027499      -0.020199      -0.039248       0.014981       0.024266              9.542411       9.089056       0.249631      -1.976243       9.782104      -5.158702       9.756074           0.000003
          235              C       6.067107       4.137108      26.391695       0.373697      34.389152 0.32477215E+03  0.71462072E+04                                 9.718620                            6.299524      -0.360057       1.920705                    0.998711      24.306759      69.098700       0.607493       0.458214      -1.032118      -0.012781      -0.002696      -0.025930       0.029035      -0.002383      -0.001197      -0.046177      -0.111356      -0.074388      -0.045609      -0.041541       0.087150             13.204778      14.034975       1.619310       4.879485       7.348617       5.404396      18.230742           0.000002
          236              C       6.073140       3.049939      24.403345       0.376019      33.862503 0.33165884E+03  0.73493040E+04                                 9.711342                            6.408793      -0.387672       1.913347                    0.998466      24.499174      70.302337       0.595195       0.464400      -1.026818      -0.014835       0.014767       0.020582       0.029356       0.003401      -0.002295      -0.059781      -0.104506      -0.040558      -0.047242      -0.045547       0.092789             13.159080      13.968868      -2.571361      -5.136155       8.069750       5.823444      17.438622           0.000002
          237              C       4.116701       3.626732      25.394343       0.360762      35.408598 0.33906947E+03  0.75492139E+04                                 9.942524                            6.441841      -0.426066       1.892501                    0.998529      24.851597      71.299808       0.599419       0.458947      -1.030663       0.026382      -0.000634      -0.002605       0.026518       0.008767      -0.003689      -0.057393      -0.093966      -0.018545      -0.045257      -0.041281       0.086538             13.729727      24.879227      -1.349317      -0.452762       6.434988       2.156316       9.874967           0.000003
          238              C       8.733065       5.070889      28.904131       0.100012      28.511072 0.33331378E+03  0.74033330E+04                                 8.368145                            6.240753      -0.021814       2.014209                    0.999347      26.389458      76.089192       0.629332       0.438179      -1.040698      -0.036662       0.016034       0.022488       0.045901      -0.005029      -0.006684      -0.042669      -0.056371      -0.081000      -0.049370      -0.012781       0.062151              9.775560      11.183087      -0.673280       1.357811       6.526544       3.669832      11.617049           0.000000
          239              C       8.163943       4.588507      27.747965      -0.149944      36.591831 0.45328836E+03  0.10803978E+05                                 9.692269                            7.159500      -0.038963       1.962195                    0.999353      29.852024      87.340694       0.606003       0.424055      -1.055911      -0.011618       0.008977       0.006204       0.015939      -0.009747      -0.011443      -0.022309      -0.062123      -0.040510      -0.037435      -0.009107       0.046542             11.592889      14.166989       0.113819       3.818654       6.801330       3.606108      13.810347           0.000002
          240              C       6.775111       4.658643      27.576446       0.056547      40.226104 0.40879476E+03  0.94189211E+04                                10.339771                            6.771817      -0.052153       2.001712                    0.999209      26.333881      73.787303       0.631937       0.420665      -1.066583       0.011691       0.012781       0.015364       0.023153       0.005556      -0.008733      -0.018366      -0.031088      -0.028033      -0.021453      -0.009433       0.030885             13.912257      14.898272       1.467264       6.196953       7.976210       5.885465      18.862291           0.000001
          241              C       6.044468       5.272760      28.583327      -0.139483      36.845900 0.45216884E+03  0.10804060E+05                                 9.867274                            7.229604      -0.135311       1.936756                    0.998974      29.928743      88.565729       0.591371       0.433471      -1.046881       0.011801       0.002855      -0.005740       0.013430       0.007761      -0.020100      -0.031601      -0.031973      -0.057531      -0.041836      -0.005189       0.047025             11.852119      11.737580       0.100932       3.080770       7.837272       5.203067      15.981506          -0.000000
          242              C       6.704165       5.695833      29.723610       0.081823      28.825266 0.34668081E+03  0.77603463E+04                                 8.387329                            6.314164       0.096267       2.046294                    0.999323      26.670385      76.682680       0.634485       0.431254      -1.046999       0.040653      -0.015279      -0.011245       0.044862      -0.007375      -0.023315      -0.019112      -0.020069      -0.079744      -0.045356       0.015538       0.029818              9.811455      10.434263      -0.061102       2.086113       6.721303       3.987575      12.278798          -0.000001
          243              C       6.882277       1.067684      21.303297       0.081600      27.742208 0.34234764E+03  0.76149934E+04                                 8.115942                            6.251624       0.189511       2.076968                    0.999508      26.348961      74.737361       0.643212       0.428104      -1.052266       0.040446       0.028577       0.004103       0.049693       0.006853       0.029403      -0.013257       0.000630      -0.036922      -0.038679       0.010456       0.028223              9.352617       8.951468       0.267258      -2.111838       7.761990       4.437435      11.344392           0.000000
          244              C       6.163710       1.583070      22.383232      -0.142183      34.822302 0.44743435E+03  0.10631746E+05                                 9.399933                            7.143132      -0.069392       1.950611                    0.999451      29.845787      87.239285       0.602770       0.427641      -1.053502       0.002757       0.013572      -0.004061       0.014432       0.012111       0.016631      -0.028168       0.000609      -0.032468      -0.041158       0.014733       0.026425             11.031228      10.053686      -0.416818      -3.031741       9.232380       5.545290      13.807619           0.000004
          245              C       6.793217       2.457398      23.250356       0.063174      38.991270 0.41847540E+03  0.97531460E+04                                10.312801                            6.974685      -0.229270       1.944791                    0.998964      26.846179      77.055157       0.602866       0.435924      -1.051207       0.005455      -0.008093      -0.020722       0.022906      -0.013592       0.015381      -0.024056      -0.009371      -0.002974      -0.022806      -0.013748       0.036555             13.625930      13.693329      -1.420719      -6.138714       9.725268       6.481163      17.459193           0.000002
          246              C       8.103551       2.805588      22.996253      -0.141814      34.428065 0.45790734E+03  0.10995086E+05                                 9.459143                            7.299917      -0.193038       1.921127                    0.998064      30.122768      89.875159       0.584515       0.436405      -1.043276      -0.005270      -0.016442      -0.000984       0.017294      -0.016273       0.022150      -0.027089      -0.050232      -0.035986      -0.038547      -0.014096       0.052643             11.001389      12.507419       0.111160      -3.860097       7.878081       3.658767      12.618667           0.000002
          247              C       8.730032       2.301897      21.868675       0.096985      29.292372 0.36314303E+03  0.82564590E+04                                 8.646550                            6.608994      -0.141330       1.974831                    0.998035      27.014557      79.303465       0.597263       0.451050      -1.031206      -0.034925      -0.038510      -0.011666       0.053281      -0.012644       0.024596      -0.034289      -0.018398      -0.049781      -0.043514      -0.006732       0.050245             10.008996      10.072859       1.005554      -1.983867       8.463671       4.326789      11.490457           0.000001
          248              C       0.525361       3.366468      24.320761       0.091719      26.561819 0.32326405E+03  0.70949028E+04                                 7.834756                            6.030016       0.246311       2.097641                    0.999796      26.039136      73.594895       0.661616       0.421804      -1.055166      -0.003650       0.030742       0.031682       0.044296       0.005536      -0.008821      -0.009125      -0.081595       0.047932      -0.050190       0.012513       0.037677              8.978430      13.497963       0.071863      -0.012740       4.923596       1.509574       8.513730           0.000003
          249              C       1.887020       3.269373      24.295351      -0.148123      34.184209 0.43033729E+03  0.10139785E+05                                 9.297934                            7.009758      -0.055084       1.962436                    0.999201      29.579292      86.470090       0.607097       0.428182      -1.051777       0.000812       0.011641       0.000947       0.011708       0.001027       0.003207      -0.003248      -0.073942       0.010340      -0.038959       0.003376       0.035582             10.920196      18.093658       0.061986       0.403662       5.671332       1.675264       8.995597           0.000006
          250              C       2.629746       3.770111      25.349876       0.069943      40.251047 0.42055889E+03  0.97958760E+04                                10.491928                            6.957637      -0.232831       1.942135                    0.999033      26.752196      76.303482       0.609203       0.431646      -1.055739      -0.021727       0.015609      -0.008958       0.028213       0.001697      -0.001027      -0.014969      -0.046360       0.005107      -0.024104      -0.006161       0.030265             14.265574      26.600518      -1.117963      -0.670112       6.440400       1.914485       9.755804           0.000002
          251              C       1.951938       4.353295      26.404400      -0.145619      35.060748 0.44414180E+03  0.10583909E+05                                 9.559260                            7.170592      -0.192301       1.921838                    0.998133      29.988299      89.146695       0.592055       0.434130      -1.044598       0.000313       0.004079      -0.012058       0.012733      -0.000102       0.002623      -0.020395      -0.077336       0.003425      -0.039431      -0.007725       0.047156             11.469842      18.970908      -0.924864      -1.684891       6.218666       1.780623       9.219953           0.000001
          252              C       0.593298       4.433006      26.366285       0.079942      28.327818 0.36647971E+03  0.83408389E+04                                 8.404032                            6.593899      -0.101490       1.983433                    0.998158      27.162723      79.450195       0.604895       0.444904      -1.036059      -0.009385      -0.016402      -0.041482       0.045584       0.011746      -0.001826      -0.004098      -0.055087       0.043504      -0.037212       0.012616       0.024596              9.669731      14.621319       0.128539      -0.540766       5.928606       1.597945       8.459268           0.000001
          253              I      -4.522726       8.377135       8.490191      -0.439303     434.625979 0.18821850E+05  0.10371945E+07                                35.224838                           34.134953       1.518192       1.844715                    0.999890     167.621420     549.544732       0.478785       0.232149      -1.347796       0.100198       0.070607       0.196695       0.231763       0.100664       0.187805       0.084074       0.052295       0.655515      -0.222381      -0.116569       0.338950             36.780358      37.647033       4.460882      13.550794      27.219272       0.732034      45.474768           0.000012
          254              I      10.771473       5.581102       5.079504      -0.428105     412.287929 0.18712441E+05  0.10276263E+07                                33.558922                           33.862752       1.659116       1.877512                    0.999839     166.371752     540.999628       0.485351       0.229798      -1.353910       0.047993      -0.172162      -0.133572       0.223125      -0.139135      -0.108898       0.099041      -0.188688       0.013366      -0.188253      -0.058723       0.246975             33.342441      32.664767      -2.867137      -5.149460      33.252982       0.237271      34.109573           0.000006
          255              I      10.079600      -1.752012      26.918957      -0.457026     437.090134 0.20136546E+05  0.11299326E+07                                35.546344                           35.546545       1.373066       1.800063                    0.999972     171.345598     569.169993       0.463871       0.235310      -1.341580       0.148850       0.180405      -0.180104       0.295194       0.210668      -0.078775      -0.174335      -0.454959      -0.004573      -0.309663      -0.091765       0.401428             35.462766      28.708577      12.184045       1.158358      44.962606      -1.314627      32.717115           0.000012
          256              I       3.322670       7.880974      29.112177      -0.453296     446.837458 0.19461115E+05  0.10793422E+07                                35.646789                           34.641582       1.703726       1.884308                    0.999710     168.241781     549.900316       0.477590       0.231238      -1.351711       0.135583      -0.165808       0.037039       0.217364      -0.221710       0.146734      -0.090584      -0.088788      -0.329789      -0.223133      -0.117747       0.340880             36.366783      41.905756     -10.063531       4.993726      37.880392       2.181716      29.314201          -0.000001
          257              I      -0.284080       4.425219      30.081895      -0.446356     468.892658 0.20095328E+05  0.11234615E+07                                36.882730                           35.223511       1.522208       1.839983                    0.999930     168.706093     553.583820       0.473197       0.231527      -1.351321      -0.043813       0.224036      -0.127034       0.261246       0.091534      -0.162859      -0.233385      -0.141563       0.200211      -0.220645      -0.137079       0.357724             38.767760      28.248632       2.686492      -3.923040      40.407689     -12.088571      47.646959          -0.000001
          258              I      11.346777       4.752384       0.600634      -0.407003     451.574301 0.20237486E+05  0.11311480E+07                                35.738600                           35.266513       1.586373       1.862042                    0.999931     166.007879     541.132671       0.475492       0.230462      -1.355578      -0.258194       0.087957       0.050423       0.277386       0.100467      -0.113190       0.084968       0.396212      -0.403716      -0.261108      -0.047828       0.308936             36.661969      45.410848       0.749671      -0.660961      36.943039       4.815300      27.632020           0.000006
          259              I       4.522798       7.226762      24.371582      -0.439181     434.681938 0.18824102E+05  0.10373540E+07                                35.228340                           34.137352       1.514524       1.843961                    0.999888     167.623849     549.569694       0.478759       0.232154      -1.347783      -0.099901       0.070241       0.196617       0.231457      -0.100457      -0.188366       0.083609       0.051706       0.654661      -0.222346      -0.116575       0.338920             36.784685      37.655448      -4.464072     -13.554206      27.219813       0.734290      45.478793           0.000017
          260              I       4.324575       4.430729      20.960894      -0.427630     412.021742 0.18695318E+05  0.10264464E+07                                33.542413                           33.845242       1.661040       1.878164                    0.999837     166.334091     540.805997       0.485522       0.229770      -1.353956      -0.047325      -0.171916      -0.133323       0.222643       0.138745       0.109963       0.099475      -0.189222       0.012838      -0.188702      -0.058933       0.247635             33.326817      32.649208       2.864789       5.150362      33.235293       0.240978      34.095951           0.000003
          261              I       5.016402      -0.601639      11.037566      -0.457153     437.038329 0.20133941E+05  0.11297448E+07                                35.542617                           35.543695       1.373185       1.800128                    0.999971     171.341761     569.138537       0.463903       0.235303      -1.341597      -0.148382       0.181180      -0.180053       0.295402      -0.210980       0.078670      -0.173377      -0.453254      -0.003361      -0.309451      -0.090838       0.400289             35.458319      28.706838     -12.183285      -1.158317      44.953266      -1.311946      32.714851           0.000003
          262              I      -3.322590       9.031347      13.230786      -0.453098     446.873552 0.19461579E+05  0.10793767E+07                                35.649998                           34.643089       1.704393       1.884414                    0.999710     168.235552     549.885868       0.477556       0.231252      -1.351687      -0.134722      -0.165227       0.036959       0.216369       0.222930      -0.146873      -0.091325      -0.089904      -0.333233      -0.223868      -0.118926       0.342794             36.372318      41.912574      10.066537      -4.991257      37.887403       2.185040      29.316978          -0.000014
          263              I       0.284133       5.575592      14.200504      -0.446737     469.191161 0.20112605E+05  0.11246778E+07                                36.900895                           35.241113       1.521863       1.839641                    0.999931     168.743005     553.780790       0.473025       0.231559      -1.351263       0.043199       0.224463      -0.127256       0.261618      -0.090687       0.162384      -0.232916      -0.139552       0.201078      -0.220102      -0.136419       0.356521             38.787721      28.262181      -2.684454       3.922862      40.434423     -12.091774      47.666558          -0.000019
          264              I       3.749262       3.602011      16.482025      -0.407287     451.710609 0.20246829E+05  0.11318174E+07                                35.748368                           35.277259       1.585232       1.861791                    0.999933     166.032883     541.275275       0.475360       0.230496      -1.355508       0.258343       0.087385       0.050710       0.277397      -0.099695       0.112696       0.085049       0.395562      -0.407216      -0.260857      -0.047824       0.308681             36.671357      45.414232      -0.750211       0.662699      36.955672       4.820763      27.644168          -0.000019
          265              I       3.025257       4.213513       7.391199      -0.439180     434.681871 0.18824098E+05  0.10373537E+07                                35.228336                           34.137347       1.514526       1.843961                    0.999888     167.623839     549.569635       0.478759       0.232154      -1.347783       0.099900      -0.070242      -0.196617       0.231457      -0.100457      -0.188365       0.083609       0.051706       0.654661      -0.222345      -0.116575       0.338920             36.784681      37.655451      -4.464073     -13.554206      27.219809       0.734291      45.478784           0.000016
          266              I       3.223480       7.009546      10.801887      -0.427629     412.021676 0.18695314E+05  0.10264461E+07                                33.542409                           33.845238       1.661039       1.878164                    0.999837     166.334080     540.805942       0.485522       0.229770      -1.353956       0.047325       0.171915       0.133325       0.222643       0.138745       0.109963       0.099474      -0.189223       0.012839      -0.188702      -0.058932       0.247635             33.326814      32.649204       2.864791       5.150361      33.235289       0.240978      34.095948           0.000001
          267              I       2.531653      12.041914      20.725215      -0.457153     437.038570 0.20133956E+05  0.11297459E+07                                35.542633                           35.543711       1.373187       1.800128                    0.999971     171.341789     569.138703       0.463903       0.235303      -1.341597       0.148382      -0.181179       0.180055       0.295403      -0.210980       0.078669      -0.173377      -0.453256      -0.003360      -0.309452      -0.090838       0.400290             35.458334      28.706850     -12.183291      -1.158318      44.953287      -1.311946      32.714865           0.000005
          268              I      10.870645       2.408928      18.531995      -0.453099     446.873685 0.19461587E+05  0.10793772E+07                                35.650006                           34.643097       1.704392       1.884414                    0.999710     168.235570     549.885967       0.477556       0.231253      -1.351687       0.134721       0.165227      -0.036957       0.216370       0.222929      -0.146873      -0.091324      -0.089903      -0.333234      -0.223868      -0.118926       0.342793             36.372327      41.912583      10.066541      -4.991257      37.887414       2.185039      29.316983          -0.000013
          269              I       7.263922       5.864683      17.562277      -0.446736     469.191045 0.20112598E+05  0.11246774E+07                                36.900890                           35.241109       1.521862       1.839641                    0.999931     168.742972     553.780668       0.473025       0.231559      -1.351263      -0.043199      -0.224465       0.127259       0.261621      -0.090688       0.162385      -0.232918      -0.139552       0.201077      -0.220103      -0.136419       0.356522             38.787715      28.262179      -2.684454       3.922863      40.434420     -12.091774      47.666548          -0.000021
          270              I       3.798793       7.838264      15.280756      -0.407287     451.710575 0.20246827E+05  0.11318173E+07                                35.748364                           35.277255       1.585232       1.861791                    0.999933     166.032886     541.275265       0.475360       0.230496      -1.355508      -0.258342      -0.087386      -0.050707       0.277396      -0.099694       0.112695       0.085049       0.395562      -0.407218      -0.260857      -0.047824       0.308681             36.671354      45.414229      -0.750211       0.662699      36.955668       4.820763      27.644164          -0.000017
          271              I      12.070781       3.063140      23.272590      -0.439304     434.626171 0.18821861E+05  0.10371952E+07                                35.224851                           34.134965       1.518191       1.844715                    0.999890     167.621430     549.544823       0.478785       0.232149      -1.347796      -0.100198      -0.070606      -0.196695       0.231763       0.100664       0.187805       0.084073       0.052297       0.655515      -0.222382      -0.116568       0.338950             36.780373      37.647049       4.460885      13.550801      27.219283       0.732035      45.474787           0.000013
          272              I      -3.223418       5.859173      26.683277      -0.428106     412.288015 0.18712447E+05  0.10276267E+07                                33.558927                           33.862756       1.659116       1.877512                    0.999839     166.371783     540.999764       0.485351       0.229798      -1.353910      -0.047993       0.172162       0.133570       0.223123      -0.139134      -0.108898       0.099041      -0.188686       0.013364      -0.188251      -0.058723       0.246975             33.342445      32.664775      -2.867137      -5.149465      33.252985       0.237274      34.109577           0.000007
          273              I      -2.531545      13.192287       4.843824      -0.457027     437.090843 0.20136590E+05  0.11299357E+07                                35.546387                           35.546588       1.373063       1.800062                    0.999972     171.345705     569.170549       0.463871       0.235310      -1.341580      -0.148850      -0.180405       0.180102       0.295193       0.210668      -0.078775      -0.174335      -0.454959      -0.004573      -0.309663      -0.091765       0.401428             35.462810      28.708612      12.184063       1.158359      44.962664      -1.314627      32.717154           0.000010
          274              I       4.225385       3.559301       2.650604      -0.453295     446.837257 0.19461103E+05  0.10793414E+07                                35.646776                           34.641569       1.703727       1.884309                    0.999710     168.241755     549.900168       0.477591       0.231238      -1.351712      -0.135582       0.165807      -0.037041       0.217363      -0.221710       0.146734      -0.090585      -0.088787      -0.329787      -0.223132      -0.117747       0.340880             36.366770      41.905742     -10.063527       4.993726      37.880379       2.181714      29.314191          -0.000002
          275              I       7.832135       7.015056       1.680886      -0.446358     468.892971 0.20095346E+05  0.11234628E+07                                36.882746                           35.223527       1.522208       1.839983                    0.999930     168.706150     553.584077       0.473196       0.231527      -1.351321       0.043813      -0.224036       0.127030       0.261244       0.091534      -0.162857      -0.233385      -0.141564       0.200212      -0.220643      -0.137079       0.357722             38.767778      28.248645       2.686492      -3.923040      40.407707     -12.088576      47.646982          -0.000001
          276              I      -3.798722       6.687891      31.162147      -0.407003     451.574377 0.20237490E+05  0.11311483E+07                                35.738605                           35.266518       1.586373       1.862042                    0.999931     166.007888     541.132721       0.475492       0.230462      -1.355578       0.258193      -0.087957      -0.050425       0.277386       0.100468      -0.113190       0.084967       0.396212      -0.403715      -0.261108      -0.047828       0.308936             36.661974      45.410853       0.749673      -0.660960      36.943044       4.815302      27.632025           0.000006
          277              N      -3.259178      12.055058       1.194281      -0.370736      46.262176 0.62315175E+03  0.15797167E+05                                10.910375                            8.157307       0.004045       1.997878                    0.998150      30.370493      86.431996       0.603378       0.400434      -1.090507      -0.096508       0.086994      -0.027649       0.132839       0.102463      -0.041446       0.042707      -0.027915       0.186813      -0.151042       0.069784       0.081259             13.301609      14.657776       2.788256      -6.809605      10.694413      -5.046947      14.552639          -0.000001
          278              N       3.582281      -2.121167      31.673845      -0.394784      44.454611 0.58093241E+03  0.14398245E+05                                10.449069                            7.724894       0.371368       2.114961                    0.998812      29.820322      82.546570       0.641551       0.385204      -1.106683      -0.021213      -0.100201       0.114267       0.153451      -0.034083       0.036048       0.124309       0.108690      -0.149599      -0.174080       0.084989       0.089091             13.237192      21.103552      -7.060815      -3.122779      11.160483       0.155707       7.447542          -0.000002
          279              N      -5.414883      12.995346       1.568128      -0.384792      43.550254 0.57403085E+03  0.14214100E+05                                10.381326                            7.730090       0.247209       2.084872                    0.997379      29.610577      82.483328       0.633661       0.390360      -1.100732       0.130378       0.008120      -0.059633       0.143599       0.006840       0.100684       0.012532      -0.205048       0.092538      -0.168740       0.069841       0.098899             13.043761      10.516687      -4.670622       2.053001      18.434026      -6.963484      10.180571          -0.000001
          280              N      -0.288320       3.393572       0.006353      -0.178783      34.074725 0.53814689E+03  0.13200344E+05                                 9.033235                            7.715996      -0.389130       1.915477                    0.995670      27.976577      79.280410       0.601876       0.414872      -1.076863       0.077154      -0.085487       0.016750       0.116367       0.038621      -0.029479       0.006746       0.013124       0.092405      -0.061206       0.011867       0.049339             10.021018       9.105769      -2.894192      -1.537136      12.424360      -0.959266       8.532926          -0.000001
          281              N       0.333671      10.181439      29.488566      -0.166539      33.071876 0.49312238E+03  0.11829754E+05                                 8.808236                            7.338836      -0.258287       1.962825                    0.996881      27.321940      76.466871       0.623382       0.409573      -1.080770      -0.089438       0.009421       0.067441       0.112411       0.008491       0.029671      -0.006405      -0.082905      -0.016016      -0.057221       0.011952       0.045269              9.753495       8.824873      -1.221140      -3.701676      10.629635       0.065572       9.805977          -0.000001
          282              N      -5.176381       9.105042       4.777122      -0.166973      36.748402 0.51095587E+03  0.12383311E+05                                 9.546847                            7.521506      -0.356036       1.927743                    0.996491      27.707289      78.280025       0.608689       0.415200      -1.075663       0.019284       0.078662      -0.084174       0.116811      -0.010729      -0.001027       0.029946       0.049957      -0.086541      -0.051358       0.008865       0.042494             11.230478      11.822362      -0.285129      -2.138928      11.013046      -5.431527      10.856026           0.000001
          283              N       0.766910       7.823616       6.381143      -0.386099      42.091182 0.53858083E+03  0.13076716E+05                                 9.997198                            7.404165       0.521716       2.170397                    0.999447      29.065821      79.205921       0.660885       0.381709      -1.111041       0.144965       0.000101      -0.004510       0.145036      -0.004434      -0.000632      -0.010770      -0.264454       0.256453      -0.175046       0.076574       0.098471             12.299787       9.069137      -0.268652      -0.279580       8.227584       6.043864      19.602641           0.000002
          284              N       2.830536       8.456510       7.394375      -0.386895      45.701883 0.58563004E+03  0.14555949E+05                                10.706964                            7.804121       0.194691       2.056848                    0.998650      29.961294      83.279064       0.631878       0.389992      -1.102359      -0.069645      -0.068131      -0.093930       0.135333      -0.066242      -0.084286      -0.091697      -0.018432      -0.120898      -0.167702       0.073343       0.094359             13.516238      20.934272      -3.521605      -6.313587       7.666324       3.038324      11.948119           0.000003
          285              N       2.813925       7.276963       5.315501      -0.370074      43.989093 0.54614555E+03  0.13343119E+05                                10.418723                            7.533473       0.287261       2.096631                    0.999016      29.218998      80.587471       0.643345       0.389685      -1.102296      -0.064456       0.045212       0.099182       0.126633       0.038770       0.088081      -0.076700      -0.057364      -0.193132      -0.158059       0.060635       0.097423             13.084129      20.876680       1.973094       5.735669       6.673380       2.383044      11.702329           0.000001
          286              N      -0.489086       5.837471       1.893062      -0.168051      35.654981 0.48466292E+03  0.11564266E+05                                 9.237678                            7.245458      -0.191656       1.982182                    0.998030      27.177956      75.594729       0.631982       0.406184      -1.084174       0.048947       0.044286       0.094512       0.115281      -0.018236      -0.028004      -0.024158       0.010302      -0.099006      -0.057433       0.020356       0.037076             10.655148      11.861989      -1.191416       0.558095       7.742742       4.228350      12.360713          -0.000001
          287              N      -0.600778      10.018674      10.716762      -0.168575      35.482337 0.49383212E+03  0.11833742E+05                                 9.199929                            7.302072      -0.166357       1.990844                    0.997941      27.239713      75.832070       0.631276       0.404897      -1.085461       0.050302      -0.032514      -0.096368       0.113465       0.018196       0.030883      -0.012337       0.015838      -0.088708      -0.050272       0.009009       0.041262             10.587471      10.519983       1.059449      -1.335668       9.290496       5.010687      11.951934           0.000000
          288              N       7.689934       7.518644       6.417988      -0.179691      34.904293 0.51895612E+03  0.12584039E+05                                 9.098806                            7.498636      -0.216974       1.974394                    0.996519      27.507278      76.892435       0.621658       0.406317      -1.085114      -0.110584       0.006474       0.000391       0.110774       0.015548      -0.007908       0.015783      -0.055838       0.120008      -0.053446       0.006958       0.046488             10.248272      13.989040       0.935128      -0.923607       6.417651       1.608208      10.338125           0.000001
          289              N       3.259275      10.904685      17.075671      -0.375702      46.476228 0.62654706E+03  0.15905297E+05                                10.943447                            8.179595      -0.039058       1.982993                    0.998071      30.450721      86.728770       0.602527       0.400443      -1.090469       0.094259       0.085715      -0.026834       0.130200      -0.103040       0.041005       0.044161      -0.029984       0.188368      -0.152224       0.068941       0.083283             13.345111      14.704862      -2.798146       6.833999      10.729633      -5.065792      14.600837          -0.000002
          290              N      11.513720      -0.970794      15.792455      -0.398019      44.573394 0.58285986E+03  0.14457657E+05                                10.465246                            7.736216       0.371286       2.114166                    0.998864      29.869801      82.710739       0.641281       0.385056      -1.106814       0.024051      -0.099470       0.114402       0.153494       0.030788      -0.034320       0.124246       0.108240      -0.147531      -0.172450       0.085066       0.087384             13.258137      21.137341       7.073211       3.127766      11.178473       0.154940       7.458596          -0.000003
          291              N       5.414988      11.844973      17.449519      -0.386204      43.660925 0.57573648E+03  0.14267698E+05                                10.401232                            7.743266       0.240237       2.082296                    0.997380      29.648446      82.636578       0.632878       0.390531      -1.100551      -0.130240       0.006602      -0.059105       0.143176      -0.006205      -0.100691       0.014015      -0.208067       0.090383      -0.169809       0.069066       0.100744             13.071263      10.539288       4.683089      -2.058618      18.474523      -6.979416      10.199979          -0.000003
          292              N       0.288347       2.243199      15.887743      -0.179051      34.090215 0.53847342E+03  0.13211610E+05                                 9.040632                            7.722061      -0.393507       1.914235                    0.995763      27.984586      79.337457       0.601148       0.415273      -1.076501      -0.076486      -0.085348       0.016903       0.115845      -0.037872       0.028827       0.007531       0.012376       0.091287      -0.060408       0.012376       0.048032             10.029853       9.112995       2.897373       1.538755      12.435912      -0.961001       8.540651          -0.000001
          293              N      -0.333572      11.331812      13.607175      -0.167848      33.112908 0.49380789E+03  0.11850921E+05                                 8.816453                            7.344449      -0.251080       1.964678                    0.996819      27.348070      76.568062       0.623046       0.409630      -1.080677       0.088091       0.008864       0.066797       0.110907      -0.009151      -0.030773      -0.007861      -0.079635      -0.013090      -0.057404       0.013841       0.043563              9.763460       8.833510       1.223850       3.706205      10.641333       0.066953       9.815536          -0.000001
          294              N       5.176456       7.954669      20.658513      -0.166421      36.653198 0.50944509E+03  0.12335635E+05                                 9.525694                            7.506903      -0.354285       1.928769                    0.996616      27.661418      78.075605       0.609799       0.414816      -1.076080      -0.017141       0.079478      -0.083869       0.116810       0.011442       0.000719       0.029216       0.048315      -0.081412      -0.049694       0.008452       0.041242             11.202554      11.801819       0.286612       2.134270      10.980900      -5.410834      10.824943           0.000001
          295              N      -0.766844       6.673243      22.262533      -0.386203      42.102288 0.53869898E+03  0.13080573E+05                                 9.999343                            7.405326       0.524656       2.171554                    0.999462      29.071435      79.229571       0.660772       0.381745      -1.110992      -0.144588       0.002397      -0.001085       0.144612       0.003695      -0.001030      -0.011185      -0.265328       0.255807      -0.175353       0.076223       0.099130             12.302889       9.071620       0.269698       0.281338       8.229274       6.045379      19.607774           0.000002
          296              N      -2.830464       7.306137      23.275766      -0.380959      45.421302 0.58137539E+03  0.14423527E+05                                10.665610                            7.776988       0.206729       2.061477                    0.998718      29.852865      82.894410       0.632840       0.390119      -1.102296       0.070714      -0.070417      -0.098044       0.139899       0.066210       0.084048      -0.092064      -0.013928      -0.121850      -0.167821       0.074614       0.093207             13.460157      20.846058       3.505649       6.284291       7.637526       3.024004      11.896886           0.000004
          297              N      -2.813864       6.126590      21.196892      -0.370580      43.968853 0.54588936E+03  0.13335245E+05                                10.415326                            7.531547       0.244477       2.083218                    0.998850      29.214432      80.568987       0.643450       0.389668      -1.102311       0.063854       0.044443       0.098740       0.125706      -0.041262      -0.085735      -0.076534      -0.057408      -0.195078      -0.157300       0.059987       0.097313             13.079091      20.868785      -1.971248      -5.731043       6.671273       2.381498      11.697214          -0.000000
          298              N       0.489134       4.687098      17.774452      -0.167553      35.597433 0.48370380E+03  0.11535044E+05                                 9.227415                            7.238066      -0.185703       1.984570                    0.998033      27.147055      75.474741       0.632367       0.406160      -1.084249      -0.048633       0.044386       0.094566       0.115231       0.017637       0.030304      -0.025447       0.010285      -0.097620      -0.059345       0.022178       0.037167             10.642595      11.850230       1.190942      -0.555680       7.733436       4.221733      12.344119          -0.000001
          299              N       0.600864       8.868301      26.598153      -0.167376      35.475703 0.49369491E+03  0.11829312E+05                                 9.198398                            7.300684      -0.123840       2.004304                    0.997974      27.231652      75.799272       0.631401       0.404855      -1.085518      -0.049848      -0.035168      -0.097149       0.114715      -0.019475      -0.032511      -0.011215       0.016707      -0.093982      -0.052189       0.008063       0.044126             10.585675      10.518255      -1.061034       1.333378       9.289462       5.010159      11.949307           0.000001
          300              N       7.406130       6.368271      22.299378      -0.176575      34.818421 0.51734392E+03  0.12536999E+05                                 9.090965                            7.492169      -0.225986       1.972564                    0.996482      27.464789      76.785510       0.621191       0.406881      -1.084581       0.110510       0.005644       0.001095       0.110660      -0.016051       0.008145       0.018041      -0.055205       0.120211      -0.053714       0.005604       0.048110             10.238708      13.970970      -0.932984       0.921480       6.412714       1.608504      10.332440           0.000002
          301              N       4.288780       0.535590      14.687110      -0.375702      46.476215 0.62654686E+03  0.15905291E+05                                10.943445                            8.179593      -0.039057       1.982994                    0.998071      30.450716      86.728745       0.602528       0.400443      -1.090469      -0.094259      -0.085715       0.026835       0.130199      -0.103040       0.041005       0.044161      -0.029984       0.188368      -0.152224       0.068941       0.083283             13.345107      14.704857      -2.798146       6.833997      10.729631      -5.065791      14.600834          -0.000002
          302              N      -3.965665      12.411069      15.970326      -0.398019      44.573371 0.58285951E+03  0.14457647E+05                                10.465244                            7.736214       0.371288       2.114166                    0.998864      29.869788      82.710700       0.641280       0.385056      -1.106813      -0.024051       0.099470      -0.114402       0.153494       0.030788      -0.034320       0.124246       0.108240      -0.147531      -0.172450       0.085066       0.087383             13.258134      21.137336       7.073209       3.127766      11.178470       0.154940       7.458595          -0.000003
          303              N       2.133067      -0.404698      14.313262      -0.386204      43.660943 0.57573674E+03  0.14267706E+05                                10.401235                            7.743268       0.240237       2.082296                    0.997380      29.648453      82.636605       0.632878       0.390531      -1.100551       0.130240      -0.006602       0.059105       0.143176      -0.006205      -0.100691       0.014015      -0.208067       0.090383      -0.169809       0.069066       0.100744             13.071268      10.539290       4.683091      -2.058619      18.474529      -6.979419      10.199983          -0.000003
          304              N       7.259708       9.197076      15.875038      -0.179051      34.090218 0.53847346E+03  0.13211611E+05                                 9.040633                            7.722061      -0.393508       1.914235                    0.995763      27.984588      79.337469       0.601148       0.415273      -1.076501       0.076486       0.085348      -0.016903       0.115845      -0.037872       0.028827       0.007531       0.012376       0.091287      -0.060408       0.012376       0.048032             10.029854       9.112997       2.897374       1.538755      12.435913      -0.961001       8.540651          -0.000001
          305              N       7.881627       0.108463      18.155606      -0.167848      33.112902 0.49380777E+03  0.11850917E+05                                 8.816453                            7.344449      -0.251080       1.964678                    0.996819      27.348066      76.568051       0.623046       0.409630      -1.080677      -0.088091      -0.008864      -0.066797       0.110907      -0.009151      -0.030774      -0.007861      -0.079635      -0.013090      -0.057404       0.013841       0.043563              9.763459       8.833509       1.223851       3.706203      10.641334       0.066953       9.815534          -0.000001
          306              N       2.371599       3.485606      11.104268      -0.166421      36.653206 0.50944523E+03  0.12335639E+05                                 9.525694                            7.506903      -0.354284       1.928769                    0.996616      27.661423      78.075621       0.609799       0.414816      -1.076080       0.017140      -0.079478       0.083869       0.116810       0.011442       0.000719       0.029216       0.048315      -0.081412      -0.049694       0.008452       0.041242             11.202555      11.801821       0.286612       2.134271      10.980899      -5.410834      10.824944           0.000001
          307              N       8.314899       4.767032       9.500248      -0.386203      42.102290 0.53869902E+03  0.13080574E+05                                 9.999344                            7.405327       0.524655       2.171554                    0.999462      29.071436      79.229574       0.660772       0.381745      -1.110992       0.144588      -0.002397       0.001085       0.144612       0.003695      -0.001030      -0.011185      -0.265328       0.255807      -0.175353       0.076223       0.099130             12.302889       9.071621       0.269697       0.281336       8.229273       6.045379      19.607773           0.000002
          308              N      10.378519       4.134138       8.487015      -0.380958      45.421338 0.58137586E+03  0.14423543E+05                                10.665620                            7.776995       0.206728       2.061477                    0.998718      29.852866      82.894445       0.632839       0.390120      -1.102296      -0.070714       0.070416       0.098044       0.139898       0.066210       0.084048      -0.092064      -0.013928      -0.121850      -0.167821       0.074614       0.093207             13.460170      20.846084       3.505653       6.284297       7.637532       3.024006      11.896895           0.000003
          309              N      10.361919       5.313685      10.565889      -0.370579      43.968817 0.54588890E+03  0.13335230E+05                                10.415319                            7.531542       0.244477       2.083218                    0.998850      29.214422      80.568938       0.643450       0.389668      -1.102312      -0.063854      -0.044443      -0.098739       0.125706      -0.041262      -0.085735      -0.076534      -0.057408      -0.195078      -0.157300       0.059986       0.097313             13.079081      20.868767      -1.971247      -5.731039       6.671269       2.381497      11.697206          -0.000001
          310              N       7.058921       6.753177      13.988329      -0.167553      35.597431 0.48370377E+03  0.11535043E+05                                 9.227416                            7.238067      -0.185705       1.984570                    0.998033      27.147053      75.474746       0.632367       0.406160      -1.084249       0.048633      -0.044387      -0.094566       0.115231       0.017637       0.030304      -0.025447       0.010285      -0.097620      -0.059345       0.022178       0.037167             10.642597      11.850232       1.190942      -0.555680       7.733437       4.221734      12.344122          -0.000001
          311              N       6.947191       2.571974       5.164628      -0.167376      35.475709 0.49369496E+03  0.11829314E+05                                 9.198400                            7.300686      -0.123841       2.004304                    0.997974      27.231653      75.799284       0.631401       0.404855      -1.085518       0.049848       0.035168       0.097149       0.114715      -0.019475      -0.032511      -0.011215       0.016707      -0.093982      -0.052189       0.008063       0.044126             10.585678      10.518260      -1.061033       1.333380       9.289464       5.010160      11.949311           0.000001
          312              N       0.141925       5.072004       9.463403      -0.176575      34.818425 0.51734395E+03  0.12537000E+05                                 9.090966                            7.492169      -0.225986       1.972564                    0.996482      27.464790      76.785516       0.621190       0.406881      -1.084581      -0.110510      -0.005644      -0.001094       0.110660      -0.016051       0.008145       0.018041      -0.055205       0.120211      -0.053714       0.005604       0.048110             10.238710      13.970972      -0.932983       0.921484       6.412715       1.608505      10.332444           0.000001
          313              N      10.807233      -0.614783      30.568500      -0.370736      46.262181 0.62315181E+03  0.15797169E+05                                10.910376                            8.157308       0.004045       1.997878                    0.998150      30.370495      86.432004       0.603378       0.400434      -1.090507       0.096508      -0.086994       0.027649       0.132839       0.102463      -0.041446       0.042707      -0.027915       0.186813      -0.151042       0.069784       0.081259             13.301610      14.657777       2.788257      -6.809606      10.694414      -5.046948      14.552640          -0.000001
          314              N       3.965774      13.561442       0.088936      -0.394785      44.454647 0.58093295E+03  0.14398262E+05                                10.449074                            7.724897       0.371366       2.114960                    0.998812      29.820338      82.546627       0.641551       0.385204      -1.106683       0.021213       0.100201      -0.114268       0.153451      -0.034083       0.036048       0.124309       0.108690      -0.149599      -0.174080       0.084989       0.089091             13.237200      21.103564      -7.060820      -3.122781      11.160489       0.155708       7.447545          -0.000002
          315              N      12.962938      -1.555071      30.194653      -0.384792      43.550236 0.57403059E+03  0.14214091E+05                                10.381323                            7.730088       0.247210       2.084873                    0.997379      29.610571      82.483302       0.633661       0.390360      -1.100732      -0.130378      -0.008120       0.059633       0.143599       0.006840       0.100684       0.012532      -0.205048       0.092538      -0.168740       0.069841       0.098899             13.043756      10.516683      -4.670619       2.052999      18.434019      -6.963481      10.180568          -0.000001
          316              N       7.836375      10.347449      -0.006353      -0.178783      34.074725 0.53814691E+03  0.13200345E+05                                 9.033235                            7.715996      -0.389130       1.915477                    0.995670      27.976577      79.280409       0.601876       0.414872      -1.076863      -0.077154       0.085487      -0.016750       0.116367       0.038621      -0.029479       0.006746       0.013124       0.092405      -0.061206       0.011867       0.049339             10.021018       9.105768      -2.894191      -1.537135      12.424360      -0.959267       8.532926          -0.000001
          317              N       7.214384       1.258836       2.274215      -0.166540      33.071884 0.49312254E+03  0.11829759E+05                                 8.808237                            7.338837      -0.258287       1.962825                    0.996881      27.321946      76.466891       0.623382       0.409573      -1.080770       0.089438      -0.009421      -0.067441       0.112411       0.008491       0.029671      -0.006405      -0.082905      -0.016016      -0.057221       0.011952       0.045269              9.753496       8.824875      -1.221140      -3.701676      10.629636       0.065572       9.805979          -0.000001
          318              N      -2.371564       2.335233      26.985659      -0.166973      36.748396 0.51095578E+03  0.12383309E+05                                 9.546847                            7.521506      -0.356036       1.927743                    0.996491      27.707285      78.280011       0.608689       0.415200      -1.075663      -0.019284      -0.078662       0.084173       0.116811      -0.010729      -0.001027       0.029946       0.049957      -0.086541      -0.051358       0.008865       0.042494             11.230477      11.822362      -0.285129      -2.138927      11.013045      -5.431526      10.856025           0.000001
          319              N       6.781145       3.616659      25.381638      -0.386099      42.091193 0.53858096E+03  0.13076720E+05                                 9.997200                            7.404166       0.521716       2.170397                    0.999447      29.065824      79.205935       0.660885       0.381709      -1.111041      -0.144965      -0.000101       0.004510       0.145036      -0.004434      -0.000632      -0.010770      -0.264454       0.256453      -0.175046       0.076574       0.098471             12.299791       9.069140      -0.268653      -0.279580       8.227586       6.043867      19.602647           0.000004
          320              N       4.717519       2.983765      24.368406      -0.386896      45.701860 0.58562973E+03  0.14555939E+05                                10.706959                            7.804118       0.194692       2.056848                    0.998650      29.961289      83.279036       0.631878       0.389992      -1.102359       0.069645       0.068131       0.093931       0.135334      -0.066242      -0.084286      -0.091697      -0.018432      -0.120899      -0.167702       0.073343       0.094359             13.516232      20.934261      -3.521603      -6.313584       7.666321       3.038323      11.948114           0.000004
          321              N       4.734130       4.163312      26.447280      -0.370074      43.989113 0.54614578E+03  0.13343127E+05                                10.418728                            7.533476       0.287262       2.096631                    0.999016      29.219001      80.587494       0.643345       0.389685      -1.102295       0.064456      -0.045212      -0.099183       0.126633       0.038770       0.088081      -0.076700      -0.057364      -0.193132      -0.158059       0.060635       0.097423             13.084136      20.876692       1.973095       5.735673       6.673383       2.383045      11.702334           0.000001
          322              N       8.037141       5.602804      29.869719      -0.168052      35.654998 0.48466319E+03  0.11564273E+05                                 9.237679                            7.245459      -0.191654       1.982182                    0.998030      27.177965      75.594751       0.631982       0.406184      -1.084175      -0.048947      -0.044286      -0.094512       0.115281      -0.018236      -0.028004      -0.024158       0.010302      -0.099005      -0.057432       0.020356       0.037076             10.655150      11.861992      -1.191416       0.558096       7.742743       4.228351      12.360716          -0.000000
          323              N       8.148833       1.421601      21.046019      -0.168576      35.482343 0.49383222E+03  0.11833745E+05                                 9.199930                            7.302072      -0.166355       1.990844                    0.997941      27.239717      75.832079       0.631276       0.404897      -1.085461      -0.050302       0.032514       0.096368       0.113465       0.018196       0.030883      -0.012337       0.015838      -0.088708      -0.050272       0.009009       0.041262             10.587471      10.519984       1.059449      -1.335668       9.290496       5.010686      11.951933           0.000000
          324              N      -0.141879       3.921631      25.344793      -0.179691      34.904305 0.51895632E+03  0.12584045E+05                                 9.098808                            7.498638      -0.216974       1.974394                    0.996519      27.507284      76.892459       0.621658       0.406317      -1.085114       0.110584      -0.006474      -0.000392       0.110774       0.015548      -0.007908       0.015783      -0.055838       0.120008      -0.053446       0.006958       0.046488             10.248275      13.989043       0.935129      -0.923606       6.417652       1.608209      10.338128           0.000002

******************************************************
Auxiliary information for the entire system
The total spin magnetic moment of the unit cell is   0.000001
The total net atomic charge of the unit cell is   0.000004
Accuracy of reproducing the electrostatic potential in the unit cell:
  The inner radius (bohr) =    5.0000
  The outer radius (bohr) =   12.0000
  Valid grid points have density less than (e/(bohr^3)) =    0.0001
  The number of valid grid points were=       265316
  The rms potential error without charges in kcal/mol is=      8.68487
  The rms potential error with partial charges in kcal/mol is=      1.15437
  The RRMSE value at monopole order=      0.13292
  The rms potential error with partial charges and cloud penetration in kcal/mol is=      1.12532
  The RRMSE value at monopole order with cloud penetration is=      0.12957
  The rms potential error with partial charges and atomic dipoles in kcal/mol is=      0.52356
  The RRMSE value at dipole order=      0.06028
  The rms potential error with partial charges, atomic dipoles and cloud penetration in kcal/mol is=      0.50719
  The RRMSE value at dipole order with cloud penetration=      0.05840

******************************************************
The electron densities and ab initio electrostatic potential were computed in VASP using the PBE functional and
projector augmented wave method. See the main text of the journal article for a description of computational details.
The atomic charges, dipoles, and quadrupoles were computed with the DDEC6 method as described in
(a) T. A. Manz and N. Gabaldon Limas, RSC Adv. 6 (2016) 47771-47801 DOI: 10.1039/c6ra04656h
(b) N. Gabaldon Limas and T. A. Manz, RSC Adv. 8 (2018) 2678-2707 DOI: 10.1039/c7ra11829e.
For each atom in the material, the electron cloud parameters were fit to the spherically averaged atom-in-material
electron density using radial positions for which this density was between 10^-4 and 10^-2 electrons per cubic bohr.
The polarizabilities, dispersion coefficients, and quantum Drude oscillator (QDO) parameters were fit using the MCLF method.
The magnetic structure of the system was optimized in VASP from the default ferromagnetic initial guess using spin polarization.
The atomic spin moments (ASMs) were computed on this optimized magnetic structure using the DDEC6 partition as inputs
to the method of T. A. Manz and D. S. Sholl, J. Chem. Theory Comput. 7 (2011) 4146-4164 DOI: 10.1021/ct200539n.
The RMSE and RRMSE were computed using a uniform grid with Ewald summation.
