# Supplementary material for: A collection of forcefield precursors for metal–organic frameworks
Source: RSC Adv. 2019 Nov 13;9(63):36492–507. doi: 10.1039/c9ra07327b (PMC9075174; doi:10.1039/c9ra07327b)
Supplement: RA-009-C9RA07327B-s4754 [file RA-009-C9RA07327B-s4754.xyz]

  124
jmolscript: load "" {1 1 1} spacegroup "x,y,z" unitcell [{     11.832600     0.000000     0.000000 }, {      2.284439    11.609985     0.000000 }, {      4.764295     3.918201    15.243173 }]
Mn    11.519661     7.369399     0.672834     0.933150
Mn     7.044411     3.688912     6.948753     0.933639
Mn     7.361673     8.158787    14.570339     0.933279
Mn    11.836923    11.839274     8.294420     0.933293
H     11.022283    10.514783     4.162911     0.117031
H      5.909507     2.082738     0.582289     0.276993
H      9.241250    11.580168     0.728624     0.125854
H      5.861373     3.785044     2.629447     0.118521
H      5.400339     4.131836     1.173724     0.122437
H      7.231633     2.593977     3.768112     0.129560
H      8.267011     3.389040     0.149383     0.127495
H      6.893852     6.072442     2.702615     0.127999
H     14.804878     8.686047    15.002331     0.087550
H      8.727582     7.356700     2.274281     0.083847
H      4.054228     4.784190     3.458676     0.117040
H     13.314725     8.172858     7.039297     0.276993
H      3.352738     6.737401     6.892963     0.125853
H     11.653738     8.548739     4.992139     0.118534
H     11.402479     9.068052     6.447862     0.122439
H     12.557850     6.974307     3.853474     0.129580
H     11.577852     6.111907     7.472203     0.127510
H      9.210040     7.977297     4.918972     0.128016
H      9.882574     4.637899     7.862429     0.087556
H      7.595919     6.426009     5.347305     0.083858
H      7.859051     5.013403    11.080262     0.117034
H     12.971827    13.445448    14.660884     0.276993
H      9.640084     3.948018    14.514549     0.125856
H     13.019961    11.743142    12.613726     0.118527
H     13.480995    11.396350    14.069449     0.122441
H     11.649701    12.934209    11.475061     0.129573
H     10.614323    12.139146    15.093790     0.127493
H     11.987482     9.455744    12.540558     0.128002
H      4.076456     6.842139     0.240842     0.087547
H     10.153752     8.171486    12.968892     0.083848
H     14.827106    10.743996    11.784497     0.117037
H      5.566609     7.355328     8.203876     0.276984
H     15.528596     8.790785     8.350210     0.125844
H      7.227596     6.979447    10.251034     0.118532
H      7.478855     6.460134     8.795311     0.122423
H      6.323484     8.553879    11.389699     0.129573
H      7.303482     9.416279     7.770970     0.127497
H      9.671294     7.550889    10.324201     0.128011
H      8.998760    10.890287     7.380744     0.087550
H     11.285415     9.102177     9.895868     0.083857
C     10.285498    12.380580     4.185775    -0.011626
C      6.937998     1.443591     2.106607     0.266352
C     10.187428    10.848025     2.338303    -0.001948
C     10.571867    11.148622     3.652264    -0.181353
C     10.710173    12.729837     5.589672     0.612365
C     10.539927     9.536161     1.746868     0.554994
C      7.360395     4.562432     1.498404     0.176868
C      9.510513    11.791881     1.592912    -0.239545
C      6.118868     3.739906     1.695041    -0.107023
C      7.370227     1.744566     3.417519    -0.236146
C      8.335530     4.192751     0.611251    -0.199615
C      7.536978     5.760575     2.108131    -0.209071
C      9.421746     5.019892     0.405468     0.086680
C      8.665090     6.528753     1.858143     0.093527
C      2.365779     5.867329     3.435811    -0.011542
C     13.743283     7.040321     5.514980     0.266343
C      3.888436     5.667675     5.283284    -0.001957
C      3.519273     5.348502     3.969322    -0.181361
C      1.941105     5.518073     2.031915     0.612312
C      5.107564     5.068535     5.874719     0.555005
C     10.601570     7.228004     6.123183     0.176880
C      3.093024     6.514078     6.028675    -0.239555
C     11.648314     8.287374     5.926546    -0.107023
C     13.364523     6.674331     4.204067    -0.236142
C     10.776033     6.199843     7.010335    -0.199600
C      9.391876     7.286061     5.513456    -0.209035
C      9.754745     5.293754     7.216118     0.086696
C      8.420354     6.327480     5.763444     0.093556
C      8.595836     3.147606    11.057398    -0.011618
C     11.943336    14.084595    13.136566     0.266350
C      8.693906     4.680161    12.904870    -0.001948
C      8.309467     4.379564    11.590909    -0.181352
C      8.171161     2.798349     9.653501     0.612365
C      8.341407     5.992025    13.496305     0.554997
C     11.520939    10.965754    13.744769     0.176869
C      9.370821     3.736305    13.650261    -0.239542
C     12.762466    11.788280    13.548132    -0.107022
C     11.511107    13.783620    11.825654    -0.236130
C     10.545804    11.335435    14.631922    -0.199614
C     11.344356     9.767611    13.135042    -0.209060
C      9.459588    10.508294    14.837705     0.086682
C     10.216244     8.999433    13.385030     0.093531
C     16.515555     9.660857    11.807362    -0.011553
C      5.138051     8.487865     9.728193     0.266347
C     14.992898     9.860511     9.959889    -0.001957
C     15.362061    10.179684    11.273851    -0.181366
C     16.940229    10.010113    13.211258     0.612314
C     13.773770    10.459651     9.368454     0.554999
C      8.279764     8.300182     9.119990     0.176876
C     15.788310     9.014108     9.214498    -0.239572
C      7.233020     7.240812     9.316627    -0.107026
C      5.516811     8.853855    11.039106    -0.236156
C      8.105301     9.328343     8.232838    -0.199612
C      9.489458     8.242125     9.729717    -0.209053
C      9.126589    10.234432     8.027055     0.086674
C     10.460980     9.200706     9.479729     0.093545
N      9.642977     6.161335     1.074644    -0.226990
N      6.259760     2.351327     1.320059    -0.362278
N      8.592066     5.297056     6.546943    -0.227059
N     12.983568     7.881049     6.301528    -0.362278
N      9.238357     9.366851    14.168529    -0.227010
N     12.621574    13.176859    13.923114    -0.362276
N     10.289268    10.231130     8.696230    -0.227010
N      5.897766     7.647137     8.941645    -0.362287
O     11.155514     8.674214     2.449578    -0.563921
O     10.244497     9.287358     0.535035    -0.567651
O     11.248033    11.800073     6.263420    -0.554288
O      8.280323     2.290627     5.989043    -0.580009
O      5.834448     4.298119     5.172009    -0.563917
O      5.408723     5.310372     7.086551    -0.567652
O      2.749536     4.810829     1.358167    -0.554320
O     12.653029     5.886781     1.632544    -0.579956
O      7.725820     6.853972    12.793595    -0.563918
O      8.636837     6.240828    14.708138    -0.567654
O      7.633301     3.728113     8.979753    -0.554347
O     10.601011    13.237559     9.254130    -0.579971
O     13.046886    11.230067    10.071164    -0.563917
O     13.472611    10.217814     8.156622    -0.567666
O     16.131798    10.717357    13.885006    -0.554303
O      6.228305     9.641405    13.610629    -0.579974

The following XYZ coordinates are in angstroms. Other properties are in atomic units.
The sperically averaged electron density of each atom fit to a function of the form exp(a - br)
eigen_1, eigen_2 and eigen_3 are the three eigenvalues of traceless quadrupole moment tensor
  atom number  atomic symbol              X              Y              Z     net charge C6 coefficient C8 coefficient C10 coefficient fluctuating dipole atomic polarizability isotropic forcefield polarizability              a              b squared Pearson coefficient          <r^3>          <r^4>         wp_QDO          m_QDO          q_QDO       dipole_x       dipole_y       dipole_z         dipole            Qxy            Qxz            Qyz     Q(x^2-y^2)  Q(3z^2 - R^2)        eigen_1        eigen_2        eigen_3 static polarizability      alpha(xx)      alpha(xy)      alpha(xz)      alpha(yy)      alpha(yz)      alpha(zz) atomic spin moment
            1             Mn      11.519661       7.369399       0.672834       0.933150     166.188733 0.40278560E+04  0.15455673E+06                                23.572355                           19.976871       0.254767       1.848312                    0.999939      56.405708     166.634831       0.429615       0.371546      -1.170441       0.065258       0.020146      -0.011241       0.069216       0.015991       0.027194      -0.029036      -0.039450       0.035238      -0.052288       0.009402       0.042887             27.367284      27.667669      -7.079252      -1.599606      27.547688       6.097553      26.886494           4.753917
            2             Mn       7.044411       3.688912       6.948753       0.933639     166.107200 0.40254096E+04  0.15443639E+06                                23.562886                           19.969239       0.255708       1.848650                    0.999939      56.395576     166.580025       0.429756       0.371488      -1.170510      -0.032476      -0.060293       0.011285       0.069407       0.007624      -0.023367       0.032251       0.048661       0.034720      -0.052406       0.009563       0.042843             27.355835      24.859500      -6.525156       5.670943      30.332133      -2.744683      26.875872           4.754388
            3             Mn       7.361673       8.158787      14.570339       0.933279     166.166750 0.40271909E+04  0.15452408E+06                                23.569850                           19.974835       0.255016       1.848403                    0.999939      56.402850     166.619878       0.429652       0.371531      -1.170459      -0.065313      -0.020168       0.011257       0.069277       0.016076       0.027166      -0.029059      -0.039395       0.035079      -0.052311       0.009452       0.042860             27.364291      27.664746      -7.078405      -1.599213      27.544610       6.096584      26.883516           4.754019
            4             Mn      11.836923      11.839274       8.294420       0.933293     166.163906 0.40271275E+04  0.15452077E+06                                23.569383                           19.974524       0.255069       1.848415                    0.999939      56.402891     166.618610       0.429661       0.371526      -1.170465       0.032397       0.060177      -0.011240       0.069261       0.007419      -0.023298       0.032295       0.048627       0.035184      -0.052346       0.009439       0.042907             27.363613      24.866723      -6.527447       5.673023      30.340785      -2.746011      26.883331           4.754020
            5              H      11.022283      10.514783       4.162911       0.117031       1.137316 0.80775453E+01  0.79754036E+02                                 1.805804                            1.662002      -1.363472       2.224946                    0.994706       3.722096      10.563530       0.483746       1.282375      -0.706222       0.022469      -0.022159       0.019451       0.037071      -0.006704       0.006724      -0.004345       0.001579      -0.005448      -0.007165      -0.004997       0.012162              1.896022       1.529993      -0.369252       0.283606       2.232622      -0.377421       1.925451          -0.000218
            6              H       5.909507       2.082738       0.582289       0.276993       0.633160 0.39952838E+01  0.33441113E+02                                 1.287382                            1.221368      -1.010544       2.477507                    0.999972       2.750175       7.444586       0.522632       1.400157      -0.683452      -0.014641      -0.012057      -0.027364       0.033294      -0.007751       0.010279       0.006596      -0.038130       0.009914      -0.026607       0.006236       0.020371              1.331453       1.224076       0.049479       0.323783       1.270789       0.118558       1.499493          -0.000098
            7              H       9.241250      11.580168       0.728624       0.125854       1.105254 0.79570255E+01  0.78017353E+02                                 1.766140                            1.647900      -1.050640       2.387036                    0.997046       3.494353       9.779051       0.488116       1.279801      -0.708859      -0.008004      -0.007328      -0.032059       0.033846      -0.003055       0.007282      -0.000417      -0.004496       0.026316      -0.010413      -0.001425       0.011838              1.827605       1.497069       0.014200       0.387718       1.775874       0.255824       2.209871           0.000123
            8              H       5.861373       3.785044       2.629447       0.118521       1.027854 0.75347971E+01  0.73693860E+02                                 1.758445                            1.656586      -1.027288       2.387478                    0.996152       3.698496      10.720658       0.458520       1.365802      -0.689699      -0.009852      -0.006586       0.032244       0.034353       0.005510      -0.005366      -0.002185      -0.007796      -0.004130      -0.008470      -0.000936       0.009406              1.827791       1.606460      -0.110276      -0.262887       1.584483       0.031122       2.292429          -0.000110
            9              H       5.400339       4.131836       1.173724       0.122437       0.984897 0.69770804E+01  0.67320773E+02                                 1.741506                            1.616987      -1.196440       2.307905                    0.994005       3.792325      11.122739       0.451711       1.405304      -0.680924      -0.027266       0.007234      -0.016680       0.032772      -0.001863       0.005596       0.002273      -0.006188      -0.014872      -0.009363       0.003195       0.006168              1.839475       2.034362      -0.345802       0.425220       1.695836      -0.275261       1.788229          -0.000268
           10              H       7.231633       2.593977       3.768112       0.129560       1.039532 0.74807729E+01  0.73286052E+02                                 1.776143                            1.657786      -1.388085       2.225643                    0.993280       3.815106      11.193048       0.453826       1.377659      -0.685843      -0.003974       0.032535       0.014619       0.035889      -0.002177       0.005541       0.003638      -0.017217      -0.008813      -0.011657       0.000600       0.011057              1.854099       1.419574      -0.246852       0.043734       2.386681       0.212293       1.756042          -0.000530
           11              H       8.267011       3.389040       0.149383       0.127495       1.084811 0.81137204E+01  0.78676499E+02                                 1.644071                            1.591597      -0.924708       2.439689                    0.999364       3.226245       8.522633       0.539515       1.170786      -0.736477       0.002556      -0.030633      -0.017374       0.035310      -0.003772      -0.008030       0.014072      -0.007653      -0.000661      -0.013982      -0.005042       0.019024              1.650692       1.416364       0.178451      -0.011442       2.038270       0.242633       1.497442           0.000182
           12              H       6.893852       6.072442       2.702615       0.127999       1.082254 0.80321923E+01  0.78620817E+02                                 1.722256                            1.645909      -0.874802       2.472792                    0.999123       3.346858       9.235423       0.494759       1.264763      -0.713840      -0.024535       0.008672       0.022203       0.034207       0.003714      -0.009844       0.010828      -0.002927      -0.022605      -0.018846       0.006921       0.011925              1.749505       1.866743      -0.074860      -0.398454       1.496887       0.178904       1.884884           0.000200
           13              H      14.804878       8.686047      15.002331       0.087550       1.247273 0.90876499E+01  0.91344636E+02                                 1.862040                            1.723066      -0.900311       2.440986                    0.998676       3.503777       9.660306       0.497383       1.225134      -0.722660       0.027212      -0.015885      -0.034379       0.046634       0.001644      -0.010004       0.016407      -0.003089       0.001282      -0.019616       0.000539       0.019076              1.929724       2.215585      -0.078038      -0.643794       1.517324       0.108605       2.056263           0.000680
           14              H       8.727582       7.356700       2.274281       0.083847       1.237546 0.90718624E+01  0.91429088E+02                                 1.867686                            1.732644      -0.991669       2.395146                    0.997525       3.597683      10.033438       0.489739       1.240948      -0.718118      -0.000281       0.040965       0.018902       0.045116      -0.002970      -0.011446       0.012895      -0.009173      -0.023504      -0.019335       0.000033       0.019302              1.936855       1.556478       0.287002       0.096648       2.439333       0.450220       1.814755           0.000210
           15              H       4.054228       4.784190       3.458676       0.117040       1.137260 0.80770360E+01  0.79747591E+02                                 1.805732                            1.661941      -1.363437       2.224973                    0.994706       3.721964      10.562993       0.483760       1.282361      -0.706225       0.017406      -0.026321      -0.019456       0.037071      -0.005907      -0.002962       0.007432      -0.006538      -0.005459      -0.007165      -0.004994       0.012159              1.895944       2.066448      -0.474799      -0.315551       1.696014       0.351117       1.925369          -0.000219
           16              H      13.314725       8.172858       7.039297       0.276993       0.633163 0.39953013E+01  0.33441299E+02                                 1.287386                            1.221371      -1.010550       2.477504                    0.999972       2.750181       7.444608       0.522632       1.400157      -0.683452       0.014659       0.012039       0.027362       0.033295      -0.014396       0.008457       0.008813       0.029416       0.009915      -0.026608       0.006236       0.020372              1.331457       1.287796       0.036944       0.178843       1.207073       0.294805       1.499503          -0.000098
           17              H       3.352738       6.737401       6.892963       0.125853       1.105242 0.79568772E+01  0.78015151E+02                                 1.766092                            1.647857      -1.050568       2.387070                    0.997046       3.494283       9.778651       0.488137       1.279758      -0.708869       0.008738       0.006442       0.032060       0.033848      -0.003686       0.001001       0.007224       0.001853       0.026315      -0.010420      -0.001416       0.011836              1.827554       1.770807      -0.039667       0.325854       1.502042       0.331023       2.209814           0.000122
           18              H      11.653738       8.548739       4.992139       0.118534       1.027837 0.75346499E+01  0.73692282E+02                                 1.758449                            1.656587      -1.027400       2.387434                    0.996152       3.698478      10.720701       0.458512       1.365831      -0.689693       0.008369       0.008397      -0.032245       0.034355       0.003625      -0.003184      -0.004840       0.011387      -0.004151      -0.008466      -0.000943       0.009410              1.827795       1.543520      -0.097892      -0.020213       1.647420      -0.263956       2.292445          -0.000109
           19              H      11.402479       9.068052       6.447862       0.122439       0.984881 0.69769395E+01  0.67319013E+02                                 1.741482                            1.616967      -1.196394       2.307928                    0.994005       3.792270      11.122513       0.451715       1.405298      -0.680925      -0.001830       0.028153       0.016676       0.032772      -0.002896       0.003310       0.005051       0.004312      -0.014879      -0.009363       0.003196       0.006167              1.839447       1.577419      -0.255888      -0.187982       2.152715       0.470352       1.788207          -0.000268
           20              H      12.557850       6.974307       3.853474       0.129580       1.039396 0.74796069E+01  0.73272249E+02                                 1.776049                            1.657705      -1.388029       2.225696                    0.993282       3.814863      11.192390       0.453815       1.377739      -0.685828      -0.031154       0.010185      -0.014628       0.035893      -0.005271       0.004637       0.004729       0.014287      -0.008816      -0.011650       0.000594       0.011056              1.853995       2.256967      -0.411612       0.216726       1.549068       0.001925       1.755949          -0.000528
           21              H      11.577852       6.111907       7.472203       0.127510       1.084743 0.81130327E+01  0.78667887E+02                                 1.643977                            1.591510      -0.924678       2.439712                    0.999365       3.226111       8.522076       0.539542       1.170757      -0.736484       0.029565      -0.008421       0.017375       0.035311      -0.004943       0.012259      -0.010595       0.004223      -0.000655      -0.013982      -0.005045       0.019026              1.650597       2.082563       0.047333       0.235843       1.371865      -0.058065       1.497363           0.000179
           22              H       9.210040       7.977297       4.918972       0.128016       1.082173 0.80314462E+01  0.78611937E+02                                 1.722202                            1.645858      -0.874856       2.472793                    0.999123       3.346699       9.234987       0.494754       1.264801      -0.713833      -0.003771       0.025750      -0.022211       0.034214       0.002879       0.008725      -0.011748       0.005519      -0.022608      -0.018846       0.006918       0.011928              1.749449       1.482263       0.000780       0.098608       1.881258      -0.425482       1.884825           0.000200
           23              H       9.882574       4.637899       7.862429       0.087556       1.247254 0.90874288E+01  0.91341353E+02                                 1.861976                            1.723011      -0.900254       2.441013                    0.998676       3.503705       9.659877       0.497409       1.225085      -0.722671       0.010339      -0.029765       0.034384       0.046638       0.000934       0.014167      -0.012985       0.004108       0.001288      -0.019615       0.000535       0.019080              1.929656       1.513735       0.060042      -0.017727       2.219039      -0.652618       2.056194           0.000678
           24              H       7.595919       6.426009       5.347305       0.083858       1.237473 0.90711948E+01  0.91420713E+02                                 1.867625                            1.732591      -0.991564       2.395210                    0.997526       3.597519      10.032903       0.489742       1.240963      -0.718116      -0.040142       0.008191      -0.018912       0.045123      -0.004490       0.010445      -0.013720       0.006243      -0.023507      -0.019335       0.000030       0.019305              1.936788       2.515058       0.098356       0.460390       1.480605       0.007909       1.814701           0.000209
           25              H       7.859051       5.013403      11.080262       0.117034       1.137307 0.80774393E+01  0.79752493E+02                                 1.805770                            1.661973      -1.363447       2.224960                    0.994706       3.722054      10.563277       0.483760       1.282347      -0.706228      -0.022467       0.022160      -0.019452       0.037070      -0.006704       0.006724      -0.004342       0.001576      -0.005442      -0.007166      -0.004994       0.012161              1.895986       1.529968      -0.369245       0.283599       2.232579      -0.377414       1.925412          -0.000220
           26              H      12.971827      13.445448      14.660884       0.276993       0.633167 0.39953400E+01  0.33441688E+02                                 1.287389                            1.221374      -1.010547       2.477503                    0.999972       2.750194       7.444639       0.522633       1.400150      -0.683453       0.014641       0.012056       0.027362       0.033293      -0.007751       0.010278       0.006596      -0.038131       0.009913      -0.026607       0.006235       0.020372              1.331460       1.224082       0.049481       0.323786       1.270794       0.118560       1.499502          -0.000099
           27              H       9.640084       3.948018      14.514549       0.125856       1.105241 0.79569057E+01  0.78015879E+02                                 1.766127                            1.647889      -1.050609       2.387053                    0.997046       3.494321       9.778941       0.488118       1.279802      -0.708859       0.008005       0.007328       0.032059       0.033847      -0.003055       0.007282      -0.000416      -0.004498       0.026315      -0.010414      -0.001423       0.011837              1.827590       1.497059       0.014200       0.387715       1.775859       0.255821       2.209854           0.000126
           28              H      13.019961      11.743142      12.613726       0.118527       1.027847 0.75347304E+01  0.73693153E+02                                 1.758448                            1.656587      -1.027342       2.387456                    0.996152       3.698491      10.720691       0.458516       1.365815      -0.689696       0.009854       0.006586      -0.032244       0.034353       0.005510      -0.005365      -0.002187      -0.007795      -0.004141      -0.008468      -0.000939       0.009407              1.827794       1.606461      -0.110276      -0.262892       1.584482       0.031126       2.292437          -0.000109
           29              H      13.480995      11.396350      14.069449       0.122441       0.984870 0.69768405E+01  0.67317874E+02                                 1.741476                            1.616961      -1.196413       2.307923                    0.994005       3.792254      11.122480       0.451714       1.405308      -0.680924       0.027269      -0.007233       0.016678       0.032773      -0.001863       0.005596       0.002273      -0.006188      -0.014874      -0.009364       0.003196       0.006168              1.839441       2.034321      -0.345791       0.425208       1.695804      -0.275252       1.788198          -0.000268
           30              H      11.649701      12.934209      11.475061       0.129573       1.039431 0.74798905E+01  0.73275545E+02                                 1.776068                            1.657720      -1.388015       2.225695                    0.993281       3.814914      11.192491       0.453820       1.377712      -0.685833       0.003976      -0.032537      -0.014624       0.035893      -0.002174       0.005540       0.003639      -0.017217      -0.008808      -0.011656       0.000599       0.011056              1.854017       1.419522      -0.246835       0.043729       2.386564       0.212283       1.755966          -0.000528
           31              H      10.614323      12.139146      15.093790       0.127493       1.084830 0.81139082E+01  0.78678900E+02                                 1.644102                            1.591626      -0.924722       2.439682                    0.999364       3.226271       8.522777       0.539504       1.170801      -0.736473      -0.002556       0.030633       0.017374       0.035309      -0.003772      -0.008029       0.014072      -0.007653      -0.000660      -0.013982      -0.005042       0.019024              1.650724       1.416389       0.178457      -0.011442       2.038314       0.242641       1.497468           0.000183
           32              H      11.987482       9.455744      12.540558       0.128002       1.082226 0.80319398E+01  0.78617843E+02                                 1.722242                            1.645895      -0.874831       2.472789                    0.999123       3.346808       9.235300       0.494755       1.264780      -0.713837       0.024537      -0.008671      -0.022206       0.034210       0.003712      -0.009843       0.010828      -0.002925      -0.022607      -0.018846       0.006920       0.011926              1.749490       1.866728      -0.074861      -0.398452       1.496874       0.178903       1.884869           0.000206
           33              H       4.076456       6.842139       0.240842       0.087547       1.247307 0.90879781E+01  0.91349115E+02                                 1.862105                            1.723122      -0.900313       2.440985                    0.998676       3.503843       9.660673       0.497362       1.225170      -0.722652      -0.027212       0.015887       0.034379       0.046635       0.001646      -0.010004       0.016407      -0.003089       0.001287      -0.019617       0.000540       0.019077              1.929795       2.215674      -0.078041      -0.643831       1.517372       0.108610       2.056340           0.000680
           34              H      10.153752       8.171486      12.968892       0.083848       1.237525 0.90716710E+01  0.91426641E+02                                 1.867665                            1.732626      -0.991635       2.395165                    0.997525       3.597636      10.033266       0.489742       1.240948      -0.718119       0.000282      -0.040965      -0.018905       0.045118      -0.002971      -0.011445       0.012895      -0.009174      -0.023504      -0.019334       0.000032       0.019302              1.936832       1.556461       0.286994       0.096647       2.439300       0.450213       1.814736           0.000214
           35              H      14.827106      10.743996      11.784497       0.117037       1.137287 0.80772881E+01  0.79750801E+02                                 1.805766                            1.661971      -1.363494       2.224944                    0.994705       3.722044      10.563310       0.483753       1.282368      -0.706223      -0.017406       0.026322       0.019454       0.037071      -0.005905      -0.002965       0.007433      -0.006541      -0.005459      -0.007163      -0.004997       0.012160              1.895981       2.066489      -0.474809      -0.315556       1.696043       0.351125       1.925410          -0.000218
           36              H       5.566609       7.355328       8.203876       0.276984       0.633177 0.39954138E+01  0.33442406E+02                                 1.287394                            1.221379      -1.010511       2.477516                    0.999972       2.750207       7.444646       0.522637       1.400136      -0.683456      -0.014661      -0.012039      -0.027365       0.033297      -0.014395       0.008459       0.008818       0.029415       0.009917      -0.026611       0.006240       0.020371              1.331465       1.287806       0.036942       0.178842       1.207080       0.294805       1.499508          -0.000100
           37              H      15.528596       8.790785       8.350210       0.125844       1.105327 0.79576740E+01  0.78025255E+02                                 1.766208                            1.647960      -1.050668       2.387012                    0.997045       3.494489       9.779510       0.488111       1.279789      -0.708861      -0.008737      -0.006438      -0.032058       0.033845      -0.003684       0.000999       0.007227       0.001850       0.026314      -0.010419      -0.001419       0.011838              1.827679       1.770935      -0.039677       0.325885       1.502135       0.331052       2.209967           0.000124
           38              H       7.227596       6.979447      10.251034       0.118532       1.027849 0.75347605E+01  0.73693647E+02                                 1.758462                            1.656600      -1.027416       2.387425                    0.996152       3.698511      10.720824       0.458510       1.365831      -0.689693      -0.008368      -0.008393       0.032247       0.034356       0.003624      -0.003183      -0.004841       0.011387      -0.004146      -0.008466      -0.000942       0.009408              1.827809       1.543535      -0.097894      -0.020215       1.647434      -0.263954       2.292460          -0.000109
           39              H       7.478855       6.460134       8.795311       0.122423       0.984965 0.69776607E+01  0.67327567E+02                                 1.741559                            1.617032      -1.196381       2.307915                    0.994005       3.792455      11.123109       0.451715       1.405266      -0.680931       0.001832      -0.028148      -0.016674       0.032767      -0.002898       0.003310       0.005050       0.004314      -0.014875      -0.009362       0.003194       0.006168              1.839532       1.577488      -0.255910      -0.187998       2.152824       0.470384       1.788284          -0.000270
           40              H       6.323484       8.553879      11.389699       0.129573       1.039443 0.74800123E+01  0.73277113E+02                                 1.776088                            1.657738      -1.388055       2.225675                    0.993281       3.814960      11.192693       0.453815       1.377720      -0.685832       0.031154      -0.010183       0.014626       0.035891      -0.005274       0.004637       0.004731       0.014287      -0.008814      -0.011653       0.000596       0.011057              1.854039       2.257026      -0.411627       0.216733       1.549100       0.001925       1.755989          -0.000528
           41              H       7.303482       9.416279       7.770970       0.127497       1.084826 0.81138342E+01  0.78677683E+02                                 1.644066                            1.591592      -0.924765       2.439661                    0.999364       3.226259       8.522605       0.539526       1.170761      -0.736482      -0.029565       0.008423      -0.017371       0.035310      -0.004942       0.012257      -0.010596       0.004223      -0.000658      -0.013982      -0.005043       0.019025              1.650687       2.082691       0.047338       0.235861       1.371932      -0.058070       1.497439           0.000180
           42              H       9.671294       7.550889      10.324201       0.128011       1.082214 0.80318278E+01  0.78616484E+02                                 1.722230                            1.645884      -0.874862       2.472779                    0.999123       3.346777       9.235203       0.494756       1.264781      -0.713837       0.003771      -0.025746       0.022211       0.034211       0.002880       0.008725      -0.011748       0.005522      -0.022607      -0.018846       0.006919       0.011927              1.749477       1.482288       0.000781       0.098611       1.881288      -0.425490       1.884856           0.000204
           43              H       8.998760      10.890287       7.380744       0.087550       1.247266 0.90875026E+01  0.91341508E+02                                 1.861913                            1.722958      -0.900324       2.440966                    0.998676       3.503717       9.659612       0.497446       1.225001      -0.722689      -0.010334       0.029762      -0.034379       0.046632       0.000933       0.014167      -0.012984       0.004109       0.001276      -0.019615       0.000536       0.019078              1.929587       1.513692       0.060042      -0.017728       2.218952      -0.652579       2.056117           0.000678
           44              H      11.285415       9.102177       9.895868       0.083857       1.237488 0.90713367E+01  0.91422517E+02                                 1.867639                            1.732603      -0.991638       2.395174                    0.997525       3.597563      10.033052       0.489741       1.240960      -0.718116       0.040142      -0.008185       0.018909       0.045121      -0.004488       0.010444      -0.013720       0.006242      -0.023506      -0.019335       0.000032       0.019304              1.936804       2.515087       0.098361       0.460394       1.480615       0.007909       1.814711           0.000214
           45              C      10.285498      12.380580       4.185775      -0.011626      40.336295 0.42899387E+03  0.99723335E+04                                10.073448                            6.806333       0.013480       2.001778                    0.999265      27.257887      75.919739       0.650660       0.404955      -1.080224      -0.006817      -0.001791      -0.055590       0.056035      -0.003745       0.005267      -0.001931      -0.002869      -0.037817      -0.014106       0.002869       0.011237             12.787296       6.438086      -2.253883       3.310220      14.624959       1.747881      17.298843          -0.000604
           46              C       6.937998       1.443591       2.106607       0.266352      33.496099 0.34095362E+03  0.75283923E+04                                 9.159450                            6.231777       0.090391       2.057466                    0.999436      24.505216      67.833632       0.649441       0.427130      -1.059559      -0.025931       0.031703      -0.018188       0.044814      -0.024521       0.023678      -0.001249      -0.048480      -0.004105      -0.044672       0.006343       0.038329             11.741802       6.614077      -3.895728       3.039063      17.257814      -1.989121      11.353516          -0.000578
           47              C      10.187428      10.848025       2.338303      -0.001948      41.672376 0.42988986E+03  0.10006310E+05                                10.348698                            6.842581      -0.062825       1.978914                    0.999291      27.251899      76.150031       0.644281       0.408427      -1.077066      -0.000857       0.052230       0.012488       0.053709      -0.004396       0.007258      -0.000430       0.002772       0.024584      -0.009791      -0.002356       0.012147             13.614671       6.937960      -3.975642       1.764553      20.691723       3.439225      13.214329          -0.004253
           48              C      10.571867      11.148622       3.652264      -0.181353      40.647734 0.48568314E+03  0.11809085E+05                                10.431740                            7.483440      -0.222757       1.880205                    0.999421      31.514986      93.945167       0.582589       0.432395      -1.047980       0.004997       0.024011      -0.023037       0.033648      -0.006490       0.004216      -0.029081       0.037870      -0.047891      -0.042671       0.011868       0.030804             12.654874       6.266355      -2.077874       2.040081      16.382680       3.812138      15.315588           0.004515
           49              C      10.710173      12.729837       5.589672       0.612365      26.149224 0.24930829E+03  0.51497256E+04                                 8.062097                            5.582345      -0.009550       2.052644                    0.999348      22.132687      61.541980       0.632603       0.468735      -1.023300       0.041650       0.020306       0.057988       0.074227       0.030646      -0.057800      -0.026950       0.096133      -0.168460      -0.081747      -0.027462       0.109209              9.935515       5.109733      -1.454499       2.317955      12.058450       0.562974      12.638363           0.021725
           50              C      10.539927       9.536161       1.746868       0.554994      27.334318 0.27202253E+03  0.57376922E+04                                 8.316178                            5.786746      -0.042857       2.024981                    0.999621      23.067455      64.629621       0.629040       0.461631      -1.028119       0.021472      -0.047724      -0.021973       0.056758       0.058600      -0.018923      -0.033974       0.102356      -0.065388      -0.077597      -0.019560       0.097158             10.568605       5.893781      -2.883884       1.042509      15.809728       3.083754      10.002306           0.011182
           51              C       7.360395       4.562432       1.498404       0.176868      28.239400 0.37528779E+03  0.85077277E+04                                 8.340897                            6.657918      -0.089522       2.007460                    0.999584      25.195176      71.215233       0.609977       0.442939      -1.047501      -0.014934      -0.019426       0.011971       0.027271       0.004378       0.007413      -0.017436       0.011887      -0.005440      -0.023202       0.008112       0.015090              9.584894      10.623617       4.399183      -2.163405      11.470017       0.409588       6.661050           0.002336
           52              C       9.510513      11.791881       1.592912      -0.239545      41.469166 0.48039929E+03  0.11606477E+05                                10.450605                            7.338435      -0.028837       1.944347                    0.999505      31.271045      91.825713       0.603076       0.420374      -1.059234       0.012477      -0.016310       0.004152       0.020950       0.006247       0.012205      -0.005514       0.066568       0.111565      -0.052956       0.010349       0.042608             13.076788       7.372137      -4.348096       2.451429      21.063556       0.263851      10.794670           0.004361
           53              C       6.118868       3.739906       1.695041      -0.107023      28.023077 0.37609730E+03  0.85990206E+04                                 8.254182                            6.541605      -0.323210       1.921260                    0.995392      27.941853      81.410624       0.627852       0.426677      -1.048938       0.042081      -0.095322      -0.029480       0.108287       0.000313      -0.000551       0.020996      -0.065324      -0.072325      -0.030048      -0.020568       0.050616              9.742670       9.215449       0.917703      -0.072720      12.757645      -1.093038       7.254917           0.000002
           54              C       7.370227       1.744566       3.417519      -0.236146      40.627344 0.51479817E+03  0.12680236E+05                                10.407521                            7.686205      -0.218748       1.887580                    0.998654      31.778244      94.849331       0.577827       0.430346      -1.050903       0.012756      -0.015509       0.015125       0.025140      -0.013143      -0.009022       0.009562      -0.002314      -0.106125      -0.037889       0.004495       0.033394             12.367905       7.071530      -3.013620       3.900708      14.268948      -1.960558      15.763238           0.003873
           55              C       8.335530       4.192751       0.611251      -0.199615      30.062436 0.43320942E+03  0.10170481E+05                                 8.350788                            6.931737       0.194563       2.034393                    0.999688      29.560458      84.780038       0.627256       0.415927      -1.065062       0.014072      -0.004461       0.004287       0.015372      -0.007535       0.005772       0.013263      -0.020888       0.026714      -0.020884       0.000076       0.020808              9.130011      10.786327       3.595948      -2.757719       9.697131      -0.012961       6.906576           0.000843
           56              C       7.536978       5.760575       2.108131      -0.209071      31.095316 0.43733023E+03  0.10297593E+05                                 8.542405                            6.958311       0.226104       2.048628                    0.999404      29.561958      85.072441       0.626542       0.415173      -1.064920       0.011344       0.002760       0.006187       0.013213      -0.008961      -0.017089      -0.003634       0.027565      -0.007437      -0.020868      -0.005487       0.026355              9.489629      10.390896       3.807988      -1.719343      10.697099       1.261076       7.380891           0.000904
           57              C       9.421746       5.019892       0.405468       0.086680      25.420156 0.32944907E+03  0.72484986E+04                                 7.574606                            6.103199       0.208071       2.079341                    0.999824      26.096157      73.300856       0.656581       0.423992      -1.056200      -0.008324       0.033900       0.037162       0.050986      -0.031804       0.006051       0.003978      -0.005252       0.084179      -0.046626       0.017758       0.028868              8.375211      10.044432       2.865430      -2.363725       8.277129       0.770380       6.804073           0.004303
           58              C       8.665090       6.528753       1.858143       0.093527      24.977715 0.32364404E+03  0.70983206E+04                                 7.502796                            6.061651       0.182922       2.073288                    0.999813      26.016916      73.270032       0.655953       0.425741      -1.053758       0.020308      -0.035779      -0.026950       0.049182      -0.028774       0.023833      -0.001490      -0.042094       0.024778      -0.047619       0.009964       0.037654              8.309301       9.385292       2.777306      -1.821838       8.863093       1.182883       6.679517           0.003868
           59              C       2.365779       5.867329       3.435811      -0.011542      40.332267 0.42894720E+03  0.99709795E+04                                10.072882                            6.806029       0.013508       2.001811                    0.999265      27.256109      75.913817       0.650664       0.404963      -1.080218       0.003078       0.006376       0.055542       0.055992      -0.004020      -0.000879       0.005509      -0.000199      -0.037816      -0.014088       0.002850       0.011239             12.786483      13.464932      -3.636445       2.353811       7.596743       2.910352      17.297774          -0.000605
           60              C      13.743283       7.040321       5.514980       0.266343      33.496112 0.34095634E+03  0.75284612E+04                                 9.159408                            6.231783       0.090453       2.057482                    0.999435      24.505311      67.833748       0.649444       0.427127      -1.059562      -0.026087       0.031589       0.018185       0.044823      -0.031884       0.003349       0.023474       0.026293      -0.004092      -0.044681       0.006347       0.038333             11.741660      15.384786      -5.621404      -1.364929       8.486648       3.365911      11.353546          -0.000577
           61              C       3.888436       5.667675       5.283284      -0.001957      41.670835 0.42988358E+03  0.10006066E+05                                10.348191                            6.842384      -0.062671       1.978960                    0.999291      27.251740      76.147707       0.644315       0.408409      -1.077084      -0.051071       0.010947      -0.012495       0.053705      -0.003579       0.000998       0.007215      -0.005860       0.024613      -0.009830      -0.002328       0.012158             13.613769      18.671326      -6.284122       3.714645       8.956352       1.067492      13.213628          -0.004255
           62              C       3.519273       5.348502       3.969322      -0.181361      40.646679 0.48567480E+03  0.11808793E+05                                10.431460                            7.483317      -0.222688       1.880231                    0.999421      31.514541      93.942503       0.582602       0.432388      -1.047988      -0.024501      -0.000249       0.023022       0.033621       0.001170      -0.027719       0.009753      -0.039976      -0.047857      -0.042670       0.011865       0.030804             12.654437      15.217749      -3.839154       4.133986       7.430464       1.265745      15.315098           0.004515
           63              C       1.941105       5.518073       2.031915       0.612312      26.150591 0.24932305E+03  0.51501124E+04                                 8.062373                            5.582513      -0.009465       2.052664                    0.999348      22.133471      61.544876       0.632592       0.468736      -1.023299      -0.027930      -0.036949      -0.058013       0.074235       0.046554      -0.037598      -0.051521      -0.065753      -0.168384      -0.081732      -0.027462       0.109195              9.935865      11.248863      -2.662530       0.999884       5.919999       2.165721      12.638733           0.021743
           64              C       5.107564       5.068535       5.874719       0.555005      27.333122 0.27201394E+03  0.57374062E+04                                 8.315695                            5.786515      -0.042617       2.025059                    0.999621      23.066498      64.624165       0.629082       0.461609      -1.028142       0.042689      -0.030254       0.021961       0.056745       0.073648      -0.037027      -0.011975      -0.050383      -0.065272      -0.077676      -0.019496       0.097173             10.567836      14.346283      -4.546842       3.226593       7.355500       0.427644      10.001723           0.011173
           65              C      10.601570       7.228004       6.123183       0.176880      28.238511 0.37527537E+03  0.85073754E+04                                 8.340767                            6.657846      -0.089518       2.007472                    0.999583      25.194573      71.213223       0.609975       0.442944      -1.047498       0.021950       0.010893      -0.011987       0.027279       0.006290      -0.015677       0.010651      -0.007693      -0.005375      -0.023199       0.008088       0.015111              9.584710      13.104805       3.910809      -0.015798       8.988338      -2.201755       6.660986           0.002334
           66              C       3.093024       6.514078       6.028675      -0.239555      41.468947 0.48040217E+03  0.11606526E+05                                10.450408                            7.338364      -0.028800       1.944350                    0.999505      31.271299      91.825413       0.603093       0.420363      -1.059244       0.013607      -0.015371      -0.004173       0.020949       0.018365      -0.003039       0.013056      -0.056856       0.111639      -0.052946       0.010309       0.042637             13.076404      18.905115      -6.617199       0.732118       9.529526       2.354378      10.794571           0.004359
           67              C      11.648314       8.287374       5.926546      -0.107023      28.022559 0.37609055E+03  0.85988150E+04                                 8.254039                            6.541520      -0.323203       1.921272                    0.995391      27.941426      81.408745       0.627861       0.426674      -1.048941       0.085410      -0.059690       0.029476       0.108290      -0.012068       0.020490      -0.004588       0.060676      -0.072381      -0.030062      -0.020545       0.050607              9.742448      12.972903       0.178295      -1.086439       8.999571       0.139638       7.254869           0.000002
           68              C      13.364523       6.674331       4.204067      -0.236142      40.626240 0.51478389E+03  0.12679801E+05                                10.407438                            7.686174      -0.218754       1.887596                    0.998653      31.777273      94.846247       0.577819       0.430355      -1.050897       0.012757      -0.015466      -0.015157       0.025133      -0.012570       0.007633      -0.010720      -0.007851      -0.106087      -0.037882       0.004514       0.033369             12.367780      12.858581      -4.152239      -1.170576       8.481462       4.205849      15.763297           0.003881
           69              C      10.776033       6.199843       7.010335      -0.199600      30.061417 0.43319211E+03  0.10169953E+05                                 8.350574                            6.931590       0.194557       2.034402                    0.999687      29.559651      84.776674       0.627265       0.415926      -1.065064       0.001666      -0.014670      -0.004288       0.015375      -0.010925       0.014121       0.003111       0.013611       0.026748      -0.020884       0.000085       0.020799              9.129752      11.099706       3.534070      -0.545112       9.383112      -2.703262       6.906438           0.000844
           70              C       9.391876       7.286061       5.513456      -0.209035      31.093133 0.43729463E+03  0.10296548E+05                                 8.542096                            6.958098       0.226011       2.048632                    0.999403      29.560332      85.066992       0.626542       0.415182      -1.064915      -0.004890      -0.010610      -0.006220       0.013235      -0.003072      -0.006877      -0.016041      -0.032291      -0.007411      -0.020869      -0.005460       0.026329              9.489253      12.127800       3.465913       0.905368       8.959271      -1.930413       7.380688           0.000907
           71              C       9.754745       5.293754       7.216118       0.086696      25.419620 0.32944162E+03  0.72482779E+04                                 7.574430                            6.103090       0.208133       2.079360                    0.999824      26.095903      73.299342       0.656595       0.423987      -1.056206      -0.031657       0.014725      -0.037170       0.050996      -0.030446       0.005083       0.005166      -0.019227       0.084243      -0.046653       0.017765       0.028887              8.374985       9.428280       2.986444       0.299545       8.892716      -2.467918       6.803961           0.004297
           72              C       8.420354       6.327480       5.763444       0.093556      24.976599 0.32362818E+03  0.70978837E+04                                 7.502597                            6.061524       0.182898       2.073296                    0.999813      26.016117      73.267259       0.655956       0.425744      -1.053756       0.031203      -0.026842       0.026937       0.049191      -0.034628       0.003142       0.023666       0.017147       0.024832      -0.047641       0.009975       0.037666              8.309045       9.934395       2.669024       0.808892       8.313345      -2.015868       6.679395           0.003862
           73              C       8.595836       3.147606      11.057398      -0.011618      40.335407 0.42898584E+03  0.99720945E+04                                10.073294                            6.806271       0.013533       2.001800                    0.999265      27.257568      75.918512       0.650663       0.404955      -1.080224       0.006826       0.001787       0.055581       0.056027      -0.003755       0.005266      -0.001930      -0.002875      -0.037814      -0.014104       0.002858       0.011246             12.787042       6.437979      -2.253851       3.310103      14.624718       1.747863      17.298430          -0.000605
           74              C      11.943336      14.084595      13.136566       0.266350      33.495830 0.34095186E+03  0.75283393E+04                                 9.159384                            6.231752       0.090435       2.057481                    0.999436      24.505118      67.833166       0.649444       0.427129      -1.059561       0.025938      -0.031701       0.018187       0.044816      -0.024521       0.023675      -0.001244      -0.048481      -0.004103      -0.044671       0.006346       0.038326             11.741681       6.614025      -3.895677       3.039028      17.257597      -1.989090      11.353420          -0.000577
           75              C       8.693906       4.680161      12.904870      -0.001948      41.671876 0.42988748E+03  0.10006225E+05                                10.348558                            6.842531      -0.062799       1.978923                    0.999291      27.251814      76.149306       0.644289       0.408423      -1.077070       0.000861      -0.052228      -0.012490       0.053707      -0.004402       0.007262      -0.000426       0.002756       0.024594      -0.009800      -0.002350       0.012151             13.614422       6.937881      -3.975584       1.764544      20.691292       3.439059      13.214094          -0.004249
           76              C       8.309467       4.379564      11.590909      -0.181352      40.647145 0.48567744E+03  0.11808889E+05                                10.431567                            7.483350      -0.222704       1.880221                    0.999421      31.514809      93.943844       0.582599       0.432390      -1.047986      -0.004990      -0.024007       0.023036       0.033644      -0.006495       0.004222      -0.029079       0.037860      -0.047865      -0.042664       0.011861       0.030803             12.654621       6.266266      -2.077865       2.040025      16.382376       3.811994      15.315222           0.004512
           77              C       8.171161       2.798349       9.653501       0.612365      26.149437 0.24931157E+03  0.51498023E+04                                 8.062092                            5.582357      -0.009540       2.052643                    0.999348      22.132776      61.541967       0.632607       0.468731      -1.023304      -0.041639      -0.020259      -0.057987       0.074208       0.030627      -0.057805      -0.026959       0.096138      -0.168498      -0.081767      -0.027443       0.109210              9.935481       5.109706      -1.454509       2.317881      12.058517       0.563028      12.638220           0.021729
           78              C       8.341407       5.992025      13.496305       0.554997      27.333883 0.27201903E+03  0.57375850E+04                                 8.316031                            5.786674      -0.042784       2.025006                    0.999621      23.067154      64.628038       0.629052       0.461626      -1.028125      -0.021463       0.047724       0.021971       0.056753       0.058604      -0.018918      -0.033985       0.102375      -0.065362      -0.077617      -0.019546       0.097163             10.568376       5.893692      -2.883828       1.042516      15.809330       3.083601      10.002106           0.011184
           79              C      11.520939      10.965754      13.744769       0.176869      28.239069 0.37528310E+03  0.85075923E+04                                 8.340839                            6.657883      -0.089495       2.007472                    0.999584      25.194952      71.214414       0.609978       0.442940      -1.047500       0.014933       0.019427      -0.011976       0.027273       0.004374       0.007416      -0.017436       0.011890      -0.005420      -0.023202       0.008106       0.015095              9.584817      10.623556       4.399112      -2.163412      11.469866       0.409597       6.661030           0.002338
           80              C       9.370821       3.736305      13.650261      -0.239542      41.468748 0.48039559E+03  0.11606356E+05                                10.450506                            7.338390      -0.028811       1.944356                    0.999505      31.270905      91.824940       0.603081       0.420372      -1.059236      -0.012471       0.016311      -0.004154       0.020948       0.006244       0.012207      -0.005512       0.066564       0.111571      -0.052955       0.010345       0.042610             13.076629       7.372072      -4.348037       2.451409      21.063248       0.263826      10.794567           0.004369
           81              C      12.762466      11.788280      13.548132      -0.107022      28.022695 0.37609197E+03  0.85988618E+04                                 8.254093                            6.541551      -0.323221       1.921264                    0.995391      27.941534      81.409320       0.627857       0.426676      -1.048939      -0.042077       0.095323       0.029480       0.108287       0.000318      -0.000551       0.020998      -0.065320      -0.072357      -0.030059      -0.020561       0.050619              9.742543       9.215338       0.917704      -0.072747      12.757418      -1.092980       7.254873           0.000004
           82              C      11.511107      13.783620      11.825654      -0.236130      40.626248 0.51478409E+03  0.12679803E+05                                10.407391                            7.686143      -0.218770       1.887586                    0.998653      31.777477      94.846744       0.577824       0.430351      -1.050900      -0.012743       0.015510      -0.015138       0.025141      -0.013138      -0.009029       0.009562      -0.002298      -0.106106      -0.037884       0.004497       0.033387             12.367712       7.071437      -3.013556       3.900624      14.268686      -1.960488      15.763014           0.003875
           83              C      10.545804      11.335435      14.631922      -0.199614      30.062287 0.43320603E+03  0.10170385E+05                                 8.350771                            6.931712       0.194577       2.034399                    0.999688      29.560345      84.779715       0.627257       0.415928      -1.065061      -0.014073       0.004463      -0.004288       0.015374      -0.007533       0.005776       0.013262      -0.020881       0.026718      -0.020884       0.000079       0.020805              9.130001      10.786338       3.595943      -2.757722       9.697100      -0.012948       6.906563           0.000845
           84              C      11.344356       9.767611      13.135042      -0.209060      31.094544 0.43731759E+03  0.10297221E+05                                 8.542293                            6.958233       0.226069       2.048628                    0.999403      29.561385      85.070505       0.626543       0.415176      -1.064918      -0.011348      -0.002755      -0.006199       0.013220      -0.008960      -0.017080      -0.003639       0.027567      -0.007426      -0.020868      -0.005479       0.026347              9.489493      10.390759       3.807891      -1.719342      10.696895       1.261064       7.380825           0.000916
           85              C       9.459588      10.508294      14.837705       0.086682      25.420181 0.32944917E+03  0.72485079E+04                                 7.574628                            6.103206       0.208076       2.079343                    0.999824      26.096213      73.301274       0.656579       0.423993      -1.056198       0.008323      -0.033898      -0.037171       0.050991      -0.031808       0.006052       0.003982      -0.005254       0.084190      -0.046632       0.017761       0.028871              8.375242      10.044495       2.865417      -2.363755       8.277125       0.770389       6.804105           0.004303
           86              C      10.216244       8.999433      13.385030       0.093531      24.977388 0.32363946E+03  0.70981922E+04                                 7.502731                            6.061609       0.182945       2.073299                    0.999813      26.016679      73.269133       0.655955       0.425741      -1.053758      -0.020312       0.035787       0.026943       0.049185      -0.028781       0.023832      -0.001488      -0.042096       0.024797      -0.047625       0.009968       0.037657              8.309218       9.385196       2.777238      -1.821824       8.862983       1.182882       6.679476           0.003874
           87              C      16.515555       9.660857      11.807362      -0.011553      40.333380 0.42895777E+03  0.99712931E+04                                10.073067                            6.806109       0.013467       2.001792                    0.999265      27.256532      75.915412       0.650661       0.404962      -1.080218      -0.003075      -0.006370      -0.055551       0.055999      -0.004017      -0.000877       0.005512      -0.000194      -0.037797      -0.014085       0.002851       0.011234             12.786782      13.465258      -3.636512       2.353976       7.596861       2.910391      17.298227          -0.000604
           88              C       5.138051       8.487865       9.728193       0.266347      33.496779 0.34096094E+03  0.75285969E+04                                 9.159555                            6.231836       0.090359       2.057448                    0.999435      24.505566      67.834870       0.649438       0.427129      -1.059559       0.026099      -0.031578      -0.018190       0.044824      -0.031888       0.003341       0.023477       0.026296      -0.004092      -0.044683       0.006341       0.038342             11.741930      15.385332      -5.621621      -1.364931       8.486805       3.365915      11.353654          -0.000579
           89              C      14.992898       9.860511       9.959889      -0.001957      41.672618 0.42989506E+03  0.10006445E+05                                10.348645                            6.842567      -0.062816       1.978912                    0.999291      27.252156      76.150404       0.644291       0.408420      -1.077072       0.051077      -0.010938       0.012492       0.053708      -0.003562       0.000986       0.007208      -0.005877       0.024602      -0.009809      -0.002342       0.012152             13.614549      18.672598      -6.284568       3.715070       8.956763       1.067420      13.214285          -0.004249
           90              C      15.362061      10.179684      11.273851      -0.181366      40.647742 0.48568533E+03  0.11809136E+05                                10.431705                            7.483434      -0.222759       1.880205                    0.999421      31.514974      93.944743       0.582592       0.432392      -1.047983       0.024503       0.000257      -0.023026       0.033625       0.001177      -0.027723       0.009747      -0.039977      -0.047878      -0.042676       0.011874       0.030803             12.654813      15.218216      -3.839251       4.134254       7.430607       1.265739      15.315617           0.004519
           91              C      16.940229      10.010113      13.211258       0.612314      26.150645 0.24932280E+03  0.51501089E+04                                 8.062401                            5.582518      -0.009492       2.052655                    0.999348      22.133492      61.545062       0.632590       0.468737      -1.023298       0.027951       0.036953       0.058014       0.074246       0.046558      -0.037599      -0.051521      -0.065743      -0.168385      -0.081732      -0.027463       0.109195              9.935924      11.248880      -2.662519       0.999921       5.920016       2.165752      12.638875           0.021739
           92              C      13.773770      10.459651       9.368454       0.554999      27.334111 0.27202106E+03  0.57376382E+04                                 8.316073                            5.786694      -0.042824       2.024990                    0.999621      23.067253      64.628367       0.629051       0.461625      -1.028125      -0.042687       0.030269      -0.021969       0.056754       0.073630      -0.037005      -0.011994      -0.050344      -0.065326      -0.077630      -0.019530       0.097160             10.568437      14.347260      -4.547190       3.226905       7.355864       0.427566      10.002188           0.011183
           93              C       8.279764       8.300182       9.119990       0.176876      28.238943 0.37528103E+03  0.85075377E+04                                 8.340832                            6.657881      -0.089511       2.007469                    0.999584      25.194871      71.214260       0.609975       0.442942      -1.047499      -0.021956      -0.010885       0.011996       0.027285       0.006298      -0.015676       0.010645      -0.007689      -0.005403      -0.023201       0.008101       0.015100              9.584799      13.104991       3.910836      -0.015789       8.988381      -2.201773       6.661025           0.002338
           94              C      15.788310       9.014108       9.214498      -0.239572      41.471115 0.48042526E+03  0.11607261E+05                                10.450852                            7.338584      -0.028886       1.944314                    0.999505      31.272236      91.829831       0.603076       0.420368      -1.059237      -0.013602       0.015388       0.004167       0.020956       0.018368      -0.003040       0.013054      -0.056851       0.111626      -0.052943       0.010312       0.042632             13.077093      18.906328      -6.617660       0.732234       9.529960       2.354417      10.794990           0.004366
           95              C       7.233020       7.240812       9.316627      -0.107026      28.023327 0.37610113E+03  0.85991337E+04                                 8.254222                            6.541633      -0.323210       1.921256                    0.995392      27.942105      81.411586       0.627852       0.426677      -1.048938      -0.085405       0.059698      -0.029472       0.108288      -0.012083       0.020490      -0.004580       0.060667      -0.072356      -0.030053      -0.020552       0.050605              9.742706      12.973327       0.178223      -1.086519       8.999806       0.139661       7.254984           0.000001
           96              C       5.516811       8.853855      11.039106      -0.236156      40.627276 0.51479807E+03  0.12680239E+05                                10.407572                            7.686249      -0.218758       1.887586                    0.998653      31.777935      94.848587       0.577820       0.430351      -1.050899      -0.012755       0.015483       0.015147       0.025137      -0.012583       0.007637      -0.010714      -0.007830      -0.106086      -0.037881       0.004504       0.033377             12.367965      12.858874      -4.152339      -1.170544       8.481557       4.205858      15.763462           0.003879
           97              C       8.105301       9.328343       8.232838      -0.199612      30.062271 0.43320581E+03  0.10170364E+05                                 8.350709                            6.931681       0.194530       2.034382                    0.999687      29.560373      84.779335       0.627263       0.415924      -1.065065      -0.001669       0.014678       0.004305       0.015387      -0.010927       0.014123       0.003104       0.013627       0.026738      -0.020883       0.000078       0.020805              9.129909      11.099992       3.534128      -0.545099       9.383199      -2.703290       6.906535           0.000842
           98              C       9.489458       8.242125       9.729717      -0.209053      31.094040 0.43730913E+03  0.10296971E+05                                 8.542215                            6.958177       0.226081       2.048639                    0.999403      29.561010      85.069179       0.626544       0.415177      -1.064918       0.004885       0.010620       0.006227       0.013245      -0.003073      -0.006872      -0.016049      -0.032288      -0.007411      -0.020867      -0.005468       0.026336              9.489402      12.128076       3.465983       0.905396       8.959365      -1.930427       7.380764           0.000914
           99              C       9.126589      10.234432       8.027055       0.086674      25.420325 0.32945170E+03  0.72485427E+04                                 7.574513                            6.103149       0.208140       2.079351                    0.999824      26.096367      73.300446       0.656598       0.423982      -1.056210       0.031654      -0.014716       0.037168       0.050990      -0.030434       0.005075       0.005160      -0.019225       0.084220      -0.046636       0.017758       0.028878              8.375088       9.428524       2.986555       0.299545       8.892758      -2.467895       6.803982           0.004300
          100              C      10.460980       9.200706       9.479729       0.093545      24.976864 0.32363161E+03  0.70979748E+04                                 7.502636                            6.061545       0.182915       2.073298                    0.999813      26.016246      73.267604       0.655957       0.425742      -1.053758      -0.031198       0.026848      -0.026929       0.049187      -0.034611       0.003135       0.023667       0.017152       0.024817      -0.047624       0.009967       0.037657              8.309103       9.934531       2.669091       0.808885       8.313381      -2.015876       6.679398           0.003872
          101              N       9.642977       6.161335       1.074644      -0.226990      32.531477 0.49464339E+03  0.11800017E+05                                 8.498491                            7.223220      -0.011491       2.034805                    0.996776      27.363655      74.797820       0.649105       0.395549      -1.097187      -0.125390      -0.102723       0.036274       0.166103      -0.068733       0.012832       0.026984      -0.055959       0.131927      -0.100810       0.035298       0.065512              9.248403      10.898512       1.772902      -2.009616       8.950648       1.908099       7.896050           0.037385
          102              N       6.259760       2.351327       1.320059      -0.362278      38.269872 0.44912874E+03  0.10540437E+05                                 9.715464                            6.929396      -0.186554       1.973068                    0.998538      28.061037      78.036972       0.650979       0.400914      -1.085027       0.013390       0.087721       0.082921       0.121450      -0.049977       0.074016       0.037777      -0.217136      -0.014442      -0.159356       0.033184       0.126173             12.321028       7.745732      -2.995628       3.316867      19.517045      -2.946562       9.700308          -0.000393
          103              N       8.592066       5.297056       6.546943      -0.227059      32.534255 0.49469746E+03  0.11801608E+05                                 8.498891                            7.223560      -0.011397       2.034802                    0.996777      27.365254      74.802701       0.649098       0.395543      -1.097193       0.125024       0.103218      -0.036287       0.166137      -0.074206       0.028950       0.007386      -0.000295       0.131950      -0.100811       0.035305       0.065506              9.248832       9.695319       2.009888       1.484232      10.154763      -2.340286       7.896412           0.037410
          104              N      12.983568       7.881049       6.301528      -0.362278      38.269332 0.44912383E+03  0.10540286E+05                                 9.715335                            6.929342      -0.186502       1.973086                    0.998538      28.060898      78.036272       0.650985       0.400912      -1.085029      -0.088643       0.003813      -0.082937       0.121452      -0.087382       0.051360       0.065329       0.163099      -0.014449      -0.159360       0.033179       0.126181             12.320772      17.942834      -5.001963      -2.250619       9.319219       3.823275       9.700263          -0.000390
          105              N       9.238357       9.366851      14.168529      -0.227010      32.532196 0.49465713E+03  0.11800421E+05                                 8.498596                            7.223305      -0.011459       2.034807                    0.996776      27.364063      74.799062       0.649104       0.395548      -1.097189       0.125394       0.102732      -0.036282       0.166114      -0.068733       0.012833       0.026983      -0.055958       0.131932      -0.100811       0.035300       0.065511              9.248520      10.898675       1.772918      -2.009634       8.950742       1.908129       7.896144           0.037393
          106              N      12.621574      13.176859      13.923114      -0.362276      38.269604 0.44912627E+03  0.10540364E+05                                 9.715415                            6.929381      -0.186552       1.973070                    0.998538      28.060948      78.036651       0.650979       0.400914      -1.085026      -0.013381      -0.087722      -0.082925       0.121453      -0.049977       0.074012       0.037774      -0.217132      -0.014449      -0.159350       0.033180       0.126171             12.320929       7.745691      -2.995571       3.316848      19.516823      -2.946488       9.700272          -0.000395
          107              N      10.289268      10.231130       8.696230      -0.227010      32.532134 0.49465641E+03  0.11800389E+05                                 8.498552                            7.223281      -0.011422       2.034818                    0.996777      27.364057      74.798769       0.649108       0.395546      -1.097191      -0.125005      -0.103203       0.036288       0.166115      -0.074204       0.028952       0.007386      -0.000282       0.131949      -0.100809       0.035302       0.065507              9.248458       9.695024       2.009775       1.484202      10.154248      -2.340176       7.896103           0.037392
          108              N       5.897766       7.647137       8.941645      -0.362287      38.270111 0.44913196E+03  0.10540521E+05                                 9.715433                            6.929372      -0.186448       1.973094                    0.998538      28.061298      78.037471       0.650988       0.400908      -1.085032       0.088646      -0.003789       0.082933       0.121452      -0.087380       0.051373       0.065340       0.163105      -0.014429      -0.159374       0.033191       0.126183             12.320971      17.943333      -5.002174      -2.250712       9.319331       3.823260       9.700250          -0.000395
          109              O      11.155514       8.674214       2.449578      -0.563921      36.156671 0.52814062E+03  0.12635018E+05                                 8.701494                            7.098663       0.517679       2.221527                    0.995443      27.586285      72.247726       0.715558       0.357795      -1.140383      -0.015128       0.019767       0.004986       0.025386      -0.015650       0.008913      -0.046241      -0.013130      -0.105895      -0.060532       0.003957       0.056574             10.065863       7.755140      -3.799885       1.926125      13.008074      -1.583286       9.434376           0.030410
          110              O      10.244497       9.287358       0.535035      -0.567651      33.675028 0.49397124E+03  0.11627595E+05                                 8.266259                            6.843151       0.516312       2.218457                    0.995467      27.561123      71.719999       0.731941       0.355502      -1.141629      -0.008325       0.012330       0.011307       0.018686       0.032292       0.011224       0.038096       0.058760       0.135830      -0.074436       0.007804       0.066632              9.419131       6.661949      -0.304916       2.415073       9.196060       2.890147      12.399385           0.034777
          111              O      11.248033      11.800073       6.263420      -0.554288      38.850903 0.51725466E+03  0.12317682E+05                                 9.136304                            7.022089       0.222511       2.132181                    0.994539      27.339837      71.577066       0.719485       0.357486      -1.139948      -0.000547       0.012974      -0.028076       0.030934      -0.016903      -0.012021      -0.051130       0.035002      -0.026826      -0.066898       0.026086       0.040812             10.997902       6.769881      -2.513546       3.193108      12.167432      -5.003668      14.056391           0.040232
          112              O       8.280323       2.290627       5.989043      -0.580009      41.306535 0.54652810E+03  0.13216478E+05                                 9.487840                            7.235174       0.223229       2.113387                    0.996973      28.090852      74.503060       0.705158       0.359184      -1.136761       0.026860      -0.018687      -0.038331       0.050398       0.005569      -0.052354       0.015973      -0.001712      -0.164478      -0.082978       0.030620       0.052358             11.327068       5.907451      -1.967577      -0.272742      19.006112       4.535945       9.067640           0.050542
          113              O       5.834448       4.298119       5.172009      -0.563917      36.152469 0.52807051E+03  0.12632861E+05                                 8.700673                            7.098085       0.517571       2.221501                    0.995443      27.585419      72.242948       0.715607       0.357785      -1.140397      -0.016523       0.018695      -0.005107       0.025468      -0.016949      -0.043649       0.017656       0.000274      -0.105827      -0.060517       0.003975       0.056542             10.064816      11.371382      -4.511096      -1.181575       9.389637       2.195350       9.433428           0.030431
          114              O       5.408723       5.310372       7.086551      -0.567652      33.668139 0.49385344E+03  0.11624029E+05                                 8.264804                            6.842072       0.516342       2.218472                    0.995467      27.559842      71.712197       0.732047       0.355474      -1.141661      -0.010572       0.010648      -0.011297       0.018782       0.041015       0.039514       0.003649      -0.029937       0.135797      -0.074425       0.007829       0.066595              9.417334       8.984201      -0.761923       3.301224       6.870688       1.811338      12.397113           0.034787
          115              O       2.749536       4.810829       1.358167      -0.554320      38.853121 0.51728977E+03  0.12318731E+05                                 9.136613                            7.022304       0.222639       2.132204                    0.994540      27.340769      71.580200       0.719478       0.357484      -1.139949      -0.012655       0.003072       0.028054       0.030929      -0.009017      -0.052481      -0.001909      -0.045207      -0.026777      -0.066888       0.026072       0.040816             10.998291      11.014479      -3.348826      -4.293258       7.923636       4.099177      14.056756           0.040235
          116              O      12.653029       5.886781       1.632544      -0.579956      41.305403 0.54650665E+03  0.13215871E+05                                 9.487762                            7.235110       0.223131       2.113382                    0.996972      28.089924      74.501101       0.705147       0.359192      -1.136751       0.013125      -0.029887       0.038250       0.050285       0.004817       0.005583      -0.054437       0.005855      -0.164467      -0.082969       0.030647       0.052322             11.326967      17.772359      -4.302197       4.397763       7.141116      -1.143279       9.067427           0.050508
          117              O       7.725820       6.853972      12.793595      -0.563918      36.155357 0.52811814E+03  0.12634330E+05                                 8.701253                            7.098488       0.517641       2.221519                    0.995443      27.585941      72.246099       0.715572       0.357793      -1.140386       0.015134      -0.019775      -0.005019       0.025402      -0.015645       0.008907      -0.046244      -0.013120      -0.105881      -0.060532       0.003964       0.056568             10.065567       7.754950      -3.799771       1.926085      13.007653      -1.583288       9.434099           0.030416
          118              O       8.636837       6.240828      14.708138      -0.567654      33.673736 0.49394958E+03  0.11626939E+05                                 8.265987                            6.842954       0.516322       2.218461                    0.995467      27.560895      71.718561       0.731960       0.355497      -1.141635       0.008346      -0.012354      -0.011307       0.018712       0.032291       0.011221       0.038090       0.058768       0.135813      -0.074433       0.007811       0.066623              9.418787       6.661746      -0.304902       2.414987       9.195692       2.889983      12.398923           0.034791
          119              O       7.633301       3.728113       8.979753      -0.554347      38.851105 0.51726327E+03  0.12317887E+05                                 9.136131                            7.021992       0.222594       2.132176                    0.994540      27.340885      71.578841       0.719517       0.357471      -1.139965       0.000582      -0.012982       0.028139       0.030995      -0.016895      -0.012014      -0.051110       0.035009      -0.026791      -0.066874       0.026080       0.040793             10.997642       6.769716      -2.513470       3.192959      12.167204      -5.003491      14.056007           0.040248
          120              O      10.601011      13.237559       9.254130      -0.579971      41.304416 0.54649425E+03  0.13215459E+05                                 9.487498                            7.234940       0.223157       2.113376                    0.996973      28.090082      74.500524       0.705170       0.359183      -1.136761      -0.026794       0.018631       0.038323       0.050336       0.005571      -0.052357       0.015975      -0.001746      -0.164529      -0.082996       0.030645       0.052352             11.326622       5.907271      -1.967470      -0.272744      19.005332       4.535745       9.067263           0.050513
          121              O      13.046886      11.230067      10.071164      -0.563917      36.154868 0.52810942E+03  0.12634063E+05                                 8.701151                            7.098412       0.517632       2.221518                    0.995443      27.585833      72.245525       0.715578       0.357791      -1.140388       0.016494      -0.018681       0.005040       0.025425      -0.016966      -0.043645       0.017665       0.000294      -0.105853      -0.060517       0.003956       0.056561             10.065434      11.372123      -4.511445      -1.181641       9.390177       2.195497       9.434003           0.030418
          122              O      13.472611      10.217814       8.156622      -0.567666      33.673863 0.49395166E+03  0.11626993E+05                                 8.265971                            6.842937       0.516334       2.218458                    0.995467      27.561141      71.719081       0.731967       0.355494      -1.141638       0.010526      -0.010585       0.011313       0.018731       0.041006       0.039537       0.003657      -0.029915       0.135816      -0.074423       0.007804       0.066619              9.418782       8.985730      -0.762163       3.301903       6.871650       1.811574      12.398966           0.034791
          123              O      16.131798      10.717357      13.885006      -0.554303      38.852961 0.51728513E+03  0.12318606E+05                                 9.136637                            7.022309       0.222614       2.132206                    0.994539      27.340425      71.579498       0.719471       0.357488      -1.139945       0.012652      -0.003056      -0.028039       0.030913      -0.009021      -0.052487      -0.001913      -0.045207      -0.026788      -0.066896       0.026075       0.040821             10.998338      11.014472      -3.348825      -4.293277       7.923666       4.099231      14.056876           0.040226
          124              O       6.228305       9.641405      13.610629      -0.579974      41.306211 0.54651881E+03  0.13216234E+05                                 9.487886                            7.235187       0.223172       2.113390                    0.996972      28.090231      74.502039       0.705144       0.359191      -1.136751      -0.013141       0.029916      -0.038267       0.050319       0.004818       0.005578      -0.054437       0.005845      -0.164447      -0.082964       0.030638       0.052326             11.327150      17.772649      -4.302277       4.397888       7.141203      -1.143307       9.067597           0.050524

******************************************************
Auxiliary information for the entire system
The total spin magnetic moment of the unit cell is   19.998897
The total net atomic charge of the unit cell is   0.000001
Accuracy of reproducing the electrostatic potential in the unit cell:
  The inner radius (bohr) =    5.0000
  The outer radius (bohr) =   12.0000
  Valid grid points have density less than (e/(bohr^3)) =    0.0001
  The number of valid grid points were=       144700
  The rms potential error without charges in kcal/mol is=      4.27200
  The rms potential error with partial charges in kcal/mol is=      1.01848
  The RRMSE value at monopole order=      0.23841
  The rms potential error with partial charges and cloud penetration in kcal/mol is=      1.01037
  The RRMSE value at monopole order with cloud penetration is=      0.23651
  The rms potential error with partial charges and atomic dipoles in kcal/mol is=      0.38161
  The RRMSE value at dipole order=      0.08933
  The rms potential error with partial charges, atomic dipoles and cloud penetration in kcal/mol is=      0.37239
  The RRMSE value at dipole order with cloud penetration=      0.08717

******************************************************
The electron densities and ab initio electrostatic potential were computed in VASP using the PBE functional and
projector augmented wave method. See the main text of the journal article for a description of computational details.
The atomic charges, dipoles, and quadrupoles were computed with the DDEC6 method as described in
(a) T. A. Manz and N. Gabaldon Limas, RSC Adv. 6 (2016) 47771-47801 DOI: 10.1039/c6ra04656h
(b) N. Gabaldon Limas and T. A. Manz, RSC Adv. 8 (2018) 2678-2707 DOI: 10.1039/c7ra11829e.
For each atom in the material, the electron cloud parameters were fit to the spherically averaged atom-in-material
electron density using radial positions for which this density was between 10^-4 and 10^-2 electrons per cubic bohr.
The polarizabilities, dispersion coefficients, and quantum Drude oscillator (QDO) parameters were fit using the MCLF method.
The magnetic structure of the system was optimized in VASP from the default ferromagnetic initial guess using spin polarization.
The atomic spin moments (ASMs) were computed on this optimized magnetic structure using the DDEC6 partition as inputs
to the method of T. A. Manz and D. S. Sholl, J. Chem. Theory Comput. 7 (2011) 4146-4164 DOI: 10.1021/ct200539n.
The RMSE and RRMSE were computed using a uniform grid with Ewald summation.
