# Supplementary material for: A collection of forcefield precursors for metal–organic frameworks
Source: RSC Adv. 2019 Nov 13;9(63):36492–507. doi: 10.1039/c9ra07327b (PMC9075174; doi:10.1039/c9ra07327b)
Supplement: RA-009-C9RA07327B-s4755 [file RA-009-C9RA07327B-s4755.xyz]

  124
jmolscript: load "" {1 1 1} spacegroup "x,y,z" unitcell [{     11.885000     0.000000     0.000000 }, {      2.367455    11.646818     0.000000 }, {      4.646569     3.797082    15.202562 }]
Mn     6.766871     3.421042     8.316714     0.932974
Mn    16.521886    11.392642    14.487129     0.933024
Mn    12.132153    12.022858     6.885848     0.933492
Mn     2.377138     4.051258     0.715433     0.932915
H     15.390765     9.779914     8.160735     0.277759
H     16.713529    10.309198    11.324388     0.126739
H      6.287009     6.586674    11.775905     0.118079
H      4.568542     7.662869     8.306680     0.126489
H     15.366259    11.477001    10.213081     0.119058
H     14.881489    11.824810     8.765797     0.122759
H      5.798984    11.156622     7.596720     0.129912
H     16.388106    13.755265    10.325580     0.131850
H      4.023117     3.343940     9.951597     0.081785
H      7.661890    12.465283     7.329155     0.090466
H      8.572596     4.208244    14.643108     0.277767
H      7.790429     3.017421    11.479455     0.126742
H     13.515282    12.493472    11.027938     0.118079
H     12.802968    14.391875    14.497163     0.126503
H      6.914401     4.570314    12.590762     0.119055
H      6.670127     5.114651    14.038046     0.122781
H      4.487562    10.084954     0.004561     0.129906
H      4.478246     4.022767    12.478263     0.131849
H     17.143990    14.066052    12.852246     0.081783
H      2.834042     8.520064     0.272126     0.090465
H      3.508259     5.663986     7.041827     0.277771
H      2.185495     5.134702     3.878174     0.126749
H     12.612015     8.857226     3.426657     0.118086
H     14.330482     7.781031     6.895882     0.126508
H      3.532765     3.966899     4.989481     0.119063
H      4.017535     3.619090     6.436765     0.122786
H     13.100040     4.287278     7.605842     0.129944
H      2.510918     1.688635     4.876982     0.131867
H     14.875907    12.099960     5.250965     0.081795
H     11.237134     2.978617     7.873407     0.090484
H     10.326428    11.235656     0.559454     0.277772
H     11.108595    12.426479     3.723107     0.126727
H      5.383742     2.950428     4.174624     0.118078
H      6.096056     1.052025     0.705399     0.126508
H     11.984623    10.873586     2.611800     0.119049
H     12.228897    10.329249     1.164516     0.122780
H      9.764893     1.561864    -0.004561     0.129916
H     14.420778    11.421133     2.724299     0.131843
H      1.755034     1.377848     2.350316     0.081782
H     16.064982     6.923836    14.930436     0.090468
C      4.544136     9.152198     9.676431     0.267175
C      5.609934     8.480852    11.772864    -0.012083
C      5.777124     5.573678     9.370859     0.554732
C      5.446798     6.921792     9.960719    -0.005229
C      4.970403     9.455858    10.980811    -0.240120
C      5.852663     7.226263    11.259017    -0.181182
C      4.960382    12.262259     9.057686     0.173847
C      6.024099     8.827069    13.173020     0.614447
C      4.815779     7.874618     9.177787    -0.241432
C     15.607589    11.433349     9.273563    -0.109089
C      5.908411    11.920069     8.116648    -0.201239
C     17.027156    13.451947     9.722038    -0.207599
C      3.918602     2.547601     9.481838     0.093211
C      7.021779    12.724999     7.953980     0.089038
C     11.348347    14.712462    13.127412     0.267180
C     11.793936    13.534293    11.030979    -0.012095
C     14.609544    12.791354    13.432984     0.554734
C     13.354247    13.383600    12.843124    -0.005223
C     10.965861    14.355225    11.823032    -0.240099
C     12.975031    13.046517    11.544826    -0.181192
C      8.217698    14.924072    13.746157     0.173845
C     11.372156    13.197393     9.630823     0.614472
C     12.546213    14.191772    13.626056    -0.241407
C      6.909106     4.325125    13.530280    -0.109087
C      8.364186    13.926878    14.687195    -0.201232
C      4.648188     3.336105    13.081805    -0.207596
C     17.945189    14.009844    13.322005     0.093203
C      7.353607    12.996162    14.849863     0.089054
C     14.354888     6.291702     5.526131     0.267170
C     13.289090     6.963048     3.429698    -0.012067
C     13.121900     9.870222     5.831703     0.554751
C     13.452226     8.522108     5.241843    -0.005236
C     13.928621     5.988042     4.221751    -0.240100
C     13.046361     8.217637     3.943545    -0.181183
C     13.938642     3.181641     6.144876     0.173862
C     12.874925     6.616831     2.029542     0.614439
C     14.083245     7.569282     6.024775    -0.241412
C      3.291435     4.010551     5.928999    -0.109092
C     12.990613     3.523831     7.085914    -0.201217
C      1.871868     1.991953     5.480524    -0.207570
C     14.980422    12.896299     5.720724     0.093232
C     11.877245     2.718901     7.248582     0.089078
C      7.550677     0.731438     2.075150     0.267184
C      7.105088     1.909607     4.171583    -0.012102
C      4.289480     2.652546     1.769578     0.554733
C      5.544777     2.060300     2.359438    -0.005217
C      7.933163     1.088675     3.379530    -0.240122
C      5.923993     2.397383     3.657736    -0.181188
C     10.681326     0.519828     1.456405     0.173842
C      7.526868     2.246507     5.571739     0.614475
C      6.352811     1.252128     1.576506    -0.241403
C     11.989918    11.118775     1.672282    -0.109086
C     10.534838     1.517022     0.515367    -0.201234
C     14.250836    12.107795     2.120757    -0.207613
C      0.953835     1.434056     1.880557     0.093198
C     11.545417     2.447738     0.352699     0.089055
N      4.866404     2.211052     8.642656    -0.229995
N     15.745858    10.050664     8.895019    -0.362440
N     18.086195    13.013998    14.161187    -0.230004
N      8.236539     3.914200    13.908824    -0.362424
N     14.032620    13.232848     6.559906    -0.230064
N      3.153166     5.393236     6.307543    -0.362422
N      0.812829     2.429902     1.041375    -0.229985
N     10.662485    11.529700     1.293738    -0.362429
O      6.355660     4.715877    10.100582    -0.562590
O      5.507981     5.332373     8.162256    -0.560429
O      6.493231     7.885692    13.852574    -0.547630
O      5.939229    10.022240    13.551564    -0.589515
O     15.334912    12.053540    12.703261    -0.562585
O     14.899625    13.007035    14.641587    -0.560410
O     12.201218    12.550144     8.951269    -0.547693
O     10.217842    13.518637     9.252279    -0.589505
O     12.543364    10.728023     5.101980    -0.562590
O     13.391043    10.111527     7.040306    -0.560401
O     12.405793     7.558208     1.349988    -0.547640
O     12.959795     5.421660     1.650998    -0.589500
O      3.564112     3.390360     2.499301    -0.562601
O      3.999399     2.436865     0.560975    -0.560407
O      6.697806     2.893756     6.251293    -0.547597
O      8.681182     1.925263     5.950283    -0.589557

The following XYZ coordinates are in angstroms. Other properties are in atomic units.
The sperically averaged electron density of each atom fit to a function of the form exp(a - br)
eigen_1, eigen_2 and eigen_3 are the three eigenvalues of traceless quadrupole moment tensor
  atom number  atomic symbol              X              Y              Z     net charge C6 coefficient C8 coefficient C10 coefficient fluctuating dipole atomic polarizability isotropic forcefield polarizability              a              b squared Pearson coefficient          <r^3>          <r^4>         wp_QDO          m_QDO          q_QDO       dipole_x       dipole_y       dipole_z         dipole            Qxy            Qxz            Qyz     Q(x^2-y^2)  Q(3z^2 - R^2)        eigen_1        eigen_2        eigen_3 static polarizability      alpha(xx)      alpha(xy)      alpha(xz)      alpha(yy)      alpha(yz)      alpha(zz) atomic spin moment
            1             Mn       6.766871       3.421042       8.316714       0.932974     165.033344 0.40409494E+04  0.15515143E+06                                23.478615                           20.010289       0.265707       1.851401                    0.999930      56.381560     166.495311       0.429318       0.371582      -1.170666       0.065281       0.021762      -0.010278       0.069577       0.022551       0.027495      -0.028497      -0.042982       0.033786      -0.057112       0.014871       0.042241             27.190796      27.665024      -7.313918      -1.941123      27.249461       5.736078      26.657904           4.757827
            2             Mn      16.521886      11.392642      14.487129       0.933024     165.029266 0.40407880E+04  0.15514384E+06                                23.478399                           20.010003       0.265754       1.851428                    0.999930      56.380306     166.491413       0.429317       0.371586      -1.170662      -0.034348      -0.059676       0.010302       0.069621       0.012404      -0.022426       0.032589       0.057185       0.033606      -0.057087       0.014897       0.042190             27.190709      24.410450      -6.652743       5.234481      30.504187      -3.044913      26.657492           4.758020
            3             Mn      12.132153      12.022858       6.885848       0.933492     164.962011 0.40387389E+04  0.15504304E+06                                23.470574                           20.003643       0.266458       1.851686                    0.999929      56.371820     166.445819       0.429433       0.371538      -1.170718      -0.065424      -0.021822       0.010326       0.069736       0.022771       0.027453      -0.028541      -0.042833       0.033224      -0.057184       0.014995       0.042189             27.181278      27.655261      -7.310951      -1.940024      27.239636       5.733598      26.648938           4.758478
            4             Mn       2.377138       4.051258       0.715433       0.932915     165.043688 0.40412362E+04  0.15516580E+06                                23.480015                           20.011346       0.265573       1.851360                    0.999930      56.382281     166.501370       0.429294       0.371595      -1.170652       0.034328       0.059640      -0.010294       0.069579       0.012337      -0.022411       0.032606       0.057178       0.033704      -0.057070       0.014868       0.042202             27.192612      24.412168      -6.653209       5.234968      30.506336      -3.045275      26.659333           4.757951
            5              H      15.390765       9.779914       8.160735       0.277759       0.628637 0.39504257E+01  0.32990596E+02                                 1.283898                            1.216488      -1.011800       2.477691                    0.999977       2.749511       7.447719       0.522104       1.404763      -0.682515      -0.014497      -0.012217      -0.026577       0.032646      -0.007201       0.010287       0.006824      -0.037721       0.008675      -0.026154       0.005782       0.020372              1.328878       1.221659       0.051170       0.326293       1.266850       0.121301       1.498124          -0.000087
            6              H      16.713529      10.309198      11.324388       0.126739       1.050185 0.75922601E+01  0.74663236E+02                                 1.787667                            1.669368      -1.404258       2.215433                    0.993137       3.855675      11.338389       0.452487       1.376463      -0.685905      -0.004080       0.033106       0.014165       0.036240      -0.002473       0.005726       0.003647      -0.017130      -0.008404      -0.011889       0.000900       0.010988              1.866308       1.428128      -0.248021       0.049488       2.406974       0.205731       1.763820          -0.000451
            7              H       6.287009       6.586674      11.775905       0.118079       1.125217 0.79742800E+01  0.78456317E+02                                 1.791316                            1.650217      -1.342735       2.235012                    0.995005       3.696636      10.461717       0.486125       1.280625      -0.706690       0.021734      -0.022732       0.019924       0.037230      -0.006211       0.007176      -0.004604       0.001046      -0.006212      -0.007666      -0.004574       0.012240              1.880445       1.507090      -0.350655       0.276196       2.221743      -0.376884       1.912502          -0.000242
            8              H       4.568542       7.662869       8.306680       0.126489       1.118807 0.80741576E+01  0.79430825E+02                                 1.778742                            1.658827      -1.049913       2.387307                    0.997038       3.498955       9.798335       0.487167       1.278016      -0.709327      -0.006203      -0.006690      -0.032723       0.033971      -0.003111       0.006456      -0.000318      -0.006099       0.029501      -0.010968      -0.001079       0.012046              1.841160       1.492893       0.015446       0.376179       1.792341       0.261714       2.238247           0.000111
            9              H      15.366259      11.477001      10.213081       0.119058       1.032296 0.75729848E+01  0.74201347E+02                                 1.767198                            1.663591      -1.046943       2.378728                    0.996039       3.712376      10.789762       0.456146       1.370432      -0.688741      -0.009252      -0.006775       0.032336       0.034309       0.005771      -0.004872      -0.002178      -0.007489      -0.004380      -0.008071      -0.001307       0.009378              1.838354       1.598035      -0.109318      -0.243032       1.599539       0.029595       2.317489          -0.000141
           10              H      14.881489      11.824810       8.765797       0.122759       0.990326 0.70111979E+01  0.67721993E+02                                 1.746581                            1.619809      -1.199651       2.305956                    0.994164       3.795613      11.132656       0.451858       1.403353      -0.681267      -0.027321       0.006956      -0.015699       0.032269      -0.001968       0.004761       0.002624      -0.004739      -0.015448      -0.008713       0.002943       0.005769              1.846548       2.047555      -0.349836       0.423473       1.707873      -0.270917       1.784216          -0.000259
           11              H       5.798984      11.156622       7.596720       0.129912       1.083944 0.81249748E+01  0.78826445E+02                                 1.646960                            1.596246      -0.925574       2.442621                    0.999351       3.206180       8.476566       0.536843       1.176004      -0.735532      -0.000444      -0.028182      -0.021501       0.035450      -0.001778      -0.006829       0.015385      -0.002561       0.004696      -0.015354      -0.002959       0.018314              1.652694       1.428314       0.196245       0.018657       1.970396       0.270661       1.559373           0.000190
           12              H      16.388106      13.755265      10.325580       0.131850       1.073885 0.79378061E+01  0.77581788E+02                                 1.724095                            1.644702      -0.896611       2.466541                    0.998996       3.340056       9.254208       0.490390       1.277924      -0.710948      -0.025183       0.010026       0.021965       0.034887       0.003177      -0.008953       0.011697      -0.001430      -0.022846      -0.018714       0.006454       0.012259              1.755005       1.865706      -0.066444      -0.398939       1.488226       0.172376       1.911083           0.000183
           13              H       4.023117       3.343940       9.951597       0.081785       1.234725 0.90252825E+01  0.90936322E+02                                 1.869730                            1.731162      -1.022638       2.379018                    0.997121       3.633353      10.165781       0.488184       1.245219      -0.716763       0.002066       0.038314       0.022608       0.044534      -0.002204      -0.011246       0.013412      -0.007594      -0.015840      -0.018434      -0.000357       0.018791              1.942736       1.577719       0.322749       0.130715       2.355585       0.490468       1.894903           0.000208
           14              H       7.661890      12.465283       7.329155       0.090466       1.257985 0.91785040E+01  0.92417394E+02                                 1.870781                            1.730933      -0.904568       2.442212                    0.998573       3.473500       9.561364       0.496940       1.224109      -0.723360       0.029809      -0.017384      -0.031487       0.046714       0.001094      -0.009407       0.016424      -0.001779      -0.001846      -0.019372       0.000795       0.018577              1.937757       2.259024      -0.093370      -0.634599       1.526933       0.117444       2.027315           0.000626
           15              H       8.572596       4.208244      14.643108       0.277767       0.628626 0.39503377E+01  0.32989705E+02                                 1.283887                            1.216478      -1.011851       2.477672                    0.999977       2.749486       7.447654       0.522103       1.404770      -0.682514       0.014856       0.011773       0.026575       0.032642      -0.013995       0.008734       0.008714       0.029106       0.008671      -0.026150       0.005777       0.020373              1.328867       1.285022       0.038289       0.183865       1.203467       0.295589       1.498111          -0.000086
           16              H       7.790429       3.017421      11.479455       0.126742       1.050162 0.75920246E+01  0.74660112E+02                                 1.787619                            1.669326      -1.404261       2.215437                    0.993137       3.855577      11.337926       0.452500       1.376436      -0.685911      -0.031633       0.010593      -0.014164       0.036242      -0.005619       0.004717       0.004887       0.013840      -0.008400      -0.011890       0.000902       0.010988              1.866256       2.271241      -0.419398       0.211461       1.563758       0.007512       1.763769          -0.000455
           17              H      13.515282      12.493472      11.027938       0.118079       1.125234 0.79744345E+01  0.78458354E+02                                 1.791346                            1.650243      -1.342696       2.235027                    0.995005       3.696675      10.461921       0.486116       1.280640      -0.706687       0.017947      -0.025827      -0.019922       0.037229      -0.005515      -0.003079       0.007951      -0.005810      -0.006196      -0.007667      -0.004572       0.012239              1.880478       2.056525      -0.462344      -0.314321       1.672373       0.345743       1.912536          -0.000244
           18              H      12.802968      14.391875      14.497163       0.126503       1.118718 0.80733827E+01  0.79421522E+02                                 1.778676                            1.658770      -1.049838       2.387355                    0.997040       3.498803       9.797897       0.487164       1.278050      -0.709321       0.007790       0.004748       0.032725       0.033973      -0.004051       0.000973       0.006388       0.003184       0.029502      -0.010964      -0.001082       0.012046              1.841088       1.786417      -0.044229       0.331381       1.498694       0.316492       2.238151           0.000113
           19              H       6.914401       4.570314      12.590762       0.119055       1.032287 0.75728885E+01  0.74200032E+02                                 1.767175                            1.663572      -1.046881       2.378756                    0.996039       3.712331      10.789540       0.456153       1.370417      -0.688744       0.008480       0.007721      -0.032333       0.034307       0.003850      -0.003104      -0.004341       0.011402      -0.004378      -0.008073      -0.001305       0.009378              1.838329       1.556781      -0.100933      -0.019408       1.640753      -0.244057       2.317454          -0.000141
           20              H       6.670127       5.114651      14.038046       0.122781       0.990220 0.70102837E+01  0.67711141E+02                                 1.746484                            1.619727      -1.199671       2.305971                    0.994164       3.795380      11.131906       0.451858       1.403393      -0.681260      -0.001374       0.028164       0.015703       0.032275      -0.002736       0.003520       0.004145       0.002826      -0.015448      -0.008714       0.002946       0.005768              1.846441       1.584686      -0.255741      -0.181115       2.170521       0.468911       1.784115          -0.000255
           21              H       4.487562      10.084954       0.004561       0.129906       1.083956 0.81251313E+01  0.78828731E+02                                 1.647013                            1.596295      -0.925538       2.442641                    0.999351       3.206196       8.476786       0.536815       1.176054      -0.735521       0.027704      -0.005177       0.021503       0.035450      -0.002135       0.013717      -0.009755       0.000970       0.004694      -0.015355      -0.002957       0.018313              1.652748       2.025578       0.074860       0.268966       1.373247      -0.035632       1.559418           0.000191
           22              H       4.478246       4.022767      12.478263       0.131849       1.073874 0.79377086E+01  0.77580630E+02                                 1.724088                            1.644695      -0.896573       2.466559                    0.998996       3.340042       9.254170       0.490389       1.277930      -0.710947      -0.004809       0.026679      -0.021962       0.034888       0.002646       0.009679      -0.011104       0.003794      -0.022844      -0.018714       0.006455       0.012258              1.754998       1.477258       0.012515       0.089452       1.876662      -0.425279       1.911074           0.000182
           23              H      17.143990      14.066052      12.852246       0.081783       1.234756 0.90255671E+01  0.90939834E+02                                 1.869750                            1.731179      -1.022622       2.379015                    0.997121       3.633423      10.165986       0.488186       1.245205      -0.716765      -0.037955       0.005609      -0.022605       0.044531      -0.003511       0.010902      -0.013692       0.005269      -0.015837      -0.018433      -0.000357       0.018790              1.942757       2.450750       0.145295       0.506684       1.482596       0.030396       1.894925           0.000211
           24              H       2.834042       8.520064       0.272126       0.090465       1.258015 0.91788743E+01  0.92423716E+02                                 1.870966                            1.731090      -0.904535       2.442242                    0.998574       3.473591       9.562310       0.496856       1.224282      -0.723321       0.011099      -0.032680       0.031488       0.046719       0.000665       0.014221      -0.012491       0.002488      -0.001834      -0.019374       0.000798       0.018576              1.937957       1.519663       0.056959      -0.011323       2.266682      -0.645378       2.027525           0.000632
           25              H       3.508259       5.663986       7.041827       0.277771       0.628613 0.39502356E+01  0.32988677E+02                                 1.283877                            1.216468      -1.011863       2.477673                    0.999977       2.749453       7.447573       0.522101       1.404785      -0.682511       0.014498       0.012215       0.026574       0.032643      -0.007202       0.010279       0.006823      -0.037723       0.008673      -0.026150       0.005777       0.020373              1.328857       1.221641       0.051171       0.326288       1.266827       0.121301       1.498103          -0.000086
           26              H       2.185495       5.134702       3.878174       0.126749       1.050134 0.75918099E+01  0.74657754E+02                                 1.787618                            1.669326      -1.404235       2.215454                    0.993138       3.855558      11.337991       0.452489       1.376475      -0.685903       0.004083      -0.033106      -0.014168       0.036241      -0.002470       0.005724       0.003647      -0.017128      -0.008407      -0.011885       0.000898       0.010987              1.866254       1.428094      -0.248010       0.049485       2.406898       0.205723       1.763770          -0.000452
           27              H      12.612015       8.857226       3.426657       0.118086       1.125195 0.79740919E+01  0.78454122E+02                                 1.791306                            1.650208      -1.342664       2.235047                    0.995005       3.696591      10.461618       0.486121       1.280641      -0.706687      -0.021733       0.022732      -0.019926       0.037230      -0.006212       0.007175      -0.004600       0.001040      -0.006214      -0.007667      -0.004571       0.012238              1.880435       1.507083      -0.350654       0.276194       2.221732      -0.376882       1.912489          -0.000243
           28              H      14.330482       7.781031       6.895882       0.126508       1.118702 0.80731732E+01  0.79418365E+02                                 1.778602                            1.658704      -1.049794       2.387376                    0.997040       3.498714       9.797346       0.487197       1.277982      -0.709335       0.006209       0.006689       0.032726       0.033974      -0.003112       0.006453      -0.000316      -0.006103       0.029501      -0.010969      -0.001075       0.012044              1.841010       1.492787       0.015448       0.376138       1.792184       0.261682       2.238059           0.000111
           29              H       3.532765       3.966899       4.989481       0.119063       1.032277 0.75728053E+01  0.74199090E+02                                 1.767172                            1.663568      -1.046907       2.378746                    0.996040       3.712316      10.789524       0.456151       1.370427      -0.688742       0.009257       0.006777      -0.032333       0.034309       0.005772      -0.004872      -0.002180      -0.007489      -0.004384      -0.008071      -0.001309       0.009380              1.838326       1.598011      -0.109315      -0.243031       1.599514       0.029597       2.317453          -0.000141
           30              H       4.017535       3.619090       6.436765       0.122786       0.990208 0.70101843E+01  0.67709953E+02                                 1.746472                            1.619717      -1.199669       2.305975                    0.994165       3.795350      11.131806       0.451859       1.403396      -0.681259       0.027328      -0.006954       0.015702       0.032276      -0.001966       0.004762       0.002623      -0.004735      -0.015453      -0.008713       0.002946       0.005767              1.846426       2.047412      -0.349798       0.423432       1.707761      -0.270888       1.784105          -0.000256
           31              H      13.100040       4.287278       7.605842       0.129944       1.083803 0.81235982E+01  0.78809520E+02                                 1.646796                            1.596093      -0.925451       2.442695                    0.999352       3.205938       8.475653       0.536879       1.175979      -0.735538       0.000447       0.028181       0.021506       0.035452      -0.001779      -0.006827       0.015387      -0.002561       0.004700      -0.015356      -0.002961       0.018316              1.652528       1.428181       0.196212       0.018655       1.970179       0.270621       1.559223           0.000192
           32              H       2.510918       1.688635       4.876982       0.131867       1.073827 0.79372799E+01  0.77575565E+02                                 1.724056                            1.644666      -0.896587       2.466568                    0.998997       3.339950       9.253930       0.490386       1.277954      -0.710942       0.025187      -0.010027      -0.021964       0.034891       0.003175      -0.008954       0.011697      -0.001428      -0.022846      -0.018713       0.006453       0.012260              1.754965       1.865664      -0.066443      -0.398927       1.488193       0.172369       1.911038           0.000183
           33              H      14.875907      12.099960       5.250965       0.081795       1.234713 0.90251821E+01  0.90935090E+02                                 1.869720                            1.731154      -1.022554       2.379057                    0.997122       3.633326      10.165705       0.488184       1.245222      -0.716762      -0.002059      -0.038315      -0.022610       0.044537      -0.002205      -0.011245       0.013413      -0.007598      -0.015842      -0.018434      -0.000359       0.018793              1.942723       1.577710       0.322742       0.130714       2.355564       0.490464       1.894897           0.000206
           34              H      11.237134       2.978617       7.873407       0.090484       1.257923 0.91779715E+01  0.92411358E+02                                 1.870787                            1.730936      -0.904449       2.442287                    0.998574       3.473393       9.561260       0.496913       1.224184      -0.723344      -0.029811       0.017390       0.031494       0.046723       0.001094      -0.009408       0.016425      -0.001777      -0.001832      -0.019372       0.000792       0.018580              1.937765       2.259032      -0.093378      -0.634607       1.526936       0.117448       2.027326           0.000627
           35              H      10.326428      11.235656       0.559454       0.277772       0.628615 0.39502550E+01  0.32988882E+02                                 1.283879                            1.216471      -1.011844       2.477679                    0.999977       2.749465       7.447612       0.522100       1.404784      -0.682511      -0.014856      -0.011772      -0.026576       0.032643      -0.013994       0.008734       0.008715       0.029105       0.008672      -0.026150       0.005777       0.020373              1.328858       1.285015       0.038287       0.183861       1.203460       0.295586       1.498100          -0.000085
           36              H      11.108595      12.426479       3.723107       0.126727       1.050312 0.75933594E+01  0.74676165E+02                                 1.787740                            1.669432      -1.404357       2.215364                    0.993136       3.855883      11.338872       0.452505       1.376368      -0.685923       0.031631      -0.010591       0.014157       0.036237      -0.005622       0.004717       0.004888       0.013837      -0.008407      -0.011893       0.000904       0.010989              1.866386       2.271410      -0.419441       0.211477       1.563857       0.007517       1.763892          -0.000459
           37              H       5.383742       2.950428       4.174624       0.118078       1.125233 0.79744426E+01  0.78458576E+02                                 1.791359                            1.650254      -1.342709       2.235019                    0.995005       3.696681      10.462001       0.486109       1.280657      -0.706684      -0.017946       0.025829       0.019921       0.037230      -0.005514      -0.003082       0.007951      -0.005813      -0.006204      -0.007667      -0.004575       0.012241              1.880492       2.056542      -0.462348      -0.314322       1.672384       0.345745       1.912550          -0.000243
           38              H       6.096056       1.052025       0.705399       0.126508       1.118709 0.80732927E+01  0.79420304E+02                                 1.778654                            1.658751      -1.049852       2.387349                    0.997040       3.498780       9.797767       0.487172       1.278036      -0.709324      -0.007790      -0.004748      -0.032725       0.033973      -0.004050       0.000972       0.006388       0.003183       0.029503      -0.010962      -0.001084       0.012046              1.841065       1.786396      -0.044228       0.331375       1.498678       0.316485       2.238120           0.000113
           39              H      11.984623      10.873586       2.611800       0.119049       1.032303 0.75730347E+01  0.74201720E+02                                 1.767182                            1.663579      -1.046814       2.378780                    0.996039       3.712364      10.789606       0.456157       1.370402      -0.688747      -0.008480      -0.007719       0.032332       0.034306       0.003850      -0.003103      -0.004343       0.011403      -0.004366      -0.008075      -0.001301       0.009376              1.838336       1.556789      -0.100935      -0.019412       1.640761      -0.244053       2.317460          -0.000142
           40              H      12.228897      10.329249       1.164516       0.122780       0.990248 0.70105302E+01  0.67714159E+02                                 1.746519                            1.619756      -1.199714       2.305947                    0.994164       3.795460      11.132215       0.451854       1.403393      -0.681259       0.001375      -0.028162      -0.015705       0.032275      -0.002736       0.003521       0.004144       0.002827      -0.015446      -0.008713       0.002945       0.005768              1.846480       1.584718      -0.255750      -0.181121       2.170572       0.468927       1.784151          -0.000254
           41              H       9.764893       1.561864      -0.004561       0.129916       1.083919 0.81247718E+01  0.78824290E+02                                 1.646965                            1.596252      -0.925500       2.442662                    0.999351       3.206143       8.476566       0.536827       1.176042      -0.735523      -0.027704       0.005177      -0.021505       0.035451      -0.002135       0.013717      -0.009756       0.000972       0.004696      -0.015355      -0.002958       0.018313              1.652699       2.025511       0.074856       0.268952       1.373212      -0.035631       1.559375           0.000192
           42              H      14.420778      11.421133       2.724299       0.131843       1.073910 0.79380453E+01  0.77584665E+02                                 1.724115                            1.644721      -0.896524       2.466570                    0.998997       3.340117       9.254391       0.490390       1.277915      -0.710950       0.004810      -0.026678       0.021957       0.034885       0.002648       0.009677      -0.011105       0.003798      -0.022842      -0.018714       0.006457       0.012258              1.755025       1.477282       0.012517       0.089453       1.876690      -0.425285       1.911103           0.000181
           43              H       1.755034       1.377848       2.350316       0.081782       1.234778 0.90257726E+01  0.90942494E+02                                 1.869776                            1.731202      -1.022645       2.379002                    0.997121       3.633472      10.166182       0.488181       1.245210      -0.716764       0.037956      -0.005608       0.022601       0.044530      -0.003510       0.010902      -0.013692       0.005267      -0.015837      -0.018433      -0.000357       0.018790              1.942786       2.450791       0.145300       0.506693       1.482616       0.030396       1.894950           0.000210
           44              H      16.064982       6.923836      14.930436       0.090468       1.257991 0.91786581E+01  0.92420975E+02                                 1.870943                            1.731070      -0.904528       2.442248                    0.998574       3.473549       9.562159       0.496859       1.224282      -0.723321      -0.011097       0.032679      -0.031489       0.046718       0.000664       0.014221      -0.012490       0.002486      -0.001836      -0.019373       0.000797       0.018576              1.937932       1.519646       0.056957      -0.011322       2.266650      -0.645367       2.027500           0.000633
           45              C       4.544136       9.152198       9.676431       0.267175      33.356927 0.33930020E+03  0.74862500E+04                                 9.138030                            6.219584       0.074928       2.052753                    0.999415      24.515369      67.938881       0.649316       0.427533      -1.058819      -0.026835       0.032188      -0.019582       0.046256      -0.023317       0.021284      -0.002021      -0.050554      -0.009058      -0.042415       0.003966       0.038449             11.702723       6.547674      -3.803788       3.047342      17.263062      -2.006254      11.297435          -0.000538
           46              C       5.609934       8.480852      11.772864      -0.012083      40.760280 0.43576780E+03  0.10167527E+05                                10.147150                            6.862384       0.002027       1.997124                    0.999322      27.341135      76.243665       0.647768       0.405253      -1.080240      -0.004746      -0.002131      -0.057554       0.057789      -0.004321       0.008844      -0.004471      -0.005443      -0.037703      -0.016698       0.002550       0.014148             12.872235       6.435637      -2.073086       3.461949      14.714696       1.682874      17.466372          -0.000718
           47              C       5.777124       5.573678       9.370859       0.554732      26.955983 0.27105125E+03  0.57106107E+04                                 8.233447                            5.773252      -0.018538       2.033355                    0.999604      23.041254      64.464217       0.630455       0.461127      -1.028667       0.019166      -0.049517      -0.021322       0.057218       0.058590      -0.018300      -0.032970       0.111265      -0.068764      -0.079658      -0.020043       0.099701             10.412251       5.687881      -2.613439       1.138488      15.479831       2.812187      10.069040           0.011095
           48              C       5.446798       6.921792       9.960719      -0.005229      41.848485 0.43882687E+03  0.10264073E+05                                10.376726                            6.913163      -0.060191       1.976669                    0.999285      27.443626      76.800477       0.641192       0.408406      -1.077388       0.001279       0.052139       0.013150       0.053787      -0.006381       0.006052      -0.001045      -0.003414       0.022311      -0.011325       0.000501       0.010824             13.596295       6.793390      -3.616700       1.975996      20.657510       3.167959      13.337984          -0.004519
           49              C       4.970403       9.455858      10.980811      -0.240120      41.264253 0.52611552E+03  0.13030462E+05                                10.520461                            7.774239      -0.234387       1.879846                    0.998596      32.032505      95.891213       0.574066       0.430790      -1.050566       0.012539      -0.016033       0.015745       0.025733      -0.015591      -0.004977       0.008423      -0.010929      -0.109814      -0.037928       0.001798       0.036130             12.503256       7.117108      -2.992999       3.982452      14.432778      -2.059296      15.959882           0.003981
           50              C       5.852663       7.226263      11.259017      -0.181182      40.419959 0.48412287E+03  0.11763110E+05                                10.392363                            7.472185      -0.225445       1.879360                    0.999365      31.514613      93.949199       0.582866       0.432485      -1.047799       0.005834       0.021803      -0.022726       0.032030      -0.007970       0.003145      -0.029523       0.036809      -0.045813      -0.042772       0.012080       0.030692             12.583530       6.189143      -1.840013       2.173352      16.406188       3.693321      15.155260           0.004163
           51              C       4.960382      12.262259       9.057686       0.173847      28.772970 0.38780149E+03  0.88590379E+04                                 8.446726                            6.768630      -0.112309       1.997707                    0.999530      25.387580      71.908243       0.605209       0.443020      -1.048016      -0.012436      -0.019681       0.012138       0.026256       0.004734       0.007722      -0.015698       0.011546      -0.011987      -0.022189       0.008968       0.013221              9.715249      10.611601       4.518904      -2.227700      11.504489       0.373679       7.029657           0.002265
           52              C       6.024099       8.827069      13.173020       0.614447      26.079406 0.24784556E+03  0.51140660E+04                                 8.048988                            5.567832      -0.029846       2.045714                    0.999362      22.142396      61.618066       0.632847       0.469054      -1.022711       0.042723       0.019776       0.058099       0.074778       0.025205      -0.057513      -0.022015       0.107143      -0.179232      -0.082833      -0.028071       0.110904              9.919499       4.957068      -1.203289       2.265744      12.303369       0.420431      12.498060           0.021065
           53              C       4.815779       7.874618       9.177787      -0.241432      41.701222 0.48587265E+03  0.11770726E+05                                10.487044                            7.379467      -0.031390       1.942504                    0.999467      31.382967      92.247142       0.601543       0.420299      -1.059396       0.014028      -0.013987       0.005224       0.020487       0.001980       0.013745      -0.003210       0.063975       0.113418      -0.051105       0.007127       0.043978             13.106312       7.188689      -4.115031       2.456161      21.140417       0.121407      10.989829           0.004273
           54              C      15.607589      11.433349       9.273563      -0.109089      28.015136 0.37527391E+03  0.85772157E+04                                 8.250832                            6.530556      -0.327987       1.919160                    0.995480      27.983963      81.572608       0.628818       0.426170      -1.049039       0.042562      -0.096112      -0.030493       0.109448       0.001867      -0.001766       0.021049      -0.063797      -0.066774      -0.029053      -0.020196       0.049250              9.758092       9.085330       0.890952      -0.052555      12.884521      -1.121783       7.304425          -0.000015
           55              C       5.908411      11.920069       8.116648      -0.201239      30.153164 0.43918927E+03  0.10342565E+05                                 8.359611                            6.975352       0.194351       2.032996                    0.999648      29.657664      85.089862       0.626063       0.415443      -1.065753       0.012152      -0.004518       0.001045       0.013007      -0.006437       0.004802       0.015040      -0.015653       0.021693      -0.018487      -0.002369       0.020856              9.121868      10.822437       3.685794      -2.563274       9.356786       0.141648       7.186379           0.000884
           56              C      17.027156      13.451947       9.722038      -0.207599      31.278437 0.44329035E+03  0.10468310E+05                                 8.570915                            7.001525       0.226621       2.048819                    0.999305      29.592873      85.152164       0.625446       0.414694      -1.065737       0.005736       0.001993       0.007520       0.009665      -0.008979      -0.015361      -0.002337       0.024351      -0.007308      -0.018553      -0.005440       0.023993              9.523218      10.530591       3.791947      -1.683284      10.410119       1.340125       7.628944           0.000875
           57              C       3.918602       2.547601       9.481838       0.093211      25.216831 0.32574685E+03  0.71568186E+04                                 7.551687                            6.082017       0.181008       2.071523                    0.999799      26.093720      73.576877       0.654666       0.425840      -1.053579       0.021004      -0.036125      -0.026986       0.049744      -0.029685       0.022039      -0.000945      -0.042090       0.026690      -0.047513       0.010454       0.037059              8.384473       9.514341       2.919120      -1.776213       8.576663       1.292289       7.062415           0.003658
           58              C       7.021779      12.724999       7.953980       0.089038      25.297895 0.32851786E+03  0.72206126E+04                                 7.540066                            6.087741       0.217924       2.083736                    0.999812      26.036173      73.019446       0.658728       0.423043      -1.057126      -0.006418       0.030013       0.040778       0.051038      -0.031433       0.006322       0.002200      -0.005619       0.087357      -0.046618       0.016472       0.030146              8.324161      10.161985       2.766823      -2.199480       8.086877       0.922278       6.723621           0.004092
           59              C      11.348347      14.712462      13.127412       0.267180      33.355876 0.33929020E+03  0.74859631E+04                                 9.137825                            6.219481       0.075026       2.052793                    0.999415      24.514869      67.936868       0.649324       0.427532      -1.058821      -0.026194       0.032702       0.019578       0.046248      -0.031324       0.002270       0.021252       0.028325      -0.009067      -0.042403       0.003971       0.038432             11.702432      15.352446      -5.593480      -1.359021       8.457728       3.385837      11.297122          -0.000539
           60              C      11.793936      13.534293      11.030979      -0.012095      40.759901 0.43576653E+03  0.10167468E+05                                10.146998                            6.862317       0.002173       1.997170                    0.999323      27.341112      76.242944       0.647781       0.405246      -1.080247       0.003027       0.004220       0.057558       0.057792      -0.005052      -0.002611       0.009568       0.001649      -0.037645      -0.016691       0.002539       0.014153             12.872001      13.576721      -3.524665       2.338744       7.573389       3.057213      17.465893          -0.000725
           61              C      14.609544      12.791354      13.432984       0.554734      26.955878 0.27104977E+03  0.57105823E+04                                 8.233475                            5.773267      -0.018473       2.033378                    0.999604      23.041266      64.464660       0.630448       0.461132      -1.028662       0.044702      -0.028648       0.021322       0.057215       0.075658      -0.035951      -0.011367      -0.056688      -0.068783      -0.079653      -0.020048       0.099702             10.412295      14.071040      -4.317506       2.982628       7.096780       0.555497      10.069067           0.011098
           62              C      13.354247      13.383600      12.843124      -0.005223      41.848226 0.43882330E+03  0.10263981E+05                                10.376751                            6.913179      -0.060165       1.976682                    0.999285      27.443443      76.800252       0.641184       0.408411      -1.077383      -0.051352       0.009123      -0.013150       0.053788      -0.006536       0.000183       0.006143      -0.001845       0.022309      -0.011321       0.000495       0.010826             13.596337      18.695483      -6.036072       3.498092       8.755550       1.305347      13.337978          -0.004516
           63              C      10.965861      14.355225      11.823032      -0.240099      41.262818 0.52609625E+03  0.13029848E+05                                10.520199                            7.774089      -0.234382       1.879856                    0.998596      32.031789      95.888124       0.574073       0.430789      -1.050568       0.013213      -0.015488      -0.015737       0.025732      -0.016487       0.007264      -0.006552      -0.002121      -0.109832      -0.037933       0.001800       0.036133             12.502900      12.973717      -4.183433      -1.224690       8.575682       4.312680      15.959301           0.003972
           64              C      12.975031      13.046517      11.544826      -0.181192      40.420492 0.48413053E+03  0.11763348E+05                                10.392463                            7.472250      -0.225397       1.879371                    0.999365      31.514897      93.950407       0.582862       0.432486      -1.047798      -0.022537      -0.001381       0.022738       0.032044      -0.000166      -0.028301       0.008976      -0.040095      -0.045789      -0.042762       0.012068       0.030694             12.583656      15.282632      -3.688484       4.052271       7.312992       1.394093      15.155343           0.004158
           65              C       8.217698      14.924072      13.746157       0.173845      28.772927 0.38780165E+03  0.88590364E+04                                 8.446700                            6.768616      -0.112288       1.997713                    0.999531      25.387549      71.907971       0.605212       0.443018      -1.048017       0.021752       0.008283      -0.012122       0.026244       0.006613      -0.013846       0.010693      -0.006936      -0.011991      -0.022189       0.008970       0.013219              9.715220      13.233210       3.985980      -0.077550       8.882822      -2.257489       7.029628           0.002264
           66              C      11.372156      13.197393       9.630823       0.614472      26.079153 0.24784451E+03  0.51140256E+04                                 8.048870                            5.567784      -0.029928       2.045683                    0.999362      22.142223      61.616948       0.632857       0.469047      -1.022717      -0.027862      -0.037939      -0.058099       0.074774       0.044105      -0.033052      -0.051986      -0.078960      -0.179354      -0.082884      -0.028037       0.110921              9.919311      11.541957      -2.541779       0.863395       5.718226       2.136474      12.497750           0.021048
           67              C      12.546213      14.191772      13.626056      -0.241407      41.699471 0.48585020E+03  0.11770049E+05                                10.486834                            7.379350      -0.031325       1.942541                    0.999467      31.381867      92.243443       0.601541       0.420306      -1.059392       0.010907      -0.016528      -0.005213       0.020478       0.014328      -0.000418       0.014101      -0.057372       0.113366      -0.051114       0.007154       0.043961             13.106038      18.979876      -6.511816       0.608126       9.348707       2.382731      10.989529           0.004276
           68              C       6.909106       4.325125      13.530280      -0.109087      28.014454 0.37526446E+03  0.85769316E+04                                 8.250687                            6.530469      -0.328000       1.919170                    0.995478      27.983307      81.569938       0.628824       0.426170      -1.049041       0.085710      -0.060846       0.030500       0.109447      -0.010729       0.020282      -0.005937       0.060215      -0.066781      -0.029067      -0.020197       0.049263              9.757908      13.081338       0.078704      -1.109710       8.888093       0.171927       7.304291          -0.000012
           69              C       8.364186      13.926878      14.687195      -0.201232      30.152860 0.43918395E+03  0.10342420E+05                                 8.359604                            6.975331       0.194396       2.033016                    0.999648      29.657426      85.089404       0.626060       0.415446      -1.065751       0.001999      -0.012799      -0.001028       0.012995      -0.008981       0.015699       0.001714       0.009371       0.021679      -0.018490      -0.002364       0.020854              9.121878      10.853926       3.679434      -0.371776       9.325376      -2.540119       7.186332           0.000883
           70              C       4.648188       3.336105      13.081805      -0.207596      31.278557 0.44329268E+03  0.10468381E+05                                 8.570940                            7.001545       0.226594       2.048809                    0.999305      29.592968      85.152552       0.625444       0.414695      -1.065737      -0.003103      -0.005208      -0.007497       0.009642      -0.003510      -0.005349      -0.014590      -0.029442      -0.007312      -0.018554      -0.005446       0.024000              9.523247      11.895307       3.514563       0.977953       9.045476      -1.916511       7.628957           0.000873
           71              C      17.945189      14.009844      13.322005       0.093203      25.217323 0.32575444E+03  0.71570290E+04                                 7.551771                            6.082076       0.181034       2.071523                    0.999799      26.094144      73.578357       0.654665       0.425838      -1.053579       0.031214      -0.027770       0.026996       0.049742      -0.035545       0.003471       0.021788       0.015569       0.026684      -0.047515       0.010458       0.037057              8.384573       9.753608       2.870528       0.912595       8.337617      -1.998071       7.062494           0.003662
           72              C       7.353607      12.996162      14.849863       0.089054      25.297513 0.32851168E+03  0.72204715E+04                                 7.540103                            6.087740       0.217886       2.083736                    0.999811      26.035890      73.019574       0.658717       0.423051      -1.057117      -0.028134       0.012266      -0.040779       0.051039      -0.030035       0.003416       0.005765      -0.019383       0.087337      -0.046617       0.016474       0.030143              8.324223       9.249398       2.952316       0.465674       8.999593      -2.339201       6.723677           0.004098
           73              C      14.354888       6.291702       5.526131       0.267170      33.356178 0.33929487E+03  0.74860914E+04                                 9.137861                            6.219519       0.075052       2.052797                    0.999415      24.515061      67.937494       0.649323       0.427531      -1.058822       0.026852      -0.032174       0.019575       0.046253      -0.023312       0.021283      -0.002011      -0.050545      -0.009059      -0.042412       0.003973       0.038439             11.702429       6.547578      -3.803663       3.047333      17.262421      -2.006256      11.297289          -0.000539
           74              C      13.289090       6.963048       3.429698      -0.012067      40.759064 0.43575484E+03  0.10167148E+05                                10.146974                            6.862300       0.002070       1.997147                    0.999323      27.340624      76.241909       0.647770       0.405255      -1.080239       0.004755       0.002135       0.057545       0.057780      -0.004323       0.008838      -0.004472      -0.005435      -0.037732      -0.016700       0.002550       0.014150             12.871967       6.435546      -2.073064       3.461891      14.714380       1.682748      17.465975          -0.000722
           75              C      13.121900       9.870222       5.831703       0.554751      26.955130 0.27104498E+03  0.57104042E+04                                 8.233096                            5.773080      -0.018302       2.033432                    0.999605      23.040613      64.460484       0.630486       0.461110      -1.028684      -0.019146       0.049518       0.021312       0.057209       0.058599      -0.018283      -0.032998       0.111322      -0.068696      -0.079711      -0.020002       0.099713             10.411698       5.687650      -2.613245       1.138504      15.478808       2.811918      10.068635           0.011084
           76              C      13.452226       8.522108       5.241843      -0.005236      41.847297 0.43882077E+03  0.10263858E+05                                10.376390                            6.913036      -0.060028       1.976721                    0.999285      27.443423      76.798735       0.641211       0.408396      -1.077398      -0.001266      -0.052135      -0.013155       0.053784      -0.006396       0.006065      -0.001032      -0.003453       0.022319      -0.011354       0.000524       0.010830             13.595698       6.793196      -3.616511       1.975999      20.656386       3.167622      13.337512          -0.004522
           77              C      13.928621       5.988042       4.221751      -0.240100      41.262852 0.52609595E+03  0.13029849E+05                                10.520255                            7.774116      -0.234365       1.879864                    0.998596      32.031666      95.888057       0.574068       0.430793      -1.050565      -0.012517       0.016033      -0.015757       0.025730      -0.015581      -0.004985       0.008421      -0.010892      -0.109816      -0.037929       0.001813       0.036117             12.502986       7.117003      -2.992929       3.982407      14.432376      -2.059312      15.959579           0.003980
           78              C      13.046361       8.217637       3.943545      -0.181183      40.419523 0.48411988E+03  0.11763010E+05                                10.392268                            7.472153      -0.225386       1.879381                    0.999365      31.514424      93.948302       0.582869       0.432484      -1.047800      -0.005821      -0.021804       0.022721       0.032024      -0.007976       0.003154      -0.029521       0.036798      -0.045791      -0.042765       0.012070       0.030694             12.583365       6.189106      -1.840005       2.173345      16.405956       3.693172      15.155034           0.004158
           79              C      13.938642       3.181641       6.144876       0.173862      28.772443 0.38779451E+03  0.88588383E+04                                 8.446653                            6.768593      -0.112347       1.997702                    0.999530      25.387226      71.907071       0.605208       0.443023      -1.048014       0.012448       0.019669      -0.012123       0.026245       0.004723       0.007728      -0.015701       0.011541      -0.011950      -0.022186       0.008952       0.013235              9.715152      10.611527       4.518867      -2.227661      11.504340       0.373655       7.029588           0.002262
           80              C      12.874925       6.616831       2.029542       0.614439      26.079359 0.24784543E+03  0.51140642E+04                                 8.048985                            5.567837      -0.029819       2.045725                    0.999362      22.142402      61.618152       0.632845       0.469055      -1.022710      -0.042713      -0.019759      -0.058098       0.074768       0.025201      -0.057511      -0.022013       0.107153      -0.179219      -0.082828      -0.028076       0.110904              9.919483       4.957065      -1.203299       2.265725      12.303400       0.420412      12.497983           0.021069
           81              C      14.083245       7.569282       6.024775      -0.241412      41.699008 0.48584877E+03  0.11769967E+05                                10.486606                            7.379250      -0.031304       1.942541                    0.999467      31.381977      92.242582       0.601558       0.420295      -1.059402      -0.014002       0.013989      -0.005234       0.020473       0.001976       0.013750      -0.003209       0.063979       0.113433      -0.051109       0.007123       0.043986             13.105632       7.188420      -4.114775       2.456107      21.139066       0.121287      10.989410           0.004272
           82              C       3.291435       4.010551       5.928999      -0.109092      28.014350 0.37526334E+03  0.85768932E+04                                 8.250643                            6.530443      -0.327985       1.919177                    0.995478      27.983192      81.569342       0.628828       0.426168      -1.049043      -0.042551       0.096117       0.030499       0.109450       0.001888      -0.001776       0.021050      -0.063795      -0.066799      -0.029068      -0.020184       0.049253              9.757828       9.085103       0.890998      -0.052562      12.884092      -1.121697       7.304289          -0.000013
           83              C      12.990613       3.523831       7.085914      -0.201217      30.152064 0.43917233E+03  0.10342048E+05                                 8.359418                            6.975233       0.194372       2.033018                    0.999648      29.656716      85.086158       0.626067       0.415445      -1.065754      -0.012140       0.004506      -0.001019       0.012989      -0.006441       0.004808       0.015036      -0.015632       0.021698      -0.018489      -0.002358       0.020847              9.121637      10.822225       3.685658      -2.563223       9.356466       0.141607       7.186219           0.000885
           84              C       1.871868       1.991953       5.480524      -0.207570      31.277417 0.44327381E+03  0.10467828E+05                                 8.570791                            7.001442       0.226522       2.048805                    0.999305      29.592091      85.149723       0.625442       0.414700      -1.065733      -0.005723      -0.002005      -0.007507       0.009650      -0.008978      -0.015351      -0.002346       0.024352      -0.007304      -0.018555      -0.005428       0.023983              9.523069      10.530472       3.791864      -1.683269      10.409887       1.340077       7.628846           0.000876
           85              C      14.980422      12.896299       5.720724       0.093232      25.216658 0.32574511E+03  0.71567761E+04                                 7.551664                            6.082010       0.180979       2.071515                    0.999799      26.093706      73.576986       0.654665       0.425841      -1.053577      -0.020991       0.036127       0.027000       0.049747      -0.029704       0.022038      -0.000936      -0.042103       0.026714      -0.047534       0.010466       0.037068              8.384434       9.514297       2.919056      -1.776201       8.576581       1.292287       7.062423           0.003648
           86              C      11.877245       2.718901       7.248582       0.089078      25.296776 0.32850212E+03  0.72201869E+04                                 7.539886                            6.087621       0.217917       2.083750                    0.999811      26.035423      73.017161       0.658730       0.423047      -1.057123       0.006431      -0.030023      -0.040774       0.051042      -0.031448       0.006331       0.002208      -0.005629       0.087383      -0.046639       0.016482       0.030157              8.323938      10.161724       2.766623      -2.199463       8.086578       0.922261       6.723513           0.004084
           87              C       7.550677       0.731438       2.075150       0.267184      33.356266 0.33929307E+03  0.74860546E+04                                 9.137943                            6.219536       0.074966       2.052773                    0.999415      24.515037      67.937826       0.649316       0.427536      -1.058817       0.026197      -0.032696      -0.019579       0.046245      -0.031323       0.002266       0.021257       0.028324      -0.009071      -0.042404       0.003970       0.038435             11.702616      15.352688      -5.593576      -1.359063       8.457849       3.385915      11.297311          -0.000540
           88              C       7.105088       1.909607       4.171583      -0.012102      40.761043 0.43577803E+03  0.10167810E+05                                10.147184                            6.862401       0.002113       1.997143                    0.999323      27.341562      76.244639       0.647778       0.405245      -1.080247      -0.003030      -0.004208      -0.057569       0.057802      -0.005039      -0.002612       0.009572       0.001653      -0.037646      -0.016695       0.002552       0.014143             12.872286      13.577001      -3.524750       2.338750       7.573546       3.057340      17.466311          -0.000726
           89              C       4.289480       2.652546       1.769578       0.554733      26.956044 0.27105125E+03  0.57106232E+04                                 8.233519                            5.773287      -0.018518       2.033364                    0.999604      23.041346      64.465014       0.630446       0.461133      -1.028661      -0.044700       0.028656      -0.021323       0.057218       0.075654      -0.035942      -0.011374      -0.056679      -0.068809      -0.079637      -0.020062       0.099700             10.412369      14.071180      -4.317543       2.982692       7.096810       0.555469      10.069117           0.011097
           90              C       5.544777       2.060300       2.359438      -0.005217      41.848092 0.43882042E+03  0.10263902E+05                                10.376754                            6.913168      -0.060165       1.976684                    0.999285      27.443335      76.800015       0.641183       0.408412      -1.077382       0.051354      -0.009120       0.013147       0.053789      -0.006529       0.000179       0.006141      -0.001857       0.022299      -0.011312       0.000488       0.010824             13.596369      18.695579      -6.036097       3.498138       8.755555       1.305322      13.337972          -0.004516
           91              C       7.933163       1.088675       3.379530      -0.240122      41.264900 0.52612425E+03  0.13030727E+05                                10.520510                            7.774264      -0.234374       1.879839                    0.998596      32.033107      95.893051       0.574069       0.430786      -1.050569      -0.013209       0.015503       0.015720       0.025728      -0.016498       0.007266      -0.006540      -0.002105      -0.109859      -0.037941       0.001794       0.036146             12.503323      12.974180      -4.183612      -1.224790       8.575956       4.312875      15.959834           0.003962
           92              C       5.923993       2.397383       3.657736      -0.181188      40.420840 0.48413393E+03  0.11763469E+05                                10.392585                            7.472320      -0.225443       1.879357                    0.999365      31.514976      93.951252       0.582854       0.432491      -1.047793       0.022542       0.001387      -0.022739       0.032049      -0.000159      -0.028305       0.008969      -0.040103      -0.045826      -0.042771       0.012075       0.030696             12.583826      15.282875      -3.688542       4.052340       7.313074       1.394110      15.155528           0.004151
           93              C      10.681326       0.519828       1.456405       0.173842      28.773365 0.38780782E+03  0.88592198E+04                                 8.446795                            6.768673      -0.112340       1.997692                    0.999530      25.387843      71.909165       0.605209       0.443018      -1.048016      -0.021750      -0.008287       0.012113       0.026238       0.006616      -0.013847       0.010690      -0.006926      -0.012017      -0.022191       0.008978       0.013213              9.715349      13.233456       3.986066      -0.077568       8.882913      -2.257498       7.029678           0.002263
           94              C       7.526868       2.246507       5.571739       0.614475      26.078812 0.24784013E+03  0.51139181E+04                                 8.048838                            5.567753      -0.029888       2.045702                    0.999362      22.142047      61.616568       0.632855       0.469050      -1.022714       0.027921       0.037946       0.058101       0.074801       0.044129      -0.033039      -0.051981      -0.078938      -0.179306      -0.082859      -0.028060       0.110919              9.919292      11.541821      -2.541744       0.863318       5.718225       2.136556      12.497830           0.021038
           95              C       6.352811       1.252128       1.576506      -0.241403      41.699521 0.48584967E+03  0.11770036E+05                                10.486867                            7.379362      -0.031329       1.942541                    0.999467      31.381815      92.243385       0.601538       0.420307      -1.059391      -0.010907       0.016532       0.005212       0.020480       0.014332      -0.000417       0.014099      -0.057371       0.113359      -0.051114       0.007156       0.043958             13.106096      18.979997      -6.511855       0.608143       9.348737       2.382730      10.989554           0.004272
           96              C      11.989918      11.118775       1.672282      -0.109086      28.014862 0.37527001E+03  0.85770996E+04                                 8.250787                            6.530527      -0.327989       1.919166                    0.995479      27.983677      81.571502       0.628819       0.426171      -1.049039      -0.085708       0.060849      -0.030501       0.109448      -0.010734       0.020280      -0.005937       0.060217      -0.066742      -0.029055      -0.020205       0.049260              9.758050      13.081569       0.078693      -1.109765       8.888227       0.171969       7.304356          -0.000012
           97              C      10.534838       1.517022       0.515367      -0.201234      30.153065 0.43918855E+03  0.10342558E+05                                 8.359658                            6.975384       0.194374       2.033008                    0.999648      29.657531      85.089892       0.626055       0.415448      -1.065749      -0.001995       0.012795       0.001023       0.012990      -0.008983       0.015699       0.001708       0.009377       0.021680      -0.018488      -0.002369       0.020857              9.121934      10.853981       3.679467      -0.371816       9.325438      -2.540149       7.186383           0.000883
           98              C      14.250836      12.107795       2.120757      -0.207613      31.279579 0.44330982E+03  0.10468890E+05                                 8.571101                            7.001659       0.226630       2.048806                    0.999306      29.593725      85.155239       0.625442       0.414692      -1.065738       0.003113       0.005197       0.007478       0.009624      -0.003511      -0.005344      -0.014603      -0.029440      -0.007331      -0.018554      -0.005457       0.024012              9.523439      11.895609       3.514666       0.977970       9.045641      -1.916532       7.629069           0.000870
           99              C       0.953835       1.434056       1.880557       0.093198      25.217715 0.32575983E+03  0.71571837E+04                                 7.551867                            6.082137       0.180989       2.071505                    0.999799      26.094428      73.579566       0.654659       0.425840      -1.053577      -0.031204       0.027761      -0.027009       0.049738      -0.035541       0.003471       0.021790       0.015570       0.026657      -0.047510       0.010453       0.037057              8.384692       9.753777       2.870600       0.912600       8.337733      -1.998100       7.062567           0.003661
          100              C      11.545417       2.447738       0.352699       0.089055      25.297416 0.32851030E+03  0.72204357E+04                                 7.540106                            6.087745       0.217862       2.083732                    0.999811      26.035769      73.019277       0.658713       0.423053      -1.057115       0.028138      -0.012269       0.040768       0.051032      -0.030031       0.003413       0.005767      -0.019381       0.087335      -0.046612       0.016468       0.030144              8.324224       9.249400       2.952317       0.465667       8.999586      -2.339209       6.723686           0.004098
          101              N       4.866404       2.211052       8.642656      -0.229995      33.047194 0.50290703E+03  0.12047319E+05                                 8.594253                            7.290084      -0.070553       2.015307                    0.996534      27.477735      75.274133       0.645201       0.396286      -1.096643      -0.128706      -0.103202       0.031959       0.168039      -0.069502       0.008695       0.026047      -0.056964       0.138154      -0.101381       0.034025       0.067356              9.366187      10.858662       1.847664      -2.048653       8.951153       1.951058       8.288747           0.037193
          102              N      15.745858      10.050664       8.895019      -0.362440      38.197691 0.44647805E+03  0.10466355E+05                                 9.703333                            6.909713      -0.187591       1.972443                    0.998564      28.067167      78.097985       0.651568       0.401006      -1.084589       0.013622       0.088602       0.083264       0.122347      -0.049387       0.070785       0.036611      -0.211936      -0.018826      -0.154280       0.030268       0.124012             12.302560       7.694281      -2.945955       3.342036      19.444899      -2.923960       9.768498          -0.000374
          103              N      18.086195      13.013998      14.161187      -0.230004      33.047734 0.50291675E+03  0.12047622E+05                                 8.594369                            7.290166      -0.070593       2.015290                    0.996534      27.478045      75.275424       0.645195       0.396287      -1.096641       0.126776       0.105568      -0.031953       0.168041      -0.075109       0.027258       0.003326      -0.001841       0.138137      -0.101381       0.034020       0.067361              9.366329       9.748300       2.073386       1.503927      10.061823      -2.396301       8.288864           0.037204
          104              N       8.236539       3.914200      13.908824      -0.362424      38.196710 0.44646636E+03  0.10466013E+05                                 9.703208                            6.909653      -0.187665       1.972429                    0.998564      28.066641      78.096283       0.651566       0.401010      -1.084586      -0.089547       0.004320      -0.083258       0.122349      -0.086840       0.049957       0.062061       0.156530      -0.018848      -0.154257       0.030255       0.124002             12.302378      17.828164      -5.005806      -2.199584       9.310582       3.857485       9.768389          -0.000372
          105              N      14.032620      13.232848       6.559906      -0.230064      33.050376 0.50296888E+03  0.12049171E+05                                 8.594775                            7.290516      -0.070547       2.015276                    0.996535      27.479510      75.280145       0.645184       0.396284      -1.096644       0.128732       0.103219      -0.031951       0.168068      -0.069509       0.008692       0.026045      -0.056952       0.138156      -0.101385       0.034027       0.067358              9.366769      10.859497       1.847806      -2.048809       8.951582       1.951112       8.289228           0.037213
          106              N       3.153166       5.393236       6.307543      -0.362422      38.196435 0.44646352E+03  0.10465928E+05                                 9.703154                            6.909630      -0.187651       1.972437                    0.998564      28.066520      78.095830       0.651568       0.401010      -1.084587      -0.013589      -0.088604      -0.083269       0.122348      -0.049389       0.070768       0.036597      -0.211932      -0.018855      -0.154261       0.030251       0.124010             12.302258       7.694175      -2.945812       3.342040      19.444174      -2.923841       9.768426          -0.000374
          107              N       0.812829       2.429902       1.041375      -0.229985      33.047011 0.50290274E+03  0.12047208E+05                                 8.594269                            7.290082      -0.070628       2.015287                    0.996534      27.477627      75.274156       0.645196       0.396289      -1.096639      -0.126766      -0.105570       0.031943       0.168033      -0.075111       0.027259       0.003325      -0.001840       0.138133      -0.101382       0.034019       0.067363              9.366218       9.748184       2.073352       1.503907      10.061698      -2.396289       8.288773           0.037193
          108              N      10.662485      11.529700       1.293738      -0.362429      38.197374 0.44647378E+03  0.10466241E+05                                 9.703360                            6.909734      -0.187691       1.972419                    0.998564      28.066860      78.097357       0.651558       0.401013      -1.084584       0.089548      -0.004311       0.083253       0.122346      -0.086842       0.049960       0.062063       0.156534      -0.018842      -0.154262       0.030258       0.124004             12.302611      17.828513      -5.005932      -2.199694       9.310758       3.857591       9.768563          -0.000377
          109              O       6.355660       4.715877      10.100582      -0.562590      36.120389 0.52815931E+03  0.12633168E+05                                 8.690921                            7.098961       0.523630       2.224934                    0.995201      27.519978      72.022649       0.715654       0.357813      -1.140586      -0.014705       0.021132       0.006291       0.026503      -0.011533       0.009720      -0.046689      -0.008825      -0.095135      -0.059250       0.006215       0.053035             10.038988       7.503953      -3.531854       1.953457      12.875561      -1.821190       9.737450           0.031002
          110              O       5.507981       5.332373       8.162256      -0.560429      33.429388 0.48616105E+03  0.11400299E+05                                 8.227126                            6.791781       0.484988       2.212077                    0.995306      27.383055      71.163054       0.734094       0.355810      -1.141176      -0.009172       0.012782       0.010180       0.018739       0.029127       0.009182       0.035170       0.065351       0.127249      -0.072898       0.011931       0.060967              9.385866       6.616772      -0.359116       2.419598       9.084259       2.775379      12.456565           0.034420
          111              O       6.493231       7.885692      13.852574      -0.547630      38.814002 0.50915476E+03  0.12082183E+05                                 9.141502                            6.976349       0.206115       2.129690                    0.994392      27.204197      71.195507       0.720066       0.358458      -1.138690       0.003817       0.012558      -0.029627       0.032404      -0.014244      -0.019563      -0.048476       0.041156      -0.030310      -0.067459       0.028989       0.038470             11.052950       6.480613      -2.335385       2.971558      12.440642      -5.299236      14.237594           0.039081
          112              O       5.939229      10.022240      13.551564      -0.589515      41.015512 0.54956425E+03  0.13304480E+05                                 9.436349                            7.243434       0.257092       2.120062                    0.997188      28.272809      74.956087       0.706683       0.358016      -1.138015       0.030478      -0.019559      -0.039651       0.053700       0.002321      -0.051139       0.021526      -0.007790      -0.184837      -0.088421       0.035130       0.053291             11.247626       5.839765      -1.541255      -0.172697      19.109178       4.353029       8.793935           0.049453
          113              O      15.334912      12.053540      12.703261      -0.562585      36.121381 0.52817609E+03  0.12633686E+05                                 8.691140                            7.099118       0.523614       2.224930                    0.995201      27.520127      72.023661       0.715638       0.357817      -1.140581      -0.017775       0.018612      -0.006283       0.026492      -0.012339      -0.043823       0.018825      -0.000885      -0.095143      -0.059258       0.006219       0.053039             10.039270      11.283862      -4.300296      -1.395592       9.096234       2.277156       9.737712           0.031010
          114              O      14.899625      13.007035      14.641587      -0.560410      33.430452 0.48617865E+03  0.11400839E+05                                 8.227406                            6.791991       0.484966       2.212077                    0.995305      27.383015      71.163857       0.734067       0.355819      -1.141166      -0.010692       0.011534      -0.010174       0.018732       0.039576       0.036299       0.001994      -0.037431       0.127240      -0.072903       0.011933       0.060970              9.386202       8.846473      -0.812348       3.201845       6.855162       1.818356      12.456970           0.034427
          115              O      12.201218      12.550144       8.951269      -0.547693      38.813897 0.50915920E+03  0.12082259E+05                                 9.141283                            6.976226       0.206070       2.129643                    0.994393      27.205224      71.197045       0.720100       0.358442      -1.138708      -0.013043      -0.001220       0.029718       0.032478      -0.005064      -0.051383      -0.009524      -0.049011      -0.030312      -0.067440       0.028972       0.038468             11.052628      11.292035      -3.313325      -4.600897       7.628596       3.967412      14.237253           0.039083
          116              O      10.217842      13.518637       9.252279      -0.589505      41.013432 0.54953367E+03  0.13303528E+05                                 9.435936                            7.243161       0.257008       2.120032                    0.997189      28.272494      74.954162       0.706709       0.358008      -1.138023       0.013051      -0.033725       0.039698       0.053700       0.000624       0.010894      -0.054419       0.008982      -0.184920      -0.088452       0.035148       0.053305             11.247074      17.979995      -4.008920       4.231214       6.967685      -1.036322       8.793541           0.049417
          117              O      12.543364      10.728023       5.101980      -0.562590      36.119382 0.52814397E+03  0.12632684E+05                                 8.690703                            7.098823       0.523530       2.224897                    0.995201      27.520004      72.021904       0.715667       0.357809      -1.140592       0.014721      -0.021171      -0.006367       0.026560      -0.011521       0.009710      -0.046690      -0.008788      -0.095095      -0.059248       0.006232       0.053016             10.038695       7.503772      -3.531722       1.953386      12.875145      -1.821103       9.737168           0.031008
          118              O      13.391043      10.111527       7.040306      -0.560401      33.424193 0.48607200E+03  0.11397619E+05                                 8.226061                            6.790987       0.484963       2.212078                    0.995305      27.381896      71.156777       0.734169       0.355792      -1.141197       0.009236      -0.012845      -0.010161       0.018803       0.029130       0.009171       0.035148       0.065383       0.127228      -0.072899       0.011957       0.060943              9.384551       6.615962      -0.358997       2.419283       9.082791       2.774833      12.454901           0.034420
          119              O      12.405793       7.558208       1.349988      -0.547640      38.815120 0.50917232E+03  0.12082711E+05                                 9.141699                            6.976488       0.206115       2.129684                    0.994392      27.204589      71.197000       0.720056       0.358460      -1.138688      -0.003806      -0.012567       0.029632       0.032411      -0.014244      -0.019557      -0.048473       0.041158      -0.030298      -0.067454       0.028989       0.038465             11.053200       6.480737      -2.335448       2.971623      12.440959      -5.299367      14.237904           0.039084
          120              O      12.959795       5.421660       1.650998      -0.589500      41.015113 0.54955755E+03  0.13304285E+05                                 9.436312                            7.243410       0.257048       2.120053                    0.997188      28.272543      74.955433       0.706681       0.358017      -1.138013      -0.030457       0.019542       0.039630       0.053666       0.002324      -0.051137       0.021531      -0.007797      -0.184857      -0.088427       0.035137       0.053289             11.247566       5.839748      -1.541254      -0.172696      19.109113       4.352945       8.793838           0.049438
          121              O       3.564112       3.390360       2.499301      -0.562601      36.122113 0.52818962E+03  0.12634092E+05                                 8.691241                            7.099198       0.523676       2.224942                    0.995202      27.520462      72.024802       0.715636       0.357816      -1.140582       0.017772      -0.018603       0.006252       0.026477      -0.012341      -0.043820       0.018828      -0.000883      -0.095162      -0.059259       0.006219       0.053040             10.039389      11.284047      -4.300353      -1.395564       9.096322       2.277141       9.737799           0.031006
          122              O       3.999399       2.436865       0.560975      -0.560407      33.429903 0.48616899E+03  0.11400551E+05                                 8.227295                            6.791905       0.484980       2.212084                    0.995305      27.382839      71.163109       0.734075       0.355817      -1.141168       0.010674      -0.011513       0.010170       0.018707       0.039580       0.036301       0.001993      -0.037427       0.127256      -0.072908       0.011933       0.060975              9.386069       8.846351      -0.812323       3.201806       6.855055       1.818313      12.456801           0.034426
          123              O       6.697806       2.893756       6.251293      -0.547597      38.811594 0.50911863E+03  0.12081099E+05                                 9.141125                            6.976098       0.205990       2.129666                    0.994391      27.203378      71.192469       0.720081       0.358457      -1.138692       0.013039       0.001262      -0.029639       0.032405      -0.005070      -0.051407      -0.009526      -0.049010      -0.030361      -0.067468       0.028985       0.038483             11.052455      11.291847      -3.313282      -4.600864       7.628531       3.967399      14.236986           0.039064
          124              O       8.681182       1.925263       5.950283      -0.589557      41.016588 0.54958543E+03  0.13305093E+05                                 9.436444                            7.243522       0.257088       2.120038                    0.997189      28.273664      74.958134       0.706688       0.358010      -1.138022      -0.013106       0.033823      -0.039700       0.053776       0.000630       0.010895      -0.054412       0.008937      -0.184852      -0.088427       0.035119       0.053308             11.247719      17.981022      -4.009201       4.231501       6.968040      -1.036381       8.794095           0.049454

******************************************************
Auxiliary information for the entire system
The total spin magnetic moment of the unit cell is   19.998068
The total net atomic charge of the unit cell is   0.000005
Accuracy of reproducing the electrostatic potential in the unit cell:
  The inner radius (bohr) =    5.0000
  The outer radius (bohr) =   12.0000
  Valid grid points have density less than (e/(bohr^3)) =    0.0001
  The number of valid grid points were=       146739
  The rms potential error without charges in kcal/mol is=      4.38483
  The rms potential error with partial charges in kcal/mol is=      1.01458
  The RRMSE value at monopole order=      0.23138
  The rms potential error with partial charges and cloud penetration in kcal/mol is=      1.00795
  The RRMSE value at monopole order with cloud penetration is=      0.22987
  The rms potential error with partial charges and atomic dipoles in kcal/mol is=      0.36936
  The RRMSE value at dipole order=      0.08424
  The rms potential error with partial charges, atomic dipoles and cloud penetration in kcal/mol is=      0.36213
  The RRMSE value at dipole order with cloud penetration=      0.08259

******************************************************
The electron densities and ab initio electrostatic potential were computed in VASP using the PBE functional and
projector augmented wave method. See the main text of the journal article for a description of computational details.
The atomic charges, dipoles, and quadrupoles were computed with the DDEC6 method as described in
(a) T. A. Manz and N. Gabaldon Limas, RSC Adv. 6 (2016) 47771-47801 DOI: 10.1039/c6ra04656h
(b) N. Gabaldon Limas and T. A. Manz, RSC Adv. 8 (2018) 2678-2707 DOI: 10.1039/c7ra11829e.
For each atom in the material, the electron cloud parameters were fit to the spherically averaged atom-in-material
electron density using radial positions for which this density was between 10^-4 and 10^-2 electrons per cubic bohr.
The polarizabilities, dispersion coefficients, and quantum Drude oscillator (QDO) parameters were fit using the MCLF method.
The magnetic structure of the system was optimized in VASP from the default ferromagnetic initial guess using spin polarization.
The atomic spin moments (ASMs) were computed on this optimized magnetic structure using the DDEC6 partition as inputs
to the method of T. A. Manz and D. S. Sholl, J. Chem. Theory Comput. 7 (2011) 4146-4164 DOI: 10.1021/ct200539n.
The RMSE and RRMSE were computed using a uniform grid with Ewald summation.
