# Supplementary material for: A collection of forcefield precursors for metal–organic frameworks
Source: RSC Adv. 2019 Nov 13;9(63):36492–507. doi: 10.1039/c9ra07327b (PMC9075174; doi:10.1039/c9ra07327b)
Supplement: RA-009-C9RA07327B-s4756 [file RA-009-C9RA07327B-s4756.xyz]

  124
jmolscript: load "" {1 1 1} spacegroup "x,y,z" unitcell [{     11.876000     0.000000     0.000000 }, {      2.391798    11.632656     0.000000 }, {      4.679174     3.814970    15.184848 }]
Mn    13.917695     9.251124     8.302467     0.932588
Mn     9.422005     5.585750    14.474805     0.932076
Mn     5.029277     6.196502     6.882381     0.932677
Mn     9.524967     9.861876     0.710043     0.932474
H      8.291975     3.991292     8.154263     0.277882
H     13.435774    12.412500    11.743961     0.117305
H     11.717004    13.511220     8.306112     0.125023
H      9.608331     4.512621    11.308156     0.127281
H      8.274950     5.671868    10.213329     0.117367
H      7.777769     6.023691     8.770768     0.121886
H     10.573448     5.328536     7.619757     0.130950
H      9.306528     7.942074    10.331771     0.130096
H     11.125188     9.213762     9.897484     0.083685
H     12.458798     6.648787     7.350985     0.086724
H     15.707066    10.036879    14.623009     0.277887
H      6.422464     6.694489    11.033311     0.117294
H      5.692413     8.599321    14.471160     0.125025
H     14.931309     8.852489    11.469116     0.127264
H     14.064355    10.392018    12.563943     0.117348
H     13.819872    10.949869    14.006504     0.121890
H      9.258565     4.256501    -0.027333     0.130925
H     11.632909     9.838792    12.445501     0.130066
H     10.021004     8.313512    12.879788     0.083663
H      7.585662     2.675679     0.241439     0.086706
H     10.654997    11.456334     7.030585     0.277894
H      5.511198     3.035126     3.440887     0.117304
H      7.229968     1.936406     6.878736     0.125028
H      9.338641    10.935005     3.876692     0.127271
H     10.672022     9.775758     4.971519     0.117363
H     11.169203     9.423935     6.414080     0.121893
H      8.373524    10.119090     7.565091     0.130960
H      9.640444     7.505552     4.853077     0.130091
H      7.821784     6.233864     5.287364     0.083680
H      6.488174     8.798839     7.833863     0.086720
H      3.239906     5.410747     0.561839     0.277899
H     12.524508     8.753137     4.151537     0.117300
H     13.254559     6.848305     0.713688     0.125043
H      4.015663     6.595137     3.715732     0.127266
H      4.882617     5.055608     2.620905     0.117352
H      5.127100     4.497757     1.178344     0.121912
H      5.009233     7.376155     0.027333     0.130952
H      7.314063     5.608834     2.739347     0.130083
H      8.925968     7.134114     2.305060     0.083673
H     11.361310    12.771947    14.943409     0.086723
C      9.318954     3.352968     9.678822     0.269069
C     12.763850    14.316309    11.760665    -0.018314
C     12.599795    12.751466     9.940002    -0.006151
C     13.002721    13.054799    11.230714    -0.179764
C     12.939980    11.404080     9.359940     0.558464
C     11.972269    13.717403     9.177722    -0.236861
C      9.742788     3.655920    10.968016    -0.236082
C      9.746508     6.457225     9.047132     0.175199
C     13.189099    14.655272    13.156152     0.614516
C      8.508616     5.631932     9.271868    -0.110062
C     10.679805     6.098842     8.129968    -0.208267
C      9.935809     7.649540     9.713747    -0.200487
C     11.045472     8.395463     9.460160     0.081340
C     11.815713     6.916512     7.967490     0.101232
C     16.125480     8.902386    13.098450     0.269081
C      4.692988     7.736068    11.016607    -0.018367
C      6.258808     7.581605    12.837270    -0.006125
C      5.880542     7.248027    11.546558    -0.179766
C      7.510072     6.977031    13.417332     0.558440
C      5.439045     8.390811    13.599550    -0.236825
C     15.743376     8.548251    11.809256    -0.236103
C     12.998722     9.108783    13.730140     0.175173
C      4.275327     7.387799     9.621120     0.614574
C     14.056413    10.155097    13.505404    -0.110055
C     13.161798     8.122431    14.647304    -0.208288
C     11.792714     9.163490    13.063525    -0.200543
C     10.838592     8.226791    13.317112     0.081302
C     12.132113     7.174476    14.809782     0.101210
C      9.628018    12.094658     5.506026     0.269069
C      6.183122     1.131317     3.424183    -0.018320
C      6.347177     2.696160     5.244846    -0.006138
C      5.944251     2.392827     3.954134    -0.179752
C      6.006992     4.043546     5.824908     0.558456
C      6.974703     1.730223     6.007126    -0.236845
C      9.204184    11.791706     4.216832    -0.236095
C      9.200464     8.990401     6.137716     0.175193
C      5.757873     0.792354     2.028696     0.614520
C     10.438356     9.815694     5.912980    -0.110061
C      8.267167     9.348784     7.054880    -0.208265
C      9.011163     7.798086     5.471101    -0.200501
C      7.901500     7.052163     5.724688     0.081338
C      7.131259     8.531114     7.217358     0.101242
C      2.821492     6.545240     2.086398     0.269080
C     14.253984     7.711558     4.168241    -0.018358
C     12.688164     7.866021     2.347578    -0.006126
C     13.066430     8.199599     3.638290    -0.179766
C     11.436900     8.470595     1.767516     0.558452
C     13.507927     7.056815     1.585298    -0.236809
C      3.203596     6.899375     3.375592    -0.236089
C      5.948250     6.338843     1.454708     0.175186
C     14.671645     8.059827     5.563728     0.614566
C      4.890559     5.292529     1.679444    -0.110056
C      5.785174     7.325195     0.537544    -0.208268
C      7.154258     6.284136     2.121323    -0.200520
C      8.108380     7.220835     1.867736     0.081318
C      6.814859     8.273150     0.375066     0.101248
N      8.643009     4.258129     8.892247    -0.363665
N     12.027263     8.037886     8.629549    -0.229196
N     15.375000     9.746777    13.885025    -0.363663
N     10.991111     7.193102    14.147723    -0.229125
N     10.303963    11.189497     6.292601    -0.363667
N      6.919709     7.409740     6.555299    -0.229209
N      3.571972     5.700849     1.299823    -0.363648
N      7.955861     8.254524     1.037125    -0.229175
O     13.507998    10.552293    10.085776    -0.556999
O     12.656488    11.180693     8.146671    -0.565478
O     10.709183     4.217258    13.540329    -0.587529
O     13.670232    13.713282    13.847063    -0.551562
O      8.230009     6.249104    12.691496    -0.557034
O      7.785977     7.209724    14.630601    -0.565502
O     14.998911     7.714709     9.236943    -0.587572
O      5.101116     6.726809     8.930209    -0.551541
O      5.438974     4.895333     5.099072    -0.557032
O      6.290484     4.266933     7.038177    -0.565485
O      8.237789    11.230368     1.644519    -0.587565
O      5.276740     1.734344     1.337785    -0.551490
O     10.716963     9.198522     2.493352    -0.557028
O     11.160995     8.237902     0.554247    -0.565464
O      3.948061     7.732917     5.947905    -0.587573
O     13.845856     8.720817     6.254639    -0.551523

The following XYZ coordinates are in angstroms. Other properties are in atomic units.
The sperically averaged electron density of each atom fit to a function of the form exp(a - br)
eigen_1, eigen_2 and eigen_3 are the three eigenvalues of traceless quadrupole moment tensor
  atom number  atomic symbol              X              Y              Z     net charge C6 coefficient C8 coefficient C10 coefficient fluctuating dipole atomic polarizability isotropic forcefield polarizability              a              b squared Pearson coefficient          <r^3>          <r^4>         wp_QDO          m_QDO          q_QDO       dipole_x       dipole_y       dipole_z         dipole            Qxy            Qxz            Qyz     Q(x^2-y^2)  Q(3z^2 - R^2)        eigen_1        eigen_2        eigen_3 static polarizability      alpha(xx)      alpha(xy)      alpha(xz)      alpha(yy)      alpha(yz)      alpha(zz) atomic spin moment
            1             Mn      13.917695       9.251124       8.302467       0.932588     165.039154 0.40309787E+04  0.15468947E+06                                23.469371                           19.980295       0.264320       1.850826                    0.999936      56.408171     166.589035       0.429765       0.371385      -1.170697       0.064288       0.020657      -0.010561       0.068347       0.021871       0.027519      -0.027061      -0.040845       0.031668      -0.055564       0.015409       0.040155             27.188010      27.567531      -7.194566      -1.844056      27.227115       5.802870      26.769384           4.754823
            2             Mn       9.422005       5.585750      14.474805       0.932076     165.113025 0.40332207E+04  0.15479974E+06                                23.477960                           19.987266       0.263463       1.850514                    0.999936      56.417521     166.639258       0.429637       0.371438      -1.170635      -0.033082      -0.058683       0.010537       0.068184       0.011749      -0.020855       0.032406       0.054765       0.032116      -0.055424       0.015264       0.040161             27.198357      24.411711      -6.547051       5.315050      30.404561      -2.976760      26.778798           4.754304
            3             Mn       5.029277       6.196502       6.882381       0.932677     165.019989 0.40304046E+04  0.15466109E+06                                23.467031                           19.978420       0.264539       1.850902                    0.999936      56.406044     166.576370       0.429802       0.371368      -1.170717      -0.064340      -0.020690       0.010580       0.068408       0.021953       0.027516      -0.027085      -0.040798       0.031436      -0.055604       0.015463       0.040141             27.185159      27.564676      -7.193533      -1.843738      27.224066       5.802100      26.766734           4.754808
            4             Mn       9.524967       9.861876       0.710043       0.932474     165.053903 0.40314029E+04  0.15471052E+06                                23.471229                           19.981738       0.264102       1.850755                    0.999936      56.409612     166.598357       0.429735       0.371400      -1.170680       0.033171       0.058805      -0.010585       0.068340       0.011977      -0.020909       0.032381       0.054798       0.031564      -0.055501       0.015396       0.040105             27.190339      24.404375      -6.544675       5.313159      30.395355      -2.975450      26.771286           4.754785
            5              H       8.291975       3.991292       8.154263       0.277882       0.629654 0.39592218E+01  0.33071775E+02                                 1.283724                            1.216670      -1.007468       2.479584                    0.999977       2.746515       7.432637       0.522988       1.402061      -0.683064      -0.014979      -0.011415      -0.026788       0.032746      -0.007245       0.010218       0.006677      -0.037893       0.009446      -0.026246       0.005965       0.020281              1.328749       1.219973       0.050337       0.324836       1.266368       0.118116       1.499906          -0.000098
            6              H      13.435774      12.412500      11.743961       0.117305       1.126484 0.79940383E+01  0.78718283E+02                                 1.794194                            1.653377      -1.354782       2.229678                    0.994860       3.705345      10.499098       0.485052       1.282356      -0.706282       0.021310      -0.022993       0.019114       0.036717      -0.006196       0.006998      -0.004470       0.001071      -0.005330      -0.007392      -0.004612       0.012004              1.883043       1.507181      -0.350344       0.276921       2.226870      -0.377805       1.915077          -0.000232
            7              H      11.717004      13.511220       8.306112       0.125023       1.125509 0.81230971E+01  0.80009598E+02                                 1.783597                            1.661916      -1.049743       2.385778                    0.997029       3.507010       9.817450       0.487706       1.275052      -0.709948      -0.006420      -0.007084      -0.032199       0.033588      -0.003017       0.006486      -0.000323      -0.006238       0.028627      -0.010873      -0.000938       0.011811              1.847091       1.498240       0.015972       0.385173       1.795591       0.257885       2.247441           0.000121
            8              H       9.608331       4.512621      11.308156       0.127281       1.049359 0.75648251E+01  0.74249229E+02                                 1.779673                            1.660853      -1.402227       2.217067                    0.993082       3.833321      11.223701       0.456371       1.367397      -0.687751      -0.003615       0.032581       0.013567       0.035477      -0.001897       0.005708       0.003624      -0.017383      -0.009635      -0.011788       0.000567       0.011221              1.858788       1.418606      -0.241977       0.051826       2.403043       0.203700       1.754715          -0.000458
            9              H       8.274950       5.671868      10.213329       0.117367       1.033023 0.75735225E+01  0.74194594E+02                                 1.766432                            1.662341      -1.038695       2.381136                    0.996062       3.717893      10.798579       0.456939       1.368275      -0.689136      -0.009153      -0.007327       0.032480       0.034531       0.006056      -0.004731      -0.002260      -0.007520      -0.003882      -0.008109      -0.001445       0.009554              1.837758       1.591748      -0.110530      -0.237640       1.600881       0.026655       2.320644          -0.000152
           10              H       7.777769       6.023691       8.770768       0.121886       0.994481 0.70450940E+01  0.68146909E+02                                 1.753206                            1.624984      -1.208554       2.301789                    0.993945       3.805970      11.179284       0.450510       1.405538      -0.680848      -0.027135       0.006169      -0.015721       0.031961      -0.001921       0.004814       0.002771      -0.004950      -0.016056      -0.008934       0.002958       0.005977              1.854178       2.064977      -0.359764       0.423392       1.714513      -0.273219       1.783043          -0.000257
           11              H      10.573448       5.328536       7.619757       0.130950       1.081290 0.81026880E+01  0.78571772E+02                                 1.644809                            1.594566      -0.932636       2.439168                    0.999374       3.207383       8.483141       0.536762       1.176757      -0.735269      -0.000521      -0.028250      -0.020316       0.034801      -0.002219      -0.006714       0.015468      -0.003477       0.002458      -0.015274      -0.003217       0.018491              1.650250       1.424023       0.189927       0.012237       1.974175       0.266482       1.552552           0.000198
           12              H       9.306528       7.942074      10.331771       0.130096       1.069964 0.78746074E+01  0.76749486E+02                                 1.713135                            1.632508      -0.876849       2.472751                    0.999162       3.337428       9.210106       0.495161       1.269150      -0.712739      -0.024420       0.009154       0.023366       0.035016       0.003405      -0.009340       0.011400      -0.002742      -0.020240      -0.018437       0.006079       0.012359              1.745024       1.845347      -0.053258      -0.406745       1.472802       0.167745       1.916925           0.000177
           13              H      11.125188       9.213762       9.897484       0.083685       1.235201 0.90606124E+01  0.91343643E+02                                 1.869674                            1.734521      -1.006987       2.388611                    0.997327       3.610747      10.091701       0.487924       1.245182      -0.717065      -0.000825       0.040120       0.021075       0.045326      -0.002356      -0.012262       0.013444      -0.009174      -0.018009      -0.019578      -0.000072       0.019651              1.940753       1.573047       0.313050       0.114830       2.403782       0.457791       1.845428           0.000151
           14              H      12.458798       6.648787       7.350985       0.086724       1.267756 0.92692771E+01  0.93503053E+02                                 1.874456                            1.734829      -0.894735       2.443974                    0.998732       3.490143       9.596473       0.498686       1.217583      -0.724778       0.030459      -0.016398      -0.031557       0.046824       0.000844      -0.009081       0.015848      -0.000896      -0.002645      -0.018757       0.000938       0.017819              1.940111       2.263829      -0.108480      -0.631553       1.535660       0.129715       2.020845           0.000718
           15              H      15.707066      10.036879      14.623009       0.277887       0.629651 0.39591985E+01  0.33071539E+02                                 1.283720                            1.216667      -1.007476       2.479581                    0.999977       2.746511       7.432627       0.522988       1.402062      -0.683064       0.014192       0.012371       0.026788       0.032743      -0.014134       0.008596       0.008660       0.029101       0.009443      -0.026244       0.005963       0.020281              1.328745       1.284342       0.037100       0.181112       1.201994       0.294391       1.499897          -0.000099
           16              H       6.422464       6.694489      11.033311       0.117294       1.126531 0.79944625E+01  0.78723547E+02                                 1.794247                            1.653423      -1.354803       2.229659                    0.994860       3.705441      10.499461       0.485044       1.282360      -0.706281       0.018230      -0.025509      -0.019108       0.036717      -0.005480      -0.002971       0.007759      -0.005877      -0.005312      -0.007392      -0.004615       0.012007              1.883101       2.059521      -0.463918      -0.314304       1.674645       0.347349       1.915136          -0.000236
           17              H       5.692413       8.599321      14.471160       0.125025       1.125467 0.81227430E+01  0.80005475E+02                                 1.783579                            1.661902      -1.049772       2.385773                    0.997030       3.506951       9.817341       0.487697       1.275085      -0.709941       0.008230       0.004858       0.032200       0.033588      -0.003994       0.000985       0.006419       0.003342       0.028629      -0.010863      -0.000949       0.011812              1.847070       1.789815      -0.043983       0.330167       1.503985       0.325337       2.247409           0.000114
           18              H      14.931309       8.852489      11.469116       0.127264       1.049498 0.75660383E+01  0.74263680E+02                                 1.779774                            1.660940      -1.402272       2.217018                    0.993080       3.833585      11.224452       0.456381       1.367321      -0.687765      -0.031188       0.010098      -0.013554       0.035474      -0.005176       0.004704       0.004867       0.014473      -0.009630      -0.011796       0.000575       0.011222              1.858898       2.267791      -0.416586       0.209978       1.554088       0.009742       1.754816          -0.000456
           19              H      14.064355      10.392018      12.563943       0.117348       1.033062 0.75738699E+01  0.74198575E+02                                 1.766448                            1.662356      -1.038562       2.381184                    0.996061       3.717958      10.798680       0.456948       1.368237      -0.689143       0.009013       0.007489      -0.032476       0.034526       0.004078      -0.003163      -0.004182       0.011692      -0.003863      -0.008113      -0.001436       0.009550              1.837774       1.556919      -0.103367      -0.021756       1.635745      -0.238140       2.320659          -0.000149
           20              H      13.819872      10.949869      14.006504       0.121890       0.994459 0.70449081E+01  0.68144803E+02                                 1.753198                            1.624976      -1.208616       2.301768                    0.993944       3.805947      11.179267       0.450504       1.405561      -0.680843      -0.000582       0.027821       0.015727       0.031964      -0.002742       0.003685       0.004158       0.003037      -0.016049      -0.008935       0.002958       0.005978              1.854170       1.586779      -0.261441      -0.182348       2.192698       0.469740       1.783033          -0.000257
           21              H       9.258565       4.256501      -0.027333       0.130925       1.081371 0.81035188E+01  0.78582205E+02                                 1.644925                            1.594675      -0.932665       2.439142                    0.999374       3.207548       8.483834       0.536727       1.176799      -0.735259       0.027773      -0.005180       0.020316       0.034798      -0.002722       0.013797      -0.009692       0.001446       0.002450      -0.015275      -0.003214       0.018488              1.650367       2.026952       0.066003       0.263508       1.371494      -0.041686       1.552655           0.000187
           22              H      11.632909       9.838792      12.445501       0.130066       1.070062 0.78755108E+01  0.76760246E+02                                 1.713209                            1.632577      -0.876765       2.472758                    0.999162       3.337631       9.210687       0.495164       1.269111      -0.712747      -0.004050       0.025764      -0.023355       0.035009       0.002593       0.009283      -0.011447       0.005210      -0.020237      -0.018439       0.006084       0.012356              1.745101       1.466964       0.024559       0.082394       1.851331      -0.432218       1.917009           0.000176
           23              H      10.021004       8.313512      12.879788       0.083663       1.235290 0.90614221E+01  0.91353785E+02                                 1.869752                            1.734589      -1.007086       2.388548                    0.997326       3.610927      10.092291       0.487919       1.245168      -0.717068      -0.039130       0.008881      -0.021063       0.045317      -0.003971       0.010697      -0.014718       0.006564      -0.018005      -0.019577      -0.000069       0.019646              1.940838       2.493723       0.123788       0.471563       1.483291       0.020281       1.845501           0.000150
           24              H       7.585662       2.675679       0.241439       0.086706       1.267833 0.92700741E+01  0.93514472E+02                                 1.874657                            1.735001      -0.894818       2.443940                    0.998732       3.490320       9.597592       0.498612       1.217721      -0.724747       0.009920      -0.033141       0.031552       0.046821       0.000605       0.013694      -0.012085       0.001484      -0.002645      -0.018759       0.000945       0.017814              1.940329       1.522545       0.043984      -0.000141       2.277371      -0.644845       2.021071           0.000709
           25              H      10.654997      11.456334       7.030585       0.277894       0.629637 0.39590899E+01  0.33070472E+02                                 1.283713                            1.216659      -1.007490       2.479581                    0.999977       2.746484       7.432585       0.522983       1.402083      -0.683060       0.014978       0.011415       0.026788       0.032745      -0.007246       0.010215       0.006676      -0.037894       0.009447      -0.026245       0.005963       0.020281              1.328738       1.219964       0.050336       0.324833       1.266357       0.118114       1.499894          -0.000097
           26              H       5.511198       3.035126       3.440887       0.117304       1.126464 0.79938590E+01  0.78716103E+02                                 1.794179                            1.653364      -1.354770       2.229687                    0.994860       3.705291      10.498929       0.485051       1.282365      -0.706281      -0.021311       0.022993      -0.019114       0.036718      -0.006197       0.006997      -0.004472       0.001072      -0.005340      -0.007391      -0.004614       0.012005              1.883027       1.507170      -0.350341       0.276918       2.226851      -0.377802       1.915060          -0.000237
           27              H       7.229968       1.936406       6.878736       0.125028       1.125443 0.81224677E+01  0.80001549E+02                                 1.783504                            1.661834      -1.049701       2.385807                    0.997030       3.506852       9.816774       0.487727       1.275024      -0.709954       0.006421       0.007086       0.032201       0.033591      -0.003018       0.006484      -0.000322      -0.006239       0.028629      -0.010873      -0.000938       0.011810              1.846991       1.498168       0.015974       0.385145       1.795487       0.257866       2.247317           0.000120
           28              H       9.338641      10.935005       3.876692       0.127271       1.049471 0.75658156E+01  0.74261041E+02                                 1.779754                            1.660925      -1.402304       2.217010                    0.993080       3.833533      11.224312       0.456379       1.367336      -0.687762       0.003614      -0.032578      -0.013561       0.035473      -0.001899       0.005709       0.003623      -0.017382      -0.009642      -0.011789       0.000568       0.011221              1.858874       1.418662      -0.241993       0.051832       2.403163       0.203708       1.754797          -0.000456
           29              H      10.672022       9.775758       4.971519       0.117363       1.033030 0.75735890E+01  0.74195264E+02                                 1.766426                            1.662336      -1.038614       2.381168                    0.996062       3.717894      10.798515       0.456945       1.368256      -0.689140       0.009153       0.007327      -0.032478       0.034530       0.006056      -0.004733      -0.002259      -0.007522      -0.003871      -0.008112      -0.001442       0.009553              1.837751       1.591743      -0.110529      -0.237635       1.600875       0.026651       2.320634          -0.000148
           30              H      11.169203       9.423935       6.414080       0.121893       0.994461 0.70449295E+01  0.68145058E+02                                 1.753199                            1.624977      -1.208612       2.301770                    0.993944       3.805948      11.179272       0.450505       1.405559      -0.680844       0.027136      -0.006169       0.015725       0.031963      -0.001920       0.004814       0.002771      -0.004949      -0.016056      -0.008934       0.002958       0.005976              1.854170       2.064969      -0.359760       0.423392       1.714504      -0.273216       1.783037          -0.000256
           31              H       8.373524      10.119090       7.565091       0.130960       1.081204 0.81018649E+01  0.78561735E+02                                 1.644720                            1.594483      -0.932545       2.439222                    0.999375       3.207239       8.482628       0.536777       1.176755      -0.735270       0.000523       0.028250       0.020320       0.034803      -0.002219      -0.006714       0.015470      -0.003479       0.002460      -0.015275      -0.003218       0.018493              1.650158       1.423951       0.189910       0.012237       1.974054       0.266458       1.552470           0.000199
           32              H       9.640444       7.505552       4.853077       0.130091       1.069972 0.78746822E+01  0.76750348E+02                                 1.713139                            1.632512      -0.876794       2.472772                    0.999162       3.337443       9.210136       0.495163       1.269144      -0.712741       0.024422      -0.009156      -0.023362       0.035014       0.003406      -0.009342       0.011399      -0.002744      -0.020239      -0.018438       0.006079       0.012358              1.745028       1.845350      -0.053257      -0.406744       1.472806       0.167744       1.916928           0.000179
           33              H       7.821784       6.233864       5.287364       0.083680       1.235205 0.90606463E+01  0.91344117E+02                                 1.869684                            1.734530      -1.006962       2.388623                    0.997327       3.610747      10.091725       0.487921       1.245190      -0.717064       0.000828      -0.040123      -0.021072       0.045327      -0.002356      -0.012262       0.013445      -0.009175      -0.018010      -0.019578      -0.000073       0.019651              1.940763       1.573056       0.313051       0.114830       2.403794       0.457794       1.845439           0.000151
           34              H       6.488174       8.798839       7.833863       0.086720       1.267744 0.92691927E+01  0.93502603E+02                                 1.874506                            1.734870      -0.894699       2.444002                    0.998733       3.490123       9.596644       0.498656       1.217652      -0.724763      -0.030459       0.016398       0.031562       0.046828       0.000843      -0.009080       0.015848      -0.000894      -0.002638      -0.018757       0.000938       0.017819              1.940166       2.263897      -0.108487      -0.631583       1.535696       0.129722       2.020906           0.000720
           35              H       3.239906       5.410747       0.561839       0.277899       0.629624 0.39589856E+01  0.33069391E+02                                 1.283697                            1.216645      -1.007532       2.479567                    0.999977       2.746448       7.432470       0.522985       1.402087      -0.683059      -0.014191      -0.012372      -0.026787       0.032741      -0.014135       0.008594       0.008654       0.029102       0.009442      -0.026240       0.005958       0.020282              1.328721       1.284317       0.037102       0.181110       1.201973       0.294386       1.499874          -0.000100
           36              H      12.524508       8.753137       4.151537       0.117300       1.126503 0.79942117E+01  0.78720479E+02                                 1.794221                            1.653400      -1.354747       2.229687                    0.994860       3.705375      10.499242       0.485045       1.282365      -0.706280      -0.018230       0.025508       0.019109       0.036717      -0.005482      -0.002970       0.007758      -0.005875      -0.005318      -0.007393      -0.004614       0.012006              1.883073       2.059489      -0.463909      -0.314298       1.674623       0.347343       1.915107          -0.000230
           37              H      13.254559       6.848305       0.713688       0.125043       1.125356 0.81217055E+01  0.79992394E+02                                 1.783438                            1.661778      -1.049660       2.385841                    0.997031       3.506702       9.816345       0.487724       1.275058      -0.709947      -0.008231      -0.004863      -0.032203       0.033592      -0.003996       0.000986       0.006416       0.003344       0.028630      -0.010864      -0.000947       0.011811              1.846919       1.789661      -0.043971       0.330129       1.503875       0.325302       2.247221           0.000115
           38              H       4.015663       6.595137       3.715732       0.127266       1.049509 0.75661212E+01  0.74264485E+02                                 1.779763                            1.660931      -1.402291       2.217007                    0.993080       3.833570      11.224303       0.456391       1.367291      -0.687770       0.031187      -0.010099       0.013554       0.035473      -0.005175       0.004703       0.004866       0.014471      -0.009637      -0.011794       0.000573       0.011221              1.858884       2.267773      -0.416580       0.209975       1.554076       0.009743       1.754802          -0.000457
           39              H       4.882617       5.055608       2.620905       0.117352       1.033035 0.75736200E+01  0.74195381E+02                                 1.766407                            1.662320      -1.038482       2.381223                    0.996062       3.717870      10.798307       0.456957       1.368224      -0.689146      -0.009015      -0.007494       0.032474       0.034525       0.004079      -0.003163      -0.004183       0.011694      -0.003859      -0.008115      -0.001436       0.009551              1.837730       1.556882      -0.103362      -0.021755       1.635706      -0.238132       2.320600          -0.000152
           40              H       5.127100       4.497757       1.178344       0.121912       0.994356 0.70440316E+01  0.68134429E+02                                 1.753109                            1.624901      -1.208659       2.301773                    0.993945       3.805730      11.178594       0.450503       1.405606      -0.680836       0.000579      -0.027827      -0.015731       0.031971      -0.002739       0.003685       0.004159       0.003035      -0.016052      -0.008935       0.002960       0.005975              1.854072       1.586700      -0.261416      -0.182331       2.192572       0.469704       1.782943          -0.000259
           41              H       5.009233       7.376155       0.027333       0.130952       1.081229 0.81021387E+01  0.78565317E+02                                 1.644769                            1.594530      -0.932526       2.439226                    0.999375       3.207300       8.482932       0.536757       1.176785      -0.735263      -0.027774       0.005177      -0.020322       0.034801      -0.002723       0.013800      -0.009691       0.001446       0.002454      -0.015276      -0.003215       0.018491              1.650208       2.026735       0.065991       0.263471       1.371376      -0.041679       1.552513           0.000185
           42              H       7.314063       5.608834       2.739347       0.130083       1.070006 0.78749934E+01  0.76754001E+02                                 1.713158                            1.632530      -0.876714       2.472793                    0.999162       3.337518       9.210326       0.495167       1.269122      -0.712745       0.004050      -0.025768       0.023354       0.035011       0.002592       0.009283      -0.011447       0.005208      -0.020235      -0.018439       0.006083       0.012356              1.745048       1.466922       0.024557       0.082389       1.851274      -0.432197       1.916948           0.000174
           43              H       8.925968       7.134114       2.305060       0.083673       1.235274 0.90612809E+01  0.91352010E+02                                 1.869736                            1.734576      -1.007001       2.388589                    0.997326       3.610890      10.092170       0.487921       1.245169      -0.717068       0.039131      -0.008888       0.021063       0.045320      -0.003972       0.010699      -0.014718       0.006566      -0.018006      -0.019577      -0.000071       0.019648              1.940819       2.493689       0.123783       0.471557       1.483280       0.020280       1.845489           0.000150
           44              H      11.361310      12.771947      14.943409       0.086723       1.267768 0.92695139E+01  0.93508168E+02                                 1.874669                            1.735009      -0.894702       2.444016                    0.998733       3.490209       9.597508       0.498581       1.217805      -0.724729      -0.009924       0.033144      -0.031560       0.046829       0.000604       0.013694      -0.012085       0.001482      -0.002632      -0.018758       0.000942       0.017816              1.940342       1.522549       0.043979      -0.000138       2.277389      -0.644857       2.021088           0.000707
           45              C       9.318954       3.352968       9.678822       0.269069      33.021560 0.33299895E+03  0.73155354E+04                                 9.081506                            6.163066       0.102203       2.061397                    0.999403      24.397884      67.547747       0.651810       0.427742      -1.058304      -0.026285       0.032405      -0.019426       0.046026      -0.023095       0.020249      -0.002271      -0.049414      -0.011649      -0.040919       0.002725       0.038194             11.653595       6.455839      -3.709713       3.017694      17.215684      -1.944233      11.289263          -0.000596
           46              C      12.763850      14.316309      11.760665      -0.018314      41.190065 0.43972972E+03  0.10281033E+05                                10.211330                            6.890034       0.007923       1.997855                    0.999280      27.431998      76.522572       0.647093       0.404844      -1.080741      -0.005924      -0.001731      -0.057433       0.057764      -0.004715       0.007436      -0.002256      -0.008199      -0.041791      -0.016757       0.002515       0.014241             12.975682       6.476774      -2.028725       3.569643      14.688286       1.660422      17.761984          -0.000786
           47              C      12.599795      12.751466       9.940002      -0.006151      41.565272 0.43309191E+03  0.10098190E+05                                10.330341                            6.866979      -0.050067       1.981054                    0.999304      27.354039      76.467245       0.643369       0.408303      -1.077294      -0.000515       0.050305       0.010092       0.051310      -0.003871       0.006027      -0.001567       0.000940       0.025253      -0.008701      -0.002745       0.011446             13.564855       6.766263      -3.673204       1.924344      20.831834       3.107999      13.096469          -0.004548
           48              C      13.002721      13.054799      11.230714      -0.179764      40.251304 0.48374128E+03  0.11749109E+05                                10.359172                            7.463336      -0.219543       1.881271                    0.999412      31.478144      93.758726       0.584023       0.431801      -1.048428       0.005204       0.026988      -0.021523       0.034909      -0.008713       0.002519      -0.029706       0.034018      -0.052407      -0.043140       0.012237       0.030903             12.535424       6.159849      -1.812000       2.175232      16.370541       3.675684      15.075882           0.004518
           49              C      12.939980      11.404080       9.359940       0.558464      26.737969 0.26777114E+03  0.56254670E+04                                 8.189717                            5.740707      -0.021315       2.033886                    0.999630      22.955924      64.175429       0.631703       0.461528      -1.028241       0.019374      -0.048167      -0.020059       0.055658       0.059276      -0.018431      -0.032351       0.111492      -0.066575      -0.079819      -0.020079       0.099898             10.352306       5.678529      -2.620025       1.172509      15.381863       2.674764       9.996525           0.010848
           50              C      11.972269      13.717403       9.177722      -0.236861      41.495195 0.47761668E+03  0.11523243E+05                                10.451554                            7.316407      -0.035887       1.943073                    0.999489      31.199274      91.570603       0.604037       0.420288      -1.059220       0.014291      -0.015610       0.007959       0.022611       0.003414       0.011771      -0.004100       0.067881       0.107560      -0.052293       0.010910       0.041383             13.103162       7.139275      -4.084751       2.441569      21.257558       0.146323      10.912654           0.004655
           51              C       9.742788       3.655920      10.968016      -0.236082      40.676999 0.51313474E+03  0.12635214E+05                                10.427286                            7.682364      -0.235470       1.882038                    0.998548      31.812591      95.088312       0.576720       0.431310      -1.049802       0.013029      -0.017558       0.015709       0.026923      -0.012692      -0.007783       0.007205      -0.003690      -0.118749      -0.041119       0.006994       0.034125             12.410834       7.029099      -2.918884       3.968242      14.308139      -2.038861      15.895263           0.004019
           52              C       9.746508       6.457225       9.047132       0.175199      28.412908 0.38118912E+03  0.86744515E+04                                 8.380015                            6.712611      -0.116289       1.997580                    0.999519      25.303103      71.634051       0.607199       0.443276      -1.047402      -0.014306      -0.014356       0.015313       0.025401       0.005382       0.010301      -0.015576       0.006404      -0.013741      -0.022936       0.008448       0.014489              9.635209      10.516889       4.451523      -2.199743      11.438852       0.408700       6.949887           0.002279
           53              C      13.189099      14.655272      13.156152       0.614516      26.350228 0.25056851E+03  0.51825881E+04                                 8.101640                            5.595396      -0.020772       2.047711                    0.999401      22.173364      61.707550       0.632004       0.468561      -1.023336       0.042866       0.019927       0.057676       0.074572       0.024787      -0.057279      -0.022592       0.102379      -0.174813      -0.081911      -0.026429       0.108340              9.998008       5.020468      -1.212857       2.360343      12.248455       0.402948      12.725101           0.022460
           54              C       8.508616       5.631932       9.271868      -0.110062      27.918664 0.37360030E+03  0.85312189E+04                                 8.231284                            6.514294      -0.322188       1.920246                    0.995617      27.995943      81.626483       0.629714       0.425950      -1.048954       0.041916      -0.095316      -0.030975       0.108635       0.002727      -0.001732       0.021215      -0.061039      -0.061826      -0.028008      -0.019494       0.047502              9.735342       9.093028       0.880722      -0.072756      12.817615      -1.148872       7.295384          -0.000014
           55              C      10.679805       6.098842       8.129968      -0.208267      30.131753 0.44213474E+03  0.10427679E+05                                 8.355229                            6.998425       0.196678       2.033288                    0.999673      29.729372      85.315633       0.625167       0.415410      -1.065945       0.018980      -0.004620      -0.003405       0.019829      -0.002875       0.004152       0.012222      -0.015029       0.011530      -0.013583      -0.003409       0.016992              9.101574      10.766043       3.607825      -2.551293       9.392062       0.176495       7.146617           0.001114
           56              C       9.935809       7.649540       9.713747      -0.200487      30.949294 0.43219261E+03  0.10147651E+05                                 8.520932                            6.921310       0.212069       2.046749                    0.999304      29.391997      84.491472       0.627606       0.415653      -1.064503       0.003913      -0.004289       0.008790       0.010534      -0.012652      -0.012970      -0.003158       0.019261      -0.003831      -0.019932      -0.001620       0.021553              9.490082      10.390574       3.875685      -1.729435      10.463355       1.269412       7.616318           0.000711
           57              C      11.045472       8.395463       9.460160       0.081340      25.626549 0.33255027E+03  0.73429701E+04                                 7.627089                            6.141163       0.180995       2.067823                    0.999779      26.313468      74.343575       0.652253       0.425280      -1.054094       0.027878      -0.034768      -0.032024       0.054878      -0.030040       0.017059       0.002918      -0.041464       0.032446      -0.046652       0.013992       0.032660              8.474824       9.621797       2.955470      -1.872945       8.858060       1.166090       6.944614           0.003627
           58              C      11.815713       6.916512       7.967490       0.101232      24.757004 0.32159624E+03  0.70301517E+04                                 7.434673                            6.023332       0.220583       2.088594                    0.999791      25.786890      72.097234       0.662306       0.423052      -1.057241      -0.010685       0.023826       0.038271       0.046330      -0.033019       0.006881      -0.003915       0.002626       0.092171      -0.048455       0.014144       0.034311              8.194438      10.030339       2.656449      -2.171500       7.982308       0.920904       6.570666           0.004447
           59              C      16.125480       8.902386      13.098450       0.269081      33.021107 0.33299265E+03  0.73153680E+04                                 9.081473                            6.163032       0.102161       2.061390                    0.999403      24.397623      67.547064       0.651807       0.427746      -1.058301      -0.026461       0.032243       0.019427       0.046014      -0.030956       0.001857       0.020287       0.027172      -0.011670      -0.040905       0.002723       0.038181             11.653599      15.315732      -5.531433      -1.296660       8.355912       3.347398      11.289152          -0.000593
           60              C       4.692988       7.736068      11.016607      -0.018367      41.192413 0.43975919E+03  0.10281869E+05                                10.211539                            6.890147       0.008034       1.997870                    0.999280      27.433184      76.525818       0.647106       0.404831      -1.080753       0.002877       0.005427       0.057466       0.057793      -0.005958      -0.000695       0.007769       0.003853      -0.041665      -0.016747       0.002512       0.014236             12.975972      13.555274      -3.484207       2.345371       7.610430       3.162116      17.762213          -0.000780
           61              C       6.258808       7.581605      12.837270      -0.006125      41.564876 0.43308074E+03  0.10097898E+05                                10.330461                            6.866996      -0.050175       1.981030                    0.999304      27.353530      76.466544       0.643351       0.408316      -1.077282      -0.049178       0.010608      -0.010085       0.051310      -0.003331      -0.000343       0.006210      -0.003969       0.025223      -0.008657      -0.002780       0.011437             13.565148      18.812728      -6.150192       3.432123       8.786154       1.258847      13.096562          -0.004556
           62              C       5.880542       7.248027      11.546558      -0.179766      40.252258 0.48375156E+03  0.11749440E+05                                10.359376                            7.463441      -0.219561       1.881258                    0.999412      31.478592      93.760855       0.584015       0.431804      -1.048425      -0.027500       0.000309       0.021548       0.034938      -0.001303      -0.028591       0.008450      -0.038123      -0.052441      -0.043142       0.012236       0.030907             12.535727      15.242021      -3.679453       4.038622       7.289071       1.390339      15.076090           0.004498
           63              C       7.510072       6.977031      13.417332       0.558440      26.738467 0.26777412E+03  0.56255839E+04                                 8.189984                            5.740836      -0.021523       2.033823                    0.999630      22.956433      64.178609       0.631676       0.461544      -1.028225       0.043268      -0.028709       0.020071       0.055670       0.076436      -0.035360      -0.011571      -0.055614      -0.066702      -0.079739      -0.020146       0.099886             10.352737      13.955307      -4.321929       2.856339       7.106086       0.609715       9.996818           0.010841
           64              C       5.439045       8.390811      13.599550      -0.236825      41.493435 0.47759013E+03  0.11522459E+05                                10.451404                            7.316287      -0.035877       1.943096                    0.999489      31.198034      91.566844       0.604031       0.420298      -1.059212       0.012399      -0.017161      -0.007931       0.022609       0.016565      -0.001664       0.012330      -0.059708       0.107454      -0.052307       0.010967       0.041340             13.103050      19.073319      -6.538566       0.635049       9.323469       2.361981      10.912361           0.004637
           65              C      15.743376       8.548251      11.809256      -0.236103      40.678976 0.51316259E+03  0.12636070E+05                                10.427529                            7.682511      -0.235493       1.882008                    0.998548      31.813968      95.093035       0.576722       0.431303      -1.049807       0.014566      -0.016344      -0.015666       0.026921      -0.012421       0.005497      -0.009049      -0.006586      -0.118802      -0.041130       0.006977       0.034153             12.411148      12.861787      -4.118248      -1.197979       8.476187       4.297632      15.895471           0.004022
           66              C      12.998722       9.108783      13.730140       0.175173      28.413920 0.38120350E+03  0.86748607E+04                                 8.380162                            6.712691      -0.116279       1.997570                    0.999519      25.303799      71.636359       0.607201       0.443269      -1.047406       0.016930       0.011138      -0.015291       0.025386       0.006226      -0.013182       0.013213      -0.001627      -0.013820      -0.022941       0.008479       0.014462              9.635417      13.158099       3.908642      -0.042699       8.798172      -2.237036       6.949981           0.002283
           67              C       4.275327       7.387799       9.621120       0.614574      26.349498 0.25056179E+03  0.51824028E+04                                 8.101455                            5.595299      -0.020869       2.047676                    0.999400      22.172886      61.705488       0.632014       0.468558      -1.023340      -0.028188      -0.038007      -0.057677       0.074604       0.042973      -0.033689      -0.051569      -0.074476      -0.174976      -0.081972      -0.026390       0.108362              9.997750      11.476415      -2.540231       0.870064       5.792018       2.230767      12.724817           0.022444
           68              C      14.056413      10.155097      13.505404      -0.110055      27.918844 0.37360202E+03  0.85312789E+04                                 8.231362                            6.514336      -0.322202       1.920237                    0.995618      27.996115      81.627426       0.629707       0.425954      -1.048951       0.084915      -0.060253       0.030982       0.108632      -0.009552       0.020441      -0.005979       0.058265      -0.061771      -0.028004      -0.019514       0.047518              9.735478      13.014253       0.074574      -1.140034       8.896773       0.160128       7.295408          -0.000010
           69              C      13.161798       8.122431      14.647304      -0.208288      30.133045 0.44215668E+03  0.10428365E+05                                 8.355559                            6.998653       0.196697       2.033283                    0.999673      29.730333      85.320111       0.625147       0.415417      -1.065936       0.000694      -0.019517       0.003413       0.019825      -0.005611       0.012818       0.001598       0.011549       0.011496      -0.013587      -0.003417       0.017004              9.101976      10.871745       3.586442      -0.340988       9.287329      -2.534696       7.146854           0.001099
           70              C      11.792714       9.163490      13.063525      -0.200543      30.951921 0.43223591E+03  0.10148920E+05                                 8.521307                            6.921574       0.212178       2.046744                    0.999305      29.393986      84.498187       0.627606       0.415643      -1.064509       0.003399      -0.004675      -0.008745       0.010482      -0.007821      -0.005688      -0.012101      -0.027699      -0.003869      -0.019930      -0.001659       0.021589              9.490530      11.990152       3.547142       0.895148       8.864836      -1.949743       7.616604           0.000707
           71              C      10.838592       8.226791      13.317112       0.081302      25.627787 0.33256759E+03  0.73434539E+04                                 7.627326                            6.141311       0.181009       2.067812                    0.999779      26.314346      74.346761       0.652247       0.425279      -1.054094       0.028420      -0.034298       0.032043       0.054871      -0.035758       0.006294       0.016134       0.014401       0.032379      -0.046627       0.013976       0.032651              8.475125      10.055489       2.866550       0.765012       8.425106      -2.069508       6.944779           0.003630
           72              C      12.132113       7.174476      14.809782       0.101210      24.757561 0.32160311E+03  0.70303693E+04                                 7.434896                            6.023451       0.220507       2.088574                    0.999791      25.787183      72.099396       0.662287       0.423060      -1.057231      -0.021178       0.015253      -0.038261       0.046315      -0.029807      -0.002467       0.007534      -0.028499       0.092118      -0.048438       0.014131       0.034307              8.194731       9.113772       2.845139       0.464700       8.899571      -2.312619       6.570852           0.004442
           73              C       9.628018      12.094658       5.506026       0.269069      33.021530 0.33299932E+03  0.73155472E+04                                 9.081509                            6.163077       0.102199       2.061396                    0.999403      24.397897      67.547856       0.651808       0.427743      -1.058303       0.026284      -0.032403       0.019425       0.046023      -0.023092       0.020253      -0.002271      -0.049410      -0.011650      -0.040919       0.002727       0.038192             11.653572       6.455857      -3.709678       3.017762      17.215478      -1.944291      11.289380          -0.000588
           74              C       6.183122       1.131317       3.424183      -0.018320      41.190713 0.43973709E+03  0.10281249E+05                                10.211430                            6.890087       0.007870       1.997832                    0.999279      27.432268      76.523523       0.647092       0.404844      -1.080742       0.005917       0.001738       0.057439       0.057769      -0.004704       0.007436      -0.002258      -0.008190      -0.041806      -0.016760       0.002528       0.014233             12.975822       6.476867      -2.028770       3.569767      14.688365       1.660264      17.762235          -0.000790
           75              C       6.347177       2.696160       5.244846      -0.006138      41.563318 0.43307468E+03  0.10097653E+05                                10.329917                            6.866778      -0.049958       1.981095                    0.999304      27.353409      76.464118       0.643389       0.408295      -1.077303       0.000516      -0.050302      -0.010089       0.051306      -0.003875       0.006031      -0.001564       0.000935       0.025254      -0.008707      -0.002741       0.011449             13.564181       6.766004      -3.672984       1.924305      20.830631       3.107721      13.095908          -0.004551
           76              C       5.944251       2.392827       3.954134      -0.179752      40.250631 0.48373360E+03  0.11748871E+05                                10.359056                            7.463282      -0.219546       1.881274                    0.999412      31.477792      93.757341       0.584025       0.431802      -1.048428      -0.005207      -0.026991       0.021520       0.034910      -0.008713       0.002515      -0.029706       0.034023      -0.052433      -0.043144       0.012239       0.030905             12.535246       6.159796      -1.811980       2.175227      16.370291       3.675536      15.075649           0.004502
           77              C       6.006992       4.043546       5.824908       0.558456      26.737194 0.26776479E+03  0.56252718E+04                                 8.189450                            5.740575      -0.021215       2.033923                    0.999630      22.955352      64.172425       0.631724       0.461518      -1.028252      -0.019373       0.048164       0.020054       0.055653       0.059281      -0.018428      -0.032359       0.111515      -0.066564      -0.079836      -0.020071       0.099907             10.351891       5.678342      -2.619875       1.172497      15.381125       2.674598       9.996206           0.010843
           78              C       6.974703       1.730223       6.007126      -0.236845      41.493603 0.47759875E+03  0.11522676E+05                                10.451243                            7.316246      -0.035837       1.943097                    0.999489      31.198522      91.567200       0.604048       0.420286      -1.059224      -0.014287       0.015611      -0.007960       0.022609       0.003414       0.011770      -0.004097       0.067880       0.107564      -0.052293       0.010910       0.041383             13.102690       7.139072      -4.084557       2.441524      21.256628       0.146280      10.912368           0.004653
           79              C       9.204184      11.791706       4.216832      -0.236095      40.678064 0.51314823E+03  0.12635629E+05                                10.427416                            7.682427      -0.235445       1.882033                    0.998548      31.813345      95.090871       0.576722       0.431306      -1.049805      -0.013036       0.017556      -0.015698       0.026917      -0.012693      -0.007777       0.007201      -0.003695      -0.118774      -0.041125       0.006996       0.034129             12.411023       7.029216      -2.918939       3.968388      14.308271      -2.039026      15.895582           0.004025
           80              C       9.200464       8.990401       6.137716       0.175193      28.413025 0.38119089E+03  0.86745070E+04                                 8.380059                            6.712640      -0.116343       1.997562                    0.999519      25.303183      71.634479       0.607195       0.443277      -1.047400       0.014314       0.014348      -0.015298       0.025393       0.005381       0.010301      -0.015578       0.006395      -0.013748      -0.022937       0.008447       0.014491              9.635267      10.516971       4.451587      -2.199741      11.438926       0.408680       6.949903           0.002281
           81              C       5.757873       0.792354       2.028696       0.614520      26.349763 0.25056322E+03  0.51824546E+04                                 8.101569                            5.595346      -0.020724       2.047733                    0.999401      22.173141      61.706910       0.632004       0.468563      -1.023334      -0.042877      -0.019978      -0.057676       0.074593       0.024811      -0.057270      -0.022580       0.102381      -0.174760      -0.081884      -0.026454       0.108338              9.997929       5.020456      -1.212852       2.360390      12.248254       0.402819      12.725076           0.022449
           82              C      10.438356       9.815694       5.912980      -0.110061      27.918596 0.37359941E+03  0.85311930E+04                                 8.231270                            6.514283      -0.322177       1.920250                    0.995617      27.995902      81.626322       0.629715       0.425950      -1.048954      -0.041915       0.095318       0.030979       0.108637       0.002731      -0.001737       0.021214      -0.061044      -0.061799      -0.028004      -0.019497       0.047501              9.735319       9.093033       0.880754      -0.072723      12.817552      -1.148884       7.295374          -0.000007
           83              C       8.267167       9.348784       7.054880      -0.208265      30.131311 0.44212846E+03  0.10427492E+05                                 8.355182                            6.998404       0.196667       2.033292                    0.999673      29.728950      85.314222       0.625164       0.415414      -1.065942      -0.018972       0.004613       0.003422       0.019822      -0.002876       0.004149       0.012221      -0.015027       0.011535      -0.013581      -0.003409       0.016990              9.101514      10.766026       3.607787      -2.551312       9.391930       0.176450       7.146588           0.001117
           84              C       9.011163       7.798086       5.471101      -0.200501      30.949781 0.43220112E+03  0.10147906E+05                                 8.521026                            6.921382       0.212056       2.046740                    0.999304      29.392356      84.492877       0.627602       0.415653      -1.064502      -0.003899       0.004274      -0.008768       0.010504      -0.012652      -0.012977      -0.003155       0.019259      -0.003848      -0.019932      -0.001627       0.021560              9.490188      10.390700       3.875743      -1.729445      10.463471       1.269418       7.616392           0.000714
           85              C       7.901500       7.052163       5.724688       0.081338      25.626726 0.33255280E+03  0.73430487E+04                                 7.627155                            6.141209       0.180933       2.067802                    0.999778      26.313626      74.344426       0.652247       0.425283      -1.054091      -0.027866       0.034760       0.032044       0.054878      -0.030046       0.017060       0.002921      -0.041469       0.032434      -0.046658       0.013991       0.032666              8.474898       9.621887       2.955483      -1.872968       8.858121       1.166103       6.944686           0.003627
           86              C       7.131259       8.531114       7.217358       0.101242      24.756445 0.32158800E+03  0.70299381E+04                                 7.434622                            6.023292       0.220540       2.088592                    0.999791      25.786472      72.096276       0.662301       0.423057      -1.057236       0.010694      -0.023835      -0.038258       0.046327      -0.033022       0.006887      -0.003915       0.002621       0.092189      -0.048461       0.014142       0.034319              8.194375      10.030276       2.656356      -2.171539       7.982183       0.920900       6.570666           0.004448
           87              C       2.821492       6.545240       2.086398       0.269080      33.020421 0.33298787E+03  0.73152257E+04                                 9.081316                            6.162973       0.102251       2.061423                    0.999403      24.397341      67.545780       0.651814       0.427743      -1.058303       0.026447      -0.032252      -0.019421       0.046009      -0.030950       0.001865       0.020286       0.027167      -0.011668      -0.040902       0.002730       0.038172             11.653322      15.315154      -5.531206      -1.296673       8.355755       3.347414      11.289056          -0.000597
           88              C      14.253984       7.711558       4.168241      -0.018358      41.191580 0.43975068E+03  0.10281613E+05                                10.211397                            6.890078       0.008050       1.997879                    0.999280      27.432854      76.524504       0.647110       0.404830      -1.080754      -0.002885      -0.005428      -0.057461       0.057789      -0.005951      -0.000697       0.007764       0.003844      -0.041695      -0.016751       0.002518       0.014233             12.975763      13.554971      -3.484136       2.345196       7.610357       3.162162      17.761962          -0.000777
           89              C      12.688164       7.866021       2.347578      -0.006126      41.563171 0.43306911E+03  0.10097517E+05                                10.330028                            6.866816      -0.050008       1.981086                    0.999304      27.353125      76.463956       0.643374       0.408305      -1.077293       0.049173      -0.010617       0.010088       0.051307      -0.003349      -0.000330       0.006218      -0.003949       0.025230      -0.008678      -0.002765       0.011443             13.564405      18.811466      -6.149732       3.431765       8.785749       1.258915      13.096001          -0.004551
           90              C      13.066430       8.199599       3.638290      -0.179766      40.251690 0.48374691E+03  0.11749285E+05                                10.359248                            7.463392      -0.219521       1.881273                    0.999412      31.478338      93.759580       0.584019       0.431803      -1.048427       0.027501      -0.000318      -0.021543       0.034936      -0.001306      -0.028590       0.008453      -0.038123      -0.052441      -0.043140       0.012231       0.030909             12.535514      15.241692      -3.679356       4.038458       7.288986       1.390382      15.075864           0.004514
           91              C      11.436900       8.470595       1.767516       0.558452      26.737641 0.26776820E+03  0.56253874E+04                                 8.189644                            5.740672      -0.021286       2.033900                    0.999630      22.955763      64.174791       0.631706       0.461528      -1.028242      -0.043269       0.028693      -0.020060       0.055659       0.076455      -0.035382      -0.011552      -0.055657      -0.066648      -0.079787      -0.020113       0.099900             10.352195      13.954407      -4.321594       2.856098       7.105745       0.609777       9.996434           0.010842
           92              C      13.507927       7.056815       1.585298      -0.236809      41.491282 0.47756748E+03  0.11521741E+05                                10.450984                            7.316086      -0.035799       1.943132                    0.999489      31.197042      91.562354       0.604044       0.420295      -1.059217      -0.012403       0.017142       0.007939       0.022599       0.016564      -0.001662       0.012334      -0.059714       0.107466      -0.052311       0.010964       0.041347             13.102387      19.072123      -6.538114       0.634928       9.323064       2.361960      10.911975           0.004636
           93              C       3.203596       6.899375       3.375592      -0.236089      40.677974 0.51314807E+03  0.12635607E+05                                10.427332                            7.682384      -0.235455       1.882024                    0.998548      31.813476      95.090792       0.576729       0.431301      -1.049809      -0.014568       0.016329       0.015670       0.026915      -0.012410       0.005493      -0.009055      -0.006609      -0.118819      -0.041136       0.006988       0.034149             12.410904      12.861422      -4.118123      -1.198030       8.476058       4.297637      15.895233           0.004019
           94              C       5.948250       6.338843       1.454708       0.175186      28.413471 0.38119779E+03  0.86746991E+04                                 8.380104                            6.712665      -0.116328       1.997560                    0.999519      25.303502      71.635413       0.607199       0.443273      -1.047404      -0.016920      -0.011153       0.015272       0.025375       0.006216      -0.013183       0.013219      -0.001626      -0.013790      -0.022939       0.008464       0.014475              9.635335      13.157967       3.908633      -0.042714       8.798118      -2.236987       6.949919           0.002278
           95              C      14.671645       8.059827       5.563728       0.614566      26.349192 0.25055862E+03  0.51823233E+04                                 8.101407                            5.595271      -0.020826       2.047696                    0.999400      22.172767      61.705172       0.632014       0.468559      -1.023339       0.028203       0.038002       0.057677       0.074607       0.042985      -0.033681      -0.051566      -0.074475      -0.174939      -0.081955      -0.026407       0.108362              9.997688      11.476324      -2.540216       0.869991       5.792003       2.230795      12.724737           0.022446
           96              C       4.890559       5.292529       1.679444      -0.110056      27.918122 0.37359237E+03  0.85309840E+04                                 8.231186                            6.514230      -0.322193       1.920255                    0.995617      27.995401      81.624373       0.629717       0.425951      -1.048955      -0.084922       0.060244      -0.030989       0.108634      -0.009535       0.020439      -0.005990       0.058281      -0.061774      -0.028014      -0.019506       0.047520              9.735229      13.013871       0.074650      -1.139968       8.896546       0.160130       7.295269          -0.000016
           97              C       5.785174       7.325195       0.537544      -0.208268      30.131908 0.44213937E+03  0.10427839E+05                                 8.355369                            6.998539       0.196708       2.033302                    0.999673      29.729369      85.316454       0.625150       0.415419      -1.065936      -0.000685       0.019500      -0.003441       0.019813      -0.005610       0.012814       0.001603       0.011529       0.011504      -0.013586      -0.003409       0.016995              9.101743      10.871369       3.586334      -0.341019       9.287159      -2.534638       7.146700           0.001098
           98              C       7.154258       6.284136       2.121323      -0.200520      30.951200 0.43222487E+03  0.10148601E+05                                 8.521227                            6.921528       0.212101       2.046732                    0.999305      29.393423      84.496462       0.627602       0.415648      -1.064505      -0.003388       0.004655       0.008726       0.010455      -0.007821      -0.005694      -0.012094      -0.027699      -0.003866      -0.019933      -0.001650       0.021583              9.490425      11.989969       3.547105       0.895119       8.864770      -1.949708       7.616537           0.000707
           99              C       8.108380       7.220835       1.867736       0.081318      25.627773 0.33256837E+03  0.73434809E+04                                 7.627336                            6.141330       0.180975       2.067800                    0.999779      26.314421      74.347192       0.652244       0.425280      -1.054092      -0.028421       0.034282      -0.032063       0.054873      -0.035775       0.006302       0.016129       0.014396       0.032391      -0.046645       0.013985       0.032660              8.475121      10.055424       2.866512       0.765017       8.425117      -2.069506       6.944821           0.003627
          100              C       6.814859       8.273150       0.375066       0.101248      24.756395 0.32158667E+03  0.70299278E+04                                 7.434716                            6.023331       0.220491       2.088588                    0.999790      25.786365      72.096948       0.662288       0.423065      -1.057227       0.021186      -0.015268       0.038253       0.046317      -0.029821      -0.002459       0.007544      -0.028501       0.092145      -0.048457       0.014137       0.034320              8.194508       9.113400       2.844963       0.464687       8.899376      -2.312600       6.570748           0.004436
          101              N       8.643009       4.258129       8.892247      -0.363665      38.202377 0.44621338E+03  0.10459597E+05                                 9.708767                            6.909161      -0.195703       1.969802                    0.998538      28.067802      78.122002       0.651320       0.401180      -1.084368       0.014488       0.088403       0.084568       0.123194      -0.049192       0.070716       0.034670      -0.212496      -0.014062      -0.154228       0.031420       0.122807             12.332997       7.660314      -2.909691       3.314488      19.548449      -2.978156       9.790227          -0.000384
          102              N      12.027263       8.037886       8.629549      -0.229196      32.922578 0.50205084E+03  0.12019348E+05                                 8.568464                            7.279033      -0.066219       2.016747                    0.996597      27.450499      75.128437       0.646460       0.395759      -1.097221      -0.128801      -0.099446       0.036987       0.166875      -0.072426       0.004982       0.024394      -0.046362       0.133487      -0.100657       0.033333       0.067323              9.337830      10.962848       1.833650      -2.020419       8.960597       1.903920       8.090046           0.037330
          103              N      15.375000       9.746777      13.885025      -0.363663      38.202745 0.44621705E+03  0.10459719E+05                                 9.708898                            6.909234      -0.195807       1.969769                    0.998538      28.067857      78.122637       0.651309       0.401185      -1.084363      -0.089528       0.003604      -0.084548       0.123193      -0.087123       0.048188       0.062281       0.156410      -0.014063      -0.154215       0.031421       0.122794             12.333223      17.918646      -5.018944      -2.249721       9.290693       3.846460       9.790331          -0.000386
          104              N      10.991111       7.193102      14.147723      -0.229125      32.919626 0.50199237E+03  0.12017626E+05                                 8.568062                            7.278680      -0.066329       2.016746                    0.996595      27.448797      75.123327       0.646465       0.395767      -1.097213       0.123323       0.106112      -0.036974       0.166839      -0.075702       0.024901      -0.000037      -0.014554       0.133457      -0.100658       0.033326       0.067332              9.337404       9.764841       2.079694       1.458019      10.157685      -2.362388       8.089686           0.037302
          105              N      10.303963      11.189497       6.292601      -0.363667      38.202635 0.44621713E+03  0.10459718E+05                                 9.708860                            6.909228      -0.195771       1.969782                    0.998538      28.067838      78.122500       0.651311       0.401184      -1.084364      -0.014486      -0.088404      -0.084564       0.123191      -0.049194       0.070710       0.034666      -0.212499      -0.014063      -0.154225       0.031416       0.122809             12.333102       7.660421      -2.909688       3.314595      19.548464      -2.978232       9.790419          -0.000372
          106              N       6.919709       7.409740       6.555299      -0.229209      32.923160 0.50206230E+03  0.12019692E+05                                 8.568566                            7.279116      -0.066237       2.016735                    0.996597      27.450814      75.129530       0.646457       0.395759      -1.097221       0.128814       0.099444      -0.036974       0.166880      -0.072429       0.004981       0.024393      -0.046359       0.133482      -0.100658       0.033333       0.067325              9.337937      10.963015       1.833647      -2.020474       8.960642       1.903933       8.090154           0.037339
          107              N       3.571972       5.700849       1.299823      -0.363648      38.201659 0.44620478E+03  0.10459358E+05                                 9.708747                            6.909167      -0.195875       1.969761                    0.998537      28.067286      78.120748       0.651309       0.401188      -1.084361       0.089524      -0.003631       0.084548       0.123192      -0.087126       0.048173       0.062269       0.156406      -0.014086      -0.154200       0.031406       0.122794             12.332961      17.918043      -5.018710      -2.249640       9.290541       3.846472       9.790298          -0.000393
          108              N       7.955861       8.254524       1.037125      -0.229175      32.922051 0.50204005E+03  0.12019048E+05                                 8.568447                            7.279003      -0.066331       2.016720                    0.996596      27.450163      75.127851       0.646454       0.395764      -1.097216      -0.123341      -0.106133       0.036961       0.166863      -0.075705       0.024901      -0.000042      -0.014572       0.133455      -0.100661       0.033325       0.067336              9.337826       9.765174       2.079838       1.458025      10.158259      -2.362516       8.090044           0.037326
          109              O      13.507998      10.552293      10.085776      -0.556999      35.904441 0.51990096E+03  0.12390731E+05                                 8.661209                            7.049600       0.504976       2.221641                    0.995171      27.385671      71.617041       0.716952       0.358459      -1.139704      -0.014215       0.020942       0.007548       0.026412      -0.008136       0.007136      -0.044722      -0.005223      -0.094437      -0.057817       0.009932       0.047885             10.021470       7.461110      -3.542640       1.950823      12.903794      -1.845951       9.699507           0.030006
          110              O      12.656488      11.180693       8.146671      -0.565478      33.560434 0.48928436E+03  0.11489068E+05                                 8.242286                            6.809585       0.512715       2.219195                    0.995358      27.464019      71.363817       0.733958       0.355395      -1.141793      -0.011150       0.014388       0.008657       0.020156       0.029022       0.012630       0.032520       0.066165       0.134536      -0.072483       0.009376       0.063107              9.395935       6.641384      -0.329590       2.479688       9.047878       2.722248      12.498543           0.034189
          111              O      10.709183       4.217258      13.540329      -0.587529      41.003943 0.55012385E+03  0.13322273E+05                                 9.438003                            7.248842       0.239823       2.115376                    0.997051      28.247857      74.917602       0.706123       0.358186      -1.137807       0.030599      -0.019273      -0.037921       0.052400       0.003281      -0.051510       0.020660      -0.006679      -0.176046      -0.086412       0.034022       0.052391             11.242882       5.831677      -1.528817      -0.165344      19.036424       4.404427       8.860544           0.050528
          112              O      13.670232      13.713282      13.847063      -0.551562      39.223623 0.51692032E+03  0.12310822E+05                                 9.203005                            7.025016       0.203716       2.126038                    0.994521      27.337679      71.633364       0.718357       0.358016      -1.139240       0.003096       0.013494      -0.028683       0.031849      -0.015962      -0.017825      -0.050428       0.037682      -0.025072      -0.068264       0.028853       0.039411             11.133007       6.558457      -2.369176       3.042132      12.457331      -5.350486      14.383234           0.040728
          113              O       8.230009       6.249104      12.691496      -0.557034      35.907425 0.51995169E+03  0.12392283E+05                                 8.661781                            7.050010       0.505119       2.221677                    0.995172      27.386346      71.620568       0.716919       0.358466      -1.139695      -0.017599       0.018095      -0.007425       0.026312      -0.008521      -0.042373       0.016012      -0.001605      -0.094519      -0.057837       0.009926       0.047911             10.022197      11.286198      -4.329328      -1.415277       9.080221       2.282761       9.700172           0.029973
          114              O       7.785977       7.209724      14.630601      -0.565502      33.565040 0.48936307E+03  0.11491449E+05                                 8.243270                            6.810322       0.512702       2.219188                    0.995359      27.464807      71.368952       0.733884       0.355415      -1.141770      -0.011764       0.013717      -0.008660       0.020038       0.039732       0.034424       0.005823      -0.037879       0.134567      -0.072502       0.009365       0.063137              9.397138       8.821487      -0.777803       3.166370       6.869892       1.880848      12.500036           0.034145
          115              O      14.998911       7.714709       9.236943      -0.587572      41.003531 0.55012289E+03  0.13322187E+05                                 9.437777                            7.248709       0.239849       2.115361                    0.997053      28.248530      74.918174       0.706151       0.358173      -1.137822       0.012716      -0.033916       0.038023       0.052514       0.001712       0.009839      -0.054632       0.008672      -0.176076      -0.086425       0.034006       0.052419             11.242569      17.897012      -4.009522       4.280883       6.970255      -1.049017       8.860440           0.050561
          116              O       5.101116       6.726809       8.930209      -0.551541      39.220112 0.51686935E+03  0.12309265E+05                                 9.202370                            7.024597       0.203563       2.126000                    0.994520      27.336878      71.629522       0.718392       0.358009      -1.139249      -0.013790      -0.000342       0.028744       0.031883      -0.007217      -0.052981      -0.007322      -0.047211      -0.025124      -0.068261       0.028855       0.039406             11.132169      11.282396      -3.340329      -4.627754       7.731906       4.057029      14.382205           0.040740
          117              O       5.438974       4.895333       5.099072      -0.557032      35.903542 0.51988840E+03  0.12390335E+05                                 8.660992                            7.049466       0.504995       2.221640                    0.995171      27.385702      71.616422       0.716968       0.358454      -1.139710       0.014215      -0.020959      -0.007564       0.026431      -0.008129       0.007133      -0.044721      -0.005203      -0.094441      -0.057819       0.009945       0.047874             10.021168       7.460905      -3.542475       1.950730      12.903377      -1.845840       9.699221           0.030013
          118              O       6.290484       4.266933       7.038177      -0.565485      33.556387 0.48921518E+03  0.11486991E+05                                 8.241483                            6.808992       0.512727       2.219210                    0.995358      27.462975      71.358765       0.734011       0.355383      -1.141807       0.011167      -0.014407      -0.008638       0.020172       0.029030       0.012620       0.032509       0.066182       0.134537      -0.072491       0.009394       0.063097              9.394941       6.640760      -0.329505       2.479418       9.046802       2.721850      12.497262           0.034192
          119              O       8.237789      11.230368       1.644519      -0.587565      41.006081 0.55015999E+03  0.13323364E+05                                 9.438350                            7.249097       0.239890       2.115385                    0.997051      28.248665      74.920307       0.706108       0.358187      -1.137806      -0.030673       0.019339       0.037918       0.052465       0.003278      -0.051500       0.020661      -0.006640      -0.175983      -0.086388       0.033995       0.052392             11.243303       5.831858      -1.528908      -0.165339      19.037142       4.404584       8.860911           0.050557
          120              O       5.276740       1.734344       1.337785      -0.551490      39.222443 0.51689732E+03  0.12310184E+05                                 9.203020                            7.025009       0.203605       2.126040                    0.994520      27.336331      71.630458       0.718332       0.358031      -1.139223      -0.003132      -0.013485       0.028604       0.031778      -0.015968      -0.017834      -0.050451       0.037684      -0.025124      -0.068294       0.028866       0.039428             11.133060       6.558517      -2.369214       3.042191      12.457389      -5.350580      14.383273           0.040692
          121              O      10.716963       9.198522       2.493352      -0.557028      35.905680 0.51992454E+03  0.12391439E+05                                 8.661405                            7.049760       0.505074       2.221660                    0.995172      27.386181      71.618895       0.716944       0.358459      -1.139704       0.017633      -0.018114       0.007490       0.026366      -0.008505      -0.042376       0.016003      -0.001629      -0.094494      -0.057837       0.009944       0.047893             10.021695      11.285590      -4.329032      -1.415180       9.079781       2.282622       9.699713           0.030003
          122              O      11.160995       8.237902       0.554247      -0.565464      33.559387 0.48926576E+03  0.11488526E+05                                 8.242148                            6.809485       0.512705       2.219206                    0.995358      27.463370      71.361884       0.733959       0.355398      -1.141790       0.011808      -0.013784       0.008638       0.020101       0.039740       0.034403       0.005817      -0.037902       0.134553      -0.072506       0.009389       0.063117              9.395754       8.820029      -0.777557       3.165754       6.868956       1.880617      12.498277           0.034167
          123              O       3.948061       7.732917       5.947905      -0.587573      41.003970 0.55013070E+03  0.13322426E+05                                 9.437871                            7.248782       0.239858       2.115363                    0.997053      28.248616      74.918588       0.706144       0.358175      -1.137820      -0.012732       0.033944      -0.038008       0.052526       0.001717       0.009843      -0.054626       0.008659      -0.176061      -0.086417       0.034000       0.052417             11.242669      17.897199      -4.009584       4.280858       6.970320      -1.049005       8.860489           0.050579
          124              O      13.845856       8.720817       6.254639      -0.551523      39.221115 0.51688209E+03  0.12309682E+05                                 9.202668                            7.024793       0.203492       2.125988                    0.994519      27.336682      71.630047       0.718363       0.358020      -1.139237       0.013795       0.000349      -0.028704       0.031849      -0.007220      -0.052991      -0.007321      -0.047212      -0.025139      -0.068272       0.028858       0.039414             11.132573      11.282800      -3.340477      -4.627962       7.732178       4.057227      14.382740           0.040733

******************************************************
Auxiliary information for the entire system
The total spin magnetic moment of the unit cell is   19.999682
The total net atomic charge of the unit cell is   0.000003
Accuracy of reproducing the electrostatic potential in the unit cell:
  The inner radius (bohr) =    5.0000
  The outer radius (bohr) =   12.0000
  Valid grid points have density less than (e/(bohr^3)) =    0.0001
  The number of valid grid points were=       146558
  The rms potential error without charges in kcal/mol is=      4.35468
  The rms potential error with partial charges in kcal/mol is=      1.00911
  The RRMSE value at monopole order=      0.23173
  The rms potential error with partial charges and cloud penetration in kcal/mol is=      1.00210
  The RRMSE value at monopole order with cloud penetration is=      0.23012
  The rms potential error with partial charges and atomic dipoles in kcal/mol is=      0.36684
  The RRMSE value at dipole order=      0.08424
  The rms potential error with partial charges, atomic dipoles and cloud penetration in kcal/mol is=      0.35871
  The RRMSE value at dipole order with cloud penetration=      0.08237

******************************************************
The electron densities and ab initio electrostatic potential were computed in VASP using the PBE functional and
projector augmented wave method. See the main text of the journal article for a description of computational details.
The atomic charges, dipoles, and quadrupoles were computed with the DDEC6 method as described in
(a) T. A. Manz and N. Gabaldon Limas, RSC Adv. 6 (2016) 47771-47801 DOI: 10.1039/c6ra04656h
(b) N. Gabaldon Limas and T. A. Manz, RSC Adv. 8 (2018) 2678-2707 DOI: 10.1039/c7ra11829e.
For each atom in the material, the electron cloud parameters were fit to the spherically averaged atom-in-material
electron density using radial positions for which this density was between 10^-4 and 10^-2 electrons per cubic bohr.
The polarizabilities, dispersion coefficients, and quantum Drude oscillator (QDO) parameters were fit using the MCLF method.
The magnetic structure of the system was optimized in VASP from the default ferromagnetic initial guess using spin polarization.
The atomic spin moments (ASMs) were computed on this optimized magnetic structure using the DDEC6 partition as inputs
to the method of T. A. Manz and D. S. Sholl, J. Chem. Theory Comput. 7 (2011) 4146-4164 DOI: 10.1021/ct200539n.
The RMSE and RRMSE were computed using a uniform grid with Ewald summation.
