# Supplementary material for: A collection of forcefield precursors for metal–organic frameworks
Source: RSC Adv. 2019 Nov 13;9(63):36492–507. doi: 10.1039/c9ra07327b (PMC9075174; doi:10.1039/c9ra07327b)
Supplement: RA-009-C9RA07327B-s4757 [file RA-009-C9RA07327B-s4757.xyz]

  124
jmolscript: load "" {1 1 1} spacegroup "x,y,z" unitcell [{     11.884500     0.000000     0.000000 }, {      2.371644    11.645456     0.000000 }, {      4.658174     3.805136    15.210976 }]
Mn    13.901112     9.249748     8.317057     0.932702
Mn     9.405632     5.577513    14.499407     0.932741
Mn     5.013206     6.200844     6.893919     0.932875
Mn     9.508686     9.873079     0.711569     0.933160
H      3.214357     5.425544     0.553680     0.277204
H     12.496986     8.744462     4.179976     0.118007
H      3.996215     6.615644     3.723647     0.128207
H     13.238969     6.867230     0.711874     0.124905
H      5.111802     4.496060     1.204709     0.124101
H      4.860718     5.071490     2.639104     0.121032
H      4.993658     7.399362     0.031943     0.131216
H      7.316618     5.613662     2.739497     0.130274
H      8.920700     7.143397     2.295336     0.084617
H     11.327797    12.746352    14.935657     0.089605
H     10.627366    11.481030     7.051808     0.277205
H      5.522784     3.047427     3.425512     0.117998
H      9.305178    10.952391     3.881841     0.128199
H      7.214189     1.945751     6.893614     0.124899
H     11.159505     9.436264     6.400779     0.124098
H     10.645755     9.797129     4.966384     0.121023
H      8.338176    10.131408     7.573545     0.131193
H      9.624394     7.498822     4.865991     0.130260
H      7.805321     6.232274     5.310152     0.084608
H      6.492883     8.796843     7.880807     0.089599
H     15.699961    10.025048    14.657296     0.277195
H      6.417332     6.706130    11.031000     0.118000
H     14.918103     8.834948    11.487329     0.128201
H      5.675349     8.583362    14.499102     0.124879
H     13.802516    10.954532    14.006267     0.124075
H     14.053600    10.379102    12.571872     0.121031
H      9.262486     4.246094    -0.031943     0.131169
H     11.597700     9.836930    12.471479     0.130262
H      9.993618     8.307195    12.915640     0.084603
H      7.586521     2.704240     0.275319     0.089566
H      8.286952     3.969562     8.159168     0.277199
H     13.391534    12.403165    11.785464     0.117998
H      9.609140     4.498201    11.329135     0.128203
H     11.700129    13.504841     8.317362     0.124887
H      7.754813     6.014328     8.810197     0.124085
H      8.268563     5.653463    10.244592     0.121028
H     10.576142     5.319184     7.637431     0.131163
H      9.289924     7.951770    10.344985     0.130266
H     11.108997     9.218318     9.900824     0.084603
H     12.421435     6.653749     7.330169     0.089574
C      2.788495     6.563012     2.074777     0.267885
C     14.241215     7.724770     4.167807    -0.014270
C     13.048579     8.212581     3.655198    -0.185731
C     12.681741     7.897389     2.344011    -0.003686
C     11.430498     8.484889     1.769037     0.551696
C      5.942213     6.335492     1.467859     0.176606
C      3.185748     6.918584     3.384442    -0.234887
C     14.660624     8.071257     5.585470     0.614995
C     13.495438     7.076732     1.581942    -0.239882
C      4.875470     5.299061     1.696024    -0.112381
C      5.774495     7.344046     0.532384    -0.207296
C      7.148523     6.287949     2.120410    -0.202502
C      8.103308     7.227100     1.861823     0.085544
C      6.796282     8.269973     0.355937     0.095067
C      9.597761    12.125316     5.530711     0.267899
C      6.173892     1.134793     3.437681    -0.014295
C      5.933892     2.400788     3.950290    -0.185754
C      6.315950     2.697348     5.261477    -0.003676
C      5.989962     4.040664     5.836451     0.551679
C      9.191356     8.989629     6.137629     0.176590
C      9.170067    11.807010     4.221046    -0.234902
C      5.750678     0.792965     2.020018     0.615014
C      6.957721     1.736249     6.023546    -0.239877
C     10.419818     9.828087     5.909464    -0.112380
C      8.236557     9.355238     7.073104    -0.207302
C      8.997214     7.798095     5.485078    -0.202528
C      7.886418     7.049929     5.743665     0.085523
C      7.125349     8.538779     7.249551     0.095058
C     16.125823     8.887580    13.136199     0.267895
C      4.673103     7.725822    11.043169    -0.014286
C      5.865739     7.238011    11.555778    -0.185727
C      6.232577     7.553203    12.866965    -0.003671
C      7.483820     6.965703    13.441939     0.551672
C     12.972105     9.115100    13.743117     0.176582
C     15.728570     8.532008    11.826534    -0.234889
C      4.253694     7.379335     9.625506     0.614995
C      5.418880     8.373860    13.629034    -0.239888
C     14.038848    10.151531    13.514952    -0.112378
C     13.139823     8.106546    14.678592    -0.207315
C     11.765795     9.162643    13.090566    -0.202530
C     10.811010     8.223492    13.349153     0.085522
C     12.118036     7.180619    14.855039     0.095027
C      9.316557     3.325276     9.680265     0.267904
C     12.740426    14.315799    11.773295    -0.014300
C     12.980426    13.049804    11.260686    -0.185748
C     12.598368    12.753244     9.949499    -0.003669
C     12.924356    11.409928     9.374525     0.551669
C      9.722962     6.460963     9.073347     0.176581
C      9.744251     3.643582    10.989930    -0.234885
C     13.163640    14.657627    13.190958     0.615008
C     11.956597    13.714343     9.187430    -0.239881
C      8.494500     5.622505     9.301512    -0.112378
C     10.677761     6.095354     8.137872    -0.207310
C      9.917104     7.652497     9.725898    -0.202534
C     11.027900     8.400663     9.467311     0.085520
C     11.788969     6.911813     7.961425     0.095039
N      7.945399     8.259201     1.029783    -0.231357
N      3.539567     5.714499     1.294454    -0.364225
N      6.906590     7.410626     6.575705    -0.231329
N     10.279325    11.220024     6.311034    -0.364225
N     10.968919     7.191391    14.181193    -0.231322
N     15.374751     9.736093    13.916522    -0.364249
N     12.007728     8.039966     8.635271    -0.231317
N      8.634993     4.230568     8.899942    -0.364239
O     10.687882     9.212163     2.497642    -0.561522
O      3.923409     7.726971     5.964224    -0.587876
O     11.145267     8.263542     0.553680    -0.562157
O     13.837026     8.718787     6.269964    -0.545808
O      5.425512     4.913476     5.107846    -0.561533
O      8.230733    11.245506     1.641264    -0.587908
O      6.263777     4.275986     7.051808    -0.562164
O      5.280528     1.729217     1.335524    -0.545791
O      8.226436     6.238429    12.713334    -0.561540
O     14.990909     7.723621     9.246752    -0.587860
O      7.769051     7.187050    14.657296    -0.562205
O      5.077292     6.731805     8.941012    -0.545850
O     13.488806    10.537116    10.103130    -0.561537
O     10.683585     4.205086    13.569712    -0.587858
O     12.650541    11.174606     8.159168    -0.562195
O     13.633790    13.721375    13.875452    -0.545874

The following XYZ coordinates are in angstroms. Other properties are in atomic units.
The sperically averaged electron density of each atom fit to a function of the form exp(a - br)
eigen_1, eigen_2 and eigen_3 are the three eigenvalues of traceless quadrupole moment tensor
  atom number  atomic symbol              X              Y              Z     net charge C6 coefficient C8 coefficient C10 coefficient fluctuating dipole atomic polarizability isotropic forcefield polarizability              a              b squared Pearson coefficient          <r^3>          <r^4>         wp_QDO          m_QDO          q_QDO       dipole_x       dipole_y       dipole_z         dipole            Qxy            Qxz            Qyz     Q(x^2-y^2)  Q(3z^2 - R^2)        eigen_1        eigen_2        eigen_3 static polarizability      alpha(xx)      alpha(xy)      alpha(xz)      alpha(yy)      alpha(yz)      alpha(zz) atomic spin moment
            1             Mn      13.901112       9.249748       8.317057       0.932702     165.543206 0.40193291E+04  0.15414465E+06                                23.509581                           19.949277       0.262291       1.850499                    0.999928      56.389930     166.531071       0.430129       0.371306      -1.170655       0.063374       0.020905      -0.008912       0.067325       0.020012       0.025550      -0.029147      -0.044161       0.041669      -0.054961       0.011064       0.043898             27.303263      27.751401      -7.345678      -1.910146      27.400693       5.901937      26.757693           4.752472
            2             Mn       9.405632       5.577513      14.499407       0.932741     165.536048 0.40191249E+04  0.15413445E+06                                23.508622                           19.948538       0.262333       1.850511                    0.999928      56.389378     166.526737       0.430146       0.371297      -1.170665      -0.033132      -0.057920       0.008907       0.067319       0.009789      -0.023475       0.030861       0.056300       0.041683      -0.054975       0.011063       0.043913             27.302026      24.540599      -6.691383       5.401692      30.608577      -3.049177      26.756903           4.752406
            3             Mn       5.013206       6.200844       6.893919       0.932875     165.527846 0.40188342E+04  0.15412064E+06                                23.508038                           19.947938       0.262415       1.850555                    0.999928      56.387275     166.519510       0.430148       0.371302      -1.170660      -0.063370      -0.020900       0.008917       0.067321       0.020004       0.025557      -0.029139      -0.044159       0.041612      -0.054954       0.011069       0.043885             27.301535      27.749476      -7.345156      -1.910115      27.398905       5.901719      26.756224           4.752581
            4             Mn       9.508686       9.873079       0.711569       0.933160     165.494571 0.40178221E+04  0.15407091E+06                                23.504164                           19.944781       0.262724       1.850669                    0.999927      56.383070     166.496932       0.430207       0.371278      -1.170688       0.033120       0.057930      -0.008917       0.067323       0.009813      -0.023469       0.030858       0.056298       0.041551      -0.054974       0.011087       0.043886             27.296854      24.535830      -6.689965       5.400638      30.602557      -3.048468      26.752174           4.752642
            5              H       3.214357       5.425544       0.553680       0.277204       0.628854 0.39586489E+01  0.33061433E+02                                 1.282212                            1.216391      -1.012268       2.478020                    0.999975       2.741785       7.416018       0.523240       1.401621      -0.683208      -0.014657      -0.011651      -0.027558       0.033317      -0.014454       0.008636       0.008650       0.028576       0.011036      -0.026474       0.006384       0.020091              1.326114       1.277832       0.034664       0.174787       1.201551       0.292911       1.498959          -0.000094
            6              H      12.496986       8.744462       4.179976       0.118007       1.121898 0.79474965E+01  0.78266946E+02                                 1.799668                            1.656398      -1.378480       2.219854                    0.994503       3.726966      10.614394       0.480427       1.294585      -0.703518      -0.018902       0.024158       0.019987       0.036611      -0.005508      -0.003388       0.007260      -0.004165      -0.004362      -0.007007      -0.004473       0.011480              1.890838       2.079173      -0.460772      -0.330012       1.661083       0.343833       1.932259          -0.000226
            7              H       3.996215       6.615644       3.723647       0.128207       1.047450 0.75422471E+01  0.74093946E+02                                 1.790113                            1.668292      -1.408425       2.216010                    0.993098       3.841735      11.313923       0.450557       1.383804      -0.684578       0.031556      -0.010133       0.014345       0.036115      -0.005085       0.004984       0.004758       0.014534      -0.009393      -0.011776       0.000457       0.011319              1.871649       2.289003      -0.423914       0.206898       1.564615       0.011336       1.761330          -0.000464
            8              H      13.238969       6.867230       0.711874       0.124905       1.125017 0.81259984E+01  0.80036450E+02                                 1.782327                            1.661491      -1.046884       2.387223                    0.997005       3.507519       9.815215       0.488140       1.273945      -0.710180      -0.007884      -0.005455      -0.032085       0.033487      -0.004138       0.001119       0.006956       0.002922       0.028634      -0.011178      -0.001007       0.012185              1.845239       1.791742      -0.043133       0.334592       1.502444       0.322147       2.241531           0.000099
            9              H       5.111802       4.496060       1.204709       0.124101       0.992036 0.70401333E+01  0.68108054E+02                                 1.752746                            1.626462      -1.219072       2.298659                    0.993811       3.800064      11.173999       0.449314       1.409089      -0.680207       0.001243      -0.028346      -0.014557       0.031889      -0.002757       0.003953       0.004098       0.002435      -0.016081      -0.009033       0.003153       0.005880              1.851996       1.582826      -0.255885      -0.172656       2.198829       0.458712       1.774332          -0.000252
           10              H       4.860718       5.071490       2.639104       0.121032       1.027866 0.75326663E+01  0.73751724E+02                                 1.766501                            1.662647      -1.072098       2.369313                    0.995962       3.708265      10.794782       0.454569       1.376203      -0.687609      -0.008216      -0.007051       0.032266       0.034034       0.003804      -0.002982      -0.003971       0.011512      -0.004488      -0.007797      -0.001425       0.009222              1.837969       1.559589      -0.103769      -0.033439       1.632250      -0.225140       2.322069          -0.000130
           11              H       4.993658       7.399362       0.031943       0.131216       1.076359 0.80495297E+01  0.77936280E+02                                 1.640512                            1.589815      -0.933437       2.439258                    0.999338       3.201908       8.465100       0.537258       1.177481      -0.735078      -0.028591       0.006208      -0.020290       0.035604      -0.003249       0.013523      -0.009935       0.002008       0.002680      -0.014889      -0.003847       0.018736              1.646941       2.038044       0.068846       0.254294       1.367996      -0.040302       1.534784           0.000182
           12              H       7.316618       5.613662       2.739497       0.130274       1.071916 0.79019021E+01  0.77057584E+02                                 1.713713                            1.634145      -0.868421       2.476710                    0.999206       3.332975       9.190750       0.495612       1.267304      -0.713226       0.004509      -0.025218       0.023727       0.034918       0.002721       0.009265      -0.011271       0.005322      -0.021418      -0.018509       0.006315       0.012194              1.744841       1.468594       0.018348       0.086688       1.849486      -0.430098       1.916442           0.000182
           13              H       8.920700       7.143397       2.295336       0.084617       1.221178 0.89320175E+01  0.89724057E+02                                 1.855337                            1.722192      -0.998004       2.393710                    0.997455       3.591566      10.019351       0.489668       1.245217      -0.717076       0.039162      -0.008941       0.020917       0.045289      -0.004241       0.010283      -0.014332       0.007206      -0.018399      -0.019150      -0.000186       0.019336              1.925616       2.476983       0.126008       0.462807       1.475820       0.020783       1.824044           0.000132
           14              H      11.327797      12.746352      14.935657       0.089605       1.253278 0.91518548E+01  0.92086690E+02                                 1.866323                            1.728516      -0.898102       2.445203                    0.998663       3.473056       9.558460       0.497221       1.224247      -0.723304      -0.010161       0.031518      -0.032205       0.046193       0.000996       0.013631      -0.012285       0.002894      -0.000260      -0.018857       0.000878       0.017980              1.931522       1.516984       0.055302      -0.010060       2.244568      -0.643700       2.033014           0.000642
           15              H      10.627366      11.481030       7.051808       0.277205       0.628856 0.39586627E+01  0.33061575E+02                                 1.282212                            1.216392      -1.012263       2.478020                    0.999975       2.741795       7.416047       0.523240       1.401618      -0.683208       0.014340       0.012036       0.027558       0.033316      -0.007715       0.010200       0.006736      -0.037605       0.011036      -0.026474       0.006384       0.020091              1.326115       1.218148       0.046820       0.321900       1.261239       0.112818       1.498957          -0.000090
           16              H       5.522784       3.047427       3.425512       0.117998       1.121911 0.79476642E+01  0.78269545E+02                                 1.799737                            1.656459      -1.378480       2.219853                    0.994503       3.727049      10.614931       0.480396       1.294653      -0.703504      -0.019902       0.023343      -0.019985       0.036611      -0.005884       0.006439      -0.004769      -0.000474      -0.004357      -0.007008      -0.004474       0.011481              1.890913       1.497582      -0.342333       0.271074       2.242819      -0.392003       1.932339          -0.000225
           17              H       9.305178      10.952391       3.881841       0.128199       1.047502 0.75426950E+01  0.74099327E+02                                 1.790154                            1.668327      -1.408456       2.215986                    0.993097       3.841844      11.314259       0.450558       1.383781      -0.684582       0.003629      -0.032944      -0.014341       0.036113      -0.001840       0.005659       0.003935      -0.017354      -0.009392      -0.011779       0.000459       0.011320              1.871695       1.427704      -0.248510       0.052399       2.426010       0.200480       1.761372          -0.000468
           18              H       7.214189       1.945751       6.893614       0.124899       1.125041 0.81262791E+01  0.80040684E+02                                 1.782429                            1.661580      -1.046903       2.387214                    0.997004       3.507629       9.815925       0.488096       1.274037      -0.710161       0.006916       0.006636       0.032086       0.033487      -0.003236       0.007041      -0.000292      -0.005924       0.028635      -0.011178      -0.001009       0.012187              1.845348       1.497175       0.016872       0.382471       1.797201       0.263595       2.241669           0.000108
           19              H      11.159505       9.436264       6.400779       0.124098       0.992052 0.70402729E+01  0.68109734E+02                                 1.752763                            1.626476      -1.219088       2.298648                    0.993811       3.800105      11.174142       0.449313       1.409085      -0.680208       0.027526      -0.006876       0.014558       0.031889      -0.002062       0.004805       0.003056      -0.004399      -0.016079      -0.009033       0.003153       0.005881              1.852016       2.074249      -0.355967       0.415038       1.707449      -0.260728       1.774349          -0.000250
           20              H      10.645755       9.797129       4.966384       0.121023       1.027898 0.75329512E+01  0.73755091E+02                                 1.766523                            1.662667      -1.072079       2.369315                    0.995962       3.708324      10.794939       0.454572       1.376184      -0.687612       0.008547       0.006642      -0.032265       0.034032       0.005751      -0.004486      -0.002128      -0.007621      -0.004483      -0.007799      -0.001422       0.009220              1.837993       1.588793      -0.109715      -0.227287       1.603086       0.012159       2.322100          -0.000133
           21              H       8.338176      10.131408       7.573545       0.131193       1.076477 0.80507663E+01  0.77952210E+02                                 1.640731                            1.590019      -0.933462       2.439245                    0.999338       3.202095       8.466151       0.537176       1.177602      -0.735050      -0.000378       0.029255       0.020289       0.035604      -0.002594      -0.007035       0.015231      -0.004389       0.002680      -0.014887      -0.003844       0.018731              1.647164       1.421781       0.194433       0.011257       1.984733       0.257273       1.534978           0.000194
           22              H       9.624394       7.498822       4.865991       0.130260       1.071955 0.79022607E+01  0.77061902E+02                                 1.713749                            1.634178      -0.868394       2.476713                    0.999206       3.333046       9.190974       0.495609       1.267297      -0.713228       0.023811      -0.009451      -0.023724       0.034916       0.003546      -0.009196       0.011327      -0.002771      -0.021418      -0.018510       0.006316       0.012193              1.744878       1.841532      -0.057596      -0.404158       1.476617       0.170779       1.916483           0.000182
           23              H       7.805321       6.232274       5.310152       0.084608       1.221191 0.89321379E+01  0.89725561E+02                                 1.855348                            1.722201      -0.998044       2.393687                    0.997455       3.591617      10.019507       0.489668       1.245213      -0.717076       0.000944      -0.040158      -0.020914       0.045287      -0.002494      -0.011992       0.012936      -0.009946      -0.018398      -0.019150      -0.000186       0.019336              1.925628       1.564980       0.311747       0.112722       2.387853       0.449353       1.824053           0.000137
           24              H       6.492883       8.796843       7.880807       0.089599       1.253339 0.91525011E+01  0.92096200E+02                                 1.866511                            1.728677      -0.898116       2.445200                    0.998663       3.473194       9.559464       0.497147       1.224388      -0.723272      -0.028858       0.016246       0.032203       0.046192       0.001485      -0.009317       0.015807      -0.001878      -0.000257      -0.018857       0.000880       0.017977              1.931724       2.237478      -0.091385      -0.632862       1.524468       0.118613       2.033227           0.000653
           25              H      15.699961      10.025048      14.657296       0.277195       0.628872 0.39587897E+01  0.33062846E+02                                 1.282224                            1.216404      -1.012230       2.478029                    0.999975       2.741833       7.416133       0.523244       1.401601      -0.683211       0.014657       0.011649       0.027560       0.033318      -0.014454       0.008638       0.008654       0.028575       0.011038      -0.026477       0.006387       0.020090              1.326127       1.277846       0.034664       0.174788       1.201563       0.292914       1.498971          -0.000094
           26              H       6.417332       6.706130      11.031000       0.118000       1.121922 0.79476714E+01  0.78268736E+02                                 1.799654                            1.656386      -1.378534       2.219827                    0.994502       3.726990      10.614306       0.480445       1.294537      -0.703528       0.018903      -0.024158      -0.019986       0.036611      -0.005506      -0.003388       0.007260      -0.004166      -0.004359      -0.007006      -0.004473       0.011479              1.890823       2.079154      -0.460766      -0.330011       1.661070       0.343832       1.932245          -0.000225
           27              H      14.918103       8.834948      11.487329       0.128201       1.047436 0.75421133E+01  0.74092230E+02                                 1.790092                            1.668274      -1.408416       2.216017                    0.993098       3.841694      11.313735       0.450561       1.383798      -0.684579      -0.031558       0.010132      -0.014345       0.036116      -0.005085       0.004984       0.004759       0.014535      -0.009390      -0.011777       0.000457       0.011320              1.871626       2.288973      -0.423906       0.206895       1.564597       0.011336       1.761309          -0.000466
           28              H       5.675349       8.583362      14.499102       0.124879       1.125101 0.81268095E+01  0.80047179E+02                                 1.782490                            1.661632      -1.046947       2.387188                    0.997004       3.507725       9.816257       0.488089       1.274034      -0.710161       0.007883       0.005450       0.032086       0.033486      -0.004138       0.001119       0.006959       0.002922       0.028634      -0.011180      -0.001007       0.012187              1.845415       1.791916      -0.043142       0.334641       1.502568       0.322191       2.241760           0.000100
           29              H      13.802516      10.954532      14.006267       0.124075       0.992114 0.70408038E+01  0.68116029E+02                                 1.752819                            1.626525      -1.219061       2.298646                    0.993810       3.800241      11.174570       0.449313       1.409063      -0.680212      -0.001245       0.028342       0.014554       0.031885      -0.002759       0.003953       0.004098       0.002435      -0.016079      -0.009033       0.003152       0.005882              1.852077       1.582888      -0.255903      -0.172668       2.198937       0.458741       1.774405          -0.000254
           30              H      14.053600      10.379102      12.571872       0.121031       1.027883 0.75328190E+01  0.73753547E+02                                 1.766515                            1.662659      -1.072136       2.369295                    0.995962       3.708296      10.794875       0.454570       1.376195      -0.687610       0.008214       0.007048      -0.032267       0.034034       0.003803      -0.002982      -0.003970       0.011511      -0.004490      -0.007796      -0.001425       0.009221              1.837984       1.559599      -0.103770      -0.033441       1.632261      -0.225141       2.322092          -0.000133
           31              H       9.262486       4.246094      -0.031943       0.131169       1.076544 0.80514139E+01  0.77960149E+02                                 1.640813                            1.590095      -0.933533       2.439207                    0.999338       3.202189       8.466526       0.537156       1.177620      -0.735046       0.028592      -0.006210       0.020287       0.035604      -0.003245       0.013519      -0.009934       0.002010       0.002677      -0.014886      -0.003844       0.018730              1.647248       2.038470       0.068872       0.254366       1.368220      -0.040313       1.535053           0.000183
           32              H      11.597700       9.836930      12.471479       0.130262       1.071949 0.79021844E+01  0.77060807E+02                                 1.713728                            1.634158      -0.868452       2.476690                    0.999205       3.333011       9.190792       0.495619       1.267279      -0.713232      -0.004508       0.025215      -0.023729       0.034917       0.002721       0.009265      -0.011271       0.005324      -0.021419      -0.018510       0.006315       0.012195              1.744857       1.468607       0.018347       0.086691       1.849503      -0.430105       1.916461           0.000179
           33              H       9.993618       8.307195      12.915640       0.084603       1.221187 0.89320688E+01  0.89724459E+02                                 1.855328                            1.722183      -0.998064       2.393682                    0.997455       3.591559      10.019237       0.489677       1.245196      -0.717081      -0.039162       0.008936      -0.020918       0.045288      -0.004240       0.010283      -0.014333       0.007204      -0.018398      -0.019150      -0.000186       0.019336              1.925607       2.476973       0.126006       0.462805       1.475813       0.020781       1.824036           0.000131
           34              H       7.586521       2.704240       0.275319       0.089566       1.253433 0.91533182E+01  0.92106025E+02                                 1.866561                            1.728721      -0.898216       2.445138                    0.998662       3.473336       9.559785       0.497158       1.224341      -0.723282       0.010160      -0.031516       0.032202       0.046189       0.000999       0.013630      -0.012285       0.002894      -0.000259      -0.018858       0.000880       0.017978              1.931778       1.517160       0.055324      -0.010067       2.244888      -0.643829       2.033286           0.000643
           35              H       8.286952       3.969562       8.159168       0.277199       0.628867 0.39587470E+01  0.33062425E+02                                 1.282221                            1.216400      -1.012244       2.478024                    0.999975       2.741825       7.416122       0.523242       1.401607      -0.683210      -0.014339      -0.012036      -0.027559       0.033316      -0.007716       0.010201       0.006737      -0.037605       0.011037      -0.026475       0.006385       0.020090              1.326123       1.218156       0.046820       0.321903       1.261248       0.112818       1.498966          -0.000089
           36              H      13.391534      12.403165      11.785464       0.117998       1.121920 0.79476880E+01  0.78269217E+02                                 1.799681                            1.656410      -1.378515       2.219835                    0.994502       3.727016      10.614524       0.480429       1.294572      -0.703520       0.019901      -0.023343       0.019985       0.036611      -0.005883       0.006439      -0.004768      -0.000474      -0.004352      -0.007007      -0.004473       0.011479              1.890852       1.497540      -0.342318       0.271064       2.242739      -0.391991       1.932277          -0.000229
           37              H       9.609140       4.498201      11.329135       0.128203       1.047434 0.75420810E+01  0.74091746E+02                                 1.790080                            1.668263      -1.408411       2.216019                    0.993098       3.841675      11.313623       0.450566       1.383786      -0.684582      -0.003630       0.032946       0.014344       0.036116      -0.001838       0.005658       0.003935      -0.017355      -0.009388      -0.011778       0.000458       0.011319              1.871613       1.427651      -0.248492       0.052394       2.425893       0.200472       1.761296          -0.000468
           38              H      11.700129      13.504841       8.317362       0.124887       1.125073 0.81265955E+01  0.80044886E+02                                 1.782495                            1.661637      -1.046927       2.387201                    0.997004       3.507709       9.816338       0.488075       1.274075      -0.710153      -0.006913      -0.006636      -0.032086       0.033486      -0.003236       0.007042      -0.000292      -0.005925       0.028635      -0.011179      -0.001009       0.012187              1.845419       1.497224       0.016873       0.382493       1.797271       0.263611       2.241762           0.000107
           39              H       7.754813       6.014328       8.810197       0.124085       0.992077 0.70404887E+01  0.68112280E+02                                 1.752785                            1.626495      -1.219069       2.298651                    0.993811       3.800159      11.174304       0.449313       1.409075      -0.680210      -0.027525       0.006876      -0.014555       0.031887      -0.002063       0.004805       0.003056      -0.004399      -0.016079      -0.009034       0.003152       0.005881              1.852040       2.074281      -0.355974       0.415045       1.707469      -0.260732       1.774370          -0.000249
           40              H       8.268563       5.653463      10.244592       0.121028       1.027887 0.75328527E+01  0.73753904E+02                                 1.766514                            1.662658      -1.072119       2.369301                    0.995962       3.708295      10.794847       0.454572       1.376188      -0.687612      -0.008546      -0.006641       0.032266       0.034033       0.005751      -0.004486      -0.002129      -0.007620      -0.004489      -0.007797      -0.001424       0.009221              1.837983       1.588784      -0.109713      -0.227287       1.603075       0.012161       2.322089          -0.000131
           41              H      10.576142       5.319184       7.637431       0.131163       1.076599 0.80519951E+01  0.77967743E+02                                 1.640925                            1.590198      -0.933528       2.439209                    0.999338       3.202277       8.467064       0.537111       1.177688      -0.735030       0.000379      -0.029256      -0.020287       0.035604      -0.002591      -0.007035       0.015229      -0.004389       0.002678      -0.014886      -0.003842       0.018728              1.647361       1.421936       0.194474       0.011260       1.984996       0.257320       1.535151           0.000195
           42              H       9.289924       7.951770      10.344985       0.130266       1.071946 0.79021586E+01  0.77060511E+02                                 1.713726                            1.634156      -0.868426       2.476701                    0.999206       3.333007       9.190786       0.495618       1.267280      -0.713231      -0.023809       0.009449       0.023728       0.034916       0.003546      -0.009195       0.011328      -0.002771      -0.021418      -0.018509       0.006316       0.012194              1.744854       1.841506      -0.057596      -0.404151       1.476599       0.170777       1.916458           0.000181
           43              H      11.108997       9.218318       9.900824       0.084603       1.221189 0.89320874E+01  0.89724675E+02                                 1.855325                            1.722181      -0.998060       2.393680                    0.997455       3.591584      10.019302       0.489679       1.245190      -0.717082      -0.000941       0.040156       0.020916       0.045287      -0.002494      -0.011992       0.012936      -0.009946      -0.018397      -0.019150      -0.000186       0.019336              1.925605       1.564960       0.311740       0.112720       2.387821       0.449348       1.824033           0.000134
           44              H      12.421435       6.653749       7.330169       0.089574       1.253444 0.91535048E+01  0.92109563E+02                                 1.866683                            1.728825      -0.898178       2.445163                    0.998662       3.473386       9.560412       0.497099       1.224464      -0.723255       0.028857      -0.016246      -0.032201       0.046190       0.001487      -0.009317       0.015807      -0.001876      -0.000255      -0.018858       0.000882       0.017976              1.931909       2.237711      -0.091392      -0.632954       1.524593       0.118627       2.033424           0.000654
           45              C       2.788495       6.563012       2.074777       0.267885      33.264694 0.33670439E+03  0.74161325E+04                                 9.121318                            6.195778       0.076656       2.053224                    0.999407      24.487040      67.843678       0.650434       0.427538      -1.058615       0.026504      -0.031811      -0.018286       0.045263      -0.029230       0.000509       0.021743       0.024437      -0.001317      -0.040343       0.004168       0.036175             11.700250      15.505287      -5.619658      -1.216431       8.413057       3.269999      11.182408          -0.000516
           46              C      14.241215       7.724770       4.167807      -0.014270      40.817837 0.44029716E+03  0.10297171E+05                                10.154403                            6.895872       0.011064       1.998505                    0.999309      27.436788      76.535720       0.646651       0.405008      -1.080679      -0.004746      -0.004219      -0.057802       0.058150      -0.005864      -0.000260       0.007325       0.005074      -0.036959      -0.015332       0.002002       0.013330             12.855780      13.637395      -3.570431       2.201569       7.570625       3.046290      17.359321          -0.000349
           47              C      13.048579       8.212581       3.655198      -0.185731      40.776302 0.49276250E+03  0.12023444E+05                                10.451672                            7.534852      -0.219026       1.879442                    0.999430      31.683060      94.581794       0.580994       0.432059      -1.048288       0.024444      -0.000313      -0.020430       0.031859      -0.002076      -0.027978       0.010925      -0.038177      -0.047054      -0.042178       0.010085       0.032093             12.644271      15.437608      -3.754405       3.921810       7.295809       1.349871      15.199396           0.004269
           48              C      12.681741       7.897389       2.344011      -0.003686      41.886513 0.43558760E+03  0.10169706E+05                                10.382049                            6.886168      -0.055991       1.979067                    0.999290      27.365746      76.518806       0.642632       0.408236      -1.077473       0.051492      -0.010519       0.009420       0.053393      -0.004373       0.001285       0.006568      -0.001594       0.026841      -0.010444      -0.001318       0.011762             13.654474      18.966491      -6.255626       3.457022       8.844242       1.191298      13.152690          -0.004355
           49              C      11.430498       8.484889       1.769037       0.551696      27.297860 0.27317459E+03  0.57663376E+04                                 8.300263                            5.794326      -0.022103       2.031070                    0.999640      23.102710      64.688810       0.629578       0.460889      -1.028844      -0.043800       0.028678      -0.019690       0.055933       0.074313      -0.035134      -0.011792      -0.059615      -0.067983      -0.078677      -0.020050       0.098726             10.535655      14.375013      -4.453723       2.984608       7.169931       0.511034      10.062020           0.011108
           50              C       5.942213       6.335492       1.467859       0.176606      28.839134 0.38818141E+03  0.88683346E+04                                 8.458044                            6.771112      -0.101844       2.001424                    0.999535      25.357678      71.784965       0.605316       0.442911      -1.048264      -0.018212      -0.009830       0.013625       0.024778       0.006866      -0.013637       0.009753      -0.007403      -0.010357      -0.021551       0.009187       0.012364              9.737805      13.398718       3.968518      -0.070815       8.840226      -2.222694       6.974473           0.002558
           51              C       3.185748       6.918584       3.384442      -0.234887      40.872514 0.51970019E+03  0.12833897E+05                                10.457770                            7.727386      -0.234648       1.881557                    0.998525      31.886878      95.357781       0.575648       0.430867      -1.050376      -0.011577       0.013153       0.013518       0.022131      -0.012059       0.007380      -0.009068      -0.004406      -0.111418      -0.039094       0.006312       0.032783             12.427644      13.049093      -4.160009      -1.152941       8.459448       4.194520      15.774393           0.004044
           52              C      14.660624       8.071257       5.585470       0.614995      26.087202 0.24907743E+03  0.51440739E+04                                 8.048199                            5.581604      -0.015372       2.050922                    0.999403      22.132389      61.547924       0.632293       0.469045      -1.023070       0.027811       0.037400       0.058414       0.074729       0.044993      -0.033200      -0.050488      -0.075693      -0.179752      -0.082262      -0.027610       0.109871              9.903468      11.461577      -2.613849       0.742522       5.776893       2.154139      12.471934           0.022324
           53              C      13.495438       7.076732       1.581942      -0.239882      41.402821 0.47427411E+03  0.11425912E+05                                10.436713                            7.291046      -0.030066       1.944870                    0.999451      31.202967      91.603326       0.604871       0.420321      -1.058885      -0.015083       0.017140       0.006813       0.023826       0.015706      -0.002460       0.013987      -0.057741       0.113385      -0.052153       0.008377       0.043776             13.099814      19.109748      -6.606996       0.626242       9.363005       2.330998      10.826690           0.004028
           54              C       4.875470       5.299061       1.696024      -0.112381      28.279818 0.38122011E+03  0.87447495E+04                                 8.299564                            6.580708      -0.322841       1.919021                    0.995384      28.092296      81.954712       0.626807       0.425991      -1.049471      -0.085232       0.061982      -0.032881       0.110396      -0.012285       0.022792      -0.007195       0.062470      -0.068204      -0.031049      -0.021386       0.052436              9.811418      13.111082       0.094283      -1.115289       8.961407       0.134259       7.361765          -0.000013
           55              C       5.774495       7.344046       0.532384      -0.207296      30.421100 0.44647168E+03  0.10552548E+05                                 8.403964                            7.030032       0.202683       2.033916                    0.999669      29.787072      85.489580       0.624296       0.415099      -1.066462      -0.003022       0.016548      -0.000100       0.016822      -0.008972       0.015252      -0.000411       0.010356       0.022869      -0.017230      -0.004075       0.021305              9.164933      11.047142       3.629556      -0.414311       9.302094      -2.556383       7.145563           0.000875
           56              C       7.148523       6.287949       2.120410      -0.202502      30.939239 0.43148946E+03  0.10126852E+05                                 8.512990                            6.911143       0.212091       2.046824                    0.999307      29.403236      84.501348       0.628696       0.415108      -1.064869       0.000465       0.006001       0.009222       0.011013      -0.006654      -0.006109      -0.012601      -0.028354      -0.007084      -0.019824      -0.002368       0.022192              9.485140      12.021474       3.550581       0.869410       8.859373      -1.943540       7.574573           0.000675
           57              C       8.103308       7.227100       1.861823       0.085544      25.597266 0.33217236E+03  0.73336125E+04                                 7.631478                            6.146099       0.164098       2.063332                    0.999783      26.280830      74.281686       0.650556       0.426449      -1.053217      -0.028977       0.031171      -0.029785       0.051947      -0.036838       0.005163       0.018201       0.014559       0.031501      -0.048004       0.012938       0.035066              8.482860      10.082156       2.886970       0.746208       8.437821      -2.067780       6.928604           0.003921
           58              C       6.796282       8.269973       0.355937       0.095067      24.970138 0.32419211E+03  0.71025506E+04                                 7.472858                            6.045903       0.219402       2.085457                    0.999789      25.926492      72.614120       0.661215       0.422816      -1.057181       0.025354      -0.013957       0.038944       0.048521      -0.029659       0.000729       0.006883      -0.021797       0.088601      -0.046637       0.014994       0.031642              8.240474       9.222105       2.916339       0.416488       8.835802      -2.326049       6.663515           0.004369
           59              C       9.597761      12.125316       5.530711       0.267899      33.264451 0.33670063E+03  0.74160300E+04                                 9.121288                            6.195745       0.076647       2.053224                    0.999407      24.486899      67.843233       0.650435       0.427538      -1.058615       0.025866      -0.032325       0.018289       0.045260      -0.022121       0.021406      -0.003841      -0.045346      -0.001325      -0.040339       0.004165       0.036173             11.700248       6.497694      -3.785231       2.961460      17.420693      -1.844505      11.182358          -0.000514
           60              C       6.173892       1.134793       3.437681      -0.014295      40.819298 0.44031216E+03  0.10297622E+05                                10.154666                            6.895998       0.011047       1.998493                    0.999309      27.437338      76.537954       0.646644       0.405009      -1.080677       0.005065       0.003805       0.057811       0.058157      -0.004402       0.007133      -0.001715      -0.009267      -0.036929      -0.015330       0.002003       0.013327             12.856182       6.416016      -2.099775       3.424455      14.792628       1.549548      17.359901          -0.000354
           61              C       5.933892       2.400788       3.950290      -0.185754      40.778009 0.49278269E+03  0.12024110E+05                                10.452127                            7.535111      -0.219071       1.879426                    0.999430      31.683675      94.585617       0.580970       0.432071      -1.048276      -0.004587      -0.024021       0.020438       0.031871      -0.009379       0.005125      -0.029596       0.033501      -0.047055      -0.042176       0.010082       0.032094             12.644905       6.151979      -1.863369       2.105449      16.582526       3.573868      15.200209           0.004275
           62              C       6.315950       2.697348       5.261477      -0.003676      41.887147 0.43558832E+03  0.10169776E+05                                10.382359                            6.886296      -0.056007       1.979069                    0.999290      27.365700      76.520087       0.642606       0.408250      -1.077459       0.000015      -0.052561      -0.009415       0.053398      -0.004331       0.006689      -0.000057      -0.001935       0.026833      -0.010432      -0.001328       0.011760             13.655002       6.801033      -3.778182       1.857256      21.010785       3.150030      13.153188          -0.004341
           63              C       5.989962       4.040664       5.836451       0.551679      27.297943 0.27317277E+03  0.57663268E+04                                 8.300465                            5.794419      -0.022120       2.031070                    0.999640      23.102871      64.690777       0.629551       0.460907      -1.028827      -0.019379       0.048639       0.019696       0.055940       0.056731      -0.018573      -0.032059       0.112970      -0.068016      -0.078652      -0.020068       0.098720             10.535987       5.715202      -2.690194       1.096347      15.830496       2.822786      10.062264           0.011122
           64              C       9.191356       8.989629       6.137629       0.176590      28.839390 0.38818506E+03  0.88684373E+04                                 8.458074                            6.771124      -0.101827       2.001425                    0.999535      25.357858      71.785511       0.605318       0.442909      -1.048265       0.013270       0.015883      -0.013623       0.024778       0.004875       0.006833      -0.015308       0.012183      -0.010381      -0.021552       0.009194       0.012357              9.737850      10.573834       4.543814      -2.192146      11.665210       0.374194       6.974507           0.002559
           65              C       9.170067      11.807010       4.221046      -0.234902      40.873181 0.51970909E+03  0.12834168E+05                                10.457837                            7.727415      -0.234654       1.881547                    0.998525      31.887364      95.359357       0.575651       0.430863      -1.050379      -0.010601       0.013966      -0.013503       0.022131      -0.011963      -0.007406       0.009041      -0.005390      -0.111434      -0.039098       0.006310       0.032788             12.427746       7.015326      -2.931231       3.880087      14.493446      -1.966796      15.774464           0.004033
           66              C       5.750678       0.792965       2.020018       0.615014      26.087296 0.24907779E+03  0.51440896E+04                                 8.048252                            5.581628      -0.015451       2.050895                    0.999403      22.132450      61.548397       0.632287       0.469049      -1.023067      -0.042211      -0.019800      -0.058412       0.074738       0.026612      -0.056102      -0.022462       0.104844      -0.179783      -0.082274      -0.027601       0.109875              9.903549       4.981055      -1.294033       2.259019      12.257463       0.297780      12.472129           0.022308
           67              C       6.957721       1.736249       6.023546      -0.239877      41.403498 0.47427978E+03  0.11426126E+05                                10.436974                            7.291178      -0.030059       1.944877                    0.999451      31.203020      91.604911       0.604853       0.420332      -1.058875      -0.013802       0.018194      -0.006803       0.023828       0.003171       0.013214      -0.005205       0.065430       0.113364      -0.052152       0.008382       0.043770             13.100216       7.167419      -4.175003       2.409164      21.306241       0.148490      10.826987           0.004051
           68              C      10.419818       9.828087       5.909464      -0.112380      28.279967 0.38122228E+03  0.87448186E+04                                 8.299611                            6.580738      -0.322847       1.919014                    0.995384      28.092495      81.955591       0.626803       0.425993      -1.049469      -0.043729       0.095885       0.032881       0.110396       0.000903      -0.002502       0.023773      -0.067112      -0.068184      -0.031044      -0.021394       0.052439              9.811490       9.163621       0.898220      -0.090994      12.909053      -1.119685       7.361796          -0.000011
           69              C       8.236557       9.355238       7.073104      -0.207302      30.421305 0.44647332E+03  0.10552634E+05                                 8.404085                            7.030082       0.202699       2.033922                    0.999669      29.787301      85.491418       0.624287       0.415104      -1.066455      -0.015615       0.006266       0.000097       0.016825      -0.006230       0.002642       0.015024      -0.016551       0.022863      -0.017227      -0.004075       0.021302              9.165095      10.791223       3.681818      -2.587670       9.558426       0.104223       7.145636           0.000887
           70              C       8.997214       7.798095       5.485078      -0.202528      30.940106 0.43150371E+03  0.10127273E+05                                 8.513128                            6.911239       0.212116       2.046819                    0.999307      29.403895      84.503680       0.628694       0.415106      -1.064870      -0.005969       0.000739      -0.009214       0.011003      -0.011669      -0.013574      -0.003466       0.020893      -0.007098      -0.019824      -0.002377       0.022201              9.485303      10.374045       3.886195      -1.730974      10.507182       1.239806       7.574681           0.000672
           71              C       7.886418       7.049929       5.743665       0.085523      25.597768 0.33217974E+03  0.73338191E+04                                 7.631587                            6.146173       0.164086       2.063322                    0.999783      26.281161      74.282936       0.650551       0.426450      -1.053216      -0.024761       0.034609       0.029788       0.051944      -0.031052       0.018867       0.001426      -0.042208       0.031480      -0.047996       0.012932       0.035064              8.482994       9.632514       2.978642      -1.877311       8.887782       1.143862       6.928685           0.003930
           72              C       7.125349       8.538779       7.249551       0.095058      24.970317 0.32419345E+03  0.71026069E+04                                 7.472961                            6.045937       0.219419       2.085465                    0.999789      25.926562      72.615101       0.661208       0.422819      -1.057176       0.008611      -0.027625      -0.038945       0.048518      -0.031553       0.006892      -0.000664      -0.003130       0.088583      -0.046628       0.014988       0.031640              8.240622       9.991928       2.759676      -2.196232       8.066335       0.872323       6.663604           0.004385
           73              C      16.125823       8.887580      13.136199       0.267895      33.264714 0.33670447E+03  0.74161253E+04                                 9.121267                            6.195742       0.076591       2.053201                    0.999407      24.487067      67.843430       0.650442       0.427532      -1.058620      -0.026519       0.031797       0.018295       0.045265      -0.029234       0.000504       0.021741       0.024439      -0.001307      -0.040344       0.004164       0.036180             11.700186      15.505239      -5.619610      -1.216373       8.412973       3.269939      11.182345          -0.000522
           74              C       4.673103       7.725822      11.043169      -0.014286      40.818703 0.44030749E+03  0.10297468E+05                                10.154513                            6.895935       0.011023       1.998485                    0.999309      27.437173      76.536905       0.646651       0.405006      -1.080681       0.004740       0.004213       0.057805       0.058152      -0.005869      -0.000259       0.007327       0.005081      -0.036934      -0.015328       0.001996       0.013332             12.855933      13.637472      -3.570429       2.201604       7.570684       3.046360      17.359644          -0.000351
           75              C       5.865739       7.238011      11.555778      -0.185727      40.776097 0.49275936E+03  0.12023326E+05                                10.451550                            7.534766      -0.219049       1.879431                    0.999430      31.683097      94.581181       0.581006       0.432052      -1.048294      -0.024447       0.000304       0.020433       0.031863      -0.002078      -0.027979       0.010922      -0.038175      -0.047051      -0.042178       0.010086       0.032092             12.644115      15.437331      -3.754304       3.921770       7.295703       1.349885      15.199311           0.004272
           76              C       6.232577       7.553203      12.866965      -0.003671      41.886053 0.43558147E+03  0.10169522E+05                                10.381968                            6.886113      -0.056053       1.979050                    0.999290      27.365528      76.517920       0.642636       0.408235      -1.077474      -0.051498       0.010506      -0.009414       0.053395      -0.004366       0.001278       0.006563      -0.001599       0.026847      -0.010434      -0.001327       0.011761             13.654370      18.966270      -6.255522       3.457032       8.844139       1.191303      13.152700          -0.004355
           77              C       7.483820       6.965703      13.441939       0.551672      27.297492 0.27317008E+03  0.57662253E+04                                 8.300223                            5.794298      -0.022170       2.031053                    0.999640      23.102566      64.688548       0.629575       0.460893      -1.028841       0.043794      -0.028691       0.019696       0.055938       0.074307      -0.035127      -0.011806      -0.059597      -0.068010      -0.078657      -0.020068       0.098725             10.535606      14.374960      -4.453712       2.984584       7.169895       0.511026      10.061963           0.011111
           78              C      12.972105       9.115100      13.743117       0.176582      28.839230 0.38818210E+03  0.88683495E+04                                 8.458038                            6.771097      -0.101780       2.001442                    0.999535      25.357734      71.784993       0.605320       0.442908      -1.048266       0.018220       0.009821      -0.013640       0.024789       0.006869      -0.013635       0.009751      -0.007403      -0.010366      -0.021551       0.009192       0.012359              9.737790      13.398610       3.968457      -0.070772       8.840240      -2.222749       6.974520           0.002557
           79              C      15.728570       8.532008      11.826534      -0.234889      40.872243 0.51969624E+03  0.12833754E+05                                10.457645                            7.727301      -0.234663       1.881551                    0.998525      31.886824      95.356952       0.575658       0.430861      -1.050382       0.011571      -0.013168      -0.013513       0.022133      -0.012062       0.007379      -0.009071      -0.004397      -0.111412      -0.039093       0.006309       0.032784             12.427487      13.048880      -4.159920      -1.152917       8.459325       4.194471      15.774257           0.004034
           80              C       4.253694       7.379335       9.625506       0.614995      26.087443 0.24907957E+03  0.51441324E+04                                 8.048257                            5.581634      -0.015422       2.050902                    0.999403      22.132542      61.548559       0.632290       0.469046      -1.023069      -0.027805      -0.037403      -0.058413       0.074728       0.044986      -0.033206      -0.050492      -0.075690      -0.179772      -0.082273      -0.027599       0.109872              9.903551      11.461658      -2.613866       0.742543       5.776931       2.154162      12.472063           0.022324
           81              C       5.418880       8.373860      13.629034      -0.239888      41.403688 0.47428392E+03  0.11426227E+05                                10.436870                            7.291121      -0.030109       1.944852                    0.999451      31.203424      91.605496       0.604867       0.420321      -1.058883       0.015072      -0.017163      -0.006800       0.023833       0.015704      -0.002461       0.013985      -0.057730       0.113385      -0.052147       0.008374       0.043774             13.100038      19.110084      -6.607078       0.626338       9.363099       2.331020      10.826932           0.004029
           82              C      14.038848      10.151531      13.514952      -0.112378      28.280038 0.38122311E+03  0.87448455E+04                                 8.299619                            6.580744      -0.322848       1.919011                    0.995385      28.092612      81.956063       0.626803       0.425993      -1.049469       0.085226      -0.061989       0.032878       0.110395      -0.012298       0.022796      -0.007187       0.062456      -0.068195      -0.031041      -0.021394       0.052434              9.811480      13.111115       0.094261      -1.115320       8.961514       0.134260       7.361811          -0.000016
           83              C      13.139823       8.106546      14.678592      -0.207315      30.421386 0.44647251E+03  0.10552610E+05                                 8.404071                            7.030048       0.202693       2.033918                    0.999669      29.787441      85.491801       0.624292       0.415100      -1.066457       0.003031      -0.016559       0.000084       0.016834      -0.008969       0.015250      -0.000411       0.010369       0.022874      -0.017226      -0.004079       0.021305              9.165085      11.047416       3.629629      -0.414232       9.302187      -2.556430       7.145652           0.000872
           84              C      11.765795       9.162643      13.090566      -0.202530      30.939662 0.43149595E+03  0.10127040E+05                                 8.513049                            6.911181       0.212127       2.046827                    0.999307      29.403569      84.502381       0.628697       0.415106      -1.064871      -0.000453      -0.006016      -0.009240       0.011035      -0.006652      -0.006108      -0.012601      -0.028352      -0.007072      -0.019822      -0.002369       0.022191              9.485199      12.021547       3.550565       0.869458       8.859397      -1.943563       7.574653           0.000666
           85              C      10.811010       8.223492      13.349153       0.085522      25.597324 0.33217254E+03  0.73336145E+04                                 7.631495                            6.146106       0.164108       2.063335                    0.999783      26.280794      74.281474       0.650555       0.426450      -1.053217       0.028979      -0.031184       0.029770       0.051948      -0.036828       0.005159       0.018202       0.014562       0.031504      -0.047995       0.012935       0.035059              8.482877      10.082181       2.886955       0.746230       8.437815      -2.067800       6.928635           0.003922
           86              C      12.118036       7.180619      14.855039       0.095027      24.970969 0.32420246E+03  0.71028506E+04                                 7.473054                            6.045996       0.219404       2.085448                    0.999789      25.927105      72.616758       0.661209       0.422815      -1.057178      -0.025347       0.013949      -0.038949       0.048519      -0.029650       0.000728       0.006877      -0.021791       0.088602      -0.046627       0.014988       0.031639              8.240730       9.222415       2.916479       0.416507       8.836075      -2.326171       6.663700           0.004373
           87              C       9.316557       3.325276       9.680265       0.267904      33.264348 0.33670033E+03  0.74160094E+04                                 9.121206                            6.195703       0.076633       2.053218                    0.999407      24.486874      67.842726       0.650445       0.427532      -1.058620      -0.025860       0.032330      -0.018294       0.045262      -0.022124       0.021403      -0.003841      -0.045350      -0.001314      -0.040340       0.004166       0.036174             11.700121       6.497623      -3.785167       2.961416      17.420488      -1.844458      11.182251          -0.000514
           88              C      12.740426      14.315799      11.773295      -0.014300      40.819116 0.44031220E+03  0.10297603E+05                                10.154559                            6.895954       0.011056       1.998493                    0.999309      27.437355      76.537436       0.646653       0.405004      -1.080683      -0.005068      -0.003802      -0.057808       0.058154      -0.004410       0.007134      -0.001715      -0.009275      -0.036911      -0.015326       0.001993       0.013333             12.856015       6.415952      -2.099725       3.424435      14.792338       1.549500      17.359754          -0.000359
           89              C      12.980426      13.049804      11.260686      -0.185748      40.777249 0.49277393E+03  0.12023799E+05                                10.451843                            7.534942      -0.219056       1.879427                    0.999430      31.683531      94.583681       0.580990       0.432059      -1.048287       0.004588       0.024018      -0.020438       0.031869      -0.009381       0.005125      -0.029595       0.033498      -0.047043      -0.042174       0.010080       0.032094             12.644515       6.151822      -1.863281       2.105412      16.581903       3.573723      15.199819           0.004265
           90              C      12.598368      12.753244       9.949499      -0.003669      41.886679 0.43558459E+03  0.10169649E+05                                10.382217                            6.886226      -0.056045       1.979056                    0.999290      27.365586      76.519178       0.642616       0.408245      -1.077464      -0.000010       0.052560       0.009413       0.053397      -0.004329       0.006688      -0.000060      -0.001938       0.026844      -0.010431      -0.001331       0.011762             13.654772       6.800940      -3.778099       1.857255      21.010340       3.149926      13.153036          -0.004349
           91              C      12.924356      11.409928       9.374525       0.551669      27.297677 0.27317038E+03  0.57662583E+04                                 8.300386                            5.794379      -0.022146       2.031063                    0.999640      23.102733      64.690087       0.629556       0.460905      -1.028829       0.019379      -0.048637      -0.019697       0.055938       0.056731      -0.018578      -0.032059       0.112963      -0.068019      -0.078648      -0.020072       0.098721             10.535860       5.715150      -2.690169       1.096352      15.830278       2.822688      10.062153           0.011117
           92              C       9.722962       6.460963       9.073347       0.176581      28.839272 0.38818310E+03  0.88683765E+04                                 8.458036                            6.771096      -0.101773       2.001443                    0.999535      25.357778      71.785095       0.605321       0.442907      -1.048267      -0.013265      -0.015889       0.013635       0.024785       0.004876       0.006833      -0.015306       0.012188      -0.010373      -0.021551       0.009194       0.012357              9.737791      10.573788       4.543726      -2.192165      11.665069       0.374235       6.974516           0.002559
           93              C       9.744251       3.643582      10.989930      -0.234885      40.871843 0.51969084E+03  0.12833576E+05                                10.457542                            7.727235      -0.234655       1.881554                    0.998525      31.886677      95.356068       0.575664       0.430858      -1.050385       0.010601      -0.013965       0.013507       0.022132      -0.011962      -0.007414       0.009041      -0.005386      -0.111421      -0.039096       0.006310       0.032786             12.427356       7.015133      -2.931101       3.879973      14.492894      -1.966714      15.774039           0.004032
           94              C      13.163640      14.657627      13.190958       0.615008      26.087581 0.24908129E+03  0.51441750E+04                                 8.048270                            5.581644      -0.015483       2.050878                    0.999403      22.132626      61.548770       0.632291       0.469045      -1.023070       0.042202       0.019775       0.058412       0.074726       0.026599      -0.056112      -0.022469       0.104842      -0.179815      -0.082292      -0.027587       0.109879              9.903562       4.981056      -1.294036       2.259003      12.257518       0.297813      12.472112           0.022314
           95              C      11.956597      13.714343       9.187430      -0.239881      41.403806 0.47428413E+03  0.11426257E+05                                10.436996                            7.291191      -0.030081       1.944866                    0.999451      31.203247      91.605678       0.604855       0.420329      -1.058876       0.013812      -0.018191       0.006796       0.023830       0.003169       0.013211      -0.005205       0.065423       0.113367      -0.052149       0.008380       0.043769             13.100235       7.167420      -4.174989       2.409174      21.306250       0.148505      10.827036           0.004049
           96              C       8.494500       5.622505       9.301512      -0.112378      28.279868 0.38122092E+03  0.87447790E+04                                 8.299584                            6.580725      -0.322856       1.919012                    0.995385      28.092456      81.955425       0.626804       0.425993      -1.049470       0.043731      -0.095882      -0.032879       0.110394       0.000897      -0.002498       0.023776      -0.067110      -0.068196      -0.031046      -0.021395       0.052441              9.811443       9.163616       0.898203      -0.091008      12.908937      -1.119665       7.361775          -0.000009
           97              C      10.677761       6.095354       8.137872      -0.207310      30.421409 0.44647238E+03  0.10552628E+05                                 8.404131                            7.030074       0.202716       2.033927                    0.999669      29.787487      85.492584       0.624286       0.415104      -1.066453       0.015620      -0.006272      -0.000088       0.016832      -0.006225       0.002643       0.015025      -0.016553       0.022870      -0.017225      -0.004078       0.021303              9.165168      10.791290       3.681871      -2.587677       9.558543       0.104284       7.145671           0.000888
           98              C       9.917104       7.652497       9.725898      -0.202534      30.939940 0.43150105E+03  0.10127191E+05                                 8.513098                            6.911222       0.212121       2.046822                    0.999307      29.403764      84.503115       0.628695       0.415106      -1.064871       0.005980      -0.000752       0.009232       0.011025      -0.011666      -0.013568      -0.003469       0.020895      -0.007077      -0.019822      -0.002372       0.022194              9.485256      10.373969       3.886138      -1.730960      10.507114       1.239833       7.574685           0.000671
           99              C      11.027900       8.400663       9.467311       0.085520      25.597524 0.33217584E+03  0.73337054E+04                                 7.631530                            6.146133       0.164119       2.063336                    0.999783      26.280946      74.281991       0.650554       0.426449      -1.053218       0.024771      -0.034617      -0.029773       0.051946      -0.031047       0.018867       0.001424      -0.042206       0.031497      -0.047994       0.012935       0.035059              8.482918       9.632401       2.978579      -1.877293       8.887700       1.143877       6.928654           0.003927
          100              C      11.788969       6.911813       7.961425       0.095039      24.970780 0.32419906E+03  0.71027720E+04                                 7.473071                            6.045984       0.219424       2.085462                    0.999789      25.926929      72.616731       0.661206       0.422818      -1.057175      -0.008607       0.027619       0.038952       0.048519      -0.031549       0.006888      -0.000661      -0.003128       0.088588      -0.046624       0.014987       0.031638              8.240768       9.992127       2.759743      -2.196300       8.066465       0.872353       6.663712           0.004387
          101              N       7.945399       8.259201       1.029783      -0.231357      33.218349 0.50783509E+03  0.12187268E+05                                 8.613302                            7.315729      -0.057427       2.018820                    0.996621      27.495072      75.232025       0.645801       0.395206      -1.098094      -0.125812      -0.105772       0.037062       0.168493      -0.074639       0.028244      -0.000358      -0.011198       0.131341      -0.099708       0.030323       0.069385              9.393982       9.836388       2.129522       1.495444      10.211249      -2.344489       8.134310           0.037379
          102              N       3.539567       5.714499       1.294454      -0.364225      38.318601 0.45151461E+03  0.10608309E+05                                 9.719093                            6.945815      -0.187399       1.972092                    0.998528      28.096226      78.126485       0.650618       0.400688      -1.085401       0.086387      -0.004008       0.081487       0.118823      -0.090470       0.052656       0.062815       0.163223      -0.011649      -0.160102       0.031569       0.128533             12.323198      17.855889      -5.043641      -2.173946       9.329184       3.824550       9.784521          -0.000361
          103              N       6.906590       7.410626       6.575705      -0.231329      33.216925 0.50780682E+03  0.12186421E+05                                 8.613065                            7.315523      -0.057444       2.018829                    0.996620      27.494309      75.229421       0.645810       0.395206      -1.098094       0.128741       0.102166      -0.037061       0.168480      -0.070884       0.005284       0.027750      -0.048078       0.131332      -0.099707       0.030320       0.069387              9.393722      11.028715       1.886512      -1.998838       9.018344       1.933255       8.134106           0.037376
          104              N      10.279325      11.220024       6.311034      -0.364225      38.318796 0.45151680E+03  0.10608371E+05                                 9.719119                            6.945823      -0.187412       1.972085                    0.998528      28.096295      78.126667       0.650619       0.400687      -1.085402      -0.013323      -0.085453      -0.081480       0.118822      -0.051350       0.072061       0.039061      -0.220978      -0.011645      -0.160101       0.031571       0.128529             12.323271       7.696286      -2.974624       3.313809      19.489006      -2.893501       9.784520          -0.000356
          105              N      10.968919       7.191391      14.181193      -0.231322      33.216405 0.50779657E+03  0.12186107E+05                                 8.612968                            7.315443      -0.057412       2.018844                    0.996620      27.494004      75.228258       0.645815       0.395205      -1.098095       0.125801       0.105758      -0.037073       0.168479      -0.074634       0.028245      -0.000355      -0.011185       0.131344      -0.099704       0.030322       0.069381              9.393599       9.836065       2.129310       1.495501      10.210681      -2.344388       8.134052           0.037370
          106              N      15.374751       9.736093      13.916522      -0.364249      38.319379 0.45152588E+03  0.10608631E+05                                 9.719153                            6.945858      -0.187375       1.972087                    0.998529      28.096729      78.127885       0.650622       0.400683      -1.085406      -0.086393       0.003983      -0.081479       0.118821      -0.090471       0.052666       0.062821       0.163221      -0.011620      -0.160112       0.031579       0.128532             12.323277      17.856097      -5.043706      -2.173986       9.329225       3.824523       9.784508          -0.000367
          107              N      12.007728       8.039966       8.635271      -0.231317      33.216194 0.50779229E+03  0.12185979E+05                                 8.612930                            7.315407      -0.057414       2.018845                    0.996620      27.493911      75.227927       0.645817       0.395205      -1.098095      -0.128733      -0.102167       0.037071       0.168478      -0.070880       0.005286       0.027749      -0.048079       0.131337      -0.099704       0.030320       0.069384              9.393561      11.028427       1.886437      -1.998770       9.018249       1.933293       8.134008           0.037374
          108              N       8.634993       4.230568       8.899942      -0.364239      38.319064 0.45152158E+03  0.10608504E+05                                 9.719115                            6.945833      -0.187389       1.972086                    0.998528      28.096521      78.127200       0.650622       0.400684      -1.085405       0.013333       0.085454       0.081477       0.118822      -0.051351       0.072062       0.039064      -0.220977      -0.011631      -0.160104       0.031575       0.128528             12.323244       7.696271      -2.974601       3.313773      19.488986      -2.893477       9.784476          -0.000353
          109              O      10.687882       9.212163       2.497642      -0.561522      36.328149 0.52990509E+03  0.12683868E+05                                 8.726304                            7.110888       0.527546       2.226215                    0.995322      27.514149      72.004608       0.715108       0.357833      -1.140707       0.017335      -0.019003       0.006217       0.026462      -0.015157      -0.044465       0.018606       0.000125      -0.097161      -0.059713       0.004061       0.055653             10.107012      11.451556      -4.369843      -1.418214       9.115811       2.243968       9.753669           0.030983
          110              O       3.923409       7.726971       5.964224      -0.587876      41.089307 0.55026604E+03  0.13327101E+05                                 9.447280                            7.250087       0.237450       2.114723                    0.997125      28.245241      74.924191       0.705989       0.358216      -1.137738      -0.013744       0.033024      -0.037388       0.051743      -0.000044       0.007940      -0.052704       0.008836      -0.180064      -0.085539       0.034137       0.051402             11.250844      17.898466      -4.151259       4.183560       7.053521      -1.065336       8.800546           0.051074
          111              O      11.145267       8.263542       0.553680      -0.562157      33.469655 0.48905952E+03  0.11483514E+05                                 8.231373                            6.809382       0.511175       2.218917                    0.995568      27.448862      71.344798       0.733682       0.355537      -1.141575       0.010894      -0.013002       0.011182       0.020317       0.039810       0.036976       0.002642      -0.040026       0.133581      -0.074732       0.011717       0.063015              9.381034       8.877676      -0.827514       3.187216       6.843592       1.771966      12.421834           0.034460
          112              O      13.837026       8.718787       6.269964      -0.545808      38.873458 0.50893493E+03  0.12078788E+05                                 9.153590                            6.978929       0.189381       2.124450                    0.994419      27.198409      71.245924       0.719115       0.358878      -1.138062       0.013106      -0.000365      -0.026598       0.029654      -0.002931      -0.050393      -0.008659      -0.048717      -0.033366      -0.066172       0.028077       0.038095             11.064791      11.294164      -3.329116      -4.608976       7.668020       3.990423      14.232188           0.040553
          113              O       5.425512       4.913476       5.107846      -0.561533      36.329042 0.52991874E+03  0.12684301E+05                                 8.726531                            7.111038       0.527643       2.226252                    0.995322      27.514021      72.005036       0.715090       0.357839      -1.140700       0.015144      -0.020765      -0.006179       0.026433      -0.013930       0.009361      -0.047284      -0.011974      -0.097182      -0.059718       0.004059       0.055659             10.107314       7.500028      -3.565197       1.915878      13.067979      -1.837532       9.753935           0.030988
          114              O       8.230733      11.245506       1.641264      -0.587908      41.091580 0.55030251E+03  0.13328205E+05                                 9.447617                            7.250318       0.237412       2.114691                    0.997126      28.246206      74.927354       0.705979       0.358215      -1.137739      -0.029640       0.020066       0.037416       0.051779       0.001684      -0.050065       0.018293      -0.008154      -0.180057      -0.085539       0.034130       0.051409             11.251274       5.862060      -1.700005      -0.209063      19.090799       4.312305       8.800964           0.051075
          115              O       6.263777       4.275986       7.051808      -0.562164      33.473497 0.48912471E+03  0.11485499E+05                                 8.232275                            6.810057       0.511216       2.218939                    0.995567      27.449197      71.348528       0.733606       0.355560      -1.141549       0.010533      -0.013243      -0.011182       0.020282       0.028807       0.009976       0.035717       0.067972       0.133595      -0.074734       0.011705       0.063029              9.382146       6.601674      -0.363959       2.372643       9.121540       2.769942      12.423223           0.034484
          116              O       5.280528       1.729217       1.335524      -0.545791      38.872926 0.50892605E+03  0.12078521E+05                                 9.153508                            6.978864       0.189342       2.124442                    0.994419      27.198211      71.245178       0.719119       0.358877      -1.138063      -0.002266      -0.012901       0.026608       0.029658      -0.012221      -0.018545      -0.047652       0.042540      -0.033376      -0.066172       0.028073       0.038099             11.064689       6.510373      -2.354841       2.990382      12.451535      -5.312511      14.232159           0.040539
          117              O       8.226436       6.238429      12.713334      -0.561540      36.326208 0.52987131E+03  0.12682835E+05                                 8.725920                            7.110597       0.527616       2.226246                    0.995322      27.513524      72.001926       0.715134       0.357827      -1.140714      -0.017320       0.018993      -0.006188       0.026438      -0.015159      -0.044468       0.018600       0.000133      -0.097183      -0.059718       0.004062       0.055656             10.106532      11.450949      -4.369570      -1.418222       9.115376       2.243914       9.753273           0.030981
          118              O      14.990909       7.723621       9.246752      -0.587860      41.088438 0.55025128E+03  0.13326653E+05                                 9.447139                            7.249983       0.237453       2.114730                    0.997125      28.244907      74.923023       0.705996       0.358215      -1.137739       0.013735      -0.033011       0.037401       0.051741      -0.000048       0.007934      -0.052708       0.008846      -0.180069      -0.085543       0.034141       0.051402             11.250668      17.898188      -4.151176       4.183496       7.053410      -1.065316       8.800405           0.051070
          119              O       7.769051       7.187050      14.657296      -0.562205      33.472670 0.48911202E+03  0.11485109E+05                                 8.232065                            6.809915       0.511218       2.218933                    0.995568      27.449257      71.348037       0.733623       0.355555      -1.141555      -0.010883       0.012962      -0.011186       0.020287       0.039802       0.036989       0.002645      -0.040023       0.133579      -0.074730       0.011707       0.063024              9.381874       8.878590      -0.827683       3.187571       6.844169       1.772093      12.422864           0.034464
          120              O       5.077292       6.731805       8.941012      -0.545850      38.875344 0.50896286E+03  0.12079621E+05                                 9.153886                            6.979119       0.189347       2.124423                    0.994420      27.199179      71.248543       0.719105       0.358878      -1.138062      -0.013101       0.000372       0.026619       0.029670      -0.002933      -0.050389      -0.008663      -0.048712      -0.033348      -0.066166       0.028072       0.038095             11.065190      11.294517      -3.329242      -4.609167       7.668251       3.990614      14.232801           0.040557
          121              O      13.488806      10.537116      10.103130      -0.561537      36.327383 0.52989016E+03  0.12683425E+05                                 8.726201                            7.110792       0.527637       2.226256                    0.995322      27.513583      72.002963       0.715112       0.357834      -1.140706      -0.015147       0.020756       0.006178       0.026427      -0.013930       0.009355      -0.047287      -0.011981      -0.097188      -0.059721       0.004059       0.055661             10.106898       7.499747      -3.565017       1.915834      13.067357      -1.837541       9.753590           0.030984
          122              O      10.683585       4.205086      13.569712      -0.587858      41.088599 0.55025462E+03  0.13326746E+05                                 9.447126                            7.249976       0.237385       2.114701                    0.997125      28.245152      74.923557       0.706000       0.358213      -1.137741       0.029599      -0.020033      -0.037420       0.051746       0.001688      -0.050074       0.018290      -0.008178      -0.180088      -0.085554       0.034146       0.051408             11.250642       5.861783      -1.699868      -0.209048      19.089694       4.312015       8.800448           0.051053
          123              O      12.650541      11.174606       8.159168      -0.562195      33.474484 0.48914248E+03  0.11486036E+05                                 8.232486                            6.810226       0.511229       2.218941                    0.995568      27.449421      71.349777       0.733588       0.355565      -1.141544      -0.010523       0.013242       0.011185       0.020278       0.028804       0.009976       0.035721       0.067967       0.133588      -0.074732       0.011703       0.063029              9.382392       6.601838      -0.363995       2.372708       9.121828       2.770010      12.423511           0.034482
          124              O      13.633790      13.721375      13.875452      -0.545874      38.875855 0.50897261E+03  0.12079891E+05                                 9.153882                            6.979121       0.189282       2.124384                    0.994420      27.199816      71.249940       0.719116       0.358871      -1.138069       0.002241       0.012901      -0.026647       0.029690      -0.012221      -0.018551      -0.047643       0.042540      -0.033343      -0.066163       0.028064       0.038100             11.065168       6.510587      -2.354939       2.990534      12.452027      -5.312745      14.232890           0.040550

******************************************************
Auxiliary information for the entire system
The total spin magnetic moment of the unit cell is   19.998644
The total net atomic charge of the unit cell is   0.000006
Accuracy of reproducing the electrostatic potential in the unit cell:
  The inner radius (bohr) =    5.0000
  The outer radius (bohr) =   12.0000
  Valid grid points have density less than (e/(bohr^3)) =    0.0001
  The number of valid grid points were=       146983
  The rms potential error without charges in kcal/mol is=      4.39685
  The rms potential error with partial charges in kcal/mol is=      0.94455
  The RRMSE value at monopole order=      0.21482
  The rms potential error with partial charges and cloud penetration in kcal/mol is=      0.93739
  The RRMSE value at monopole order with cloud penetration is=      0.21320
  The rms potential error with partial charges and atomic dipoles in kcal/mol is=      0.36382
  The RRMSE value at dipole order=      0.08275
  The rms potential error with partial charges, atomic dipoles and cloud penetration in kcal/mol is=      0.35601
  The RRMSE value at dipole order with cloud penetration=      0.08097

******************************************************
The electron densities and ab initio electrostatic potential were computed in VASP using the PBE functional and
projector augmented wave method. See the main text of the journal article for a description of computational details.
The atomic charges, dipoles, and quadrupoles were computed with the DDEC6 method as described in
(a) T. A. Manz and N. Gabaldon Limas, RSC Adv. 6 (2016) 47771-47801 DOI: 10.1039/c6ra04656h
(b) N. Gabaldon Limas and T. A. Manz, RSC Adv. 8 (2018) 2678-2707 DOI: 10.1039/c7ra11829e.
For each atom in the material, the electron cloud parameters were fit to the spherically averaged atom-in-material
electron density using radial positions for which this density was between 10^-4 and 10^-2 electrons per cubic bohr.
The polarizabilities, dispersion coefficients, and quantum Drude oscillator (QDO) parameters were fit using the MCLF method.
The magnetic structure of the system was optimized in VASP from the default ferromagnetic initial guess using spin polarization.
The atomic spin moments (ASMs) were computed on this optimized magnetic structure using the DDEC6 partition as inputs
to the method of T. A. Manz and D. S. Sholl, J. Chem. Theory Comput. 7 (2011) 4146-4164 DOI: 10.1021/ct200539n.
The RMSE and RRMSE were computed using a uniform grid with Ewald summation.
