# Supplementary material for: A collection of forcefield precursors for metal–organic frameworks
Source: RSC Adv. 2019 Nov 13;9(63):36492–507. doi: 10.1039/c9ra07327b (PMC9075174; doi:10.1039/c9ra07327b)
Supplement: RA-009-C9RA07327B-s4758 [file RA-009-C9RA07327B-s4758.xyz]

  124
jmolscript: load "" {1 1 1} spacegroup "x,y,z" unitcell [{     11.887000     0.000000     0.000000 }, {      2.386270    11.645020     0.000000 }, {      4.679025     3.817439    15.199339 }]
Mn    13.922610     9.258698     8.309023     0.933664
Mn     9.426675     5.590635    14.489986     0.933357
Mn     5.029685     6.203761     6.890316     0.933670
Mn     9.525620     9.871824     0.709353     0.933202
H      3.234460     5.412545     0.565415     0.278511
H     12.537280     8.772029     4.172219     0.118269
H      4.005424     6.596279     3.729918     0.129985
H     13.235594     6.860970     0.708289     0.127970
H      5.127711     4.499665     1.187068     0.123477
H      4.883892     5.063017     2.627966     0.118504
H      5.024583     7.420014     0.045598     0.127661
H      7.307735     5.624608     2.740441     0.128000
H      8.922988     7.175188     2.316379     0.082858
H     11.363481    12.756549    14.922711     0.090432
H     10.661114    11.471670     7.034254     0.278507
H      5.502512     3.032629     3.427451     0.118277
H      9.346708    10.954031     3.869752     0.129997
H      7.234485     1.964892     6.891380     0.127965
H     11.175347     9.433702     6.412601     0.123473
H     10.672409     9.785648     4.971704     0.118521
H      8.335150    10.120980     7.554071     0.127679
H      9.635673     7.523885     4.859229     0.128024
H      7.792402     6.252785     5.283290     0.082878
H      6.513765     8.799850     7.876297     0.090447
H     15.717835    10.049914    14.633924     0.278513
H      6.415015     6.690430    11.027120     0.118271
H     14.946871     8.866180    11.469421     0.129987
H      5.716701     8.601489    14.491050     0.127975
H     13.824584    10.962794    14.012271     0.123483
H     14.068403    10.399442    12.571373     0.118506
H     13.927712     8.042445    15.153741     0.127668
H     11.644560     9.837851    12.458898     0.128003
H     10.029307     8.287271    12.882960     0.082861
H      7.588814     2.705910     0.276628     0.090435
H      8.291181     3.990789     8.165085     0.278507
H     13.449783    12.429830    11.771888     0.118274
H      9.605587     4.508428    11.329587     0.129991
H     11.717810    13.497567     8.307959     0.127963
H      7.776948     6.028757     8.786738     0.123472
H      8.279886     5.676811    10.227635     0.118520
H     10.617145     5.341479     7.645268     0.127679
H      9.316622     7.938574    10.340110     0.128021
H     11.159893     9.209674     9.916049     0.082875
H     12.438530     6.662609     7.323042     0.090445
C     14.260149     7.720140     4.161579    -0.012471
C      2.811863     6.557400     2.091429     0.265567
C     11.436368     8.471243     1.773763     0.553130
C     13.074939     8.217594     3.652401    -0.180899
C     12.692437     7.882249     2.358937    -0.003906
C      3.199128     6.904390     3.384893    -0.242169
C     14.692467     8.072852     5.570558     0.614079
C     13.494193     7.070011     1.577691    -0.238623
C      5.950262     6.330652     1.462176     0.176909
C      4.891795     5.298341     1.687127    -0.108595
C      5.807451     7.352701     0.542616    -0.202562
C      7.143144     6.295271     2.118788    -0.207189
C      8.111345     7.250058     1.867999     0.092934
C      6.810947     8.270336     0.357184     0.090984
C      6.187129     1.133669     3.438090    -0.012431
C      9.624399    12.115490     5.508240     0.265556
C      6.018179     4.050748     5.825907     0.553149
C      5.937728     2.394614     3.947268    -0.180889
C      6.343032     2.702010     5.240732    -0.003927
C      9.206731    11.805765     4.214777    -0.242152
C      5.754810     0.780957     2.029112     0.614024
C      6.977786     1.753521     6.021978    -0.238653
C      9.216509     8.995459     6.137493     0.176932
C     10.440289     9.825147     5.912543    -0.108602
C      8.243934     9.340535     7.057053    -0.202544
C      9.011703     7.819758     5.480882    -0.207148
C      7.881990     7.062936     5.731671     0.092969
C      7.143532     8.541680     7.242485     0.090993
C      4.692146     7.742319    11.037760    -0.012469
C     16.140432     8.905059    13.107910     0.265566
C      7.515927     6.991216    13.425576     0.553136
C      5.877356     7.244865    11.546938    -0.180896
C      6.259858     7.580210    12.840402    -0.003905
C     15.753167     8.558069    11.814446    -0.242163
C      4.259828     7.389607     9.628781     0.614080
C      5.458102     8.392448    13.621648    -0.238618
C     13.002033     9.131807    13.737163     0.176914
C     14.060500    10.164118    13.512212    -0.108596
C     13.144844     8.109758    14.656723    -0.202556
C     11.809151     9.167188    13.080551    -0.207181
C     10.840950     8.212401    13.331340     0.092940
C     12.141348     7.192123    14.842155     0.090992
C     12.765166    14.328790    11.761249    -0.012437
C      9.327896     3.346969     9.691099     0.265554
C     12.934116    11.411711     9.373432     0.553145
C     13.014567    13.067845    11.252071    -0.180890
C     12.609263    12.760449     9.958607    -0.003927
C      9.745564     3.656694    10.984562    -0.242158
C     13.197485    14.681502    13.170227     0.614025
C     11.974509    13.708938     9.177361    -0.238654
C      9.735786     6.467000     9.061846     0.176931
C      8.512006     5.637312     9.286796    -0.108602
C     10.708361     6.121924     8.142286    -0.202546
C      9.940592     7.642701     9.718457    -0.207153
C     11.070305     8.399523     9.467668     0.092966
C     11.808763     6.920779     7.956854     0.090991
N      3.567023     5.705207     1.304103    -0.365007
N      7.964253     8.255037     1.038115    -0.232075
N     10.307649    11.204628     6.295566    -0.365013
N      6.926997     7.408780     6.561555    -0.232127
N     15.385272     9.757252    13.895236    -0.365001
N     10.988042     7.207422    14.161224    -0.232093
N      8.644646     4.257831     8.903773    -0.365015
N     12.025298     8.053679     8.637784    -0.232126
O     10.716203     9.212334     2.489652    -0.555747
O     11.161037     8.244671     0.551736    -0.566271
O      3.936749     7.746700     5.959661    -0.577859
O     13.849173     8.717367     6.268207    -0.559472
O      5.436744     4.905024     5.110018    -0.555733
O      6.295410     4.274990     7.047933    -0.566269
O      8.233493    11.252251     1.640009    -0.577817
O      5.292704     1.736468     1.331462    -0.559472
O      8.236092     6.250125    12.709687    -0.555746
O      7.791258     7.217788    14.647603    -0.566265
O     15.015546     7.715759     9.239678    -0.577856
O      5.103122     6.745092     8.931132    -0.559474
O     13.515551    10.557435    10.089321    -0.555742
O     12.656885    11.187469     8.151406    -0.566275
O     10.718802     4.210208    13.559330    -0.577832
O     13.659591    13.725991    13.867877    -0.559447

The following XYZ coordinates are in angstroms. Other properties are in atomic units.
The sperically averaged electron density of each atom fit to a function of the form exp(a - br)
eigen_1, eigen_2 and eigen_3 are the three eigenvalues of traceless quadrupole moment tensor
  atom number  atomic symbol              X              Y              Z     net charge C6 coefficient C8 coefficient C10 coefficient fluctuating dipole atomic polarizability isotropic forcefield polarizability              a              b squared Pearson coefficient          <r^3>          <r^4>         wp_QDO          m_QDO          q_QDO       dipole_x       dipole_y       dipole_z         dipole            Qxy            Qxz            Qyz     Q(x^2-y^2)  Q(3z^2 - R^2)        eigen_1        eigen_2        eigen_3 static polarizability      alpha(xx)      alpha(xy)      alpha(xz)      alpha(yy)      alpha(yz)      alpha(zz) atomic spin moment
            1             Mn      13.922610       9.258698       8.309023       0.933664     164.802882 0.40212315E+04  0.15420934E+06                                23.444871                           19.955110       0.270621       1.853224                    0.999929      56.333203     166.265679       0.430105       0.371347      -1.170823       0.065654       0.020453      -0.010510       0.069565       0.018858       0.031204      -0.025427      -0.040353       0.031779      -0.055749       0.016207       0.039542             27.162384      27.612096      -7.214616      -1.940277      27.159854       5.872806      26.715201           4.756468
            2             Mn       9.426675       5.590635      14.489986       0.933357     164.841360 0.40224079E+04  0.15426695E+06                                23.449193                           19.958643       0.270225       1.853073                    0.999929      56.338482     166.292307       0.430043       0.371370      -1.170796      -0.033188      -0.060173       0.010512       0.069518       0.009310      -0.018598       0.035665       0.051927       0.031873      -0.055698       0.016158       0.039540             27.167555      24.344987      -6.545762       5.364939      30.437750      -3.080584      26.719929           4.756215
            3             Mn       5.029685       6.203761       6.890316       0.933670     164.803500 0.40212480E+04  0.15421009E+06                                23.444881                           19.955110       0.270644       1.853229                    0.999929      56.333443     166.266326       0.430106       0.371346      -1.170825      -0.065647      -0.020446       0.010508       0.069556       0.018852       0.031205      -0.025424      -0.040361       0.031806      -0.055747       0.016202       0.039546             27.162404      27.612124      -7.214649      -1.940258      27.159882       5.872788      26.715205           4.756345
            4             Mn       9.525620       9.871824       0.709353       0.933202     164.862331 0.40230574E+04  0.15429868E+06                                23.451474                           19.960531       0.270031       1.852995                    0.999930      56.341572     166.307176       0.430012       0.371381      -1.170783       0.033168       0.060144      -0.010503       0.069482       0.009259      -0.018586       0.035671       0.051921       0.031987      -0.055683       0.016122       0.039561             27.170249      24.347415      -6.546507       5.365560      30.440859      -3.081018      26.722472           4.756103
            5              H       3.234460       5.412545       0.565415       0.278511       0.632821 0.39844279E+01  0.33352811E+02                                 1.290603                            1.222519      -1.009399       2.478962                    0.999976       2.756523       7.480532       0.520191       1.406620      -0.682149      -0.014494      -0.012176      -0.026712       0.032739      -0.014230       0.008912       0.008557       0.029048       0.008366      -0.026209       0.005575       0.020635              1.336152       1.291392       0.038896       0.185108       1.208599       0.297140       1.508466          -0.000089
            6              H      12.537280       8.772029       4.172219       0.118269       1.137072 0.80692008E+01  0.79665101E+02                                 1.807423                            1.662702      -1.368473       2.223754                    0.994712       3.715052      10.549177       0.482880       1.284782      -0.705766      -0.018260       0.025890       0.019611       0.037260      -0.005736      -0.002828       0.008061      -0.006031      -0.005907      -0.007840      -0.004552       0.012392              1.898776       2.071663      -0.468902      -0.322563       1.688562       0.355386       1.936102          -0.000246
            7              H       4.005424       6.596279       3.729918       0.129985       1.038859 0.74598053E+01  0.73038698E+02                                 1.775868                            1.655626      -1.401756       2.219422                    0.993217       3.821378      11.212904       0.453997       1.377933      -0.685721       0.030435      -0.010272       0.013642       0.034899      -0.005291       0.004492       0.004620       0.013735      -0.008646      -0.011387       0.000627       0.010760              1.855933       2.261789      -0.421598       0.212172       1.554929       0.005898       1.751080          -0.000443
            8              H      13.235594       6.860970       0.708289       0.127970       1.117260 0.80458022E+01  0.79133571E+02                                 1.781769                            1.659589      -1.066929       2.380628                    0.996811       3.498920       9.817871       0.485123       1.283698      -0.708082      -0.008346      -0.004952      -0.033193       0.034583      -0.003760       0.001038       0.006889       0.003125       0.029080      -0.010931      -0.001314       0.012246              1.845561       1.787421      -0.041296       0.331459       1.505583       0.327064       2.243679           0.000117
            9              H       5.127711       4.499665       1.187068       0.123477       0.995138 0.70561362E+01  0.68306840E+02                                 1.756859                            1.628442      -1.220070       2.297484                    0.993726       3.809697      11.208725       0.448952       1.409318      -0.680128       0.000801      -0.028235      -0.015604       0.032270      -0.002683       0.003424       0.004196       0.002746      -0.016005      -0.008784       0.003019       0.005766              1.857881       1.586875      -0.255813      -0.178016       2.201357       0.470403       1.785412          -0.000270
           10              H       4.883892       5.063017       2.627966       0.118504       1.028930 0.75395845E+01  0.73814439E+02                                 1.765309                            1.661298      -1.052188       2.376505                    0.995928       3.716490      10.807849       0.455757       1.372711      -0.688250      -0.008620      -0.007356       0.032411       0.034335       0.004033      -0.003325      -0.004269       0.011478      -0.004071      -0.008064      -0.001544       0.009608              1.837099       1.557120      -0.099946      -0.027466       1.635284      -0.235520       2.318894          -0.000147
           11              H       5.024583       7.420014       0.045598       0.127661       1.088452 0.81732934E+01  0.79404633E+02                                 1.649868                            1.599382      -0.937053       2.435283                    0.999288       3.222553       8.522848       0.537179       1.173650      -0.735977      -0.027748       0.007099      -0.019512       0.034656      -0.003423       0.013009      -0.010110       0.001871       0.001765      -0.014609      -0.003842       0.018451              1.655422       2.052324       0.064063       0.256572       1.376507      -0.045869       1.537436           0.000200
           12              H       7.307735       5.624608       2.740441       0.128000       1.075755 0.79478835E+01  0.77637850E+02                                 1.718466                            1.639427      -0.873372       2.472645                    0.999147       3.352064       9.258787       0.494448       1.268130      -0.712932       0.003439      -0.025220       0.023151       0.034407       0.002948       0.009297      -0.011494       0.004663      -0.020214      -0.018575       0.006465       0.012110              1.749321       1.474293       0.017993       0.091575       1.845866      -0.427607       1.927804           0.000175
           13              H       8.922988       7.175188       2.316379       0.082858       1.240759 0.90801957E+01  0.91594700E+02                                 1.874141                            1.735382      -1.010478       2.385100                    0.997322       3.624198      10.133782       0.488208       1.243730      -0.717241       0.038860      -0.007102       0.021025       0.044750      -0.003808       0.010674      -0.014086       0.006602      -0.017875      -0.019041      -0.000094       0.019136              1.946976       2.488493       0.128953       0.491147       1.483944       0.021793       1.868490           0.000214
           14              H      11.363481      12.756549      14.922711       0.090432       1.255175 0.91336659E+01  0.91853003E+02                                 1.867748                            1.726396      -0.907245       2.440947                    0.998601       3.470360       9.546719       0.497727       1.223678      -0.723427      -0.010271       0.031383      -0.032518       0.046344       0.000618       0.014083      -0.012661       0.003316      -0.001030      -0.019316       0.000603       0.018713              1.935770       1.515575       0.059784      -0.014754       2.250933      -0.651617       2.040803           0.000621
           15              H      10.661114      11.471670       7.034254       0.278507       0.632821 0.39844234E+01  0.33352760E+02                                 1.290603                            1.222519      -1.009385       2.478968                    0.999976       2.756522       7.480525       0.520191       1.406621      -0.682149       0.014839       0.011758       0.026712       0.032741      -0.007370       0.010174       0.007013      -0.037900       0.008368      -0.026211       0.005577       0.020634              1.336152       1.227233       0.052043       0.328251       1.272757       0.121691       1.508467          -0.000090
           16              H       5.502512       3.032629       3.427451       0.118277       1.137039 0.80689203E+01  0.79661699E+02                                 1.807396                            1.662679      -1.368458       2.223768                    0.994712       3.714989      10.548982       0.482880       1.284791      -0.705765      -0.021695       0.023086      -0.019615       0.037260      -0.006460       0.007327      -0.004387       0.001029      -0.005919      -0.007840      -0.004551       0.012391              1.898747       1.519553      -0.355761       0.283392       2.240615      -0.387332       1.936072          -0.000246
           17              H       9.346708      10.954031       3.869752       0.129997       1.038786 0.74591692E+01  0.73031073E+02                                 1.775807                            1.655573      -1.401725       2.219451                    0.993218       3.821229      11.212440       0.453995       1.377963      -0.685716       0.003956      -0.031876      -0.013649       0.034901      -0.002161       0.005424       0.003471      -0.016791      -0.008647      -0.011383       0.000623       0.010759              1.855867       1.417550      -0.248592       0.048368       2.399030       0.206662       1.751020          -0.000442
           18              H       7.234485       1.964892       6.891380       0.127965       1.117276 0.80459368E+01  0.79135142E+02                                 1.781777                            1.659596      -1.066901       2.380638                    0.996811       3.498947       9.817928       0.485126       1.283687      -0.708084       0.006528       0.007183       0.033193       0.034583      -0.002846       0.006958      -0.000363      -0.005840       0.029079      -0.010937      -0.001308       0.012245              1.845570       1.500706       0.017458       0.386948       1.792314       0.259056       2.243690           0.000115
           19              H      11.175347       9.433702       6.412601       0.123473       0.995162 0.70563431E+01  0.68309269E+02                                 1.756877                            1.628458      -1.220043       2.297490                    0.993726       3.809742      11.208852       0.448954       1.409304      -0.680130       0.027499      -0.006450       0.015600       0.032267      -0.001927       0.004796       0.002512      -0.004634      -0.016009      -0.008784       0.003018       0.005766              1.857901       2.076000      -0.356045       0.425096       1.712272      -0.268828       1.785430          -0.000271
           20              H      10.672409       9.785648       4.971704       0.118521       1.028907 0.75393830E+01  0.73812118E+02                                 1.765297                            1.661287      -1.052267       2.376476                    0.995929       3.716451      10.807780       0.455753       1.372729      -0.688247       0.008938       0.006972      -0.032413       0.034338       0.005966      -0.004849      -0.002403      -0.007377      -0.004084      -0.008061      -0.001550       0.009611              1.837086       1.592811      -0.107261      -0.236237       1.599569       0.020375       2.318879          -0.000147
           21              H       8.335150      10.120980       7.554071       0.127679       1.088407 0.81728500E+01  0.79399153E+02                                 1.649814                            1.599331      -0.937024       2.435304                    0.999288       3.222465       8.522519       0.537192       1.173639      -0.735980      -0.001384       0.028610       0.019512       0.034657      -0.002780      -0.007292       0.014774      -0.004413       0.001770      -0.014608      -0.003844       0.018452              1.655368       1.428894       0.191796       0.006571       1.999821       0.260547       1.537388           0.000203
           22              H       9.635673       7.523885       4.859229       0.128024       1.075699 0.79473578E+01  0.77631549E+02                                 1.718420                            1.639384      -0.873424       2.472639                    0.999147       3.351943       9.258429       0.494448       1.268147      -0.712929       0.024016      -0.008430      -0.023157       0.034411       0.003625      -0.009393       0.011416      -0.001969      -0.020217      -0.018574       0.006463       0.012111              1.749273       1.837917      -0.056531      -0.400505       1.482151       0.175547       1.927751           0.000177
           23              H       7.792402       6.252785       5.283290       0.082878       1.240694 0.90796117E+01  0.91587367E+02                                 1.874081                            1.735331      -1.010422       2.385138                    0.997322       3.624071      10.133358       0.488213       1.243737      -0.717240      -0.000839      -0.039496      -0.021032       0.044755      -0.002204      -0.011656       0.013286      -0.009072      -0.017877      -0.019042      -0.000096       0.019138              1.946911       1.575096       0.316094       0.119940       2.397204       0.476753       1.868434           0.000212
           24              H       6.513765       8.799850       7.876297       0.090447       1.255143 0.91333456E+01  0.91848508E+02                                 1.867672                            1.726331      -0.907201       2.440966                    0.998601       3.470287       9.546293       0.497754       1.223628      -0.723438      -0.028679       0.016365       0.032521       0.046346       0.001218      -0.009577       0.016337      -0.002567      -0.001028      -0.019315       0.000599       0.018716              1.935687       2.244708      -0.089647      -0.641272       1.521639       0.116350       2.040715           0.000624
           25              H      15.717835      10.049914      14.633924       0.278513       0.632818 0.39843981E+01  0.33352508E+02                                 1.290600                            1.222516      -1.009413       2.478957                    0.999976       2.756514       7.480509       0.520191       1.406623      -0.682148       0.014493       0.012176       0.026712       0.032739      -0.014230       0.008911       0.008556       0.029048       0.008366      -0.026209       0.005574       0.020635              1.336149       1.291389       0.038896       0.185108       1.208596       0.297139       1.508463          -0.000089
           26              H       6.415015       6.690430      11.027120       0.118271       1.137064 0.80691333E+01  0.79664276E+02                                 1.807416                            1.662696      -1.368459       2.223762                    0.994712       3.715034      10.549119       0.482880       1.284783      -0.705766       0.018260      -0.025890      -0.019611       0.037260      -0.005737      -0.002827       0.008061      -0.006030      -0.005907      -0.007841      -0.004551       0.012392              1.898769       2.071655      -0.468900      -0.322562       1.688556       0.355384       1.936095          -0.000246
           27              H      14.946871       8.866180      11.469421       0.129987       1.038848 0.74597073E+01  0.73037489E+02                                 1.775855                            1.655615      -1.401752       2.219426                    0.993217       3.821348      11.212792       0.453998       1.377933      -0.685721      -0.030435       0.010273      -0.013643       0.034899      -0.005291       0.004492       0.004620       0.013735      -0.008647      -0.011387       0.000627       0.010760              1.855919       2.261771      -0.421593       0.212170       1.554919       0.005898       1.751067          -0.000444
           28              H       5.716701       8.601489      14.491050       0.127975       1.117236 0.80455735E+01  0.79130677E+02                                 1.781736                            1.659560      -1.066905       2.380643                    0.996812       3.498863       9.817638       0.485130       1.283690      -0.708084       0.008346       0.004953       0.033194       0.034583      -0.003761       0.001038       0.006889       0.003125       0.029079      -0.010931      -0.001314       0.012245              1.845526       1.787385      -0.041293       0.331450       1.505558       0.327056       2.243635           0.000117
           29              H      13.824584      10.962794      14.012271       0.123483       0.995113 0.70559214E+01  0.68304276E+02                                 1.756835                            1.628422      -1.220070       2.297489                    0.993726       3.809640      11.208536       0.448953       1.409326      -0.680127      -0.000800       0.028236       0.015604       0.032271      -0.002683       0.003424       0.004196       0.002746      -0.016006      -0.008785       0.003020       0.005765              1.857855       1.586854      -0.255806      -0.178012       2.201323       0.470392       1.785388          -0.000270
           30              H      14.068403      10.399442      12.571373       0.118506       1.028920 0.75394950E+01  0.73813331E+02                                 1.765298                            1.661288      -1.052178       2.376512                    0.995929       3.716464      10.807751       0.455758       1.372711      -0.688250       0.008621       0.007358      -0.032411       0.034335       0.004033      -0.003325      -0.004269       0.011478      -0.004071      -0.008064      -0.001544       0.009609              1.837087       1.557110      -0.099944      -0.027466       1.635273      -0.235519       2.318877          -0.000147
           31              H      13.927712       8.042445      15.153741       0.127668       1.088423 0.81730078E+01  0.79401104E+02                                 1.649833                            1.599349      -0.937026       2.435299                    0.999288       3.222504       8.522657       0.537187       1.173643      -0.735978       0.027748      -0.007099       0.019513       0.034657      -0.003423       0.013010      -0.010110       0.001871       0.001766      -0.014609      -0.003842       0.018451              1.655387       2.052275       0.064061       0.256564       1.376481      -0.045867       1.537405           0.000200
           32              H      11.644560       9.837851      12.458898       0.128003       1.075738 0.79477297E+01  0.77636006E+02                                 1.718453                            1.639415      -0.873365       2.472652                    0.999147       3.352031       9.258689       0.494447       1.268136      -0.712931      -0.003439       0.025221      -0.023151       0.034408       0.002948       0.009297      -0.011494       0.004663      -0.020214      -0.018575       0.006465       0.012110              1.749308       1.474282       0.017993       0.091574       1.845852      -0.427602       1.927789           0.000175
           33              H      10.029307       8.287271      12.882960       0.082861       1.240752 0.90801347E+01  0.91593932E+02                                 1.874134                            1.735376      -1.010458       2.385110                    0.997322       3.624183      10.133732       0.488209       1.243731      -0.717241      -0.038860       0.007104      -0.021025       0.044751      -0.003809       0.010675      -0.014086       0.006603      -0.017875      -0.019041      -0.000095       0.019136              1.946968       2.488481       0.128951       0.491145       1.483939       0.021793       1.868485           0.000215
           34              H       7.588814       2.705910       0.276628       0.090435       1.255168 0.91336127E+01  0.91852493E+02                                 1.867757                            1.726403      -0.907225       2.440960                    0.998601       3.470349       9.546744       0.497719       1.223695      -0.723423       0.010272      -0.031383       0.032519       0.046346       0.000618       0.014083      -0.012661       0.003316      -0.001027      -0.019316       0.000602       0.018714              1.935780       1.515581       0.059784      -0.014754       2.250946      -0.651623       2.040814           0.000621
           35              H       8.291181       3.990789       8.165085       0.278507       0.632822 0.39844375E+01  0.33352908E+02                                 1.290605                            1.222521      -1.009383       2.478968                    0.999976       2.756528       7.480545       0.520191       1.406620      -0.682149      -0.014839      -0.011758      -0.026712       0.032741      -0.007370       0.010174       0.007013      -0.037900       0.008368      -0.026211       0.005577       0.020634              1.336155       1.227235       0.052043       0.328252       1.272759       0.121691       1.508469          -0.000090
           36              H      13.449783      12.429830      11.771888       0.118274       1.137040 0.80689320E+01  0.79661874E+02                                 1.807402                            1.662683      -1.368463       2.223766                    0.994712       3.714992      10.549008       0.482878       1.284796      -0.705764       0.021695      -0.023086       0.019614       0.037261      -0.006461       0.007327      -0.004388       0.001030      -0.005921      -0.007840      -0.004551       0.012391              1.898753       1.519557      -0.355763       0.283394       2.240622      -0.387334       1.936078          -0.000246
           37              H       9.605587       4.508428      11.329587       0.129991       1.038815 0.74594193E+01  0.73034081E+02                                 1.775832                            1.655595      -1.401747       2.219435                    0.993217       3.821288      11.212629       0.453995       1.377953      -0.685718      -0.003956       0.031876       0.013648       0.034900      -0.002162       0.005424       0.003471      -0.016791      -0.008649      -0.011383       0.000624       0.010759              1.855893       1.417567      -0.248597       0.048369       2.399068       0.206665       1.751045          -0.000442
           38              H      11.717810      13.497567       8.307959       0.127963       1.117274 0.80459147E+01  0.79134795E+02                                 1.781768                            1.659588      -1.066902       2.380637                    0.996811       3.498939       9.817867       0.485130       1.283679      -0.708086      -0.006528      -0.007184      -0.033193       0.034583      -0.002846       0.006957      -0.000363      -0.005840       0.029079      -0.010937      -0.001308       0.012245              1.845560       1.500699       0.017458       0.386945       1.792304       0.259054       2.243678           0.000116
           39              H       7.776948       6.028757       8.786738       0.123472       0.995168 0.70563933E+01  0.68309881E+02                                 1.756884                            1.628464      -1.220049       2.297486                    0.993726       3.809758      11.208912       0.448953       1.409304      -0.680130      -0.027499       0.006450      -0.015600       0.032267      -0.001927       0.004796       0.002512      -0.004634      -0.016009      -0.008784       0.003018       0.005766              1.857909       2.076009      -0.356047       0.425099       1.712279      -0.268830       1.785437          -0.000271
           40              H       8.279886       5.676811      10.227635       0.118520       1.028909 0.75394011E+01  0.73812317E+02                                 1.765297                            1.661287      -1.052254       2.376482                    0.995929       3.716454      10.807779       0.455754       1.372726      -0.688247      -0.008937      -0.006972       0.032413       0.034338       0.005966      -0.004849      -0.002403      -0.007377      -0.004081      -0.008062      -0.001549       0.009611              1.837086       1.592811      -0.107261      -0.236236       1.599569       0.020374       2.318878          -0.000146
           41              H      10.617145       5.341479       7.645268       0.127679       1.088393 0.81727040E+01  0.79397290E+02                                 1.649791                            1.599310      -0.937019       2.435307                    0.999288       3.222445       8.522411       0.537200       1.173628      -0.735982       0.001384      -0.028610      -0.019512       0.034658      -0.002780      -0.007293       0.014775      -0.004413       0.001770      -0.014608      -0.003844       0.018452              1.655344       1.428876       0.191791       0.006571       1.999789       0.260540       1.537367           0.000203
           42              H       9.316622       7.938574      10.340110       0.128021       1.075703 0.79474023E+01  0.77632080E+02                                 1.718424                            1.639387      -0.873413       2.472642                    0.999147       3.351952       9.258455       0.494448       1.268146      -0.712929      -0.024016       0.008431       0.023157       0.034410       0.003625      -0.009393       0.011416      -0.001969      -0.020216      -0.018574       0.006463       0.012111              1.749277       1.837921      -0.056531      -0.400506       1.482154       0.175547       1.927756           0.000178
           43              H      11.159893       9.209674       9.916049       0.082875       1.240695 0.90796256E+01  0.91587582E+02                                 1.874087                            1.735336      -1.010426       2.385137                    0.997322       3.624074      10.133385       0.488211       1.243742      -0.717239       0.000840       0.039497       0.021032       0.044755      -0.002204      -0.011656       0.013286      -0.009072      -0.017877      -0.019042      -0.000096       0.019138              1.946918       1.575100       0.316096       0.119941       2.397213       0.476755       1.868439           0.000213
           44              H      12.438530       6.662609       7.323042       0.090445       1.255144 0.91333558E+01  0.91848596E+02                                 1.867670                            1.726329      -0.907209       2.440962                    0.998601       3.470288       9.546281       0.497755       1.223624      -0.723439       0.028679      -0.016365      -0.032522       0.046346       0.001218      -0.009577       0.016337      -0.002567      -0.001028      -0.019315       0.000599       0.018716              1.935685       2.244705      -0.089647      -0.641272       1.521638       0.116350       2.040714           0.000624
           45              C      14.260149       7.720140       4.161579      -0.012471      40.809107 0.43782177E+03  0.10224860E+05                                10.151704                            6.876048       0.014918       2.000314                    0.999279      27.381561      76.327951       0.647641       0.404960      -1.080711      -0.004637      -0.007683      -0.058329       0.059016      -0.004826      -0.001028       0.006475       0.001981      -0.032536      -0.013247       0.001738       0.011509             12.872464      13.674972      -3.617395       2.236400       7.640887       3.074685      17.301532          -0.000518
           46              C       2.811863       6.557400       2.091429       0.265567      33.408701 0.34209666E+03  0.75609347E+04                                 9.146565                            6.242379       0.081063       2.053562                    0.999440      24.551541      68.023528       0.648779       0.427152      -1.059408       0.025284      -0.030122      -0.017024       0.042854      -0.032317       0.001276       0.022428       0.027505      -0.010681      -0.043237       0.003028       0.040209             11.706654      15.348410      -5.515757      -1.272905       8.385455       3.355399      11.386097          -0.000527
           47              C      11.436368       8.471243       1.773763       0.553130      27.019888 0.27183437E+03  0.57313068E+04                                 8.246631                            5.782851      -0.020454       2.032662                    0.999613      23.059333      64.540820       0.629718       0.461329      -1.028543      -0.044781       0.029196      -0.020971       0.057424       0.076081      -0.035741      -0.012443      -0.055537      -0.068931      -0.079179      -0.021120       0.100299             10.427980      14.104616      -4.369519       2.899910       7.159220       0.597718      10.020105           0.011000
           48              C      13.074939       8.217594       3.652401      -0.180899      40.362005 0.48353976E+03  0.11743703E+05                                10.375345                            7.461431      -0.221349       1.881010                    0.999377      31.484120      93.793038       0.584104       0.431761      -1.048389       0.023087      -0.000013      -0.022453       0.032205      -0.001485      -0.027985       0.009316      -0.038695      -0.041809      -0.041630       0.011203       0.030427             12.561081      15.289006      -3.735612       3.969925       7.341813       1.412106      15.052424           0.004163
           49              C      12.692437       7.882249       2.358937      -0.003906      41.496983 0.43546835E+03  0.10168226E+05                                10.322897                            6.887752      -0.058152       1.977910                    0.999285      27.401774      76.673714       0.642078       0.408535      -1.077064       0.050203      -0.008711       0.011211       0.052172      -0.005580       0.000456       0.005093      -0.004113       0.017236      -0.009585       0.000624       0.008960             13.514466      18.599701      -5.995547       3.519362       8.709576       1.283479      13.234122          -0.004490
           50              C       3.199128       6.904390       3.384893      -0.242169      40.629185 0.51328314E+03  0.12640992E+05                                10.415005                            7.680058      -0.235911       1.881215                    0.998560      31.886500      95.347047       0.577137       0.430927      -1.049935      -0.012388       0.013700       0.015495       0.024109      -0.011875       0.004398      -0.008647      -0.006692      -0.115270      -0.039765       0.006934       0.032830             12.385647      12.915093      -4.182121      -1.192242       8.502365       4.233978      15.739482           0.003654
           51              C      14.692467       8.072852       5.570558       0.614079      26.088668 0.24906104E+03  0.51429848E+04                                 8.045835                            5.578414      -0.014960       2.050842                    0.999419      22.130828      61.513072       0.633067       0.468540      -1.023478       0.026837       0.037880       0.058977       0.075056       0.043801      -0.034537      -0.050479      -0.079749      -0.177113      -0.082519      -0.027708       0.110227              9.906631      11.519296      -2.522974       0.901667       5.707130       2.116973      12.493468           0.022078
           52              C      13.494193       7.070011       1.577691      -0.238623      41.570855 0.48646453E+03  0.11784986E+05                                10.462038                            7.380340      -0.029057       1.944051                    0.999478      31.322597      91.975880       0.602137       0.419887      -1.059986      -0.011207       0.014646       0.003367       0.018746       0.013966       0.000305       0.013235      -0.056148       0.105714      -0.049066       0.007677       0.041389             13.058474      18.867509      -6.400840       0.708491       9.294027       2.386186      11.013887           0.004452
           53              C       5.950262       6.330652       1.462176       0.176909      28.668236 0.38075662E+03  0.86608937E+04                                 8.428609                            6.707620      -0.098493       2.004287                    0.999535      25.252969      71.442916       0.607673       0.443119      -1.047646      -0.022325      -0.010516       0.009863       0.026576       0.004174      -0.014592       0.010572      -0.008284      -0.008912      -0.021521       0.006455       0.015065              9.732085      13.305504       4.107995      -0.119233       8.964277      -2.232676       6.926474           0.002338
           54              C       4.891795       5.298341       1.687127      -0.108595      28.027537 0.37358342E+03  0.85318128E+04                                 8.255207                            6.516579      -0.331895       1.917595                    0.995522      27.990373      81.648548       0.629172       0.426268      -1.048626      -0.084870       0.061570      -0.030247       0.109127      -0.010175       0.020124      -0.005382       0.059778      -0.064024      -0.028032      -0.020380       0.048412              9.774239      13.119025       0.177216      -1.118492       8.906098       0.159732       7.297593          -0.000012
           55              C       5.807451       7.352701       0.542616      -0.202562      30.288371 0.43797095E+03  0.10309835E+05                                 8.390485                            6.969406       0.189246       2.030915                    0.999691      29.679181      85.219146       0.625637       0.415889      -1.065145       0.000583       0.012463       0.005859       0.013784      -0.010979       0.015883       0.003104       0.013038       0.025691      -0.021499      -0.000795       0.022294              9.179707      10.981650       3.698574      -0.495557       9.439343      -2.653737       7.118130           0.000862
           56              C       7.143144       6.295271       2.118788      -0.207189      31.175568 0.43742224E+03  0.10301607E+05                                 8.564586                            6.964012       0.217881       2.046487                    0.999318      29.548601      85.076848       0.625536       0.415766      -1.064405       0.004230       0.008344       0.008063       0.012350      -0.005529      -0.007733      -0.015385      -0.032692      -0.007918      -0.022642      -0.003342       0.025983              9.539670      12.054463       3.590037       0.941674       8.905705      -1.918877       7.658842           0.000894
           57              C       8.111345       7.250058       1.867999       0.092934      25.216308 0.32550177E+03  0.71499660E+04                                 7.552553                            6.079725       0.178933       2.071195                    0.999810      26.078030      73.520973       0.654801       0.425839      -1.053597      -0.031006       0.025802      -0.028049       0.049131      -0.035958       0.003189       0.021309       0.015837       0.030301      -0.047986       0.010976       0.037010              8.391405       9.919850       2.833840       0.841979       8.290274      -2.025198       6.964092           0.003883
           58              C       6.810947       8.270336       0.357184       0.090984      25.049648 0.32265088E+03  0.70617073E+04                                 7.489520                            6.031829       0.212222       2.083725                    0.999786      25.917157      72.596575       0.661809       0.422860      -1.056953       0.030427      -0.011926       0.038824       0.050748      -0.030277       0.003903       0.006207      -0.017265       0.085448      -0.046354       0.016702       0.029652              8.278110       9.223885       2.951581       0.379461       8.897106      -2.384712       6.713338           0.004028
           59              C       6.187129       1.133669       3.438090      -0.012431      40.807443 0.43780202E+03  0.10224292E+05                                10.151508                            6.875945       0.014862       2.000309                    0.999279      27.380778      76.325556       0.647638       0.404966      -1.080706       0.008474       0.003003       0.058311       0.059000      -0.004048       0.006117      -0.002313      -0.005594      -0.032606      -0.013252       0.001740       0.011512             12.872183       6.461145      -2.139104       3.460987      14.854174       1.573604      17.301230          -0.000521
           60              C       9.624399      12.115490       5.508240       0.265556      33.409041 0.34210083E+03  0.75610464E+04                                 9.146592                            6.242398       0.081089       2.053565                    0.999440      24.551738      68.024056       0.648781       0.427150      -1.059410       0.024451      -0.030813       0.017024       0.042861      -0.024310       0.022231      -0.003255      -0.050722      -0.010669      -0.043246       0.003028       0.040218             11.706672       6.496612      -3.701861       3.031573      17.237255      -1.920565      11.386148          -0.000526
           61              C       6.018179       4.050748       5.825907       0.553149      27.019621 0.27183245E+03  0.57312410E+04                                 8.246512                            5.782794      -0.020354       2.032692                    0.999613      23.059113      64.539505       0.629728       0.461323      -1.028549      -0.019592       0.049730       0.020963       0.057414       0.059036      -0.019349      -0.032544       0.110950      -0.068856      -0.079227      -0.021080       0.100306             10.427786       5.720414      -2.651397       1.167713      15.542970       2.720762      10.019973           0.010992
           62              C       5.937728       2.394614       3.947268      -0.180889      40.361285 0.48353160E+03  0.11743450E+05                                10.375219                            7.461367      -0.221337       1.881020                    0.999377      31.483745      93.791550       0.584107       0.431761      -1.048390      -0.004605      -0.022613       0.022438       0.032187      -0.008972       0.003507      -0.029284       0.034415      -0.041797      -0.041628       0.011205       0.030423             12.560893       6.192723      -1.871589       2.180308      16.437678       3.605529      15.052277           0.004169
           63              C       6.343032       2.702010       5.240732      -0.003927      41.497506 0.43547715E+03  0.10168473E+05                                10.322915                            6.887785      -0.058093       1.977923                    0.999285      27.402132      76.674624       0.642082       0.408531      -1.077068      -0.001529      -0.050928      -0.011214       0.052170      -0.005953       0.005089      -0.000567      -0.000649       0.017253      -0.009609       0.000643       0.008965             13.514435       6.749985      -3.567312       1.963893      20.559159       3.189959      13.234161          -0.004492
           64              C       9.206731      11.805765       4.214777      -0.242152      40.628024 0.51326703E+03  0.12640494E+05                                10.414851                            7.679967      -0.235886       1.881234                    0.998560      31.885736      95.344335       0.577137       0.430930      -1.049933      -0.010910       0.014886      -0.015518       0.024113      -0.012223      -0.007603       0.006042      -0.003158      -0.115235      -0.039757       0.006942       0.032815             12.385443       7.035180      -2.977154       3.908400      14.381825      -2.017846      15.739323           0.003660
           65              C       5.754810       0.780957       2.029112       0.614024      26.089279 0.24906737E+03  0.51431490E+04                                 8.045955                            5.578483      -0.014860       2.050874                    0.999420      22.131150      61.514197       0.633063       0.468540      -1.023478      -0.042472      -0.018674      -0.058977       0.075039       0.024581      -0.056373      -0.023688       0.107795      -0.177008      -0.082480      -0.027731       0.110211              9.906790       4.949088      -1.176644       2.254920      12.277629       0.458333      12.493653           0.022095
           66              C       6.977786       1.753521       6.021978      -0.238653      41.572105 0.48648237E+03  0.11785521E+05                                10.462184                            7.380440      -0.029068       1.944036                    0.999478      31.323362      91.978394       0.602138       0.419883      -1.059989      -0.012087       0.013925      -0.003382       0.018747       0.001782       0.013042      -0.002350       0.062576       0.105772      -0.049058       0.007646       0.041412             13.058635       7.162344      -4.002259       2.479893      20.999481       0.215035      11.014081           0.004451
           67              C       9.216509       8.995459       6.137493       0.176932      28.667665 0.38074811E+03  0.86606521E+04                                 8.428525                            6.707569      -0.098497       2.004294                    0.999535      25.252573      71.441600       0.607672       0.443122      -1.047645       0.014776       0.019770      -0.009878       0.026584       0.002199       0.007434      -0.016418       0.010899      -0.008870      -0.021518       0.006439       0.015078              9.731975      10.754862       4.630584      -2.211132      11.514651       0.331391       6.926413           0.002337
           68              C      10.440289       9.825147       5.912543      -0.108602      28.027629 0.37358517E+03  0.85318590E+04                                 8.255206                            6.516583      -0.331890       1.917596                    0.995522      27.990422      81.648608       0.629174       0.426267      -1.048628      -0.043279       0.095506       0.030243       0.109129       0.002405      -0.001227       0.020788      -0.062943      -0.064057      -0.028035      -0.020368       0.048403              9.774225       9.145546       0.991418      -0.068051      12.879529      -1.127770       7.297599          -0.000012
           69              C       8.243934       9.340535       7.057053      -0.202544      30.287780 0.43796028E+03  0.10309509E+05                                 8.390356                            6.969312       0.189238       2.030919                    0.999691      29.678688      85.217087       0.625643       0.415888      -1.065147      -0.012330       0.001938      -0.005864       0.013791      -0.007528       0.006233       0.014928      -0.020619       0.025714      -0.021498      -0.000790       0.022288              9.179557      10.956024       3.703714      -2.699139       9.464618       0.047258       7.118029           0.000870
           70              C       9.011703       7.819758       5.480882      -0.207148      31.173967 0.43739549E+03  0.10300817E+05                                 8.564342                            6.963836       0.217836       2.046496                    0.999317      29.547406      85.072700       0.625539       0.415771      -1.064403      -0.009036      -0.002458      -0.008090       0.012375      -0.011512      -0.016607      -0.004500       0.025697      -0.007899      -0.022642      -0.003321       0.025962              9.539383      10.444296       3.919763      -1.690731      10.515201       1.307675       7.658653           0.000899
           71              C       7.881990       7.062936       5.731671       0.092969      25.215522 0.32549082E+03  0.71496649E+04                                 7.552421                            6.079646       0.178914       2.071200                    0.999810      26.077437      73.518972       0.654802       0.425843      -1.053595      -0.019057       0.035569       0.028037       0.049136      -0.029961       0.021512      -0.001155      -0.042856       0.030347      -0.048003       0.010984       0.037019              8.391239       9.470320       2.925812      -1.814898       8.739401       1.231369       6.963997           0.003877
           72              C       7.143532       8.541680       7.242485       0.090993      25.049523 0.32264948E+03  0.70616569E+04                                 7.489437                            6.031782       0.212264       2.083734                    0.999786      25.917157      72.596071       0.661818       0.422855      -1.056957       0.005583      -0.032203      -0.038828       0.050753      -0.031241       0.006862       0.002582      -0.007964       0.085496      -0.046371       0.016706       0.029665              8.278002      10.071032       2.777901      -2.259938       8.049707       0.850444       6.713268           0.004026
           73              C       4.692146       7.742319      11.037760      -0.012469      40.808851 0.43781931E+03  0.10224786E+05                                10.151658                            6.876027       0.014930       2.000319                    0.999279      27.381464      76.327552       0.647642       0.404959      -1.080712       0.004638       0.007685       0.058328       0.059014      -0.004826      -0.001028       0.006473       0.001979      -0.032542      -0.013247       0.001738       0.011509             12.872393      13.674882      -3.617374       2.236357       7.640859       3.074684      17.301439          -0.000518
           74              C      16.140432       8.905059      13.107910       0.265566      33.408574 0.34209594E+03  0.75609122E+04                                 9.146533                            6.242368       0.081086       2.053570                    0.999440      24.551491      68.023278       0.648780       0.427152      -1.059409      -0.025281       0.030125       0.017023       0.042853      -0.032316       0.001278       0.022428       0.027504      -0.010681      -0.043236       0.003029       0.040207             11.706595      15.348287      -5.515710      -1.272910       8.385423       3.355403      11.386076          -0.000527
           75              C       7.515927       6.991216      13.425576       0.553136      27.019726 0.27183335E+03  0.57312712E+04                                 8.246562                            5.782820      -0.020412       2.032675                    0.999613      23.059205      64.540061       0.629724       0.461326      -1.028546       0.044781      -0.029191       0.020968       0.057420       0.076086      -0.035747      -0.012439      -0.055547      -0.068918      -0.079191      -0.021112       0.100303             10.427867      14.104423      -4.369447       2.899854       7.159151       0.597736      10.020026           0.010997
           76              C       5.877356       7.244865      11.546938      -0.180896      40.361771 0.48353742E+03  0.11743627E+05                                10.375293                            7.461406      -0.221332       1.881016                    0.999377      31.484017      93.792536       0.584106       0.431760      -1.048390      -0.023087       0.000015       0.022452       0.032204      -0.001486      -0.027984       0.009317      -0.038693      -0.041807      -0.041628       0.011201       0.030427             12.561002      15.288893      -3.735583       3.969872       7.341781       1.412112      15.052332           0.004164
           77              C       6.259858       7.580210      12.840402      -0.003905      41.496588 0.43546561E+03  0.10168137E+05                                10.322799                            6.887712      -0.058119       1.977922                    0.999285      27.401676      76.673113       0.642083       0.408533      -1.077066      -0.050201       0.008713      -0.011211       0.052170      -0.005583       0.000458       0.005096      -0.004109       0.017238      -0.009589       0.000627       0.008962             13.514298      18.599418      -5.995448       3.519276       8.709487       1.283494      13.233989          -0.004489
           78              C      15.753167       8.558069      11.814446      -0.242163      40.628813 0.51327790E+03  0.12640828E+05                                10.414944                            7.680021      -0.235904       1.881220                    0.998560      31.886286      95.346197       0.577138       0.430927      -1.049935       0.012389      -0.013695      -0.015497       0.024108      -0.011872       0.004397      -0.008648      -0.006698      -0.115270      -0.039765       0.006936       0.032829             12.385567      12.914983      -4.182083      -1.192248       8.502321       4.233967      15.739398           0.003654
           79              C       4.259828       7.389607       9.628781       0.614080      26.088591 0.24906035E+03  0.51429666E+04                                 8.045818                            5.578405      -0.014951       2.050846                    0.999419      22.130791      61.512929       0.633068       0.468540      -1.023478      -0.026836      -0.037877      -0.058977       0.075054       0.043801      -0.034537      -0.050479      -0.079751      -0.177110      -0.082518      -0.027710       0.110228              9.906606      11.519270      -2.522970       0.901653       5.707119       2.116969      12.493427           0.022078
           80              C       5.458102       8.392448      13.621648      -0.238618      41.570327 0.48645882E+03  0.11784804E+05                                10.461932                            7.380288      -0.029037       1.944059                    0.999478      31.322363      91.974793       0.602141       0.419886      -1.059987       0.011208      -0.014641      -0.003369       0.018744       0.013965       0.000305       0.013235      -0.056149       0.105714      -0.049066       0.007677       0.041389             13.058311      18.867221      -6.400734       0.708460       9.293928       2.386178      11.013784           0.004451
           81              C      13.002033       9.131807      13.737163       0.176914      28.668092 0.38075468E+03  0.86608380E+04                                 8.428587                            6.707608      -0.098499       2.004287                    0.999535      25.252872      71.442578       0.607673       0.443120      -1.047646       0.022323       0.010519      -0.009860       0.026575       0.004172      -0.014592       0.010573      -0.008285      -0.008904      -0.021520       0.006452       0.015068              9.732055      13.305452       4.107986      -0.119236       8.964258      -2.232666       6.926455           0.002336
           82              C      14.060500      10.164118      13.512212      -0.108596      28.027390 0.37358157E+03  0.85317552E+04                                 8.255170                            6.516559      -0.331893       1.917599                    0.995522      27.990213      81.647857       0.629174       0.426268      -1.048627       0.084872      -0.061568       0.030248       0.109127      -0.010171       0.020124      -0.005384       0.059781      -0.064028      -0.028035      -0.020378       0.048413              9.774186      13.118944       0.177234      -1.118475       8.906050       0.159727       7.297564          -0.000012
           83              C      13.144844       8.109758      14.656723      -0.202556      30.288153 0.43796760E+03  0.10309733E+05                                 8.390450                            6.969385       0.189250       2.030919                    0.999691      29.678986      85.218402       0.625637       0.415890      -1.065145      -0.000584      -0.012460      -0.005854       0.013779      -0.010979       0.015882       0.003106       0.013034       0.025693      -0.021500      -0.000793       0.022292              9.179666      10.981577       3.698559      -0.495566       9.439319      -2.653727       7.118101           0.000862
           84              C      11.809151       9.167188      13.080551      -0.207181      31.175256 0.43741722E+03  0.10301459E+05                                 8.564538                            6.963979       0.217869       2.046488                    0.999317      29.548367      85.076037       0.625537       0.415767      -1.064405      -0.004232      -0.008341      -0.008061       0.012347      -0.005529      -0.007735      -0.015382      -0.032692      -0.007916      -0.022642      -0.003339       0.025981              9.539612      12.054369       3.590010       0.941664       8.905663      -1.918867       7.658804           0.000896
           85              C      10.840950       8.212401      13.331340       0.092940      25.216232 0.32550088E+03  0.71499427E+04                                 7.552542                            6.079720       0.178923       2.071193                    0.999810      26.077998      73.520897       0.654801       0.425840      -1.053597       0.031007      -0.025800       0.028051       0.049132      -0.035963       0.003191       0.021309       0.015835       0.030308      -0.047992       0.010979       0.037013              8.391388       9.919814       2.833820       0.841980       8.290260      -2.025193       6.964090           0.003883
           86              C      12.141348       7.192123      14.842155       0.090992      25.049440 0.32264797E+03  0.70616302E+04                                 7.489490                            6.031809       0.212215       2.083726                    0.999786      25.917026      72.596225       0.661809       0.422861      -1.056952      -0.030428       0.011929      -0.038824       0.050749      -0.030281       0.003904       0.006209      -0.017265       0.085455      -0.046359       0.016704       0.029655              8.278073       9.223812       2.951546       0.379458       8.897081      -2.384714       6.713325           0.004026
           87              C      12.765166      14.328790      11.761249      -0.012437      40.807772 0.43780553E+03  0.10224397E+05                                10.151565                            6.875975       0.014842       2.000300                    0.999279      27.380907      76.326063       0.647636       0.404966      -1.080706      -0.008472      -0.003004      -0.058313       0.059002      -0.004045       0.006117      -0.002313      -0.005593      -0.032608      -0.013252       0.001743       0.011510             12.872267       6.461185      -2.139119       3.461025      14.854260       1.573597      17.301356          -0.000522
           88              C       9.327896       3.346969       9.691099       0.265554      33.409111 0.34210134E+03  0.75610630E+04                                 9.146615                            6.242409       0.081077       2.053561                    0.999440      24.551767      68.024231       0.648780       0.427150      -1.059409      -0.024449       0.030813      -0.017025       0.042861      -0.024309       0.022232      -0.003256      -0.050722      -0.010670      -0.043246       0.003028       0.040218             11.706705       6.496632      -3.701872       3.031594      17.237289      -1.920584      11.386196          -0.000526
           89              C      12.934116      11.411711       9.373432       0.553145      27.019487 0.27183103E+03  0.57312025E+04                                 8.246487                            5.782781      -0.020352       2.032694                    0.999613      23.059021      64.539158       0.629729       0.461324      -1.028549       0.019594      -0.049729      -0.020962       0.057414       0.059036      -0.019350      -0.032544       0.110951      -0.068859      -0.079227      -0.021081       0.100308             10.427750       5.720396      -2.651383       1.167708      15.542912       2.720756      10.019944           0.010991
           90              C      13.014567      13.067845      11.252071      -0.180890      40.361286 0.48353148E+03  0.11743449E+05                                10.375231                            7.461374      -0.221347       1.881017                    0.999377      31.483734      93.791614       0.584105       0.431762      -1.048389       0.004606       0.022613      -0.022439       0.032188      -0.008971       0.003505      -0.029284       0.034416      -0.041807      -0.041630       0.011207       0.030423             12.560908       6.192732      -1.871593       2.180315      16.437701       3.605524      15.052291           0.004169
           91              C      12.609263      12.760449       9.958607      -0.003927      41.497329 0.43547520E+03  0.10168416E+05                                10.322891                            6.887773      -0.058092       1.977925                    0.999285      27.402054      76.674362       0.642082       0.408531      -1.077067       0.001529       0.050927       0.011213       0.052170      -0.005952       0.005088      -0.000568      -0.000647       0.017252      -0.009608       0.000642       0.008966             13.514401       6.749971      -3.567298       1.963891      20.559098       3.189948      13.234133          -0.004491
           92              C       9.745564       3.656694      10.984562      -0.242158      40.628333 0.51327089E+03  0.12640615E+05                                10.414896                            7.679990      -0.235885       1.881231                    0.998560      31.885945      95.345118       0.577137       0.430929      -1.049934       0.010912      -0.014886       0.015515       0.024112      -0.012224      -0.007601       0.006042      -0.003162      -0.115241      -0.039758       0.006942       0.032816             12.385508       7.035215      -2.977174       3.908434      14.381896      -2.017877      15.739411           0.003661
           93              C      13.197485      14.681502      13.170227       0.614025      26.089205 0.24906643E+03  0.51431257E+04                                 8.045948                            5.578475      -0.014851       2.050878                    0.999420      22.131111      61.514106       0.633063       0.468540      -1.023478       0.042476       0.018686       0.058977       0.075044       0.024587      -0.056371      -0.023686       0.107795      -0.176997      -0.082474      -0.027736       0.110211              9.906785       4.949090      -1.176642       2.254938      12.277591       0.458310      12.493675           0.022093
           94              C      11.974509      13.708938       9.177361      -0.238654      41.572034 0.48648143E+03  0.11785492E+05                                10.462175                            7.380436      -0.029069       1.944036                    0.999478      31.323322      91.978236       0.602137       0.419884      -1.059988       0.012088      -0.013925       0.003382       0.018748       0.001783       0.013042      -0.002349       0.062575       0.105772      -0.049057       0.007646       0.041411             13.058622       7.162338      -4.002252       2.479894      20.999451       0.215032      11.014075           0.004452
           95              C       9.735786       6.467000       9.061846       0.176931      28.667703 0.38074855E+03  0.86606658E+04                                 8.428536                            6.707574      -0.098506       2.004291                    0.999535      25.252598      71.441717       0.607672       0.443123      -1.047644      -0.014776      -0.019769       0.009877       0.026584       0.002199       0.007434      -0.016419       0.010898      -0.008874      -0.021518       0.006440       0.015078              9.731991      10.754879       4.630602      -2.211131      11.514679       0.331386       6.926415           0.002336
           96              C       8.512006       5.637312       9.286796      -0.108602      28.027683 0.37358587E+03  0.85318806E+04                                 8.255219                            6.516590      -0.331886       1.917596                    0.995522      27.990476      81.648834       0.629173       0.426267      -1.048627       0.043280      -0.095506      -0.030242       0.109129       0.002404      -0.001226       0.020788      -0.062943      -0.064050      -0.028033      -0.020369       0.048402              9.774244       9.145564       0.991420      -0.068042      12.879561      -1.127781       7.297608          -0.000012
           97              C      10.708361       6.121924       8.142286      -0.202546      30.287794 0.43796077E+03  0.10309522E+05                                 8.390360                            6.969320       0.189232       2.030917                    0.999691      29.678679      85.217032       0.625642       0.415888      -1.065147       0.012330      -0.001938       0.005864       0.013790      -0.007529       0.006232       0.014928      -0.020621       0.025715      -0.021498      -0.000790       0.022288              9.179560      10.956037       3.703715      -2.699149       9.464610       0.047245       7.118034           0.000870
           98              C       9.940592       7.642701       9.718457      -0.207153      31.174104 0.43739782E+03  0.10300886E+05                                 8.564362                            6.963850       0.217845       2.046497                    0.999317      29.547510      85.073051       0.625539       0.415770      -1.064403       0.009034       0.002459       0.008087       0.012372      -0.011512      -0.016610      -0.004499       0.025695      -0.007902      -0.022642      -0.003322       0.025964              9.539406      10.444320       3.919779      -1.690731      10.515234       1.307677       7.658665           0.000902
           99              C      11.070305       8.399523       9.467668       0.092966      25.215540 0.32549100E+03  0.71496710E+04                                 7.552430                            6.079651       0.178903       2.071197                    0.999810      26.077449      73.519058       0.654801       0.425843      -1.053595       0.019056      -0.035567      -0.028040       0.049136      -0.029960       0.021512      -0.001155      -0.042857       0.030343      -0.048002       0.010983       0.037019              8.391250       9.470330       2.925818      -1.814901       8.739414       1.231372       6.964004           0.003878
          100              C      11.808763       6.920779       7.956854       0.090991      25.049513 0.32264934E+03  0.70616537E+04                                 7.489439                            6.031785       0.212255       2.083731                    0.999786      25.917148      72.596066       0.661817       0.422856      -1.056957      -0.005584       0.032204       0.038826       0.050752      -0.031240       0.006862       0.002582      -0.007965       0.085498      -0.046372       0.016706       0.029666              8.278004      10.071034       2.777896      -2.259945       8.049703       0.850442       6.713274           0.004027
          101              N       3.567023       5.705207       1.304103      -0.365007      38.331334 0.45102460E+03  0.10595877E+05                                 9.719267                            6.939247      -0.176960       1.974890                    0.998556      28.118530      78.232296       0.651199       0.400365      -1.085420       0.089486      -0.003487       0.084999       0.123470      -0.088499       0.050402       0.064672       0.160364      -0.016697      -0.158423       0.032477       0.125946             12.315526      17.871288      -4.939204      -2.168265       9.269805       3.841639       9.805486          -0.000350
          102              N       7.964253       8.255037       1.038115      -0.232075      33.034135 0.50285551E+03  0.12045070E+05                                 8.589176                            7.286230      -0.063796       2.016613                    0.996645      27.494877      75.303483       0.645872       0.395908      -1.096969      -0.127842      -0.103839       0.031809       0.167744      -0.074358       0.027521       0.003457      -0.006684       0.134044      -0.100242       0.033672       0.066570              9.366783       9.788538       2.108997       1.477204      10.110401      -2.385596       8.201410           0.037573
          103              N      10.307649      11.204628       6.295566      -0.365013      38.331299 0.45102429E+03  0.10595859E+05                                 9.719220                            6.939216      -0.176898       1.974908                    0.998556      28.118565      78.232156       0.651205       0.400361      -1.085423      -0.014544      -0.088354      -0.085011       0.123470      -0.049824       0.073479       0.036402      -0.217073      -0.016694      -0.158432       0.032478       0.125954             12.315447       7.673691      -2.849533       3.328134      19.467208      -2.895273       9.805443          -0.000344
          104              N       6.926997       7.408780       6.561555      -0.232127      33.036365 0.50289874E+03  0.12046352E+05                                 8.589506                            7.286507      -0.063721       2.016612                    0.996646      27.496130      75.307423       0.645865       0.395904      -1.096973       0.127407       0.104409      -0.031817       0.167768      -0.069678       0.008915       0.026262      -0.052350       0.134070      -0.100246       0.033680       0.066566              9.367150      10.927431       1.875870      -2.040551       8.972327       1.926053       8.201691           0.037590
          105              N      15.385272       9.757252      13.895236      -0.365001      38.331034 0.45102110E+03  0.10595773E+05                                 9.719220                            6.939223      -0.176970       1.974890                    0.998556      28.118387      78.231796       0.651200       0.400365      -1.085420      -0.089485       0.003493      -0.085000       0.123470      -0.088500       0.050399       0.064670       0.160363      -0.016703      -0.158419       0.032473       0.125946             12.315449      17.871124      -4.939141      -2.168239       9.269757       3.841633       9.805465          -0.000349
          106              N      10.988042       7.207422      14.161224      -0.232093      33.034927 0.50287088E+03  0.12045529E+05                                 8.589305                            7.286336      -0.063789       2.016607                    0.996646      27.495318      75.304962       0.645868       0.395907      -1.096970       0.127848       0.103845      -0.031808       0.167752      -0.074360       0.027520       0.003457      -0.006687       0.134048      -0.100245       0.033674       0.066570              9.366927       9.788666       2.109048       1.477212      10.110586      -2.385635       8.201528           0.037585
          107              N       8.644646       4.257831       8.903773      -0.365015      38.331498 0.45102667E+03  0.10595932E+05                                 9.719262                            6.939240      -0.176904       1.974905                    0.998556      28.118647      78.232518       0.651203       0.400362      -1.085422       0.014546       0.088354       0.085010       0.123470      -0.049824       0.073479       0.036403      -0.217074      -0.016693      -0.158434       0.032478       0.125955             12.315508       7.673730      -2.849552       3.328161      19.467297      -2.895305       9.805499          -0.000344
          108              N      12.025298       8.053679       8.637784      -0.232126      33.036273 0.50289702E+03  0.12046300E+05                                 8.589492                            7.286496      -0.063728       2.016611                    0.996646      27.496077      75.307246       0.645865       0.395904      -1.096973      -0.127408      -0.104408       0.031816       0.167768      -0.069678       0.008914       0.026263      -0.052351       0.134068      -0.100246       0.033679       0.066567              9.367132      10.927409       1.875861      -2.040553       8.972308       1.926050       8.201679           0.037596
          109              O      10.716203       9.212334       2.489652      -0.555747      35.784780 0.51885159E+03  0.12358695E+05                                 8.640780                            7.039829       0.514942       2.225261                    0.995195      27.364583      71.526761       0.717901       0.358189      -1.139991       0.019742      -0.017933       0.006223       0.027387      -0.009311      -0.042283       0.015727      -0.002815      -0.100530      -0.058992       0.010627       0.048365              9.992822      11.249488      -4.329693      -1.374720       9.103888       2.263390       9.625089           0.029482
          110              O      11.161037       8.244671       0.551736      -0.566271      33.741625 0.49467923E+03  0.11646282E+05                                 8.274599                            6.847812       0.509360       2.216776                    0.995448      27.536513      71.618997       0.731865       0.355477      -1.141860       0.013158      -0.012697       0.008507       0.020168       0.038874       0.035849       0.005640      -0.035338       0.145059      -0.073244       0.007122       0.066123              9.427953       8.863799      -0.796290       3.159931       6.904571       1.882658      12.515487           0.034677
          111              O       3.936749       7.746700       5.959661      -0.577859      40.201289 0.53461163E+03  0.12861267E+05                                 9.321579                            7.156016       0.227762       2.115923                    0.997003      28.012085      74.176907       0.708802       0.359199      -1.136393      -0.013952       0.032799      -0.033924       0.049207       0.006401       0.007566      -0.053598      -0.002480      -0.174550      -0.084253       0.028428       0.055824             11.091424      17.665192      -3.967114       4.182816       6.883752      -1.022032       8.725328           0.049388
          112              O      13.849173       8.717367       6.268207      -0.559472      39.772972 0.52662442E+03  0.12596736E+05                                 9.280555                            7.086021       0.216498       2.127088                    0.994646      27.487588      72.115113       0.716166       0.357549      -1.139942       0.012955      -0.002250      -0.027996       0.030930      -0.009194      -0.053440      -0.005142      -0.041942      -0.025832      -0.067362       0.026001       0.041362             11.229642      11.519314      -3.343408      -4.702576       7.706364       4.007484      14.463249           0.040900
          113              O       5.436744       4.905024       5.110018      -0.555733      35.783960 0.51883755E+03  0.12358263E+05                                 8.640628                            7.039720       0.514855       2.225233                    0.995194      27.364477      71.525941       0.717909       0.358188      -1.139994       0.013625      -0.022974      -0.006298       0.027443      -0.009107       0.006914      -0.044576      -0.004722      -0.100480      -0.058980       0.010630       0.048350              9.992628       7.487271      -3.558699       1.941313      12.865698      -1.801089       9.624914           0.029501
          114              O       6.295410       4.274990       7.047933      -0.566269      33.739995 0.49465106E+03  0.11645423E+05                                 8.274236                            6.847538       0.509343       2.216766                    0.995448      27.536384      71.617456       0.731895       0.355469      -1.141869       0.009847      -0.015500      -0.008503       0.020236       0.028786       0.012719       0.033973       0.063063       0.145050      -0.073232       0.007122       0.066110              9.427508       6.670028      -0.346763       2.478560       9.097549       2.717503      12.514946           0.034692
          115              O       8.233493      11.252251       1.640009      -0.577817      40.199694 0.53458439E+03  0.12860467E+05                                 9.321387                            7.155875       0.227778       2.115951                    0.997002      28.011161      74.174399       0.708802       0.359203      -1.136388      -0.029294       0.020252       0.033861       0.049141       0.005392      -0.050973       0.018186       0.007278      -0.174522      -0.084241       0.028444       0.055797             11.091188       5.757792      -1.527065      -0.161520      18.790683       4.302647       8.725089           0.049370
          116              O       5.292704       1.736468       1.331462      -0.559472      39.773655 0.52663413E+03  0.12597042E+05                                 9.280685                            7.086110       0.216589       2.127119                    0.994646      27.487609      72.115670       0.716157       0.357551      -1.139939      -0.000391      -0.013176       0.027950       0.030902      -0.016712      -0.015754      -0.051327       0.031330      -0.025803      -0.067367       0.025995       0.041372             11.229804       6.545093      -2.324133       2.981916      12.680925      -5.411431      14.463393           0.040888
          117              O       8.236092       6.250125      12.709687      -0.555746      35.784485 0.51884710E+03  0.12358553E+05                                 8.640712                            7.039784       0.514934       2.225257                    0.995195      27.364596      71.526547       0.717905       0.358188      -1.139993      -0.019750       0.017938      -0.006240       0.027400      -0.009308      -0.042284       0.015725      -0.002820      -0.100523      -0.058992       0.010631       0.048361              9.992731      11.249374      -4.329639      -1.374702       9.103811       2.263368       9.625009           0.029492
          118              O       7.791258       7.217788      14.647603      -0.566265      33.740544 0.49466067E+03  0.11645719E+05                                 8.274369                            6.847641       0.509364       2.216777                    0.995448      27.536325      71.617791       0.731882       0.355472      -1.141865      -0.013170       0.012714      -0.008503       0.020184       0.038876       0.035844       0.005638      -0.035343       0.145055      -0.073245       0.007127       0.066118              9.427669       8.863497      -0.796239       3.159802       6.904380       1.882614      12.515128           0.034688
          119              O      15.015546       7.715759       9.239678      -0.577856      40.201042 0.53460800E+03  0.12861157E+05                                 9.321543                            7.155994       0.227758       2.115923                    0.997003      28.011988      74.176574       0.708803       0.359199      -1.136393       0.013952      -0.032798       0.033922       0.049204       0.006403       0.007567      -0.053598      -0.002478      -0.174552      -0.084254       0.028430       0.055824             11.091373      17.665112      -3.967096       4.182778       6.883727      -1.022023       8.725279           0.049393
          120              O       5.103122       6.745092       8.931132      -0.559474      39.773282 0.52662922E+03  0.12596882E+05                                 9.280612                            7.086061       0.216489       2.127083                    0.994646      27.487677      72.115500       0.716163       0.357549      -1.139941      -0.012955       0.002252       0.027992       0.030927      -0.009194      -0.053441      -0.005143      -0.041943      -0.025829      -0.067364       0.026001       0.041362             11.229715      11.519390      -3.343433      -4.702610       7.706409       4.007513      14.463346           0.040894
          121              O      13.515551      10.557435      10.089321      -0.555742      35.783893 0.51883675E+03  0.12358238E+05                                 8.640615                            7.039714       0.514876       2.225240                    0.995194      27.364464      71.525871       0.717910       0.358188      -1.139994      -0.013624       0.022976       0.006297       0.027444      -0.009107       0.006914      -0.044575      -0.004720      -0.100481      -0.058980       0.010631       0.048349              9.992608       7.487255      -3.558685       1.941301      12.865677      -1.801072       9.624892           0.029506
          122              O      12.656885      11.187469       8.151406      -0.566275      33.739616 0.49464457E+03  0.11645227E+05                                 8.274163                            6.847484       0.509351       2.216770                    0.995448      27.536272      71.616953       0.731899       0.355468      -1.141870      -0.009845       0.015500       0.008501       0.020235       0.028786       0.012718       0.033972       0.063065       0.145050      -0.073233       0.007124       0.066109              9.427418       6.669968      -0.346754       2.478531       9.097456       2.717474      12.514830           0.034700
          123              O      10.718802       4.210208      13.559330      -0.577832      40.200477 0.53459720E+03  0.12860852E+05                                 9.321514                            7.155966       0.227799       2.115952                    0.997002      28.011461      74.175405       0.708797       0.359204      -1.136388       0.029312      -0.020266      -0.033864       0.049160       0.005392      -0.050972       0.018184       0.007287      -0.174509      -0.084236       0.028437       0.055799             11.091349       5.757861      -1.527098      -0.161521      18.790956       4.302724       8.725231           0.049381
          124              O      13.659591      13.725991      13.867877      -0.559447      39.772935 0.52662184E+03  0.12596682E+05                                 9.280608                            7.086053       0.216579       2.127128                    0.994645      27.487142      72.114401       0.716156       0.357554      -1.139936       0.000399       0.013175      -0.027931       0.030885      -0.016713      -0.015755      -0.051333       0.031329      -0.025810      -0.067373       0.025997       0.041376             11.229711       6.545055      -2.324120       2.981898      12.680825      -5.411397      14.463252           0.040874

******************************************************
Auxiliary information for the entire system
The total spin magnetic moment of the unit cell is   19.999713
The total net atomic charge of the unit cell is   -0.000002
Accuracy of reproducing the electrostatic potential in the unit cell:
  The inner radius (bohr) =    5.0000
  The outer radius (bohr) =   12.0000
  Valid grid points have density less than (e/(bohr^3)) =    0.0001
  The number of valid grid points were=       147184
  The rms potential error without charges in kcal/mol is=      4.28791
  The rms potential error with partial charges in kcal/mol is=      0.96438
  The RRMSE value at monopole order=      0.22491
  The rms potential error with partial charges and cloud penetration in kcal/mol is=      0.95712
  The RRMSE value at monopole order with cloud penetration is=      0.22321
  The rms potential error with partial charges and atomic dipoles in kcal/mol is=      0.36947
  The RRMSE value at dipole order=      0.08617
  The rms potential error with partial charges, atomic dipoles and cloud penetration in kcal/mol is=      0.36105
  The RRMSE value at dipole order with cloud penetration=      0.08420

******************************************************
The electron densities and ab initio electrostatic potential were computed in VASP using the PBE functional and
projector augmented wave method. See the main text of the journal article for a description of computational details.
The atomic charges, dipoles, and quadrupoles were computed with the DDEC6 method as described in
(a) T. A. Manz and N. Gabaldon Limas, RSC Adv. 6 (2016) 47771-47801 DOI: 10.1039/c6ra04656h
(b) N. Gabaldon Limas and T. A. Manz, RSC Adv. 8 (2018) 2678-2707 DOI: 10.1039/c7ra11829e.
For each atom in the material, the electron cloud parameters were fit to the spherically averaged atom-in-material
electron density using radial positions for which this density was between 10^-4 and 10^-2 electrons per cubic bohr.
The polarizabilities, dispersion coefficients, and quantum Drude oscillator (QDO) parameters were fit using the MCLF method.
The magnetic structure of the system was optimized in VASP from the default ferromagnetic initial guess using spin polarization.
The atomic spin moments (ASMs) were computed on this optimized magnetic structure using the DDEC6 partition as inputs
to the method of T. A. Manz and D. S. Sholl, J. Chem. Theory Comput. 7 (2011) 4146-4164 DOI: 10.1021/ct200539n.
The RMSE and RRMSE were computed using a uniform grid with Ewald summation.
