# Supplementary material for: A collection of forcefield precursors for metal–organic frameworks
Source: RSC Adv. 2019 Nov 13;9(63):36492–507. doi: 10.1039/c9ra07327b (PMC9075174; doi:10.1039/c9ra07327b)
Supplement: RA-009-C9RA07327B-s4759 [file RA-009-C9RA07327B-s4759.xyz]

  124
jmolscript: load "" {1 1 1} spacegroup "x,y,z" unitcell [{     11.864700     0.000000     0.000000 }, {      2.314465    11.636768     0.000000 }, {      4.693218     3.851700    15.173390 }]
Mn    13.878260     9.271176     8.298024     0.933728
Mn     9.418672     5.611214    14.462061     0.934060
Mn     4.994123     6.217292     6.875366     0.933634
Mn     9.453711     9.877254     0.711329     0.933656
H      3.180736     5.414755     0.555346     0.275663
H     12.467786     8.779443     4.169648     0.118308
H      3.950469     6.591760     3.720515     0.127227
H      5.066680     4.504846     1.156212     0.123598
H      4.823509     5.041416     2.605271     0.119047
H     13.172593     6.888496     0.694941     0.126521
H      7.248837     5.610226     2.732728     0.130255
H      4.959129     7.419562     0.022760     0.129903
H      8.855986     7.170689     2.315459     0.081425
H     11.290077    12.815927    14.936685     0.087891
H     10.594571    11.499252     7.031349     0.275667
H      5.482884     3.046969     3.417047     0.118305
H      9.290024    10.973906     3.866180     0.127226
H     11.119106     9.472041     6.430483     0.123611
H     10.640279     9.815210     4.981424     0.119041
H      7.200016     1.986832     6.891754     0.126530
H      9.609285     7.547433     4.853967     0.130250
H      8.281364    10.146104     7.563935     0.129899
H      7.765291     6.275561     5.271236     0.081422
H      6.446900     8.841157     7.823400     0.087894
H     15.691647    10.073713    14.618044     0.275675
H      6.404597     6.709025    11.003742     0.118313
H     14.921914     8.896708    11.452875     0.127230
H     13.805703    10.983622    14.017178     0.123620
H     14.048874    10.447052    12.568119     0.119049
H      5.699790     8.599972    14.478449     0.126541
H     11.623546     9.878242    12.440662     0.130266
H      9.220036     4.217206    -0.022760     0.129930
H     10.016397     8.317779    12.857931     0.081435
H      7.582306     2.672541     0.236705     0.087910
H      8.277812     3.989216     8.142041     0.275677
H     13.389499    12.441499    11.756343     0.118306
H      9.582359     4.514562    11.307210     0.127218
H      7.753277     6.016427     8.742907     0.123621
H      8.232104     5.673258    10.191966     0.119038
H     11.672367    13.501636     8.281636     0.126541
H      9.263098     7.941035    10.319423     0.130251
H     10.591019     5.342364     7.609455     0.129916
H     11.107092     9.212907     9.902154     0.081423
H     12.425483     6.647311     7.349990     0.087905
C     14.193420     7.737968     4.160544    -0.014263
C      2.760720     6.550120     2.066616     0.266660
C     12.626197     7.894824     2.348841    -0.003295
C     13.008445     8.229955     3.650718    -0.183348
C     11.372052     8.487788     1.769217     0.549382
C      5.892078     6.337090     1.461197     0.176912
C      3.146638     6.907737     3.374562    -0.240614
C     14.621428     8.087285     5.554978     0.618169
C      4.831889     5.293674     1.669073    -0.110209
C     13.431197     7.083204     1.567411    -0.240754
C      7.081632     6.287039     2.116688    -0.207946
C      5.735207     7.361242     0.531069    -0.202056
C      8.045984     7.247907     1.867844     0.094240
C      6.732798     8.277334     0.376300     0.090561
C      6.167728     1.151324     3.426151    -0.014275
C      9.562951    12.132676     5.520079     0.266666
C      6.319606     2.719037     5.237854    -0.003286
C      5.916348     2.409507     3.935977    -0.183353
C      5.982682     4.064759     5.817478     0.549381
C      9.161050     9.019918     6.125498     0.176908
C      9.136922    11.823933     4.212133    -0.240611
C      5.741630     0.799680     2.031717     0.618187
C     10.391232     9.856199     5.917622    -0.110207
C      6.958602     1.771178     6.019284    -0.240735
C      8.978091     7.843453     5.470007    -0.207953
C      8.187173     9.373559     7.055626    -0.202056
C      7.847565     7.085065     5.718851     0.094234
C      7.094079     8.573835     7.210395     0.090569
C      4.678963     7.750500    11.012846    -0.014253
C     16.111663     8.938348    13.106774     0.266659
C      6.246186     7.593644    12.824549    -0.003293
C      5.863938     7.258513    11.522672    -0.183343
C      7.500331     7.000680    13.404173     0.549394
C     12.980305     9.151378    13.712193     0.176925
C     15.725745     8.580731    11.798828    -0.240607
C      4.250955     7.401183     9.618412     0.618166
C     14.040494    10.194794    13.504317    -0.110209
C      5.441186     8.405264    13.605979    -0.240735
C     11.790751     9.201429    13.056702    -0.207928
C     13.137176     8.127226    14.642321    -0.202038
C     10.826399     8.240561    13.305546     0.094257
C     12.139585     7.211134    14.797090     0.090593
C     12.704655    14.337144    11.747239    -0.014276
C      9.309432     3.355792     9.653311     0.266668
C     12.552777    12.769431     9.935536    -0.003283
C     12.956035    13.078961    11.237413    -0.183351
C     12.889701    11.423709     9.355912     0.549384
C      9.711333     6.468550     9.047892     0.176912
C      9.735461     3.664535    10.961257    -0.240621
C     13.130753    14.688788    13.141673     0.618189
C      8.481151     5.632269     9.255768    -0.110207
C     11.913781    13.717290     9.154106    -0.240727
C      9.894292     7.645015     9.703383    -0.207955
C     10.685210     6.114909     8.117764    -0.202048
C     11.024818     8.403403     9.454539     0.094237
C     11.778304     6.914633     7.962995     0.090585
N      3.513179     5.707064     1.294290    -0.355206
N      7.899366     8.262948     1.043929    -0.230030
N     10.243027    11.230217     6.292405    -0.355196
N      6.880625     7.426872     6.542766    -0.230023
N     15.359204     9.781404    13.879100    -0.355191
N     10.973017     7.225520    14.129461    -0.230075
N      8.629356     4.258251     8.880985    -0.355190
N     11.991758     8.061596     8.630624    -0.230030
O     10.647753     9.229316     2.485401    -0.553929
O     11.085914     8.258798     0.546242    -0.567227
O     13.788064     8.725672     6.249919    -0.551991
O      3.901352     7.747190     5.938865    -0.588781
O      5.396689     4.919795     5.101294    -0.553944
O      6.263090     4.300731     7.040453    -0.567230
O      5.278072     1.741565     1.336776    -0.552015
O      8.166372    11.247471     1.647830    -0.588768
O      8.224630     6.259152    12.687989    -0.553937
O      7.786469     7.229670    14.627148    -0.567202
O      5.084319     6.762796     8.923471    -0.551967
O     14.971031     7.741278     9.234525    -0.588785
O     13.475694    10.568673    10.072096    -0.553951
O     12.609293    11.187737     8.132937    -0.567208
O     13.594311    13.746903    13.836614    -0.551939
O     10.706011     4.240997    13.525560    -0.588811

The following XYZ coordinates are in angstroms. Other properties are in atomic units.
The sperically averaged electron density of each atom fit to a function of the form exp(a - br)
eigen_1, eigen_2 and eigen_3 are the three eigenvalues of traceless quadrupole moment tensor
  atom number  atomic symbol              X              Y              Z     net charge C6 coefficient C8 coefficient C10 coefficient fluctuating dipole atomic polarizability isotropic forcefield polarizability              a              b squared Pearson coefficient          <r^3>          <r^4>         wp_QDO          m_QDO          q_QDO       dipole_x       dipole_y       dipole_z         dipole            Qxy            Qxz            Qyz     Q(x^2-y^2)  Q(3z^2 - R^2)        eigen_1        eigen_2        eigen_3 static polarizability      alpha(xx)      alpha(xy)      alpha(xz)      alpha(yy)      alpha(yz)      alpha(zz) atomic spin moment
            1             Mn      13.878260       9.271176       8.298024       0.933728     165.290124 0.40223703E+04  0.15428719E+06                                23.492527                           19.959833       0.260867       1.850141                    0.999931      56.373294     166.484415       0.429928       0.371418      -1.170591       0.064286       0.019774      -0.009379       0.067909       0.020606       0.027490      -0.025825      -0.039858       0.034629      -0.054163       0.015077       0.039086             27.239330      27.677816      -7.236280      -1.824845      27.318906       5.825728      26.721269           4.754048
            2             Mn       9.418672       5.611214      14.462061       0.934060     165.243753 0.40209612E+04  0.15421800E+06                                23.487193                           19.955491       0.261372       1.850328                    0.999931      56.367281     166.452728       0.430006       0.371387      -1.170628      -0.031984      -0.059244       0.009390       0.067978       0.011553      -0.020016       0.031999       0.052609       0.034444      -0.054232       0.015154       0.039077             27.232927      24.557759      -6.614857       5.356279      30.425587      -2.925111      26.715433           4.754452
            3             Mn       4.994123       6.217292       6.875366       0.933634     165.302778 0.40227612E+04  0.15430636E+06                                23.493965                           19.961021       0.260729       1.850090                    0.999931      56.375007     166.493239       0.429907       0.371426      -1.170581      -0.064267      -0.019767       0.009369       0.067888       0.020580       0.027493      -0.025819      -0.039877       0.034757      -0.054157       0.015055       0.039102             27.241032      27.679601      -7.236870      -1.824977      27.320721       5.826091      26.722773           4.753969
            4             Mn       9.453711       9.877254       0.711329       0.933656     165.297207 0.40226146E+04  0.15429896E+06                                23.493186                           19.960453       0.260797       1.850110                    0.999931      56.374686     166.490042       0.429920       0.371419      -1.170590       0.031938       0.059173      -0.009360       0.067890       0.011420      -0.019986       0.032016       0.052590       0.034790      -0.054191       0.015068       0.039123             27.239998      24.564230      -6.616873       5.357878      30.433736      -2.926181      26.722027           4.753964
            5              H       3.180736       5.414755       0.555346       0.275663       0.635050 0.40009058E+01  0.33512019E+02                                 1.292190                            1.223876      -1.005043       2.480031                    0.999978       2.757063       7.474682       0.520854       1.403937      -0.682745      -0.014590      -0.011720      -0.027085       0.032921      -0.013901       0.008776       0.008442       0.028704       0.009126      -0.025862       0.005665       0.020197              1.337827       1.292472       0.038641       0.185687       1.210725       0.298854       1.510285          -0.000073
            6              H      12.467786       8.779443       4.169648       0.118308       1.121199 0.79414425E+01  0.78091154E+02                                 1.790203                            1.649184      -1.351367       2.231476                    0.994909       3.702054      10.491103       0.484991       1.284310      -0.705835      -0.018289       0.025146       0.020113       0.037032      -0.005406      -0.002916       0.007538      -0.005396      -0.005519      -0.007288      -0.004390       0.011677              1.879201       2.055882      -0.461325      -0.316263       1.669340       0.346052       1.912381          -0.000234
            7              H       3.950469       6.591760       3.720515       0.127227       1.044229 0.75460513E+01  0.74146461E+02                                 1.785768                            1.667956      -1.413124       2.212064                    0.993008       3.860356      11.372827       0.450874       1.382549      -0.684680       0.031140      -0.010979       0.014249       0.035963      -0.005610       0.004607       0.004686       0.013230      -0.007922      -0.011540       0.000896       0.010644              1.863961       2.261261      -0.424161       0.210586       1.567470       0.005880       1.763153          -0.000459
            8              H       5.066680       4.504846       1.156212       0.123598       0.993939 0.70333747E+01  0.68009244E+02                                 1.752896                            1.623840      -1.208361       2.302217                    0.993941       3.802513      11.169283       0.450555       1.405898      -0.680764       0.001090      -0.028224      -0.015850       0.032388      -0.002827       0.003503       0.004277       0.003356      -0.016189      -0.008990       0.002882       0.006108              1.854467       1.588423      -0.257929      -0.180356       2.181211       0.477377       1.793768          -0.000268
            9              H       4.823509       5.041416       2.605271       0.119047       1.031534 0.75680967E+01  0.74127616E+02                                 1.765789                            1.662654      -1.044867       2.380601                    0.996036       3.701876      10.750799       0.456525       1.369773      -0.688953      -0.009145      -0.008155       0.031572       0.033866       0.004000      -0.003313      -0.004585       0.011597      -0.004674      -0.008349      -0.001408       0.009757              1.836394       1.555787      -0.102727      -0.016517       1.644328      -0.248926       2.309067          -0.000139
           10              H      13.172593       6.888496       0.694941       0.126521       1.127005 0.81554028E+01  0.80424410E+02                                 1.786904                            1.666764      -1.053007       2.385335                    0.997044       3.506900       9.829776       0.486216       1.277421      -0.709469      -0.008240      -0.004396      -0.033136       0.034427      -0.003972       0.000730       0.006500       0.003030       0.029449      -0.010846      -0.001279       0.012124              1.849328       1.797391      -0.045388       0.334745       1.504146       0.313338       2.246446           0.000121
           11              H       7.248837       5.610226       2.732728       0.130255       1.072139 0.79106127E+01  0.77218549E+02                                 1.718082                            1.638297      -0.887658       2.467898                    0.999073       3.346703       9.254576       0.493160       1.272350      -0.712013       0.003964      -0.025543       0.022990       0.034593       0.003049       0.009422      -0.011251       0.004627      -0.021373      -0.018650       0.006639       0.012011              1.749395       1.472401       0.013813       0.091721       1.858445      -0.430214       1.917338           0.000175
           12              H       4.959129       7.419562       0.022760       0.129903       1.079322 0.80684611E+01  0.78134888E+02                                 1.641749                            1.590215      -0.920515       2.445286                    0.999339       3.198645       8.446500       0.538145       1.175310      -0.735705      -0.028097       0.006197      -0.021001       0.035622      -0.002970       0.013607      -0.010116       0.001593       0.002387      -0.015246      -0.003472       0.018717              1.647774       2.035043       0.071900       0.263074       1.369450      -0.039687       1.538830           0.000185
           13              H       8.855986       7.170689       2.315459       0.081425       1.231163 0.90123363E+01  0.90708404E+02                                 1.861880                            1.727042      -0.991597       2.393379                    0.997510       3.613093      10.080093       0.490339       1.241080      -0.717873       0.039107      -0.007349       0.021808       0.045376      -0.003759       0.010442      -0.013893       0.006392      -0.017380      -0.018694      -0.000113       0.018807              1.932076       2.463471       0.124436       0.482335       1.477747       0.020571       1.855009           0.000189
           14              H      11.290077      12.815927      14.936685       0.087891       1.251356 0.91244049E+01  0.91674870E+02                                 1.857872                            1.720602      -0.884108       2.449430                    0.998773       3.474600       9.532971       0.501040       1.216712      -0.724948      -0.011589       0.032852      -0.031339       0.046859       0.000603       0.014022      -0.012581       0.002635      -0.003438      -0.019410       0.001019       0.018391              1.923204       1.510909       0.054320      -0.008473       2.267270      -0.637820       1.991432           0.000657
           15              H      10.594571      11.499252       7.031349       0.275667       0.635045 0.40008658E+01  0.33511622E+02                                 1.292187                            1.223872      -1.005070       2.480020                    0.999978       2.757053       7.474663       0.520853       1.403942      -0.682744       0.014340       0.012021       0.027083       0.032919      -0.007352       0.009987       0.006960      -0.037160       0.009124      -0.025860       0.005662       0.020198              1.337824       1.228620       0.051340       0.329335       1.274571       0.123821       1.510280          -0.000073
           16              H       5.482884       3.046969       3.417047       0.118305       1.121211 0.79415504E+01  0.78092575E+02                                 1.790225                            1.649203      -1.351352       2.231481                    0.994909       3.702082      10.491248       0.484984       1.284322      -0.705833      -0.021096       0.022843      -0.020112       0.037032      -0.006027       0.006826      -0.004330       0.000847      -0.005509      -0.007289      -0.004389       0.011677              1.879225       1.507540      -0.352267       0.277715       2.217730      -0.377699       1.912406          -0.000236
           17              H       9.290024      10.973906       3.866180       0.127226       1.044231 0.75460633E+01  0.74146504E+02                                 1.785760                            1.667949      -1.413114       2.212067                    0.993008       3.860342      11.372728       0.450879       1.382535      -0.684682       0.004693      -0.032685      -0.014248       0.035963      -0.002651       0.005497       0.003606      -0.016515      -0.007918      -0.011542       0.000898       0.010644              1.863953       1.431560      -0.259140       0.046846       2.397156       0.205393       1.763143          -0.000460
           18              H      11.119106       9.472041       6.430483       0.123611       0.993884 0.70328987E+01  0.68003582E+02                                 1.752844                            1.623796      -1.208371       2.302225                    0.993942       3.802390      11.168884       0.450556       1.405918      -0.680761       0.027471      -0.006575       0.015853       0.032392      -0.001969       0.004879       0.002601      -0.005264      -0.016189      -0.008991       0.002883       0.006107              1.854411       2.059894      -0.351696       0.433004       1.709624      -0.269999       1.793714          -0.000264
           19              H      10.640279       9.815210       4.981424       0.119041       1.031539 0.75681337E+01  0.74127992E+02                                 1.765787                            1.662653      -1.044831       2.380615                    0.996036       3.701874      10.750758       0.456527       1.369764      -0.688955       0.009784       0.007377      -0.031570       0.033865       0.005914      -0.005144      -0.002355      -0.007655      -0.004672      -0.008350      -0.001407       0.009757              1.836392       1.601650      -0.111848      -0.247368       1.598463       0.032358       2.309061          -0.000138
           20              H       7.200016       1.986832       6.891754       0.126530       1.126958 0.81549967E+01  0.80419592E+02                                 1.786875                            1.666739      -1.052978       2.385357                    0.997045       3.506824       9.829588       0.486211       1.277447      -0.709464       0.005919       0.007223       0.033137       0.034428      -0.003089       0.006517      -0.000553      -0.005836       0.029449      -0.010843      -0.001281       0.012124              1.849296       1.497916       0.014171       0.372609       1.803568       0.267183       2.246405           0.000122
           21              H       9.609285       7.547433       4.853967       0.130250       1.072153 0.79107410E+01  0.77220087E+02                                 1.718094                            1.638307      -0.887634       2.467905                    0.999073       3.346734       9.254668       0.493160       1.272345      -0.712013       0.024280      -0.008871      -0.022987       0.034592       0.003703      -0.009197       0.011436      -0.001940      -0.021372      -0.018650       0.006640       0.012010              1.749406       1.849054      -0.061098      -0.404060       1.481815       0.173883       1.917350           0.000178
           22              H       8.281364      10.146104       7.563935       0.129899       1.079346 0.80687283E+01  0.78138397E+02                                 1.641801                            1.590264      -0.920502       2.445291                    0.999339       3.198689       8.446763       0.538124       1.175343      -0.735697      -0.000596       0.028765       0.021002       0.035621      -0.002438      -0.007266       0.015318      -0.003744       0.002385      -0.015246      -0.003470       0.018716              1.647827       1.422333       0.193784       0.012394       1.982273       0.265774       1.538875           0.000193
           23              H       7.765291       6.275561       5.271236       0.081422       1.231182 0.90125140E+01  0.90710604E+02                                 1.861893                            1.727054      -0.991595       2.393374                    0.997510       3.613139      10.080231       0.490340       1.241072      -0.717874      -0.000421      -0.039788      -0.021806       0.045374      -0.002250      -0.011589       0.012952      -0.008780      -0.017378      -0.018693      -0.000113       0.018806              1.932091       1.562884       0.303562       0.114267       2.378365       0.469060       1.855023           0.000189
           24              H       6.446900       8.841157       7.823400       0.087894       1.251377 0.91246587E+01  0.91679009E+02                                 1.857980                            1.720695      -0.884088       2.449447                    0.998773       3.474662       9.533547       0.500991       1.216809      -0.724926      -0.029964       0.017774       0.031339       0.046860       0.001063      -0.009604       0.016207      -0.001968      -0.003434      -0.019411       0.001021       0.018389              1.923321       2.259425      -0.094531      -0.627278       1.518984       0.116120       1.991553           0.000668
           25              H      15.691647      10.073713      14.618044       0.275675       0.635028 0.40007298E+01  0.33510244E+02                                 1.292172                            1.223858      -1.005090       2.480018                    0.999978       2.757010       7.474553       0.520851       1.403958      -0.682741       0.014589       0.011720       0.027083       0.032919      -0.013902       0.008774       0.008436       0.028706       0.009125      -0.025859       0.005661       0.020198              1.337808       1.292452       0.038642       0.185685       1.210708       0.298849       1.510265          -0.000072
           26              H       6.404597       6.709025      11.003742       0.118313       1.121175 0.79412367E+01  0.78088761E+02                                 1.790194                            1.649176      -1.351318       2.231502                    0.994910       3.702002      10.490991       0.484985       1.284331      -0.705831       0.018289      -0.025146      -0.020114       0.037033      -0.005408      -0.002915       0.007537      -0.005394      -0.005523      -0.007289      -0.004388       0.011677              1.879191       2.055872      -0.461323      -0.316262       1.669333       0.346050       1.912369          -0.000235
           27              H      14.921914       8.896708      11.452875       0.127230       1.044238 0.75461295E+01  0.74147365E+02                                 1.785770                            1.667958      -1.413141       2.212054                    0.993008       3.860364      11.372833       0.450876       1.382539      -0.684681      -0.031139       0.010980      -0.014249       0.035962      -0.005609       0.004607       0.004685       0.013229      -0.007926      -0.011539       0.000895       0.010644              1.863963       2.261263      -0.424161       0.210586       1.567471       0.005881       1.763155          -0.000458
           28              H      13.805703      10.983622      14.017178       0.123620       0.993855 0.70326551E+01  0.68000703E+02                                 1.752819                            1.623775      -1.208386       2.302226                    0.993942       3.802329      11.168697       0.450555       1.405930      -0.680759      -0.001087       0.028228       0.015853       0.032393      -0.002826       0.003502       0.004278       0.003355      -0.016192      -0.008990       0.002884       0.006106              1.854382       1.588355      -0.257908      -0.180341       2.181101       0.477345       1.793691          -0.000267
           29              H      14.048874      10.447052      12.568119       0.119049       1.031520 0.75679670E+01  0.74125969E+02                                 1.765769                            1.662637      -1.044817       2.380624                    0.996037       3.701833      10.750619       0.456529       1.369767      -0.688954       0.009147       0.008159      -0.031570       0.033866       0.004000      -0.003314      -0.004586       0.011598      -0.004672      -0.008350      -0.001408       0.009758              1.836372       1.555769      -0.102724      -0.016517       1.644309      -0.248923       2.309037          -0.000139
           30              H       5.699790       8.599972      14.478449       0.126541       1.126910 0.81545196E+01  0.80413219E+02                                 1.786778                            1.666654      -1.052921       2.385388                    0.997045       3.506689       9.828911       0.486243       1.277391      -0.709476       0.008241       0.004400       0.033138       0.034430      -0.003974       0.000731       0.006497       0.003032       0.029449      -0.010846      -0.001276       0.012122              1.849194       1.797254      -0.045378       0.334710       1.504049       0.313307       2.246278           0.000119
           31              H      11.623546       9.878242      12.440662       0.130266       1.072109 0.79103393E+01  0.77215275E+02                                 1.718056                            1.638274      -0.887625       2.467920                    0.999073       3.346651       9.254420       0.493161       1.272357      -0.712011      -0.003965       0.025546      -0.022988       0.034595       0.003048       0.009422      -0.011252       0.004626      -0.021373      -0.018650       0.006639       0.012011              1.749368       1.472379       0.013813       0.091718       1.858417      -0.430204       1.917307           0.000170
           32              H       9.220036       4.217206      -0.022760       0.129930       1.079208 0.80673475E+01  0.78121162E+02                                 1.641609                            1.590086      -0.920410       2.445347                    0.999339       3.198453       8.445747       0.538179       1.175281      -0.735712       0.028097      -0.006194       0.021006       0.035624      -0.002971       0.013609      -0.010115       0.001593       0.002390      -0.015246      -0.003473       0.018719              1.647632       2.034848       0.071888       0.263041       1.369345      -0.039681       1.538704           0.000184
           33              H      10.016397       8.317779      12.857931       0.081435       1.231156 0.90122803E+01  0.90707741E+02                                 1.861874                            1.727038      -0.991530       2.393410                    0.997510       3.613081      10.080069       0.490339       1.241082      -0.717872      -0.039107       0.007355      -0.021808       0.045377      -0.003760       0.010443      -0.013893       0.006393      -0.017381      -0.018694      -0.000114       0.018808              1.932069       2.463457       0.124434       0.482332       1.477744       0.020570       1.855006           0.000186
           34              H       7.582306       2.672541       0.236705       0.087910       1.251293 0.91238506E+01  0.91668233E+02                                 1.857843                            1.720576      -0.884010       2.449491                    0.998774       3.474493       9.532732       0.501031       1.216749      -0.724940       0.011592      -0.032855       0.031345       0.046865       0.000603       0.014023      -0.012582       0.002633      -0.003430      -0.019409       0.001017       0.018392              1.923173       1.510885       0.054313      -0.008471       2.267233      -0.637808       1.991403           0.000657
           35              H       8.277812       3.989216       8.142041       0.275677       0.635028 0.40007302E+01  0.33510247E+02                                 1.292171                            1.223858      -1.005088       2.480019                    0.999978       2.757012       7.474558       0.520852       1.403957      -0.682741      -0.014340      -0.012021      -0.027083       0.032919      -0.007352       0.009985       0.006959      -0.037160       0.009124      -0.025859       0.005660       0.020198              1.337807       1.228605       0.051340       0.329329       1.274554       0.123819       1.510262          -0.000072
           36              H      13.389499      12.441499      11.756343       0.118306       1.121203 0.79414958E+01  0.78092092E+02                                 1.790238                            1.649214      -1.351338       2.231488                    0.994910       3.702072      10.491306       0.484974       1.284348      -0.705827       0.021097      -0.022843       0.020111       0.037032      -0.006028       0.006825      -0.004331       0.000848      -0.005517      -0.007289      -0.004390       0.011679              1.879239       1.507550      -0.352271       0.277717       2.217749      -0.377702       1.912419          -0.000234
           37              H       9.582359       4.514562      11.307210       0.127218       1.044320 0.75468480E+01  0.74155929E+02                                 1.785831                            1.668010      -1.413175       2.212022                    0.993008       3.860520      11.373277       0.450882       1.382494      -0.684689      -0.004692       0.032683       0.014243       0.035960      -0.002653       0.005497       0.003605      -0.016514      -0.007925      -0.011543       0.000898       0.010645              1.864029       1.431609      -0.259155       0.046850       2.397263       0.205402       1.763215          -0.000461
           38              H       7.753277       6.016427       8.742907       0.123621       0.993859 0.70326899E+01  0.68001149E+02                                 1.752826                            1.623781      -1.208404       2.302217                    0.993942       3.802345      11.168767       0.450554       1.405933      -0.680758      -0.027472       0.006575      -0.015855       0.032394      -0.001969       0.004879       0.002601      -0.005263      -0.016189      -0.008990       0.002884       0.006107              1.854391       2.059870      -0.351689       0.432999       1.709606      -0.269995       1.793696          -0.000266
           39              H       8.232104       5.673258      10.191966       0.119038       1.031540 0.75681419E+01  0.74127992E+02                                 1.765779                            1.662646      -1.044765       2.380642                    0.996036       3.701867      10.750684       0.456532       1.369751      -0.688957      -0.009785      -0.007377       0.031569       0.033864       0.005914      -0.005145      -0.002353      -0.007656      -0.004663      -0.008352      -0.001404       0.009756              1.836382       1.601643      -0.111847      -0.247364       1.598456       0.032355       2.309047          -0.000140
           40              H      11.672367      13.501636       8.281636       0.126541       1.126908 0.81545316E+01  0.80413671E+02                                 1.786806                            1.666679      -1.052944       2.385379                    0.997045       3.506714       9.829123       0.486227       1.277427      -0.709468      -0.005921      -0.007224      -0.033138       0.034429      -0.003089       0.006516      -0.000553      -0.005836       0.029450      -0.010843      -0.001281       0.012124              1.849223       1.497864       0.014172       0.372588       1.803493       0.267167       2.246311           0.000120
           41              H       9.263098       7.941035      10.319423       0.130251       1.072155 0.79107718E+01  0.77220464E+02                                 1.718095                            1.638310      -0.887591       2.467922                    0.999073       3.346744       9.254701       0.493160       1.272344      -0.712014      -0.024281       0.008873       0.022984       0.034591       0.003704      -0.009198       0.011435      -0.001941      -0.021370      -0.018650       0.006640       0.012010              1.749408       1.849056      -0.061097      -0.404059       1.481817       0.173881       1.917351           0.000173
           42              H      10.591019       5.342364       7.609455       0.129916       1.079265 0.80679342E+01  0.78128586E+02                                 1.641699                            1.590170      -0.920431       2.445332                    0.999339       3.198556       8.446227       0.538149       1.175319      -0.735703       0.000596      -0.028765      -0.021005       0.035623      -0.002438      -0.007266       0.015320      -0.003745       0.002388      -0.015246      -0.003471       0.018717              1.647724       1.422251       0.193763       0.012393       1.982135       0.265748       1.538784           0.000191
           43              H      11.107092       9.212907       9.902154       0.081423       1.231194 0.90126292E+01  0.90712131E+02                                 1.861911                            1.727069      -0.991585       2.393377                    0.997510       3.613166      10.080355       0.490335       1.241078      -0.717873       0.000419       0.039789       0.021803       0.045374      -0.002250      -0.011589       0.012952      -0.008780      -0.017379      -0.018693      -0.000113       0.018806              1.932109       1.562899       0.303566       0.114268       2.378388       0.469065       1.855040           0.000185
           44              H      12.425483       6.647311       7.349990       0.087905       1.251328 0.91242095E+01  0.91673404E+02                                 1.857938                            1.720658      -0.884041       2.449478                    0.998774       3.474573       9.533258       0.500995       1.216816      -0.724924       0.029964      -0.017775      -0.031342       0.046863       0.001063      -0.009604       0.016207      -0.001967      -0.003431      -0.019410       0.001020       0.018390              1.923275       2.259366      -0.094531      -0.627258       1.518953       0.116118       1.991507           0.000666
           45              C      14.193420       7.737968       4.160544      -0.014263      40.884777 0.43716773E+03  0.10209952E+05                                10.169259                            6.874833      -0.001494       1.995388                    0.999321      27.402776      76.490718       0.646879       0.405422      -1.079960      -0.004760      -0.006784      -0.058317       0.058903      -0.005119      -0.002590       0.006264       0.002637      -0.036600      -0.014297       0.001473       0.012824             12.898220      13.613942      -3.547845       2.356465       7.637672       3.099241      17.443046          -0.000578
           46              C       2.760720       6.550120       2.066616       0.266660      33.503771 0.33969966E+03  0.74963110E+04                                 9.163116                            6.222845       0.086715       2.056455                    0.999491      24.511937      67.906680       0.649291       0.427478      -1.058988       0.025952      -0.032072      -0.018733       0.045311      -0.031587       0.003009       0.021165       0.026796      -0.003238      -0.042919       0.005535       0.037384             11.753160      15.492050      -5.680033      -1.378102       8.516137       3.367215      11.251292          -0.000539
           47              C      12.626197       7.894824       2.348841      -0.003295      41.820263 0.43782662E+03  0.10235194E+05                                10.372438                            6.904905      -0.060551       1.976998                    0.999269      27.417476      76.715494       0.641605       0.408361      -1.077380       0.050965      -0.009423       0.011457       0.053080      -0.006113       0.000952       0.005460      -0.001719       0.028752      -0.011866       0.000266       0.011600             13.599382      18.746344      -6.075855       3.484437       8.781341       1.297333      13.270460          -0.004501
           48              C      13.008445       8.229955       3.650718      -0.183348      40.632506 0.48808788E+03  0.11881875E+05                                10.429167                            7.501908      -0.225672       1.878776                    0.999380      31.578757      94.183195       0.581892       0.432391      -1.048013       0.023372       0.000395      -0.021590       0.031820      -0.000698      -0.028026       0.008697      -0.040092      -0.042643      -0.042090       0.011754       0.030335             12.629673      15.381208      -3.717558       4.067278       7.336705       1.383512      15.171105           0.004326
           49              C      11.372052       8.487788       1.769217       0.549382      27.311965 0.27476045E+03  0.58080147E+04                                 8.303456                            5.811290      -0.022129       2.030362                    0.999642      23.154727      64.873078       0.628652       0.460916      -1.028864      -0.043626       0.029069      -0.021256       0.056569       0.075977      -0.036375      -0.011981      -0.055456      -0.065299      -0.079974      -0.019734       0.099707             10.517539      14.291560      -4.438227       2.944626       7.224567       0.584447      10.036490           0.011246
           50              C       5.892078       6.337090       1.461197       0.176912      28.753490 0.38519163E+03  0.87844063E+04                                 8.442726                            6.746374      -0.101179       2.002379                    0.999541      25.307947      71.617016       0.606143       0.443093      -1.047992      -0.021724      -0.007190       0.009629       0.024826       0.005125      -0.014856       0.008854      -0.011186      -0.011931      -0.021986       0.008550       0.013436              9.722268      13.315346       4.015579      -0.013755       8.939127      -2.197272       6.912330           0.002516
           51              C       3.146638       6.907737       3.374562      -0.240614      41.236872 0.52627587E+03  0.13035239E+05                                10.514778                            7.773367      -0.237294       1.878966                    0.998571      32.037584      95.904861       0.574334       0.430562      -1.050720      -0.013114       0.015717       0.016352       0.026199      -0.016345       0.005602      -0.007793      -0.002358      -0.106773      -0.036904       0.001445       0.035460             12.492467      12.909422      -4.207038      -1.224220       8.624886       4.327170      15.943094           0.004077
           52              C      14.621428       8.087285       5.554978       0.618169      26.053813 0.24730693E+03  0.50998064E+04                                 8.045028                            5.561835      -0.021821       2.049119                    0.999367      22.091063      61.441676       0.633224       0.469063      -1.022780       0.027621       0.036943       0.058305       0.074345       0.043922      -0.032817      -0.049831      -0.076595      -0.179499      -0.081863      -0.027002       0.108864              9.915593      11.485573      -2.526098       0.879235       5.721739       2.150660      12.539465           0.021916
           53              C       4.831889       5.293674       1.669073      -0.110209      27.954268 0.37234242E+03  0.84953450E+04                                 8.236981                            6.503250      -0.325792       1.920100                    0.995530      27.956277      81.477044       0.630257       0.425941      -1.048958      -0.084572       0.061033      -0.029427       0.108367      -0.010399       0.020515      -0.005855       0.059433      -0.065357      -0.028772      -0.019985       0.048758              9.749352      13.089835       0.073027      -1.054280       8.900442       0.199174       7.257779          -0.000021
           54              C      13.431197       7.083204       1.567411      -0.240754      41.794408 0.48601892E+03  0.11773842E+05                                10.496555                            7.376947      -0.031374       1.942393                    0.999493      31.378350      92.198274       0.602157       0.419886      -1.059775      -0.010581       0.016981       0.006246       0.020960       0.013869       0.000179       0.013902      -0.054467       0.113814      -0.049642       0.005886       0.043755             13.130435      19.029890      -6.562053       0.635492       9.387983       2.352687      10.973432           0.004376
           55              C       7.081632       6.287039       2.116688      -0.207946      31.099265 0.43695634E+03  0.10287357E+05                                 8.546919                            6.958451       0.213808       2.046023                    0.999337      29.529363      84.993455       0.626069       0.415545      -1.064602       0.006268       0.007668       0.009401       0.013655      -0.003230      -0.006759      -0.013646      -0.031171      -0.011627      -0.019735      -0.004430       0.024165              9.507552      11.967244       3.515021       0.952915       8.939390      -1.937475       7.616021           0.000843
           56              C       5.735207       7.361242       0.531069      -0.202056      30.135783 0.43578348E+03  0.10242046E+05                                 8.350938                            6.946038       0.203969       2.037012                    0.999643      29.580966      84.775989       0.627705       0.415178      -1.065961      -0.003556       0.011838       0.001899       0.012505      -0.011782       0.015463       0.000443       0.009772       0.024130      -0.020288      -0.001765       0.022053              9.120742      10.915813       3.692721      -0.370575       9.399841      -2.543624       7.046572           0.000759
           57              C       8.045984       7.247907       1.867844       0.094240      25.188835 0.32634973E+03  0.71725490E+04                                 7.549592                            6.090257       0.186731       2.073744                    0.999782      26.070636      73.496728       0.653878       0.426206      -1.053474      -0.030657       0.026210      -0.026024       0.048001      -0.035933       0.003428       0.021985       0.017370       0.031505      -0.048732       0.011587       0.037145              8.379284       9.871838       2.819473       0.827769       8.347741      -2.026351       6.918273           0.004120
           58              C       6.732798       8.277334       0.376300       0.090561      25.109254 0.32331863E+03  0.70820064E+04                                 7.506624                            6.044628       0.208638       2.081281                    0.999813      25.970502      72.843259       0.659843       0.423779      -1.056077       0.031813      -0.011486       0.040443       0.052723      -0.031368       0.003597       0.006076      -0.017760       0.090543      -0.048236       0.016992       0.031244              8.292242       9.320541       2.986368       0.441531       9.008615      -2.307227       6.547569           0.004120
           59              C       6.167728       1.151324       3.426151      -0.014275      40.884895 0.43717016E+03  0.10210015E+05                                10.169239                            6.874827      -0.001459       1.995398                    0.999321      27.402900      76.490894       0.646883       0.405419      -1.079963       0.007577       0.003342       0.058321       0.058906      -0.004230       0.005650      -0.003757      -0.006372      -0.036553      -0.014290       0.001463       0.012827             12.898187       6.507495      -2.134438       3.499343      14.744137       1.706632      17.442928          -0.000583
           60              C       9.562951      12.132676       5.520079       0.266666      33.503237 0.33969425E+03  0.74961581E+04                                 9.163020                            6.222794       0.086756       2.056473                    0.999491      24.511682      67.905709       0.649294       0.427478      -1.058989       0.026388      -0.031709       0.018732       0.045306      -0.024051       0.021343      -0.001171      -0.048919      -0.003243      -0.042912       0.005538       0.037374             11.753031       6.608083      -3.913053       3.033668      17.399860      -2.008472      11.251150          -0.000540
           61              C       6.319606       2.719037       5.237854      -0.003286      41.819958 0.43782191E+03  0.10235065E+05                                10.372444                            6.904901      -0.060547       1.977004                    0.999269      27.417262      76.715058       0.641600       0.408365      -1.077376      -0.000708      -0.051824      -0.011456       0.053080      -0.005973       0.005542      -0.000134      -0.003076       0.028751      -0.011860       0.000258       0.011601             13.599412       6.835635      -3.706925       1.952112      20.692153       3.164461      13.270449          -0.004501
           62              C       5.916348       2.409507       3.935977      -0.183353      40.632726 0.48809041E+03  0.11881958E+05                                10.429221                            7.501937      -0.225648       1.878783                    0.999381      31.578854      94.183721       0.581889       0.432392      -1.048012      -0.004955      -0.022850       0.021598       0.031830      -0.008319       0.003068      -0.029183       0.036488      -0.042642      -0.042084       0.011749       0.030335             12.629750       6.220334      -1.895549       2.150340      16.497763       3.719297      15.171152           0.004318
           63              C       5.982682       4.064759       5.817478       0.549381      27.311896 0.27475905E+03  0.58079906E+04                                 8.303504                            5.811314      -0.022127       2.030364                    0.999642      23.154756      64.873662       0.628643       0.460922      -1.028858      -0.020005       0.048457       0.021255       0.056569       0.059583      -0.018849      -0.033336       0.109367      -0.065322      -0.079964      -0.019742       0.099706             10.517618       5.795252      -2.748398       1.147633      15.721061       2.774090      10.036540           0.011249
           64              C       9.161050       9.019918       6.125498       0.176908      28.753565 0.38519270E+03  0.87844360E+04                                 8.442734                            6.746376      -0.101172       2.002380                    0.999541      25.308002      71.617171       0.606144       0.443092      -1.047993       0.011297       0.019896      -0.009618       0.024819       0.002597       0.005785      -0.016298       0.014258      -0.011942      -0.021988       0.008554       0.013433              9.722283      10.642242       4.547248      -2.157750      11.612277       0.415140       6.912331           0.002517
           65              C       9.136922      11.823933       4.212133      -0.240611      41.236499 0.52627085E+03  0.13035075E+05                                10.514696                            7.773318      -0.237297       1.878966                    0.998570      32.037426      95.904053       0.574337       0.430561      -1.050722      -0.012866       0.015928      -0.016344       0.026198      -0.015557      -0.006545       0.007015      -0.010331      -0.106790      -0.036909       0.001442       0.035467             12.492358       7.178060      -3.067109       4.005179      14.356132      -2.044800      15.942882           0.004068
           66              C       5.741630       0.799680       2.031717       0.618187      26.053686 0.24730633E+03  0.50997851E+04                                 8.044973                            5.561813      -0.021868       2.049101                    0.999367      22.090981      61.441168       0.633229       0.469060      -1.022782      -0.041628      -0.019875      -0.058306       0.074347       0.025919      -0.055286      -0.022478       0.104368      -0.179573      -0.081894      -0.026980       0.108874              9.915506       4.974418      -1.231060       2.280814      12.232761       0.442859      12.539339           0.021900
           67              C      10.391232       9.856199       5.917622      -0.110207      27.954013 0.37233883E+03  0.84952369E+04                                 8.236928                            6.503217      -0.325804       1.920102                    0.995530      27.956007      81.475959       0.630260       0.425941      -1.048959      -0.043359       0.094853       0.029431       0.108367       0.001767      -0.001747       0.021268      -0.062879      -0.065355      -0.028778      -0.019988       0.048766              9.749291       9.087775       0.869047      -0.010326      12.902373      -1.072859       7.257724          -0.000018
           68              C       6.958602       1.771178       6.019284      -0.240735      41.793409 0.48600569E+03  0.11773445E+05                                10.496447                            7.376882      -0.031334       1.942416                    0.999493      31.377695      92.196158       0.602155       0.419890      -1.059772      -0.014591       0.013687      -0.006237       0.020955       0.002400       0.013663      -0.002541       0.060954       0.113777      -0.049646       0.005903       0.043743             13.130305       7.243879      -4.217901       2.431431      21.173765       0.164300      10.973272           0.004380
           69              C       8.978091       7.843453       5.470007      -0.207953      31.099720 0.43696391E+03  0.10287583E+05                                 8.546997                            6.958508       0.213800       2.046014                    0.999337      29.529696      84.994690       0.626066       0.415545      -1.064602      -0.008736      -0.004659      -0.009385       0.013642      -0.008948      -0.014707      -0.003963       0.026336      -0.011631      -0.019736      -0.004437       0.024172              9.507645      10.399752       3.826853      -1.714388      10.507104       1.312565       7.616079           0.000846
           70              C       8.187173       9.373559       7.055626      -0.202056      30.135869 0.43578492E+03  0.10242101E+05                                 8.350992                            6.946069       0.203990       2.037019                    0.999643      29.581030      84.776593       0.627700       0.415181      -1.065958      -0.010912       0.005791      -0.001891       0.012498      -0.009017       0.003453       0.015082      -0.018041       0.024117      -0.020288      -0.001764       0.022053              9.120815      10.870659       3.701772      -2.567068       9.445191       0.132740       7.046595           0.000770
           71              C       7.847565       7.085065       5.718851       0.094234      25.189186 0.32635489E+03  0.71726929E+04                                 7.549660                            6.090303       0.186744       2.073743                    0.999782      26.070911      73.497729       0.653876       0.426205      -1.053474      -0.019722       0.035177       0.026030       0.047999      -0.029872       0.022235      -0.000924      -0.043545       0.031495      -0.048731       0.011588       0.037143              8.379367       9.484722       2.896523      -1.825972       8.735053       1.207164       6.918326           0.004122
           72              C       7.094079       8.573835       7.210395       0.090569      25.109142 0.32331660E+03  0.70819663E+04                                 7.506663                            6.044637       0.208622       2.081282                    0.999813      25.970399      72.843515       0.659837       0.423783      -1.056072       0.005058      -0.033442      -0.040445       0.052723      -0.032378       0.006665       0.002341      -0.007586       0.090526      -0.048233       0.016993       0.031240              8.292300      10.163318       2.818768      -2.176821       8.165975       0.883139       6.547609           0.004132
           73              C       4.678963       7.750500      11.012846      -0.014253      40.884094 0.43716061E+03  0.10209741E+05                                10.169152                            6.874781      -0.001472       1.995399                    0.999321      27.402498      76.489699       0.646881       0.405423      -1.079960       0.004765       0.006786       0.058313       0.058899      -0.005115      -0.002592       0.006260       0.002632      -0.036626      -0.014302       0.001479       0.012823             12.898060      13.613762      -3.547813       2.356354       7.637615       3.099238      17.442802          -0.000579
           74              C      16.111663       8.938348      13.106774       0.266659      33.503311 0.33969647E+03  0.74962185E+04                                 9.163027                            6.222816       0.086792       2.056483                    0.999491      24.511751      67.905932       0.649293       0.427478      -1.058989      -0.025940       0.032081       0.018729       0.045308      -0.031582       0.003016       0.021165       0.026793      -0.003239      -0.042917       0.005540       0.037376             11.752994      15.491695      -5.679894      -1.378113       8.516046       3.367229      11.251242          -0.000537
           75              C       6.246186       7.593644      12.824549      -0.003293      41.819088 0.43781835E+03  0.10234924E+05                                10.372148                            6.904783      -0.060422       1.977041                    0.999269      27.417181      76.713694       0.641620       0.408355      -1.077387      -0.050959       0.009430      -0.011458       0.053075      -0.006126       0.000961       0.005467      -0.001706       0.028756      -0.011884       0.000279       0.011604             13.598892      18.745552      -6.075576       3.484198       8.781082       1.297363      13.270043          -0.004502
           76              C       5.863938       7.258513      11.522672      -0.183343      40.631974 0.48808266E+03  0.11881710E+05                                10.429068                            7.501866      -0.225632       1.878792                    0.999381      31.578484      94.182070       0.581894       0.432391      -1.048014      -0.023371      -0.000389       0.021585       0.031817      -0.000701      -0.028024       0.008700      -0.040090      -0.042642      -0.042087       0.011750       0.030337             12.629518      15.381019      -3.717519       4.067160       7.336651       1.383519      15.170882           0.004321
           77              C       7.500331       7.000680      13.404173       0.549394      27.311464 0.27475718E+03  0.58079018E+04                                 8.303242                            5.811190      -0.021981       2.030410                    0.999642      23.154351      64.870819       0.628671       0.460906      -1.028874       0.043627      -0.029055       0.021247       0.056560       0.075990      -0.036391      -0.011964      -0.055485      -0.065256      -0.080010      -0.019706       0.099715             10.517195      14.290982      -4.438008       2.944471       7.224353       0.584491      10.036250           0.011242
           78              C      12.980305       9.151378      13.712193       0.176925      28.753213 0.38518808E+03  0.87843079E+04                                 8.442701                            6.746365      -0.101224       2.002369                    0.999541      25.307766      71.616510       0.606140       0.443096      -1.047990       0.021716       0.007201      -0.009614       0.024817       0.005119      -0.014858       0.008858      -0.011184      -0.011913      -0.021985       0.008541       0.013444              9.722234      13.315303       4.015590      -0.013773       8.939103      -2.197240       6.912295           0.002513
           79              C      15.725745       8.580731      11.798828      -0.240607      41.236455 0.52626987E+03  0.13035051E+05                                10.514717                            7.773328      -0.237271       1.878976                    0.998571      32.037360      95.903999       0.574335       0.430563      -1.050720       0.013115      -0.015705      -0.016356       0.026195      -0.016337       0.005599      -0.007794      -0.002374      -0.106783      -0.036907       0.001454       0.035453             12.492390      12.909289      -4.206996      -1.224261       8.624856       4.327193      15.943027           0.004080
           80              C       4.250955       7.401183       9.618412       0.618166      26.053616 0.24730512E+03  0.50997601E+04                                 8.044992                            5.561818      -0.021785       2.049134                    0.999367      22.090972      61.441387       0.633225       0.469064      -1.022779      -0.027629      -0.036940      -0.058304       0.074345       0.043930      -0.032811      -0.049828      -0.076597      -0.179472      -0.081850      -0.027014       0.108863              9.915541      11.485512      -2.526090       0.879186       5.721724       2.150666      12.539388           0.021911
           81              C      14.040494      10.194794      13.504317      -0.110209      27.953819 0.37233662E+03  0.84951665E+04                                 8.236871                            6.503184      -0.325790       1.920110                    0.995529      27.955811      81.475055       0.630264       0.425939      -1.048961       0.084578      -0.061027       0.029432       0.108370      -0.010386       0.020513      -0.005863       0.059446      -0.065363      -0.028780      -0.019980       0.048760              9.749199      13.089609       0.073087      -1.054235       8.900288       0.199167       7.257699          -0.000022
           82              C       5.441186       8.405264      13.605979      -0.240735      41.792610 0.48599905E+03  0.11773211E+05                                10.496208                            7.376772      -0.031304       1.942425                    0.999493      31.377503      92.194447       0.602169       0.419883      -1.059779       0.010586      -0.016964      -0.006252       0.020950       0.013867       0.000180       0.013904      -0.054471       0.113818      -0.049644       0.005885       0.043759             13.129908      19.028983      -6.561717       0.635403       9.387660       2.352650      10.973081           0.004373
           83              C      11.790751       9.201429      13.056702      -0.207928      31.098860 0.43695003E+03  0.10287177E+05                                 8.546882                            6.958430       0.213747       2.046011                    0.999336      29.529039      84.992545       0.626065       0.415549      -1.064600      -0.006279      -0.007653      -0.009384       0.013640      -0.003229      -0.006762      -0.013643      -0.031173      -0.011630      -0.019737      -0.004426       0.024163              9.507507      11.967155       3.515018       0.952886       8.939378      -1.937463       7.615989           0.000838
           84              C      13.137176       8.127226      14.642321      -0.202038      30.135007 0.43577211E+03  0.10241699E+05                                 8.350803                            6.945963       0.203981       2.037026                    0.999643      29.580285      84.773333       0.627707       0.415180      -1.065961       0.003548      -0.011826      -0.001878       0.012489      -0.011782       0.015461       0.000446       0.009759       0.024134      -0.020288      -0.001760       0.022048              9.120577      10.915542       3.692645      -0.370604       9.399723      -2.543583       7.046466           0.000760
           85              C      10.826399       8.240561      13.305546       0.094257      25.188832 0.32635022E+03  0.71725694E+04                                 7.549611                            6.090277       0.186692       2.073731                    0.999782      26.070713      73.497227       0.653874       0.426208      -1.053472       0.030658      -0.026198       0.026039       0.048003      -0.035947       0.003434       0.021985       0.017368       0.031515      -0.048747       0.011594       0.037153              8.379299       9.871820       2.819463       0.827767       8.347770      -2.026353       6.918308           0.004115
           86              C      12.139585       7.211134      14.797090       0.090593      25.108386 0.32330668E+03  0.70816828E+04                                 7.506484                            6.044541       0.208629       2.081291                    0.999813      25.969896      72.841361       0.659844       0.423783      -1.056074      -0.031819       0.011498      -0.040438       0.052725      -0.031378       0.003603       0.006083      -0.017763       0.090562      -0.048251       0.016999       0.031252              8.292066       9.320256       2.986236       0.441517       9.008462      -2.307203       6.547482           0.004120
           87              C      12.704655      14.337144      11.747239      -0.014276      40.885273 0.43717389E+03  0.10210128E+05                                10.169309                            6.874859      -0.001490       1.995386                    0.999321      27.403041      76.491485       0.646881       0.405420      -1.079963      -0.007572      -0.003347      -0.058326       0.058910      -0.004221       0.005650      -0.003757      -0.006365      -0.036570      -0.014295       0.001475       0.012820             12.898293       6.507551      -2.134466       3.499401      14.744261       1.706596      17.443067          -0.000581
           88              C       9.309432       3.355792       9.653311       0.266668      33.503201 0.33969402E+03  0.74961553E+04                                 9.163033                            6.222805       0.086763       2.056476                    0.999491      24.511671      67.905794       0.649291       0.427480      -1.058987      -0.026388       0.031705      -0.018730       0.045303      -0.024049       0.021346      -0.001170      -0.048915      -0.003246      -0.042912       0.005539       0.037372             11.753040       6.608102      -3.913046       3.033706      17.399802      -2.008501      11.251216          -0.000539
           89              C      12.552777      12.769431       9.935536      -0.003283      41.819394 0.43781697E+03  0.10234912E+05                                10.372326                            6.904846      -0.060485       1.977025                    0.999269      27.417082      76.714199       0.641605       0.408363      -1.077378       0.000707       0.051823       0.011455       0.053079      -0.005975       0.005545      -0.000132      -0.003078       0.028747      -0.011862       0.000261       0.011601             13.599226       6.835563      -3.706860       1.952098      20.691833       3.164393      13.270281          -0.004501
           90              C      12.956035      13.078961      11.237413      -0.183351      40.632751 0.48809076E+03  0.11881979E+05                                10.429264                            7.501968      -0.225657       1.878782                    0.999381      31.578804      94.183875       0.581885       0.432395      -1.048009       0.004956       0.022853      -0.021597       0.031832      -0.008318       0.003065      -0.029184       0.036493      -0.042665      -0.042088       0.011752       0.030336             12.629802       6.220363      -1.895563       2.150353      16.497860       3.719291      15.171184           0.004324
           91              C      12.889701      11.423709       9.355912       0.549384      27.311756 0.27475823E+03  0.58079593E+04                                 8.303439                            5.811284      -0.022077       2.030381                    0.999642      23.154618      64.872850       0.628649       0.460919      -1.028862       0.020004      -0.048457      -0.021252       0.056567       0.059584      -0.018845      -0.033340       0.109378      -0.065316      -0.079972      -0.019736       0.099708             10.517515       5.795202      -2.748347       1.147630      15.720869       2.774066      10.036473           0.011250
           92              C       9.711333       6.468550       9.047892       0.176912      28.753679 0.38519458E+03  0.87844930E+04                                 8.442767                            6.746399      -0.101217       2.002365                    0.999541      25.308078      71.617530       0.606142       0.443093      -1.047992      -0.011303      -0.019890       0.009606       0.024812       0.002596       0.005785      -0.016299       0.014252      -0.011947      -0.021988       0.008554       0.013434              9.722327      10.642285       4.547305      -2.157737      11.612361       0.415121       6.912334           0.002515
           93              C       9.735461       3.664535      10.961257      -0.240621      41.237421 0.52628310E+03  0.13035460E+05                                10.514832                            7.773392      -0.237283       1.878961                    0.998571      32.038042      95.906332       0.574336       0.430559      -1.050722       0.012870      -0.015927       0.016336       0.026194      -0.015559      -0.006540       0.007014      -0.010333      -0.106811      -0.036914       0.001443       0.035471             12.492545       7.178163      -3.067169       4.005273      14.356349      -2.044882      15.943123           0.004071
           94              C      13.130753      14.688788      13.141673       0.618189      26.053353 0.24730246E+03  0.50996889E+04                                 8.044934                            5.561785      -0.021834       2.049118                    0.999367      22.090801      61.440707       0.633227       0.469063      -1.022780       0.041640       0.019914       0.058306       0.074364       0.025939      -0.055277      -0.022469       0.104370      -0.179529      -0.081871      -0.027000       0.108871              9.915466       4.974413      -1.231055       2.280849      12.232640       0.442788      12.539344           0.021896
           95              C       8.481151       5.632269       9.255768      -0.110207      27.954018 0.37233905E+03  0.84952416E+04                                 8.236930                            6.503218      -0.325791       1.920106                    0.995530      27.955980      81.475831       0.630260       0.425941      -1.048959       0.043357      -0.094855      -0.029434       0.108368       0.001771      -0.001751       0.021267      -0.062883      -0.065336      -0.028775      -0.019989       0.048764              9.749294       9.087778       0.869070      -0.010305      12.902385      -1.072872       7.257721          -0.000021
           96              C      11.913781      13.717290       9.154106      -0.240727      41.792650 0.48599683E+03  0.11773167E+05                                10.496315                            7.376815      -0.031307       1.942430                    0.999493      31.377292      92.194451       0.602158       0.419890      -1.059773       0.014586      -0.013687       0.006240       0.020953       0.002401       0.013663      -0.002541       0.060957       0.113775      -0.049647       0.005904       0.043743             13.130107       7.243796      -4.217822       2.431410      21.173386       0.164276      10.973139           0.004374
           97              C       9.894292       7.645015       9.703383      -0.207955      31.100064 0.43696985E+03  0.10287761E+05                                 8.547061                            6.958556       0.213795       2.046009                    0.999337      29.529941      84.995647       0.626064       0.415545      -1.064602       0.008724       0.004671       0.009367       0.013626      -0.008948      -0.014713      -0.003962       0.026335      -0.011643      -0.019737      -0.004441       0.024177              9.507722      10.399847       3.826911      -1.714390      10.507201       1.312558       7.616117           0.000840
           98              C      10.685210       6.114909       8.117764      -0.202048      30.135542 0.43578101E+03  0.10241978E+05                                 8.350936                            6.946049       0.203987       2.037023                    0.999643      29.580718      84.775340       0.627700       0.415182      -1.065958       0.010906      -0.005785       0.001878       0.012487      -0.009019       0.003451       0.015081      -0.018038       0.024120      -0.020288      -0.001764       0.022052              9.120739      10.870589       3.701723      -2.567061       9.445075       0.132706       7.046555           0.000769
           99              C      11.024818       8.403403       9.454539       0.094237      25.189383 0.32635780E+03  0.71727787E+04                                 7.549712                            6.090338       0.186704       2.073728                    0.999782      26.071089      73.498534       0.653872       0.426207      -1.053473       0.019712      -0.035169      -0.026045       0.047998      -0.029876       0.022236      -0.000922      -0.043547       0.031483      -0.048734       0.011588       0.037146              8.379429       9.484800       2.896555      -1.825986       8.735116       1.207166       6.918372           0.004118
          100              C      11.778304       6.914633       7.962995       0.090585      25.108620 0.32330944E+03  0.70817699E+04                                 7.506576                            6.044586       0.208611       2.081287                    0.999813      25.970001      72.842182       0.659837       0.423785      -1.056071      -0.005064       0.033449       0.040435       0.052720      -0.032380       0.006670       0.002341      -0.007588       0.090531      -0.048236       0.016993       0.031243              8.292190      10.163174       2.818689      -2.176804       8.165845       0.883125       6.547551           0.004131
          101              N       3.513179       5.707064       1.294290      -0.355206      38.005057 0.44068464E+03  0.10300538E+05                                 9.674737                            6.867454      -0.191982       1.972657                    0.998514      27.953577      77.759288       0.652949       0.401324      -1.083988       0.089367      -0.005961       0.082789       0.121967      -0.084709       0.050596       0.060031       0.153298      -0.013536      -0.151210       0.029984       0.121226             12.280360      17.853585      -5.035441      -2.179081       9.294467       3.817287       9.693029          -0.000367
          102              N       7.899366       8.262948       1.043929      -0.230030      33.102940 0.50402732E+03  0.12076270E+05                                 8.598892                            7.292508      -0.066109       2.017285                    0.996605      27.439274      75.081788       0.646095       0.395668      -1.097489      -0.127179      -0.104035       0.030526       0.167122      -0.075082       0.029124       0.001610      -0.002570       0.126785      -0.099661       0.030335       0.069325              9.383625       9.860797       2.122980       1.441143      10.181463      -2.379725       8.108616           0.037343
          103              N      10.243027      11.230217       6.292405      -0.355196      38.004599 0.44067896E+03  0.10300373E+05                                 9.674683                            6.867427      -0.192027       1.972648                    0.998513      27.953315      77.758471       0.652948       0.401326      -1.083987      -0.011580      -0.088819      -0.082784       0.121968      -0.048936       0.068739       0.037905      -0.206447      -0.013549      -0.151198       0.029978       0.121220             12.280290       7.693353      -3.014610       3.318881      19.454529      -2.881849       9.692986          -0.000369
          104              N       6.880625       7.426872       6.542766      -0.230023      33.102768 0.50402347E+03  0.12076157E+05                                 8.598869                            7.292481      -0.066128       2.017282                    0.996605      27.439175      75.081509       0.646096       0.395668      -1.097489       0.126845       0.104443      -0.030522       0.167122      -0.069863       0.007257       0.028253      -0.055081       0.126775      -0.099662       0.030332       0.069330              9.383608      10.981598       1.900024      -2.052885       9.060632       1.877697       8.108595           0.037342
          105              N      15.359204       9.781404      13.879100      -0.355191      38.004254 0.44067538E+03  0.10300270E+05                                 9.674641                            6.867413      -0.192036       1.972650                    0.998513      27.953132      77.757922       0.652946       0.401327      -1.083985      -0.089363       0.005982      -0.082790       0.121967      -0.084710       0.050584       0.060021       0.153297      -0.013556      -0.151197       0.029971       0.121226             12.280191      17.853189      -5.035278      -2.179019       9.294365       3.817298       9.693019          -0.000364
          106              N      10.973017       7.225520      14.129461      -0.230075      33.105164 0.50407050E+03  0.12077563E+05                                 8.599257                            7.292810      -0.066105       2.017264                    0.996606      27.440502      75.085947       0.646083       0.395667      -1.097490       0.127194       0.104053      -0.030516       0.167142      -0.075085       0.029122       0.001607      -0.002584       0.126784      -0.099664       0.030336       0.069327              9.384035       9.861144       2.123142       1.441140      10.182018      -2.379848       8.108942           0.037361
          107              N       8.629356       4.258251       8.880985      -0.355190      38.004474 0.44067726E+03  0.10300328E+05                                 9.674695                            6.867436      -0.192063       1.972641                    0.998513      27.953182      77.758195       0.652944       0.401328      -1.083984       0.011575       0.088819       0.082782       0.121966      -0.048937       0.068735       0.037901      -0.206448      -0.013554      -0.151195       0.029974       0.121221             12.280302       7.693381      -3.014604       3.318927      19.454476      -2.881880       9.693050          -0.000368
          108              N      11.991758       8.061596       8.630624      -0.230030      33.103258 0.50403321E+03  0.12076453E+05                                 8.598963                            7.292560      -0.066153       2.017269                    0.996605      27.439436      75.082497       0.646091       0.395669      -1.097488      -0.126852      -0.104441       0.030511       0.167123      -0.069866       0.007255       0.028253      -0.055076       0.126770      -0.099662       0.030331       0.069331              9.383713      10.981771       1.900049      -2.052934       9.060686       1.877688       8.108682           0.037350
          109              O      10.647753       9.229316       2.485401      -0.553929      35.836389 0.52036528E+03  0.12404790E+05                                 8.654213                            7.052902       0.504282       2.221874                    0.995005      27.373324      71.597637       0.716748       0.358475      -1.139671       0.018543      -0.018360       0.005079       0.026584      -0.011257      -0.043341       0.016011      -0.002736      -0.101915      -0.060003       0.009298       0.050705             10.008564      11.287404      -4.348714      -1.362488       9.123119       2.255186       9.615169           0.030411
          110              O      11.085914       8.258798       0.546242      -0.567227      33.819054 0.49665016E+03  0.11703205E+05                                 8.286015                            6.858837       0.507047       2.215421                    0.995456      27.566777      71.707797       0.731763       0.355207      -1.142185       0.012520      -0.012736       0.009159       0.020071       0.038341       0.037325       0.005846      -0.034601       0.147154      -0.073463       0.005850       0.067612              9.443157       8.921497      -0.799820       3.187434       6.929607       1.879584      12.478366           0.034819
          111              O      13.788064       8.725672       6.249919      -0.551991      39.377495 0.51790227E+03  0.12340766E+05                                 9.230402                            7.036252       0.202291       2.126427                    0.994669      27.317788      71.613632       0.717044       0.358481      -1.138805       0.011127      -0.002125      -0.027278       0.029536      -0.005558      -0.051346      -0.007353      -0.046411      -0.027726      -0.066344       0.028396       0.037948             11.169149      11.365421      -3.305386      -4.657400       7.677662       4.024109      14.464364           0.040188
          112              O       3.901352       7.747190       5.938865      -0.588781      41.195575 0.55027320E+03  0.13327311E+05                                 9.466796                            7.251487       0.241667       2.116220                    0.997122      28.245730      74.925454       0.705724       0.358350      -1.137632      -0.013736       0.031478      -0.036885       0.050399       0.002114       0.010304      -0.052597       0.006239      -0.180057      -0.085670       0.033670       0.052000             11.290774      18.020534      -4.067431       4.276372       7.002453      -1.051281       8.849334           0.050412
          113              O       5.396689       4.919795       5.101294      -0.553944      35.837595 0.52038586E+03  0.12405421E+05                                 8.654462                            7.053083       0.504286       2.221872                    0.995005      27.373588      71.599060       0.716731       0.358479      -1.139666       0.014383      -0.021758      -0.005064       0.026569      -0.010925       0.007252      -0.045636      -0.006086      -0.101930      -0.060010       0.009300       0.050711             10.008879       7.541674      -3.603816       1.946144      12.869500      -1.776268       9.615463           0.030416
          114              O       6.263090       4.300731       7.040453      -0.567230      33.820362 0.49667245E+03  0.11703884E+05                                 8.286310                            6.859058       0.507031       2.215416                    0.995456      27.566936      71.709124       0.731739       0.355214      -1.142177       0.010042      -0.014750      -0.009156       0.020055       0.028806       0.013017       0.035472       0.061312       0.147159      -0.073468       0.005849       0.067618              9.443515       6.699611      -0.357899       2.465366       9.152132       2.759655      12.478804           0.034828
          115              O       5.278072       1.741565       1.336776      -0.552015      39.377508 0.51790538E+03  0.12340833E+05                                 9.230318                            7.036207       0.202242       2.126395                    0.994669      27.318291      71.614450       0.717057       0.358474      -1.138813      -0.000076      -0.011311       0.027326       0.029574      -0.014007      -0.017232      -0.048917       0.038630      -0.027725      -0.066336       0.028391       0.037945             11.169023       6.553104      -2.348212       3.038225      12.489691      -5.352809      14.464274           0.040188
          116              O       8.166372      11.247471       1.647830      -0.588768      41.194222 0.55025338E+03  0.13326690E+05                                 9.466522                            7.251305       0.241640       2.116210                    0.997122      28.245534      74.924158       0.705741       0.358345      -1.137638      -0.028180       0.019583       0.036909       0.050397       0.003147      -0.049598       0.020371      -0.004138      -0.180076      -0.085691       0.033670       0.052021             11.290411       5.865164      -1.649757      -0.196891      19.156984       4.399186       8.849085           0.050398
          117              O       8.224630       6.259152      12.687989      -0.553937      35.836294 0.52036542E+03  0.12404783E+05                                 8.654173                            7.052892       0.504208       2.221843                    0.995005      27.373560      71.598010       0.716751       0.358474      -1.139673      -0.018568       0.018375      -0.005130       0.026622      -0.011246      -0.043341       0.016007      -0.002751      -0.101892      -0.060001       0.009309       0.050692             10.008494      11.287316      -4.348658      -1.362435       9.123059       2.255143       9.615106           0.030427
          118              O       7.786469       7.229670      14.627148      -0.567202      33.815241 0.49658395E+03  0.11701206E+05                                 8.285245                            6.858260       0.507023       2.215420                    0.995456      27.565913      71.703224       0.731816       0.355195      -1.142199      -0.012552       0.012791      -0.009142       0.020118       0.038348       0.037308       0.005841      -0.034615       0.147149      -0.073465       0.005867       0.067598              9.442208       8.920479      -0.799646       3.187004       6.928966       1.879436      12.477178           0.034824
          119              O       5.084319       6.762796       8.923471      -0.551967      39.377160 0.51789639E+03  0.12340605E+05                                 9.230411                            7.036260       0.202267       2.126429                    0.994668      27.317407      71.612841       0.717035       0.358486      -1.138800      -0.011130       0.002119       0.027251       0.029513      -0.005559      -0.051352      -0.007350      -0.046413      -0.027740      -0.066351       0.028400       0.037952             11.169163      11.365461      -3.305403      -4.657420       7.677687       4.024116      14.464340           0.040176
          120              O      14.971031       7.741278       9.234525      -0.588785      41.196122 0.55028266E+03  0.13327601E+05                                 9.466898                            7.251566       0.241659       2.116216                    0.997122      28.245892      74.926121       0.705718       0.358351      -1.137631       0.013747      -0.031494       0.036871       0.050401       0.002118       0.010309      -0.052594       0.006230      -0.180045      -0.085665       0.033665       0.052000             11.290890      18.020729      -4.067492       4.276383       7.002529      -1.051282       8.849413           0.050416
          121              O      13.475694      10.568673      10.072096      -0.553951      35.837837 0.52039123E+03  0.12405578E+05                                 8.654488                            7.053114       0.504294       2.221869                    0.995006      27.373790      71.599618       0.716731       0.358478      -1.139667      -0.014382       0.021769       0.005070       0.026579      -0.010923       0.007252      -0.045634      -0.006076      -0.101931      -0.060010       0.009305       0.050705             10.008898       7.541683      -3.603807       1.946120      12.869542      -1.776219       9.615470           0.030423
          122              O      12.609293      11.187737       8.132937      -0.567208      33.818209 0.49663482E+03  0.11702753E+05                                 8.285891                            6.858741       0.507030       2.215424                    0.995456      27.566337      71.706353       0.731766       0.355208      -1.142184      -0.010054       0.014758       0.009146       0.020063       0.028810       0.013013       0.035466       0.061321       0.147164      -0.073472       0.005857       0.067614              9.443002       6.699283      -0.357845       2.465231       9.151561       2.759463      12.478163           0.034828
          123              O      13.594311      13.746903      13.836614      -0.551939      39.375335 0.51786895E+03  0.12339775E+05                                 9.230108                            7.036055       0.202204       2.126420                    0.994667      27.316834      71.610584       0.717049       0.358484      -1.138803       0.000105       0.011308      -0.027265       0.029517      -0.014009      -0.017234      -0.048933       0.038627      -0.027765      -0.066354       0.028399       0.037956             11.168766       6.553002      -2.348173       3.038166      12.489432      -5.352711      14.463863           0.040168
          124              O      10.706011       4.240997      13.525560      -0.588811      41.196702 0.55029399E+03  0.13327922E+05                                 9.466929                            7.251594       0.241685       2.116209                    0.997123      28.246435      74.927287       0.705724       0.358347      -1.137636       0.028240      -0.019631      -0.036905       0.050447       0.003143      -0.049590       0.020373      -0.004106      -0.180029      -0.085672       0.033648       0.052024             11.290925       5.865386      -1.649867      -0.196896      19.157871       4.399412       8.849518           0.050431

******************************************************
Auxiliary information for the entire system
The total spin magnetic moment of the unit cell is   19.998952
The total net atomic charge of the unit cell is   0.000003
Accuracy of reproducing the electrostatic potential in the unit cell:
  The inner radius (bohr) =    5.0000
  The outer radius (bohr) =   12.0000
  Valid grid points have density less than (e/(bohr^3)) =    0.0001
  The number of valid grid points were=       145197
  The rms potential error without charges in kcal/mol is=      4.33712
  The rms potential error with partial charges in kcal/mol is=      0.94922
  The RRMSE value at monopole order=      0.21886
  The rms potential error with partial charges and cloud penetration in kcal/mol is=      0.94239
  The RRMSE value at monopole order with cloud penetration is=      0.21728
  The rms potential error with partial charges and atomic dipoles in kcal/mol is=      0.36402
  The RRMSE value at dipole order=      0.08393
  The rms potential error with partial charges, atomic dipoles and cloud penetration in kcal/mol is=      0.35637
  The RRMSE value at dipole order with cloud penetration=      0.08217

******************************************************
The electron densities and ab initio electrostatic potential were computed in VASP using the PBE functional and
projector augmented wave method. See the main text of the journal article for a description of computational details.
The atomic charges, dipoles, and quadrupoles were computed with the DDEC6 method as described in
(a) T. A. Manz and N. Gabaldon Limas, RSC Adv. 6 (2016) 47771-47801 DOI: 10.1039/c6ra04656h
(b) N. Gabaldon Limas and T. A. Manz, RSC Adv. 8 (2018) 2678-2707 DOI: 10.1039/c7ra11829e.
For each atom in the material, the electron cloud parameters were fit to the spherically averaged atom-in-material
electron density using radial positions for which this density was between 10^-4 and 10^-2 electrons per cubic bohr.
The polarizabilities, dispersion coefficients, and quantum Drude oscillator (QDO) parameters were fit using the MCLF method.
The magnetic structure of the system was optimized in VASP from the default ferromagnetic initial guess using spin polarization.
The atomic spin moments (ASMs) were computed on this optimized magnetic structure using the DDEC6 partition as inputs
to the method of T. A. Manz and D. S. Sholl, J. Chem. Theory Comput. 7 (2011) 4146-4164 DOI: 10.1021/ct200539n.
The RMSE and RRMSE were computed using a uniform grid with Ewald summation.
