# Supplementary material for: A collection of forcefield precursors for metal–organic frameworks
Source: RSC Adv. 2019 Nov 13;9(63):36492–507. doi: 10.1039/c9ra07327b (PMC9075174; doi:10.1039/c9ra07327b)
Supplement: RA-009-C9RA07327B-s4760 [file RA-009-C9RA07327B-s4760.xyz]

  248
jmolscript: load "" {1 1 1} spacegroup "x,y,z" unitcell [{     14.918000     0.000000     0.000000 }, {      0.000000    15.596000     0.000000 }, {     -4.423238     0.000000    15.835856 }]
Mn    -0.471351    14.529234    15.248504     0.944667
Mn     3.912153    10.074080     0.728291     0.929709
Mn     1.295494     6.731234     8.505280     0.944665
Mn     1.335228     2.276080     7.189637     0.929680
Mn    10.966113     1.066766     0.587352     0.944661
Mn     6.582609     5.521920    15.107565     0.929679
Mn     9.199268     8.864766     7.330576     0.944675
Mn     9.159534    13.319920     8.646219     0.929701
H      3.084924    15.057938     3.723010     0.117368
H      2.090006    14.117499     9.373243     0.293837
H      0.526423     9.538514    12.263287     0.115354
H      1.655786    10.636472     6.804667     0.281075
H      2.789113     9.292097     4.814100     0.118985
H      2.327386     8.658899     6.168066     0.127873
H      0.618013    13.543566    12.351968     0.130500
H      1.813224    13.038256     6.956692     0.121489
H      0.472284    15.299676    11.089850     0.106818
H      0.689928     0.244857     9.637702     0.128036
H      3.228233    11.046647     3.797438     0.125259
H      4.523605     7.365991     5.531465     0.130757
H      1.626687    11.555076     8.975763     0.122357
H     -0.632740    14.041079     7.905259     0.132167
H     12.165895    13.490540     7.417515     0.088429
H     -1.819655    15.103166    11.561758     0.131479
H      6.777922    10.736286     7.586959     0.086747
H     10.986342    14.490244    10.999586     0.087692
H      6.667526     7.107097     6.182318     0.088853
H      4.581320    11.024812     7.065959     0.127346
H      2.162457     7.259938     4.194918     0.117368
H     -1.265863     6.319499    14.380541     0.293836
H      0.297720     1.740514    11.490497     0.115354
H      3.591595     2.838472     1.113261     0.281075
H      2.458268     1.494097     3.103828     0.118985
H      2.919995     0.860899     1.749862     0.127873
H      0.206130     5.745566    11.401816     0.130500
H      3.434157     5.240256     0.961236     0.121489
H      0.351859     7.501676    12.663934     0.106818
H      0.134215     8.042857    14.116082     0.128037
H      2.019148     3.248647     4.120490     0.125258
H      0.723776    15.163991     2.386463     0.130757
H     -0.802544     3.757076    14.778021     0.122357
H      5.880121     6.243079     0.012669     0.132167
H      7.999486     5.692540     0.500413     0.088428
H      2.643798     7.305166    12.192026     0.131479
H     13.387459     2.938286     0.330969     0.086747
H      4.755801     6.692244    12.754198     0.087691
H     13.497855    14.905097     1.735610     0.088853
H      0.666061     3.226812     0.851969     0.127345
H      7.409838     0.538062    12.112846     0.117368
H      8.404756     1.478501     6.462613     0.293836
H      9.968339     6.057486     3.572569     0.115354
H      8.838976     4.959528     9.031189     0.281075
H      7.705649     6.303903    11.021756     0.118985
H      8.167376     6.937101     9.667790     0.127872
H      9.876749     2.052434     3.483888     0.130499
H      8.681538     2.557744     8.879164     0.121489
H     10.022478     0.296324     4.746006     0.106818
H      9.804834    15.351143     6.198154     0.128037
H      7.266529     4.549353    12.038418     0.125259
H      5.971157     8.230009    10.304391     0.130757
H      8.868075     4.040924     6.860093     0.122357
H     11.127502     1.554921     7.930597     0.132167
H     -1.671133     2.105460     8.418341     0.088428
H     12.314417     0.492834     4.274098     0.131480
H      3.716840     4.859714     8.248897     0.086747
H     -0.491580     1.105756     4.836270     0.087692
H      3.827236     8.488903     9.653538     0.088853
H      5.913442     4.571188     8.769897     0.127346
H      8.332305     8.336062    11.640938     0.117368
H     11.760625     9.276501     1.455315     0.293837
H     10.197042    13.855486     4.345359     0.115354
H      6.903167    12.757528    14.722595     0.281074
H      8.036494    14.101903    12.732028     0.118985
H      7.574767    14.735101    14.085994     0.127872
H     10.288632     9.850434     4.434040     0.130499
H      7.060605    10.355744    14.874620     0.121489
H     10.142903     8.094324     3.171922     0.106819
H     10.360547     7.553143     1.719774     0.128037
H      8.475614    12.347353    11.715366     0.125260
H      9.770986     0.432009    13.449393     0.130757
H     11.297306    11.838924     1.057835     0.122357
H      9.037879     9.352921    -0.012669     0.132167
H      2.495276     9.903460    15.335443     0.088429
H      7.850964     8.290834     3.643830     0.131480
H     -2.892697    12.657714    15.504887     0.086746
H      5.738961     8.903756     3.081658     0.087692
H     -3.003093     0.690903    14.100246     0.088853
H      9.828701    12.369188    14.983887     0.127345
C      3.199774    13.046054     3.536147    -0.016734
C      2.375317    14.256304     5.457036    -0.004087
C      3.720193    13.010183     2.110920     0.628044
C      2.024446    15.547652     6.136394     0.567880
C      1.090335    10.361982    10.500756    -0.004213
C      2.916597    14.254744     4.160079    -0.185093
C      1.194027     9.064395     9.734301     0.557915
C      0.687621    10.349506    11.835719    -0.167670
C      2.834508     9.388792     5.778504    -0.110914
C      0.527587    11.534802    12.526162    -0.018073
C      1.213869    12.785601    10.549847     0.259516
C      0.760155    12.748170    11.891144    -0.224156
C      2.165291    13.038256     6.096805    -0.238999
C      0.443239    15.056378    10.152367    -0.116759
C      2.999409    11.848281     4.210754    -0.234187
C      2.465095    11.824887     5.493458     0.264581
C      4.958685     8.067811     5.960616    -0.195349
C      0.037611    11.537921    13.954556     0.631593
C      4.278045     9.253107     6.207656     0.183436
C      1.353182    11.556636     9.864155    -0.233042
C     -0.965448    14.668038     9.796061     0.179185
C     -1.293125    14.153370     8.549779    -0.192425
C     12.343694    13.813377     8.271068     0.085198
C     -1.989996    14.775650    10.708206    -0.200101
C      6.320682    10.037586     7.178394     0.094061
C     11.655401    14.402906    10.361401     0.084480
C      6.252885     7.924328     6.342260     0.085234
C      4.995475    10.221618     6.849008    -0.203167
C      2.047607     5.248054     4.381781    -0.016734
C      2.872064     6.458304     2.460892    -0.004088
C      1.527188     5.212183     5.807008     0.628044
C      3.222935     7.749652     1.781534     0.567879
C     -0.266192     2.563982    13.253028    -0.004213
C      2.330784     6.456744     3.757849    -0.185092
C     -0.369884     1.266395    14.019483     0.557915
C      0.136522     2.551506    11.918065    -0.167670
C      2.412873     1.590792     2.139424    -0.110915
C      0.296556     3.736802    11.227622    -0.018073
C     -0.389726     4.987601    13.203937     0.259516
C      0.063988     4.950170    11.862640    -0.224156
C      3.082090     5.240256     1.821123    -0.238999
C      0.380904     7.258378    13.601417    -0.116760
C      2.247972     4.050281     3.707174    -0.234188
C      2.782286     4.026887     2.424470     0.264581
C      0.288696     0.269811     1.957312    -0.195349
C      0.786532     3.739921     9.799228     0.631593
C      0.969336     1.455107     1.710272     0.183436
C     -0.529039     3.758636    13.889629    -0.233043
C      1.789591     6.870038    13.957723     0.179185
C      2.117268     6.355370    15.204005    -0.192424
C      3.398449     6.015377    15.482716     0.085200
C      2.814139     6.977650    13.045578    -0.200101
C     13.844699     2.239586     0.739534     0.094061
C      4.086742     6.604906    13.392383     0.084480
C     13.912496     0.126328     1.575668     0.085234
C      0.251906     2.423618     1.068920    -0.203167
C      7.294988     2.549946    12.299709    -0.016734
C      8.119445     1.339696    10.378820    -0.004089
C      6.774569     2.585817    13.724936     0.628043
C      8.470316     0.048348     9.699462     0.567881
C      9.404427     5.234018     5.335100    -0.004213
C      7.578165     1.341256    11.675777    -0.185093
C      9.300735     6.531605     6.101555     0.557915
C      9.807141     5.246494     4.000137    -0.167670
C      7.660254     6.207208    10.057352    -0.110914
C      9.967175     4.061198     3.309694    -0.018073
C      9.280893     2.810399     5.286009     0.259516
C      9.734607     2.847830     3.944712    -0.224156
C      8.329471     2.557744     9.739051    -0.238999
C     10.051523     0.539622     5.683489    -0.116760
C      7.495353     3.747719    11.625102    -0.234188
C      8.029667     3.771113    10.342398     0.264580
C      5.536077     7.528189     9.875240    -0.195350
C     10.457151     4.058079     1.881300     0.631593
C      6.216717     6.342893     9.628200     0.183436
C      9.141580     4.039364     5.971701    -0.233043
C     11.460210     0.927962     6.039795     0.179185
C     11.787887     1.442630     7.286077    -0.192424
C     -1.848932     1.782623     7.564788     0.085199
C     12.484758     0.820350     5.127650    -0.200101
C      4.174080     5.558414     8.657462     0.094061
C     -1.160639     1.193094     5.474455     0.084480
C      4.241877     7.671672     9.493596     0.085234
C      5.499287     5.374382     8.986848    -0.203167
C      8.447155    10.347946    11.454075    -0.016735
C      7.622698     9.137696    13.374964    -0.004087
C      8.967574    10.383817    10.028848     0.628043
C      7.271827     7.846348    14.054322     0.567879
C     10.760954    13.032018     2.582828    -0.004213
C      8.163978     9.139256    12.078007    -0.185093
C     10.864646    14.329605     1.816373     0.557915
C     10.358240    13.044494     3.917791    -0.167669
C      8.081889    14.005208    13.696432    -0.110915
C     10.198206    11.859198     4.608234    -0.018074
C     10.884488    10.608399     2.631919     0.259517
C     10.430774    10.645830     3.973216    -0.224156
C      7.412672    10.355744    14.014733    -0.238999
C     10.113858     8.337622     2.234439    -0.116761
C      8.246790    11.545719    12.128682    -0.234187
C      7.712476    11.569113    13.411386     0.264580
C     10.206066    15.326189    13.878544    -0.195350
C      9.708230    11.856079     6.036628     0.631593
C      9.525426    14.140893    14.125584     0.183437
C     11.023801    11.837364     1.946227    -0.233042
C      8.705171     8.725962     1.878133     0.179184
C      8.377494     9.240630     0.631851    -0.192425
C      7.096313     9.580623     0.353140     0.085200
C      7.680623     8.618350     2.790278    -0.200102
C     -3.349937    13.356414    15.096322     0.094062
C      6.408020     8.991094     2.443473     0.084481
C     -3.417734    15.469672    14.260188     0.085233
C     10.242856    13.172382    14.766936    -0.203166
N     11.306284    13.905394     9.127787    -0.242841
N      1.444616    13.989612     9.905328    -0.407410
N      2.203792    10.636472     6.145896    -0.377828
N      6.977619     8.895958     6.936105    -0.250941
N      4.435859     6.107394    14.625997    -0.242840
N     -0.620473     6.191612    13.848456    -0.407408
N      3.043589     2.838472     1.772032    -0.377827
N     13.187762     1.097958     0.981823    -0.250937
N     -0.811522     1.690606     6.708069    -0.242840
N      9.050146     1.606388     5.930528    -0.407408
N      8.290970     4.959528     9.689960    -0.377828
N      3.517143     6.700042     8.899751    -0.250938
N      6.058903     9.488606     1.209859    -0.242845
N     11.115235     9.404388     1.987400    -0.407410
N      7.451173    12.757528    14.063824    -0.377826
N     -2.693000    14.498042    14.854033    -0.250939
O      2.007944     1.015300     5.474455    -0.561603
O      1.018979     7.969556    10.350315    -0.562044
O      1.443564     9.084670     8.499104    -0.563500
O      0.033904    10.441522    14.549984    -0.551796
O      1.741759    15.539854     7.362089    -0.570618
O      3.728991    14.111261     1.475902    -0.570209
O      4.111518    11.924702     1.665932    -0.572498
O     -0.371121    12.598449    14.413796    -0.581648
O      3.239437     8.813300     2.443473    -0.561609
O     -0.194836     0.171556    13.403469    -0.562046
O     -0.619421     1.286670    15.254680    -0.563500
O      0.790239     2.643522     9.203800    -0.551791
O      3.505622     7.741854     0.555839    -0.570623
O      1.518390     6.313261     6.442026    -0.570207
O      1.135863     4.126702     6.251996    -0.572492
O      1.195264     4.800449     9.339988    -0.581646
O      8.486818    14.580700    10.361401    -0.561606
O      9.475783     7.626444     5.485541    -0.562048
O      9.051198     6.511330     7.336752    -0.563503
O     10.460858     5.154478     1.285872    -0.551790
O      8.753003     0.056146     8.473767    -0.570623
O      6.765771     1.484739    14.359954    -0.570205
O      6.383244     3.671298    14.169924    -0.572492
O     10.865883     2.997551     1.422060    -0.581645
O      7.255325     6.782700    13.392383    -0.561603
O     10.689598    15.424444     2.432387    -0.562044
O     11.114183    14.309330     0.581176    -0.563500
O      9.704523    12.952478     6.632056    -0.551795
O      6.989140     7.854146    15.280017    -0.570616
O      8.976372     9.282739     9.393830    -0.570210
O      9.358899    11.469298     9.583860    -0.572498
O      9.299498    10.795551     6.495868    -0.581648

The following XYZ coordinates are in angstroms. Other properties are in atomic units.
The sperically averaged electron density of each atom fit to a function of the form exp(a - br)
eigen_1, eigen_2 and eigen_3 are the three eigenvalues of traceless quadrupole moment tensor
  atom number  atomic symbol              X              Y              Z     net charge C6 coefficient C8 coefficient C10 coefficient fluctuating dipole atomic polarizability isotropic forcefield polarizability              a              b squared Pearson coefficient          <r^3>          <r^4>         wp_QDO          m_QDO          q_QDO       dipole_x       dipole_y       dipole_z         dipole            Qxy            Qxz            Qyz     Q(x^2-y^2)  Q(3z^2 - R^2)        eigen_1        eigen_2        eigen_3 static polarizability      alpha(xx)      alpha(xy)      alpha(xz)      alpha(yy)      alpha(yz)      alpha(zz) atomic spin moment
            1             Mn      -0.471351      14.529234      15.248504       0.944667     164.332119 0.39825622E+04  0.15237799E+06                                23.352919                           19.867317       0.263448       1.852104                    0.999941      56.104410     165.472576       0.430724       0.371661      -1.170422       0.075655      -0.027660       0.018211       0.082586       0.017838      -0.012618       0.048207      -0.004551       0.012646      -0.055254       0.004604       0.050650             26.430765      19.732954      -2.385817      -0.433436      32.322242      -5.071395      27.237098           4.760739
            2             Mn       3.912153      10.074080       0.728291       0.929709     166.395162 0.40359439E+04  0.15485728E+06                                23.520835                           19.957128       0.284187       1.853806                    0.999966      56.513261     166.639587       0.431357       0.370069      -1.172270      -0.040741       0.034812      -0.005273       0.053847       0.014880      -0.005094       0.040173       0.022878       0.086921      -0.052063       0.001766       0.050297             26.878467      19.584555      -3.056251      -0.909559      35.683022      -5.397993      25.367823           4.763224
            3             Mn       1.295494       6.731234       8.505280       0.944665     164.332474 0.39825733E+04  0.15237852E+06                                23.352958                           19.867349       0.263444       1.852103                    0.999941      56.104461     165.472818       0.430724       0.371661      -1.170422      -0.075657      -0.027659      -0.018211       0.082587      -0.017837      -0.012618      -0.048208      -0.004549       0.012644      -0.055255       0.004605       0.050650             26.430808      19.732985       2.385821      -0.433439      32.322282       5.071409      27.237158           4.760739
            4             Mn       1.335228       2.276080       7.189637       0.929680     166.396731 0.40359968E+04  0.15485987E+06                                23.521019                           19.957294       0.284165       1.853799                    0.999966      56.513470     166.640681       0.431354       0.370070      -1.172268       0.040752       0.034814       0.005277       0.053857      -0.014876      -0.005088      -0.040174       0.022902       0.086902      -0.052066       0.001775       0.050291             26.878667      19.584720       3.056293      -0.909558      35.683278       5.398026      25.368003           4.763231
            5             Mn      10.966113       1.066766       0.587352       0.944661     164.332826 0.39825849E+04  0.15237908E+06                                23.352989                           19.867377       0.263442       1.852101                    0.999941      56.104534     165.473097       0.430723       0.371661      -1.170422      -0.075657       0.027660      -0.018212       0.082588       0.017838      -0.012618       0.048208      -0.004546       0.012640      -0.055256       0.004607       0.050649             26.430841      19.733015      -2.385825      -0.433439      32.322327      -5.071408      27.237181           4.760740
            6             Mn       6.582609       5.521920      15.107565       0.929679     166.397065 0.40360060E+04  0.15486032E+06                                23.521055                           19.957320       0.284163       1.853798                    0.999966      56.513516     166.640901       0.431354       0.370070      -1.172268       0.040753      -0.034814       0.005277       0.053857       0.014875      -0.005089       0.040174       0.022902       0.086901      -0.052066       0.001775       0.050291             26.878714      19.584748      -3.056298      -0.909558      35.683355      -5.398046      25.368037           4.763229
            7             Mn       9.199268       8.864766       7.330576       0.944675     164.331652 0.39825483E+04  0.15237729E+06                                23.352856                           19.867266       0.263455       1.852106                    0.999941      56.104379     165.472316       0.430725       0.371661      -1.170423       0.075652       0.027662       0.018212       0.082584      -0.017838      -0.012619      -0.048205      -0.004558       0.012651      -0.055252       0.004602       0.050650             26.430689      19.732905       2.385810      -0.433437      32.322124       5.071369      27.237037           4.760739
            8             Mn       9.159534      13.319920       8.646219       0.929701     166.394230 0.40359177E+04  0.15485602E+06                                23.520763                           19.957076       0.284190       1.853810                    0.999966      56.513053     166.638828       0.431358       0.370069      -1.172269      -0.040749      -0.034811      -0.005274       0.053853      -0.014877      -0.005090      -0.040174       0.022889       0.086912      -0.052064       0.001769       0.050295             26.878377      19.584500       3.056239      -0.909552      35.682894       5.397971      25.367736           4.763224
            9              H       3.084924      15.057938       3.723010       0.117368       1.167082 0.84538730E+01  0.84306280E+02                                 1.828229                            1.694638      -1.355189       2.230279                    0.994476       3.724745      10.575008       0.482139       1.273883      -0.708395       0.011308       0.031917      -0.015224       0.037126       0.008347      -0.005037      -0.004005      -0.011567      -0.011555      -0.009788      -0.004261       0.014049              1.898934       1.455405      -0.032825      -0.068605       2.372714      -0.440957       1.868683          -0.000188
           10              H       2.090006      14.117499       9.373243       0.293837       0.644651 0.40824027E+01  0.33993214E+02                                 1.256920                            1.202325      -1.016763       2.490379                    0.999971       2.532984       6.606365       0.553950       1.327881      -0.699940       0.032024       0.006336      -0.020544       0.038571      -0.010399      -0.023275      -0.006524      -0.000919      -0.064638      -0.036230       0.010609       0.025621              1.281296       1.365905       0.041090      -0.265765       1.153389      -0.098449       1.324595          -0.000091
           11              H       0.526423       9.538514      12.263287       0.115354       1.080996 0.75871113E+01  0.73982864E+02                                 1.763889                            1.623382      -1.357826       2.227616                    0.994419       3.758382      10.710948       0.482231       1.302555      -0.701235      -0.007771      -0.030517       0.016520       0.035561       0.002426      -0.001840      -0.004060      -0.005770      -0.005816      -0.004223      -0.002738       0.006962              1.839888       1.328000       0.025312      -0.094847       2.412175      -0.428650       1.779491          -0.000178
           12              H       1.655786      10.636472       6.804667       0.281075       0.649585 0.41052770E+01  0.34400845E+02                                 1.283037                            1.218025      -1.008239       2.481891                    0.999976       2.673581       7.108871       0.539359       1.355194      -0.692958      -0.026102       0.001458       0.022982       0.034808      -0.010476      -0.020156       0.002623      -0.015126      -0.034873      -0.027937       0.004165       0.023771              1.320516       1.264937      -0.030784      -0.311116       1.202750      -0.060501       1.493862          -0.000129
           13              H       2.789113       9.292097       4.814100       0.118985       1.067681 0.78381402E+01  0.77289952E+02                                 1.788963                            1.678461      -1.131015       2.336100                    0.995404       3.727356      10.788750       0.460845       1.347848      -0.693157      -0.008499       0.002901      -0.032928       0.034131      -0.004470       0.005969      -0.001308       0.002934      -0.000381      -0.006378      -0.002195       0.008573              1.855049       1.430181      -0.014931       0.041821       1.725456       0.120065       2.409511          -0.000121
           14              H       2.327386       8.658899       6.168066       0.127873       1.104207 0.79504181E+01  0.79003314E+02                                 1.860419                            1.712927      -1.235242       2.294842                    0.993712       3.787088      11.154023       0.445381       1.383946      -0.685742      -0.022384      -0.021702       0.015835       0.034968      -0.000686      -0.003584      -0.002814       0.006874      -0.020973      -0.008806       0.001005       0.007801              1.958863       1.748683       0.376162      -0.239198       2.328630      -0.313807       1.799276          -0.000126
           15              H       0.618013      13.543566      12.351968       0.130500       1.087847 0.80062663E+01  0.79580446E+02                                 1.818375                            1.706922      -1.381057       2.233420                    0.993452       3.778932      11.078179       0.451545       1.364673      -0.689164      -0.005104       0.031202       0.015188       0.035076       0.002560      -0.000811       0.001625      -0.012936      -0.009201      -0.005877      -0.002791       0.008668              1.872888       1.448031      -0.219837      -0.118310       2.326030       0.262028       1.844603          -0.000077
           16              H       1.813224      13.038256       6.956692       0.121489       0.994412 0.70027550E+01  0.67019829E+02                                 1.683678                            1.572514      -1.239683       2.293064                    0.995085       3.623112      10.274207       0.483304       1.324193      -0.697418      -0.011979      -0.000276       0.029670       0.031998       0.003418      -0.004653      -0.004921      -0.008113       0.012633      -0.008208      -0.001961       0.010169              1.743077       1.467676      -0.100224      -0.402875       1.565265       0.011773       2.196290           0.000069
           17              H       0.472284      15.299676      11.089850       0.106818       1.118642 0.83057226E+01  0.82955110E+02                                 1.831945                            1.717908      -1.169234       2.315201                    0.994697       3.788082      10.974010       0.460243       1.332458      -0.696327       0.005831       0.003998       0.032732       0.033487      -0.000094       0.006546       0.000624       0.008785       0.000156      -0.005129      -0.003979       0.009108              1.896964       1.500123      -0.028429       0.023394       1.826755       0.278265       2.364013          -0.000203
           18              H       0.689928       0.244857       9.637702       0.128036       1.054604 0.74640257E+01  0.72978294E+02                                 1.800465                            1.657140      -1.147121       2.333842                    0.994869       3.726855      10.873303       0.454056       1.379674      -0.686557       0.013009       0.024100      -0.020543       0.034235      -0.000272      -0.001274      -0.005059       0.004404      -0.007941      -0.007025       0.002889       0.004135              1.896270       1.510979       0.197611      -0.147128       2.349821      -0.427094       1.828011          -0.000268
           19              H       3.228233      11.046647       3.797438       0.125259       1.029057 0.73728537E+01  0.71922287E+02                                 1.758659                            1.641080      -1.379643       2.226904                    0.993590       3.820740      11.163135       0.458377       1.369794      -0.687251       0.009682      -0.029801      -0.014760       0.034637      -0.002614      -0.005050       0.001367      -0.011003      -0.010544      -0.008735       0.000305       0.008430              1.826599       1.412239      -0.252737      -0.169125       2.299739       0.225122       1.767819          -0.000341
           20              H       4.523605       7.365991       5.531465       0.130757       1.009331 0.74050901E+01  0.71711628E+02                                 1.699754                            1.622123      -1.011234       2.411199                    0.997654       3.457127       9.792017       0.474655       1.332504      -0.697838      -0.016322      -0.025121      -0.015510       0.033735      -0.005041       0.003307       0.007208      -0.003637      -0.035851      -0.015464       0.003331       0.012133              1.732239       1.718103       0.330696       0.260904       1.852691       0.308499       1.625923           0.000136
           21              H       1.626687      11.555076       8.975763       0.122357       1.008514 0.71464911E+01  0.68714114E+02                                 1.697751                            1.588019      -1.222806       2.301157                    0.995327       3.614783      10.259978       0.481397       1.323274      -0.697840       0.008611      -0.000006      -0.032058       0.033195       0.004656      -0.003273      -0.003708      -0.006616       0.025798      -0.010098      -0.000956       0.011054              1.752405       1.401299      -0.069429      -0.345519       1.554994       0.003413       2.300921           0.000058
           22              H      -0.632740      14.041079       7.905259       0.132167       0.989361 0.72111882E+01  0.69489418E+02                                 1.686764                            1.607629      -1.045366       2.396952                    0.997615       3.470402       9.859590       0.472931       1.343991      -0.695167       0.024625      -0.003353      -0.023557       0.034243       0.002199      -0.003360       0.010044       0.010958       0.024660      -0.014822       0.001672       0.013150              1.721717       1.995445      -0.094189      -0.430921       1.359474       0.044145       1.810232           0.000072
           23              H      12.165895      13.490540       7.417515       0.088429       1.163735 0.85215392E+01  0.84581934E+02                                 1.798901                            1.684479      -0.905345       2.440103                    0.998599       3.503893       9.709716       0.494199       1.248661      -0.716732      -0.003346      -0.016197      -0.042907       0.045984       0.000370      -0.006820       0.009742       0.012488       0.034647      -0.015989      -0.001431       0.017420              1.846436       1.638442       0.159933       0.341539       1.542285       0.341234       2.358581          -0.000019
           24              H      -1.819655      15.103166      11.561758       0.131479       0.967044 0.69361970E+01  0.66568290E+02                                 1.687475                            1.595367      -1.149093       2.339758                    0.996481       3.624525      10.468104       0.463798       1.376041      -0.687187       0.008209       0.008959       0.029646       0.032039       0.002139      -0.002073       0.003424       0.009622       0.010710      -0.008272       0.002727       0.005545              1.726155       1.524138       0.094460       0.146199       1.421774       0.327132       2.232553          -0.000150
           25              H       6.777922      10.736286       7.586959       0.086747       1.193333 0.86633015E+01  0.86519689E+02                                 1.836721                            1.702870      -1.034897       2.378971                    0.996966       3.606962      10.092755       0.488612       1.255194      -0.714348       0.017715       0.035860       0.018807       0.044198      -0.004129       0.004946       0.009338      -0.009686      -0.024336      -0.014964       0.001688       0.013276              1.897485       1.988911       0.517626       0.331252       2.020539       0.364716       1.683004           0.002560
           26              H      10.986342      14.490244      10.999586       0.087692       1.059161 0.75554024E+01  0.73667098E+02                                 1.754087                            1.633221      -1.072491       2.357029                    0.996909       3.724145      10.646161       0.474489       1.323926      -0.697719      -0.029215       0.003183       0.031572       0.043133       0.003625      -0.004741       0.004652       0.009878       0.013404      -0.010746       0.002209       0.008538              1.809891       2.137957      -0.047766      -0.539534       1.335432       0.064654       1.956285          -0.000072
           27              H       6.667526       7.107097       6.182318       0.088853       1.178608 0.88141079E+01  0.88750088E+02                                 1.851835                            1.742227      -1.003819       2.394705                    0.997197       3.651203      10.389345       0.471035       1.291405      -0.706540       0.015745      -0.042687      -0.010554       0.046706      -0.001554       0.005644       0.012985      -0.015256      -0.036043      -0.019344       0.000255       0.019089              1.898308       1.927804      -0.544040      -0.093474       2.233681       0.103922       1.533439           0.000020
           28              H       4.581320      11.024812       7.065959       0.127346       1.063812 0.78572606E+01  0.76276234E+02                                 1.677410                            1.607035      -1.060377       2.379078                    0.998307       3.344554       9.108834       0.511891       1.232568      -0.720436      -0.012474       0.030028       0.009424       0.033854      -0.001463       0.002445       0.011926      -0.013322      -0.022933      -0.014266      -0.002135       0.016401              1.698249       1.736008      -0.429158      -0.011455       1.972751       0.117243       1.385988           0.000231
           29              H       2.162457       7.259938       4.194918       0.117368       1.167081 0.84538682E+01  0.84306225E+02                                 1.828229                            1.694638      -1.355189       2.230279                    0.994476       3.724745      10.575010       0.482139       1.273884      -0.708395      -0.011308       0.031917       0.015224       0.037126      -0.008347      -0.005037       0.004005      -0.011567      -0.011555      -0.009788      -0.004261       0.014049              1.898934       1.455405       0.032825      -0.068605       2.372713       0.440957       1.868683          -0.000188
           30              H      -1.265863       6.319499      14.380541       0.293836       0.644653 0.40824146E+01  0.33993339E+02                                 1.256923                            1.202327      -1.016763       2.490379                    0.999971       2.532988       6.606379       0.553950       1.327881      -0.699940      -0.032024       0.006336       0.020544       0.038571       0.010399      -0.023275       0.006524      -0.000919      -0.064638      -0.036231       0.010609       0.025621              1.281298       1.365907      -0.041090      -0.265766       1.153391       0.098450       1.324598          -0.000091
           31              H       0.297720       1.740514      11.490497       0.115354       1.080998 0.75871310E+01  0.73983098E+02                                 1.763890                            1.623383      -1.357828       2.227615                    0.994419       3.758386      10.710959       0.482231       1.302554      -0.701235       0.007771      -0.030517      -0.016520       0.035560      -0.002426      -0.001839       0.004060      -0.005770      -0.005816      -0.004223      -0.002738       0.006961              1.839890       1.328001      -0.025312      -0.094847       2.412178       0.428651       1.779492          -0.000178
           32              H       3.591595       2.838472       1.113261       0.281075       0.649586 0.41052813E+01  0.34400888E+02                                 1.283037                            1.218026      -1.008239       2.481891                    0.999976       2.673582       7.108873       0.539359       1.355193      -0.692958       0.026102       0.001458      -0.022982       0.034808       0.010476      -0.020156      -0.002623      -0.015126      -0.034873      -0.027937       0.004165       0.023771              1.320517       1.264938       0.030784      -0.311117       1.202750       0.060501       1.493863          -0.000129
           33              H       2.458268       1.494097       3.103828       0.118985       1.067683 0.78381660E+01  0.77290258E+02                                 1.788965                            1.678463      -1.131019       2.336098                    0.995404       3.727360      10.788759       0.460846       1.347846      -0.693157       0.008499       0.002901       0.032928       0.034131       0.004470       0.005969       0.001308       0.002934      -0.000382      -0.006378      -0.002195       0.008573              1.855051       1.430182       0.014931       0.041821       1.725458      -0.120065       2.409513          -0.000121
           34              H       2.919995       0.860899       1.749862       0.127873       1.104207 0.79504192E+01  0.79003321E+02                                 1.860419                            1.712927      -1.235242       2.294842                    0.993712       3.787088      11.154020       0.445381       1.383945      -0.685742       0.022384      -0.021702      -0.015835       0.034968       0.000686      -0.003584       0.002814       0.006874      -0.020973      -0.008806       0.001005       0.007801              1.958862       1.748683      -0.376162      -0.239198       2.328629       0.313807       1.799275          -0.000126
           35              H       0.206130       5.745566      11.401816       0.130500       1.087847 0.80062672E+01  0.79580472E+02                                 1.818376                            1.706923      -1.381056       2.233420                    0.993452       3.778934      11.078193       0.451544       1.364675      -0.689163       0.005104       0.031202      -0.015188       0.035076      -0.002560      -0.000811      -0.001625      -0.012936      -0.009200      -0.005877      -0.002791       0.008668              1.872890       1.448032       0.219837      -0.118310       2.326033      -0.262028       1.844605          -0.000077
           36              H       3.434157       5.240256       0.961236       0.121489       0.994412 0.70027518E+01  0.67019787E+02                                 1.683677                            1.572513      -1.239683       2.293064                    0.995085       3.623111      10.274201       0.483304       1.324192      -0.697418       0.011979      -0.000276      -0.029670       0.031998      -0.003418      -0.004653       0.004921      -0.008113       0.012633      -0.008208      -0.001961       0.010169              1.743076       1.467675       0.100224      -0.402875       1.565265      -0.011773       2.196289           0.000069
           37              H       0.351859       7.501676      12.663934       0.106818       1.118641 0.83057156E+01  0.82955030E+02                                 1.831945                            1.717908      -1.169234       2.315202                    0.994697       3.788081      10.974010       0.460242       1.332459      -0.696327      -0.005832       0.003998      -0.032732       0.033487       0.000094       0.006546      -0.000624       0.008785       0.000156      -0.005129      -0.003979       0.009108              1.896964       1.500123       0.028430       0.023394       1.826755      -0.278265       2.364012          -0.000203
           38              H       0.134215       8.042857      14.116082       0.128037       1.054599 0.74639872E+01  0.72977827E+02                                 1.800461                            1.657136      -1.147120       2.333844                    0.994869       3.726847      10.873275       0.454056       1.379675      -0.686557      -0.013009       0.024100       0.020543       0.034235       0.000272      -0.001274       0.005059       0.004404      -0.007941      -0.007025       0.002889       0.004135              1.896265       1.510975      -0.197610      -0.147127       2.349814       0.427092       1.828006          -0.000268
           39              H       2.019148       3.248647       4.120490       0.125258       1.029059 0.73728689E+01  0.71922457E+02                                 1.758659                            1.641081      -1.379644       2.226903                    0.993590       3.820742      11.163135       0.458378       1.369792      -0.687252      -0.009682      -0.029801       0.014760       0.034637       0.002614      -0.005050      -0.001367      -0.011003      -0.010544      -0.008735       0.000305       0.008430              1.826600       1.412240       0.252737      -0.169125       2.299740      -0.225122       1.767819          -0.000341
           40              H       0.723776      15.163991       2.386463       0.130757       1.009329 0.74050803E+01  0.71711507E+02                                 1.699753                            1.622122      -1.011232       2.411200                    0.997654       3.457125       9.792009       0.474655       1.332504      -0.697838       0.016322      -0.025121       0.015511       0.033735       0.005041       0.003307      -0.007208      -0.003637      -0.035851      -0.015464       0.003331       0.012133              1.732238       1.718102      -0.330696       0.260904       1.852690      -0.308499       1.625922           0.000136
           41              H      -0.802544       3.757076      14.778021       0.122357       1.008514 0.71464900E+01  0.68714101E+02                                 1.697751                            1.588019      -1.222805       2.301157                    0.995327       3.614783      10.259978       0.481397       1.323274      -0.697840      -0.008611      -0.000006       0.032058       0.033195      -0.004656      -0.003273       0.003708      -0.006616       0.025798      -0.010098      -0.000956       0.011054              1.752404       1.401299       0.069429      -0.345519       1.554994      -0.003413       2.300921           0.000058
           42              H       5.880121       6.243079       0.012669       0.132167       0.989359 0.72111656E+01  0.69489144E+02                                 1.686761                            1.607627      -1.045363       2.396954                    0.997615       3.470396       9.859568       0.472932       1.343991      -0.695167      -0.024626      -0.003353       0.023557       0.034243      -0.002199      -0.003361      -0.010044       0.010958       0.024660      -0.014822       0.001672       0.013150              1.721714       1.995442       0.094189      -0.430920       1.359472      -0.044144       1.810229           0.000072
           43              H       7.999486       5.692540       0.500413       0.088428       1.163738 0.85215652E+01  0.84582248E+02                                 1.798904                            1.684481      -0.905346       2.440102                    0.998599       3.503897       9.709727       0.494199       1.248660      -0.716733       0.003346      -0.016197       0.042907       0.045984      -0.000370      -0.006821      -0.009742       0.012488       0.034647      -0.015989      -0.001431       0.017421              1.846438       1.638444      -0.159933       0.341540       1.542286      -0.341235       2.358584          -0.000018
           44              H       2.643798       7.305166      12.192026       0.131479       0.967042 0.69361792E+01  0.66568077E+02                                 1.687473                            1.595366      -1.149092       2.339759                    0.996481       3.624520      10.468086       0.463798       1.376041      -0.687187      -0.008209       0.008959      -0.029646       0.032039      -0.002139      -0.002074      -0.003424       0.009622       0.010710      -0.008272       0.002727       0.005545              1.726153       1.524136      -0.094460       0.146199       1.421772      -0.327131       2.232549          -0.000150
           45              H      13.387459       2.938286       0.330969       0.086747       1.193332 0.86632915E+01  0.86519535E+02                                 1.836717                            1.702866      -1.034898       2.378969                    0.996966       3.606960      10.092735       0.488613       1.255190      -0.714349      -0.017715       0.035860      -0.018807       0.044198       0.004129       0.004946      -0.009338      -0.009687      -0.024337      -0.014965       0.001688       0.013277              1.897481       1.988907      -0.517624       0.331250       2.020535      -0.364715       1.683001           0.002560
           46              H       4.755801       6.692244      12.754198       0.087691       1.059164 0.75554230E+01  0.73667347E+02                                 1.754090                            1.633223      -1.072492       2.357027                    0.996909       3.724150      10.646178       0.474489       1.323926      -0.697719       0.029215       0.003183      -0.031573       0.043133      -0.003625      -0.004741      -0.004652       0.009878       0.013404      -0.010746       0.002208       0.008538              1.809894       2.137960       0.047766      -0.539535       1.335433      -0.064655       1.956287          -0.000072
           47              H      13.497855      14.905097       1.735610       0.088853       1.178608 0.88141079E+01  0.88750088E+02                                 1.851835                            1.742227      -1.003818       2.394705                    0.997197       3.651203      10.389345       0.471035       1.291405      -0.706540      -0.015745      -0.042687       0.010554       0.046706       0.001554       0.005644      -0.012985      -0.015256      -0.036044      -0.019344       0.000255       0.019089              1.898308       1.927805       0.544040      -0.093474       2.233682      -0.103922       1.533439           0.000020
           48              H       0.666061       3.226812       0.851969       0.127345       1.063816 0.78572906E+01  0.76276594E+02                                 1.677413                            1.607038      -1.060381       2.379075                    0.998307       3.344560       9.108853       0.511890       1.232567      -0.720436       0.012474       0.030027      -0.009424       0.033853       0.001463       0.002445      -0.011926      -0.013322      -0.022933      -0.014266      -0.002135       0.016401              1.698252       1.736011       0.429159      -0.011455       1.972755      -0.117243       1.385990           0.000231
           49              H       7.409838       0.538062      12.112846       0.117368       1.167086 0.84539062E+01  0.84306700E+02                                 1.828233                            1.694642      -1.355194       2.230276                    0.994476       3.724753      10.575039       0.482138       1.273884      -0.708395      -0.011309      -0.031916       0.015224       0.037126       0.008348      -0.005037      -0.004005      -0.011567      -0.011555      -0.009788      -0.004261       0.014049              1.898938       1.455407      -0.032825      -0.068605       2.372719      -0.440959       1.868687          -0.000188
           50              H       8.404756       1.478501       6.462613       0.293836       0.644653 0.40824120E+01  0.33993309E+02                                 1.256922                            1.202326      -1.016762       2.490380                    0.999971       2.532987       6.606374       0.553950       1.327880      -0.699941      -0.032024      -0.006336       0.020544       0.038571      -0.010399      -0.023275      -0.006524      -0.000919      -0.064639      -0.036231       0.010609       0.025621              1.281298       1.365906       0.041091      -0.265766       1.153390      -0.098450       1.324597          -0.000091
           51              H       9.968339       6.057486       3.572569       0.115354       1.080994 0.75870956E+01  0.73982664E+02                                 1.763886                            1.623379      -1.357823       2.227618                    0.994419       3.758377      10.710926       0.482232       1.302554      -0.701235       0.007771       0.030517      -0.016520       0.035561       0.002426      -0.001840      -0.004060      -0.005770      -0.005816      -0.004223      -0.002738       0.006962              1.839886       1.327998       0.025312      -0.094846       2.412171      -0.428649       1.779488          -0.000178
           52              H       8.838976       4.959528       9.031189       0.281075       0.649583 0.41052613E+01  0.34400682E+02                                 1.283035                            1.218023      -1.008240       2.481891                    0.999976       2.673576       7.108855       0.539359       1.355195      -0.692958       0.026102      -0.001458      -0.022982       0.034808      -0.010476      -0.020156       0.002623      -0.015125      -0.034873      -0.027937       0.004165       0.023771              1.320514       1.264935      -0.030784      -0.311115       1.202748      -0.060501       1.493859          -0.000129
           53              H       7.705649       6.303903      11.021756       0.118985       1.067684 0.78381747E+01  0.77290363E+02                                 1.788966                            1.678464      -1.131020       2.336098                    0.995404       3.727362      10.788766       0.460846       1.347846      -0.693157       0.008499      -0.002901       0.032928       0.034131      -0.004470       0.005970      -0.001308       0.002934      -0.000382      -0.006378      -0.002195       0.008573              1.855052       1.430183      -0.014931       0.041821       1.725459       0.120065       2.409514          -0.000122
           54              H       8.167376       6.937101       9.667790       0.127872       1.104211 0.79504519E+01  0.79003721E+02                                 1.860422                            1.712930      -1.235245       2.294840                    0.993712       3.787095      11.154043       0.445381       1.383944      -0.685742       0.022384       0.021702      -0.015835       0.034968      -0.000686      -0.003584      -0.002813       0.006874      -0.020974      -0.008806       0.001005       0.007801              1.958866       1.748686       0.376163      -0.239199       2.328634      -0.313808       1.799279          -0.000126
           55              H       9.876749       2.052434       3.483888       0.130499       1.087850 0.80062935E+01  0.79580775E+02                                 1.818377                            1.706924      -1.381059       2.233418                    0.993452       3.778938      11.078197       0.451545       1.364672      -0.689164       0.005104      -0.031202      -0.015188       0.035076       0.002560      -0.000811       0.001625      -0.012936      -0.009201      -0.005877      -0.002791       0.008668              1.872891       1.448033      -0.219837      -0.118310       2.326034       0.262028       1.844606          -0.000077
           56              H       8.681538       2.557744       8.879164       0.121489       0.994413 0.70027593E+01  0.67019880E+02                                 1.683678                            1.572514      -1.239685       2.293063                    0.995085       3.623113      10.274210       0.483304       1.324193      -0.697418       0.011979       0.000276      -0.029670       0.031998       0.003418      -0.004653      -0.004921      -0.008113       0.012633      -0.008208      -0.001961       0.010169              1.743078       1.467676      -0.100224      -0.402875       1.565266       0.011773       2.196291           0.000068
           57              H      10.022478       0.296324       4.746006       0.106818       1.118641 0.83057128E+01  0.82954989E+02                                 1.831944                            1.717907      -1.169233       2.315202                    0.994697       3.788079      10.974000       0.460243       1.332458      -0.696327      -0.005832      -0.003998      -0.032732       0.033487      -0.000094       0.006546       0.000624       0.008785       0.000156      -0.005129      -0.003979       0.009108              1.896962       1.500123      -0.028429       0.023394       1.826754       0.278266       2.364011          -0.000203
           58              H       9.804834      15.351143       6.198154       0.128037       1.054591 0.74639144E+01  0.72976931E+02                                 1.800452                            1.657128      -1.147110       2.333850                    0.994869       3.726827      10.873200       0.454057       1.379676      -0.686557      -0.013009      -0.024100       0.020543       0.034236      -0.000272      -0.001274      -0.005059       0.004404      -0.007941      -0.007025       0.002889       0.004136              1.896255       1.510968       0.197608      -0.147126       2.349800      -0.427088       1.827997          -0.000269
           59              H       7.266529       4.549353      12.038418       0.125259       1.029057 0.73728486E+01  0.71922221E+02                                 1.758658                            1.641079      -1.379644       2.226904                    0.993590       3.820738      11.163126       0.458377       1.369794      -0.687251      -0.009682       0.029801       0.014760       0.034637      -0.002614      -0.005050       0.001367      -0.011003      -0.010544      -0.008735       0.000305       0.008430              1.826598       1.412239      -0.252737      -0.169125       2.299738       0.225121       1.767818          -0.000342
           60              H       5.971157       8.230009      10.304391       0.130757       1.009329 0.74050797E+01  0.71711502E+02                                 1.699753                            1.622122      -1.011232       2.411200                    0.997654       3.457125       9.792010       0.474655       1.332504      -0.697838       0.016322       0.025121       0.015511       0.033735      -0.005041       0.003307       0.007208      -0.003637      -0.035851      -0.015464       0.003331       0.012133              1.732238       1.718102       0.330696       0.260904       1.852689       0.308499       1.625922           0.000136
           61              H       8.868075       4.040924       6.860093       0.122357       1.008513 0.71464846E+01  0.68714033E+02                                 1.697750                            1.588018      -1.222803       2.301158                    0.995327       3.614781      10.259969       0.481397       1.323274      -0.697840      -0.008611       0.000006       0.032058       0.033195       0.004656      -0.003273      -0.003708      -0.006616       0.025798      -0.010098      -0.000956       0.011054              1.752403       1.401298      -0.069429      -0.345518       1.554993       0.003413       2.300920           0.000058
           62              H      11.127502       1.554921       7.930597       0.132167       0.989360 0.72111732E+01  0.69489231E+02                                 1.686762                            1.607627      -1.045363       2.396954                    0.997615       3.470398       9.859573       0.472932       1.343990      -0.695167      -0.024626       0.003353       0.023557       0.034243       0.002199      -0.003361       0.010044       0.010958       0.024660      -0.014822       0.001672       0.013150              1.721715       1.995442      -0.094189      -0.430920       1.359472       0.044144       1.810230           0.000072
           63              H      -1.671133       2.105460       8.418341       0.088428       1.163739 0.85215729E+01  0.84582351E+02                                 1.798905                            1.684483      -0.905347       2.440102                    0.998599       3.503899       9.709737       0.494199       1.248661      -0.716732       0.003346       0.016197       0.042907       0.045984       0.000370      -0.006820       0.009742       0.012488       0.034647      -0.015989      -0.001431       0.017421              1.846440       1.638445       0.159933       0.341540       1.542287       0.341235       2.358587          -0.000019
           64              H      12.314417       0.492834       4.274098       0.131480       0.967041 0.69361671E+01  0.66567938E+02                                 1.687472                            1.595365      -1.149090       2.339760                    0.996481       3.624517      10.468079       0.463798       1.376042      -0.687187      -0.008209      -0.008959      -0.029646       0.032040       0.002139      -0.002074       0.003424       0.009622       0.010710      -0.008272       0.002727       0.005545              1.726152       1.524135       0.094460       0.146198       1.421772       0.327131       2.232548          -0.000151
           65              H       3.716840       4.859714       8.248897       0.086747       1.193329 0.86632620E+01  0.86519149E+02                                 1.836712                            1.702862      -1.034894       2.378972                    0.996966       3.606953      10.092703       0.488614       1.255189      -0.714349      -0.017715      -0.035860      -0.018807       0.044198      -0.004130       0.004946       0.009338      -0.009687      -0.024337      -0.014965       0.001688       0.013277              1.897476       1.988901       0.517622       0.331249       2.020529       0.364714       1.682996           0.002559
           66              H      -0.491580       1.105756       4.836270       0.087692       1.059163 0.75554136E+01  0.73667231E+02                                 1.754088                            1.633222      -1.072491       2.357028                    0.996909       3.724147      10.646167       0.474489       1.323926      -0.697719       0.029215      -0.003183      -0.031573       0.043133       0.003625      -0.004741       0.004652       0.009878       0.013404      -0.010746       0.002208       0.008538              1.809892       2.137958      -0.047766      -0.539535       1.335432       0.064654       1.956286          -0.000072
           67              H       3.827236       8.488903       9.653538       0.088853       1.178606 0.88140942E+01  0.88749915E+02                                 1.851833                            1.742226      -1.003818       2.394705                    0.997197       3.651200      10.389334       0.471035       1.291405      -0.706540      -0.015745       0.042687       0.010554       0.046706      -0.001554       0.005644       0.012985      -0.015256      -0.036044      -0.019344       0.000255       0.019089              1.898307       1.927803      -0.544039      -0.093474       2.233680       0.103922       1.533438           0.000019
           68              H       5.913442       4.571188       8.769897       0.127346       1.063812 0.78572529E+01  0.76276128E+02                                 1.677408                            1.607033      -1.060377       2.379078                    0.998307       3.344552       9.108822       0.511891       1.232566      -0.720436       0.012474      -0.030027      -0.009424       0.033853      -0.001463       0.002445       0.011926      -0.013322      -0.022933      -0.014266      -0.002135       0.016401              1.698247       1.736006      -0.429157      -0.011455       1.972748       0.117242       1.385986           0.000231
           69              H       8.332305       8.336062      11.640938       0.117368       1.167086 0.84539055E+01  0.84306688E+02                                 1.828233                            1.694642      -1.355192       2.230277                    0.994476       3.724753      10.575038       0.482138       1.273883      -0.708395       0.011308      -0.031917      -0.015224       0.037125      -0.008348      -0.005037       0.004005      -0.011567      -0.011555      -0.009788      -0.004261       0.014049              1.898938       1.455407       0.032825      -0.068605       2.372719       0.440959       1.868687          -0.000188
           70              H      11.760625       9.276501       1.455315       0.293837       0.644652 0.40824053E+01  0.33993243E+02                                 1.256921                            1.202326      -1.016763       2.490379                    0.999971       2.532985       6.606370       0.553950       1.327881      -0.699940       0.032024      -0.006336      -0.020544       0.038571       0.010399      -0.023275       0.006524      -0.000919      -0.064638      -0.036230       0.010609       0.025621              1.281297       1.365905      -0.041090      -0.265765       1.153389       0.098450       1.324596          -0.000091
           71              H      10.197042      13.855486       4.345359       0.115354       1.080994 0.75870953E+01  0.73982665E+02                                 1.763887                            1.623380      -1.357823       2.227618                    0.994419       3.758377      10.710928       0.482232       1.302555      -0.701235      -0.007771       0.030517       0.016520       0.035561      -0.002426      -0.001840       0.004060      -0.005770      -0.005816      -0.004223      -0.002738       0.006962              1.839886       1.327998      -0.025312      -0.094847       2.412171       0.428649       1.779488          -0.000178
           72              H       6.903167      12.757528      14.722595       0.281074       0.649588 0.41052960E+01  0.34401040E+02                                 1.283039                            1.218027      -1.008239       2.481890                    0.999976       2.673587       7.108888       0.539359       1.355192      -0.692958      -0.026102      -0.001458       0.022982       0.034808       0.010476      -0.020157      -0.002623      -0.015126      -0.034873      -0.027937       0.004165       0.023771              1.320519       1.264940       0.030784      -0.311117       1.202752       0.060501       1.493865          -0.000129
           73              H       8.036494      14.101903      12.732028       0.118985       1.067682 0.78381574E+01  0.77290158E+02                                 1.788964                            1.678462      -1.131018       2.336099                    0.995404       3.727359      10.788758       0.460846       1.347847      -0.693157      -0.008499      -0.002901      -0.032928       0.034131       0.004470       0.005969       0.001308       0.002934      -0.000382      -0.006378      -0.002195       0.008573              1.855051       1.430182       0.014931       0.041821       1.725458      -0.120065       2.409512          -0.000122
           74              H       7.574767      14.735101      14.085994       0.127872       1.104212 0.79504564E+01  0.79003777E+02                                 1.860422                            1.712930      -1.235245       2.294840                    0.993712       3.787096      11.154046       0.445381       1.383944      -0.685742      -0.022384       0.021702       0.015835       0.034968       0.000686      -0.003584       0.002814       0.006874      -0.020973      -0.008806       0.001005       0.007801              1.958867       1.748686      -0.376163      -0.239199       2.328635       0.313808       1.799279          -0.000126
           75              H      10.288632       9.850434       4.434040       0.130499       1.087853 0.80063250E+01  0.79581148E+02                                 1.818379                            1.706926      -1.381062       2.233416                    0.993452       3.778944      11.078210       0.451546       1.364669      -0.689164      -0.005104      -0.031202       0.015188       0.035076      -0.002560      -0.000811      -0.001625      -0.012936      -0.009201      -0.005877      -0.002791       0.008669              1.872892       1.448034       0.219838      -0.118311       2.326036      -0.262029       1.844607          -0.000077
           76              H       7.060605      10.355744      14.874620       0.121489       0.994414 0.70027724E+01  0.67020042E+02                                 1.683680                            1.572516      -1.239686       2.293062                    0.995085       3.623118      10.274230       0.483304       1.324193      -0.697418      -0.011978       0.000276       0.029670       0.031998      -0.003418      -0.004653       0.004921      -0.008113       0.012633      -0.008208      -0.001961       0.010169              1.743080       1.467678       0.100225      -0.402876       1.565268      -0.011773       2.196293           0.000068
           77              H      10.142903       8.094324       3.171922       0.106819       1.118638 0.83056821E+01  0.82954612E+02                                 1.831941                            1.717904      -1.169230       2.315204                    0.994697       3.788074      10.973984       0.460243       1.332459      -0.696327       0.005832      -0.003998       0.032732       0.033487       0.000094       0.006546      -0.000624       0.008785       0.000157      -0.005129      -0.003979       0.009108              1.896959       1.500120       0.028429       0.023394       1.826751      -0.278264       2.364007          -0.000203
           78              H      10.360547       7.553143       1.719774       0.128037       1.054599 0.74639897E+01  0.72977855E+02                                 1.800461                            1.657136      -1.147119       2.333844                    0.994869       3.726846      10.873271       0.454056       1.379675      -0.686557       0.013009      -0.024100      -0.020543       0.034235       0.000272      -0.001274       0.005059       0.004404      -0.007941      -0.007025       0.002889       0.004135              1.896265       1.510975      -0.197610      -0.147127       2.349814       0.427092       1.828006          -0.000268
           79              H       8.475614      12.347353      11.715366       0.125260       1.029050 0.73727938E+01  0.71921574E+02                                 1.758653                            1.641075      -1.379637       2.226908                    0.993590       3.820726      11.163093       0.458377       1.369797      -0.687251       0.009683       0.029801      -0.014760       0.034637       0.002614      -0.005050      -0.001367      -0.011003      -0.010544      -0.008735       0.000305       0.008430              1.826593       1.412236       0.252736      -0.169124       2.299731      -0.225121       1.767813          -0.000342
           80              H       9.770986       0.432009      13.449393       0.130757       1.009331 0.74050912E+01  0.71711642E+02                                 1.699755                            1.622123      -1.011233       2.411200                    0.997654       3.457128       9.792021       0.474655       1.332504      -0.697838      -0.016322       0.025121      -0.015511       0.033735       0.005041       0.003307      -0.007208      -0.003637      -0.035851      -0.015464       0.003331       0.012133              1.732239       1.718103      -0.330696       0.260904       1.852691      -0.308499       1.625923           0.000136
           81              H      11.297306      11.838924       1.057835       0.122357       1.008514 0.71464923E+01  0.68714131E+02                                 1.697751                            1.588019      -1.222806       2.301157                    0.995327       3.614784      10.259982       0.481397       1.323274      -0.697840       0.008611       0.000006      -0.032058       0.033195      -0.004656      -0.003273       0.003708      -0.006616       0.025798      -0.010098      -0.000956       0.011054              1.752405       1.401299       0.069429      -0.345519       1.554994      -0.003413       2.300922           0.000058
           82              H       9.037879       9.352921      -0.012669       0.132167       0.989359 0.72111690E+01  0.69489182E+02                                 1.686761                            1.607627      -1.045364       2.396953                    0.997615       3.470397       9.859570       0.472932       1.343990      -0.695167       0.024625       0.003353      -0.023557       0.034243      -0.002199      -0.003360      -0.010044       0.010958       0.024660      -0.014822       0.001672       0.013150              1.721714       1.995442       0.094189      -0.430920       1.359472      -0.044145       1.810229           0.000072
           83              H       2.495276       9.903460      15.335443       0.088429       1.163734 0.85215286E+01  0.84581800E+02                                 1.798900                            1.684478      -0.905343       2.440104                    0.998599       3.503890       9.709705       0.494199       1.248661      -0.716732      -0.003346       0.016198      -0.042907       0.045984      -0.000370      -0.006820      -0.009742       0.012488       0.034647      -0.015989      -0.001431       0.017421              1.846435       1.638441      -0.159933       0.341539       1.542284      -0.341234       2.358579          -0.000019
           84              H       7.850964       8.290834       3.643830       0.131480       0.967040 0.69361546E+01  0.66567781E+02                                 1.687470                            1.595363      -1.149087       2.339762                    0.996481       3.624513      10.468061       0.463798       1.376041      -0.687187       0.008209      -0.008959       0.029646       0.032040      -0.002139      -0.002074      -0.003424       0.009622       0.010710      -0.008272       0.002727       0.005545              1.726149       1.524133      -0.094459       0.146198       1.421770      -0.327131       2.232545          -0.000151
           85              H      -2.892697      12.657714      15.504887       0.086746       1.193342 0.86633803E+01  0.86520663E+02                                 1.836729                            1.702876      -1.034908       2.378964                    0.996966       3.606977      10.092804       0.488611       1.255192      -0.714349       0.017715      -0.035860       0.018807       0.044198       0.004130       0.004946      -0.009338      -0.009686      -0.024336      -0.014964       0.001688       0.013276              1.897493       1.988920      -0.517629       0.331254       2.020548      -0.364719       1.683011           0.002559
           86              H       5.738961       8.903756       3.081658       0.087692       1.059160 0.75553872E+01  0.73666909E+02                                 1.754085                            1.633220      -1.072489       2.357030                    0.996909       3.724140      10.646142       0.474490       1.323926      -0.697719      -0.029215      -0.003183       0.031573       0.043134      -0.003625      -0.004741      -0.004652       0.009878       0.013404      -0.010746       0.002208       0.008538              1.809889       2.137954       0.047766      -0.539533       1.335430      -0.064654       1.956282          -0.000072
           87              H      -3.003093       0.690903      14.100246       0.088853       1.178607 0.88141002E+01  0.88749988E+02                                 1.851834                            1.742226      -1.003817       2.394706                    0.997197       3.651202      10.389340       0.471035       1.291404      -0.706540       0.015745       0.042687      -0.010554       0.046706       0.001554       0.005644      -0.012985      -0.015256      -0.036044      -0.019344       0.000255       0.019089              1.898307       1.927803       0.544039      -0.093474       2.233680      -0.103922       1.533439           0.000019
           88              H       9.828701      12.369188      14.983887       0.127345       1.063817 0.78573042E+01  0.76276750E+02                                 1.677413                            1.607038      -1.060384       2.379074                    0.998307       3.344563       9.108859       0.511891       1.232566      -0.720436      -0.012474      -0.030027       0.009424       0.033853       0.001463       0.002445      -0.011926      -0.013322      -0.022933      -0.014266      -0.002135       0.016401              1.698252       1.736012       0.429159      -0.011455       1.972755      -0.117243       1.385990           0.000231
           89              C       3.199774      13.046054       3.536147      -0.016734      39.327195 0.43998324E+03  0.10287047E+05                                 9.895143                            6.890152       0.024609       2.002209                    0.999198      27.421943      76.460957       0.647439       0.404625      -1.081035      -0.011178      -0.004734       0.057761       0.059023      -0.001641      -0.005670      -0.004938      -0.011555      -0.040081      -0.016281       0.002881       0.013400             12.156118       6.312686      -1.695772      -3.668142      13.566155      -0.060296      16.589513          -0.000067
           90              C       2.375317      14.256304       5.457036      -0.004087      39.798412 0.44071682E+03  0.10316391E+05                                10.026931                            6.930248      -0.016503       1.992793                    0.999251      27.352279      76.503018       0.640278       0.408667      -1.077526       0.015821      -0.042771      -0.014959       0.047994       0.003272      -0.003194      -0.005999      -0.006997       0.021136      -0.008368      -0.003154       0.011522             12.507063       6.783583      -3.049206      -3.459751      17.719573       2.178682      13.018033          -0.004814
           91              C       3.720193      13.010183       2.110920       0.628044      25.053225 0.24570219E+03  0.50586738E+04                                 7.850014                            5.556808      -0.038433       2.047509                    0.999299      21.959434      61.034926       0.631256       0.471273      -1.021538       0.043756       0.006426      -0.066748       0.080070       0.021291       0.054680       0.002576       0.109608      -0.176142      -0.077626      -0.028413       0.106040              9.405132       5.427016      -2.124805      -2.044504      10.850340      -0.425662      11.938039           0.020076
           92              C       2.024446      15.547652       6.136394       0.567880      25.621236 0.26322800E+03  0.55171856E+04                                 7.979294                            5.719033      -0.139087       1.997103                    0.999347      22.967075      64.542690       0.627157       0.465955      -1.023787      -0.011607       0.049233       0.019350       0.054158       0.029475       0.023334      -0.020238       0.156422      -0.104899      -0.079701      -0.024123       0.103824              9.657144       5.442759      -2.400615      -1.983850      13.334821       1.488972      10.193852           0.010105
           93              C       1.090335      10.361982      10.500756      -0.004213      38.652074 0.43471274E+03  0.10145068E+05                                 9.830980                            6.886130      -0.033739       1.988552                    0.999275      27.290136      76.313349       0.641615       0.409053      -1.076841      -0.016159       0.046551       0.020018       0.053187       0.000415      -0.000426      -0.007141      -0.001756       0.022117      -0.006503      -0.004569       0.011072             12.011142       5.688055      -1.595519      -2.692792      16.977981       2.249768      13.367390          -0.004522
           94              C       2.916597      14.254744       4.160079      -0.185093      39.317727 0.49621544E+03  0.12132096E+05                                10.216958                            7.576506      -0.228213       1.878274                    0.999324      31.714847      94.854880       0.577486       0.433809      -1.046949       0.008886      -0.021991       0.019518       0.030716       0.017445       0.008138      -0.026491      -0.003328      -0.062016      -0.040600       0.007677       0.032923             11.979653       6.906673      -2.387134      -3.593854      14.161388       1.874281      14.870897           0.004490
           95              C       1.194027       9.064395       9.734301       0.557915      26.109513 0.27030869E+03  0.56944102E+04                                 8.042737                            5.771390      -0.073595       2.015288                    0.999475      23.063999      64.648803       0.629195       0.462096      -1.027523      -0.002341      -0.050477      -0.026370       0.056998      -0.007602       0.015891      -0.029090       0.158394      -0.099378      -0.080518      -0.017960       0.098477              9.675594       4.955138      -1.208530      -1.826004      13.401354       1.741084      10.670289           0.010627
           96              C       0.687621      10.349506      11.835719      -0.167670      38.729772 0.48132432E+03  0.11673020E+05                                10.103600                            7.456819      -0.209429       1.889411                    0.999400      31.179702      92.729186       0.582989       0.433212      -1.047821      -0.004005       0.022906      -0.016728       0.028645       0.010019       0.012986      -0.027229       0.018997      -0.080926      -0.046619       0.019262       0.027358             11.779769       5.941299      -1.642419      -3.008941      14.167411       2.151119      15.230598           0.003922
           97              C       2.834508       9.388792       5.778504      -0.110914      28.368964 0.37897391E+03  0.86951016E+04                                 8.334200                            6.582407      -0.405793       1.890150                    0.995339      28.327916      83.109448       0.622658       0.428737      -1.046014      -0.014995       0.102708       0.041129       0.111648      -0.025353      -0.003453       0.012723      -0.028685      -0.095143      -0.034316      -0.012733       0.047049              9.682524       9.897427      -2.292614       0.606429      11.493916      -0.543914       7.656229           0.000139
           98              C       0.527587      11.534802      12.526162      -0.018073      38.425061 0.43271214E+03  0.10075409E+05                                 9.746073                            6.835807       0.020873       2.004160                    0.999207      27.235257      75.794413       0.649577       0.404960      -1.080766       0.010917       0.005969      -0.055589       0.056964      -0.003129       0.001818      -0.001836      -0.009815      -0.031764      -0.010967      -0.000384       0.011351             11.842792       5.841659      -1.071236      -3.412696      13.188339       0.162733      16.498377          -0.000068
           99              C       1.213869      12.785601      10.549847       0.259516      31.450580 0.35621523E+03  0.79550008E+04                                 8.777306                            6.383088      -0.041507       2.010051                    0.999329      24.911975      69.438284       0.639437       0.428924      -1.058044      -0.000728       0.049085      -0.025965       0.055535      -0.010146      -0.028837      -0.019716      -0.052561      -0.036905      -0.050505       0.010614       0.039891             10.401070       5.211849      -1.234000      -1.537268      15.294159      -1.997301      10.697202          -0.000614
          100              C       0.760155      12.748170      11.891144      -0.224156      38.032635 0.50843376E+03  0.12495019E+05                                 9.971556                            7.648182      -0.224362       1.886263                    0.998630      31.716911      94.817084       0.577684       0.431433      -1.049364      -0.017857      -0.014819       0.011568       0.025929       0.004837       0.026976       0.018455      -0.024747      -0.103734      -0.050866       0.011254       0.039612             11.325511       5.797959      -0.523938      -2.293279      13.545606      -2.808428      14.632969           0.003456
          101              C       2.165291      13.038256       6.096805      -0.238999      40.386859 0.49217354E+03  0.11953690E+05                                10.254216                            7.426146      -0.019214       1.946835                    0.999499      31.299503      91.913816       0.600181       0.420184      -1.060191      -0.005010       0.022762      -0.011180       0.025849       0.022446      -0.009817      -0.016827       0.047014       0.088464      -0.049154       0.007961       0.041192             12.293060       6.725013      -2.933397      -2.499776      19.252660      -0.065785      10.901507           0.004439
          102              C       0.443239      15.056378      10.152367      -0.116759      27.894268 0.39296616E+03  0.91005039E+04                                 8.260214                            6.728890      -0.423339       1.879159                    0.995640      28.707372      84.684897       0.612115       0.432079      -1.043725       0.044937      -0.100655      -0.027664       0.113649      -0.028701      -0.014221       0.007784       0.013183      -0.075175      -0.029262      -0.016333       0.045595              9.319335       9.929760      -1.036473       0.668399      10.540150      -0.324470       7.488095           0.000057
          103              C       2.999409      11.848281       4.210754      -0.234187      39.351518 0.50307972E+03  0.12327885E+05                                10.189910                            7.602308      -0.211808       1.891013                    0.998776      31.636438      94.368446       0.580188       0.430810      -1.049988       0.004747       0.017006      -0.011483       0.021062       0.002624       0.015401       0.017507      -0.025611      -0.108250      -0.044551       0.008046       0.036505             11.831457       6.166675      -0.962714      -2.764325      14.251604      -3.191258      15.076092           0.003704
          104              C       2.465095      11.824887       5.493458       0.264581      32.242150 0.33631413E+03  0.74039735E+04                                 8.910090                            6.183923       0.070027       2.048917                    0.999461      24.488399      67.788766       0.652487       0.426397      -1.059525      -0.009148      -0.043864       0.016540       0.047763      -0.009952      -0.022521      -0.013344      -0.055180      -0.024645      -0.043019       0.007082       0.035937             10.984621       5.641662      -1.878739      -1.932276      16.497320      -2.349435      10.814881          -0.000612
          105              C       4.958685       8.067811       5.960616      -0.195349      30.376872 0.44034318E+03  0.10403804E+05                                 8.479011                            7.032082       0.179563       2.043342                    0.998177      29.418925      85.271100       0.615598       0.421122      -1.059359       0.000643      -0.003627       0.001461       0.003963       0.015069      -0.002902       0.001690      -0.006498       0.022689      -0.019602       0.007900       0.011702              9.228374      12.439148      -1.504688       1.982780       8.975424       1.069809       6.270550           0.000304
          106              C       0.037611      11.537921      13.954556       0.631593      24.255400 0.23033591E+03  0.46697912E+04                                 7.663233                            5.366845       0.019555       2.070996                    0.999056      21.641197      59.832615       0.644262       0.468930      -1.022059      -0.031111      -0.003520       0.064809       0.071976       0.027911       0.064967       0.008925       0.108221      -0.156676      -0.078885      -0.033945       0.112830              9.215318       5.359436      -2.215060      -1.990759      10.825786      -0.737870      11.460732           0.017028
          107              C       4.278045       9.253107       6.207656       0.183436      28.293464 0.38703558E+03  0.88481303E+04                                 8.388738                            6.802607      -0.054185       2.021076                    0.999500      25.304946      71.991710       0.597550       0.448364      -1.043584      -0.023300       0.000378      -0.005998       0.024063      -0.001832      -0.005445      -0.013159       0.018680       0.025254      -0.020336       0.004137       0.016199              9.380839      13.089572      -2.156156       2.505099       9.055022       0.820362       5.997922           0.003191
          108              C       1.353182      11.556636       9.864155      -0.233042      38.632232 0.49691387E+03  0.12100235E+05                                 9.956774                            7.469583      -0.024960       1.946754                    0.999758      31.402856      92.398562       0.597380       0.421059      -1.059425      -0.001182      -0.026032       0.003149       0.026249       0.016274      -0.005627      -0.018345       0.060265       0.087435      -0.052186       0.014449       0.037737             11.508142       5.866738      -1.628647      -2.093370      17.653937       0.019790      11.003751           0.003670
          109              C      -0.965448      14.668038       9.796061       0.179185      28.227611 0.39105588E+03  0.89620273E+04                                 8.333628                            6.816227      -0.096431       2.003976                    0.999427      25.454444      72.475951       0.599871       0.445534      -1.045371       0.024536       0.002780       0.008053       0.025972       0.005258       0.009967      -0.003974      -0.010750      -0.050050      -0.021778       0.005916       0.015861              9.166910      13.007539       0.827494       0.841061       5.052693       1.256379       9.440498           0.002828
          110              C      -1.293125      14.153370       8.549779      -0.192425      30.653654 0.44636145E+03  0.10592076E+05                                 8.558169                            7.109238       0.008608       1.983844                    0.998425      29.723271      86.614238       0.607884       0.424611      -1.056155      -0.001278      -0.003410      -0.006821       0.007732      -0.000421      -0.014041      -0.010143      -0.009730       0.010558      -0.018436       0.000371       0.018064              9.249628      12.702058       1.084647       1.166367       5.213714       1.201929       9.833111           0.000455
          111              C      12.343694      13.813377       8.271068       0.085198      24.894835 0.32865034E+03  0.72316342E+04                                 7.454458                            6.091362       0.170085       2.062781                    0.999813      26.239379      73.876674       0.657473       0.423376      -1.055840      -0.023399       0.010487       0.044127       0.051036      -0.012308      -0.005804      -0.001678      -0.055671       0.064319      -0.041730       0.019634       0.022096              8.080391      11.116621       1.398716       0.471616       4.671068       1.153560       8.453485           0.004408
          112              C      -1.989996      14.775650      10.708206      -0.200101      31.399236 0.44361829E+03  0.10499585E+05                                 8.640612                            7.045126       0.171793       2.034088                    0.999137      29.657859      86.011422       0.616800       0.419565      -1.060445      -0.005946      -0.009507       0.004754       0.012179       0.003881       0.014926      -0.004112      -0.031936       0.008843      -0.026031       0.010178       0.015852              9.374681      13.104488       1.150724      -0.133067       5.114656       1.528164       9.904900           0.000681
          113              C       6.320682      10.037586       7.178394       0.094061      24.806833 0.32896592E+03  0.72335373E+04                                 7.425553                            6.082297       0.182610       2.069857                    0.999798      26.061359      73.125855       0.660527       0.421712      -1.057870       0.005747      -0.035594      -0.024510       0.043597       0.014386      -0.016189       0.001295      -0.046367       0.080334      -0.044252       0.013333       0.030919              8.021339      11.094477      -0.069674       1.887159       7.767473       1.310505       5.202068           0.005561
          114              C      11.655401      14.402906      10.361401       0.084480      26.087124 0.34797197E+03  0.77620054E+04                                 7.725216                            6.291384       0.183429       2.067926                    0.999804      26.423082      74.748401       0.643720       0.426559      -1.054532       0.012114      -0.022896      -0.048022       0.054563      -0.019191      -0.014791      -0.013782      -0.049201       0.013204      -0.041066       0.009049       0.032018              8.374718      11.393883       1.156511       0.180916       4.629220       1.428357       9.101049           0.004442
          115              C       6.252885       7.924328       6.342260       0.085234      24.913459 0.34135281E+03  0.76002550E+04                                 7.529556                            6.259803       0.097842       2.042113                    0.999685      26.538077      75.729856       0.639046       0.430476      -1.049028       0.009094       0.045582       0.019779       0.050514       0.000495      -0.019096       0.001818      -0.058445       0.043987      -0.042907       0.019819       0.023087              8.114683      10.833604      -0.845591       1.612918       8.006234       1.020845       5.504211           0.004461
          116              C       4.995475      10.221618       6.849008      -0.203167      30.104209 0.43190471E+03  0.10134671E+05                                 8.333800                            6.906477       0.228175       2.046213                    0.999721      29.523565      84.719852       0.630272       0.414149      -1.065944       0.013328       0.001045       0.003361       0.013785      -0.005073      -0.014167       0.001972      -0.023794       0.008116      -0.021890       0.006706       0.015184              8.963493      12.838772      -1.044826       2.454161       8.191118       1.069076       5.860587           0.000562
          117              C       2.047607       5.248054       4.381781      -0.016734      39.327222 0.43998359E+03  0.10287057E+05                                 9.895148                            6.890155       0.024607       2.002208                    0.999198      27.421957      76.461016       0.647439       0.404625      -1.081034       0.011178      -0.004734      -0.057762       0.059023       0.001641      -0.005670       0.004938      -0.011555      -0.040081      -0.016281       0.002881       0.013400             12.156124       6.312689       1.695772      -3.668142      13.566164       0.060302      16.589521          -0.000068
          118              C       2.872064       6.458304       2.460892      -0.004088      39.798398 0.44071654E+03  0.10316382E+05                                10.026928                            6.930245      -0.016498       1.992794                    0.999251      27.352269      76.502973       0.640278       0.408667      -1.077526      -0.015821      -0.042771       0.014959       0.047994      -0.003272      -0.003194       0.005999      -0.006996       0.021135      -0.008368      -0.003155       0.011522             12.507062       6.783581       3.049208      -3.459750      17.719577      -2.178686      13.018027          -0.004815
          119              C       1.527188       5.212183       5.807008       0.628044      25.053271 0.24570275E+03  0.50586876E+04                                 7.850022                            5.556813      -0.038435       2.047508                    0.999299      21.959452      61.034973       0.631256       0.471273      -1.021538      -0.043756       0.006426       0.066748       0.080070      -0.021291       0.054680      -0.002576       0.109607      -0.176141      -0.077626      -0.028413       0.106039              9.405141       5.427020       2.124808      -2.044507      10.850349       0.425663      11.938053           0.020076
          120              C       3.222935       7.749652       1.781534       0.567879      25.621195 0.26322747E+03  0.55171730E+04                                 7.979290                            5.719030      -0.139089       1.997103                    0.999347      22.967071      64.542718       0.627157       0.465956      -1.023787       0.011607       0.049233      -0.019350       0.054158      -0.029475       0.023334       0.020238       0.156423      -0.104900      -0.079701      -0.024123       0.103824              9.657140       5.442757       2.400614      -1.983849      13.334817      -1.488971      10.193847           0.010105
          121              C      -0.266192       2.563982      13.253028      -0.004213      38.652069 0.43471271E+03  0.10145067E+05                                 9.830978                            6.886129      -0.033738       1.988553                    0.999275      27.290135      76.313344       0.641615       0.409053      -1.076841       0.016158       0.046551      -0.020018       0.053187      -0.000415      -0.000426       0.007141      -0.001756       0.022118      -0.006503      -0.004569       0.011073             12.011140       5.688054       1.595518      -2.692790      16.977982      -2.249765      13.367384          -0.004519
          122              C       2.330784       6.456744       3.757849      -0.185092      39.317733 0.49621552E+03  0.12132099E+05                                10.216960                            7.576508      -0.228214       1.878274                    0.999324      31.714847      94.854895       0.577486       0.433810      -1.046949      -0.008886      -0.021991      -0.019518       0.030717      -0.017445       0.008138       0.026491      -0.003328      -0.062015      -0.040600       0.007677       0.032922             11.979657       6.906675       2.387137      -3.593855      14.161395      -1.874284      14.870900           0.004491
          123              C      -0.369884       1.266395      14.019483       0.557915      26.109475 0.27030825E+03  0.56943983E+04                                 8.042727                            5.771384      -0.073590       2.015290                    0.999475      23.063976      64.648706       0.629195       0.462096      -1.027523       0.002341      -0.050477       0.026370       0.056998       0.007602       0.015891       0.029091       0.158394      -0.099377      -0.080518      -0.017959       0.098477              9.675582       4.955133       1.208528      -1.826001      13.401339      -1.741080      10.670275           0.010627
          124              C       0.136522       2.551506      11.918065      -0.167670      38.729801 0.48132476E+03  0.11673034E+05                                10.103605                            7.456823      -0.209431       1.889410                    0.999400      31.179723      92.729272       0.582988       0.433212      -1.047821       0.004003       0.022906       0.016728       0.028645      -0.010019       0.012986       0.027229       0.018996      -0.080927      -0.046619       0.019262       0.027358             11.779774       5.941301       1.642420      -3.008940      14.167426      -2.151117      15.230596           0.003920
          125              C       2.412873       1.590792       2.139424      -0.110915      28.368980 0.37897413E+03  0.86951084E+04                                 8.334205                            6.582410      -0.405794       1.890150                    0.995339      28.327931      83.109509       0.622657       0.428738      -1.046014       0.014994       0.102708      -0.041129       0.111649       0.025353      -0.003453      -0.012723      -0.028686      -0.095142      -0.034316      -0.012733       0.047049              9.682530       9.897433       2.292616       0.606430      11.493927       0.543915       7.656231           0.000139
          126              C       0.296556       3.736802      11.227622      -0.018073      38.425080 0.43271249E+03  0.10075419E+05                                 9.746076                            6.835811       0.020870       2.004159                    0.999207      27.235271      75.794470       0.649577       0.404960      -1.080765      -0.010917       0.005969       0.055589       0.056964       0.003129       0.001818       0.001836      -0.009816      -0.031763      -0.010967      -0.000385       0.011351             11.842794       5.841660       1.071237      -3.412694      13.188348      -0.162735      16.498373          -0.000066
          127              C      -0.389726       4.987601      13.203937       0.259516      31.450612 0.35621561E+03  0.79550121E+04                                 8.777315                            6.383093      -0.041509       2.010050                    0.999329      24.911991      69.438361       0.639437       0.428924      -1.058043       0.000728       0.049085       0.025965       0.055534       0.010147      -0.028837       0.019716      -0.052561      -0.036905      -0.050506       0.010614       0.039892             10.401081       5.211853       1.234001      -1.537269      15.294177       1.997306      10.697212          -0.000612
          128              C       0.063988       4.950170      11.862640      -0.224156      38.032663 0.50843421E+03  0.12495033E+05                                 9.971564                            7.648187      -0.224363       1.886263                    0.998630      31.716926      94.817169       0.577683       0.431433      -1.049363       0.017856      -0.014819      -0.011569       0.025929      -0.004837       0.026976      -0.018455      -0.024748      -0.103733      -0.050866       0.011254       0.039611             11.325520       5.797963       0.523940      -2.293280      13.545618       2.808428      14.632977           0.003454
          129              C       3.082090       5.240256       1.821123      -0.238999      40.386862 0.49217351E+03  0.11953689E+05                                10.254218                            7.426146      -0.019216       1.946835                    0.999499      31.299501      91.913810       0.600181       0.420185      -1.060191       0.005010       0.022762       0.011180       0.025849      -0.022446      -0.009817       0.016827       0.047014       0.088464      -0.049154       0.007962       0.041192             12.293064       6.725014       2.933400      -2.499775      19.252672       0.065783      10.901504           0.004440
          130              C       0.380904       7.258378      13.601417      -0.116760      27.894271 0.39296624E+03  0.91005059E+04                                 8.260215                            6.728892      -0.423338       1.879160                    0.995640      28.707366      84.684875       0.612114       0.432079      -1.043725      -0.044937      -0.100655       0.027664       0.113649       0.028701      -0.014220      -0.007784       0.013183      -0.075175      -0.029261      -0.016333       0.045595              9.319337       9.929763       1.036474       0.668398      10.540151       0.324470       7.488096           0.000057
          131              C       2.247972       4.050281       3.707174      -0.234188      39.351549 0.50308013E+03  0.12327898E+05                                10.189915                            7.602311      -0.211810       1.891012                    0.998776      31.636458      94.368523       0.580188       0.430810      -1.049988      -0.004747       0.017006       0.011482       0.021061      -0.002624       0.015401      -0.017507      -0.025611      -0.108250      -0.044551       0.008046       0.036505             11.831464       6.166678       0.962715      -2.764324      14.251618       3.191263      15.076096           0.003705
          132              C       2.782286       4.026887       2.424470       0.264581      32.242168 0.33631431E+03  0.74039786E+04                                 8.910094                            6.183925       0.070024       2.048916                    0.999461      24.488407      67.788799       0.652487       0.426397      -1.059525       0.009148      -0.043863      -0.016540       0.047763       0.009952      -0.022521       0.013344      -0.055181      -0.024645      -0.043019       0.007082       0.035937             10.984628       5.641664       1.878741      -1.932275      16.497335       2.349438      10.814884          -0.000613
          133              C       0.288696       0.269811       1.957312      -0.195349      30.376889 0.44034356E+03  0.10403816E+05                                 8.479015                            7.032086       0.179562       2.043341                    0.998177      29.418937      85.271149       0.615598       0.421122      -1.059359      -0.000643      -0.003627      -0.001461       0.003963      -0.015068      -0.002902      -0.001690      -0.006499       0.022689      -0.019602       0.007901       0.011702              9.228378      12.439151       1.504692       1.982778       8.975430      -1.069809       6.270552           0.000302
          134              C       0.786532       3.739921       9.799228       0.631593      24.255431 0.23033628E+03  0.46697999E+04                                 7.663236                            5.366848       0.019558       2.070996                    0.999056      21.641202      59.832602       0.644262       0.468929      -1.022059       0.031111      -0.003520      -0.064810       0.071976      -0.027911       0.064966      -0.008925       0.108219      -0.156675      -0.078885      -0.033944       0.112829              9.215321       5.359437       2.215061      -1.990759      10.825791       0.737870      11.460735           0.017026
          135              C       0.969336       1.455107       1.710272       0.183436      28.293476 0.38703576E+03  0.88481361E+04                                 8.388741                            6.802609      -0.054185       2.021076                    0.999500      25.304956      71.991755       0.597550       0.448364      -1.043584       0.023300       0.000378       0.005998       0.024063       0.001833      -0.005445       0.013159       0.018680       0.025254      -0.020336       0.004137       0.016199              9.380842      13.089575       2.156157       2.505099       9.055028      -0.820363       5.997924           0.003192
          136              C      -0.529039       3.758636      13.889629      -0.233043      38.632255 0.49691422E+03  0.12100246E+05                                 9.956780                            7.469587      -0.024961       1.946754                    0.999758      31.402868      92.398618       0.597380       0.421059      -1.059425       0.001181      -0.026033      -0.003149       0.026249      -0.016274      -0.005626       0.018345       0.060264       0.087436      -0.052186       0.014448       0.037737             11.508149       5.866740       1.628649      -2.093371      17.653950      -0.019790      11.003755           0.003668
          137              C       1.789591       6.870038      13.957723       0.179185      28.227599 0.39105568E+03  0.89620211E+04                                 8.333624                            6.816224      -0.096429       2.003977                    0.999427      25.454433      72.475897       0.599872       0.445534      -1.045371      -0.024535       0.002780      -0.008053       0.025972      -0.005258       0.009967       0.003974      -0.010750      -0.050051      -0.021778       0.005916       0.015861              9.166906      13.007534      -0.827493       0.841060       5.052691      -1.256377       9.440492           0.002822
          138              C       2.117268       6.355370      15.204005      -0.192424      30.653616 0.44636079E+03  0.10592056E+05                                 8.558162                            7.109234       0.008609       1.983844                    0.998425      29.723239      86.614115       0.607884       0.424611      -1.056155       0.001278      -0.003410       0.006821       0.007732       0.000421      -0.014042       0.010143      -0.009731       0.010558      -0.018436       0.000371       0.018065              9.249621      12.702049      -1.084647       1.166366       5.213711      -1.201927       9.833102           0.000462
          139              C       3.398449       6.015377      15.482716       0.085200      24.894814 0.32864996E+03  0.72316231E+04                                 7.454451                            6.091357       0.170092       2.062783                    0.999813      26.239365      73.876606       0.657473       0.423376      -1.055840       0.023399       0.010487      -0.044127       0.051036       0.012308      -0.005805       0.001678      -0.055672       0.064320      -0.041730       0.019634       0.022096              8.080384      11.116609      -1.398714       0.471615       4.671064      -1.153559       8.453479           0.004401
          140              C       2.814139       6.977650      13.045578      -0.200101      31.399204 0.44361771E+03  0.10499568E+05                                 8.640608                            7.045123       0.171791       2.034088                    0.999137      29.657832      86.011333       0.616799       0.419565      -1.060445       0.005947      -0.009507      -0.004753       0.012179      -0.003880       0.014926       0.004112      -0.031938       0.008843      -0.026031       0.010178       0.015853              9.374678      13.104487      -1.150724      -0.133067       5.114654      -1.528162       9.904892           0.000687
          141              C      13.844699       2.239586       0.739534       0.094061      24.806865 0.32896642E+03  0.72335507E+04                                 7.425558                            6.082301       0.182606       2.069855                    0.999798      26.061378      73.125903       0.660527       0.421712      -1.057870      -0.005747      -0.035594       0.024510       0.043597      -0.014386      -0.016189      -0.001296      -0.046366       0.080332      -0.044251       0.013333       0.030918              8.021344      11.094486       0.069677       1.887159       7.767477      -1.310504       5.202070           0.005562
          142              C       4.086742       6.604906      13.392383       0.084480      26.087135 0.34797210E+03  0.77620091E+04                                 7.725218                            6.291384       0.183432       2.067927                    0.999804      26.423091      74.748429       0.643720       0.426559      -1.054532      -0.012115      -0.022896       0.048022       0.054563       0.019192      -0.014791       0.013781      -0.049203       0.013206      -0.041067       0.009049       0.032018              8.374719      11.393887      -1.156511       0.180915       4.629221      -1.428357       9.101051           0.004436
          143              C      13.912496       0.126328       1.575668       0.085234      24.913444 0.34135256E+03  0.76002483E+04                                 7.529554                            6.259802       0.097841       2.042113                    0.999685      26.538062      75.729807       0.639046       0.430476      -1.049028      -0.009095       0.045582      -0.019779       0.050514      -0.000495      -0.019096      -0.001818      -0.058444       0.043986      -0.042906       0.019819       0.023087              8.114681      10.833600       0.845592       1.612917       8.006233      -1.020844       5.504209           0.004462
          144              C       0.251906       2.423618       1.068920      -0.203167      30.104241 0.43190523E+03  0.10134687E+05                                 8.333805                            6.906481       0.228173       2.046212                    0.999721      29.523593      84.719954       0.630272       0.414149      -1.065944      -0.013328       0.001045      -0.003361       0.013785       0.005073      -0.014167      -0.001972      -0.023794       0.008116      -0.021890       0.006705       0.015184              8.963498      12.838777       1.044828       2.454161       8.191126      -1.069077       5.860590           0.000560
          145              C       7.294988       2.549946      12.299709      -0.016734      39.327222 0.43998355E+03  0.10287057E+05                                 9.895149                            6.890156       0.024604       2.002207                    0.999198      27.421957      76.461028       0.647438       0.404625      -1.081034       0.011178       0.004734      -0.057761       0.059023      -0.001641      -0.005669      -0.004938      -0.011556      -0.040081      -0.016281       0.002881       0.013400             12.156126       6.312690      -1.695773      -3.668143      13.566167      -0.060299      16.589520          -0.000067
          146              C       8.119445       1.339696      10.378820      -0.004089      39.798478 0.44071760E+03  0.10316414E+05                                10.026940                            6.930253      -0.016502       1.992793                    0.999251      27.352309      76.503122       0.640278       0.408667      -1.077526      -0.015822       0.042772       0.014959       0.047995       0.003272      -0.003194      -0.005999      -0.006996       0.021134      -0.008367      -0.003154       0.011521             12.507077       6.783589      -3.049211      -3.459756      17.719595       2.178686      13.018047          -0.004815
          147              C       6.774569       2.585817      13.724936       0.628043      25.053308 0.24570315E+03  0.50586981E+04                                 7.850030                            5.556818      -0.038440       2.047506                    0.999299      21.959472      61.035048       0.631256       0.471273      -1.021538      -0.043756      -0.006425       0.066748       0.080070       0.021291       0.054680       0.002576       0.109607      -0.176141      -0.077626      -0.028413       0.106039              9.405151       5.427026      -2.124811      -2.044509      10.850362      -0.425662      11.938066           0.020077
          148              C       8.470316       0.048348       9.699462       0.567881      25.621181 0.26322732E+03  0.55171690E+04                                 7.979289                            5.719029      -0.139087       1.997104                    0.999347      22.967053      64.542663       0.627156       0.465956      -1.023787       0.011607      -0.049234      -0.019350       0.054158       0.029475       0.023334      -0.020237       0.156425      -0.104902      -0.079701      -0.024124       0.103825              9.657138       5.442757      -2.400614      -1.983848      13.334813       1.488971      10.193846           0.010101
          149              C       9.404427       5.234018       5.335100      -0.004213      38.651986 0.43471175E+03  0.10145038E+05                                 9.830963                            6.886121      -0.033733       1.988555                    0.999275      27.290099      76.313194       0.641615       0.409053      -1.076841       0.016158      -0.046551      -0.020018       0.053186       0.000415      -0.000426      -0.007141      -0.001756       0.022118      -0.006503      -0.004569       0.011073             12.011118       5.688046      -1.595514      -2.692785      16.977948       2.249761      13.367362          -0.004520
          150              C       7.578165       1.341256      11.675777      -0.185093      39.317808 0.49621659E+03  0.12132132E+05                                10.216974                            7.576517      -0.228217       1.878272                    0.999324      31.714895      94.855091       0.577486       0.433810      -1.046949      -0.008886       0.021991      -0.019517       0.030717       0.017446       0.008138      -0.026491      -0.003328      -0.062013      -0.040600       0.007677       0.032923             11.979673       6.906684      -2.387140      -3.593860      14.161415       1.874283      14.870920           0.004492
          151              C       9.300735       6.531605       6.101555       0.557915      26.109426 0.27030771E+03  0.56943837E+04                                 8.042716                            5.771378      -0.073588       2.015291                    0.999475      23.063951      64.648604       0.629196       0.462096      -1.027523       0.002341       0.050477       0.026370       0.056998      -0.007602       0.015891      -0.029091       0.158395      -0.099376      -0.080519      -0.017959       0.098477              9.675566       4.955126      -1.208524      -1.825998      13.401313       1.741074      10.670260           0.010627
          152              C       9.807141       5.246494       4.000137      -0.167670      38.729762 0.48132427E+03  0.11673019E+05                                10.103598                            7.456819      -0.209429       1.889411                    0.999400      31.179696      92.729161       0.582988       0.433212      -1.047821       0.004004      -0.022906       0.016728       0.028645       0.010019       0.012986      -0.027229       0.018996      -0.080928      -0.046619       0.019261       0.027358             11.779765       5.941298      -1.642419      -3.008938      14.167413       2.151118      15.230586           0.003921
          153              C       7.660254       6.207208      10.057352      -0.110914      28.368966 0.37897386E+03  0.86951006E+04                                 8.334201                            6.582407      -0.405795       1.890150                    0.995339      28.327926      83.109488       0.622658       0.428737      -1.046014       0.014995      -0.102708      -0.041129       0.111648      -0.025353      -0.003453       0.012724      -0.028685      -0.095143      -0.034316      -0.012733       0.047049              9.682526       9.897427      -2.292613       0.606429      11.493922      -0.543915       7.656229           0.000139
          154              C       9.967175       4.061198       3.309694      -0.018073      38.425093 0.43271268E+03  0.10075425E+05                                 9.746077                            6.835811       0.020869       2.004159                    0.999207      27.235279      75.794494       0.649577       0.404960      -1.080766      -0.010917      -0.005969       0.055589       0.056964      -0.003129       0.001818      -0.001836      -0.009816      -0.031763      -0.010967      -0.000384       0.011351             11.842795       5.841661      -1.071236      -3.412695      13.188345       0.162733      16.498377          -0.000066
          155              C       9.280893       2.810399       5.286009       0.259516      31.450631 0.35621593E+03  0.79550209E+04                                 8.777317                            6.383095      -0.041512       2.010049                    0.999329      24.912004      69.438401       0.639437       0.428924      -1.058043       0.000728      -0.049085       0.025965       0.055534      -0.010147      -0.028837      -0.019716      -0.052561      -0.036905      -0.050506       0.010614       0.039892             10.401081       5.211854      -1.234001      -1.537271      15.294172      -1.997305      10.697217          -0.000613
          156              C       9.734607       2.847830       3.944712      -0.224156      38.032682 0.50843448E+03  0.12495042E+05                                 9.971565                            7.648188      -0.224364       1.886262                    0.998630      31.716944      94.817225       0.577684       0.431433      -1.049364       0.017857       0.014819      -0.011568       0.025929       0.004837       0.026976       0.018455      -0.024748      -0.103734      -0.050866       0.011254       0.039612             11.325521       5.797964      -0.523939      -2.293281      13.545616      -2.808428      14.632983           0.003454
          157              C       8.329471       2.557744       9.739051      -0.238999      40.386895 0.49217400E+03  0.11953704E+05                                10.254222                            7.426149      -0.019217       1.946834                    0.999499      31.299522      91.913890       0.600181       0.420184      -1.060191       0.005009      -0.022761       0.011180       0.025849       0.022447      -0.009817      -0.016828       0.047014       0.088465      -0.049154       0.007961       0.041193             12.293069       6.725017      -2.933400      -2.499776      19.252678      -0.065785      10.901512           0.004441
          158              C      10.051523       0.539622       5.683489      -0.116760      27.894251 0.39296602E+03  0.91004986E+04                                 8.260210                            6.728890      -0.423335       1.879161                    0.995640      28.707340      84.684758       0.612115       0.432079      -1.043725      -0.044937       0.100655       0.027665       0.113649      -0.028701      -0.014220       0.007784       0.013183      -0.075175      -0.029261      -0.016333       0.045595              9.319329       9.929758      -1.036476       0.668400      10.540138      -0.324465       7.488092           0.000058
          159              C       7.495353       3.747719      11.625102      -0.234188      39.351550 0.50308019E+03  0.12327900E+05                                10.189916                            7.602312      -0.211811       1.891012                    0.998776      31.636454      94.368515       0.580188       0.430810      -1.049988      -0.004747      -0.017006       0.011483       0.021062       0.002624       0.015401       0.017507      -0.025611      -0.108248      -0.044551       0.008046       0.036504             11.831465       6.166678      -0.962716      -2.764324      14.251622      -3.191264      15.076095           0.003706
          160              C       8.029667       3.771113      10.342398       0.264580      32.242149 0.33631408E+03  0.74039723E+04                                 8.910091                            6.183923       0.070025       2.048916                    0.999461      24.488398      67.788768       0.652487       0.426397      -1.059525       0.009148       0.043864      -0.016540       0.047763      -0.009952      -0.022521      -0.013344      -0.055180      -0.024644      -0.043019       0.007082       0.035937             10.984623       5.641662      -1.878741      -1.932274      16.497330      -2.349436      10.814878          -0.000612
          161              C       5.536077       7.528189       9.875240      -0.195350      30.376905 0.44034388E+03  0.10403825E+05                                 8.479017                            7.032088       0.179562       2.043341                    0.998177      29.418949      85.271190       0.615598       0.421122      -1.059359      -0.000643       0.003627      -0.001461       0.003963       0.015068      -0.002902       0.001690      -0.006499       0.022688      -0.019602       0.007900       0.011702              9.228380      12.439156      -1.504692       1.982779       8.975431       1.069809       6.270554           0.000296
          162              C      10.457151       4.058079       1.881300       0.631593      24.255458 0.23033657E+03  0.46698073E+04                                 7.663242                            5.366851       0.019555       2.070995                    0.999056      21.641217      59.832657       0.644262       0.468929      -1.022059       0.031112       0.003521      -0.064809       0.071976       0.027911       0.064966       0.008925       0.108220      -0.156675      -0.078885      -0.033945       0.112829              9.215329       5.359440      -2.215062      -1.990761      10.825799      -0.737872      11.460746           0.017027
          163              C       6.216717       6.342893       9.628200       0.183436      28.293485 0.38703593E+03  0.88481409E+04                                 8.388742                            6.802610      -0.054186       2.021076                    0.999500      25.304962      71.991777       0.597550       0.448364      -1.043584       0.023300      -0.000379       0.005999       0.024063      -0.001833      -0.005445      -0.013158       0.018680       0.025255      -0.020336       0.004137       0.016199              9.380844      13.089580      -2.156158       2.505100       9.055028       0.820362       5.997925           0.003197
          164              C       9.141580       4.039364       5.971701      -0.233043      38.632233 0.49691398E+03  0.12100238E+05                                 9.956774                            7.469583      -0.024958       1.946755                    0.999758      31.402859      92.398565       0.597380       0.421059      -1.059425       0.001181       0.026033      -0.003149       0.026249       0.016274      -0.005627      -0.018345       0.060263       0.087436      -0.052185       0.014448       0.037737             11.508140       5.866737      -1.628647      -2.093370      17.653931       0.019793      11.003750           0.003669
          165              C      11.460210       0.927962       6.039795       0.179185      28.227579 0.39105537E+03  0.89620121E+04                                 8.333620                            6.816222      -0.096428       2.003978                    0.999427      25.454420      72.475846       0.599872       0.445534      -1.045371      -0.024535      -0.002780      -0.008052       0.025972       0.005258       0.009967      -0.003975      -0.010750      -0.050051      -0.021778       0.005916       0.015862              9.166900      13.007523       0.827490       0.841061       5.052688       1.256377       9.440490           0.002822
          166              C      11.787887       1.442630       7.286077      -0.192424      30.653609 0.44636062E+03  0.10592052E+05                                 8.558162                            7.109233       0.008607       1.983844                    0.998425      29.723234      86.614102       0.607884       0.424611      -1.056155       0.001278       0.003409       0.006821       0.007732      -0.000420      -0.014042      -0.010143      -0.009730       0.010557      -0.018436       0.000371       0.018065              9.249620      12.702047       1.084646       1.166367       5.213710       1.201927       9.833103           0.000463
          167              C      -1.848932       1.782623       7.564788       0.085199      24.894829 0.32865023E+03  0.72316308E+04                                 7.454454                            6.091359       0.170093       2.062783                    0.999813      26.239379      73.876661       0.657473       0.423376      -1.055840       0.023399      -0.010486      -0.044127       0.051036      -0.012308      -0.005805      -0.001678      -0.055672       0.064321      -0.041731       0.019634       0.022097              8.080387      11.116612       1.398714       0.471615       4.671066       1.153560       8.453484           0.004401
          168              C      12.484758       0.820350       5.127650      -0.200101      31.399197 0.44361767E+03  0.10499566E+05                                 8.640607                            7.045123       0.171791       2.034089                    0.999137      29.657826      86.011310       0.616800       0.419565      -1.060445       0.005947       0.009506      -0.004753       0.012179       0.003880       0.014925      -0.004112      -0.031938       0.008842      -0.026031       0.010178       0.015853              9.374676      13.104480       1.150723      -0.133067       5.114654       1.528162       9.904893           0.000687
          169              C       4.174080       5.558414       8.657462       0.094061      24.806840 0.32896607E+03  0.72335407E+04                                 7.425553                            6.082299       0.182605       2.069855                    0.999798      26.061357      73.125824       0.660527       0.421712      -1.057870      -0.005747       0.035594       0.024509       0.043597       0.014385      -0.016189       0.001295      -0.046366       0.080333      -0.044251       0.013333       0.030918              8.021339      11.094478      -0.069677       1.887157       7.767471       1.310503       5.202067           0.005569
          170              C      -1.160639       1.193094       5.474455       0.084480      26.087118 0.34797185E+03  0.77620018E+04                                 7.725214                            6.291382       0.183433       2.067928                    0.999804      26.423079      74.748383       0.643720       0.426559      -1.054532      -0.012115       0.022896       0.048022       0.054563      -0.019192      -0.014792      -0.013781      -0.049203       0.013206      -0.041068       0.009050       0.032018              8.374715      11.393877       1.156510       0.180915       4.629219       1.428357       9.101049           0.004435
          171              C       4.241877       7.671672       9.493596       0.085234      24.913437 0.34135245E+03  0.76002449E+04                                 7.529552                            6.259800       0.097841       2.042113                    0.999685      26.538055      75.729774       0.639046       0.430476      -1.049028      -0.009095      -0.045581      -0.019779       0.050513       0.000495      -0.019095       0.001818      -0.058443       0.043986      -0.042905       0.019819       0.023086              8.114678      10.833599      -0.845592       1.612917       8.006229       1.020843       5.504207           0.004469
          172              C       5.499287       5.374382       8.986848      -0.203167      30.104224 0.43190503E+03  0.10134680E+05                                 8.333802                            6.906479       0.228174       2.046213                    0.999721      29.523578      84.719890       0.630272       0.414149      -1.065944      -0.013328      -0.001045      -0.003361       0.013785      -0.005073      -0.014167       0.001972      -0.023795       0.008117      -0.021890       0.006706       0.015185              8.963493      12.838771      -1.044825       2.454160       8.191121       1.069077       5.860588           0.000554
          173              C       8.447155      10.347946      11.454075      -0.016735      39.327205 0.43998341E+03  0.10287052E+05                                 9.895144                            6.890153       0.024611       2.002210                    0.999198      27.421949      76.460978       0.647439       0.404625      -1.081034      -0.011178       0.004735       0.057762       0.059024       0.001641      -0.005670       0.004937      -0.011557      -0.040079      -0.016281       0.002880       0.013400             12.156120       6.312687       1.695772      -3.668142      13.566157       0.060299      16.589515          -0.000067
          174              C       7.622698       9.137696      13.374964      -0.004087      39.798515 0.44071791E+03  0.10316424E+05                                10.026950                            6.930258      -0.016510       1.992790                    0.999251      27.352322      76.503200       0.640277       0.408667      -1.077526       0.015822       0.042771      -0.014959       0.047994      -0.003272      -0.003195       0.005999      -0.006996       0.021136      -0.008368      -0.003155       0.011522             12.507090       6.783595       3.049215      -3.459758      17.719619      -2.178687      13.018057          -0.004814
          175              C       8.967574      10.383817      10.028848       0.628043      25.053156 0.24570144E+03  0.50586540E+04                                 7.850000                            5.556799      -0.038428       2.047512                    0.999299      21.959389      61.034757       0.631256       0.471273      -1.021538       0.043756      -0.006424      -0.066749       0.080070      -0.021292       0.054680      -0.002576       0.109608      -0.176144      -0.077628      -0.028413       0.106041              9.405114       5.427007       2.124802      -2.044500      10.850319       0.425659      11.938015           0.020075
          176              C       7.271827       7.846348      14.054322       0.567879      25.621301 0.26322868E+03  0.55172043E+04                                 7.979311                            5.719042      -0.139094       1.997100                    0.999347      22.967116      64.542867       0.627156       0.465956      -1.023787      -0.011607      -0.049234       0.019350       0.054158      -0.029475       0.023334       0.020237       0.156422      -0.104900      -0.079700      -0.024123       0.103824              9.657167       5.442770       2.400624      -1.983855      13.334859      -1.488980      10.193871           0.010103
          177              C      10.760954      13.032018       2.582828      -0.004213      38.652066 0.43471268E+03  0.10145066E+05                                 9.830978                            6.886129      -0.033741       1.988552                    0.999275      27.290133      76.313337       0.641615       0.409053      -1.076841      -0.016158      -0.046551       0.020018       0.053187      -0.000415      -0.000426       0.007141      -0.001756       0.022118      -0.006503      -0.004569       0.011073             12.011139       5.688054       1.595519      -2.692791      16.977977      -2.249769      13.367387          -0.004520
          178              C       8.163978       9.139256      12.078007      -0.185093      39.317822 0.49621684E+03  0.12132140E+05                                10.216974                            7.576517      -0.228216       1.878272                    0.999324      31.714906      94.855121       0.577486       0.433809      -1.046949       0.008886       0.021991       0.019518       0.030717      -0.017445       0.008138       0.026491      -0.003329      -0.062015      -0.040600       0.007677       0.032923             11.979673       6.906684       2.387138      -3.593860      14.161411      -1.874281      14.870925           0.004491
          179              C      10.864646      14.329605       1.816373       0.557915      26.109502 0.27030856E+03  0.56944062E+04                                 8.042732                            5.771387      -0.073592       2.015289                    0.999475      23.063989      64.648746       0.629195       0.462096      -1.027523      -0.002341       0.050477      -0.026370       0.056998       0.007602       0.015891       0.029091       0.158393      -0.099377      -0.080518      -0.017959       0.098477              9.675587       4.955135       1.208529      -1.826003      13.401346      -1.741081      10.670281           0.010627
          180              C      10.358240      13.044494       3.917791      -0.167669      38.729747 0.48132398E+03  0.11673010E+05                                10.103595                            7.456816      -0.209428       1.889411                    0.999400      31.179690      92.729134       0.582989       0.433212      -1.047821      -0.004004      -0.022906      -0.016728       0.028645      -0.010019       0.012985       0.027229       0.018997      -0.080929      -0.046619       0.019261       0.027358             11.779762       5.941296       1.642419      -3.008938      14.167406      -2.151118      15.230584           0.003921
          181              C       8.081889      14.005208      13.696432      -0.110915      28.368984 0.37897411E+03  0.86951081E+04                                 8.334205                            6.582410      -0.405795       1.890149                    0.995339      28.327936      83.109531       0.622657       0.428738      -1.046014      -0.014994      -0.102709       0.041129       0.111649       0.025353      -0.003453      -0.012723      -0.028685      -0.095142      -0.034316      -0.012733       0.047049              9.682532       9.897435       2.292617       0.606430      11.493930       0.543914       7.656231           0.000139
          182              C      10.198206      11.859198       4.608234      -0.018074      38.425144 0.43271328E+03  0.10075442E+05                                 9.746086                            6.835816       0.020870       2.004159                    0.999207      27.235299      75.794566       0.649577       0.404960      -1.080766       0.010917      -0.005969      -0.055589       0.056965       0.003129       0.001817       0.001836      -0.009815      -0.031763      -0.010967      -0.000384       0.011350             11.842807       5.841666       1.071238      -3.412701      13.188357      -0.162735      16.498398          -0.000066
          183              C      10.884488      10.608399       2.631919       0.259517      31.450592 0.35621537E+03  0.79550051E+04                                 8.777310                            6.383090      -0.041507       2.010050                    0.999329      24.911982      69.438322       0.639437       0.428924      -1.058043      -0.000728      -0.049085      -0.025965       0.055534       0.010147      -0.028837       0.019716      -0.052561      -0.036905      -0.050506       0.010614       0.039892             10.401074       5.211851       1.234000      -1.537270      15.294161       1.997302      10.697210          -0.000613
          184              C      10.430774      10.645830       3.973216      -0.224156      38.032703 0.50843476E+03  0.12495050E+05                                 9.971568                            7.648189      -0.224363       1.886262                    0.998630      31.716961      94.817281       0.577684       0.431433      -1.049364      -0.017856       0.014819       0.011568       0.025928      -0.004837       0.026976      -0.018455      -0.024748      -0.103737      -0.050867       0.011254       0.039612             11.325525       5.797966       0.523940      -2.293282      13.545620       2.808428      14.632988           0.003454
          185              C       7.412672      10.355744      14.014733      -0.238999      40.386949 0.49217469E+03  0.11953726E+05                                10.254233                            7.426156      -0.019221       1.946833                    0.999499      31.299551      91.914020       0.600181       0.420185      -1.060191      -0.005009      -0.022762      -0.011180       0.025849      -0.022446      -0.009818       0.016828       0.047014       0.088464      -0.049153       0.007961       0.041192             12.293083       6.725023       2.933404      -2.499778      19.252705       0.065789      10.901521           0.004440
          186              C      10.113858       8.337622       2.234439      -0.116761      27.894275 0.39296638E+03  0.91005095E+04                                 8.260215                            6.728893      -0.423338       1.879160                    0.995640      28.707367      84.684871       0.612114       0.432079      -1.043725       0.044937       0.100655      -0.027664       0.113649       0.028701      -0.014220      -0.007784       0.013184      -0.075176      -0.029261      -0.016334       0.045595              9.319336       9.929764       1.036475       0.668400      10.540150       0.324471       7.488095           0.000057
          187              C       8.246790      11.545719      12.128682      -0.234187      39.351495 0.50307945E+03  0.12327877E+05                                10.189906                            7.602306      -0.211809       1.891013                    0.998776      31.636418      94.368375       0.580188       0.430810      -1.049988       0.004747      -0.017006      -0.011483       0.021062      -0.002624       0.015400      -0.017507      -0.025612      -0.108247      -0.044550       0.008045       0.036505             11.831453       6.166673       0.962714      -2.764322      14.251603       3.191260      15.076083           0.003706
          188              C       7.712476      11.569113      13.411386       0.264580      32.242210 0.33631476E+03  0.74039914E+04                                 8.910102                            6.183929       0.070020       2.048914                    0.999461      24.488428      67.788881       0.652487       0.426397      -1.059525      -0.009148       0.043864       0.016540       0.047763       0.009952      -0.022521       0.013344      -0.055181      -0.024644      -0.043019       0.007082       0.035937             10.984639       5.641669       1.878744      -1.932276      16.497356       2.349443      10.814891          -0.000611
          189              C      10.206066      15.326189      13.878544      -0.195350      30.376910 0.44034391E+03  0.10403826E+05                                 8.479020                            7.032089       0.179560       2.043340                    0.998177      29.418953      85.271219       0.615598       0.421122      -1.059359       0.000643       0.003627       0.001461       0.003963      -0.015069      -0.002902      -0.001690      -0.006499       0.022689      -0.019602       0.007901       0.011702              9.228384      12.439160       1.504690       1.982780       8.975435      -1.069811       6.270556           0.000299
          190              C       9.708230      11.856079       6.036628       0.631593      24.255380 0.23033570E+03  0.46697859E+04                                 7.663230                            5.366844       0.019556       2.070996                    0.999056      21.641178      59.832547       0.644262       0.468930      -1.022059      -0.031112       0.003522       0.064810       0.071977      -0.027911       0.064967      -0.008926       0.108222      -0.156676      -0.078885      -0.033946       0.112831              9.215314       5.359434       2.215058      -1.990758      10.825780       0.737870      11.460728           0.017025
          191              C       9.525426      14.140893      14.125584       0.183437      28.293478 0.38703574E+03  0.88481357E+04                                 8.388743                            6.802610      -0.054188       2.021075                    0.999500      25.304956      71.991768       0.597550       0.448365      -1.043584      -0.023300      -0.000379      -0.005998       0.024063       0.001833      -0.005445       0.013159       0.018680       0.025255      -0.020336       0.004137       0.016199              9.380846      13.089582       2.156156       2.505100       9.055029      -0.820364       5.997925           0.003195
          192              C      11.023801      11.837364       1.946227      -0.233042      38.632234 0.49691392E+03  0.12100236E+05                                 9.956775                            7.469583      -0.024959       1.946755                    0.999758      31.402858      92.398573       0.597380       0.421059      -1.059425      -0.001180       0.026033       0.003149       0.026249      -0.016274      -0.005627       0.018345       0.060264       0.087436      -0.052185       0.014448       0.037737             11.508142       5.866738       1.628648      -2.093371      17.653934      -0.019793      11.003754           0.003669
          193              C       8.705171       8.725962       1.878133       0.179184      28.227594 0.39105565E+03  0.89620197E+04                                 8.333622                            6.816223      -0.096428       2.003978                    0.999427      25.454430      72.475876       0.599872       0.445533      -1.045371       0.024535      -0.002780       0.008052       0.025972      -0.005258       0.009967       0.003974      -0.010750      -0.050051      -0.021778       0.005916       0.015862              9.166903      13.007531      -0.827492       0.841061       5.052690      -1.256376       9.440489           0.002822
          194              C       8.377494       9.240630       0.631851      -0.192425      30.653612 0.44636071E+03  0.10592054E+05                                 8.558162                            7.109233       0.008607       1.983844                    0.998425      29.723235      86.614098       0.607884       0.424611      -1.056155      -0.001278       0.003410      -0.006821       0.007732       0.000421      -0.014041       0.010143      -0.009731       0.010558      -0.018436       0.000371       0.018065              9.249620      12.702051      -1.084647       1.166366       5.213710      -1.201927       9.833100           0.000462
          195              C       7.096313       9.580623       0.353140       0.085200      24.894783 0.32864949E+03  0.72316102E+04                                 7.454444                            6.091352       0.170094       2.062784                    0.999813      26.239343      73.876524       0.657474       0.423375      -1.055840      -0.023399      -0.010487       0.044127       0.051036       0.012308      -0.005805       0.001678      -0.055672       0.064320      -0.041731       0.019635       0.022096              8.080377      11.116601      -1.398713       0.471615       4.671061      -1.153557       8.453469           0.004401
          196              C       7.680623       8.618350       2.790278      -0.200102      31.399175 0.44361727E+03  0.10499554E+05                                 8.640601                            7.045118       0.171796       2.034090                    0.999137      29.657809      86.011222       0.616800       0.419565      -1.060445      -0.005947       0.009506       0.004753       0.012179      -0.003881       0.014925       0.004112      -0.031938       0.008842      -0.026031       0.010178       0.015853              9.374669      13.104473      -1.150723      -0.133065       5.114650      -1.528161       9.904885           0.000687
          197              C      -3.349937      13.356414      15.096322       0.094062      24.806856 0.32896614E+03  0.72335440E+04                                 7.425559                            6.082299       0.182605       2.069855                    0.999798      26.061378      73.125934       0.660527       0.421712      -1.057870       0.005747       0.035594      -0.024509       0.043597      -0.014385      -0.016189      -0.001295      -0.046366       0.080333      -0.044251       0.013333       0.030918              8.021346      11.094488       0.069670       1.887162       7.767480      -1.310508       5.202071           0.005566
          198              C       6.408020       8.991094       2.443473       0.084481      26.087075 0.34797117E+03  0.77619827E+04                                 7.725205                            6.291376       0.183435       2.067929                    0.999804      26.423049      74.748268       0.643721       0.426559      -1.054532       0.012115       0.022896      -0.048022       0.054563       0.019192      -0.014791       0.013781      -0.049203       0.013204      -0.041068       0.009049       0.032019              8.374705      11.393865      -1.156509       0.180916       4.629214      -1.428355       9.101035           0.004436
          199              C      -3.417734      15.469672      14.260188       0.085233      24.913452 0.34135267E+03  0.76002513E+04                                 7.529556                            6.259803       0.097839       2.042112                    0.999685      26.538068      75.729831       0.639046       0.430476      -1.049028       0.009095      -0.045582       0.019779       0.050514      -0.000495      -0.019096      -0.001818      -0.058444       0.043986      -0.042906       0.019819       0.023087              8.114683      10.833604       0.845590       1.612918       8.006236      -1.020845       5.504211           0.004466
          200              C      10.242856      13.172382      14.766936      -0.203166      30.104241 0.43190514E+03  0.10134684E+05                                 8.333805                            6.906480       0.228172       2.046212                    0.999721      29.523591      84.719947       0.630272       0.414149      -1.065944       0.013328      -0.001045       0.003361       0.013785       0.005073      -0.014167      -0.001972      -0.023794       0.008116      -0.021890       0.006705       0.015184              8.963499      12.838783       1.044825       2.454164       8.191124      -1.069078       5.860590           0.000557
          201              N      11.306284      13.905394       9.127787      -0.242841      34.108373 0.52968991E+03  0.12811286E+05                                 8.706691                            7.424109       0.090891       2.062060                    0.997030      27.658839      75.300336       0.648988       0.390210      -1.104608       0.158087       0.039822       0.039109       0.167651      -0.030948      -0.038439       0.007727      -0.085113       0.197844      -0.093088       0.013851       0.079238              9.400060      11.760667       1.508446      -0.408004       5.834453       1.610436      10.605061           0.036788
          202              N       1.444616      13.989612       9.905328      -0.407410      35.422608 0.45944031E+03  0.10835438E+05                                 9.156727                            6.988791      -0.129166       1.979941                    0.998809      28.660277      79.698050       0.651452       0.398663      -1.087393      -0.106714       0.030737       0.046771       0.120499      -0.092119      -0.113581      -0.044723      -0.102060      -0.275232      -0.197823       0.044571       0.153252             10.704819       8.995692      -2.419716      -1.421000      14.874207      -3.637754       8.244558          -0.000103
          203              N       2.203792      10.636472       6.145896      -0.377828      37.979072 0.44871932E+03  0.10529087E+05                                 9.640204                            6.915783      -0.193469       1.963169                    0.998863      28.333729      78.804918       0.653057       0.399705      -1.085778       0.079127      -0.058820      -0.073591       0.123031      -0.058188      -0.107892      -0.003241      -0.169068      -0.131749      -0.169079       0.037756       0.131323             11.874393       7.952972      -3.139336      -1.618360      18.471429      -3.553834       9.198779          -0.000449
          204              N       6.977619       8.895958       6.936105      -0.250941      33.547075 0.54460649E+03  0.13302941E+05                                 8.656616                            7.577346      -0.068767       2.004150                    0.997202      28.155903      77.777813       0.634247       0.395351      -1.097763      -0.162129       0.020060      -0.051487       0.171286       0.020299      -0.025059       0.020279      -0.155503       0.048945      -0.095361       0.018085       0.077276              9.164350      10.893640       0.270131       1.260828      10.261045       1.875615       6.338365           0.037294
          205              N       4.435859       6.107394      14.625997      -0.242840      34.108369 0.52968984E+03  0.12811283E+05                                 8.706688                            7.424106       0.090889       2.062059                    0.997030      27.658841      75.300335       0.648989       0.390210      -1.104608      -0.158087       0.039822      -0.039109       0.167651       0.030948      -0.038438      -0.007727      -0.085113       0.197842      -0.093087       0.013850       0.079237              9.400057      11.760660      -1.508444      -0.408006       5.834451      -1.610436      10.605060           0.036796
          206              N      -0.620473       6.191612      13.848456      -0.407408      35.422592 0.45943998E+03  0.10835428E+05                                 9.156723                            6.988787      -0.129162       1.979942                    0.998809      28.660271      79.698027       0.651452       0.398663      -1.087393       0.106714       0.030737      -0.046772       0.120500       0.092119      -0.113581       0.044723      -0.102061      -0.275232      -0.197824       0.044572       0.153252             10.704815       8.995688       2.419711      -1.421002      14.874201       3.637755       8.244557          -0.000103
          207              N       3.043589       2.838472       1.772032      -0.377827      37.979059 0.44871913E+03  0.10529081E+05                                 9.640200                            6.915780      -0.193468       1.963169                    0.998863      28.333727      78.804897       0.653057       0.399704      -1.085779      -0.079128      -0.058820       0.073590       0.123031       0.058188      -0.107892       0.003241      -0.169068      -0.131748      -0.169079       0.037756       0.131323             11.874390       7.952969       3.139336      -1.618359      18.471427       3.553832       9.198774          -0.000450
          208              N      13.187762       1.097958       0.981823      -0.250937      33.546950 0.54460388E+03  0.13302861E+05                                 8.656593                            7.577328      -0.068769       2.004151                    0.997202      28.155830      77.777546       0.634248       0.395351      -1.097763       0.162128       0.020059       0.051487       0.171286      -0.020299      -0.025059      -0.020279      -0.155504       0.048944      -0.095361       0.018084       0.077276              9.164326      10.893606      -0.270128       1.260823      10.261021      -1.875610       6.338349           0.037292
          209              N      -0.811522       1.690606       6.708069      -0.242840      34.108389 0.52969024E+03  0.12811296E+05                                 8.706691                            7.424109       0.090893       2.062060                    0.997030      27.658853      75.300374       0.648989       0.390210      -1.104608      -0.158087      -0.039822      -0.039109       0.167651      -0.030948      -0.038438       0.007727      -0.085113       0.197840      -0.093087       0.013851       0.079236              9.400060      11.760662       1.508444      -0.408006       5.834453       1.610436      10.605064           0.036798
          210              N       9.050146       1.606388       5.930528      -0.407408      35.422572 0.45943979E+03  0.10835422E+05                                 9.156717                            6.988784      -0.129159       1.979943                    0.998809      28.660267      79.697996       0.651453       0.398663      -1.087393       0.106714      -0.030737      -0.046771       0.120500      -0.092119      -0.113582      -0.044723      -0.102062      -0.275234      -0.197824       0.044572       0.153252             10.704806       8.995683      -2.419707      -1.421003      14.874182      -3.637751       8.244554          -0.000103
          211              N       8.290970       4.959528       9.689960      -0.377828      37.979062 0.44871912E+03  0.10529081E+05                                 9.640202                            6.915781      -0.193470       1.963169                    0.998863      28.333717      78.804872       0.653057       0.399705      -1.085778      -0.079127       0.058820       0.073590       0.123030      -0.058188      -0.107892      -0.003241      -0.169068      -0.131747      -0.169079       0.037756       0.131323             11.874394       7.952970      -3.139338      -1.618358      18.471438      -3.553834       9.198774          -0.000448
          212              N       3.517143       6.700042       8.899751      -0.250938      33.546947 0.54460387E+03  0.13302860E+05                                 8.656593                            7.577328      -0.068772       2.004151                    0.997202      28.155828      77.777541       0.634248       0.395351      -1.097763       0.162128      -0.020059       0.051486       0.171286       0.020299      -0.025059       0.020279      -0.155505       0.048944      -0.095361       0.018084       0.077277              9.164326      10.893609       0.270129       1.260824      10.261018       1.875610       6.338350           0.037284
          213              N       6.058903       9.488606       1.209859      -0.242845      34.108519 0.52969282E+03  0.12811375E+05                                 8.706718                            7.424132       0.090887       2.062057                    0.997030      27.658916      75.300631       0.648987       0.390210      -1.104608       0.158087      -0.039822       0.039109       0.167651       0.030949      -0.038438      -0.007726      -0.085114       0.197841      -0.093088       0.013852       0.079237              9.400091      11.760712      -1.508455      -0.408002       5.834471      -1.610441      10.605090           0.036797
          214              N      11.115235       9.404388       1.987400      -0.407410      35.422616 0.45944046E+03  0.10835443E+05                                 9.156729                            6.988792      -0.129166       1.979941                    0.998809      28.660282      79.698077       0.651452       0.398663      -1.087393      -0.106713      -0.030737       0.046772       0.120499       0.092119      -0.113581       0.044723      -0.102060      -0.275233      -0.197823       0.044571       0.153252             10.704821       8.995693       2.419714      -1.421001      14.874206       3.637757       8.244562          -0.000103
          215              N       7.451173      12.757528      14.063824      -0.377826      37.979082 0.44871930E+03  0.10529087E+05                                 9.640203                            6.915781      -0.193470       1.963168                    0.998863      28.333739      78.804943       0.653057       0.399704      -1.085779       0.079128       0.058820      -0.073590       0.123031       0.058188      -0.107892       0.003241      -0.169069      -0.131747      -0.169079       0.037756       0.131323             11.874396       7.952972       3.139339      -1.618359      18.471439       3.553833       9.198776          -0.000448
          216              N      -2.693000      14.498042      14.854033      -0.250939      33.546991 0.54460467E+03  0.13302885E+05                                 8.656602                            7.577335      -0.068771       2.004150                    0.997202      28.155851      77.777634       0.634248       0.395351      -1.097763      -0.162128      -0.020059      -0.051486       0.171286      -0.020299      -0.025059      -0.020279      -0.155504       0.048944      -0.095361       0.018084       0.077277              9.164336      10.893619      -0.270130       1.260825      10.261035      -1.875614       6.338355           0.037287
          217              O       2.007944       1.015300       5.474455      -0.561603      35.255224 0.51452385E+03  0.12237144E+05                                 8.546678                            7.010690       0.453506       2.205042                    0.994983      27.429011      71.778398       0.718926       0.358218      -1.139301      -0.002418      -0.028856      -0.002865       0.029099      -0.011647       0.012311      -0.042422      -0.007854      -0.132955      -0.064716       0.011522       0.053194              9.668744       5.911214      -0.982605      -0.623730      13.965859      -2.451629       9.129158           0.027876
          218              O       1.018979       7.969556      10.350315      -0.562044      36.394487 0.53096978E+03  0.12717647E+05                                 8.732921                            7.119970       0.332272       2.163535                    0.993884      27.540680      72.133044       0.714252       0.358029      -1.140379       0.004452       0.024907       0.014656       0.029240       0.000774       0.004937      -0.044457      -0.024009      -0.117412      -0.060917       0.007852       0.053065              9.902298       5.660742       0.192156      -0.871175      14.289662      -2.503194       9.756488           0.027504
          219              O       1.443564       9.084670       8.499104      -0.563500      36.441286 0.52548193E+03  0.12564970E+05                                 8.770508                            7.114126       0.364713       2.174118                    0.994273      27.591840      72.420743       0.709228       0.361174      -1.136855       0.009411       0.019140       0.014342       0.025702      -0.009738      -0.015330      -0.001525       0.079261       0.177045      -0.070406       0.006970       0.063435              9.967703       6.377877      -0.510980      -2.853802       8.498345      -0.120067      15.026886           0.031919
          220              O       0.033904      10.441522      14.549984      -0.551796      39.090452 0.51988372E+03  0.12386812E+05                                 9.154792                            7.042302       0.216543       2.138468                    0.993545      27.051013      70.668361       0.718619       0.357729      -1.140599       0.008944       0.017880      -0.017608       0.026640       0.015449       0.040236      -0.034386      -0.014142      -0.050172      -0.065575       0.024148       0.041427             10.812785       5.868482      -1.575245       0.226434      13.827313      -5.538559      12.742559           0.040099
          221              O       1.741759      15.539854       7.362089      -0.570618      36.302178 0.53118462E+03  0.12730976E+05                                 8.714494                            7.134013       0.407647       2.180797                    0.995246      27.791380      72.942066       0.711273       0.359297      -1.138754      -0.006985      -0.021320      -0.013389       0.026127       0.009913      -0.016936       0.005417       0.083512       0.187507      -0.074571       0.006998       0.067573              9.828672       6.620567      -0.676558      -2.998877       8.423534       0.021981      14.441914           0.030957
          222              O       3.728991      14.111261       1.475902      -0.570209      38.024189 0.52425201E+03  0.12526675E+05                                 8.984502                            7.066056       0.276741       2.145835                    0.994684      27.560894      72.284743       0.717737       0.357146      -1.140188       0.004581      -0.018521       0.025142       0.031562       0.009687       0.033275      -0.037558      -0.025665      -0.042713      -0.059354       0.012759       0.046595             10.434949       5.862003      -1.253101       0.136866      12.428684      -5.061846      13.014160           0.042025
          223              O       4.111518      11.924702       1.665932      -0.572498      40.507632 0.53741478E+03  0.12939430E+05                                 9.340410                            7.169706       0.199255       2.109861                    0.997058      27.846541      73.654029       0.709212       0.358694      -1.137337       0.020003       0.031968       0.026019       0.045815       0.000604       0.028222       0.030257       0.021705      -0.163564      -0.072004       0.022920       0.049083             10.914569       7.380354      -4.541652      -2.006926      16.141902       4.165264       9.221451           0.051789
          224              O      -0.371121      12.598449      14.413796      -0.581648      44.444909 0.58514497E+03  0.14389267E+05                                 9.968241                            7.522724       0.127987       2.088047                    0.995767      28.107638      75.094761       0.686772       0.362675      -1.134382       0.000207      -0.030861      -0.024827       0.039608      -0.007241       0.034227       0.033088       0.035749      -0.161086      -0.077589       0.021894       0.055695             11.778985       8.587750      -5.558468      -2.620764      17.061565       4.209897       9.687641           0.051247
          225              O       3.239437       8.813300       2.443473      -0.561609      35.255539 0.51452927E+03  0.12237309E+05                                 8.546744                            7.010739       0.453483       2.205034                    0.994983      27.429098      71.778819       0.718921       0.358219      -1.139299       0.002418      -0.028855       0.002865       0.029098       0.011647       0.012310       0.042423      -0.007852      -0.132956      -0.064718       0.011523       0.053195              9.668823       5.911256       0.982616      -0.623739      13.965978       2.451644       9.129234           0.027877
          226              O      -0.194836       0.171556      13.403469      -0.562046      36.394483 0.53096972E+03  0.12717645E+05                                 8.732922                            7.119971       0.332266       2.163533                    0.993884      27.540676      72.133037       0.714252       0.358029      -1.140379      -0.004452       0.024907      -0.014656       0.029240      -0.000774       0.004937       0.044457      -0.024008      -0.117412      -0.060918       0.007853       0.053065              9.902299       5.660743      -0.192155      -0.871175      14.289666       2.503193       9.756488           0.027504
          227              O      -0.619421       1.286670      15.254680      -0.563500      36.441266 0.52548158E+03  0.12564960E+05                                 8.770507                            7.114125       0.364708       2.174117                    0.994273      27.591827      72.420707       0.709228       0.361174      -1.136854      -0.009411       0.019140      -0.014342       0.025702       0.009738      -0.015329       0.001525       0.079261       0.177044      -0.070406       0.006971       0.063435              9.967700       6.377876       0.510980      -2.853800       8.498346       0.120067      15.026879           0.031919
          228              O       0.790239       2.643522       9.203800      -0.551791      39.090048 0.51987760E+03  0.12386626E+05                                 9.154718                            7.042252       0.216558       2.138475                    0.993545      27.050887      70.667841       0.718623       0.357728      -1.140600      -0.008943       0.017880       0.017608       0.026641      -0.015449       0.040234       0.034386      -0.014141      -0.050171      -0.065574       0.024148       0.041426             10.812691       5.868439       1.575228       0.226433      13.827199       5.538503      12.742434           0.040099
          229              O       3.505622       7.741854       0.555839      -0.570623      36.302453 0.53118935E+03  0.12731121E+05                                 8.714549                            7.134054       0.407630       2.180791                    0.995246      27.791459      72.942429       0.711269       0.359298      -1.138753       0.006986      -0.021319       0.013388       0.026126      -0.009912      -0.016936      -0.005416       0.083515       0.187511      -0.074573       0.006999       0.067574              9.828737       6.620606       0.676564      -2.998899       8.423597      -0.021978      14.442009           0.030957
          230              O       1.518390       6.313261       6.442026      -0.570207      38.024199 0.52425222E+03  0.12526681E+05                                 8.984501                            7.066055       0.276746       2.145836                    0.994684      27.560907      72.284772       0.717737       0.357145      -1.140188      -0.004581      -0.018521      -0.025142       0.031562      -0.009687       0.033275       0.037558      -0.025666      -0.042712      -0.059353       0.012758       0.046596             10.434947       5.862002       1.253099       0.136865      12.428675       5.061847      13.014165           0.042025
          231              O       1.135863       4.126702       6.251996      -0.572492      40.507229 0.53740863E+03  0.12939242E+05                                 9.340340                            7.169658       0.199270       2.109868                    0.997058      27.846413      73.653512       0.709216       0.358693      -1.137338      -0.020003       0.031968      -0.026018       0.045815      -0.000605       0.028222      -0.030257       0.021704      -0.163563      -0.072004       0.022920       0.049084             10.914481       7.380301       4.541610      -2.006908      16.141764      -4.165225       9.221378           0.051789
          232              O       1.195264       4.800449       9.339988      -0.581646      44.444792 0.58514333E+03  0.14389214E+05                                 9.968215                            7.522707       0.127998       2.088050                    0.995767      28.107616      75.094624       0.686774       0.362675      -1.134383      -0.000207      -0.030861       0.024827       0.039608       0.007242       0.034226      -0.033087       0.035748      -0.161087      -0.077588       0.021894       0.055694             11.778952       8.587726       5.558448      -2.620757      17.061510      -4.209887       9.687620           0.051248
          233              O       8.486818      14.580700      10.361401      -0.561606      35.255373 0.51452643E+03  0.12237223E+05                                 8.546713                            7.010716       0.453498       2.205040                    0.994983      27.429039      71.778573       0.718923       0.358219      -1.139300       0.002419       0.028855       0.002865       0.029097      -0.011648       0.012310      -0.042425      -0.007853      -0.132958      -0.064719       0.011523       0.053197              9.668785       5.911237      -0.982611      -0.623735      13.965922      -2.451636       9.129198           0.027876
          234              O       9.475783       7.626444       5.485541      -0.562048      36.394529 0.53097056E+03  0.12717670E+05                                 8.732929                            7.119976       0.332261       2.163530                    0.993884      27.540701      72.133117       0.714251       0.358029      -1.140379      -0.004451      -0.024907      -0.014657       0.029240       0.000774       0.004937      -0.044457      -0.024006      -0.117412      -0.060918       0.007854       0.053064              9.902306       5.660747       0.192157      -0.871177      14.289674      -2.503197       9.756498           0.027505
          235              O       9.051198       6.511330       7.336752      -0.563503      36.441345 0.52548301E+03  0.12565003E+05                                 8.770520                            7.114135       0.364705       2.174115                    0.994273      27.591864      72.420835       0.709227       0.361174      -1.136854      -0.009410      -0.019142      -0.014342       0.025703      -0.009738      -0.015329      -0.001526       0.079262       0.177043      -0.070406       0.006972       0.063434              9.967715       6.377885      -0.510981      -2.853806       8.498358      -0.120069      15.026903           0.031920
          236              O      10.460858       5.154478       1.285872      -0.551790      39.090045 0.51987755E+03  0.12386623E+05                                 9.154714                            7.042249       0.216564       2.138477                    0.993545      27.050893      70.667843       0.718623       0.357728      -1.140600      -0.008943      -0.017881       0.017608       0.026641       0.015448       0.040234      -0.034386      -0.014143      -0.050171      -0.065574       0.024147       0.041427             10.812687       5.868437      -1.575227       0.226433      13.827194      -5.538503      12.742429           0.040098
          237              O       8.753003       0.056146       8.473767      -0.570623      36.302323 0.53118706E+03  0.12731054E+05                                 8.714536                            7.134045       0.407626       2.180792                    0.995246      27.791378      72.942197       0.711269       0.359299      -1.138753       0.006987       0.021318       0.013387       0.026125       0.009912      -0.016936       0.005417       0.083517       0.187514      -0.074574       0.007000       0.067575              9.828721       6.620597      -0.676563      -2.998892       8.423581       0.021981      14.441984           0.030957
          238              O       6.765771       1.484739      14.359954      -0.570205      38.024132 0.52425118E+03  0.12526648E+05                                 8.984485                            7.066043       0.276746       2.145836                    0.994684      27.560899      72.284703       0.717738       0.357145      -1.140188      -0.004581       0.018521      -0.025141       0.031561       0.009687       0.033275      -0.037558      -0.025665      -0.042711      -0.059353       0.012758       0.046595             10.434927       5.861993      -1.253097       0.136865      12.428655      -5.061836      13.014134           0.042024
          239              O       6.383244       3.671298      14.169924      -0.572492      40.507263 0.53740910E+03  0.12939256E+05                                 9.340343                            7.169660       0.199268       2.109867                    0.997058      27.846429      73.653562       0.709216       0.358693      -1.137338      -0.020002      -0.031968      -0.026019       0.045815       0.000604       0.028222       0.030257       0.021703      -0.163561      -0.072003       0.022920       0.049083             10.914486       7.380304      -4.541613      -2.006909      16.141774       4.165228       9.221381           0.051789
          240              O      10.865883       2.997551       1.422060      -0.581645      44.444743 0.58514257E+03  0.14389190E+05                                 9.968206                            7.522701       0.127995       2.088049                    0.995767      28.107601      75.094564       0.686775       0.362675      -1.134383      -0.000207       0.030860       0.024827       0.039608      -0.007241       0.034227       0.033088       0.035747      -0.161086      -0.077589       0.021894       0.055695             11.778941       8.587720      -5.558442      -2.620755      17.061493       4.209883       9.687612           0.051248
          241              O       7.255325       6.782700      13.392383      -0.561603      35.255290 0.51452494E+03  0.12237176E+05                                 8.546689                            7.010698       0.453510       2.205044                    0.994983      27.429033      71.778485       0.718926       0.358218      -1.139300      -0.002418       0.028856      -0.002864       0.029098       0.011647       0.012311       0.042422      -0.007855      -0.132956      -0.064717       0.011522       0.053195              9.668758       5.911222       0.982608      -0.623730      13.965885       2.451631       9.129167           0.027876
          242              O      10.689598      15.424444       2.432387      -0.562044      36.394415 0.53096851E+03  0.12717608E+05                                 8.732906                            7.119959       0.332272       2.163534                    0.993884      27.540663      72.132953       0.714253       0.358028      -1.140380       0.004452      -0.024907       0.014656       0.029240      -0.000774       0.004937       0.044456      -0.024008      -0.117411      -0.060917       0.007852       0.053065              9.902280       5.660734      -0.192157      -0.871173      14.289636       2.503192       9.756469           0.027504
          243              O      11.114183      14.309330       0.581176      -0.563500      36.441281 0.52548187E+03  0.12564968E+05                                 8.770506                            7.114124       0.364712       2.174117                    0.994273      27.591845      72.420746       0.709228       0.361174      -1.136855       0.009411      -0.019140       0.014342       0.025702       0.009737      -0.015329       0.001525       0.079260       0.177043      -0.070405       0.006970       0.063435              9.967699       6.377876       0.510980      -2.853801       8.498343       0.120067      15.026879           0.031920
          244              O       9.704523      12.952478       6.632056      -0.551795      39.090187 0.51987967E+03  0.12386689E+05                                 9.154749                            7.042273       0.216551       2.138473                    0.993545      27.050917      70.668005       0.718620       0.357729      -1.140599       0.008944      -0.017880      -0.017610       0.026642      -0.015448       0.040236       0.034385      -0.014144      -0.050174      -0.065575       0.024148       0.041427             10.812731       5.868458       1.575234       0.226433      13.827244       5.538530      12.742492           0.040099
          245              O       6.989140       7.854146      15.280017      -0.570616      36.302196 0.53118490E+03  0.12730985E+05                                 8.714496                            7.134014       0.407652       2.180799                    0.995246      27.791388      72.942091       0.711273       0.359297      -1.138754      -0.006986       0.021319      -0.013389       0.026126      -0.009912      -0.016936      -0.005417       0.083512       0.187509      -0.074571       0.006998       0.067573              9.828674       6.620568       0.676558      -2.998877       8.423537      -0.021983      14.441917           0.030957
          246              O       8.976372       9.282739       9.393830      -0.570210      38.024243 0.52425295E+03  0.12526703E+05                                 8.984514                            7.066065       0.276733       2.145832                    0.994684      27.560909      72.284815       0.717736       0.357146      -1.140187       0.004582       0.018520       0.025140       0.031559      -0.009688       0.033276       0.037558      -0.025664      -0.042714      -0.059354       0.012760       0.046595             10.434963       5.862010       1.253103       0.136865      12.428693       5.061853      13.014186           0.042025
          247              O       9.358899      11.469298       9.583860      -0.572498      40.507379 0.53741087E+03  0.12939312E+05                                 9.340376                            7.169683       0.199250       2.109862                    0.997057      27.846433      73.653664       0.709213       0.358695      -1.137336       0.020004      -0.031968       0.026021       0.045817      -0.000603       0.028221      -0.030255       0.021705      -0.163561      -0.072002       0.022920       0.049081             10.914527       7.380328       4.541632      -2.006916      16.141837      -4.165245       9.221415           0.051790
          248              O       9.299498      10.795551       6.495868      -0.581648      44.444886 0.58514477E+03  0.14389260E+05                                 9.968233                            7.522719       0.127991       2.088047                    0.995767      28.107643      75.094745       0.686773       0.362675      -1.134383       0.000206       0.030860      -0.024825       0.039607       0.007241       0.034228      -0.033089       0.035748      -0.161089      -0.077590       0.021895       0.055695             11.778975       8.587743       5.558461      -2.620764      17.061543      -4.209897       9.687639           0.051249

******************************************************
Auxiliary information for the entire system
The total spin magnetic moment of the unit cell is   40.000009
The total net atomic charge of the unit cell is   -0.000003
Accuracy of reproducing the electrostatic potential in the unit cell:
  The inner radius (bohr) =    5.0000
  The outer radius (bohr) =   12.0000
  Valid grid points have density less than (e/(bohr^3)) =    0.0001
  The number of valid grid points were=       146529
  The rms potential error without charges in kcal/mol is=      3.49257
  The rms potential error with partial charges in kcal/mol is=      1.20828
  The RRMSE value at monopole order=      0.34596
  The rms potential error with partial charges and cloud penetration in kcal/mol is=      1.20202
  The RRMSE value at monopole order with cloud penetration is=      0.34416
  The rms potential error with partial charges and atomic dipoles in kcal/mol is=      0.58599
  The RRMSE value at dipole order=      0.16778
  The rms potential error with partial charges, atomic dipoles and cloud penetration in kcal/mol is=      0.57525
  The RRMSE value at dipole order with cloud penetration=      0.16471

******************************************************
The electron densities and ab initio electrostatic potential were computed in VASP using the PBE functional and
projector augmented wave method. See the main text of the journal article for a description of computational details.
The atomic charges, dipoles, and quadrupoles were computed with the DDEC6 method as described in
(a) T. A. Manz and N. Gabaldon Limas, RSC Adv. 6 (2016) 47771-47801 DOI: 10.1039/c6ra04656h
(b) N. Gabaldon Limas and T. A. Manz, RSC Adv. 8 (2018) 2678-2707 DOI: 10.1039/c7ra11829e.
For each atom in the material, the electron cloud parameters were fit to the spherically averaged atom-in-material
electron density using radial positions for which this density was between 10^-4 and 10^-2 electrons per cubic bohr.
The polarizabilities, dispersion coefficients, and quantum Drude oscillator (QDO) parameters were fit using the MCLF method.
The magnetic structure of the system was optimized in VASP from the default ferromagnetic initial guess using spin polarization.
The atomic spin moments (ASMs) were computed on this optimized magnetic structure using the DDEC6 partition as inputs
to the method of T. A. Manz and D. S. Sholl, J. Chem. Theory Comput. 7 (2011) 4146-4164 DOI: 10.1021/ct200539n.
The RMSE and RRMSE were computed using a uniform grid with Ewald summation.
