# Supplementary material for: A collection of forcefield precursors for metal–organic frameworks
Source: RSC Adv. 2019 Nov 13;9(63):36492–507. doi: 10.1039/c9ra07327b (PMC9075174; doi:10.1039/c9ra07327b)
Supplement: RA-009-C9RA07327B-s4761 [file RA-009-C9RA07327B-s4761.xyz]

   20
jmolscript: load "" {1 1 1} spacegroup "x,y,z" unitcell [{      7.242100     0.000000     0.000000 }, {      0.000000     7.266600     0.000000 }, {      0.000000     0.000000     7.269600 }]
Fe     0.000000     0.000000     0.000000     0.447158
Ni     0.000000     3.633300     3.634800     0.095723
H      4.775441     0.000000     5.335159     0.114795
H      4.775441     0.000000     1.934441     0.114795
H      2.466659     0.000000     5.335159     0.114797
H      2.466659     0.000000     1.934441     0.114798
C      0.000000     4.910042     5.001485     0.043379
C      0.000000     2.356558     2.268115     0.043378
C      0.000000     2.356558     5.001485     0.043369
C      0.000000     4.910042     2.268115     0.043369
C      4.322809     0.000000     6.147174     0.042611
C      4.322809     0.000000     1.122426     0.042615
C      2.919291     0.000000     6.147174     0.042593
C      2.919291     0.000000     1.122426     0.042596
N      0.000000     5.776220     5.751708    -0.292893
N      0.000000     1.490380     1.517892    -0.292893
N      0.000000     1.490380     5.751708    -0.292894
N      0.000000     5.776220     1.517892    -0.292894
N      5.016603     0.000000     0.000000    -0.087203
N      2.225497     0.000000     0.000000    -0.087199

The following XYZ coordinates are in angstroms. Other properties are in atomic units.
The sperically averaged electron density of each atom fit to a function of the form exp(a - br)
eigen_1, eigen_2 and eigen_3 are the three eigenvalues of traceless quadrupole moment tensor
  atom number  atomic symbol              X              Y              Z     net charge C6 coefficient C8 coefficient C10 coefficient fluctuating dipole atomic polarizability isotropic forcefield polarizability              a              b squared Pearson coefficient          <r^3>          <r^4>         wp_QDO          m_QDO          q_QDO       dipole_x       dipole_y       dipole_z         dipole            Qxy            Qxz            Qyz     Q(x^2-y^2)  Q(3z^2 - R^2)        eigen_1        eigen_2        eigen_3 static polarizability      alpha(xx)      alpha(xy)      alpha(xz)      alpha(yy)      alpha(yz)      alpha(zz) atomic spin moment
            1             Fe       0.000000       0.000000       0.000000       0.447158     210.360872 0.36402666E+04  0.13615552E+06                                27.685186                           19.517123       0.887569       1.995826                    0.996316      63.507319     185.053183       0.417325       0.392401      -1.154907       0.000000      -0.000000      -0.000000       0.000000      -0.000000       0.000000       0.000000      -0.115107       0.149131      -0.082409       0.032698       0.049710             34.968468      33.588925      -0.000000       0.000000      37.427875      -0.000006      33.888604          -0.000038
            2             Ni       0.000000       3.633300       3.634800       0.095723     260.774169 0.33911477E+04  0.12443478E+06                                28.500066                           16.907863       0.476013       1.910890                    0.995052      62.173806     178.621201       0.528018       0.316127      -1.220743       0.000000       0.000000       0.000000       0.000000       0.000000       0.000000      -0.000000       0.097184      -0.071095      -0.036743      -0.023698       0.060441             38.252696      13.880059      -0.000000      -0.000000      49.966835      -0.000029      50.911195           0.000035
            3              H       4.775441       0.000000       5.335159       0.114795       1.075413 0.76042791E+01  0.73828054E+02                                 1.749134                            1.624181      -1.016570       2.408328                    0.997981       3.423023       9.578812       0.484954       1.300894      -0.704919       0.025220      -0.000000      -0.041235       0.048336       0.000000      -0.002074       0.000000       0.022654       0.056392      -0.020725       0.001677       0.019048              1.801238       1.825552       0.000000      -0.478333       1.360663       0.000000       2.217497          -0.000012
            4              H       4.775441       0.000000       1.934441       0.114795       1.075415 0.76042920E+01  0.73828211E+02                                 1.749136                            1.624182      -1.016572       2.408327                    0.997981       3.423025       9.578820       0.484954       1.300894      -0.704919       0.025220       0.000000       0.041235       0.048336       0.000000       0.002074       0.000000       0.022654       0.056392      -0.020726       0.001677       0.019048              1.801240       1.825554      -0.000000       0.478334       1.360664       0.000000       2.217500          -0.000012
            5              H       2.466659       0.000000       5.335159       0.114797       1.075400 0.76041777E+01  0.73826829E+02                                 1.749121                            1.624171      -1.016560       2.408334                    0.997982       3.423005       9.578748       0.484955       1.300895      -0.704918      -0.025220       0.000000      -0.041235       0.048336       0.000000       0.002074       0.000000       0.022653       0.056391      -0.020725       0.001677       0.019048              1.801223       1.825538      -0.000000       0.478325       1.360656       0.000000       2.217475          -0.000012
            6              H       2.466659       0.000000       1.934441       0.114798       1.075403 0.76041964E+01  0.73827055E+02                                 1.749123                            1.624172      -1.016562       2.408333                    0.997982       3.423008       9.578759       0.484955       1.300895      -0.704918      -0.025220      -0.000000       0.041235       0.048336       0.000000      -0.002074      -0.000000       0.022653       0.056391      -0.020725       0.001677       0.019048              1.801225       1.825540       0.000000      -0.478326       1.360657       0.000000       2.217478          -0.000012
            7              C       0.000000       4.910042       5.001485       0.043379      45.889631 0.49099697E+03  0.11837410E+05                                10.989705                            7.521609       0.654102       2.159369                    0.999818      29.402193      84.138971       0.587969       0.432090      -1.059977       0.000000      -0.010902       0.027171       0.029277       0.000000       0.000000      -0.130768       0.062812      -0.027512      -0.149061       0.035991       0.113070             13.384486       6.368880       0.000001       0.000001      18.072792       9.265624      15.711786          -0.000030
            8              C       0.000000       2.356558       2.268115       0.043378      45.889635 0.49099701E+03  0.11837411E+05                                10.989706                            7.521610       0.654102       2.159369                    0.999818      29.402195      84.138977       0.587969       0.432090      -1.059977       0.000000       0.010902      -0.027171       0.029277       0.000000      -0.000000      -0.130768       0.062812      -0.027512      -0.149061       0.035991       0.113070             13.384487       6.368880      -0.000001      -0.000001      18.072792       9.265625      15.711788          -0.000031
            9              C       0.000000       2.356558       5.001485       0.043369      45.889790 0.49099875E+03  0.11837465E+05                                10.989734                            7.521626       0.654097       2.159367                    0.999818      29.402246      84.139184       0.587968       0.432090      -1.059977       0.000000       0.010902       0.027171       0.029277      -0.000000       0.000000       0.130768       0.062813      -0.027512      -0.149062       0.035992       0.113070             13.384524       6.368895      -0.000001       0.000001      18.072844      -9.265656      15.711833          -0.000029
           10              C       0.000000       4.910042       2.268115       0.043369      45.889771 0.49099853E+03  0.11837458E+05                                10.989731                            7.521624       0.654098       2.159367                    0.999818      29.402240      84.139158       0.587968       0.432090      -1.059977       0.000000      -0.010902      -0.027171       0.029277       0.000000       0.000000       0.130768       0.062813      -0.027513      -0.149062       0.035992       0.113070             13.384520       6.368893       0.000001      -0.000001      18.072839      -9.265653      15.711828          -0.000029
           11              C       4.322809       0.000000       6.147174       0.042611      26.159982 0.33155271E+03  0.72770952E+04                                 7.666340                            6.080118       0.292933       2.114298                    0.999825      25.758996      71.323573       0.667418       0.418122      -1.064156       0.030822      -0.000000       0.040960       0.051262      -0.000000      -0.015392      -0.000000      -0.068301       0.001541      -0.040223       0.006329       0.033894              8.482982      12.214562       0.000000      -0.009558       4.046185       0.000000       9.188198          -0.000019
           12              C       4.322809       0.000000       1.122426       0.042615      26.159924 0.33155185E+03  0.72770706E+04                                 7.666324                            6.080107       0.292938       2.114300                    0.999825      25.758963      71.323422       0.667419       0.418121      -1.064156       0.030822      -0.000000      -0.040960       0.051262       0.000000       0.015392       0.000000      -0.068300       0.001541      -0.040223       0.006330       0.033893              8.482963      12.214529      -0.000000       0.009560       4.046177       0.000000       9.188183          -0.000020
           13              C       2.919291       0.000000       6.147174       0.042593      26.160387 0.33155930E+03  0.72772804E+04                                 7.666442                            6.080199       0.292905       2.114286                    0.999825      25.759231      71.324562       0.667410       0.418125      -1.064153      -0.030823       0.000000       0.040960       0.051262      -0.000000       0.015393      -0.000000      -0.068304       0.001541      -0.040225       0.006330       0.033895              8.483096      12.214746      -0.000000       0.009535       4.046235       0.000000       9.188306          -0.000020
           14              C       2.919291       0.000000       1.122426       0.042596      26.160342 0.33155863E+03  0.72772611E+04                                 7.666429                            6.080190       0.292910       2.114287                    0.999825      25.759207      71.324443       0.667411       0.418124      -1.064154      -0.030823      -0.000000      -0.040960       0.051262       0.000000      -0.015393      -0.000000      -0.068303       0.001541      -0.040224       0.006330       0.033895              8.483080      12.214717       0.000000      -0.009538       4.046228       0.000000       9.188294          -0.000019
           15              N       0.000000       5.776220       5.751708      -0.292893      49.760773 0.59405721E+03  0.14859757E+05                                11.305963                            8.078846       0.154943       2.040777                    0.998734      29.986988      84.383999       0.594321       0.412004      -1.084293       0.000000       0.012488       0.023333       0.026465       0.000000      -0.000000      -0.095074       0.077254      -0.064236      -0.119796       0.049333       0.070463             13.555508       7.684929       0.000001       0.000001      17.624331       9.156321      15.357263          -0.000039
           16              N       0.000000       1.490380       1.517892      -0.292893      49.760779 0.59405728E+03  0.14859759E+05                                11.305965                            8.078848       0.154942       2.040777                    0.998734      29.986989      84.384010       0.594321       0.412004      -1.084293       0.000000      -0.012489      -0.023333       0.026465      -0.000000       0.000000      -0.095074       0.077254      -0.064236      -0.119796       0.049333       0.070463             13.555510       7.684930      -0.000001      -0.000001      17.624335       9.156323      15.357267          -0.000039
           17              N       0.000000       1.490380       5.751708      -0.292894      49.760717 0.59405628E+03  0.14859729E+05                                11.305958                            8.078842       0.154942       2.040777                    0.998734      29.986965      84.383934       0.594321       0.412004      -1.084292       0.000000      -0.012488       0.023333       0.026465      -0.000000       0.000000       0.095074       0.077254      -0.064236      -0.119796       0.049333       0.070463             13.555502       7.684926      -0.000001       0.000001      17.624324      -9.156318      15.357258          -0.000039
           18              N       0.000000       5.776220       1.517892      -0.292894      49.760730 0.59405647E+03  0.14859734E+05                                11.305960                            8.078844       0.154941       2.040777                    0.998734      29.986969      84.383951       0.594321       0.412004      -1.084292       0.000000       0.012488      -0.023333       0.026464       0.000000       0.000000       0.095074       0.077254      -0.064236      -0.119796       0.049333       0.070463             13.555505       7.684927       0.000001      -0.000001      17.624328      -9.156320      15.357261          -0.000040
           19              N       5.016603       0.000000       0.000000      -0.087203      31.421207 0.43497432E+03  0.10033809E+05                                 8.324709                            6.767016       0.036908       2.061656                    0.999006      25.719916      68.806415       0.672577       0.394786      -1.099313      -0.111768      -0.000000      -0.000000       0.111768      -0.000000       0.000000      -0.000000      -0.119317       0.146544      -0.084083       0.035235       0.048848              9.229500      11.858021       0.000000       0.000002       4.690970      -0.000000      11.139508          -0.000121
           20              N       2.225497       0.000000       0.000000      -0.087199      31.420971 0.43497017E+03  0.10033689E+05                                 8.324662                            6.766978       0.036914       2.061660                    0.999006      25.719814      68.806050       0.672579       0.394786      -1.099314       0.111769       0.000000      -0.000000       0.111769       0.000000       0.000000      -0.000000      -0.119319       0.146545      -0.084084       0.035235       0.048848              9.229445      11.857934      -0.000000      -0.000002       4.690948      -0.000000      11.139453          -0.000121

******************************************************
Auxiliary information for the entire system
The total spin magnetic moment of the unit cell is   -0.000645
The total net atomic charge of the unit cell is   -0.000000
Accuracy of reproducing the electrostatic potential in the unit cell:
  The inner radius (bohr) =    5.0000
  The outer radius (bohr) =   12.0000
  Valid grid points have density less than (e/(bohr^3)) =    0.0001
  The number of valid grid points were=        11152
  The rms potential error without charges in kcal/mol is=      3.36285
  The rms potential error with partial charges in kcal/mol is=      1.60098
  The RRMSE value at monopole order=      0.47608
  The rms potential error with partial charges and cloud penetration in kcal/mol is=      1.58638
  The RRMSE value at monopole order with cloud penetration is=      0.47174
  The rms potential error with partial charges and atomic dipoles in kcal/mol is=      0.86533
  The RRMSE value at dipole order=      0.25732
  The rms potential error with partial charges, atomic dipoles and cloud penetration in kcal/mol is=      0.84919
  The RRMSE value at dipole order with cloud penetration=      0.25252

******************************************************
The electron densities and ab initio electrostatic potential were computed in VASP using the PBE functional and
projector augmented wave method. See the main text of the journal article for a description of computational details.
The atomic charges, dipoles, and quadrupoles were computed with the DDEC6 method as described in
(a) T. A. Manz and N. Gabaldon Limas, RSC Adv. 6 (2016) 47771-47801 DOI: 10.1039/c6ra04656h
(b) N. Gabaldon Limas and T. A. Manz, RSC Adv. 8 (2018) 2678-2707 DOI: 10.1039/c7ra11829e.
For each atom in the material, the electron cloud parameters were fit to the spherically averaged atom-in-material
electron density using radial positions for which this density was between 10^-4 and 10^-2 electrons per cubic bohr.
The polarizabilities, dispersion coefficients, and quantum Drude oscillator (QDO) parameters were fit using the MCLF method.
The magnetic structure of the system was optimized in VASP from the default ferromagnetic initial guess using spin polarization.
The atomic spin moments (ASMs) were computed on this optimized magnetic structure using the DDEC6 partition as inputs
to the method of T. A. Manz and D. S. Sholl, J. Chem. Theory Comput. 7 (2011) 4146-4164 DOI: 10.1021/ct200539n.
The RMSE and RRMSE were computed using a uniform grid with Ewald summation.
