# Supplementary material for: A collection of forcefield precursors for metal–organic frameworks
Source: RSC Adv. 2019 Nov 13;9(63):36492–507. doi: 10.1039/c9ra07327b (PMC9075174; doi:10.1039/c9ra07327b)
Supplement: RA-009-C9RA07327B-s4762 [file RA-009-C9RA07327B-s4762.xyz]

  300
jmolscript: load "" {1 1 1} spacegroup "x,y,z" unitcell [{     26.325600     0.000000     0.000000 }, {     13.162800    22.798638     0.000000 }, {     13.162800     7.599546    21.494762 }]
Cu    20.381280    25.494957    10.747381     0.768769
Cu    32.269920     4.903227    10.747381     0.768747
Cu    20.381280    11.767137     1.040346     0.768728
Cu    32.269920    18.631047    20.454416     0.768773
Cu    14.436959    15.199092    10.747381     0.769237
Cu    38.214241    15.199092    10.747381     0.769270
Cu    26.325600     8.335182    20.454416     0.769275
Cu    26.325600    22.063002     1.040346     0.769303
Cu    20.381280    18.631047    20.454416     0.768821
Cu    32.269920    11.767137     1.040346     0.768801
Cu    32.269920    25.494957    10.747381     0.768845
Cu    20.381280     4.903227    10.747381     0.768810
H      6.865716     5.426076     6.358151     0.123133
H      9.319262     1.744856     4.754641     0.124005
H     21.697560    24.573892     6.962153     0.122130
H     11.104138     4.948824    11.211668     0.123133
H     10.288044     9.575428    11.478203     0.124006
H     34.828769     8.061598    11.368580     0.122130
H     15.221462    12.220070     0.928574     0.123132
H     16.037556    14.013563     5.201732     0.124005
H     17.822431    13.405599     3.811021     0.122130
H     19.459884     7.803214     2.996370     0.123132
H     17.006338     5.064337     0.060185     0.124005
H     30.953640    14.755279    20.847770     0.122131
H     11.896539    10.707760    11.211668     0.123134
H     16.311342     9.101216    11.478203     0.124005
H     15.892765    11.403879    11.368580     0.122132
H     14.429061    14.139715     6.358151     0.123134
H     10.014258    13.855492     4.754641     0.124005
H     36.758435    14.519693     6.962153     0.122132
H     10.190640     2.044278     2.996370     0.123134
H      9.045476     5.538549     0.060185     0.124006
H     23.627226    11.412998    20.847770     0.122132
H     16.134960     3.506431     0.928574     0.123135
H     17.280124     1.902926     5.201732     0.124006
H     29.023974    23.459799     3.811021     0.122132
H      9.837877    12.951146     2.996370     0.123133
H     13.436586    12.195751     0.060185     0.124006
H     24.395934    19.428999    20.847770     0.122130
H      8.131978     7.072138     0.928574     0.123132
H      6.170721     6.882149     5.201732     0.124005
H     32.130395     8.731878     3.811021     0.122130
H     16.487723     7.142053    11.211668     0.123133
H     12.889014     4.121994    11.478203     0.124005
H     28.255266    26.131799    11.368580     0.122132
H     18.193622     3.232847     6.358151     0.123133
H     20.154879     7.198290     4.754641     0.124006
H     20.520805     6.503691     6.962153     0.122132
H     44.519222    27.165337    15.136611     0.123133
H     46.480479    23.199894    16.740121     0.124006
H     20.520805    23.894493    14.532609     0.122130
H     42.813323    23.256131    10.283094     0.123133
H     39.214614    26.276190    10.016559     0.124005
H     28.255266     4.266385    10.126182     0.122130
H     34.457578    23.326046    20.566188     0.123132
H     32.496321    23.516035    16.293030     0.124004
H     32.130395    21.666306    17.683741     0.122130
H     36.163477    17.447038    18.498392     0.123132
H     39.762186    18.202433    21.434577     0.124005
H     24.395934    10.969185     0.646992     0.122130
H     37.429738    25.449360    10.283094     0.123133
H     36.613644    20.822756    10.016559     0.124005
H     34.828769    22.336586    10.126182     0.122132
H     33.191316    24.972108    15.136611     0.123134
H     35.644862    28.653328    16.740121     0.124005
H     21.697560     5.824292    14.532609     0.122132
H     45.785484    22.594970    18.498392     0.123133
H     43.331938    25.333847    21.434577     0.124005
H     30.953640    15.642905     0.646992     0.122130
H     41.547062    18.178114    20.566188     0.123133
H     42.363156    16.384621    16.293030     0.124005
H     17.822431    16.992585    17.683741     0.122130
H     36.516240    28.353906    18.498392     0.123134
H     35.371076    24.859635    21.434577     0.124006
H     23.627226    18.985186     0.646992     0.122132
H     42.460560    26.891753    20.566188     0.123134
H     43.605724    28.495258    16.293030     0.124005
H     29.023974     6.938385    17.683741     0.122132
H     38.222139    19.690424    10.283094     0.123134
H     42.636942    21.296968    10.016559     0.124005
H     15.892765    18.994305    10.126182     0.122132
H     40.754661    16.258469    15.136611     0.123133
H     36.339858    16.542692    16.740121     0.124005
H     36.758435    15.878491    14.532609     0.122132
C      7.646271     3.614192     6.874455    -0.023847
C      7.378539     4.691352     6.036589    -0.147122
C      7.856086     4.701991     4.737660     0.018694
C      8.587937     3.600969     4.241561     0.043436
C      8.836714     2.494931     5.078997    -0.140784
C      8.365223     2.515754     6.390823    -0.094665
C      7.165828     3.614344     8.262587     0.612775
C      9.636486     6.364012    11.256377    -0.023848
C     10.942499     5.886304    11.246489    -0.147120
C     12.009212     6.767244    11.284535     0.018692
C     11.778600     8.157657    11.371374     0.043435
C     10.456265     8.643876    11.410494    -0.140783
C      9.397186     7.739378    11.348375    -0.094660
C      8.503169     5.432155    11.185874     0.612777
C     16.689114    12.733951     2.247922    -0.023845
C     15.383101    12.565393     1.800831    -0.147122
C     14.316388    12.894910     2.618707     0.018694
C     14.547000    13.440253     3.900654     0.043436
C     15.869335    13.639209     4.346026    -0.140784
C     16.928414    13.279143     3.513964    -0.094664
C     17.822431    12.356862     1.392861     0.612775
C     18.679329     7.686029     1.116008    -0.023847
C     18.947061     7.255135     2.410853    -0.147121
C     18.469514     6.034040     2.853860     0.018691
C     17.737663     5.199305     1.981172     0.043434
C     17.488886     5.620168     0.659244    -0.140783
C     17.960377     6.863910     0.241601    -0.094660
C     19.159772     8.994823     0.653441     0.612774
C     13.855953    11.271191    11.256377    -0.023836
C     12.789240    10.379004    11.246489    -0.147117
C     13.018799     9.014733    11.284535     0.018692
C     14.338238     8.519243    11.371374     0.043433
C     15.420483     9.421309    11.410494    -0.140784
C     15.166705    10.790747    11.348375    -0.094658
C     13.615600    12.718600    11.185874     0.612776
C     12.469647    14.369678     6.874455    -0.023839
C     13.536360    14.062960     6.036589    -0.147118
C     13.306801    13.644073     4.737660     0.018693
C     11.987362    13.560782     4.241561     0.043439
C     10.905117    13.898354     5.078997    -0.140783
C     11.158895    14.296266     6.390823    -0.094657
C     12.710000    14.785677     8.262587     0.612775
C     10.479432     2.778850     1.116008    -0.023839
C      9.972401     2.762435     2.410853    -0.147119
C      9.153674     3.786550     2.853860     0.018693
C      8.796699     4.837719     1.981172     0.043438
C      9.285566     4.842735     0.659244    -0.140783
C     10.126932     3.812540     0.241601    -0.094657
C     11.372659     1.708378     0.653441     0.612776
C     15.846168     1.978466     2.247922    -0.023837
C     16.353199     3.193785     1.800831    -0.147116
C     17.171926     3.952828     2.618707     0.018692
C     17.528901     3.480440     3.900654     0.043433
C     17.040034     2.235786     4.346026    -0.140785
C     16.198668     1.498630     3.513964    -0.094657
C     14.952941     1.185529     1.392861     0.612777
C     10.329639    12.333759     1.116008    -0.023843
C     10.568939    12.781068     2.410853    -0.147120
C     11.865211    12.978049     2.853860     0.018692
C     12.954038    12.761614     1.981172     0.043435
C     12.713949    12.335735     0.659244    -0.140783
C     11.401091    12.122188     0.241601    -0.094660
C      8.955969    12.095437     0.653441     0.612774
C      6.953117     8.086221     2.247922    -0.023843
C      7.752099     7.039459     1.800831    -0.147121
C      8.000087     5.950900     2.618707     0.018692
C      7.412499     5.877945     3.900654     0.043434
C      6.579031     6.923642     4.346026    -0.140783
C      6.361318     8.020865     3.513964    -0.094662
C      6.713028     9.256247     1.392861     0.612774
C     15.995961     5.163436    11.256377    -0.023856
C     15.756661     6.533330    11.246489    -0.147121
C     14.460389     7.016661    11.284535     0.018693
C     13.371562     6.121738    11.371374     0.043440
C     13.611651     4.733453    11.410494    -0.140782
C     14.924509     4.268513    11.348375    -0.094663
C     17.369631     4.647882    11.185874     0.612779
C     19.372483     4.814768     6.874455    -0.023856
C     18.573501     4.044326     6.036589    -0.147120
C     18.325513     4.452574     4.737660     0.018693
C     18.913101     5.636887     4.241561     0.043440
C     19.746569     6.405353     5.078997    -0.140780
C     19.964282     5.986618     6.390823    -0.094662
C     19.612572     4.398617     8.262587     0.612780
C     45.698083    25.583416    14.620307    -0.023849
C     44.899101    26.353858    15.458173    -0.147123
C     44.651113    25.945610    16.757102     0.018693
C     45.238701    24.761297    17.253201     0.043437
C     46.072169    23.992831    16.415765    -0.140782
C     46.289882    24.411566    15.103939    -0.094662
C     45.938172    25.999567    13.232175     0.612775
C     42.321561    25.234748    10.238385    -0.023847
C     42.082261    23.864854    10.248273    -0.147120
C     40.785989    23.381523    10.210227     0.018692
C     39.697162    24.276446    10.123388     0.043433
C     39.937251    25.664731    10.084268    -0.140785
C     41.250109    26.129671    10.146387    -0.094662
C     43.695231    25.750302    10.308888     0.612777
C     33.278717    22.311963    19.246840    -0.023845
C     34.077699    23.358725    19.693931    -0.147120
C     34.325687    24.447284    18.876055     0.018692
C     33.738099    24.520239    17.594108     0.043432
C     32.904631    23.474542    17.148736    -0.140784
C     32.686918    22.377319    17.980798    -0.094662
C     33.038628    21.141937    20.101901     0.612775
C     36.655239    18.064425    20.378754    -0.023848
C     36.894539    17.617116    19.083909    -0.147121
C     38.190811    17.420135    18.640902     0.018693
C     39.279638    17.636570    19.513590     0.043437
C     39.039549    18.062449    20.835518    -0.140782
C     37.726691    18.275996    21.253161    -0.094662
C     35.281569    18.302747    20.841321     0.612775
C     35.962086    24.034172    10.238385    -0.023855
C     37.268099    24.511880    10.248273    -0.147121
C     38.334812    23.630940    10.210227     0.018693
C     38.104200    22.240527    10.123388     0.043439
C     36.781865    21.754308    10.084268    -0.140781
C     35.722786    22.658806    10.146387    -0.094663
C     34.828769    24.966029    10.308888     0.612780
C     33.971871    26.783992    14.620307    -0.023856
C     33.704139    25.706832    15.458173    -0.147120
C     34.181686    25.696193    16.757102     0.018694
C     34.913537    26.797215    17.253201     0.043438
C     35.162314    27.903253    16.415765    -0.140781
C     34.690823    27.882430    15.103939    -0.094665
C     33.491428    26.783840    13.232175     0.612779
C     45.004929    22.712155    20.378754    -0.023842
C     45.272661    23.143049    19.083909    -0.147121
C     44.795114    24.364144    18.640902     0.018693
C     44.063263    25.198879    19.513590     0.043434
C     43.814486    24.778016    20.835518    -0.140784
C     44.285977    23.534274    21.253161    -0.094662
C     45.485372    21.403361    20.841321     0.612774
C     43.014714    17.664233    19.246840    -0.023842
C     41.708701    17.832791    19.693931    -0.147120
C     40.641988    17.503274    18.876055     0.018692
C     40.872600    16.957931    17.594108     0.043434
C     42.194935    16.758975    17.148736    -0.140784
C     43.254014    17.119041    17.980798    -0.094661
C     44.148031    18.041322    20.101901     0.612774
C     36.805032    27.619334    20.378754    -0.023839
C     36.298001    27.635749    19.083909    -0.147117
C     35.479274    26.611634    18.640902     0.018691
C     35.122299    25.560465    19.513590     0.043436
C     35.611166    25.555449    20.835518    -0.140783
C     36.452532    26.585644    21.253161    -0.094653
C     37.698259    28.689806    20.841321     0.612778
C     42.171768    28.419718    19.246840    -0.023837
C     42.678799    27.204399    19.693931    -0.147119
C     43.497526    26.445356    18.876055     0.018694
C     43.854501    26.917744    17.594108     0.043437
C     43.365634    28.162398    17.148736    -0.140784
C     42.524268    28.899554    17.980798    -0.094659
C     41.278541    29.212655    20.101901     0.612776
C     40.181553    19.126993    10.238385    -0.023839
C     39.114840    20.019180    10.248273    -0.147117
C     39.344399    21.383451    10.210227     0.018691
C     40.663838    21.878941    10.123388     0.043436
C     41.746083    20.976875    10.084268    -0.140783
C     41.492305    19.607437    10.146387    -0.094655
C     39.941200    17.679584    10.308888     0.612775
C     38.795247    16.028506    14.620307    -0.023837
C     39.861960    16.335224    15.458173    -0.147118
C     39.632401    16.754111    16.757102     0.018694
C     38.312962    16.837402    17.253201     0.043437
C     37.230717    16.499830    16.415765    -0.140783
C     37.484495    16.101918    15.103939    -0.094657
C     39.035600    15.612507    13.232175     0.612775
O     20.771688    25.434921     8.853907    -0.496831
O      6.550073     4.590278     8.653146    -0.525434
O     33.781273     6.061246    11.088073    -0.496827
O      8.747734     4.241915    11.098390    -0.525436
O     18.869927    12.474351     2.018573    -0.496822
O     17.577866    11.877634     0.299852    -0.525436
O     31.879512    16.825851    21.028971    -0.496828
O     19.775527     9.688357     1.443373    -0.525428
O     14.684156    13.311213    11.088073    -0.496793
O     12.462539    13.101921    11.098390    -0.525396
O     37.967044    14.891006     8.853907    -0.496797
O     13.863061    14.830970     8.653146    -0.525390
O     24.957459     9.575884    21.028971    -0.496798
O     11.665400     0.828351     1.443373    -0.525401
O     27.693741    23.018265     2.018573    -0.496804
O     14.660200     1.636942     0.299852    -0.525394
O     22.139830    19.195541    21.028971    -0.496821
O      8.047473    12.281930     1.443373    -0.525420
O     32.413132    10.104660     2.018573    -0.496818
O      7.250333     9.284061     0.299852    -0.525425
O     30.511370    26.224817    11.088073    -0.496843
O     18.278127     5.454802    11.098390    -0.525448
O     20.238068     5.271349     8.853907    -0.496839
O     19.075267     3.377390     8.653146    -0.525455
O     20.238068    25.126835    12.640855    -0.496830
O     45.400867    27.020794    12.841616    -0.525435
O     30.511370     4.173367    10.406689    -0.496828
O     44.603727    24.943382    10.396372    -0.525435
O     32.413132    20.293524    19.476189    -0.496830
O     33.575933    21.114123    21.194910    -0.525430
O     22.139830    11.202643     0.465791    -0.496821
O     34.373073    18.116254    20.051389    -0.525434
O     33.781273    24.336938    10.406689    -0.496845
O     35.073334    26.156269    10.396372    -0.525450
O     20.771688     4.963263    12.640855    -0.496838
O     32.875673    25.807906    12.841616    -0.525452
O     31.879512    13.572333     0.465791    -0.496818
O     46.101127    20.709827    20.051389    -0.525424
O     18.869927    17.923833    19.476189    -0.496821
O     43.903466    18.520550    21.194910    -0.525419
O     24.957459    20.822300     0.465791    -0.496803
O     37.991000    29.569833    20.051389    -0.525396
O     27.693741     7.379919    19.476189    -0.496799
O     40.985800    28.761242    21.194910    -0.525400
O     14.684156    17.086971    10.406689    -0.496791
O     38.788139    17.296263    10.396372    -0.525394
O     37.967044    15.507178    12.640855    -0.496798
O     40.188661    15.567214    12.841616    -0.525392

The following XYZ coordinates are in angstroms. Other properties are in atomic units.
The sperically averaged electron density of each atom fit to a function of the form exp(a - br)
eigen_1, eigen_2 and eigen_3 are the three eigenvalues of traceless quadrupole moment tensor
  atom number  atomic symbol              X              Y              Z     net charge C6 coefficient C8 coefficient C10 coefficient fluctuating dipole atomic polarizability isotropic forcefield polarizability              a              b squared Pearson coefficient          <r^3>          <r^4>         wp_QDO          m_QDO          q_QDO       dipole_x       dipole_y       dipole_z         dipole            Qxy            Qxz            Qyz     Q(x^2-y^2)  Q(3z^2 - R^2)        eigen_1        eigen_2        eigen_3 static polarizability      alpha(xx)      alpha(xy)      alpha(xz)      alpha(yy)      alpha(yz)      alpha(zz) atomic spin moment
            1             Cu      20.381280      25.494957      10.747381       0.768769      59.977648 0.90818589E+03  0.24055598E+05                                13.478702                           10.493633       1.152037       2.263969                    0.997663      42.041666     103.775173       0.508577       0.454683      -1.110896       0.083493      -0.144614       0.000000       0.166986       0.069679       0.002869       0.001656       0.080460      -0.002749      -0.080001      -0.001050       0.081051             19.956722      16.318411       4.507477      -4.660937      11.113627      -2.691008      32.438127           0.656954
            2             Cu      32.269920       4.903227      10.747381       0.768747      59.980534 0.90823836E+03  0.24057389E+05                                13.479258                           10.494057       1.151950       2.263942                    0.997663      42.042048     103.777730       0.508557       0.454693      -1.110887      -0.083496       0.144619      -0.000000       0.166992       0.037270      -0.020044      -0.011572       0.043035       0.221724      -0.079990      -0.001064       0.081053             19.957443      27.867653      11.175253       0.053576      14.963565       0.030922      17.041113           0.656945
            3             Cu      20.381280      11.767137       1.040346       0.768728      59.982292 0.90826965E+03  0.24058422E+05                                13.479535                           10.494264       1.151858       2.263911                    0.997663      42.042128     103.778325       0.508550       0.454695      -1.110886       0.083497       0.048208       0.136348       0.166993       0.006473      -0.041814      -0.050599      -0.067356      -0.109458      -0.079981      -0.001064       0.081045             19.957889      27.868473      -3.775773     -10.518562      16.829901      -0.628776      15.175292           0.656935
            4             Cu      32.269920      18.631047      20.454416       0.768773      59.979237 0.90821552E+03  0.24056578E+05                                13.478952                           10.493837       1.152005       2.263962                    0.997663      42.041626     103.775480       0.508569       0.454685      -1.110894      -0.083493      -0.048204      -0.136340       0.166983      -0.025932      -0.064737      -0.010919       0.044880      -0.109484      -0.079998      -0.001052       0.081051             19.956946      16.318870       2.891774      -5.803497      28.377371      -8.794509      15.174596           0.656956
            5             Cu      14.436959      15.199092      10.747381       0.769237      59.948163 0.90765503E+03  0.24037678E+05                                13.473735                           10.489996       1.153122       2.264385                    0.997665      42.033728     103.742379       0.508714       0.454633      -1.110942       0.166995       0.000001       0.000001       0.166995       0.000001      -0.000001       0.023142      -0.086199       0.221887      -0.080081      -0.001024       0.081104             19.948612       8.508148       0.000030      -0.000019      34.304045      -0.062106      17.033644           0.657470
            6             Cu      38.214241      15.199092      10.747381       0.769270      59.946024 0.90761695E+03  0.24036380E+05                                13.473325                           10.489694       1.153230       2.264423                    0.997665      42.033379     103.740372       0.508728       0.454626      -1.110948      -0.166988      -0.000002      -0.000001       0.166988      -0.000001       0.000001      -0.003321      -0.161065      -0.002645      -0.080092      -0.001016       0.081108             19.947969       8.507905      -0.000006       0.000029      18.912888       5.379067      32.423114           0.657485
            7             Cu      26.325600       8.335182      20.454416       0.769275      59.944090 0.90757956E+03  0.24035142E+05                                13.473028                           10.489445       1.153272       2.264434                    0.997665      42.033266     103.739548       0.508736       0.454623      -1.110950       0.000000       0.096413      -0.136348       0.166992       0.032409       0.022916       0.061594       0.022528      -0.109634      -0.080098      -0.001012       0.081110             19.947683      22.847970      -6.664297      -4.712372      21.827479       9.418482      15.167598           0.657492
            8             Cu      26.325600      22.063002       1.040346       0.769303      59.943748 0.90757433E+03  0.24034965E+05                                13.472961                           10.489408       1.153346       2.264463                    0.997665      42.033133     103.739090       0.508737       0.454623      -1.110951       0.000000      -0.096410       0.136343       0.166986      -0.032412      -0.022919       0.061599       0.022530      -0.109644      -0.080105      -0.001012       0.081118             19.947416      22.847653       6.663717       4.711955      21.827182       9.418320      15.167413           0.657506
            9             Cu      20.381280      18.631047      20.454416       0.768821      59.976100 0.90815689E+03  0.24054650E+05                                13.478540                           10.493521       1.152071       2.263993                    0.997663      42.040771     103.772745       0.508575       0.454687      -1.110893       0.083493      -0.048204      -0.136342       0.166985      -0.006472       0.041826      -0.050608      -0.067365      -0.109483      -0.080000      -0.001059       0.081059             19.956331      27.866088       3.775406      10.517641      16.828781      -0.628802      15.174123           0.657021
           10             Cu      32.269920      11.767137       1.040346       0.768801      59.975784 0.90815070E+03  0.24054438E+05                                13.478483                           10.493469       1.152028       2.263975                    0.997663      42.040793     103.772597       0.508578       0.454686      -1.110894      -0.083494       0.048205       0.136345       0.166988       0.025931       0.064735      -0.010920       0.044886      -0.109474      -0.079995      -0.001056       0.081050             19.956386      16.318163      -2.891815       5.803241      28.376834      -8.794484      15.174161           0.657012
           11             Cu      32.269920      25.494957      10.747381       0.768845      59.973477 0.90811492E+03  0.24053132E+05                                13.477800                           10.492995       1.152392       2.264088                    0.997664      42.040973     103.770546       0.508611       0.454663      -1.110914      -0.083496      -0.144616      -0.000001       0.166989      -0.037300       0.020039      -0.011571       0.043073       0.221776      -0.080034      -0.001035       0.081069             19.955071      27.864405     -11.173854      -0.053703      14.961864       0.030974      17.038943           0.657033
           12             Cu      20.381280       4.903227      10.747381       0.768810      59.975823 0.90815664E+03  0.24054553E+05                                13.478252                           10.493327       1.152270       2.264045                    0.997664      42.041344     103.772717       0.508596       0.454671      -1.110907       0.083500       0.144623       0.000001       0.166997      -0.069694      -0.002871       0.001658       0.080474      -0.002730      -0.080020      -0.001044       0.081064             19.955792      16.317965      -4.507402       4.660562      11.113281      -2.690758      32.436129           0.657015
           13              H       6.865716       5.426076       6.358151       0.123133       1.105834 0.81916265E+01  0.80162887E+02                                 1.699473                            1.619115      -1.154363       2.332653                    0.996232       3.441951       9.338474       0.521538       1.200098      -0.726998      -0.020913       0.029197       0.014178       0.038611      -0.007948      -0.003415       0.004579      -0.007479      -0.009367      -0.007301      -0.005131       0.012432              1.733452       1.530992      -0.283294      -0.149780       1.837840      -0.043049       1.831523           0.000209
           14              H       9.319262       1.744856       4.754641       0.124005       1.129510 0.79540230E+01  0.76403323E+02                                 1.667563                            1.555319      -0.826628       2.490842                    0.999290       3.150310       8.162793       0.559110       1.140469      -0.744644       0.019388      -0.033287      -0.011139       0.040100      -0.013052      -0.005424      -0.002568      -0.020987       0.003095      -0.019056       0.002825       0.016231              1.729937       1.586588      -0.340742      -0.322685       1.845279       0.256211       1.757943           0.000137
           15              H      21.697560      24.573892       6.962153       0.122130       1.184725 0.85440731E+01  0.83398537E+02                                 1.710843                            1.603270      -0.905655       2.451035                    0.998805       3.199008       8.305522       0.556203       1.128183      -0.748042       0.008631      -0.033919       0.026037       0.043622      -0.011538      -0.001921      -0.007704      -0.022290      -0.003212      -0.017051      -0.001633       0.018684              1.764160       1.411013      -0.092522      -0.048076       1.876956      -0.397910       2.004512           0.000281
           16              H      11.104138       4.948824      11.211668       0.123133       1.105421 0.81878224E+01  0.80116306E+02                                 1.699002                            1.618696      -1.154352       2.332658                    0.996232       3.441822       9.337560       0.521627       1.200034      -0.727008       0.005281      -0.038222      -0.001413       0.038611      -0.003035       0.000058       0.001416      -0.016424      -0.021461      -0.007296      -0.005134       0.012429              1.732957       1.873638      -0.037963       0.023678       2.006100       0.018587       1.319134           0.000209
           17              H      10.288044       9.575428      11.478203       0.124006       1.129437 0.79533572E+01  0.76394957E+02                                 1.667450                            1.555221      -0.826604       2.490854                    0.999290       3.150242       8.162382       0.559148       1.140420      -0.744656      -0.010124       0.038637       0.003574       0.040101      -0.005938      -0.000393       0.002750      -0.005945      -0.056439      -0.019054       0.002822       0.016233              1.729813       1.545385       0.074630      -0.028955       2.338447       0.067251       1.305608           0.000137
           18              H      34.828769       8.061598      11.368580       0.122130       1.184548 0.85424245E+01  0.83377348E+02                                 1.710553                            1.603018      -0.905656       2.451034                    0.998805       3.198897       8.304630       0.556304       1.128046      -0.748075      -0.040841       0.015322       0.000264       0.043622      -0.009945      -0.000795       0.001570       0.003940      -0.050818      -0.017045      -0.001636       0.018681              1.763848       2.336672      -0.067366      -0.030289       1.597012       0.028400       1.357861           0.000281
           19              H      15.221462      12.220070       0.928574       0.123132       1.105632 0.81897921E+01  0.80140568E+02                                 1.699250                            1.618918      -1.154375       2.332646                    0.996231       3.441952       9.338268       0.521577       1.200074      -0.727001      -0.005281      -0.014073      -0.035564       0.038610       0.000956       0.002882       0.007054      -0.000473       0.026380      -0.007297      -0.005132       0.012429              1.733218       1.873943      -0.009674       0.043689       1.407326       0.230403       1.918384           0.000209
           20              H      16.037556      14.013563       5.201732       0.124005       1.129482 0.79537678E+01  0.76400489E+02                                 1.667556                            1.555309      -0.826628       2.490841                    0.999290       3.150310       8.162853       0.559102       1.140491      -0.744638       0.010123       0.016248       0.035235       0.040100       0.002348       0.005464       0.011942       0.020049       0.021552      -0.019053       0.002824       0.016229              1.729929       1.545478       0.002424      -0.080018       1.462725       0.376939       2.181584           0.000137
           21              H      17.822431      13.405599       3.811021       0.122130       1.184130 0.85388893E+01  0.83335739E+02                                 1.710230                            1.602740      -0.905665       2.451029                    0.998805       3.198917       8.304823       0.556314       1.128123      -0.748048       0.040841       0.005356       0.014357       0.043622       0.004065       0.009111       0.008589       0.023785       0.008726      -0.017045      -0.001636       0.018680              1.763504       2.336138       0.050995       0.053401       1.402057       0.097217       1.552316           0.000281
           22              H      19.459884       7.803214       2.996370       0.123132       1.105606 0.81895283E+01  0.80137151E+02                                 1.699208                            1.618880      -1.154363       2.332652                    0.996232       3.441884       9.337962       0.521590       1.200057      -0.727005       0.020913       0.023099       0.022801       0.038611       0.005866       0.006353       0.006209      -0.002866       0.004456      -0.007297      -0.005132       0.012429              1.733174       1.530771       0.235584       0.217114       1.804867      -0.031481       1.863883           0.000208
           23              H      17.006338       5.064337       0.060185       0.124005       1.129424 0.79532351E+01  0.76393290E+02                                 1.667410                            1.555187      -0.826635       2.490838                    0.999290       3.150266       8.162348       0.559168       1.140388      -0.744663      -0.019388      -0.021598      -0.027670       0.040100       0.009462       0.010493       0.000816      -0.011423       0.031794      -0.019052       0.002824       0.016229              1.729770       1.586446       0.417743       0.213670       1.928478       0.226702       1.674386           0.000137
           24              H      30.953640      14.755279      20.847770       0.122131       1.184527 0.85422382E+01  0.83375071E+02                                 1.710529                            1.602998      -0.905657       2.451034                    0.998805       3.198891       8.304591       0.556309       1.128042      -0.748075      -0.008631       0.013242      -0.040658       0.043622       0.005653       0.010236      -0.001984      -0.006111       0.045316      -0.017045      -0.001637       0.018682              1.763823       1.410786       0.076141       0.071188       1.739901      -0.349461       2.140782           0.000281
           25              H      11.896539      10.707760      11.211668       0.123134       1.105612 0.81896088E+01  0.80138354E+02                                 1.699234                            1.618904      -1.154341       2.332665                    0.996232       3.441914       9.338151       0.521577       1.200080      -0.727000      -0.035741       0.014539      -0.001413       0.038611      -0.005593       0.001197      -0.000759       0.013465      -0.021466      -0.007297      -0.005131       0.012428              1.733200       2.006159      -0.038382       0.004259       1.874159      -0.029806       1.319283           0.000209
           26              H      16.311342       9.101216      11.478203       0.124005       1.129480 0.79537509E+01  0.76400270E+02                                 1.667552                            1.555306      -0.826625       2.490843                    0.999290       3.150306       8.162834       0.559103       1.140489      -0.744639       0.038521      -0.010551       0.003574       0.040100       0.000392       0.002579      -0.001035       0.013251      -0.056434      -0.019053       0.002824       0.016228              1.729925       2.075705      -0.380761       0.072727       1.808396      -0.008551       1.305675           0.000137
           27              H      15.892765      11.403879      11.368580       0.122132       1.184126 0.85388554E+01  0.83335416E+02                                 1.710236                            1.602746      -0.905637       2.451046                    0.998805       3.198899       8.304806       0.556308       1.128135      -0.748046       0.033689       0.027711       0.000264       0.043622       0.006677       0.001758      -0.000097       0.015254      -0.050819      -0.017045      -0.001634       0.018679              1.763510       1.839910       0.353851       0.039728       2.092970       0.012026       1.357652           0.000282
           28              H      14.429061      14.139715       6.358151       0.123134       1.105590 0.81893820E+01  0.80135396E+02                                 1.699196                            1.618869      -1.154334       2.332668                    0.996232       3.441856       9.337881       0.521590       1.200062      -0.727004       0.035741       0.003514       0.014179       0.038611       0.000736       0.005673       0.000667       0.017499      -0.009366      -0.007298      -0.005131       0.012429              1.733161       2.006114       0.008778       0.037604       1.362174       0.151192       1.831195           0.000209
           29              H      10.014258      13.855492       4.754641       0.124005       1.129425 0.79532520E+01  0.76393508E+02                                 1.667413                            1.555190      -0.826636       2.490838                    0.999290       3.150268       8.162361       0.559167       1.140389      -0.744662      -0.038521      -0.000147      -0.011140       0.040100      -0.002565       0.000489       0.005980       0.033093       0.003094      -0.019052       0.002823       0.016229              1.729773       2.075500       0.058345       0.383170       1.356061       0.151318       1.757758           0.000137
           30              H      36.758435      14.519693       6.962153       0.122132       1.184526 0.85422399E+01  0.83375197E+02                                 1.710540                            1.603007      -0.905633       2.451048                    0.998806       3.198881       8.304604       0.556302       1.128055      -0.748072      -0.033689       0.009485       0.026038       0.043623      -0.003883      -0.005712       0.005513       0.031122      -0.003212      -0.017046      -0.001635       0.018681              1.763835       1.840257      -0.155453      -0.320469       1.447142       0.240515       2.004107           0.000281
           31              H      10.190640       2.044278       2.996370       0.123134       1.105816 0.81914581E+01  0.80160868E+02                                 1.699459                            1.619103      -1.154331       2.332670                    0.996232       3.441921       9.338387       0.521538       1.200104      -0.726997       0.009549      -0.029661       0.022800       0.038611      -0.004179       0.002199      -0.008607      -0.008730       0.004458      -0.007302      -0.005129       0.012431              1.733437       1.532536      -0.236540      -0.135857       1.803596      -0.172323       1.864180           0.000209
           32              H       9.045476       5.538549       0.060185       0.124006       1.129508 0.79540014E+01  0.76403065E+02                                 1.667561                            1.555317      -0.826628       2.490843                    0.999290       3.150306       8.162781       0.559110       1.140469      -0.744644      -0.009010       0.027590      -0.027670       0.040100      -0.009677      -0.004544      -0.009498      -0.010683       0.031793      -0.019056       0.002825       0.016231              1.729934       1.481324      -0.357037       0.089501       2.033944      -0.298424       1.674534           0.000137
           33              H      23.627226      11.412998      20.847770       0.122132       1.184725 0.85440742E+01  0.83398647E+02                                 1.710854                            1.603278      -0.905632       2.451049                    0.998805       3.198997       8.305530       0.556196       1.128195      -0.748039       0.015784       0.000853      -0.040658       0.043623      -0.005477      -0.006838      -0.007873      -0.006742       0.045317      -0.017051      -0.001632       0.018683              1.764171       1.591977      -0.180644      -0.338345       1.559291       0.113122       2.141246           0.000282
           34              H      16.134960       3.506431       0.928574       0.123135       1.105402 0.81876550E+01  0.80114293E+02                                 1.698988                            1.618684      -1.154325       2.332673                    0.996232       3.441789       9.337462       0.521627       1.200040      -0.727007      -0.009548       0.011609      -0.035566       0.038611      -0.000684       0.004670      -0.006021      -0.001419       0.026383      -0.007296      -0.005133       0.012429              1.732942       1.532130       0.206827       0.177644       1.748625      -0.153007       1.918072           0.000209
           35              H      17.280124       1.902926       5.201732       0.124006       1.129437 0.79533516E+01  0.76394870E+02                                 1.667447                            1.555218      -0.826608       2.490851                    0.999290       3.150243       8.162376       0.559150       1.140417      -0.744656       0.009009      -0.016892       0.035236       0.040101       0.007508       0.007608      -0.010706      -0.014097       0.021552      -0.019054       0.002822       0.016232              1.729810       1.481224       0.034619       0.366408       1.526793      -0.119154       2.181413           0.000136
           36              H      29.023974      23.459799       3.811021       0.122132       1.184540 0.85423617E+01  0.83376686E+02                                 1.710557                            1.603021      -0.905628       2.451050                    0.998806       3.198877       8.304610       0.556298       1.128059      -0.748071      -0.015784      -0.038049       0.014356       0.043622       0.008269       0.002882      -0.012183      -0.018934       0.008726      -0.017046      -0.001635       0.018680              1.763853       1.591707       0.379098       0.057510       2.147260      -0.094885       1.552593           0.000281
           37              H       9.837877      12.951146       2.996370       0.123133       1.105429 0.81879001E+01  0.80117276E+02                                 1.699011                            1.618705      -1.154363       2.332652                    0.996232       3.441838       9.337623       0.521625       1.200035      -0.727008      -0.030461       0.006562       0.022801       0.038611      -0.001693      -0.008554       0.002397       0.011593       0.004454      -0.007296      -0.005134       0.012429              1.732967       1.940120       0.000892      -0.081286       1.395132       0.203725       1.863650           0.000209
           38              H      13.436586      12.195751       0.060185       0.124006       1.129438 0.79533691E+01  0.76395105E+02                                 1.667452                            1.555222      -0.826606       2.490853                    0.999290       3.150246       8.162396       0.559148       1.140420      -0.744656       0.028398      -0.005993      -0.027671       0.040101       0.000213      -0.005955       0.008683       0.022099       0.031799      -0.019054       0.002822       0.016233              1.729815       2.204818      -0.060770      -0.303173       1.310203       0.071695       1.674425           0.000136
           39              H      24.395934      19.428999      20.847770       0.122130       1.184556 0.85424984E+01  0.83378274E+02                                 1.710562                            1.603026      -0.905663       2.451030                    0.998805       3.198908       8.304677       0.556302       1.128048      -0.748074      -0.007152      -0.014095      -0.040657       0.043622      -0.000182      -0.003401       0.009856       0.012848       0.045312      -0.017045      -0.001636       0.018681              1.763858       1.723596       0.104445       0.267060       1.427149       0.236388       2.140830           0.000281
           40              H       8.131978       7.072138       0.928574       0.123132       1.105838 0.81916654E+01  0.80163385E+02                                 1.699479                            1.619121      -1.154366       2.332651                    0.996231       3.441960       9.338514       0.521536       1.200100      -0.726998       0.014829       0.002464      -0.035564       0.038611      -0.000275      -0.007553      -0.001033       0.001891       0.026384      -0.007301      -0.005131       0.012432              1.733458       1.515793      -0.197262      -0.221427       1.765920      -0.077385       1.918661           0.000209
           41              H       6.170721       6.882149       5.201732       0.124005       1.129509 0.79540089E+01  0.76403144E+02                                 1.667561                            1.555317      -0.826626       2.490843                    0.999290       3.150309       8.162785       0.559111       1.140468      -0.744644      -0.019133       0.000643       0.035235       0.040100      -0.009858      -0.013075      -0.001238      -0.005959       0.021554      -0.019056       0.002825       0.016231              1.729934       1.485513      -0.037048      -0.286418       1.522708      -0.257779       2.181582           0.000136
           42              H      32.130395       8.731878       3.811021       0.122130       1.184735 0.85441593E+01  0.83399597E+02                                 1.710853                            1.603278      -0.905664       2.451030                    0.998805       3.199022       8.305572       0.556201       1.128183      -0.748042      -0.025059       0.032692       0.014358       0.043622      -0.012336      -0.011995       0.003596      -0.004858       0.008730      -0.017051      -0.001633       0.018684              1.764170       1.680352      -0.430232      -0.110957       2.059307      -0.002371       1.552850           0.000281
           43              H      16.487723       7.142053      11.211668       0.123133       1.105587 0.81893386E+01  0.80134786E+02                                 1.699185                            1.618859      -1.154336       2.332666                    0.996232       3.441846       9.337813       0.521595       1.200054      -0.727006       0.030461       0.023684      -0.001413       0.038611       0.008628      -0.001256      -0.000657       0.002954      -0.021465      -0.007297      -0.005132       0.012429              1.733150       1.940338       0.076348      -0.027941       1.939861       0.011214       1.319250           0.000209
           44              H      12.889014       4.121994      11.478203       0.124005       1.129424 0.79532352E+01  0.76393312E+02                                 1.667413                            1.555189      -0.826632       2.490840                    0.999290       3.150264       8.162351       0.559166       1.140391      -0.744662      -0.028398      -0.028085       0.003575       0.040100       0.005541      -0.002187      -0.001718      -0.007308      -0.056431      -0.019052       0.002824       0.016229              1.729773       2.204751       0.306083      -0.043763       1.678983      -0.058699       1.305585           0.000137
           45              H      28.255266      26.131799      11.368580       0.122132       1.184502 0.85420210E+01  0.83372412E+02                                 1.710507                            1.602978      -0.905626       2.451051                    0.998806       3.198854       8.304465       0.556312       1.128043      -0.748075       0.007152      -0.043031       0.000264       0.043623       0.003264      -0.000963      -0.001473      -0.019198      -0.050821      -0.017046      -0.001636       0.018682              1.763799       1.723538      -0.286582      -0.009451       2.210028      -0.040429       1.357830           0.000281
           46              H      18.193622       3.232847       6.358151       0.123133       1.105612 0.81896028E+01  0.80138204E+02                                 1.699227                            1.618897      -1.154348       2.332660                    0.996232       3.441912       9.338111       0.521582       1.200071      -0.727002      -0.014828      -0.032710       0.014177       0.038610       0.007209      -0.002259      -0.005245      -0.010025      -0.009370      -0.007297      -0.005132       0.012429              1.733193       1.515582       0.274451       0.112137       1.852763      -0.108168       1.831234           0.000209
           47              H      20.154879       7.198290       4.754641       0.124006       1.129480 0.79537490E+01  0.76400275E+02                                 1.667555                            1.555309      -0.826624       2.490845                    0.999290       3.150302       8.162835       0.559101       1.140493      -0.744638       0.019133       0.033434      -0.011139       0.040100       0.015611       0.004934      -0.003414      -0.012109       0.003095      -0.019053       0.002824       0.016229              1.729929       1.485511       0.282397      -0.060550       1.946358      -0.407557       1.757918           0.000137
           48              H      20.520805       6.503691       6.962153       0.122132       1.184106 0.85386663E+01  0.83333011E+02                                 1.710207                            1.602720      -0.905632       2.451047                    0.998806       3.198877       8.304689       0.556317       1.128124      -0.748048       0.025060       0.024434       0.026036       0.043622       0.015418       0.007629       0.002188      -0.008834      -0.003217      -0.017045      -0.001635       0.018680              1.763479       1.679718       0.247869       0.368404       1.607048       0.157224       2.003670           0.000281
           49              H      44.519222      27.165337      15.136611       0.123133       1.105835 0.81916383E+01  0.80163034E+02                                 1.699474                            1.619117      -1.154363       2.332652                    0.996232       3.441954       9.338485       0.521538       1.200098      -0.726998      -0.014829       0.032709      -0.014178       0.038611      -0.007212       0.002258      -0.005247      -0.010026      -0.009367      -0.007301      -0.005131       0.012432              1.733453       1.515789      -0.274517      -0.112171       1.853046      -0.108190       1.831525           0.000209
           50              H      46.480479      23.199894      16.740121       0.124006       1.129509 0.79540088E+01  0.76403162E+02                                 1.667563                            1.555319      -0.826625       2.490844                    0.999290       3.150306       8.162785       0.559109       1.140471      -0.744644       0.019133      -0.033434       0.011139       0.040100      -0.015613      -0.004936      -0.003413      -0.012112       0.003095      -0.019056       0.002825       0.016231              1.729936       1.485514      -0.282387       0.060543       1.946351      -0.407560       1.757943           0.000137
           51              H      20.520805      23.894493      14.532609       0.122130       1.184724 0.85440608E+01  0.83398383E+02                                 1.710842                            1.603268      -0.905654       2.451036                    0.998805       3.199006       8.305514       0.556203       1.128182      -0.748042       0.025059      -0.024434      -0.026037       0.043622      -0.015421      -0.007633       0.002188      -0.008839      -0.003212      -0.017051      -0.001633       0.018684              1.764158       1.680341      -0.248019      -0.368637       1.607623       0.157319       2.004510           0.000281
           52              H      42.813323      23.256131      10.283094       0.123133       1.105420 0.81878122E+01  0.80116183E+02                                 1.699001                            1.618695      -1.154353       2.332658                    0.996232       3.441820       9.337554       0.521627       1.200034      -0.727008       0.030461      -0.023684       0.001413       0.038611      -0.008629       0.001255      -0.000657       0.002955      -0.021461      -0.007296      -0.005134       0.012429              1.732957       1.940108      -0.076340       0.027936       1.939628       0.011212       1.319134           0.000209
           53              H      39.214614      26.276190      10.016559       0.124005       1.129438 0.79533590E+01  0.76394971E+02                                 1.667450                            1.555220      -0.826604       2.490853                    0.999290       3.150244       8.162384       0.559149       1.140419      -0.744656      -0.028398       0.028086      -0.003574       0.040101      -0.005543       0.002185      -0.001716      -0.007313      -0.056439      -0.019054       0.002822       0.016233              1.729813       2.204814      -0.306091       0.043764       1.679018      -0.058701       1.305607           0.000137
           54              H      28.255266       4.266385      10.126182       0.122130       1.184547 0.85424136E+01  0.83377212E+02                                 1.710551                            1.603017      -0.905655       2.451034                    0.998805       3.198895       8.304623       0.556304       1.128046      -0.748075       0.007152       0.043030      -0.000264       0.043622      -0.003267       0.000962      -0.001473      -0.019196      -0.050819      -0.017045      -0.001636       0.018681              1.763847       1.723584       0.286598       0.009451       2.210096      -0.040431       1.357860           0.000281
           55              H      34.457578      23.326046      20.566188       0.123132       1.105633 0.81898027E+01  0.80140694E+02                                 1.699251                            1.618919      -1.154375       2.332646                    0.996231       3.441951       9.338265       0.521577       1.200074      -0.727001       0.014828      -0.002463       0.035564       0.038610       0.000273       0.007550      -0.001031       0.001893       0.026380      -0.007296      -0.005132       0.012429              1.733218       1.515603       0.197213       0.221379       1.765666      -0.077367       1.918386           0.000209
           56              H      32.496321      23.516035      16.293030       0.124004       1.129481 0.79537583E+01  0.76400357E+02                                 1.667553                            1.555307      -0.826625       2.490843                    0.999290       3.150309       8.162842       0.559103       1.140489      -0.744639      -0.019133      -0.000643      -0.035235       0.040100       0.009856       0.013074      -0.001239      -0.005957       0.021551      -0.019053       0.002824       0.016228              1.729926       1.485510       0.037045       0.286429       1.522688      -0.257767       2.181582           0.000137
           57              H      32.130395      21.666306      17.683741       0.122130       1.184125 0.85388426E+01  0.83335172E+02                                 1.710226                            1.602737      -0.905658       2.451033                    0.998805       3.198908       8.304795       0.556314       1.128123      -0.748048      -0.025059      -0.032692      -0.014357       0.043622       0.012331       0.011993       0.003596      -0.004853       0.008726      -0.017044      -0.001636       0.018680              1.763499       1.679737       0.429965       0.110893       2.058448      -0.002362       1.552312           0.000281
           58              H      36.163477      17.447038      18.498392       0.123132       1.105605 0.81895164E+01  0.80137005E+02                                 1.699207                            1.618879      -1.154362       2.332653                    0.996232       3.441883       9.337958       0.521590       1.200057      -0.727005      -0.030460      -0.006562      -0.022801       0.038611       0.001692       0.008554       0.002397       0.011593       0.004456      -0.007297      -0.005132       0.012429              1.733173       1.940364      -0.000895       0.081294       1.395272       0.203766       1.863882           0.000209
           59              H      39.762186      18.202433      21.434577       0.124005       1.129425 0.79532459E+01  0.76393436E+02                                 1.667413                            1.555189      -0.826634       2.490839                    0.999290       3.150268       8.162361       0.559167       1.140389      -0.744662       0.028398       0.005991       0.027670       0.040100      -0.000215       0.005953       0.008679       0.022100       0.031793      -0.019052       0.002823       0.016229              1.729773       2.204752       0.060768       0.303165       1.310179       0.071693       1.674388           0.000137
           60              H      24.395934      10.969185       0.646992       0.122130       1.184532 0.85422896E+01  0.83375701E+02                                 1.710534                            1.603002      -0.905663       2.451031                    0.998805       3.198900       8.304621       0.556308       1.128042      -0.748075      -0.007152       0.014095       0.040658       0.043622       0.000181       0.003400       0.009857       0.012846       0.045316      -0.017045      -0.001637       0.018682              1.763828       1.723568      -0.104441      -0.267049       1.427129       0.236381       2.140788           0.000282
           61              H      37.429738      25.449360      10.283094       0.123133       1.105615 0.81896248E+01  0.80138473E+02                                 1.699229                            1.618899      -1.154349       2.332659                    0.996232       3.441916       9.338125       0.521582       1.200071      -0.727002       0.005281       0.038221       0.001413       0.038610       0.003035      -0.000059       0.001416      -0.016421      -0.021465      -0.007297      -0.005132       0.012429              1.733195       1.873914       0.037965      -0.023683       2.006392       0.018592       1.319279           0.000209
           62              H      36.613644      20.822756      10.016559       0.124005       1.129480 0.79537478E+01  0.76400255E+02                                 1.667555                            1.555308      -0.826622       2.490845                    0.999290       3.150303       8.162835       0.559102       1.140492      -0.744638      -0.010123      -0.038636      -0.003574       0.040100       0.005934       0.000393       0.002751      -0.005946      -0.056434      -0.019053       0.002824       0.016229              1.729928       1.545476      -0.074632       0.028958       2.338631       0.067259       1.305676           0.000137
           63              H      34.828769      22.336586      10.126182       0.122132       1.184102 0.85386286E+01  0.83332553E+02                                 1.710204                            1.602717      -0.905627       2.451050                    0.998806       3.198871       8.304670       0.556317       1.128124      -0.748048      -0.040842      -0.015322      -0.000264       0.043622       0.009944       0.000795       0.001571       0.003938      -0.050818      -0.017045      -0.001635       0.018680              1.763476       2.336097       0.067345       0.030278       1.596701       0.028391       1.357630           0.000281
           64              H      33.191316      24.972108      15.136611       0.123134       1.105584 0.81893154E+01  0.80134508E+02                                 1.699183                            1.618857      -1.154335       2.332667                    0.996232       3.441842       9.337801       0.521595       1.200054      -0.727006      -0.020913      -0.029196      -0.014177       0.038611       0.007945       0.003413       0.004579      -0.007475      -0.009369      -0.007297      -0.005132       0.012429              1.733147       1.530750       0.283219       0.149736       1.837511      -0.043030       1.831181           0.000209
           65              H      35.644862      28.653328      16.740121       0.124005       1.129425 0.79532435E+01  0.76393405E+02                                 1.667413                            1.555189      -0.826635       2.490839                    0.999290       3.150265       8.162352       0.559167       1.140390      -0.744662       0.019388       0.033287       0.011140       0.040100       0.013047       0.005423      -0.002566      -0.020989       0.003094      -0.019052       0.002824       0.016229              1.729773       1.586448       0.340699       0.322629       1.845113       0.256177       1.757756           0.000137
           66              H      21.697560       5.824292      14.532609       0.122132       1.184506 0.85420518E+01  0.83372789E+02                                 1.710510                            1.602981      -0.905631       2.451048                    0.998806       3.198859       8.304482       0.556312       1.128043      -0.748075       0.008631       0.033919      -0.026037       0.043623       0.011535       0.001918      -0.007704      -0.022288      -0.003214      -0.017046      -0.001636       0.018682              1.763803       1.410772       0.092495       0.048056       1.876569      -0.397781       2.004067           0.000281
           67              H      45.785484      22.594970      18.498392       0.123133       1.105837 0.81916599E+01  0.80163321E+02                                 1.699478                            1.619120      -1.154367       2.332651                    0.996231       3.441959       9.338512       0.521536       1.200101      -0.726998       0.020913      -0.023099      -0.022801       0.038611      -0.005868      -0.006355       0.006209      -0.002870       0.004460      -0.007301      -0.005131       0.012432              1.733458       1.530997      -0.235646      -0.217167       1.805173      -0.031498       1.864203           0.000209
           68              H      43.331938      25.333847      21.434577       0.124005       1.129510 0.79540160E+01  0.76403226E+02                                 1.667561                            1.555317      -0.826629       2.490841                    0.999290       3.150310       8.162787       0.559111       1.140467      -0.744644      -0.019388       0.021597       0.027670       0.040100      -0.009464      -0.010497       0.000814      -0.011421       0.031794      -0.019056       0.002825       0.016231              1.729934       1.586586      -0.417810      -0.213692       1.928683       0.226722       1.674534           0.000137
           69              H      30.953640      15.642905       0.646992       0.122130       1.184734 0.85441529E+01  0.83399514E+02                                 1.710852                            1.603277      -0.905665       2.451030                    0.998805       3.199021       8.305567       0.556202       1.128182      -0.748042      -0.008631      -0.013242       0.040658       0.043622      -0.005657      -0.010238      -0.001985      -0.006113       0.045319      -0.017051      -0.001633       0.018684              1.764169       1.411019      -0.076168      -0.071206       1.740247      -0.349576       2.141242           0.000281
           70              H      41.547062      18.178114      20.566188       0.123133       1.105428 0.81878927E+01  0.80117187E+02                                 1.699011                            1.618704      -1.154362       2.332653                    0.996232       3.441837       9.337620       0.521625       1.200036      -0.727008      -0.005281       0.014073       0.035565       0.038611      -0.000957      -0.002881       0.007054      -0.000476       0.026382      -0.007296      -0.005134       0.012429              1.732967       1.873650       0.009670      -0.043685       1.407153       0.230351       1.918098           0.000209
           71              H      42.363156      16.384621      16.293030       0.124005       1.129440 0.79533806E+01  0.76395234E+02                                 1.667452                            1.555222      -0.826608       2.490851                    0.999290       3.150248       8.162399       0.559148       1.140419      -0.744656       0.010124      -0.016248      -0.035236       0.040101      -0.002350      -0.005468       0.011942       0.020053       0.021553      -0.019054       0.002822       0.016233              1.729816       1.545387      -0.002422       0.080014       1.462639       0.376897       2.181420           0.000137
           72              H      17.822431      16.992585      17.683741       0.122130       1.184554 0.85424807E+01  0.83378056E+02                                 1.710561                            1.603025      -0.905663       2.451030                    0.998805       3.198906       8.304669       0.556302       1.128048      -0.748074       0.040842      -0.005356      -0.014357       0.043622      -0.004065      -0.009112       0.008587       0.023788       0.008727      -0.017045      -0.001636       0.018681              1.763857       2.336685      -0.051012      -0.053417       1.402290       0.097248       1.552596           0.000282
           73              H      36.516240      28.353906      18.498392       0.123134       1.105405 0.81876803E+01  0.80114603E+02                                 1.698991                            1.618686      -1.154325       2.332673                    0.996232       3.441795       9.337482       0.521627       1.200040      -0.727007       0.009548       0.029662      -0.022800       0.038611       0.004175      -0.002201      -0.008606      -0.008730       0.004452      -0.007297      -0.005133       0.012429              1.732945       1.532133       0.236427       0.135784       1.803078      -0.172257       1.863625           0.000209
           74              H      35.371076      24.859635      21.434577       0.124006       1.129437 0.79533529E+01  0.76394904E+02                                 1.667449                            1.555220      -0.826607       2.490853                    0.999290       3.150242       8.162381       0.559149       1.140420      -0.744656      -0.009009      -0.027590       0.027671       0.040101       0.009676       0.004543      -0.009499      -0.010681       0.031798      -0.019054       0.002822       0.016233              1.729813       1.481226       0.356994      -0.089497       2.033788      -0.298403       1.674424           0.000136
           75              H      23.627226      18.985186       0.646992       0.122132       1.184542 0.85423784E+01  0.83376888E+02                                 1.710559                            1.603023      -0.905627       2.451051                    0.998806       3.198878       8.304614       0.556298       1.128059      -0.748071       0.015784      -0.000852       0.040658       0.043622       0.005473       0.006836      -0.007872      -0.006740       0.045310      -0.017046      -0.001635       0.018680              1.763855       1.591708       0.180587       0.338248       1.559029       0.113086       2.140827           0.000282
           76              H      42.460560      26.891753      20.566188       0.123134       1.105814 0.81914418E+01  0.80160672E+02                                 1.699458                            1.619102      -1.154330       2.332671                    0.996232       3.441917       9.338375       0.521538       1.200105      -0.726997      -0.009549      -0.011609       0.035565       0.038611       0.000680      -0.004672      -0.006023      -0.001421       0.026384      -0.007302      -0.005129       0.012431              1.733436       1.532535      -0.206933      -0.177726       1.749136      -0.153069       1.918638           0.000209
           77              H      43.605724      28.495258      16.293030       0.124005       1.129509 0.79540073E+01  0.76403132E+02                                 1.667561                            1.555318      -0.826628       2.490843                    0.999290       3.150308       8.162785       0.559110       1.140469      -0.744644       0.009010       0.016891      -0.035235       0.040100      -0.007510      -0.007610      -0.010704      -0.014096       0.021555      -0.019056       0.002825       0.016231              1.729934       1.481325      -0.034630      -0.366452       1.526897      -0.119156       2.181581           0.000137
           78              H      29.023974       6.938385      17.683741       0.122132       1.184724 0.85440627E+01  0.83398508E+02                                 1.710852                            1.603277      -0.905633       2.451048                    0.998805       3.198997       8.305529       0.556196       1.128195      -0.748039      -0.015784       0.038048      -0.014356       0.043623      -0.008273      -0.002884      -0.012185      -0.018938       0.008730      -0.017052      -0.001632       0.018683              1.764170       1.591976      -0.379210      -0.057531       2.147684      -0.094906       1.552849           0.000282
           79              H      38.222139      19.690424      10.283094       0.123134       1.105586 0.81893463E+01  0.80134961E+02                                 1.699193                            1.618866      -1.154328       2.332671                    0.996232       3.441849       9.337857       0.521590       1.200063      -0.727004      -0.035741      -0.014539       0.001414       0.038611       0.005593      -0.001197      -0.000759       0.013465      -0.021467      -0.007298      -0.005131       0.012429              1.733157       2.006110       0.038380      -0.004259       1.874107      -0.029805       1.319255           0.000209
           80              H      42.636942      21.296968      10.016559       0.124005       1.129424 0.79532368E+01  0.76393317E+02                                 1.667411                            1.555188      -0.826632       2.490840                    0.999290       3.150265       8.162348       0.559167       1.140389      -0.744663       0.038521       0.010551      -0.003575       0.040100      -0.000394      -0.002581      -0.001036       0.013252      -0.056431      -0.019052       0.002824       0.016229              1.729771       2.075497       0.380704      -0.072716       1.808231      -0.008550       1.305584           0.000137
           81              H      15.892765      18.994305      10.126182       0.122132       1.184528 0.85422580E+01  0.83375412E+02                                 1.710542                            1.603009      -0.905634       2.451047                    0.998806       3.198882       8.304607       0.556302       1.128055      -0.748072       0.033689      -0.027711      -0.000264       0.043623      -0.006680      -0.001757      -0.000097       0.015252      -0.050822      -0.017046      -0.001635       0.018681              1.763837       1.840258      -0.353960      -0.039739       2.093398       0.012030       1.357854           0.000282
           82              H      40.754661      16.258469      15.136611       0.123133       1.105617 0.81896590E+01  0.80138969E+02                                 1.699239                            1.618909      -1.154346       2.332662                    0.996232       3.441924       9.338186       0.521577       1.200080      -0.727000       0.035741      -0.003514      -0.014178       0.038611      -0.000736      -0.005672       0.000667       0.017498      -0.009368      -0.007297      -0.005131       0.012428              1.733206       2.006165      -0.008778      -0.037607       1.362205       0.151199       1.831248           0.000209
           83              H      36.339858      16.542692      16.740121       0.124005       1.129481 0.79537588E+01  0.76400373E+02                                 1.667554                            1.555308      -0.826627       2.490842                    0.999290       3.150308       8.162844       0.559103       1.140490      -0.744638      -0.038521       0.000147       0.011140       0.040100       0.002562      -0.000490       0.005980       0.033094       0.003095      -0.019053       0.002824       0.016229              1.729927       2.075706      -0.058354      -0.383228       1.356159       0.151340       1.757915           0.000137
           84              H      36.758435      15.878491      14.532609       0.122132       1.184124 0.85388417E+01  0.83335264E+02                                 1.710236                            1.602746      -0.905634       2.451047                    0.998805       3.198897       8.304805       0.556307       1.128136      -0.748045      -0.033689      -0.009486      -0.026038       0.043622       0.003883       0.005709       0.005513       0.031121      -0.003215      -0.017045      -0.001634       0.018679              1.763511       1.839910       0.155406       0.320371       1.446913       0.240442       2.003708           0.000282
           85              C       7.646271       3.614192       6.874455      -0.023847      41.952867 0.42294912E+03  0.97885414E+04                                10.489127                            6.780022       0.032806       2.016911                    0.999343      26.874319      74.476070       0.649338       0.407573      -1.079417       0.023752      -0.000456      -0.038511       0.045249      -0.006931       0.007166      -0.004366      -0.009657       0.007426      -0.011379      -0.001328       0.012708             15.847341       8.358679      -0.952929      -6.303102      10.089915      -3.527152      29.093428           0.014704
           86              C       7.378539       4.691352       6.036589      -0.147122      41.011938 0.45728008E+03  0.10924341E+05                                10.529806                            7.238194      -0.083034       1.938803                    0.999518      30.254260      88.654520       0.596738       0.429645      -1.052334       0.006031      -0.005785       0.001023       0.008419       0.003550       0.014644       0.025951       0.022053      -0.100738      -0.048254       0.013108       0.035146             14.657386       7.313558      -0.629443      -3.605709      11.311878      -6.667734      25.346724          -0.000092
           87              C       7.856086       4.701991       4.737660       0.018694      42.662145 0.44141091E+03  0.10362286E+05                                10.624054                            7.004589      -0.082351       1.970507                    0.999351      27.510329      77.680051       0.625951       0.416825      -1.069567       0.001137       0.007534       0.003271       0.008292       0.007763      -0.002525      -0.019634      -0.002108       0.030439      -0.019714      -0.005602       0.025316             14.802418       8.328861      -3.152641      -3.059209      14.398698      -5.230767      21.679694           0.001072
           88              C       8.587937       3.600969       4.241561       0.043436      40.533748 0.44747393E+03  0.10536622E+05                                10.309431                            7.082836      -0.128969       1.957410                    0.999154      27.392417      77.371680       0.618720       0.420415      -1.067670       0.007269      -0.018819       0.002848       0.020374      -0.003916      -0.008383       0.006009       0.011270       0.060790      -0.017332      -0.006700       0.024032             13.595974       8.966493      -2.534176      -5.727258      11.226921      -1.524304      20.594509          -0.000957
           89              C       8.836714       2.494931       5.078997      -0.140784      37.376636 0.44034483E+03  0.10369170E+05                                 9.681835                            6.985524       0.105228       1.999339                    0.999643      29.591110      84.698224       0.625920       0.415563      -1.066440      -0.006151       0.011725       0.008263       0.015607      -0.026009      -0.012265       0.007262      -0.028858      -0.024190      -0.028374      -0.008896       0.037269             12.078314       7.614222      -1.589314      -4.614184       9.668895      -1.385397      18.951825           0.000995
           90              C       8.365223       2.515754       6.390823      -0.094665      35.384435 0.42217327E+03  0.98407796E+04                                 9.376163                            6.848064       0.034980       1.980788                    0.999656      29.041937      82.806739       0.630799       0.416559      -1.065401      -0.000227       0.019778      -0.011885       0.023075      -0.005781       0.009078      -0.019508      -0.029820      -0.007343      -0.019818      -0.010794       0.030613             11.814790       7.651093      -1.609387      -4.991564       8.779366      -0.255372      19.013911           0.001064
           91              C       7.165828       3.614344       8.262587       0.612775      22.253396 0.23093979E+03  0.46915332E+04                                 7.441681                            5.416401      -0.064549       2.043073                    0.999625      21.765326      60.507415       0.632901       0.476381      -1.016643      -0.017218      -0.004752       0.049231       0.052371       0.065081       0.045763       0.012253       0.066261      -0.258063      -0.098303      -0.027527       0.125831             10.177584       6.304425      -0.650929      -3.881402       6.492949      -1.210797      17.735378          -0.000851
           92              C       9.636486       6.364012      11.256377      -0.023848      41.950250 0.42292537E+03  0.97878292E+04                                10.488594                            6.779765       0.032824       2.016917                    0.999343      26.873991      74.473924       0.649362       0.407565      -1.079425       0.031180       0.032171      -0.006340       0.045248      -0.007309       0.006897       0.001927       0.008144      -0.017304      -0.011372      -0.001331       0.012703             15.846325      26.082501       9.007640       0.740395      15.682487       0.762167       5.773988           0.014707
           93              C      10.942499       5.886304      11.246489      -0.147120      41.012932 0.45729911E+03  0.10924821E+05                                10.529801                            7.238260      -0.083011       1.938810                    0.999518      30.253699      88.650661       0.596751       0.429635      -1.052348      -0.004176       0.006856      -0.002535       0.008418      -0.013806       0.002368      -0.001267      -0.054920       0.104951      -0.048276       0.013099       0.035176             14.657319      26.954923       5.077340       0.429515      11.353937       0.261509       5.663096          -0.000099
           94              C      12.009212       6.767244      11.284535       0.018692      42.660473 0.44139873E+03  0.10361886E+05                                10.623614                            7.004398      -0.082334       1.970513                    0.999351      27.510035      77.677759       0.625974       0.416814      -1.069579       0.001679      -0.005908      -0.005571       0.008292       0.003883      -0.005267      -0.003881       0.042451      -0.016220      -0.019719      -0.005590       0.025309             14.801606      24.182905       1.769842       0.421652      14.796965       0.233861       5.424949           0.001078
           95              C      11.778600       8.157657      11.371374       0.043435      40.532058 0.44745996E+03  0.10536173E+05                                10.309008                            7.082645      -0.128957       1.957414                    0.999154      27.392152      77.369582       0.618742       0.420405      -1.067680      -0.013191       0.015401       0.001986       0.020374       0.018148       0.007218       0.000340      -0.004766      -0.029778      -0.017330      -0.006694       0.024024             13.595249      18.908010       5.045517      -0.367349      16.664489       0.068152       5.213250          -0.000959
           96              C      10.456265       8.643876      11.410494      -0.140783      37.375061 0.44033020E+03  0.10368687E+05                                 9.681379                            6.985295       0.105243       1.999344                    0.999643      29.590663      84.694986       0.625948       0.415549      -1.066454       0.000022      -0.015262      -0.003261       0.015607      -0.011127      -0.001739       0.003220      -0.040285      -0.084354      -0.028351      -0.008913       0.037264             12.077611      17.162541       4.840898      -0.067039      13.910426       0.490937       5.159865           0.000992
           97              C       9.397186       7.739378      11.348375      -0.094660      35.383551 0.42216780E+03  0.98405604E+04                                 9.375861                            6.847948       0.035001       1.980795                    0.999656      29.041374      82.803107       0.630818       0.416550      -1.065413       0.021123      -0.007714      -0.005176       0.023075      -0.018672      -0.000038       0.002635       0.032821      -0.034280      -0.019824      -0.010777       0.030601             11.814299      15.842254       5.686164       0.167302      14.472625       0.627908       5.128018           0.001068
           98              C       8.503169       5.432155      11.185874       0.612777      22.253302 0.23093901E+03  0.46915128E+04                                 7.441679                            5.416411      -0.064516       2.043085                    0.999625      21.765168      60.506923       0.632897       0.476384      -1.016641      -0.042940      -0.029980      -0.000109       0.052371      -0.033460      -0.023915      -0.014340      -0.008957       0.366805      -0.098311      -0.027529       0.125840             10.177509      15.129266       5.610324       0.546017      10.781201       0.393172       4.622060          -0.000856
           99              C      16.689114      12.733951       2.247922      -0.023845      41.950689 0.42292629E+03  0.97878787E+04                                10.488743                            6.779819       0.032824       2.016918                    0.999343      26.874124      74.474963       0.649351       0.407571      -1.079418      -0.031180       0.004746       0.032444       0.045248      -0.004073       0.009186       0.002939       0.011006      -0.008723      -0.011374      -0.001328       0.012702             15.846640      26.083094      -3.700695      -8.245907       7.354089       3.706811      14.102737           0.014713
          100              C      15.383101      12.565393       1.800831      -0.147122      41.012918 0.45729661E+03  0.10924801E+05                                10.529925                            7.238318      -0.083028       1.938805                    0.999518      30.254100      88.653424       0.596736       0.429644      -1.052338       0.004176      -0.000103       0.007309       0.008419       0.002356       0.013797      -0.008845      -0.076349       0.040632      -0.048265       0.013094       0.035171             14.657505      26.955132      -2.097416      -4.643842       6.459854       1.991952      10.557529          -0.000094
          101              C      14.316388      12.894910       2.618707       0.018694      42.660781 0.44140088E+03  0.10361962E+05                                10.623709                            7.004440      -0.082341       1.970511                    0.999351      27.510124      77.678416       0.625968       0.416817      -1.069576      -0.001679      -0.007222      -0.003713       0.008292       0.003667      -0.005421      -0.007140       0.033234      -0.043874      -0.019719      -0.005591       0.025310             14.801777      24.183138      -0.987530      -1.528202       6.613339       3.127304      13.608853           0.001061
          102              C      14.547000      13.440253       3.900654       0.043436      40.532056 0.44745994E+03  0.10536173E+05                                10.309010                            7.082644      -0.128956       1.957415                    0.999154      27.392144      77.369570       0.618742       0.420405      -1.067680       0.013190       0.007007       0.013857       0.020374      -0.012859      -0.014707       0.005692       0.010373       0.015638      -0.017334      -0.006694       0.024028             13.595258      18.907957      -1.335488      -4.879388       6.528455       3.651815      15.349362          -0.000921
          103              C      15.869335      13.639209       4.346026      -0.140784      37.375110 0.44033094E+03  0.10368724E+05                                 9.681400                            6.985303       0.105236       1.999342                    0.999643      29.590791      84.695856       0.625947       0.415549      -1.066452      -0.000023      -0.008160      -0.013304       0.015607       0.005341       0.009903       0.022092       0.013085       0.075755      -0.028351      -0.008908       0.037259             12.077619      17.162269      -1.550396      -4.586307       6.440776       3.131983      12.629813           0.000985
          104              C      16.928414      13.279143       3.513964      -0.094664      35.385282 0.42219450E+03  0.98413486E+04                                 9.376281                            6.848256       0.034992       1.980792                    0.999656      29.041622      82.804791       0.630791       0.416561      -1.065405      -0.021123      -0.007450      -0.005548       0.023075       0.006252       0.017586       0.002282       0.031815      -0.037307      -0.019821      -0.010776       0.030597             11.814882      15.842747      -2.053326      -5.305691       6.561332       3.425382      13.040566           0.001062
          105              C      17.822431      12.356862       1.392861       0.612775      22.253255 0.23093777E+03  0.46914723E+04                                 7.441587                            5.416333      -0.064532       2.043079                    0.999625      21.765203      60.506535       0.632914       0.476373      -1.016649       0.042940      -0.010097      -0.028229       0.052371       0.033694       0.023570      -0.067383      -0.158983      -0.083285      -0.098303      -0.027534       0.125837             10.177406      15.129190      -2.384869      -5.107390       5.553455       2.241395       9.849574          -0.000854
          106              C      18.679329       7.686029       1.116008      -0.023847      41.950595 0.42292773E+03  0.97879154E+04                                10.488708                            6.779824       0.032814       2.016914                    0.999343      26.874139      74.474893       0.649352       0.407570      -1.079420      -0.023751      -0.036460       0.012406       0.045247      -0.004451       0.008918      -0.003045      -0.005917       0.018633      -0.011376      -0.001329       0.012705             15.846513       8.358320       6.259916      -1.202549      24.763671      -8.715019      14.417548           0.014704
          107              C      18.947061       7.255135       2.410853      -0.147121      41.012456 0.45729139E+03  0.10924631E+05                                10.529812                            7.238256      -0.083018       1.938808                    0.999518      30.253886      88.652262       0.596741       0.429641      -1.052340      -0.006028      -0.000965      -0.005796       0.008418      -0.015005       0.001522       0.032550       0.040726      -0.044771      -0.048260       0.013091       0.035169             14.657307       7.313517       3.609234      -0.608534      19.596281      -9.596787      17.062124          -0.000078
          108              C      18.469514       6.034040       2.853860       0.018691      42.660394 0.44139844E+03  0.10361874E+05                                10.623580                            7.004381      -0.082335       1.970512                    0.999351      27.510038      77.677655       0.625977       0.416812      -1.069581      -0.001137       0.005596       0.006013       0.008292      -0.000216      -0.008165      -0.019722      -0.002353       0.029682      -0.019721      -0.005592       0.025313             14.801559       8.328442       3.934847       1.952479      17.581895      -6.356141      18.494339           0.001058
          109              C      17.737663       5.199305       1.981172       0.043434      40.532057 0.44745910E+03  0.10536143E+05                                10.308988                            7.082623      -0.128956       1.957414                    0.999154      27.392134      77.369382       0.618745       0.420403      -1.067682      -0.007270      -0.003588      -0.018692       0.020374       0.009200       0.000891      -0.006647      -0.024528      -0.046630      -0.017330      -0.006696       0.024026             13.595228       8.966041       6.244015       0.480113      18.594500      -4.129269      13.225144          -0.000931
          110              C      17.488886       5.620168       0.659244      -0.140783      37.375556 0.44033632E+03  0.10368879E+05                                 9.681520                            6.985393       0.105229       1.999340                    0.999643      29.590777      84.695840       0.625937       0.415555      -1.066449       0.006150       0.011699       0.008300       0.015607       0.020217       0.020421       0.013987      -0.009836       0.032832      -0.028350      -0.008903       0.037253             12.077788       7.613960       4.879768      -0.039595      17.048746      -3.994581      11.570657           0.000988
          111              C      17.960377       6.863910       0.241601      -0.094660      35.384231 0.42217655E+03  0.98408313E+04                                 9.376037                            6.848066       0.034990       1.980792                    0.999656      29.041609      82.804489       0.630805       0.416556      -1.065408       0.000228      -0.004612       0.022608       0.023075      -0.006645       0.008467      -0.009333      -0.001030       0.078979      -0.019829      -0.010777       0.030606             11.814532       7.651038       5.242485      -0.146498      17.715902      -3.414765      10.076656           0.001064
          112              C      19.159772       8.994823       0.653441       0.612774      22.253319 0.23093950E+03  0.46915173E+04                                 7.441616                            5.416368      -0.064537       2.043077                    0.999625      21.765243      60.506761       0.632909       0.476376      -1.016647       0.017220       0.044830      -0.020892       0.052371      -0.064845      -0.046108       0.039669       0.143804      -0.025435      -0.098305      -0.027532       0.125837             10.177415       6.304355       3.876310      -0.680055      15.724870      -4.474747       8.503020          -0.000856
          113              C      13.855953      11.271191      11.256377      -0.023836      41.950038 0.42292041E+03  0.97877096E+04                                10.488644                            6.779782       0.032834       2.016926                    0.999343      26.873891      74.474215       0.649351       0.407572      -1.079418       0.012270      -0.043084      -0.006340       0.045243       0.007179      -0.001782      -0.006940       0.008581      -0.017317      -0.011375      -0.001330       0.012704             15.846370      10.481705      -0.000459       0.289860      31.283402      -1.022269       5.774002           0.014713
          114              C      12.789240      10.379004      11.246489      -0.147117      41.012367 0.45729117E+03  0.10924632E+05                                10.529814                            7.238265      -0.083003       1.938816                    0.999518      30.253859      88.652385       0.596739       0.429643      -1.052339       0.008025       0.000191      -0.002534       0.008418      -0.016885      -0.002286      -0.001426       0.051339       0.104920      -0.048261       0.013094       0.035167             14.657267      10.857207       4.216604       0.011730      27.451522      -0.502711       5.663073          -0.000095
          115              C      13.018799       9.014733      11.284535       0.018692      42.660705 0.44140094E+03  0.10361961E+05                                10.623686                            7.004437      -0.082336       1.970512                    0.999351      27.510116      77.678320       0.625969       0.416816      -1.069576      -0.005956       0.001499      -0.005570       0.008292       0.016437      -0.000729       0.006499      -0.027960      -0.016225      -0.019718      -0.005591       0.025310             14.801697      15.610838       3.179212      -0.008287      23.369283      -0.482087       5.424971           0.001071
          116              C      14.338238       8.519243      11.371374       0.043433      40.531998 0.44745977E+03  0.10536166E+05                                10.308992                            7.082639      -0.128951       1.957416                    0.999154      27.392143      77.369515       0.618742       0.420405      -1.067680       0.019933       0.003722       0.001987       0.020374      -0.011139      -0.003316      -0.006424      -0.029057      -0.029777      -0.017334      -0.006694       0.024028             13.595204      12.855891      -1.551326       0.242701      22.716487       0.284064       5.213236          -0.000938
          117              C      15.420483       9.421309      11.410494      -0.140784      37.375041 0.44033047E+03  0.10368708E+05                                 9.681378                            6.985293       0.105243       1.999344                    0.999643      29.590768      84.695687       0.625948       0.415549      -1.066453      -0.013229       0.007611      -0.003259       0.015607      -0.011886       0.003659      -0.000110       0.039395      -0.084358      -0.028352      -0.008907       0.037259             12.077570      10.531316      -1.012422       0.458702      20.541533      -0.187411       5.159860           0.000989
          118              C      15.166705      10.790747      11.348375      -0.094658      35.384890 0.42218946E+03  0.98411991E+04                                 9.376206                            6.848210       0.035012       1.980801                    0.999656      29.041404      82.803957       0.630794       0.416560      -1.065406      -0.017243      -0.014432      -0.005176       0.023073       0.023544       0.002301      -0.001292       0.015904      -0.034298      -0.019818      -0.010778       0.030596             11.814756       9.891020      -2.250463       0.460159      20.425028      -0.458876       5.128221           0.001065
          119              C      13.615600      12.718600      11.185874       0.612776      22.253394 0.23094122E+03  0.46915702E+04                                 7.441637                            5.416395      -0.064601       2.043051                    0.999625      21.765534      60.508068       0.632905       0.476377      -1.016645      -0.004494       0.052171      -0.000107       0.052364       0.012852      -0.000464       0.027881       0.062441       0.366828      -0.098319      -0.027528       0.125847             10.177369       7.009513      -0.922344       0.067490      18.900545      -0.669408       4.622050          -0.000845
          120              C      12.469647      14.369678       6.874455      -0.023839      41.950104 0.42292312E+03  0.97877847E+04                                10.488640                            6.779798       0.032821       2.016920                    0.999343      26.873961      74.474375       0.649351       0.407571      -1.079418      -0.012271      -0.020339      -0.038507       0.045244      -0.000718      -0.007366      -0.004024       0.016828       0.007418      -0.011377      -0.001330       0.012708             15.846320      10.481768      -0.273148       0.096991       7.965810       7.221673      29.091382           0.014712
          121              C      13.536360      14.062960       6.036589      -0.147118      41.012134 0.45728796E+03  0.10924525E+05                                10.529746                            7.238222      -0.082998       1.938816                    0.999518      30.253734      88.651602       0.596744       0.429641      -1.052341      -0.008024      -0.002326       0.001025       0.008417       0.007772       0.015151      -0.025663      -0.017210      -0.100738      -0.048256       0.013091       0.035165             14.657164      10.857154      -1.416598      -3.971573       7.767983       6.456393      25.346354          -0.000090
          122              C      13.306801      13.644073       4.737660       0.018693      42.660411 0.44139861E+03  0.10361879E+05                                10.623584                            7.004383      -0.082340       1.970511                    0.999351      27.510036      77.677656       0.625977       0.416812      -1.069580       0.005956      -0.004752       0.003270       0.008292      -0.004795      -0.015743       0.011998      -0.012408       0.030433      -0.019721      -0.005592       0.025313             14.801548      15.610665      -1.051924      -3.000174       7.115709       5.264342      21.678270           0.001055
          123              C      11.987362      13.560782       4.241561       0.043439      40.532013 0.44745822E+03  0.10536119E+05                                10.308988                            7.082621      -0.128961       1.957413                    0.999154      27.392111      77.369352       0.618744       0.420404      -1.067681      -0.019933       0.003114       0.002847       0.020374       0.006836       0.009394       0.004248       0.001127       0.060777      -0.017330      -0.006695       0.024025             13.595223      12.855810       0.288274       1.543446       7.336606       5.721722      20.593253          -0.000912
          124              C      10.905117      13.898354       5.078997      -0.140783      37.375552 0.44033653E+03  0.10368884E+05                                 9.681516                            6.985391       0.105231       1.999340                    0.999643      29.590774      84.695796       0.625937       0.415555      -1.066449       0.013229      -0.000537       0.008262       0.015606       0.000505       0.012420       0.006980       0.059443      -0.024199      -0.028351      -0.008902       0.037253             12.077773      10.531263      -0.095049       1.107226       6.751275       4.688393      18.950780           0.000981
          125              C      11.158895      14.296266       6.390823      -0.094657      35.384002 0.42217384E+03  0.98407512E+04                                 9.375995                            6.848040       0.035004       1.980799                    0.999656      29.041492      82.804055       0.630807       0.416555      -1.065408       0.017243      -0.009691      -0.011881       0.023073      -0.010024      -0.021437       0.001887       0.024894      -0.007336      -0.019826      -0.010780       0.030606             11.814459       9.890843       0.316193       2.274750       6.539278       4.450303      19.013256           0.001069
          126              C      12.710000      14.785677       8.262587       0.612775      22.253504 0.23094335E+03  0.46916255E+04                                 7.441678                            5.416436      -0.064607       2.043048                    0.999625      21.765588      60.508352       0.632900       0.476379      -1.016643       0.004494       0.017289       0.049223       0.052364      -0.003852      -0.012275      -0.045768      -0.145868      -0.258106      -0.098322      -0.027526       0.125847             10.177412       7.009561       0.243836       0.892131       5.787816       3.966646      17.734859          -0.000834
          127              C      10.479432       2.778850       1.116008      -0.023839      41.952399 0.42294453E+03  0.97884112E+04                                10.489061                            6.779996       0.032812       2.016917                    0.999343      26.874137      74.475538       0.649338       0.407574      -1.079416      -0.019697       0.038797       0.012406       0.045244      -0.000342      -0.007100      -0.006208       0.010656       0.018640      -0.011380      -0.001330       0.012710             15.847148      15.241632     -10.234088      -6.946476      17.881580       5.399152      14.418233           0.014707
          128              C       9.972401       2.762435       2.410853      -0.147119      41.011555 0.45727606E+03  0.10924216E+05                                10.529729                            7.238154      -0.083014       1.938811                    0.999518      30.254092      88.653796       0.596741       0.429644      -1.052335       0.002183       0.005702      -0.005796       0.008418       0.025118       0.027419      -0.017601       0.005602      -0.044768      -0.048249       0.013108       0.035141             14.657219      13.399741      -7.123153      -8.006664      13.509863       5.325214      17.062052          -0.000085
          129              C       9.153674       3.786550       2.853860       0.018693      42.662162 0.44141151E+03  0.10362302E+05                                10.624050                            7.004591      -0.082351       1.970507                    0.999351      27.510347      77.680082       0.625951       0.416824      -1.069568       0.005414      -0.001813       0.006013       0.008292      -0.000918      -0.013001       0.016928       0.001538       0.029687      -0.019714      -0.005602       0.025316             14.802382      11.861460      -5.974670      -6.481205      14.050284       1.487230      18.495402           0.001066
          130              C       8.796699       4.837719       1.981172       0.043438      40.533732 0.44747400E+03  0.10536624E+05                                10.309432                            7.082839      -0.128972       1.957409                    0.999154      27.392404      77.371650       0.618720       0.420415      -1.067670       0.000527       0.008090      -0.018692       0.020375      -0.015227      -0.006207       0.002546      -0.003682      -0.046620      -0.017332      -0.006699       0.024031             13.595962      10.780443      -7.291719      -3.816317      16.781613       1.648890      13.225831          -0.000934
          131              C       9.285566       4.842735       0.659244      -0.140783      37.376560 0.44034414E+03  0.10369147E+05                                 9.681817                            6.985515       0.105229       1.999339                    0.999643      29.591076      84.698049       0.625921       0.415562      -1.066440       0.007056      -0.011175       0.008300       0.015606      -0.014380       0.001893      -0.024687      -0.030123       0.032844      -0.028374      -0.008895       0.037269             12.078277      10.464461      -6.525647      -3.439822      14.199296       2.031754      11.571073           0.000993
          132              C      10.126932       3.812540       0.241601      -0.094657      35.384064 0.42216832E+03  0.98406338E+04                                 9.376094                            6.848019       0.034996       1.980796                    0.999656      29.041741      82.806005       0.630802       0.416558      -1.065402      -0.004104       0.002108       0.022608       0.023074       0.002861      -0.012324      -0.002671       0.012007       0.078987      -0.019815      -0.010796       0.030612             11.814681      10.659645      -6.979519      -2.884209      14.707422       1.834365      10.076976           0.001059
          133              C      11.372659       1.708378       0.653441       0.612776      22.253580 0.23094346E+03  0.46916380E+04                                 7.441746                            5.416469      -0.064629       2.043040                    0.999625      21.765683      60.509089       0.632891       0.476385      -1.016638       0.030210      -0.037324      -0.020888       0.052364       0.094701       0.057412       0.020090       0.040404      -0.025418      -0.098320      -0.027522       0.125841             10.177588      10.012909      -6.017438      -3.535245      12.016697       2.826375       8.503156          -0.000841
          134              C      15.846168       1.978466       2.247922      -0.023837      41.949605 0.42291870E+03  0.97876380E+04                                10.488499                            6.779721       0.032836       2.016926                    0.999343      26.873739      74.473125       0.649362       0.407566      -1.079424       0.019698       0.024627       0.032442       0.045243       0.006799      -0.002051      -0.009430       0.001536      -0.008720      -0.011374      -0.001332       0.012706             15.846084      15.240659       9.959793       7.332796      18.195320       5.287456      14.102272           0.014711
          135              C      16.353199       3.193785       1.800831      -0.147116      41.012521 0.45729470E+03  0.10924684E+05                                10.529718                            7.238217      -0.082994       1.938818                    0.999518      30.253505      88.649824       0.596754       0.429634      -1.052350      -0.002180      -0.003565       0.007306       0.008417      -0.034246      -0.014560      -0.007529       0.034075       0.040635      -0.048271       0.013098       0.035172             14.657145      13.399789       9.923201       4.046807      20.014512       3.025626      10.557134          -0.000090
          136              C      17.171926       3.952828       2.618707       0.018692      42.660475 0.44139901E+03  0.10361893E+05                                10.623611                            7.004399      -0.082338       1.970511                    0.999351      27.510045      77.677773       0.625975       0.416813      -1.069579      -0.005414       0.005066      -0.003713       0.008292       0.012554      -0.003475       0.008262      -0.022975      -0.043874      -0.019718      -0.005591       0.025309             14.801576      11.860817       8.101569       3.472256      18.935283      -0.240334      13.608629           0.001068
          137              C      17.528901       3.480440       3.900654       0.043433      40.532069 0.44746055E+03  0.10536190E+05                                10.309006                            7.082648      -0.128957       1.957414                    0.999154      27.392174      77.369643       0.618742       0.420405      -1.067680      -0.000527      -0.014926       0.013858       0.020374       0.010919       0.012281       0.009887       0.017077       0.015640      -0.017329      -0.006694       0.024023             13.595224      10.779871       6.028221       5.602206      14.656520       2.399744      15.349281          -0.000938
          138              C      17.040034       2.235786       4.346026      -0.140785      37.375064 0.44033065E+03  0.10368698E+05                                 9.681372                            6.985294       0.105241       1.999343                    0.999643      29.590680      84.694983       0.625949       0.415548      -1.066454      -0.007056       0.004100      -0.013303       0.015606       0.002993       0.014175      -0.019628      -0.015808       0.075760      -0.028351      -0.008912       0.037264             12.077586      10.463859       5.417879       5.005450      13.139363       2.405965      12.629536           0.000986
          139              C      16.198668       1.498630       3.513964      -0.094657      35.383253 0.42216401E+03  0.98404483E+04                                 9.375807                            6.847914       0.035016       1.980803                    0.999656      29.041213      82.802501       0.630820       0.416550      -1.065414       0.004106       0.022016      -0.005550       0.023073       0.010651      -0.006818      -0.016370      -0.026748      -0.037308      -0.019821      -0.010780       0.030601             11.814208      10.659260       5.045424       5.618758      11.743801       2.881843      13.039565           0.001073
          140              C      14.952941       1.185529       1.392861       0.612777      22.253479 0.23094274E+03  0.46916195E+04                                 7.441742                            5.416479      -0.064592       2.043054                    0.999625      21.765539      60.508651       0.632887       0.476388      -1.016636      -0.030208      -0.032136      -0.028227       0.052364      -0.085705      -0.070153       0.013271       0.021120      -0.083287      -0.098329      -0.027523       0.125852             10.177502      10.012808       5.338765       4.494812      10.669930       3.302426       9.849770          -0.000848
          141              C      10.329639      12.333759       1.116008      -0.023843      41.950251 0.42292458E+03  0.97878087E+04                                10.488603                            6.779763       0.032817       2.016916                    0.999343      26.873963      74.473892       0.649361       0.407565      -1.079424       0.043450      -0.002339       0.012406       0.045247       0.004782      -0.001826       0.009244      -0.004755       0.018632      -0.011372      -0.001331       0.012703             15.846357      26.083412       3.973729       8.148633       7.038340       3.315995      14.417318           0.014714
          142              C      10.568939      12.781068       2.410853      -0.147120      41.013097 0.45730060E+03  0.10924869E+05                                10.529836                            7.238276      -0.083023       1.938806                    0.999518      30.253763      88.650973       0.596749       0.429635      -1.052348       0.003850      -0.004738      -0.005796       0.008418      -0.010146      -0.028958      -0.014961      -0.046361      -0.044775      -0.048275       0.013099       0.035176             14.657377      19.651392       3.514047       8.615517       7.258562       4.271395      17.062177          -0.000095
          143              C      11.865211      12.978049       2.853860       0.018692      42.660571 0.44139915E+03  0.10361900E+05                                10.623634                            7.004403      -0.082340       1.970511                    0.999351      27.510063      77.677895       0.625974       0.416814      -1.069579      -0.004277      -0.003783       0.006013       0.008292       0.001123       0.021159       0.002789       0.000801       0.029682      -0.019719      -0.005590       0.025309             14.801643      18.676251       2.039437       4.528326       7.234177       4.869015      18.494502           0.001066
          144              C      12.954038      12.761614       1.981172       0.043435      40.532172 0.44746117E+03  0.10536209E+05                                10.309032                            7.082656      -0.128960       1.957413                    0.999154      27.392183      77.369722       0.618741       0.420405      -1.067680       0.006742      -0.004502      -0.018692       0.020374       0.006017       0.005308       0.004096       0.028199      -0.046629      -0.017330      -0.006694       0.024024             13.595305      21.595064       1.047213       3.335928       5.965698       2.480421      13.225153          -0.000939
          145              C      12.713949      12.335735       0.659244      -0.140783      37.375157 0.44033126E+03  0.10368719E+05                                 9.681400                            6.985305       0.105239       1.999342                    0.999643      29.590704      84.695171       0.625948       0.415549      -1.066453      -0.013206      -0.000524       0.008300       0.015607      -0.005860      -0.022332       0.010695       0.039932       0.032833      -0.028350      -0.008914       0.037264             12.077650      18.915905       1.645469       3.479152       5.746573       1.962963      11.570473           0.000990
          146              C      11.401091      12.122188       0.241601      -0.094660      35.383647 0.42216870E+03  0.98405888E+04                                 9.375884                            6.847958       0.034993       1.980793                    0.999656      29.041409      82.803292       0.630817       0.416550      -1.065413       0.003880       0.002503       0.022608       0.023075       0.003759       0.003844       0.011997      -0.010998       0.078972      -0.019824      -0.010778       0.030601             11.814344      19.739501       1.736944       3.030495       5.627039       1.580481      10.076493           0.001064
          147              C       8.955969      12.095437       0.653441       0.612774      22.253479 0.23094100E+03  0.46915663E+04                                 7.441729                            5.416442      -0.064539       2.043076                    0.999625      21.765305      60.507509       0.632894       0.476385      -1.016640      -0.047433      -0.007502      -0.020891       0.052370      -0.029851      -0.011305      -0.059767      -0.184222      -0.025435      -0.098311      -0.027529       0.125840             10.177592      16.727062       2.141080       4.215359       5.302582       1.648434       8.503131          -0.000859
          148              C       6.953117       8.086221       2.247922      -0.023843      41.952871 0.42294874E+03  0.97885323E+04                                10.489133                            6.780022       0.032798       2.016910                    0.999343      26.874305      74.476075       0.649337       0.407573      -1.079416       0.011482      -0.029375       0.032444       0.045248      -0.002736      -0.007144       0.006486      -0.012560      -0.008721      -0.011379      -0.001329       0.012707             15.847354       8.831842      -6.259911       0.912733      24.606860      -8.994908      14.103360           0.014709
          149              C       7.752099       7.039459       1.800831      -0.147121      41.011957 0.45728008E+03  0.10924343E+05                                10.529814                            7.238197      -0.083037       1.938802                    0.999518      30.254272      88.654616       0.596737       0.429645      -1.052333      -0.001994       0.003670       0.007310       0.008419       0.031867       0.000745       0.016367       0.042246       0.040637      -0.048253       0.013108       0.035146             14.657391       9.767178      -7.825928       0.596738      23.647431      -5.017572      10.557565          -0.000081
          150              C       8.000087       5.950900       2.618707       0.018692      42.662194 0.44141142E+03  0.10362301E+05                                10.624058                            7.004591      -0.082350       1.970507                    0.999351      27.510358      77.680146       0.625951       0.416825      -1.069568       0.007093       0.002157      -0.003714       0.008292      -0.016233       0.008887      -0.001126      -0.010271      -0.043867      -0.019714      -0.005602       0.025316             14.802414      10.150953      -7.114546      -1.944301      20.646861      -2.887288      13.609428           0.001053
          151              C       7.412499       5.877945       3.900654       0.043434      40.533786 0.44747439E+03  0.10536635E+05                                10.309438                            7.082839      -0.128968       1.957410                    0.999154      27.392429      77.371715       0.618720       0.420415      -1.067670      -0.012663       0.007920       0.013858       0.020374       0.001928       0.002417      -0.015584      -0.027466       0.015650      -0.017333      -0.006700       0.024033             13.595997       8.467146      -4.693054      -0.722864      16.970670      -6.052021      15.350174          -0.000917
          152              C       6.579031       6.923642       4.346026      -0.140783      37.376612 0.44034426E+03  0.10369153E+05                                 9.681833                            6.985521       0.105228       1.999339                    0.999643      29.591096      84.698183       0.625920       0.415563      -1.066440       0.007079       0.004061      -0.013303       0.015607      -0.008352      -0.024094      -0.002472       0.002699       0.075767      -0.028373      -0.008896       0.037269             12.078317       7.778828      -3.867763      -0.419057      15.825836      -5.538341      12.630287           0.000982
          153              C       6.361318       8.020865       3.513964      -0.094662      35.384441 0.42217315E+03  0.98407776E+04                                 9.376169                            6.848065       0.034975       1.980787                    0.999656      29.041938      82.806786       0.630799       0.416559      -1.065401       0.017015      -0.014566      -0.005547       0.023075      -0.016916      -0.010780       0.014086      -0.005088      -0.037299      -0.019818      -0.010794       0.030612             11.814804       7.103530      -2.992641      -0.313635      15.300783      -6.307231      13.040099           0.001069
          154              C       6.713028       9.256247       1.392861       0.612774      22.253583 0.23094178E+03  0.46915863E+04                                 7.441734                            5.416432      -0.064576       2.043062                    0.999625      21.765441      60.507919       0.632898       0.476382      -1.016642      -0.012724       0.042236      -0.028228       0.052370       0.051988       0.046566       0.054103       0.137853      -0.083282      -0.098303      -0.027527       0.125830             10.177671       5.882137      -2.954046       0.612628      14.801027      -5.544052       9.849848          -0.000857
          155              C      15.995961       5.163436      11.256377      -0.023856      41.950505 0.42292760E+03  0.97879076E+04                                10.488680                            6.779817       0.032832       2.016920                    0.999343      26.874129      74.474754       0.649353       0.407569      -1.079420      -0.043452       0.010917      -0.006340       0.045249       0.000122      -0.005121       0.005010      -0.016731      -0.017317      -0.011376      -0.001330       0.012706             15.846434      26.083439      -9.007192      -1.030263      15.681845       0.260121       5.774017           0.014709
          156              C      15.756661       6.533330      11.246489      -0.147121      41.012091 0.45728723E+03  0.10924501E+05                                10.529731                            7.238212      -0.082994       1.938817                    0.999518      30.253736      88.651527       0.596745       0.429640      -1.052342      -0.003850      -0.007044      -0.002534       0.008418       0.030671      -0.000097       0.002685       0.003549       0.104925      -0.048259       0.013092       0.035167             14.657155      19.651086      -9.293799      -0.441227      18.657347       0.241208       5.663031          -0.000086
          157              C      14.460389       7.016661      11.284535       0.018693      42.660283 0.44139725E+03  0.10361838E+05                                10.623561                            7.004372      -0.082333       1.970514                    0.999351      27.509994      77.677482       0.625978       0.416812      -1.069581       0.004277       0.004409      -0.005571       0.008292      -0.020328       0.005992      -0.002620      -0.014497      -0.016225      -0.019721      -0.005592       0.025313             14.801510      18.676161      -4.949105      -0.413352      20.303454       0.248228       5.424914           0.001060
          158              C      13.371562       6.121738      11.371374       0.043440      40.531911 0.44745758E+03  0.10536099E+05                                10.308969                            7.082615      -0.128955       1.957415                    0.999154      27.392070      77.369177       0.618745       0.420404      -1.067681      -0.006743      -0.019123       0.001987       0.020374      -0.007014      -0.003906       0.006082       0.033814      -0.029771      -0.017330      -0.006695       0.024024             13.595198      21.594837      -3.494222       0.124658      13.977525      -0.352210       5.213233          -0.000933
          159              C      13.611651       4.733453      11.410494      -0.140782      37.375392 0.44033446E+03  0.10368824E+05                                 9.681490                            6.985377       0.105237       1.999343                    0.999643      29.590719      84.695603       0.625938       0.415555      -1.066449       0.013206       0.007652      -0.003259       0.015607       0.022996      -0.001926      -0.003119       0.000877      -0.084352      -0.028351      -0.008902       0.037253             12.077741      18.915993      -3.828680      -0.391646      12.157306      -0.303532       5.159925           0.000987
          160              C      14.924509       4.268513      11.348375      -0.094663      35.384067 0.42217499E+03  0.98407804E+04                                 9.375995                            6.848044       0.035013       1.980800                    0.999656      29.041526      82.804044       0.630808       0.416554      -1.065409      -0.003880       0.022150      -0.005175       0.023075      -0.004886      -0.002270      -0.001350      -0.048753      -0.034298      -0.019829      -0.010779       0.030607             11.814470      19.739718      -3.436157      -0.627449      10.575604      -0.169069       5.128088           0.001062
          161              C      17.369631       4.647882      11.185874       0.612779      22.252939 0.23093569E+03  0.46914179E+04                                 7.441510                            5.416311      -0.064499       2.043092                    0.999625      21.765053      60.505981       0.632915       0.476373      -1.016649       0.047433      -0.022197      -0.000108       0.052370       0.020607       0.024374      -0.013541      -0.053482       0.366810      -0.098313      -0.027528       0.125841             10.177215      16.726343      -4.687722      -0.613492       9.183348       0.276274       4.621953          -0.000852
          162              C      19.372483       4.814768       6.874455      -0.023856      41.950606 0.42292660E+03  0.97878840E+04                                10.488716                            6.779818       0.032840       2.016923                    0.999343      26.874126      74.474871       0.649352       0.407570      -1.079419      -0.011480       0.020797      -0.038511       0.045248       0.007641       0.000195       0.008388      -0.007177       0.007422      -0.011374      -0.001329       0.012703             15.846549       8.831399       1.225949       6.205744       9.616273      -3.695011      29.091974           0.014705
          163              C      18.573501       4.044326       6.036589      -0.147120      41.012471 0.45729218E+03  0.10924661E+05                                10.529828                            7.238270      -0.083004       1.938814                    0.999518      30.253909      88.652518       0.596740       0.429642      -1.052339       0.001999       0.008114       0.001022       0.008419      -0.011345      -0.029805      -0.000292      -0.004875      -0.100750      -0.048265       0.013094       0.035170             14.657310       9.767135       2.045927       7.577235       8.858114       0.211184      25.346681          -0.000091
          164              C      18.325513       4.452574       4.737660       0.018693      42.660677 0.44140053E+03  0.10361949E+05                                10.623684                            7.004435      -0.082336       1.970513                    0.999351      27.510096      77.678255       0.625969       0.416816      -1.069576      -0.007094      -0.002783       0.003270       0.008292      -0.002977       0.018261       0.007633       0.014503       0.030435      -0.019719      -0.005591       0.025310             14.801702      10.150507       4.204401       6.059168      12.576061      -0.034043      21.678539           0.001070
          165              C      18.913101       5.636887       4.241561       0.043440      40.531898 0.44745847E+03  0.10536129E+05                                10.308983                            7.082633      -0.128954       1.957416                    0.999154      27.392089      77.369359       0.618742       0.420405      -1.067680       0.012664       0.015705       0.002847       0.020375      -0.002931      -0.001020      -0.010262      -0.012411       0.060778      -0.017334      -0.006693       0.024027             13.595213       8.466727       2.245764       4.183351      11.725736      -4.197613      20.593176          -0.000952
          166              C      19.746569       6.405353       5.078997      -0.140780      37.374896 0.44032842E+03  0.10368648E+05                                 9.681362                            6.985282       0.105243       1.999345                    0.999643      29.590675      84.695400       0.625948       0.415549      -1.066452      -0.007078      -0.011189       0.008262       0.015606       0.025484      -0.000168      -0.014251      -0.030611      -0.024200      -0.028351      -0.008907       0.037258             12.077563       7.778424       1.684348       3.506391       9.504003      -3.303213      18.950262           0.000995
          167              C      19.964282       5.986618       6.390823      -0.094662      35.384905 0.42218982E+03  0.98412063E+04                                 9.376201                            6.848209       0.035019       1.980802                    0.999656      29.041427      82.803929       0.630795       0.416560      -1.065406      -0.017013      -0.010087      -0.011885       0.023075       0.015788       0.012346       0.017618       0.004904      -0.007356      -0.019820      -0.010777       0.030597             11.814767       7.103386       1.293107       2.716586       9.327068      -4.195587      19.013847           0.001064
          168              C      19.612572       4.398617       8.262587       0.612780      22.252798 0.23093319E+03  0.46913540E+04                                 7.441466                            5.416268      -0.064497       2.043094                    0.999625      21.765002      60.505731       0.632920       0.476371      -1.016651       0.012727      -0.012537       0.049229       0.052370      -0.061239      -0.033499       0.033509       0.079595      -0.258082      -0.098311      -0.027531       0.125842             10.177170       5.881929       0.407113       2.989121       6.915085      -2.755836      17.734495          -0.000850
          169              C      45.698083      25.583416      14.620307      -0.023849      41.952961 0.42294993E+03  0.97885653E+04                                10.489143                            6.780029       0.032803       2.016910                    0.999343      26.874351      74.476196       0.649338       0.407573      -1.079417      -0.011481      -0.020798       0.038510       0.045248      -0.007648      -0.000198       0.008389      -0.007178       0.007427      -0.011379      -0.001329       0.012708             15.847371       8.831849      -1.226104      -6.206152       9.616769      -3.695114      29.093496           0.014710
          170              C      44.899101      26.353858      15.458173      -0.147123      41.011952 0.45728013E+03  0.10924343E+05                                10.529809                            7.238195      -0.083033       1.938803                    0.999518      30.254274      88.654581       0.596738       0.429645      -1.052334       0.001995      -0.008115      -0.001023       0.008419       0.011325       0.029796      -0.000293      -0.004878      -0.100739      -0.048254       0.013108       0.035146             14.657381       9.767171      -2.046031      -7.577262       8.858249       0.211191      25.346723          -0.000083
          171              C      44.651113      25.945610      16.757102       0.018693      42.662160 0.44141111E+03  0.10362291E+05                                10.624055                            7.004590      -0.082350       1.970508                    0.999351      27.510335      77.680068       0.625951       0.416825      -1.069568      -0.007093       0.002782      -0.003271       0.008292       0.002969      -0.018266       0.007631       0.014498       0.030441      -0.019715      -0.005601       0.025316             14.802409      10.150947      -4.204616      -6.059554      12.576587      -0.034022      21.679694           0.001061
          172              C      45.238701      24.761297      17.253201       0.043437      40.533732 0.44747372E+03  0.10536616E+05                                10.309432                            7.082836      -0.128969       1.957410                    0.999154      27.392403      77.371640       0.618720       0.420415      -1.067670       0.012663      -0.015705      -0.002848       0.020375       0.002922       0.001013      -0.010265      -0.012419       0.060788      -0.017332      -0.006699       0.024032             13.595989       8.467136      -2.245868      -4.183691      11.726293      -4.197868      20.594538          -0.000932
          173              C      46.072169      23.992831      16.415765      -0.140782      37.376592 0.44034413E+03  0.10369149E+05                                 9.681831                            6.985521       0.105229       1.999340                    0.999643      29.591069      84.698094       0.625920       0.415563      -1.066440      -0.007079       0.011189      -0.008263       0.015606      -0.025499       0.000157      -0.014253      -0.030621      -0.024190      -0.028373      -0.008896       0.037269             12.078315       7.778824      -1.684341      -3.506871       9.504282      -3.303343      18.951841           0.000988
          174              C      46.289882      24.411566      15.103939      -0.094662      35.384369 0.42217226E+03  0.98407499E+04                                 9.376152                            6.848056       0.034982       1.980789                    0.999656      29.041898      82.806594       0.630800       0.416559      -1.065401      -0.017015       0.010085       0.011885       0.023076      -0.015802      -0.012355       0.017616       0.004897      -0.007345      -0.019818      -0.010794       0.030612             11.814783       7.103515      -1.293242      -2.716932       9.326931      -4.195159      19.013902           0.001064
          175              C      45.938172      25.999567      13.232175       0.612775      22.253410 0.23093984E+03  0.46915348E+04                                 7.441685                            5.416402      -0.064551       2.043072                    0.999625      21.765330      60.507436       0.632901       0.476381      -1.016643       0.012724       0.012535      -0.049231       0.052371       0.061233       0.033493       0.033505       0.079593      -0.258063      -0.098303      -0.027527       0.125830             10.177593       5.882095      -0.407095      -2.989279       6.915285      -2.756012      17.735399          -0.000872
          176              C      42.321561      25.234748      10.238385      -0.023847      41.950208 0.42292476E+03  0.97878112E+04                                10.488586                            6.779760       0.032826       2.016918                    0.999343      26.873969      74.473838       0.649362       0.407565      -1.079425      -0.043451      -0.010917       0.006340       0.045248      -0.000128       0.005117       0.005009      -0.016732      -0.017303      -0.011372      -0.001331       0.012703             15.846314      26.083322       9.007152       1.030254      15.681636       0.260117       5.773983           0.014710
          177              C      42.082261      23.864854      10.248273      -0.147120      41.012886 0.45729828E+03  0.10924797E+05                                10.529793                            7.238253      -0.083011       1.938811                    0.999518      30.253681      88.650590       0.596751       0.429635      -1.052348      -0.003850       0.007044       0.002535       0.008418      -0.030684       0.000086       0.002684       0.003547       0.104951      -0.048275       0.013099       0.035177             14.657301      19.651277       9.294077       0.441232      18.657535       0.241215       5.663091          -0.000096
          178              C      40.785989      23.381523      10.210227       0.018692      42.660439 0.44139807E+03  0.10361867E+05                                10.623609                            7.004393      -0.082334       1.970513                    0.999351      27.510019      77.677700       0.625975       0.416814      -1.069579       0.004277      -0.004408       0.005571       0.008292       0.020323      -0.005995      -0.002621      -0.014499      -0.016220      -0.019719      -0.005590       0.025309             14.801594      18.676170       4.949140       0.413355      20.303667       0.248230       5.424945           0.001072
          179              C      39.697162      24.276446      10.123388       0.043433      40.532058 0.44746029E+03  0.10536182E+05                                10.309006                            7.082646      -0.128953       1.957416                    0.999154      27.392157      77.369580       0.618742       0.420405      -1.067680      -0.006742       0.019123      -0.001987       0.020374       0.007011       0.003903       0.006081       0.033815      -0.029777      -0.017329      -0.006694       0.024023             13.595249      21.594934       3.494206      -0.124654      13.977566      -0.352210       5.213249          -0.000948
          180              C      39.937251      25.664731      10.084268      -0.140785      37.375083 0.44033055E+03  0.10368698E+05                                 9.681383                            6.985298       0.105246       1.999344                    0.999643      29.590689      84.695083       0.625948       0.415549      -1.066454       0.013207      -0.007651       0.003260       0.015607      -0.023008       0.001919      -0.003117       0.000869      -0.084353      -0.028351      -0.008913       0.037264             12.077618      18.915829       3.828645       0.391644      12.157159      -0.303527       5.159866           0.000993
          181              C      41.250109      26.129671      10.146387      -0.094662      35.383607 0.42216866E+03  0.98405850E+04                                 9.375870                            6.847954       0.035001       1.980795                    0.999656      29.041398      82.803183       0.630818       0.416550      -1.065413      -0.003881      -0.022150       0.005175       0.023075       0.004877       0.002263      -0.001350      -0.048751      -0.034283      -0.019824      -0.010778       0.030602             11.814314      19.739435       3.436144       0.627438      10.575484      -0.169068       5.128022           0.001061
          182              C      43.695231      25.750302      10.308888       0.612777      22.253302 0.23093901E+03  0.46915128E+04                                 7.441679                            5.416411      -0.064514       2.043086                    0.999625      21.765165      60.506910       0.632897       0.476384      -1.016641       0.047434       0.022197       0.000109       0.052370      -0.020608      -0.024376      -0.013541      -0.053476       0.366806      -0.098311      -0.027529       0.125840             10.177510      16.726902       4.687929       0.613507       9.183566       0.276278       4.622060          -0.000855
          183              C      33.278717      22.311963      19.246840      -0.023845      41.950598 0.42292542E+03  0.97878526E+04                                10.488726                            6.779812       0.032826       2.016919                    0.999343      26.874089      74.474823       0.649351       0.407571      -1.079419       0.011480       0.029375      -0.032444       0.045247       0.002730       0.007138       0.006487      -0.012557      -0.008726      -0.011374      -0.001329       0.012702             15.846601       8.831419       6.259519      -0.912758      24.605660      -8.994558      14.102723           0.014689
          184              C      34.077699      23.358725      19.693931      -0.147120      41.012823 0.45729584E+03  0.10924776E+05                                10.529905                            7.238310      -0.083027       1.938806                    0.999518      30.254060      88.653253       0.596736       0.429644      -1.052338      -0.001998      -0.003668      -0.007310       0.008419      -0.031882      -0.000761       0.016371       0.042254       0.040630      -0.048265       0.013094       0.035171             14.657452       9.767221       7.825958      -0.596839      23.647615      -5.017659      10.557518          -0.000072
          185              C      34.325687      24.447284      18.876055       0.018692      42.660750 0.44140094E+03  0.10361962E+05                                10.623698                            7.004438      -0.082337       1.970512                    0.999351      27.510128      77.678396       0.625969       0.416816      -1.069576       0.007094      -0.002157       0.003714       0.008292       0.016224      -0.008893      -0.001124      -0.010266      -0.043874      -0.019718      -0.005591       0.025310             14.801738      10.150530       7.114139       1.944218      20.645833      -2.887123      13.608849           0.001058
          186              C      33.738099      24.520239      17.594108       0.043432      40.532051 0.44746025E+03  0.10536180E+05                                10.309002                            7.082642      -0.128951       1.957416                    0.999154      27.392160      77.369577       0.618742       0.420405      -1.067680      -0.012663      -0.007920      -0.013857       0.020374      -0.001938      -0.002424      -0.015583      -0.027460       0.015638      -0.017334      -0.006694       0.024029             13.595244       8.466750       4.692719       0.722871      16.969611      -6.051585      15.349370          -0.000926
          187              C      32.904631      23.474542      17.148736      -0.140784      37.375061 0.44033032E+03  0.10368706E+05                                 9.681391                            6.985298       0.105239       1.999343                    0.999643      29.590772      84.695771       0.625947       0.415549      -1.066452       0.007078      -0.004061       0.013304       0.015607       0.008337       0.024084      -0.002470       0.002708       0.075754      -0.028351      -0.008907       0.037259             12.077606       7.778452       3.867330       0.419222      15.824549      -5.537856      12.629819           0.000979
          188              C      32.686918      22.377319      17.980798      -0.094662      35.385142 0.42219256E+03  0.98412908E+04                                 9.376255                            6.848239       0.034998       1.980795                    0.999656      29.041542      82.804472       0.630792       0.416561      -1.065405       0.017013       0.014567       0.005548       0.023075       0.016902       0.010769       0.014088      -0.005080      -0.037308      -0.019820      -0.010776       0.030596             11.814850       7.103429       2.992290       0.313621      15.300574      -6.307549      13.040547           0.001083
          189              C      33.038628      21.141937      20.101901       0.612775      22.253212 0.23093741E+03  0.46914635E+04                                 7.441577                            5.416329      -0.064529       2.043080                    0.999625      21.765205      60.506548       0.632915       0.476373      -1.016649      -0.012727      -0.042236       0.028228       0.052371      -0.051995      -0.046571       0.054104       0.137853      -0.083284      -0.098304      -0.027534       0.125838             10.177377       5.882015       2.953955      -0.612581      14.800545      -5.543811       9.849571          -0.000846
          190              C      36.655239      18.064425      20.378754      -0.023848      41.950696 0.42292856E+03  0.97879398E+04                                10.488724                            6.779830       0.032812       2.016913                    0.999343      26.874173      74.475018       0.649352       0.407570      -1.079420       0.043451       0.002339      -0.012407       0.045248      -0.004787       0.001823       0.009246      -0.004749       0.018631      -0.011376      -0.001329       0.012705             15.846555      26.083690      -3.973779      -8.148718       7.038420       3.316069      14.417555           0.014718
          191              C      36.894539      17.617116      19.083909      -0.147121      41.012503 0.45729158E+03  0.10924638E+05                                10.529822                            7.238258      -0.083018       1.938808                    0.999518      30.253898      88.652316       0.596741       0.429641      -1.052340       0.003850       0.004738       0.005796       0.008418       0.010133       0.028950      -0.014957      -0.046352      -0.044772      -0.048260       0.013091       0.035169             14.657328      19.651339      -3.513985      -8.615340       7.258523       4.271385      17.062121          -0.000100
          192              C      38.190811      17.420135      18.640902       0.018693      42.660412 0.44139808E+03  0.10361864E+05                                10.623587                            7.004380      -0.082338       1.970512                    0.999351      27.510033      77.677666       0.625977       0.416812      -1.069580      -0.004277       0.003783      -0.006013       0.008292      -0.001127      -0.021163       0.002790       0.000803       0.029680      -0.019721      -0.005592       0.025313             14.801574      18.676261      -2.039437      -4.528328       7.234130       4.868964      18.494332           0.001068
          193              C      39.279638      17.636570      19.513590       0.043437      40.532072 0.44745897E+03  0.10536140E+05                                10.308999                            7.082626      -0.128959       1.957414                    0.999154      27.392119      77.369373       0.618744       0.420404      -1.067681       0.006742       0.004501       0.018692       0.020374      -0.006021      -0.005311       0.004095       0.028197      -0.046631      -0.017330      -0.006695       0.024025             13.595264      21.594979      -1.047226      -3.335973       5.965684       2.480419      13.225130          -0.000934
          194              C      39.039549      18.062449      20.835518      -0.140782      37.375557 0.44033618E+03  0.10368876E+05                                 9.681524                            6.985394       0.105231       1.999340                    0.999643      29.590777      84.695868       0.625936       0.415555      -1.066448      -0.013206       0.000523      -0.008301       0.015607       0.005849       0.022324       0.010691       0.039936       0.032829      -0.028350      -0.008903       0.037253             12.077803      18.916118      -1.645492      -3.479204       5.746650       1.962994      11.570641           0.000992
          195              C      37.726691      18.275996      21.253161      -0.094662      35.384360 0.42217825E+03  0.98408818E+04                                 9.376061                            6.848079       0.034986       1.980790                    0.999656      29.041682      82.804770       0.630805       0.416556      -1.065408       0.003881      -0.002504      -0.022608       0.023075      -0.003768      -0.003848       0.011999      -0.010995       0.078981      -0.019829      -0.010777       0.030606             11.814573      19.739906      -1.736973      -3.030527       5.627139       1.580511      10.076674           0.001056
          196              C      35.281569      18.302747      20.841321       0.612775      22.253344 0.23093958E+03  0.46915190E+04                                 7.441622                            5.416369      -0.064540       2.043076                    0.999625      21.765236      60.506728       0.632910       0.476375      -1.016648      -0.047434       0.007503       0.020891       0.052371       0.029846       0.011300      -0.059765      -0.184216      -0.025434      -0.098304      -0.027531       0.125835             10.177438      16.726774      -2.141059      -4.215291       5.302507       1.648434       8.503032          -0.000856
          197              C      35.962086      24.034172      10.238385      -0.023855      41.950578 0.42292640E+03  0.97878781E+04                                10.488713                            6.779817       0.032841       2.016923                    0.999343      26.874113      74.474828       0.649352       0.407570      -1.079419       0.031180      -0.032172       0.006340       0.045248       0.007303      -0.006902       0.001927       0.008146      -0.017315      -0.011374      -0.001329       0.012703             15.846540      26.082904      -9.007786      -0.740403      15.682673       0.762173       5.774043           0.014697
          198              C      37.268099      24.511880      10.248273      -0.147121      41.012503 0.45729255E+03  0.10924672E+05                                10.529833                            7.238273      -0.083002       1.938814                    0.999518      30.253930      88.652600       0.596739       0.429642      -1.052339      -0.004176      -0.006857       0.002534       0.008419       0.013793      -0.002378      -0.001267      -0.054916       0.104929      -0.048265       0.013095       0.035170             14.657327      26.954761      -5.077302      -0.429505      11.354135       0.261515       5.663084          -0.000080
          199              C      38.334812      23.630940      10.210227       0.018693      42.660638 0.44140009E+03  0.10361936E+05                                10.623679                            7.004432      -0.082334       1.970514                    0.999351      27.510080      77.678200       0.625969       0.416816      -1.069576       0.001680       0.005908       0.005571       0.008292      -0.003889       0.005264      -0.003881       0.042451      -0.016224      -0.019719      -0.005591       0.025310             14.801704      24.182986      -1.769944      -0.421648      14.797156       0.233867       5.424970           0.001065
          200              C      38.104200      22.240527      10.123388       0.043439      40.531900 0.44745857E+03  0.10536131E+05                                10.308981                            7.082634      -0.128951       1.957417                    0.999154      27.392088      77.369345       0.618742       0.420405      -1.067680      -0.013190      -0.015401      -0.001988       0.020374      -0.018151      -0.007221       0.000340      -0.004766      -0.029773      -0.017334      -0.006693       0.024027             13.595196      18.907861      -5.045444       0.367354      16.664494       0.068156       5.213232          -0.000950
          201              C      36.781865      21.754308      10.084268      -0.140781      37.374888 0.44032846E+03  0.10368649E+05                                 9.681356                            6.985280       0.105246       1.999346                    0.999643      29.590692      84.695433       0.625948       0.415549      -1.066453       0.000023       0.015262       0.003259       0.015606       0.011116       0.001734       0.003223      -0.040284      -0.084356      -0.028351      -0.008907       0.037258             12.077547      17.162149      -4.840756       0.067044      13.910640       0.490956       5.159852           0.000996
          202              C      35.722786      22.658806      10.146387      -0.094663      35.384912 0.42219001E+03  0.98412112E+04                                 9.376200                            6.848209       0.035023       1.980803                    0.999656      29.041431      82.803928       0.630795       0.416560      -1.065406       0.021122       0.007715       0.005175       0.023075       0.018663       0.000032       0.002638       0.032823      -0.034294      -0.019820      -0.010778       0.030598             11.814759      15.842562      -5.686621      -0.167326      14.473495       0.627951       5.128221           0.001062
          203              C      34.828769      24.966029      10.308888       0.612780      22.252814 0.23093351E+03  0.46913623E+04                                 7.441468                            5.416271      -0.064492       2.043095                    0.999625      21.765018      60.505787       0.632920       0.476371      -1.016651      -0.042939       0.029980       0.000108       0.052370       0.033459       0.023912      -0.014342      -0.008959       0.366814      -0.098312      -0.027531       0.125842             10.177167      15.128753      -5.610039      -0.545990      10.780819       0.393154       4.621930          -0.000845
          204              C      33.971871      26.783992      14.620307      -0.023856      41.950495 0.42292776E+03  0.97879122E+04                                10.488677                            6.779818       0.032833       2.016920                    0.999343      26.874139      74.474782       0.649353       0.407569      -1.079421       0.023751       0.000456       0.038512       0.045249       0.006926      -0.007168      -0.004366      -0.009655       0.007422      -0.011377      -0.001329       0.012705             15.846426       8.358285       0.952864       6.302706      10.089353      -3.526856      29.091641           0.014717
          205              C      33.704139      25.706832      15.458173      -0.147120      41.012105 0.45728775E+03  0.10924516E+05                                10.529736                            7.238217      -0.082996       1.938817                    0.999518      30.253720      88.651468       0.596745       0.429640      -1.052342       0.006028       0.005787      -0.001022       0.008418      -0.003567      -0.014653       0.025952       0.022064      -0.100751      -0.048259       0.013092       0.035167             14.657173       7.313462       0.629345       3.605616      11.311656      -6.667693      25.346402          -0.000099
          206              C      34.181686      25.696193      16.757102       0.018694      42.660291 0.44139746E+03  0.10361844E+05                                10.623564                            7.004374      -0.082336       1.970513                    0.999351      27.509995      77.677493       0.625978       0.416812      -1.069581       0.001137      -0.007535      -0.003271       0.008292      -0.007771       0.002519      -0.019633      -0.002102       0.030433      -0.019721      -0.005592       0.025313             14.801525       8.328431       3.152442       3.058956      14.397882      -5.230409      21.678262           0.001070
          207              C      34.913537      26.797215      17.253201       0.043438      40.531928 0.44745757E+03  0.10536098E+05                                10.308969                            7.082613      -0.128958       1.957414                    0.999154      27.392089      77.369238       0.618745       0.420404      -1.067681       0.007269       0.018819      -0.002847       0.020374       0.003906       0.008376       0.006011       0.011275       0.060779      -0.017329      -0.006696       0.024025             13.595187       8.966019       2.533998       5.726840      11.226331      -1.524231      20.593212          -0.000954
          208              C      35.162314      27.903253      16.415765      -0.140781      37.375410 0.44033467E+03  0.10368830E+05                                 9.681493                            6.985379       0.105234       1.999342                    0.999643      29.590715      84.695591       0.625937       0.415555      -1.066449      -0.006151      -0.011725      -0.008262       0.015607       0.025991       0.012254       0.007266      -0.028847      -0.024199      -0.028350      -0.008902       0.037252             12.077742       7.613934       1.589259       4.613854       9.668570      -1.385303      18.950721           0.000995
          209              C      34.690823      27.882430      15.103939      -0.094665      35.384096 0.42217544E+03  0.98407945E+04                                 9.376002                            6.848049       0.035009       1.980799                    0.999656      29.041553      82.804163       0.630808       0.416555      -1.065409      -0.000228      -0.019778       0.011885       0.023075       0.005769      -0.009087      -0.019508      -0.029810      -0.007354      -0.019829      -0.010778       0.030607             11.814471       7.651006       1.609368       4.991459       8.779116      -0.255145      19.013289           0.001060
          210              C      33.491428      26.783840      13.232175       0.612779      22.252914 0.23093534E+03  0.46914093E+04                                 7.441507                            5.416309      -0.064505       2.043090                    0.999625      21.765037      60.505932       0.632915       0.476374      -1.016649      -0.017221       0.004753      -0.049229       0.052370      -0.065087      -0.045771       0.012253       0.066262      -0.258081      -0.098313      -0.027529       0.125841             10.177211       6.304256       0.650941       3.881191       6.492817      -1.210723      17.734561          -0.000851
          211              C      45.004929      22.712155      20.378754      -0.023842      41.952821 0.42294845E+03  0.97885234E+04                                10.489125                            6.780020       0.032800       2.016910                    0.999343      26.874290      74.476014       0.649338       0.407573      -1.079416      -0.023752       0.036459      -0.012407       0.045247       0.004446      -0.008924      -0.003045      -0.005920       0.018633      -0.011379      -0.001329       0.012708             15.847335       8.358680      -6.260265       1.202601      24.764960      -8.715558      14.418366           0.014715
          212              C      45.272661      23.143049      19.083909      -0.147121      41.011965 0.45728024E+03  0.10924347E+05                                10.529816                            7.238198      -0.083038       1.938801                    0.999518      30.254277      88.654633       0.596737       0.429645      -1.052333      -0.006031       0.000963       0.005795       0.008419       0.014990      -0.001534       0.032548       0.040713      -0.044760      -0.048254       0.013108       0.035146             14.657403       7.313565      -3.609313       0.608460      19.596383      -9.596757      17.062262          -0.000096
          213              C      44.795114      24.364144      18.640902       0.018693      42.662194 0.44141148E+03  0.10362302E+05                                10.624059                            7.004592      -0.082350       1.970507                    0.999351      27.510352      77.680126       0.625951       0.416825      -1.069568      -0.001137      -0.005596      -0.006013       0.008292       0.000208       0.008159      -0.019724      -0.002359       0.029688      -0.019714      -0.005602       0.025316             14.802427       8.328861      -3.935130      -1.952596      17.582969      -6.356588      18.495451           0.001072
          214              C      44.063263      25.198879      19.513590       0.043434      40.533815 0.44747495E+03  0.10536651E+05                                10.309441                            7.082843      -0.128968       1.957410                    0.999154      27.392440      77.371749       0.618720       0.420415      -1.067670      -0.007270       0.003588       0.018692       0.020374      -0.009209      -0.000898      -0.006650      -0.024534      -0.046621      -0.017333      -0.006700       0.024033             13.595987       8.966499      -6.244441      -0.480154      18.595603      -4.129530      13.225860          -0.000956
          215              C      43.814486      24.778016      20.835518      -0.140784      37.376666 0.44034516E+03  0.10369179E+05                                 9.681838                            6.985526       0.105226       1.999338                    0.999643      29.591125      84.698270       0.625920       0.415562      -1.066440       0.006150      -0.011699      -0.008300       0.015607      -0.020233      -0.020434       0.013984      -0.009844       0.032847      -0.028373      -0.008896       0.037270             12.078318       7.614225      -4.880068       0.039644      17.049620      -3.994878      11.571109           0.000996
          216              C      44.285977      23.534274      21.253161      -0.094662      35.384456 0.42217336E+03  0.98407836E+04                                 9.376170                            6.848067       0.034975       1.980786                    0.999656      29.041946      82.806810       0.630799       0.416559      -1.065401       0.000226       0.004612      -0.022609       0.023075       0.006632      -0.008476      -0.009334      -0.001041       0.078991      -0.019818      -0.010794       0.030612             11.814798       7.651098      -5.242555       0.146510      17.716236      -3.415035      10.077059           0.001059
          217              C      45.485372      21.403361      20.841321       0.612774      22.253569 0.23094176E+03  0.46915856E+04                                 7.441730                            5.416432      -0.064576       2.043062                    0.999625      21.765441      60.507917       0.632898       0.476382      -1.016642       0.017217      -0.044831       0.020890       0.052370       0.064839       0.046105       0.039668       0.143804      -0.025431      -0.098302      -0.027527       0.125830             10.177662       6.304471      -3.876433       0.680113      15.725316      -4.474931       8.503198          -0.000858
          218              C      43.014714      17.664233      19.246840      -0.023842      41.950191 0.42292392E+03  0.97877895E+04                                10.488592                            6.779757       0.032819       2.016916                    0.999343      26.873944      74.473820       0.649361       0.407565      -1.079424      -0.031179      -0.004746      -0.032444       0.045247       0.004066      -0.009190       0.002937       0.011003      -0.008726      -0.011372      -0.001331       0.012703             15.846340      26.082561       3.700600       8.245689       7.353980       3.706730      14.102477           0.014712
          219              C      41.708701      17.832791      19.693931      -0.147120      41.013072 0.45730024E+03  0.10924858E+05                                10.529831                            7.238272      -0.083021       1.938807                    0.999518      30.253755      88.650930       0.596750       0.429635      -1.052348       0.004175       0.000105      -0.007309       0.008418      -0.002370      -0.013805      -0.008847      -0.076358       0.040632      -0.048275       0.013099       0.035176             14.657382      26.955068       2.097406       4.643805       6.459799       1.991860      10.557279          -0.000098
          220              C      40.641988      17.503274      18.876055       0.018692      42.660556 0.44139904E+03  0.10361897E+05                                10.623632                            7.004402      -0.082339       1.970511                    0.999351      27.510058      77.677874       0.625974       0.416814      -1.069579      -0.001679       0.007222       0.003713       0.008292      -0.003671       0.005417      -0.007140       0.033233      -0.043875      -0.019719      -0.005591       0.025309             14.801651      24.183004       0.987483       1.528064       6.613286       3.127238      13.608663           0.001073
          221              C      40.872600      16.957931      17.594108       0.043434      40.532147 0.44746081E+03  0.10536199E+05                                10.309025                            7.082652      -0.128959       1.957413                    0.999154      27.392186      77.369723       0.618741       0.420405      -1.067680       0.013191      -0.007006      -0.013857       0.020374       0.012855       0.014703       0.005692       0.010373       0.015638      -0.017329      -0.006694       0.024023             13.595281      18.908059       1.335500       4.879411       6.528457       3.651795      15.349326          -0.000950
          222              C      42.194935      16.758975      17.148736      -0.140784      37.375163 0.44033137E+03  0.10368722E+05                                 9.681397                            6.985304       0.105237       1.999342                    0.999643      29.590714      84.695186       0.625948       0.415549      -1.066454      -0.000023       0.008162       0.013303       0.015607      -0.005349      -0.009911       0.022090       0.013086       0.075762      -0.028351      -0.008914       0.037264             12.077640      17.162594       1.550433       4.586399       6.440735       3.131883      12.629591           0.000992
          223              C      43.254014      17.119041      17.980798      -0.094661      35.383678 0.42216935E+03  0.98406076E+04                                 9.375889                            6.847963       0.034993       1.980792                    0.999656      29.041432      82.803368       0.630817       0.416550      -1.065413      -0.021122       0.007451       0.005548       0.023075      -0.006259      -0.017590       0.002279       0.031815      -0.037303      -0.019823      -0.010778       0.030601             11.814342      15.842328       2.053134       5.305224       6.560991       3.425111      13.039708           0.001063
          224              C      44.148031      18.041322      20.101901       0.612774      22.253509 0.23094132E+03  0.46915744E+04                                 7.441736                            5.416446      -0.064540       2.043075                    0.999625      21.765307      60.507518       0.632894       0.476385      -1.016640       0.042940       0.010096       0.028228       0.052370      -0.033700      -0.023574      -0.067383      -0.158989      -0.083287      -0.098311      -0.027529       0.125840             10.177604      15.129427       2.384925       5.107526       5.553577       2.241450       9.849810          -0.000853
          225              C      36.805032      27.619334      20.378754      -0.023839      41.949721 0.42291991E+03  0.97876740E+04                                10.488520                            6.779733       0.032832       2.016924                    0.999343      26.873780      74.473291       0.649361       0.407566      -1.079424      -0.019698      -0.038796      -0.012404       0.045243       0.000333       0.007094      -0.006206       0.010656       0.018640      -0.011374      -0.001332       0.012706             15.846121      15.240697      10.233399       6.945918      17.880501       5.398794      14.417165           0.014708
          226              C      36.298001      27.635749      19.083909      -0.147117      41.012580 0.45729554E+03  0.10924710E+05                                10.529729                            7.238225      -0.082995       1.938818                    0.999518      30.253536      88.649959       0.596753       0.429634      -1.052349       0.002180      -0.005700       0.005797       0.008417      -0.025143      -0.027434      -0.017596       0.005603      -0.044783      -0.048271       0.013099       0.035172             14.657157      13.399804       7.123120       8.006741      13.509716       5.325435      17.061950          -0.000092
          227              C      35.479274      26.611634      18.640902       0.018691      42.660496 0.44139929E+03  0.10361902E+05                                10.623614                            7.004401      -0.082338       1.970511                    0.999351      27.510053      77.677804       0.625974       0.416813      -1.069579       0.005414       0.001813      -0.006014       0.008292       0.000909       0.012995       0.016930       0.001543       0.029681      -0.019719      -0.005591       0.025310             14.801576      11.860823       5.974216       6.480798      14.049452       1.487079      18.494453           0.001073
          228              C      35.122299      25.560465      19.513590       0.043436      40.532067 0.44746029E+03  0.10536183E+05                                10.309011                            7.082648      -0.128960       1.957413                    0.999154      27.392159      77.369619       0.618741       0.420405      -1.067680       0.000527      -0.008091       0.018692       0.020375       0.015218       0.006200       0.002548      -0.003678      -0.046628      -0.017329      -0.006693       0.024022             13.595241      10.779888       7.291248       3.816050      16.780699       1.648754      13.225137          -0.000942
          229              C      35.611166      25.555449      20.835518      -0.140783      37.375035 0.44033016E+03  0.10368684E+05                                 9.681370                            6.985291       0.105241       1.999343                    0.999643      29.590652      84.694899       0.625949       0.415549      -1.066454       0.007057       0.011174      -0.008300       0.015606       0.014362      -0.001903      -0.024686      -0.030116       0.032833      -0.028351      -0.008912       0.037263             12.077588      10.463862       6.525159       3.439534      14.198453       2.031531      11.570448           0.000992
          230              C      36.452532      26.585644      21.253161      -0.094653      35.383177 0.42216276E+03  0.98404115E+04                                 9.375793                            6.847903       0.035018       1.980804                    0.999656      29.041164      82.802319       0.630821       0.416549      -1.065414      -0.004105      -0.002106      -0.022607       0.023073      -0.002878       0.012314      -0.002667       0.012010       0.078967      -0.019821      -0.010780       0.030601             11.814195      10.659246       6.979222       2.883940      14.706941       1.834207      10.076398           0.001063
          231              C      37.698259      28.689806      20.841321       0.612778      22.253465 0.23094255E+03  0.46916149E+04                                 7.441739                            5.416477      -0.064592       2.043054                    0.999625      21.765540      60.508658       0.632888       0.476388      -1.016636       0.030207       0.037325       0.020889       0.052364      -0.094709      -0.057419       0.020090       0.040409      -0.025422      -0.098329      -0.027523       0.125852             10.177498      10.012803       6.017339       3.535156      12.016609       2.826297       8.503083          -0.000837
          232              C      42.171768      28.419718      19.246840      -0.023837      41.952303 0.42294350E+03  0.97883806E+04                                10.489044                            6.779987       0.032814       2.016918                    0.999343      26.874102      74.475401       0.649338       0.407574      -1.079416       0.019697      -0.024628      -0.032442       0.045244      -0.006808       0.002045      -0.009432       0.001538      -0.008716      -0.011380      -0.001329       0.012710             15.847119      15.241604      -9.960547      -7.333277      18.196605       5.287749      14.103147           0.014721
          233              C      42.678799      27.204399      19.693931      -0.147119      41.011524 0.45727562E+03  0.10924203E+05                                10.529723                            7.238150      -0.083012       1.938812                    0.999518      30.254077      88.653731       0.596741       0.429644      -1.052335      -0.002182       0.003564      -0.007308       0.008418       0.034224       0.014542      -0.007536       0.034072       0.040641      -0.048249       0.013108       0.035141             14.657209      13.399731      -9.923133      -4.046879      20.014462       3.025480      10.557433          -0.000104
          234              C      43.497526      26.445356      18.876055       0.018694      42.662131 0.44141122E+03  0.10362293E+05                                10.624045                            7.004589      -0.082350       1.970507                    0.999351      27.510338      77.680048       0.625951       0.416824      -1.069568      -0.005414      -0.005065       0.003714       0.008292      -0.012564       0.003468       0.008260      -0.022980      -0.043866      -0.019714      -0.005602       0.025316             14.802373      11.861450      -8.102087      -3.472567      18.936271      -0.240236      13.609397           0.001077
          235              C      43.854501      26.917744      17.594108       0.043437      40.533724 0.44747397E+03  0.10536623E+05                                10.309429                            7.082838      -0.128970       1.957410                    0.999154      27.392406      77.371646       0.618720       0.420415      -1.067670      -0.000527       0.014926      -0.013858       0.020375      -0.010928      -0.012287       0.009885       0.017073       0.015648      -0.017332      -0.006699       0.024031             13.595957      10.780437      -6.028627      -5.602587      14.657308       2.399938      15.350125          -0.000945
          236              C      43.365634      28.162398      17.148736      -0.140784      37.376586 0.44034448E+03  0.10369158E+05                                 9.681821                            6.985518       0.105229       1.999339                    0.999643      29.591095      84.698120       0.625921       0.415562      -1.066440      -0.007055      -0.004100       0.013303       0.015606      -0.003009      -0.014189      -0.019629      -0.015816       0.075767      -0.028374      -0.008895       0.037269             12.078282      10.464466      -5.418315      -5.005832      13.140144       2.406223      12.630235           0.000993
          237              C      42.524268      28.899554      17.980798      -0.094659      35.384129 0.42216931E+03  0.98406628E+04                                 9.376106                            6.848028       0.034995       1.980795                    0.999656      29.041780      82.806152       0.630801       0.416558      -1.065402       0.004105      -0.022017       0.005549       0.023074      -0.010665       0.006805      -0.016376      -0.026756      -0.037303      -0.019815      -0.010797       0.030612             11.814696      10.659662      -5.045775      -5.618958      11.744459       2.881943      13.039968           0.001059
          238              C      41.278541      29.212655      20.101901       0.612776      22.253605 0.23094377E+03  0.46916458E+04                                 7.441751                            5.416472      -0.064629       2.043040                    0.999625      21.765690      60.509110       0.632891       0.476385      -1.016638      -0.030210       0.032134       0.028226       0.052364       0.085696       0.070148       0.013271       0.021116      -0.083282      -0.098320      -0.027522       0.125841             10.177596      10.012919      -5.338882      -4.494883      10.670053       3.302495       9.849817          -0.000851
          239              C      40.181553      19.126993      10.238385      -0.023839      41.950040 0.42292256E+03  0.97877677E+04                                10.488626                            6.779792       0.032824       2.016922                    0.999343      26.873940      74.474281       0.649352       0.407571      -1.079419       0.012270       0.043084       0.006340       0.045244      -0.007184       0.001779      -0.006939       0.008582      -0.017321      -0.011377      -0.001330       0.012707             15.846286      10.481751       0.000421      -0.289859      31.283124      -1.022269       5.773983           0.014713
          240              C      39.114840      20.019180      10.248273      -0.147117      41.012008 0.45728680E+03  0.10924489E+05                                10.529722                            7.238212      -0.082993       1.938819                    0.999518      30.253688      88.651408       0.596745       0.429640      -1.052341       0.008025      -0.000191       0.002535       0.008418       0.016875       0.002277      -0.001427       0.051341       0.104917      -0.048256       0.013091       0.035164             14.657115      10.857121      -4.216603      -0.011723      27.451197      -0.502709       5.663027          -0.000084
          241              C      39.344399      21.383451      10.210227       0.018691      42.660327 0.44139815E+03  0.10361864E+05                                10.623563                            7.004376      -0.082332       1.970513                    0.999351      27.510024      77.677567       0.625978       0.416812      -1.069581      -0.005956      -0.001500       0.005570       0.008292      -0.016442       0.000727       0.006499      -0.027960      -0.016227      -0.019721      -0.005593       0.025314             14.801499      15.610615      -3.179199       0.008294      23.368968      -0.482083       5.424915           0.001056
          242              C      40.663838      21.878941      10.123388       0.043436      40.531960 0.44745791E+03  0.10536108E+05                                10.308974                            7.082615      -0.128954       1.957415                    0.999154      27.392100      77.369266       0.618745       0.420404      -1.067681       0.019933      -0.003722      -0.001987       0.020374       0.011136       0.003314      -0.006424      -0.029056      -0.029773      -0.017330      -0.006695       0.024025             13.595194      12.855781       1.551264      -0.242694      22.716568       0.284064       5.213234          -0.000922
          243              C      41.746083      20.976875      10.084268      -0.140783      37.375508 0.44033596E+03  0.10368867E+05                                 9.681506                            6.985386       0.105236       1.999342                    0.999643      29.590761      84.695731       0.625938       0.415554      -1.066449      -0.013229      -0.007611       0.003260       0.015607       0.011878      -0.003664      -0.000109       0.039392      -0.084353      -0.028351      -0.008902       0.037253             12.077755      10.531250       1.012223      -0.458688      20.542084      -0.187406       5.159932           0.000988
          244              C      41.492305      19.607437      10.146387      -0.094655      35.383950 0.42217307E+03  0.98407282E+04                                 9.375984                            6.848033       0.035007       1.980800                    0.999656      29.041459      82.803923       0.630808       0.416555      -1.065408      -0.017242       0.014432       0.005177       0.023073      -0.023552      -0.002305      -0.001291       0.015905      -0.034302      -0.019826      -0.010779       0.030605             11.814439       9.890828       2.250053      -0.460140      20.424411      -0.458843       5.128079           0.001063
          245              C      39.941200      17.679584      10.308888       0.612775      22.253516 0.23094335E+03  0.46916251E+04                                 7.441679                            5.416435      -0.064608       2.043047                    0.999625      21.765571      60.508279       0.632900       0.476379      -1.016643      -0.004494      -0.052171       0.000107       0.052364      -0.012857       0.000460       0.027880       0.062442       0.366825      -0.098321      -0.027525       0.125846             10.177416       7.009557       0.922386      -0.067488      18.900618      -0.669425       4.622074          -0.000848
          246              C      38.795247      16.028506      14.620307      -0.023837      41.950123 0.42292118E+03  0.97877330E+04                                10.488663                            6.779790       0.032831       2.016924                    0.999343      26.873918      74.474344       0.649350       0.407572      -1.079417      -0.012271       0.020339       0.038506       0.045244       0.000713       0.007363      -0.004025       0.016826       0.007419      -0.011375      -0.001330       0.012705             15.846412      10.481726       0.273130      -0.097047       7.965862       7.221759      29.091649           0.014718
          247              C      39.861960      16.335224      15.458173      -0.147118      41.012510 0.45729264E+03  0.10924677E+05                                10.529841                            7.238278      -0.083008       1.938813                    0.999518      30.253917      88.652638       0.596739       0.429643      -1.052339      -0.008025       0.002325      -0.001025       0.008418      -0.007784      -0.015157      -0.025663      -0.017212      -0.100736      -0.048261       0.013094       0.035167             14.657316      10.857235       1.416597       3.971547       7.768060       6.456479      25.346653          -0.000094
          248              C      39.632401      16.754111      16.757102       0.018694      42.660762 0.44140124E+03  0.10361971E+05                                10.623701                            7.004442      -0.082340       1.970511                    0.999351      27.510122      77.678380       0.625969       0.416816      -1.069576       0.005956       0.004752      -0.003270       0.008292       0.004792       0.015740       0.011998      -0.012408       0.030434      -0.019719      -0.005591       0.025310             14.801731      15.610863       1.051922       3.000144       7.115787       5.264416      21.678544           0.001070
          249              C      38.312962      16.837402      17.253201       0.043437      40.532024 0.44745966E+03  0.10536165E+05                                10.309005                            7.082643      -0.128959       1.957414                    0.999154      27.392137      77.369550       0.618742       0.420405      -1.067680      -0.019933      -0.003115      -0.002847       0.020374      -0.006839      -0.009397       0.004248       0.001130       0.060779      -0.017334      -0.006694       0.024028             13.595238      12.855917      -0.288301      -1.543541       7.336601       5.721701      20.593196          -0.000947
          250              C      37.230717      16.499830      16.415765      -0.140783      37.375072 0.44033088E+03  0.10368720E+05                                 9.681387                            6.985298       0.105240       1.999343                    0.999643      29.590770      84.695716       0.625948       0.415549      -1.066453       0.013229       0.000535      -0.008261       0.015606      -0.000513      -0.012426       0.006980       0.059447      -0.024200      -0.028352      -0.008907       0.037259             12.077589      10.531321       0.094989      -1.107436       6.751148       4.688243      18.950299           0.000998
          251              C      37.484495      16.101918      15.103939      -0.094657      35.384889 0.42218946E+03  0.98411995E+04                                 9.376208                            6.848210       0.035013       1.980801                    0.999656      29.041409      82.803985       0.630794       0.416560      -1.065406       0.017243       0.009690       0.011881       0.023073       0.010018       0.021430       0.001886       0.024891      -0.007336      -0.019818      -0.010779       0.030597             11.814766       9.891026      -0.316315      -2.275151       6.539446       4.450424      19.013826           0.001054
          252              C      39.035600      15.612507      13.232175       0.612775      22.253388 0.23094128E+03  0.46915723E+04                                 7.441636                            5.416396      -0.064600       2.043050                    0.999625      21.765556      60.508158       0.632905       0.476377      -1.016645       0.004493      -0.017290      -0.049222       0.052364       0.003847       0.012271      -0.045768      -0.145870      -0.258107      -0.098320      -0.027528       0.125848             10.177368       7.009518      -0.243822      -0.892099       5.787799       3.966644      17.734785          -0.000853
          253              O      20.771688      25.434921       8.853907      -0.496831      30.507366 0.42519390E+03  0.96464121E+04                                 7.816375                            6.315611       0.342073       2.167074                    0.999040      26.367085      67.496316       0.767454       0.351783      -1.143925       0.004694       0.010757      -0.024433       0.027106       0.014500       0.019217      -0.020497       0.009911       0.006578      -0.036570       0.013308       0.023262             10.103843       6.133753       0.096212      -1.899864       7.234025      -3.113424      16.943750           0.060463
          254              O       6.550073       4.590278       8.653146      -0.525434      30.108729 0.46029524E+03  0.10646005E+05                                 7.677291                            6.606046       0.482786       2.202774                    0.998827      27.023004      69.718856       0.744866       0.355531      -1.141531       0.011419       0.004060      -0.027121       0.029705       0.016794      -0.001250       0.046996       0.031086      -0.150826      -0.076788       0.023999       0.052789              8.969684       7.426335      -0.813421      -3.395821       6.521599       1.391577      12.961119           0.060706
          255              O      33.781273       6.061246      11.088073      -0.496827      30.506949 0.42518922E+03  0.96462776E+04                                 7.816284                            6.315573       0.342100       2.167085                    0.999040      26.366938      67.495804       0.767457       0.351783      -1.143925       0.026161       0.007056      -0.000759       0.027106      -0.006633       0.004276      -0.004842       0.054190       0.049977      -0.036574       0.013310       0.023264             10.103598      16.642006       3.817369       0.731495       8.027996       0.321197       5.640791           0.060464
          256              O       8.747734       4.241915      11.098390      -0.525436      30.107810 0.46028009E+03  0.10645557E+05                                 7.677083                            6.605907       0.482860       2.202797                    0.998828      27.022781      69.717740       0.744879       0.355528      -1.141535       0.024489       0.016670      -0.002194       0.029705      -0.004075      -0.015999       0.001153      -0.098573       0.152085      -0.076795       0.023995       0.052800              8.969341       9.502118       4.186638       0.139963      11.603038       0.328918       5.802868           0.060705
          257              O      18.869927      12.474351       2.018573      -0.496822      30.507197 0.42519141E+03  0.96463320E+04                                 7.816319                            6.315580       0.342106       2.167089                    0.999040      26.366871      67.495473       0.767459       0.351782      -1.143927      -0.026160       0.001636       0.006905       0.027105      -0.001825       0.007676      -0.020131       0.010942      -0.079783      -0.036571       0.013305       0.023266             10.103674      16.642217      -1.962119      -3.355224       6.107922       1.000050       7.560883           0.060461
          258              O      17.577866      11.877634       0.299852      -0.525436      30.109867 0.46031737E+03  0.10646640E+05                                 7.677484                            6.606214       0.482736       2.202756                    0.998827      27.023259      69.719809       0.744855       0.355532      -1.141531      -0.024486       0.003489       0.016452       0.029705       0.016431      -0.001507      -0.007513      -0.123084       0.078554      -0.076793       0.023991       0.052801              8.969900       9.502870      -1.527669      -3.900936       6.654387       2.078798      10.752444           0.060706
          259              O      31.879512      16.825851      21.028971      -0.496828      30.507631 0.42519951E+03  0.96465581E+04                                 7.816382                            6.315636       0.342102       2.167084                    0.999040      26.367020      67.495918       0.767457       0.351781      -1.143928      -0.004695      -0.019451       0.018286       0.027106      -0.022956      -0.007264      -0.018533       0.015461       0.023253      -0.036574       0.013307       0.023267             10.103756       6.133755       1.759079      -0.723963      13.907784      -5.472895      10.269731           0.060464
          260              O      19.775527       9.688357       1.443373      -0.525428      30.107931 0.46028121E+03  0.10645584E+05                                 7.677091                            6.605901       0.482816       2.202786                    0.998827      27.022794      69.717652       0.744882       0.355527      -1.141537      -0.011417      -0.024215       0.012865       0.029702      -0.004428      -0.016252       0.055368       0.054762      -0.079798      -0.076788       0.023991       0.052796              8.969374       7.426138       3.472578      -0.364977      13.119707      -0.941278       6.362276           0.060707
          261              O      14.684156      13.311213      11.088073      -0.496793      30.509067 0.42522566E+03  0.96473351E+04                                 7.816755                            6.315934       0.341996       2.167036                    0.999040      26.367762      67.499271       0.767417       0.351793      -1.143914      -0.006969      -0.026207      -0.000754       0.027128       0.026754      -0.006327      -0.001286      -0.015621       0.049977      -0.036548       0.013301       0.023248             10.104251       6.875981       1.821490      -0.087586      17.795637      -0.794111       5.641136           0.060509
          262              O      12.462539      13.101921      11.098390      -0.525396      30.110439 0.46033025E+03  0.10647029E+05                                 7.677622                            6.606346       0.482734       2.202743                    0.998827      27.023678      69.721546       0.744840       0.355537      -1.141526       0.002198      -0.029556      -0.002191       0.029719      -0.040641       0.008994       0.013272       0.056292       0.152111      -0.076779       0.023972       0.052806              8.970021       7.452561      -3.003305       0.214892      13.654189      -0.285669       5.803313           0.060752
          263              O      37.967044      14.891006       8.853907      -0.496797      30.509406 0.42523191E+03  0.96475078E+04                                 7.816800                            6.315973       0.341998       2.167034                    0.999040      26.367855      67.499517       0.767416       0.351792      -1.143915       0.006967      -0.009446      -0.024458       0.027129      -0.002957      -0.027337      -0.006399      -0.030076       0.006587      -0.036552       0.013303       0.023249             10.104322       6.875999      -0.524571      -1.746471       6.492528       3.202155      16.944440           0.060506
          264              O      13.863061      14.830970       8.653146      -0.525390      30.108622 0.46029642E+03  0.10646040E+05                                 7.677249                            6.606049       0.482818       2.202773                    0.998828      27.023271      69.719579       0.744866       0.355531      -1.141531      -0.002195      -0.011919      -0.027135       0.029718       0.005060       0.041309      -0.022424      -0.044658      -0.150798      -0.076774       0.023972       0.052802              8.969528       7.452259       0.798466       2.903026       6.495741       2.244921      12.960585           0.060750
          265              O      24.957459       9.575884      21.028971      -0.496798      30.509194 0.42522729E+03  0.96473901E+04                                 7.816804                            6.315957       0.341964       2.167021                    0.999040      26.367936      67.499981       0.767413       0.351794      -1.143912      -0.014514       0.013803       0.018296       0.027128       0.018162      -0.012402       0.015556       0.032006       0.023180      -0.036548       0.013303       0.023245             10.104421      10.441560      -4.246143      -4.378031       9.601321       3.363748      10.270383           0.060508
          266              O      11.665400       0.828351       1.443373      -0.525401      30.109818 0.46031796E+03  0.10646684E+05                                 7.677530                            6.606259       0.482767       2.202752                    0.998828      27.023653      69.721486       0.744844       0.355537      -1.141524      -0.015274       0.022007       0.012872       0.029720       0.025931       0.056067      -0.013597      -0.019708      -0.079781      -0.076773       0.023976       0.052797              8.969945       8.689540      -4.201961      -0.632685      11.857691       0.786830       6.362605           0.060751
          267              O      27.693741      23.018265       2.018573      -0.496804      30.509466 0.42523388E+03  0.96475824E+04                                 7.816850                            6.316019       0.341962       2.167018                    0.999040      26.368092      67.500650       0.767406       0.351796      -1.143910       0.014517       0.021851       0.006916       0.027130       0.005631      -0.021261       0.003427      -0.002291      -0.079734      -0.036550       0.013306       0.023243             10.104380      10.441498       5.542902       2.543886      12.310226       2.405928       7.561417           0.060509
          268              O      14.660200       1.636942       0.299852      -0.525394      30.108451 0.46029450E+03  0.10645990E+05                                 7.677232                            6.606048       0.482862       2.202786                    0.998828      27.023226      69.719561       0.744864       0.355532      -1.141530       0.015275       0.019471       0.016454       0.029719      -0.061510      -0.005767       0.005052       0.033060       0.078519      -0.076782       0.023977       0.052804              8.969479       8.689051       1.996888       3.750428       7.467326       2.338658      10.752060           0.060752
          269              O      22.139830      19.195541      21.028971      -0.496821      30.507352 0.42519600E+03  0.96464753E+04                                 7.816369                            6.315636       0.342086       2.167077                    0.999040      26.367119      67.496541       0.767451       0.351784      -1.143924       0.019193       0.005662       0.018290       0.027110       0.004779       0.019680       0.002971      -0.047491       0.023228      -0.036570       0.013308       0.023261             10.103728      13.487642       2.486682       5.101625       6.553848       2.109441      10.269693           0.060472
          270              O       8.047473      12.281930       1.443373      -0.525420      30.107673 0.46027746E+03  0.10645481E+05                                 7.677056                            6.605884       0.482870       2.202801                    0.998828      27.022728      69.717539       0.744881       0.355528      -1.141535       0.026681       0.002221       0.012865       0.029704      -0.021506      -0.039827      -0.041757      -0.035056      -0.079787      -0.076791       0.023995       0.052797              8.969310      14.703495       0.729059       0.997603       5.842195       0.154522       6.362240           0.060715
          271              O      32.413132      10.104660       2.018573      -0.496818      30.507200 0.42519143E+03  0.96463416E+04                                 7.816346                            6.315592       0.342084       2.167078                    0.999040      26.367021      67.496094       0.767455       0.351783      -1.143925       0.011665      -0.023476       0.006905       0.027108      -0.003830       0.013595       0.016710      -0.008631      -0.079775      -0.036568       0.013306       0.023262             10.103797       7.042257      -3.580459       0.811579      15.708161      -3.405899       7.560974           0.060470
          272              O       7.250333       9.284061       0.299852      -0.525425      30.108927 0.46029914E+03  0.10646121E+05                                 7.677331                            6.606079       0.482782       2.202770                    0.998827      27.023103      69.719254       0.744863       0.355532      -1.141530       0.009224      -0.022949       0.016452       0.029705       0.045067       0.007251       0.002452       0.090004       0.078555      -0.076784       0.023995       0.052789              8.969740       6.043379      -0.469565       0.150173      10.113555      -4.417659      10.752286           0.060715
          273              O      30.511370      26.224817      11.088073      -0.496843      30.508169 0.42520890E+03  0.96468323E+04                                 7.816507                            6.315735       0.342055       2.167065                    0.999040      26.367245      67.496893       0.767444       0.351785      -1.143924      -0.019198       0.019122      -0.000757       0.027107      -0.020146       0.002052       0.006122      -0.038588       0.049982      -0.036574       0.013311       0.023263             10.103921      13.487914      -5.638879      -0.643954      11.182917       0.472918       5.640932           0.060465
          274              O      18.278127       5.454802      11.098390      -0.525448      30.108270 0.46028828E+03  0.10645792E+05                                 7.677165                            6.605968       0.482801       2.202777                    0.998827      27.022977      69.718363       0.744876       0.355528      -1.141535      -0.026683       0.012881      -0.002193       0.029711       0.044715       0.006997      -0.014432       0.042230       0.152100      -0.076792       0.023987       0.052805              8.969456      14.703780      -1.183625      -0.354848       6.401687      -0.043241       5.802901           0.060707
          275              O      20.238068       5.271349       8.853907      -0.496839      30.507818 0.42520230E+03  0.96466497E+04                                 7.816459                            6.315692       0.342055       2.167068                    0.999040      26.367151      67.496639       0.767446       0.351785      -1.143923      -0.011660      -0.001309      -0.024436       0.027107      -0.011547       0.008134       0.026890       0.020162       0.006567      -0.036570       0.013308       0.023262             10.103851       7.042375       0.428346       3.646230       6.325578      -0.088564      16.943600           0.060465
          276              O      19.075267       3.377390       8.653146      -0.525455      30.110158 0.46032318E+03  0.10646813E+05                                 7.677550                            6.606272       0.482720       2.202747                    0.998827      27.023418      69.720447       0.744848       0.355534      -1.141529      -0.009226       0.007855      -0.027129       0.029712      -0.021875      -0.040085      -0.024574       0.013550      -0.150834      -0.076797       0.023988       0.052809              8.969970       6.043569       0.014944       0.492784       7.904861      -3.636757      12.961479           0.060706
          277              O      20.238068      25.126835      12.640855      -0.496830      30.507343 0.42519359E+03  0.96464028E+04                                 7.816370                            6.315608       0.342074       2.167074                    0.999040      26.367076      67.496278       0.767454       0.351783      -1.143925      -0.011664       0.001313       0.024434       0.027106       0.011542      -0.008142       0.026890       0.020159       0.006578      -0.036570       0.013308       0.023262             10.103833       7.042272      -0.428323      -3.646228       6.325495      -0.088629      16.943733           0.060466
          278              O      45.400867      27.020794      12.841616      -0.525435      30.108778 0.46029599E+03  0.10646028E+05                                 7.677302                            6.606053       0.482782       2.202772                    0.998827      27.023017      69.718917       0.744865       0.355532      -1.141531      -0.009225      -0.007859       0.027121       0.029705       0.021858       0.040075      -0.024581       0.013546      -0.150826      -0.076788       0.023998       0.052790              8.969704       6.043346      -0.014946      -0.492768       7.904614      -3.636677      12.961152           0.060710
          279              O      30.511370       4.173367      10.406689      -0.496828      30.506951 0.42518918E+03  0.96462768E+04                                 7.816285                            6.315573       0.342098       2.167085                    0.999040      26.366942      67.495822       0.767457       0.351783      -1.143925      -0.019191      -0.019128       0.000759       0.027106       0.020149      -0.002055       0.006124      -0.038584       0.049978      -0.036574       0.013310       0.023264             10.103597      13.487442       5.638658       0.643916      11.182559       0.472893       5.640790           0.060464
          280              O      44.603727      24.943382      10.396372      -0.525435      30.107779 0.46027964E+03  0.10645543E+05                                 7.677076                            6.605902       0.482862       2.202798                    0.998828      27.022768      69.717683       0.744880       0.355528      -1.141535      -0.026681      -0.012874       0.002194       0.029706      -0.044721      -0.007001      -0.014432       0.042228       0.152083      -0.076795       0.023995       0.052800              8.969333      14.703528       1.183587       0.354834       6.401606      -0.043249       5.802865           0.060703
          281              O      32.413132      20.293524      19.476189      -0.496830      30.507738 0.42520060E+03  0.96465978E+04                                 7.816426                            6.315662       0.342084       2.167077                    0.999040      26.367117      67.496425       0.767451       0.351783      -1.143925       0.011663       0.023475      -0.006906       0.027107       0.003822      -0.013596       0.016712      -0.008627      -0.079778      -0.036569       0.013306       0.023263             10.103823       7.042343       3.580473      -0.811564      15.708124      -3.405815       7.561001           0.060461
          282              O      33.575933      21.114123      21.194910      -0.525430      30.109550 0.46031111E+03  0.10646456E+05                                 7.677422                            6.606162       0.482747       2.202762                    0.998827      27.023108      69.719227       0.744859       0.355532      -1.141532       0.009221       0.022948      -0.016451       0.029703      -0.045081      -0.007258       0.002450       0.090000       0.078560      -0.076793       0.023994       0.052799              8.969817       6.043454       0.469579      -0.150162      10.113628      -4.417660      10.752370           0.060705
          283              O      22.139830      11.202643       0.465791      -0.496821      30.507104 0.42519053E+03  0.96462986E+04                                 7.816278                            6.315556       0.342122       2.167095                    0.999040      26.366783      67.495005       0.767464       0.351780      -1.143930       0.019190      -0.005659      -0.018286       0.027104      -0.004784      -0.019684       0.002979      -0.047490       0.023259      -0.036575       0.013306       0.023269             10.103609      13.487472      -2.486672      -5.101557       6.553765       2.109447      10.269590           0.060463
          284              O      34.373073      18.116254      20.051389      -0.525434      30.108235 0.46028709E+03  0.10645756E+05                                 7.677150                            6.605950       0.482807       2.202780                    0.998827      27.022945      69.718215       0.744878       0.355527      -1.141536       0.026681      -0.002221      -0.012866       0.029705       0.021499       0.039823      -0.041759      -0.035056      -0.079796      -0.076787       0.023988       0.052799              8.969456      14.703803      -0.729112      -0.997685       5.842238       0.154560       6.362328           0.060706
          285              O      33.781273      24.336938      10.406689      -0.496845      30.508273 0.42521005E+03  0.96468734E+04                                 7.816550                            6.315762       0.342039       2.167059                    0.999040      26.367340      67.497379       0.767439       0.351787      -1.143922       0.026161      -0.007064       0.000757       0.027109       0.006630      -0.004276      -0.004840       0.054175       0.049997      -0.036569       0.013310       0.023259             10.103986      16.642736      -3.817524      -0.731512       8.028263       0.321204       5.640960           0.060463
          286              O      35.073334      26.156269      10.396372      -0.525450      30.109908 0.46031837E+03  0.10646671E+05                                 7.677500                            6.606231       0.482729       2.202753                    0.998827      27.023305      69.720004       0.744852       0.355533      -1.141530       0.024496      -0.016671       0.002193       0.029711       0.004061       0.015994       0.001153      -0.098573       0.152112      -0.076797       0.023990       0.052808              8.969901       9.502828      -4.187032      -0.139980      11.603734       0.328945       5.803140           0.060707
          287              O      20.771688       4.963263      12.640855      -0.496838      30.507731 0.42520143E+03  0.96466164E+04                                 7.816419                            6.315668       0.342071       2.167073                    0.999040      26.367063      67.496171       0.767451       0.351783      -1.143926       0.004697      -0.010751       0.024435       0.027106      -0.014502      -0.019223      -0.020496       0.009906       0.006566      -0.036575       0.013310       0.023265             10.103794       6.133783      -0.096200       1.899793       7.234072      -3.113388      16.943527           0.060462
          288              O      32.875673      25.807906      12.841616      -0.525452      30.108478 0.46029237E+03  0.10645913E+05                                 7.677206                            6.606003       0.482797       2.202774                    0.998827      27.023082      69.718765       0.744873       0.355529      -1.141534       0.011414      -0.004066       0.027129       0.029712      -0.016803       0.001236       0.046996       0.031092      -0.150847      -0.076792       0.023985       0.052806              8.969504       7.426258       0.813424       3.395678       6.521573       1.391567      12.960682           0.060707
          289              O      31.879512      13.572333       0.465791      -0.496818      30.507173 0.42519106E+03  0.96463306E+04                                 7.816340                            6.315588       0.342086       2.167079                    0.999040      26.367013      67.496055       0.767456       0.351783      -1.143925      -0.004694       0.019451      -0.018290       0.027108       0.022949       0.007265      -0.018534       0.015459       0.023238      -0.036567       0.013306       0.023262             10.103789       6.133729      -1.759119       0.723991      13.907891      -5.472987      10.269748           0.060471
          290              O      46.101127      20.709827      20.051389      -0.525424      30.108903 0.46029864E+03  0.10646107E+05                                 7.677326                            6.606076       0.482784       2.202771                    0.998827      27.023101      69.719247       0.744863       0.355532      -1.141530      -0.011421       0.024217      -0.012865       0.029705       0.004420       0.016252       0.055364       0.054762      -0.079789      -0.076784       0.023995       0.052789              8.969729       7.426381      -3.472767       0.365050      13.120341      -0.941413       6.362466           0.060715
          291              O      18.869927      17.923833      19.476189      -0.496821      30.507365 0.42519621E+03  0.96464808E+04                                 7.816371                            6.315637       0.342088       2.167078                    0.999040      26.367124      67.496552       0.767451       0.351784      -1.143924      -0.026165      -0.001637      -0.006905       0.027111       0.001822      -0.007676      -0.020132       0.010933      -0.079775      -0.036569       0.013308       0.023261             10.103733      16.642251       1.962150       3.355288       6.107993       1.000060       7.560955           0.060470
          292              O      43.903466      18.520550      21.194910      -0.525419      30.107673 0.46027771E+03  0.10645487E+05                                 7.677055                            6.605885       0.482873       2.202802                    0.998828      27.022726      69.717525       0.744881       0.355528      -1.141535      -0.024486      -0.003488      -0.016450       0.029704      -0.016441       0.001493      -0.007510      -0.123074       0.078561      -0.076792       0.023995       0.052796              8.969305       9.502065       1.527494       3.900525       6.654051       2.078632      10.751800           0.060714
          293              O      24.957459      20.822300       0.465791      -0.496803      30.509436 0.42523345E+03  0.96475699E+04                                 7.816844                            6.316015       0.341963       2.167019                    0.999040      26.368081      67.500604       0.767406       0.351795      -1.143911      -0.014517      -0.013804      -0.018296       0.027130      -0.018168       0.012396       0.015554       0.032011       0.023170      -0.036550       0.013306       0.023243             10.104371      10.441489       4.246030       4.377929       9.601278       3.363679      10.270345           0.060507
          294              O      37.991000      29.569833      20.051389      -0.525396      30.108521 0.46029555E+03  0.10646021E+05                                 7.677247                            6.606057       0.482859       2.202784                    0.998828      27.023253      69.719673       0.744863       0.355532      -1.141529      -0.015276      -0.022004      -0.012872       0.029719      -0.025940      -0.056070      -0.013603      -0.019705      -0.079780      -0.076781       0.023977       0.052804              8.969502       8.689073       4.201585       0.632542      11.857064       0.786665       6.362368           0.060752
          295              O      27.693741       7.379919      19.476189      -0.496799      30.509211 0.42522753E+03  0.96473972E+04                                 7.816807                            6.315959       0.341963       2.167021                    0.999040      26.367945      67.500013       0.767412       0.351794      -1.143912       0.014515      -0.021850      -0.006915       0.027128      -0.005639       0.021257       0.003427      -0.002299      -0.079734      -0.036548       0.013303       0.023245             10.104425      10.441565      -5.543031      -2.543960      12.310298       2.405983       7.561414           0.060509
          296              O      40.985800      28.761242      21.194910      -0.525400      30.109777 0.46031739E+03  0.10646667E+05                                 7.677523                            6.606255       0.482766       2.202752                    0.998828      27.023632      69.721409       0.744844       0.355537      -1.141524       0.015274      -0.019472      -0.016457       0.029720       0.061504       0.005759       0.005058       0.033056       0.078510      -0.076774       0.023976       0.052797              8.969934       8.689530      -1.997150      -3.750745       7.467717       2.338913      10.752556           0.060753
          297              O      14.684156      17.086971      10.406689      -0.496791      30.508965 0.42522461E+03  0.96472967E+04                                 7.816712                            6.315909       0.342014       2.167042                    0.999040      26.367663      67.498770       0.767422       0.351791      -1.143917      -0.006967       0.026206       0.000754       0.027127      -0.026762       0.006325      -0.001287      -0.015616       0.049963      -0.036553       0.013302       0.023251             10.104188       6.875927      -1.821428       0.087585      17.795527      -0.794139       5.641110           0.060509
          298              O      38.788139      17.296263      10.396372      -0.525394      30.108834 0.46030066E+03  0.10646165E+05                                 7.677294                            6.606087       0.482803       2.202767                    0.998828      27.023364      69.719965       0.744863       0.355532      -1.141530       0.002195       0.029556       0.002192       0.029719       0.040632      -0.008999       0.013273       0.056304       0.152098      -0.076773       0.023970       0.052804              8.969585       7.452294       3.003170      -0.214877      13.653384      -0.285656       5.803077           0.060753
          299              O      37.967044      15.507178      12.640855      -0.496798      30.509487 0.42523263E+03  0.96475370E+04                                 7.816839                            6.315996       0.341981       2.167027                    0.999040      26.367945      67.499987       0.767411       0.351794      -1.143913       0.006968       0.009446       0.024459       0.027130       0.002953       0.027330      -0.006400      -0.030085       0.006588      -0.036547       0.013302       0.023245             10.104379       6.876049       0.524590       1.746523       6.492577       3.202200      16.944511           0.060510
          300              O      40.188661      15.567214      12.841616      -0.525392      30.110251 0.46032644E+03  0.10646917E+05                                 7.677584                            6.606312       0.482742       2.202748                    0.998827      27.023589      69.721190       0.744843       0.355536      -1.141526      -0.002199       0.011918       0.027135       0.029718      -0.005068      -0.041316      -0.022424      -0.044671      -0.150783      -0.076779       0.023975       0.052804              8.969975       7.452534      -0.798499      -2.903167       6.496039       2.245094      12.961352           0.060754

******************************************************
Auxiliary information for the entire system
The total spin magnetic moment of the unit cell is   11.192514
The total net atomic charge of the unit cell is   0.000003
Accuracy of reproducing the electrostatic potential in the unit cell:
  The inner radius (bohr) =    5.0000
  The outer radius (bohr) =   12.0000
  Valid grid points have density less than (e/(bohr^3)) =    0.0001
  The number of valid grid points were=      3018840
  The rms potential error without charges in kcal/mol is=      2.87839
  The rms potential error with partial charges in kcal/mol is=      1.18622
  The RRMSE value at monopole order=      0.41211
  The rms potential error with partial charges and cloud penetration in kcal/mol is=      1.19389
  The RRMSE value at monopole order with cloud penetration is=      0.41478
  The rms potential error with partial charges and atomic dipoles in kcal/mol is=      0.27458
  The RRMSE value at dipole order=      0.09539
  The rms potential error with partial charges, atomic dipoles and cloud penetration in kcal/mol is=      0.26136
  The RRMSE value at dipole order with cloud penetration=      0.09080

******************************************************
The electron densities and ab initio electrostatic potential were computed in VASP using the PBE functional and
projector augmented wave method. See the main text of the journal article for a description of computational details.
The atomic charges, dipoles, and quadrupoles were computed with the DDEC6 method as described in
(a) T. A. Manz and N. Gabaldon Limas, RSC Adv. 6 (2016) 47771-47801 DOI: 10.1039/c6ra04656h
(b) N. Gabaldon Limas and T. A. Manz, RSC Adv. 8 (2018) 2678-2707 DOI: 10.1039/c7ra11829e.
For each atom in the material, the electron cloud parameters were fit to the spherically averaged atom-in-material
electron density using radial positions for which this density was between 10^-4 and 10^-2 electrons per cubic bohr.
The polarizabilities, dispersion coefficients, and quantum Drude oscillator (QDO) parameters were fit using the MCLF method.
The magnetic structure of the system was optimized in VASP from the default ferromagnetic initial guess using spin polarization.
The atomic spin moments (ASMs) were computed on this optimized magnetic structure using the DDEC6 partition as inputs
to the method of T. A. Manz and D. S. Sholl, J. Chem. Theory Comput. 7 (2011) 4146-4164 DOI: 10.1021/ct200539n.
The RMSE and RRMSE were computed using a uniform grid with Ewald summation.
