# Supplementary material for: A collection of forcefield precursors for metal–organic frameworks
Source: RSC Adv. 2019 Nov 13;9(63):36492–507. doi: 10.1039/c9ra07327b (PMC9075174; doi:10.1039/c9ra07327b)
Supplement: RA-009-C9RA07327B-s4763 [file RA-009-C9RA07327B-s4763.xyz]

  228
jmolscript: load "" {1 1 1} spacegroup "x,y,z" unitcell [{      7.913700     0.000000     0.000000 }, {      0.000000    12.730400     0.000000 }, {      0.000000     0.000000    27.357000 }]
Mn     2.725874     3.278460     0.625655     1.185676
Mn     1.230976     9.451940    14.304155     1.185676
Mn     5.187826     9.643660    13.052845     1.185674
Mn     6.682724     3.086740    26.731345     1.185676
P      4.697572     5.709330    26.471454     1.363353
P      4.093757     7.995837    15.348098     1.304921
P      7.172978     7.021070    12.792954     1.363354
P      7.776793     4.734563     1.669598     1.304921
P      3.216128    12.074530    14.564046     1.363354
P      3.819943     1.630637    25.687402     1.304921
P      0.740722     0.655870     0.885546     1.363354
P      0.136907    11.099763    12.008902     1.304921
H      1.033529    11.496824    24.949584     0.157534
H      0.331584     0.152765    24.569322     0.159036
H      7.636721    11.504462    24.033124     0.141549
H      6.966430    10.660437    20.602557     0.159211
H      5.560166    10.475846    21.343931     0.154080
H      6.913408    10.035374    22.077099     0.150476
H      4.028073     8.733054    22.744610     0.101552
H      6.125204     8.911280    19.478184     0.070743
H      0.063310     5.881445    24.156231     0.145572
H      3.711525    11.724698    18.985758     0.124869
H      2.168354     6.836225    19.631383     0.115572
H      5.602900     8.096534    21.229032     0.051810
H      5.230956     7.765544    24.457158     0.112263
H      2.880587     6.365200    17.508480     0.104624
H      6.512975     6.492504    22.241241     0.093998
H      4.194261    10.273433    17.098125     0.112542
H      0.965471    12.386679    22.186527     0.098110
H      2.255405    12.361218    23.362878     0.087171
H      2.025907     5.537724    25.442010     0.124713
H      3.141739    12.259375    20.955462     0.124777
H      3.695698     5.983288    15.073707     0.459268
H      5.848224     6.747112     0.355641     0.463023
H      2.923321     1.233576    11.271084     0.157534
H      3.625266    12.577635    10.890822     0.159036
H      4.233829     1.225938    10.354625     0.141549
H      4.904120     2.069963     6.924057     0.159211
H      6.310384     2.254554     7.665431     0.154080
H      4.957142     2.695026     8.398599     0.150476
H      7.842477     3.997346     9.066110     0.101552
H      5.745346     3.819120     5.799684     0.070743
H      3.893540     6.848955    10.477731     0.145572
H      0.245325     1.005702     5.307258     0.124869
H      1.788496     5.894175     5.952883     0.115571
H      6.267650     4.633866     7.550532     0.051810
H      6.639594     4.964856    10.778658     0.112263
H      1.076263     6.365200     3.829980     0.104623
H      5.357575     6.237896     8.562741     0.093999
H      7.676289     2.456967     3.419625     0.112542
H      2.991379     0.343721     8.508027     0.098110
H      1.701445     0.369182     9.684378     0.087171
H      1.930943     7.192676    11.763510     0.124713
H      0.815111     0.471025     7.276962     0.124777
H      0.261152     6.747112     1.395207     0.459269
H      6.022326     5.983288    14.034141     0.463023
H      6.880171     5.131624    16.085916     0.157534
H      7.582116     6.517965    16.466178     0.159036
H      0.276980     5.139262    17.002376     0.141549
H      0.947270     4.295237    20.432943     0.159211
H      2.353534     4.110646    19.691569     0.154080
H      1.000292     3.670174    18.958401     0.150476
H      3.885627     2.367854    18.290890     0.101552
H      1.788496     2.546080    21.557316     0.070743
H      7.850390    12.246645    16.879269     0.145572
H      4.202175     5.359498    22.049742     0.124869
H      5.745346     0.471025    21.404117     0.115572
H      2.310800     1.731334    19.806468     0.051810
H      2.682744     1.400344    16.578342     0.112263
H      5.033113     0.000000    23.527020     0.104624
H      1.400725     0.127304    18.794259     0.093999
H      3.719439     3.908233    23.937375     0.112542
H      6.948229     6.021479    18.848973     0.098110
H      5.658296     5.996018    17.672622     0.087171
H      5.887793    11.902924    15.593490     0.124713
H      4.771961     5.894175    20.080038     0.124777
H      4.218002    12.348488    25.961793     0.459268
H      2.065476     0.381912    13.322859     0.463023
H      4.990379     7.598776     2.407416     0.157534
H      4.288434     6.212435     2.787678     0.159036
H      3.679871     7.591138     3.323876     0.141549
H      3.009580     8.435163     6.754443     0.159211
H      1.603316     8.619754     6.013069     0.154080
H      2.956558     9.060226     5.279901     0.150476
H      0.071223    10.362546     4.612390     0.101552
H      2.168354    10.184320     7.878816     0.070743
H      4.020160     0.483755     3.200769     0.145572
H      7.668375     7.370902     8.371242     0.124869
H      6.125204    12.259375     7.725617     0.115571
H      1.646050    10.999066     6.127968     0.051810
H      1.274106    11.330056     2.899842     0.112263
H      6.837437     0.000000     9.848520     0.104624
H      2.556125    12.603096     5.115759     0.093999
H      0.237411     8.822167    10.258875     0.112543
H      4.922321     6.708921     5.170473     0.098110
H      6.212255     6.734382     3.994122     0.087171
H      5.982757     0.827476     1.914990     0.124713
H      7.098589     6.836225     6.401538     0.124777
H      7.652548     0.381912    12.283293     0.459268
H      1.891374    12.348488    27.001359     0.463023
C      4.351744     7.490567    24.317637    -0.080384
C      3.792245     9.532524    17.596022    -0.100210
C      1.612812     8.134726    21.885600    -0.066250
C      2.880587    11.484094    20.624442    -0.221018
C      7.580533     6.824767    22.577732    -0.133434
C      3.333250     9.844418    18.881801     0.086839
C      3.658504     8.023971    23.289014    -0.145757
C      2.600442     7.513482    19.125279    -0.135522
C      1.691158     6.743293    23.904547     0.105092
C      0.317339     7.684069    21.664008     0.187710
C      2.446125     6.188247    24.963263    -0.133242
C      3.413970    11.130189    19.396113    -0.159928
C      2.226915     9.153158    20.980083    -0.087039
C      2.281520    10.454204    21.404117     0.218505
C      2.713608     8.824713    19.669683     0.049025
C      3.762964     6.507780    25.168440    -0.189752
C      3.030156     7.247417    17.847707    -0.099592
C      0.348203     6.394480    23.674748    -0.190374
C      6.319881     8.703774    20.618971     0.096496
C      1.428423    12.083696    22.996294     0.033564
C      0.550002    11.983126    24.251980    -0.461675
C      2.323462     7.648424    23.001766     0.042217
C      3.639511     8.278579    17.057090    -0.237301
C      6.451248    10.091388    21.212618    -0.500889
C      7.518806     5.239833    10.639137    -0.080384
C      0.164605     3.197876     3.917522    -0.100210
C      2.344038     4.595674     8.207100    -0.066250
C      1.076263     1.246306     6.945942    -0.221018
C      4.290017     5.905633     8.899232    -0.133434
C      0.623600     2.885982     5.203301     0.086839
C      0.298346     4.706429     9.610514    -0.145756
C      1.356408     5.216918     5.446779    -0.135521
C      2.265692     5.987107    10.226047     0.105092
C      3.639511     5.046331     7.985508     0.187710
C      1.510725     6.542153    11.284762    -0.133242
C      0.542880     1.600211     5.717613    -0.159928
C      1.729935     3.577242     7.301583    -0.087039
C      1.675330     2.276196     7.725617     0.218505
C      1.243242     3.905687     5.991183     0.049024
C      0.193886     6.222620    11.489940    -0.189752
C      0.926694     5.482983     4.169207    -0.099592
C      3.608647     6.335920     9.996248    -0.190374
C      5.550669     4.026626     6.940471     0.096496
C      2.528427     0.646704     9.317794     0.033564
C      3.406848     0.747274    10.573481    -0.461676
C      1.633388     5.081976     9.323266     0.042217
C      0.317339     4.451821     3.378590    -0.237301
C      5.419302     2.639012     7.534118    -0.500889
C      3.561956     1.125367    16.717863    -0.080384
C      4.121455     3.167324    23.439478    -0.100210
C      6.300888     1.769526    19.149900    -0.066250
C      5.033113     5.118894    20.411058    -0.221018
C      0.333167     0.459567    18.457768    -0.133434
C      4.580450     3.479218    22.153699     0.086839
C      4.255196     1.658771    17.746486    -0.145756
C      5.313258     1.148282    21.910221    -0.135522
C      6.222542     0.378093    17.130953     0.105092
C      7.596361     1.318869    19.371492     0.187710
C      5.467575    12.553447    16.072238    -0.133242
C      4.499730     4.764989    21.639387    -0.159928
C      5.686785     2.787958    20.055417    -0.087039
C      5.632180     4.089004    19.631383     0.218505
C      5.200092     2.459513    21.365817     0.049024
C      4.150736     0.142580    15.867060    -0.189752
C      4.883544     0.882217    23.187793    -0.099592
C      7.565497     0.029280    17.360752    -0.190374
C      1.593819     2.338574    20.416529     0.096496
C      6.485277     5.718496    18.039206     0.033564
C      7.363698     5.617926    16.783520    -0.461675
C      5.590238     1.283224    18.033734     0.042217
C      4.274189     1.913379    23.978411    -0.237301
C      1.462452     3.726188    19.822882    -0.500889
C      0.394894    11.605033     3.039363    -0.080384
C      7.749095     9.563076     9.760978    -0.100210
C      5.569662    10.960874     5.471400    -0.066250
C      6.837437     7.611506     6.732558    -0.221018
C      3.623683    12.270833     4.779268    -0.133434
C      7.290100     9.251182     8.475199     0.086839
C      7.615354    11.071629     4.067986    -0.145756
C      6.557292    11.582118     8.231721    -0.135521
C      5.648008    12.352307     3.452453     0.105092
C      4.274189    11.411531     5.692992     0.187710
C      6.402975     0.176953     2.393738    -0.133242
C      7.370820     7.965411     7.960887    -0.159928
C      6.183765     9.942442     6.376917    -0.087039
C      6.238370     8.641396     5.952883     0.218505
C      6.670458    10.270887     7.687317     0.049025
C      7.719814    12.587820     2.188560    -0.189752
C      6.987006    11.848183     9.509293    -0.099592
C      4.305053    -0.029280     3.682252    -0.190374
C      2.363031    10.391826     6.738029     0.096496
C      5.385273     7.011904     4.360706     0.033564
C      4.506852     7.112474     3.105020    -0.461675
C      6.280312    11.447176     4.355234     0.042217
C      7.596361    10.817021    10.299911    -0.237301
C      2.494398     9.004212     6.144382    -0.500889
O      7.608231     8.072347    20.483827    -0.249759
O      3.705986     5.069245     0.059638    -0.797027
O      5.376568     6.953344    27.163860    -0.737940
O      1.728352    10.706266    22.624513    -0.226589
O      2.978717     8.347323    14.417960    -0.801225
O      5.359949     8.743239    15.030483    -0.763257
O      5.746929     4.803180    25.895042    -0.797229
O      4.373111     6.451767    15.208303    -0.670500
O      4.262319     4.658053     6.805327    -0.249759
O      0.250864     7.661155    13.738138    -0.797028
O      6.493982     5.777056    13.485360    -0.737940
O      2.228498     2.024134     8.946013    -0.226589
O      0.978133     4.383077     0.739460    -0.801225
O      6.510601     3.987161     1.351983    -0.763257
O      6.123621     7.927220    12.216542    -0.797228
O      7.497439     6.278633     1.529803    -0.670500
O      0.305469     1.707147    20.551673    -0.249759
O      4.207714    11.434445    13.618862    -0.797027
O      2.537132     0.588144    13.871640    -0.737940
O      6.185348     4.341066    18.410987    -0.226589
O      4.934983     1.982123    26.617540    -0.801225
O      2.553751     2.378039    26.005017    -0.763257
O      2.166771    11.168380    15.140458    -0.797229
O      3.540589     0.086567    25.827197    -0.670500
O      3.651381    11.023253     6.873173    -0.249759
O      7.662836     1.295955    27.297362    -0.797027
O      1.419718    12.142256     0.193140    -0.737940
O      5.685202     8.389334     4.732487    -0.226590
O      6.935567    10.748277    12.939040    -0.801224
O      1.403099    10.352361    12.326517    -0.763257
O      1.790079     1.562020     1.461958    -0.797229
O      0.416261    12.643833    12.148697    -0.670500

The following XYZ coordinates are in angstroms. Other properties are in atomic units.
The sperically averaged electron density of each atom fit to a function of the form exp(a - br)
eigen_1, eigen_2 and eigen_3 are the three eigenvalues of traceless quadrupole moment tensor
  atom number  atomic symbol              X              Y              Z     net charge C6 coefficient C8 coefficient C10 coefficient fluctuating dipole atomic polarizability isotropic forcefield polarizability              a              b squared Pearson coefficient          <r^3>          <r^4>         wp_QDO          m_QDO          q_QDO       dipole_x       dipole_y       dipole_z         dipole            Qxy            Qxz            Qyz     Q(x^2-y^2)  Q(3z^2 - R^2)        eigen_1        eigen_2        eigen_3 static polarizability      alpha(xx)      alpha(xy)      alpha(xz)      alpha(yy)      alpha(yz)      alpha(zz) atomic spin moment
            1             Mn       2.725874       3.278460       0.625655       1.185676     129.799291 0.30216281E+04  0.10815116E+06                                20.400093                           17.595428      -0.065788       1.816029                    0.999989      49.536351     142.387011       0.445375       0.384229      -1.158033      -0.030324       0.033499       0.002481       0.045254      -0.020294       0.082830      -0.047528       0.014378       0.114557      -0.077330      -0.040023       0.117353             22.781002      26.379472       3.100962      -8.916467      21.039500      -0.891703      20.924035           4.762196
            2             Mn       1.230976       9.451940      14.304155       1.185676     129.799200 0.30216254E+04  0.10815104E+06                                20.400083                           17.595419      -0.065787       1.816029                    0.999989      49.536334     142.386934       0.445375       0.384229      -1.158033       0.030325      -0.033500       0.002481       0.045254      -0.020294      -0.082830       0.047528       0.014377       0.114557      -0.077330      -0.040023       0.117353             22.780990      26.379455       3.100961       8.916461      21.039491       0.891704      20.924023           4.762196
            3             Mn       5.187826       9.643660      13.052845       1.185674     129.799354 0.30216303E+04  0.10815126E+06                                20.400101                           17.595436      -0.065789       1.816029                    0.999989      49.536364     142.387066       0.445375       0.384229      -1.158033       0.030324       0.033500      -0.002482       0.045254       0.020294       0.082830       0.047528       0.014378       0.114558      -0.077331      -0.040023       0.117354             22.781010      26.379481      -3.100961      -8.916470      21.039507       0.891702      20.924041           4.762196
            4             Mn       6.682724       3.086740      26.731345       1.185676     129.799296 0.30216283E+04  0.10815117E+06                                20.400093                           17.595428      -0.065788       1.816029                    0.999989      49.536354     142.387017       0.445375       0.384229      -1.158033      -0.030324      -0.033500      -0.002481       0.045254       0.020294      -0.082830      -0.047528       0.014378       0.114557      -0.077331      -0.040023       0.117354             22.781002      26.379472      -3.100963       8.916467      21.039501      -0.891704      20.924033           4.762196
            5              P       4.697572       5.709330      26.471454       1.363353      70.163322 0.12431694E+04  0.37381356E+05                                13.729001                           11.124995       0.242120       1.880111                    0.999512      47.316443     145.728672       0.545608       0.373337      -1.111939       0.063299      -0.007627       0.081224       0.103258       0.054123      -0.033034       0.051022      -0.028187      -0.052135      -0.092541       0.021249       0.071292             15.674218      15.567556      -1.635712       2.154910      13.809503      -2.382745      17.645595           0.012208
            6              P       4.093757       7.995837      15.348098       1.304921      71.566872 0.12552689E+04  0.37843198E+05                                13.901189                           11.183002       0.356830       1.900806                    0.999837      48.568430     149.862891       0.543806       0.373604      -1.111549       0.052526      -0.055946      -0.092410       0.120119      -0.027543       0.041261       0.025279      -0.080930      -0.365122      -0.137043       0.026553       0.110490             16.060952      15.062704      -0.908775      -1.200979      12.022965      -1.410094      21.097186           0.020208
            7              P       7.172978       7.021070      12.792954       1.363354      70.163321 0.12431693E+04  0.37381351E+05                                13.729001                           11.124995       0.242120       1.880111                    0.999512      47.316438     145.728651       0.545608       0.373337      -1.111939      -0.063299       0.007627       0.081224       0.103258       0.054123       0.033034      -0.051022      -0.028187      -0.052135      -0.092541       0.021249       0.071292             15.674218      15.567555      -1.635711      -2.154911      13.809503       2.382745      17.645597           0.012208
            8              P       7.776793       4.734563       1.669598       1.304921      71.566877 0.12552690E+04  0.37843202E+05                                13.901190                           11.183003       0.356830       1.900806                    0.999837      48.568433     149.862902       0.543806       0.373604      -1.111549      -0.052526       0.055946      -0.092410       0.120119      -0.027543      -0.041261      -0.025279      -0.080930      -0.365123      -0.137044       0.026554       0.110490             16.060952      15.062705      -0.908776       1.200978      12.022965       1.410094      21.097186           0.020207
            9              P       3.216128      12.074530      14.564046       1.363354      70.163317 0.12431692E+04  0.37381349E+05                                13.729000                           11.124994       0.242120       1.880111                    0.999512      47.316435     145.728640       0.545608       0.373337      -1.111939      -0.063299      -0.007627      -0.081225       0.103258      -0.054123      -0.033034      -0.051022      -0.028187      -0.052135      -0.092541       0.021249       0.071292             15.674218      15.567554       1.635711       2.154911      13.809503       2.382745      17.645596           0.012208
           10              P       3.819943       1.630637      25.687402       1.304921      71.566881 0.12552687E+04  0.37843190E+05                                13.901190                           11.183001       0.356830       1.900805                    0.999837      48.568435     149.862911       0.543806       0.373604      -1.111549      -0.052526      -0.055946       0.092410       0.120119       0.027543       0.041261      -0.025279      -0.080930      -0.365122      -0.137043       0.026553       0.110490             16.060954      15.062704       0.908775      -1.200982      12.022964       1.410093      21.097195           0.020208
           11              P       0.740722       0.655870       0.885546       1.363354      70.163320 0.12431692E+04  0.37381349E+05                                13.729001                           11.124995       0.242120       1.880111                    0.999512      47.316438     145.728656       0.545608       0.373337      -1.111939       0.063298       0.007627      -0.081224       0.103258      -0.054123       0.033034       0.051022      -0.028187      -0.052135      -0.092541       0.021249       0.071292             15.674219      15.567555       1.635711      -2.154910      13.809504      -2.382746      17.645598           0.012207
           12              P       0.136907      11.099763      12.008902       1.304921      71.566875 0.12552686E+04  0.37843185E+05                                13.901189                           11.183000       0.356831       1.900806                    0.999837      48.568429     149.862880       0.543806       0.373604      -1.111549       0.052526       0.055946       0.092410       0.120119       0.027542      -0.041261       0.025279      -0.080930      -0.365123      -0.137044       0.026553       0.110490             16.060952      15.062702       0.908776       1.200981      12.022963      -1.410092      21.097191           0.020207
           13              H       1.033529      11.496824      24.949584       0.157534       1.030905 0.78317702E+01  0.75931503E+02                                 1.649361                            1.605155      -1.016860       2.409913                    0.997740       3.280828       8.915921       0.512081       1.233687      -0.720609       0.011180      -0.011190       0.011291       0.019434      -0.004779       0.001490      -0.007119       0.002728       0.005187      -0.008676      -0.000498       0.009174              1.650491       1.511999      -0.137527       0.275758       1.463443      -0.172984       1.976029           0.000005
           14              H       0.331584       0.152765      24.569322       0.159036       0.995808 0.73570690E+01  0.70904644E+02                                 1.673093                            1.603628      -0.861404       2.481097                    0.999177       3.352741       9.375504       0.484845       1.310792      -0.702945      -0.000312       0.017474       0.005695       0.018381      -0.000368      -0.005062      -0.000055      -0.010926      -0.001987      -0.008439       0.002629       0.005810              1.703429       1.440209      -0.208961      -0.097506       2.049264       0.399644       1.620814           0.000285
           15              H       7.636721      11.504462      24.033124       0.141549       1.049571 0.78893461E+01  0.76200535E+02                                 1.628733                            1.578086      -0.888755       2.446956                    0.999453       3.286063       8.751145       0.535719       1.183727      -0.732198      -0.006444      -0.008666      -0.008067       0.013480       0.005266       0.001899      -0.000922       0.005869       0.008773      -0.007781       0.002552       0.005229              1.632521       1.967451       0.314140       0.179166       1.510219       0.158129       1.419894          -0.000018
           16              H       6.966430      10.660437      20.602557       0.159211       0.877473 0.66684346E+01  0.62978144E+02                                 1.562078                            1.547607      -0.842776       2.495004                    0.999191       3.335557       9.363913       0.481517       1.346879      -0.695194       0.010879       0.003823      -0.014076       0.018197       0.002196      -0.002273       0.001832      -0.003372       0.012699      -0.005707       0.000573       0.005134              1.554905       1.540015       0.243059      -0.191513       1.676659      -0.263168       1.448040          -0.000008
           17              H       5.560166      10.475846      21.343931       0.154080       0.952365 0.69425557E+01  0.66504788E+02                                 1.667038                            1.589067      -1.109757       2.356021                    0.997318       3.553931      10.184528       0.468788       1.363943      -0.690153      -0.014454       0.002014       0.000901       0.014622      -0.000861      -0.003806       0.004029      -0.001747      -0.009692      -0.006623       0.000637       0.005986              1.710185       2.251342      -0.380802      -0.046119       1.617798       0.042406       1.261415          -0.000008
           18              H       6.913408      10.035374      22.077099       0.150476       1.003501 0.79593898E+01  0.78578013E+02                                 1.699780                            1.682351      -1.134313       2.339996                    0.997259       3.597109      10.327740       0.465265       1.333474      -0.696868       0.009643      -0.006071       0.010210       0.015300       0.002766       0.000478      -0.001286      -0.007263       0.009646      -0.006253       0.002052       0.004200              1.683907       1.728096      -0.008830       0.390954       1.498086       0.022663       1.825539          -0.000002
           19              H       4.028073       8.733054      22.744610       0.101552       1.184494 0.89652697E+01  0.91284530E+02                                 1.887391                            1.776004      -1.296371       2.243012                    0.993892       3.970167      11.619107       0.455949       1.319338      -0.697937       0.012733       0.030570      -0.014720       0.036240       0.013574       0.003052      -0.007136       0.006129      -0.023767      -0.016541      -0.001515       0.018056              1.937524       1.845204       0.229403      -0.207061       2.099568      -0.503133       1.867801           0.000004
           20              H       6.125204       8.911280      19.478184       0.070743       1.795163 0.16466558E+02  0.19085233E+03                                 2.303189                            2.252160      -1.123549       2.264063                    0.995486       4.400043      12.767511       0.457493       1.155120      -0.737900       0.019304       0.030069      -0.060121       0.069938      -0.004164      -0.005551      -0.001471      -0.005045       0.048695      -0.014013      -0.003339       0.017352              2.305274       2.121665      -0.155871       0.504433       1.987172      -0.154756       2.806986          -0.000031
           21              H       0.063310       5.881445      24.156231       0.145572       0.634532 0.39745057E+01  0.32741212E+02                                 1.213983                            1.166143      -0.929811       2.481172                    0.999796       2.817746       7.213762       0.579486       1.283073      -0.708834      -0.009297      -0.020409       0.017068       0.028183       0.001912       0.005497      -0.005836      -0.001289      -0.000169      -0.009045       0.001879       0.007166              1.227136       1.228331       0.132239      -0.095592       1.189719      -0.222035       1.263358           0.000116
           22              H       3.711525      11.724698      18.985758       0.124869       0.656912 0.42375801E+01  0.35898022E+02                                 1.298507                            1.246630      -0.955351       2.449866                    0.999778       3.120443       8.423148       0.525733       1.375272      -0.688380       0.009148       0.022448      -0.013007       0.027510       0.002789      -0.003157       0.005218      -0.007880       0.012067      -0.008699       0.000366       0.008333              1.320638       1.183592       0.145563      -0.136949       1.504654      -0.195344       1.273670           0.000002
           23              H       2.168354       6.836225      19.631383       0.115572       0.964631 0.70440739E+01  0.68019496E+02                                 1.698623                            1.617202      -1.200187       2.308138                    0.994634       3.757086      10.965458       0.455576       1.392310      -0.683614      -0.019996      -0.025566       0.015928       0.036155       0.008917      -0.003453       0.000441      -0.015333      -0.003268      -0.012211      -0.000176       0.012388              1.738459       1.616905       0.263168      -0.237623       1.960426      -0.269465       1.638045          -0.000001
           24              H       5.602900       8.096534      21.229032       0.051810       1.476384 0.12819047E+02  0.14237270E+03                                 2.150738                            2.085925      -1.446376       2.116564                    0.992335       4.810206      14.583074       0.433274       1.272837      -0.705989      -0.028652      -0.020558       0.042136       0.054945       0.007744      -0.006997      -0.001980      -0.007810      -0.035940      -0.014926      -0.000822       0.015748              2.185648       2.444666       0.382283      -0.330913       2.264997      -0.303462       1.847282          -0.000020
           25              H       5.230956       7.765544      24.457158       0.112263       1.121617 0.82417679E+01  0.81075584E+02                                 1.747356                            1.652364      -1.001046       2.406755                    0.997463       3.437539       9.464362       0.501203       1.242288      -0.718089       0.036386       0.014061       0.006301       0.039514       0.009039       0.005873      -0.009344       0.005491      -0.020927      -0.017495       0.004508       0.012987              1.779072       2.309799       0.207725       0.153044       1.479550      -0.023181       1.547867          -0.000016
           26              H       2.880587       6.365200      17.508480       0.104624       1.108346 0.83092731E+01  0.82104770E+02                                 1.747467                            1.669142      -0.924654       2.428493                    0.998370       3.529376       9.816105       0.492999       1.257347      -0.714200      -0.010214      -0.038782      -0.006302       0.040596       0.005839      -0.004132       0.001671      -0.028395       0.000064      -0.016522       0.001133       0.015388              1.766728       1.512589       0.119078       0.001730       2.159947       0.253934       1.627647          -0.000056
           27              H       6.512975       6.492504      22.241241       0.093998       1.633262 0.13383894E+02  0.14918675E+03                                 2.234161                            2.076625      -1.347055       2.148453                    0.996312       4.676655      13.876087       0.454772       1.208273      -0.720369      -0.044345      -0.015292      -0.016231       0.049636       0.009161       0.007382      -0.015673       0.022159      -0.002669      -0.025870       0.010600       0.015271              2.347095       3.161742       0.498676       0.387431       2.039567       0.106000       1.839976          -0.000041
           28              H       4.194261      10.273433      17.098125       0.112542       1.095793 0.82753033E+01  0.83297555E+02                                 1.853797                            1.754233      -1.451625       2.183694                    0.991515       4.018479      12.024014       0.436351       1.394511      -0.682481       0.014632       0.031035      -0.016234       0.037958       0.004868      -0.005816       0.003472      -0.007266       0.005869      -0.010670       0.004838       0.005833              1.896956       1.600571       0.303911      -0.258558       2.131450      -0.395844       1.958846          -0.000300
           29              H       0.965471      12.386679      22.186527       0.098110       1.028615 0.79616958E+01  0.78907051E+02                                 1.744197                            1.694411      -1.138853       2.321870                    0.995277       3.855710      11.230905       0.457018       1.352269      -0.691789      -0.030661      -0.007006      -0.032910       0.045521      -0.001656       0.008035       0.007778       0.010331       0.022764      -0.013596      -0.000886       0.014482              1.749022       1.650167      -0.210527       0.288862       1.620451      -0.236554       1.976447          -0.000002
           30              H       2.255405      12.361218      23.362878       0.087171       1.016166 0.76653247E+01  0.75361340E+02                                 1.738105                            1.667394      -1.165333       2.309978                    0.994470       3.870323      11.281276       0.458048       1.360120      -0.689793       0.028386      -0.008370       0.034913       0.045768      -0.008022       0.004120       0.005911       0.013302      -0.013144      -0.013684       0.000972       0.012712              1.764725       2.064611       0.358186       0.248441       1.585250       0.235433       1.644313          -0.000038
           31              H       2.025907       5.537724      25.442010       0.124713       0.900625 0.63455256E+01  0.59459889E+02                                 1.605703                            1.523219      -1.025002       2.408048                    0.997465       3.463731       9.830934       0.476717       1.371161      -0.688948      -0.022339      -0.028489       0.017801       0.040342       0.008790       0.000759      -0.005638       0.006549      -0.016775      -0.011306      -0.001269       0.012576              1.639409       1.525308       0.164145      -0.138301       1.657047      -0.381507       1.735871          -0.000284
           32              H       3.141739      12.259375      20.955462       0.124777       0.844269 0.59246115E+01  0.55145522E+02                                 1.592808                            1.513124      -1.274009       2.283900                    0.995233       3.687793      10.794756       0.454083       1.449174      -0.672408       0.017650       0.026068       0.006983       0.032246       0.009564      -0.007231      -0.002218      -0.010636       0.020018      -0.015530       0.002338       0.013192              1.640671       1.413356       0.172805       0.029006       2.065126       0.261905       1.443531          -0.000028
           33              H       3.695698       5.983288      15.073707       0.459268       0.382883 0.22064630E+01  0.15833875E+02                                 0.914757                            0.907420      -1.216121       2.530445                    0.999977       1.786165       4.397512       0.609908       1.399431      -0.687296      -0.019012      -0.021737      -0.007160       0.029753       0.009937       0.003873       0.005044      -0.000307      -0.039620      -0.014542      -0.003284       0.017827              0.909175       0.956031       0.109665       0.026069       0.916768       0.026660       0.854725           0.000031
           34              H       5.848224       6.747112       0.355641       0.463023       0.291727 0.15151307E+01  0.10043857E+02                                 0.788389                            0.768432      -1.342043       2.441873                    0.999995       1.900787       4.718578       0.632212       1.461479      -0.669981       0.004167       0.001943       0.009237       0.010318       0.003386       0.002073       0.000046      -0.011058      -0.000077      -0.007034       0.000479       0.006555              0.799378       0.810539      -0.027418       0.137530       0.689962      -0.013039       0.897633          -0.000098
           35              H       2.923321       1.233576      11.271084       0.157534       1.030903 0.78317575E+01  0.75931358E+02                                 1.649360                            1.605154      -1.016859       2.409914                    0.997740       3.280826       8.915918       0.512081       1.233689      -0.720609      -0.011180       0.011190       0.011291       0.019434      -0.004779      -0.001490       0.007119       0.002728       0.005187      -0.008676      -0.000498       0.009174              1.650490       1.512000      -0.137527      -0.275758       1.463443       0.172984       1.976028           0.000005
           36              H       3.625266      12.577635      10.890822       0.159036       0.995808 0.73570682E+01  0.70904630E+02                                 1.673092                            1.603627      -0.861404       2.481097                    0.999177       3.352741       9.375502       0.484845       1.310791      -0.702945       0.000312      -0.017474       0.005695       0.018381      -0.000368       0.005062       0.000055      -0.010926      -0.001987      -0.008439       0.002629       0.005810              1.703428       1.440208      -0.208961       0.097506       2.049263      -0.399644       1.620812           0.000285
           37              H       4.233829       1.225938      10.354625       0.141549       1.049571 0.78893438E+01  0.76200502E+02                                 1.628733                            1.578085      -0.888754       2.446956                    0.999453       3.286063       8.751143       0.535720       1.183727      -0.732198       0.006444       0.008666      -0.008067       0.013480       0.005265      -0.001899       0.000922       0.005869       0.008773      -0.007781       0.002552       0.005229              1.632521       1.967450       0.314140      -0.179166       1.510219      -0.158129       1.419893          -0.000018
           38              H       4.904120       2.069963       6.924057       0.159211       0.877472 0.66684305E+01  0.62978099E+02                                 1.562078                            1.547607      -0.842776       2.495004                    0.999191       3.335556       9.363912       0.481517       1.346880      -0.695194      -0.010879      -0.003823      -0.014076       0.018197       0.002196       0.002273      -0.001832      -0.003372       0.012699      -0.005707       0.000573       0.005134              1.554905       1.540015       0.243059       0.191513       1.676660       0.263168       1.448040          -0.000008
           39              H       6.310384       2.254554       7.665431       0.154080       0.952365 0.69425597E+01  0.66504833E+02                                 1.667038                            1.589067      -1.109757       2.356021                    0.997318       3.553932      10.184530       0.468788       1.363943      -0.690153       0.014454      -0.002014       0.000901       0.014622      -0.000861       0.003806      -0.004029      -0.001747      -0.009692      -0.006623       0.000637       0.005986              1.710185       2.251342      -0.380802       0.046119       1.617798      -0.042406       1.261415          -0.000008
           40              H       4.957142       2.695026       8.398599       0.150476       1.003501 0.79593846E+01  0.78577953E+02                                 1.699780                            1.682351      -1.134312       2.339996                    0.997259       3.597108      10.327738       0.465265       1.333475      -0.696868      -0.009643       0.006071       0.010210       0.015300       0.002766      -0.000478       0.001286      -0.007263       0.009646      -0.006253       0.002052       0.004200              1.683907       1.728096      -0.008830      -0.390953       1.498086      -0.022663       1.825539          -0.000002
           41              H       7.842477       3.997346       9.066110       0.101552       1.184493 0.89652633E+01  0.91284455E+02                                 1.887391                            1.776004      -1.296371       2.243012                    0.993892       3.970166      11.619106       0.455949       1.319338      -0.697937      -0.012733      -0.030570      -0.014720       0.036240       0.013574      -0.003052       0.007136       0.006129      -0.023767      -0.016541      -0.001515       0.018056              1.937524       1.845204       0.229403       0.207061       2.099568       0.503133       1.867801           0.000004
           42              H       5.745346       3.819120       5.799684       0.070743       1.795162 0.16466542E+02  0.19085208E+03                                 2.303188                            2.252159      -1.123547       2.264064                    0.995487       4.400041      12.767503       0.457493       1.155120      -0.737900      -0.019304      -0.030069      -0.060121       0.069938      -0.004164       0.005551       0.001471      -0.005045       0.048696      -0.014013      -0.003339       0.017352              2.305273       2.121664      -0.155871      -0.504432       1.987171       0.154756       2.806985          -0.000031
           43              H       3.893540       6.848955      10.477731       0.145572       0.634532 0.39745061E+01  0.32741216E+02                                 1.213983                            1.166142      -0.929812       2.481172                    0.999796       2.817746       7.213761       0.579486       1.283073      -0.708834       0.009297       0.020409       0.017068       0.028183       0.001912      -0.005497       0.005836      -0.001289      -0.000169      -0.009045       0.001879       0.007166              1.227136       1.228331       0.132239       0.095592       1.189719       0.222035       1.263358           0.000116
           44              H       0.245325       1.005702       5.307258       0.124869       0.656913 0.42375831E+01  0.35898052E+02                                 1.298508                            1.246630      -0.955351       2.449866                    0.999778       3.120444       8.423150       0.525733       1.375271      -0.688380      -0.009148      -0.022448      -0.013007       0.027510       0.002789       0.003157      -0.005218      -0.007880       0.012067      -0.008699       0.000366       0.008333              1.320639       1.183592       0.145563       0.136949       1.504654       0.195344       1.273670           0.000002
           45              H       1.788496       5.894175       5.952883       0.115571       0.964631 0.70440776E+01  0.68019537E+02                                 1.698623                            1.617202      -1.200187       2.308138                    0.994634       3.757087      10.965459       0.455576       1.392310      -0.683614       0.019996       0.025566       0.015928       0.036155       0.008917       0.003453      -0.000441      -0.015333      -0.003268      -0.012211      -0.000176       0.012388              1.738459       1.616905       0.263168       0.237623       1.960427       0.269465       1.638045          -0.000001
           46              H       6.267650       4.633866       7.550532       0.051810       1.476383 0.12819035E+02  0.14237254E+03                                 2.150737                            2.085924      -1.446376       2.116564                    0.992335       4.810204      14.583068       0.433273       1.272838      -0.705989       0.028652       0.020558       0.042136       0.054945       0.007744       0.006997       0.001980      -0.007811      -0.035940      -0.014926      -0.000822       0.015748              2.185647       2.444665       0.382283       0.330913       2.264996       0.303462       1.847281          -0.000020
           47              H       6.639594       4.964856      10.778658       0.112263       1.121617 0.82417731E+01  0.81075650E+02                                 1.747357                            1.652365      -1.001047       2.406755                    0.997463       3.437540       9.464366       0.501203       1.242288      -0.718089      -0.036386      -0.014061       0.006301       0.039514       0.009039      -0.005873       0.009344       0.005491      -0.020927      -0.017495       0.004508       0.012987              1.779072       2.309800       0.207725      -0.153044       1.479550       0.023181       1.547867          -0.000016
           48              H       1.076263       6.365200       3.829980       0.104623       1.108346 0.83092689E+01  0.82104714E+02                                 1.747466                            1.669142      -0.924653       2.428494                    0.998370       3.529375       9.816100       0.492999       1.257347      -0.714200       0.010214       0.038782      -0.006302       0.040596       0.005839       0.004132      -0.001671      -0.028395       0.000064      -0.016522       0.001133       0.015389              1.766727       1.512589       0.119078      -0.001730       2.159946      -0.253934       1.627647          -0.000056
           49              H       5.357575       6.237896       8.562741       0.093999       1.633261 0.13383891E+02  0.14918670E+03                                 2.234161                            2.076625      -1.347055       2.148453                    0.996312       4.676654      13.876083       0.454772       1.208273      -0.720369       0.044345       0.015292      -0.016231       0.049636       0.009161      -0.007382       0.015673       0.022159      -0.002669      -0.025870       0.010600       0.015271              2.347094       3.161741       0.498676      -0.387430       2.039567      -0.106000       1.839975          -0.000041
           50              H       7.676289       2.456967       3.419625       0.112542       1.095794 0.82753122E+01  0.83297665E+02                                 1.853798                            1.754234      -1.451626       2.183693                    0.991515       4.018481      12.024021       0.436351       1.394511      -0.682481      -0.014632      -0.031035      -0.016234       0.037958       0.004868       0.005816      -0.003472      -0.007266       0.005869      -0.010670       0.004838       0.005833              1.896957       1.600571       0.303911       0.258558       2.131452       0.395844       1.958847          -0.000300
           51              H       2.991379       0.343721       8.508027       0.098110       1.028614 0.79616909E+01  0.78906991E+02                                 1.744197                            1.694410      -1.138853       2.321870                    0.995277       3.855709      11.230902       0.457018       1.352269      -0.691789       0.030661       0.007006      -0.032910       0.045521      -0.001656      -0.008035      -0.007778       0.010331       0.022764      -0.013596      -0.000886       0.014482              1.749021       1.650166      -0.210527      -0.288862       1.620450       0.236554       1.976447          -0.000002
           52              H       1.701445       0.369182       9.684378       0.087171       1.016167 0.76653292E+01  0.75361394E+02                                 1.738105                            1.667394      -1.165333       2.309978                    0.994470       3.870324      11.281279       0.458048       1.360120      -0.689793      -0.028386       0.008370       0.034913       0.045768      -0.008022      -0.004120      -0.005911       0.013302      -0.013144      -0.013684       0.000972       0.012712              1.764725       2.064611       0.358186      -0.248441       1.585250      -0.235433       1.644313          -0.000038
           53              H       1.930943       7.192676      11.763510       0.124713       0.900626 0.63455339E+01  0.59459981E+02                                 1.605704                            1.523220      -1.025002       2.408048                    0.997465       3.463732       9.830935       0.476718       1.371160      -0.688948       0.022339       0.028489       0.017801       0.040342       0.008790      -0.000759       0.005638       0.006548      -0.016775      -0.011306      -0.001269       0.012576              1.639409       1.525308       0.164145       0.138301       1.657048       0.381508       1.735872          -0.000284
           54              H       0.815111       0.471025       7.276962       0.124777       0.844268 0.59246069E+01  0.55145471E+02                                 1.592807                            1.513124      -1.274009       2.283900                    0.995233       3.687792      10.794755       0.454083       1.449175      -0.672408      -0.017650      -0.026068       0.006983       0.032246       0.009564       0.007231       0.002218      -0.010636       0.020018      -0.015530       0.002338       0.013192              1.640671       1.413355       0.172804      -0.029006       2.065126      -0.261905       1.443531          -0.000029
           55              H       0.261152       6.747112       1.395207       0.459269       0.382883 0.22064630E+01  0.15833874E+02                                 0.914756                            0.907420      -1.216122       2.530445                    0.999977       1.786165       4.397511       0.609908       1.399429      -0.687297       0.019012       0.021737      -0.007160       0.029753       0.009937      -0.003873      -0.005044      -0.000307      -0.039619      -0.014542      -0.003284       0.017827              0.909174       0.956031       0.109664      -0.026069       0.916767      -0.026660       0.854724           0.000031
           56              H       6.022326       5.983288      14.034141       0.463023       0.291727 0.15151303E+01  0.10043854E+02                                 0.788389                            0.768433      -1.342043       2.441873                    0.999995       1.900787       4.718579       0.632212       1.461480      -0.669980      -0.004167      -0.001943       0.009237       0.010318       0.003386      -0.002073      -0.000046      -0.011058      -0.000077      -0.007034       0.000479       0.006555              0.799378       0.810539      -0.027418      -0.137530       0.689962       0.013039       0.897633          -0.000098
           57              H       6.880171       5.131624      16.085916       0.157534       1.030905 0.78317710E+01  0.75931519E+02                                 1.649361                            1.605155      -1.016860       2.409913                    0.997740       3.280828       8.915924       0.512081       1.233688      -0.720609      -0.011180      -0.011190      -0.011291       0.019434       0.004779       0.001490       0.007119       0.002728       0.005187      -0.008676      -0.000498       0.009174              1.650491       1.512000       0.137527       0.275758       1.463444       0.172984       1.976030           0.000005
           58              H       7.582116       6.517965      16.466178       0.159036       0.995808 0.73570649E+01  0.70904594E+02                                 1.673092                            1.603627      -0.861403       2.481098                    0.999177       3.352740       9.375500       0.484845       1.310792      -0.702945       0.000312       0.017474      -0.005695       0.018381       0.000368      -0.005062       0.000055      -0.010926      -0.001987      -0.008439       0.002629       0.005810              1.703428       1.440208       0.208961      -0.097506       2.049262      -0.399644       1.620813           0.000285
           59              H       0.276980       5.139262      17.002376       0.141549       1.049571 0.78893484E+01  0.76200557E+02                                 1.628733                            1.578086      -0.888754       2.446956                    0.999453       3.286063       8.751143       0.535720       1.183727      -0.732198       0.006444      -0.008667       0.008067       0.013480      -0.005265       0.001899       0.000922       0.005869       0.008773      -0.007781       0.002552       0.005229              1.632521       1.967451      -0.314140       0.179166       1.510219      -0.158129       1.419893          -0.000018
           60              H       0.947270       4.295237      20.432943       0.159211       0.877472 0.66684304E+01  0.62978095E+02                                 1.562077                            1.547607      -0.842775       2.495004                    0.999191       3.335556       9.363910       0.481517       1.346879      -0.695194      -0.010879       0.003823       0.014076       0.018197      -0.002196      -0.002273      -0.001832      -0.003372       0.012699      -0.005707       0.000573       0.005134              1.554905       1.540015      -0.243059      -0.191513       1.676659       0.263168       1.448040          -0.000008
           61              H       2.353534       4.110646      19.691569       0.154080       0.952365 0.69425609E+01  0.66504847E+02                                 1.667038                            1.589067      -1.109757       2.356020                    0.997318       3.553932      10.184530       0.468788       1.363943      -0.690153       0.014454       0.002014      -0.000901       0.014622       0.000861      -0.003806      -0.004029      -0.001747      -0.009692      -0.006623       0.000637       0.005986              1.710185       2.251342       0.380802      -0.046119       1.617798      -0.042406       1.261415          -0.000008
           62              H       1.000292       3.670174      18.958401       0.150476       1.003500 0.79593795E+01  0.78577893E+02                                 1.699779                            1.682350      -1.134312       2.339996                    0.997259       3.597107      10.327736       0.465265       1.333475      -0.696868      -0.009643      -0.006071      -0.010210       0.015300      -0.002766       0.000478       0.001286      -0.007263       0.009646      -0.006253       0.002052       0.004200              1.683907       1.728095       0.008830       0.390953       1.498086      -0.022663       1.825539          -0.000002
           63              H       3.885627       2.367854      18.290890       0.101552       1.184494 0.89652695E+01  0.91284532E+02                                 1.887392                            1.776005      -1.296371       2.243012                    0.993892       3.970167      11.619109       0.455949       1.319338      -0.697937      -0.012733       0.030570       0.014720       0.036240      -0.013574       0.003052       0.007136       0.006129      -0.023767      -0.016541      -0.001515       0.018056              1.937525       1.845204      -0.229403      -0.207061       2.099568       0.503133       1.867801           0.000004
           64              H       1.788496       2.546080      21.557316       0.070743       1.795163 0.16466558E+02  0.19085232E+03                                 2.303189                            2.252160      -1.123548       2.264063                    0.995487       4.400043      12.767510       0.457493       1.155120      -0.737900      -0.019304       0.030069       0.060121       0.069938       0.004164      -0.005551       0.001471      -0.005045       0.048696      -0.014013      -0.003339       0.017352              2.305274       2.121665       0.155871       0.504433       1.987172       0.154756       2.806986          -0.000031
           65              H       7.850390      12.246645      16.879269       0.145572       0.634532 0.39745057E+01  0.32741212E+02                                 1.213983                            1.166143      -0.929811       2.481172                    0.999796       2.817746       7.213762       0.579486       1.283073      -0.708834       0.009297      -0.020409      -0.017068       0.028183      -0.001912       0.005497       0.005836      -0.001289      -0.000169      -0.009045       0.001879       0.007166              1.227136       1.228331      -0.132239      -0.095592       1.189719       0.222035       1.263358           0.000116
           66              H       4.202175       5.359498      22.049742       0.124869       0.656913 0.42375831E+01  0.35898053E+02                                 1.298508                            1.246630      -0.955351       2.449866                    0.999778       3.120444       8.423150       0.525733       1.375271      -0.688380      -0.009148       0.022448       0.013007       0.027510      -0.002789      -0.003157      -0.005218      -0.007880       0.012067      -0.008699       0.000366       0.008333              1.320639       1.183592      -0.145563      -0.136949       1.504654       0.195344       1.273670           0.000002
           67              H       5.745346       0.471025      21.404117       0.115572       0.964631 0.70440756E+01  0.68019513E+02                                 1.698623                            1.617202      -1.200187       2.308138                    0.994634       3.757086      10.965456       0.455576       1.392309      -0.683614       0.019996      -0.025566      -0.015928       0.036155      -0.008917      -0.003453      -0.000441      -0.015333      -0.003268      -0.012211      -0.000176       0.012388              1.738459       1.616905      -0.263168      -0.237623       1.960426       0.269465       1.638045          -0.000001
           68              H       2.310800       1.731334      19.806468       0.051810       1.476384 0.12819049E+02  0.14237272E+03                                 2.150738                            2.085925      -1.446376       2.116564                    0.992335       4.810206      14.583074       0.433274       1.272837      -0.705989       0.028652      -0.020558      -0.042136       0.054945      -0.007744      -0.006997       0.001980      -0.007811      -0.035940      -0.014926      -0.000822       0.015748              2.185648       2.444666      -0.382283      -0.330913       2.264997       0.303462       1.847282          -0.000020
           69              H       2.682744       1.400344      16.578342       0.112263       1.121617 0.82417731E+01  0.81075650E+02                                 1.747357                            1.652365      -1.001047       2.406755                    0.997463       3.437540       9.464366       0.501203       1.242288      -0.718089      -0.036386       0.014061      -0.006301       0.039514      -0.009039       0.005873       0.009344       0.005491      -0.020927      -0.017495       0.004508       0.012987              1.779072       2.309800      -0.207725       0.153044       1.479550       0.023181       1.547867          -0.000016
           70              H       5.033113       0.000000      23.527020       0.104624       1.108346 0.83092690E+01  0.82104717E+02                                 1.747466                            1.669142      -0.924654       2.428493                    0.998370       3.529375       9.816101       0.492999       1.257347      -0.714200       0.010214      -0.038782       0.006302       0.040596      -0.005839      -0.004132      -0.001671      -0.028395       0.000064      -0.016522       0.001133       0.015389              1.766727       1.512589      -0.119078       0.001730       2.159946      -0.253934       1.627647          -0.000056
           71              H       1.400725       0.127304      18.794259       0.093999       1.633261 0.13383889E+02  0.14918668E+03                                 2.234160                            2.076625      -1.347056       2.148453                    0.996312       4.676654      13.876083       0.454772       1.208273      -0.720369       0.044345      -0.015292       0.016231       0.049636      -0.009161       0.007382       0.015673       0.022159      -0.002669      -0.025870       0.010600       0.015271              2.347094       3.161741      -0.498675       0.387430       2.039567      -0.106000       1.839975          -0.000041
           72              H       3.719439       3.908233      23.937375       0.112542       1.095793 0.82753053E+01  0.83297584E+02                                 1.853797                            1.754234      -1.451626       2.183693                    0.991515       4.018480      12.024020       0.436351       1.394512      -0.682481      -0.014632       0.031035       0.016234       0.037958      -0.004868      -0.005816      -0.003472      -0.007266       0.005869      -0.010670       0.004838       0.005833              1.896956       1.600571      -0.303911      -0.258558       2.131451       0.395844       1.958847          -0.000300
           73              H       6.948229       6.021479      18.848973       0.098110       1.028615 0.79616962E+01  0.78907055E+02                                 1.744198                            1.694411      -1.138853       2.321870                    0.995277       3.855710      11.230905       0.457018       1.352269      -0.691789       0.030661      -0.007006       0.032910       0.045521       0.001656       0.008035      -0.007778       0.010331       0.022764      -0.013596      -0.000886       0.014482              1.749022       1.650167       0.210527       0.288862       1.620451       0.236554       1.976448          -0.000002
           74              H       5.658296       5.996018      17.672622       0.087171       1.016167 0.76653289E+01  0.75361386E+02                                 1.738105                            1.667394      -1.165333       2.309978                    0.994470       3.870325      11.281280       0.458048       1.360119      -0.689793      -0.028386      -0.008371      -0.034913       0.045768       0.008022       0.004120      -0.005911       0.013302      -0.013144      -0.013684       0.000972       0.012712              1.764725       2.064611      -0.358186       0.248441       1.585250      -0.235433       1.644313          -0.000038
           75              H       5.887793      11.902924      15.593490       0.124713       0.900625 0.63455332E+01  0.59459975E+02                                 1.605704                            1.523220      -1.025002       2.408048                    0.997465       3.463732       9.830936       0.476718       1.371161      -0.688948       0.022339      -0.028489      -0.017801       0.040342      -0.008790       0.000759       0.005638       0.006549      -0.016775      -0.011306      -0.001269       0.012576              1.639409       1.525308      -0.164145      -0.138301       1.657048       0.381508       1.735872          -0.000284
           76              H       4.771961       5.894175      20.080038       0.124777       0.844269 0.59246128E+01  0.55145539E+02                                 1.592808                            1.513125      -1.274010       2.283900                    0.995233       3.687794      10.794761       0.454083       1.449175      -0.672408      -0.017650       0.026068      -0.006983       0.032246      -0.009564      -0.007231       0.002218      -0.010636       0.020018      -0.015530       0.002338       0.013192              1.640671       1.413356      -0.172805       0.029006       2.065127      -0.261905       1.443531          -0.000029
           77              H       4.218002      12.348488      25.961793       0.459268       0.382883 0.22064637E+01  0.15833880E+02                                 0.914757                            0.907420      -1.216121       2.530445                    0.999977       1.786165       4.397511       0.609908       1.399430      -0.687296       0.019012      -0.021737       0.007160       0.029753      -0.009937       0.003873      -0.005044      -0.000307      -0.039620      -0.014542      -0.003284       0.017827              0.909174       0.956031      -0.109665       0.026069       0.916768      -0.026660       0.854725           0.000031
           78              H       2.065476       0.381912      13.322859       0.463023       0.291727 0.15151302E+01  0.10043854E+02                                 0.788389                            0.768433      -1.342043       2.441873                    0.999995       1.900787       4.718579       0.632212       1.461480      -0.669980      -0.004167       0.001943      -0.009237       0.010318      -0.003386       0.002073      -0.000046      -0.011058      -0.000077      -0.007034       0.000479       0.006555              0.799378       0.810539       0.027418       0.137530       0.689962       0.013039       0.897633          -0.000098
           79              H       4.990379       7.598776       2.407416       0.157534       1.030904 0.78317671E+01  0.75931472E+02                                 1.649361                            1.605155      -1.016859       2.409913                    0.997740       3.280827       8.915921       0.512081       1.233688      -0.720609       0.011180       0.011190      -0.011291       0.019434       0.004779      -0.001490      -0.007119       0.002728       0.005187      -0.008676      -0.000498       0.009174              1.650491       1.512000       0.137527      -0.275758       1.463444      -0.172984       1.976029           0.000005
           80              H       4.288434       6.212435       2.787678       0.159036       0.995809 0.73570737E+01  0.70904697E+02                                 1.673093                            1.603628      -0.861404       2.481097                    0.999177       3.352742       9.375506       0.484845       1.310791      -0.702945      -0.000312      -0.017474      -0.005695       0.018381       0.000368       0.005062      -0.000055      -0.010926      -0.001987      -0.008439       0.002629       0.005810              1.703429       1.440209       0.208961       0.097506       2.049264       0.399644       1.620814           0.000285
           81              H       3.679871       7.591138       3.323876       0.141549       1.049570 0.78893395E+01  0.76200451E+02                                 1.628732                            1.578085      -0.888753       2.446957                    0.999453       3.286062       8.751140       0.535720       1.183727      -0.732198      -0.006444       0.008667       0.008067       0.013480      -0.005265      -0.001899      -0.000922       0.005869       0.008773      -0.007781       0.002552       0.005229              1.632520       1.967449      -0.314140      -0.179166       1.510219       0.158129       1.419893          -0.000018
           82              H       3.009580       8.435163       6.754443       0.159211       0.877472 0.66684304E+01  0.62978099E+02                                 1.562078                            1.547607      -0.842776       2.495004                    0.999191       3.335556       9.363912       0.481517       1.346880      -0.695194       0.010879      -0.003823       0.014076       0.018197      -0.002196       0.002273       0.001832      -0.003372       0.012699      -0.005707       0.000573       0.005134              1.554905       1.540016      -0.243059       0.191513       1.676660      -0.263168       1.448040          -0.000008
           83              H       1.603316       8.619754       6.013069       0.154080       0.952366 0.69425616E+01  0.66504854E+02                                 1.667038                            1.589067      -1.109757       2.356020                    0.997318       3.553932      10.184529       0.468788       1.363943      -0.690153      -0.014454      -0.002014      -0.000901       0.014622       0.000861       0.003806       0.004029      -0.001747      -0.009692      -0.006623       0.000637       0.005986              1.710185       2.251342       0.380802       0.046119       1.617798       0.042406       1.261415          -0.000008
           84              H       2.956558       9.060226       5.279901       0.150476       1.003500 0.79593795E+01  0.78577892E+02                                 1.699779                            1.682350      -1.134312       2.339996                    0.997259       3.597107      10.327736       0.465265       1.333475      -0.696868       0.009643       0.006071      -0.010210       0.015300      -0.002766      -0.000478      -0.001286      -0.007263       0.009646      -0.006253       0.002052       0.004200              1.683907       1.728095       0.008830      -0.390953       1.498086       0.022663       1.825539          -0.000002
           85              H       0.071223      10.362546       4.612390       0.101552       1.184494 0.89652695E+01  0.91284532E+02                                 1.887392                            1.776005      -1.296371       2.243012                    0.993892       3.970167      11.619109       0.455949       1.319338      -0.697937       0.012733      -0.030570       0.014720       0.036240      -0.013574      -0.003052      -0.007136       0.006129      -0.023767      -0.016541      -0.001515       0.018056              1.937525       1.845204      -0.229403       0.207061       2.099568      -0.503133       1.867801           0.000004
           86              H       2.168354      10.184320       7.878816       0.070743       1.795163 0.16466556E+02  0.19085229E+03                                 2.303188                            2.252160      -1.123548       2.264063                    0.995487       4.400043      12.767508       0.457493       1.155119      -0.737900       0.019304      -0.030069       0.060121       0.069938       0.004164       0.005551      -0.001471      -0.005045       0.048696      -0.014013      -0.003339       0.017352              2.305274       2.121664       0.155871      -0.504433       1.987171      -0.154756       2.806985          -0.000031
           87              H       4.020160       0.483755       3.200769       0.145572       0.634532 0.39745061E+01  0.32741216E+02                                 1.213983                            1.166142      -0.929811       2.481172                    0.999796       2.817746       7.213761       0.579486       1.283073      -0.708834      -0.009297       0.020409      -0.017068       0.028183      -0.001912      -0.005497      -0.005836      -0.001289      -0.000169      -0.009045       0.001879       0.007166              1.227136       1.228331      -0.132239       0.095592       1.189719      -0.222035       1.263358           0.000116
           88              H       7.668375       7.370902       8.371242       0.124869       0.656912 0.42375801E+01  0.35898022E+02                                 1.298507                            1.246630      -0.955351       2.449866                    0.999778       3.120443       8.423148       0.525733       1.375272      -0.688380       0.009148      -0.022448       0.013007       0.027510      -0.002789       0.003157       0.005218      -0.007880       0.012067      -0.008699       0.000366       0.008333              1.320638       1.183592      -0.145563       0.136949       1.504654      -0.195344       1.273670           0.000002
           89              H       6.125204      12.259375       7.725617       0.115571       0.964631 0.70440762E+01  0.68019525E+02                                 1.698624                            1.617203      -1.200187       2.308138                    0.994634       3.757087      10.965462       0.455576       1.392310      -0.683614      -0.019996       0.025566      -0.015928       0.036155      -0.008917       0.003453       0.000441      -0.015333      -0.003268      -0.012211      -0.000176       0.012388              1.738459       1.616906      -0.263168       0.237623       1.960427      -0.269465       1.638046          -0.000001
           90              H       1.646050      10.999066       6.127968       0.051810       1.476384 0.12819050E+02  0.14237274E+03                                 2.150738                            2.085925      -1.446376       2.116564                    0.992335       4.810206      14.583073       0.433274       1.272837      -0.705989      -0.028652       0.020558      -0.042136       0.054945      -0.007744       0.006997      -0.001980      -0.007811      -0.035940      -0.014926      -0.000822       0.015748              2.185648       2.444666      -0.382283       0.330913       2.264997      -0.303462       1.847282          -0.000020
           91              H       1.274106      11.330056       2.899842       0.112263       1.121617 0.82417734E+01  0.81075648E+02                                 1.747357                            1.652364      -1.001047       2.406755                    0.997463       3.437540       9.464364       0.501204       1.242288      -0.718089       0.036386      -0.014061      -0.006301       0.039514      -0.009039      -0.005873      -0.009344       0.005491      -0.020927      -0.017495       0.004508       0.012987              1.779072       2.309799      -0.207725      -0.153044       1.479550      -0.023181       1.547867          -0.000016
           92              H       6.837437       0.000000       9.848520       0.104624       1.108346 0.83092740E+01  0.82104773E+02                                 1.747466                            1.669142      -0.924654       2.428493                    0.998370       3.529376       9.816102       0.492999       1.257346      -0.714200      -0.010214       0.038782       0.006302       0.040596      -0.005839       0.004132       0.001671      -0.028395       0.000064      -0.016522       0.001133       0.015388              1.766727       1.512589      -0.119078      -0.001730       2.159946       0.253934       1.627647          -0.000056
           93              H       2.556125      12.603096       5.115759       0.093999       1.633261 0.13383889E+02  0.14918668E+03                                 2.234160                            2.076625      -1.347056       2.148453                    0.996312       4.676654      13.876083       0.454772       1.208273      -0.720369      -0.044345       0.015292       0.016231       0.049636      -0.009161      -0.007382      -0.015673       0.022159      -0.002669      -0.025870       0.010600       0.015271              2.347094       3.161741      -0.498675      -0.387430       2.039567       0.106000       1.839975          -0.000041
           94              H       0.237411       8.822167      10.258875       0.112543       1.095793 0.82753045E+01  0.83297570E+02                                 1.853797                            1.754233      -1.451625       2.183694                    0.991515       4.018479      12.024014       0.436351       1.394511      -0.682481       0.014632      -0.031035       0.016234       0.037958      -0.004868       0.005816       0.003472      -0.007266       0.005869      -0.010670       0.004838       0.005833              1.896955       1.600570      -0.303911       0.258558       2.131450      -0.395844       1.958846          -0.000300
           95              H       4.922321       6.708921       5.170473       0.098110       1.028614 0.79616928E+01  0.78907011E+02                                 1.744197                            1.694410      -1.138852       2.321870                    0.995277       3.855709      11.230900       0.457018       1.352268      -0.691789      -0.030661       0.007006       0.032910       0.045521       0.001656      -0.008035       0.007778       0.010331       0.022764      -0.013596      -0.000886       0.014482              1.749021       1.650166       0.210526      -0.288862       1.620450      -0.236554       1.976447          -0.000002
           96              H       6.212255       6.734382       3.994122       0.087171       1.016167 0.76653256E+01  0.75361349E+02                                 1.738105                            1.667394      -1.165333       2.309978                    0.994470       3.870323      11.281275       0.458048       1.360119      -0.689793       0.028386       0.008371      -0.034913       0.045768       0.008022      -0.004120       0.005911       0.013302      -0.013144      -0.013684       0.000972       0.012712              1.764724       2.064611      -0.358186      -0.248440       1.585250       0.235433       1.644313          -0.000038
           97              H       5.982757       0.827476       1.914990       0.124713       0.900625 0.63455299E+01  0.59459935E+02                                 1.605703                            1.523220      -1.025001       2.408048                    0.997465       3.463731       9.830932       0.476718       1.371161      -0.688948      -0.022339       0.028489      -0.017801       0.040342      -0.008790      -0.000759      -0.005638       0.006549      -0.016775      -0.011306      -0.001269       0.012576              1.639409       1.525307      -0.164145       0.138301       1.657047      -0.381508       1.735872          -0.000284
           98              H       7.098589       6.836225       6.401538       0.124777       0.844269 0.59246100E+01  0.55145508E+02                                 1.592808                            1.513125      -1.274009       2.283900                    0.995233       3.687793      10.794759       0.454083       1.449175      -0.672408       0.017649      -0.026068      -0.006983       0.032246      -0.009564       0.007231      -0.002218      -0.010636       0.020018      -0.015530       0.002338       0.013192              1.640671       1.413356      -0.172805      -0.029006       2.065127       0.261905       1.443531          -0.000029
           99              H       7.652548       0.381912      12.283293       0.459268       0.382883 0.22064629E+01  0.15833872E+02                                 0.914756                            0.907420      -1.216121       2.530445                    0.999977       1.786165       4.397510       0.609908       1.399429      -0.687297      -0.019012       0.021737       0.007160       0.029753      -0.009937      -0.003873       0.005044      -0.000307      -0.039620      -0.014542      -0.003284       0.017827              0.909174       0.956031      -0.109664      -0.026069       0.916767       0.026660       0.854724           0.000031
          100              H       1.891374      12.348488      27.001359       0.463023       0.291727 0.15151302E+01  0.10043854E+02                                 0.788389                            0.768433      -1.342043       2.441873                    0.999995       1.900787       4.718579       0.632212       1.461480      -0.669980       0.004167      -0.001943      -0.009237       0.010318      -0.003386      -0.002073       0.000046      -0.011058      -0.000077      -0.007034       0.000479       0.006555              0.799378       0.810539       0.027418      -0.137530       0.689962      -0.013039       0.897633          -0.000098
          101              C       4.351744       7.490567      24.317637      -0.080384      32.178234 0.41401243E+03  0.96512715E+04                                 8.844863                            6.839744       0.094081       2.007039                    0.999635      29.089638      84.299135       0.620065       0.423738      -1.055616      -0.036497      -0.024663       0.023887       0.050109       0.013739      -0.008838       0.022021       0.007722      -0.075568      -0.039595       0.011626       0.027969              9.936492      10.285576       0.188272       2.302010       8.460024      -4.248741      11.063876           0.000611
          102              C       3.792245       9.532524      17.596022      -0.100210      35.062079 0.46707585E+03  0.11245813E+05                                 9.454784                            7.322290      -0.134483       1.930241                    0.998943      30.146785      89.414603       0.590969       0.430465      -1.049198      -0.018245      -0.025298       0.002860       0.031322       0.004135       0.012243      -0.025483       0.026302      -0.122764      -0.053789       0.018218       0.035571             10.659198       6.023506       0.537375      -2.639698      11.261417       2.501034      14.692672           0.002118
          103              C       1.612812       8.134726      21.885600      -0.066250      44.031973 0.50998683E+03  0.12479259E+05                                10.893065                            7.630053      -0.357977       1.867850                    0.998373      29.560211      86.729750       0.584721       0.428082      -1.056760       0.051079       0.045609      -0.021070       0.071647       0.008733      -0.021931      -0.015873      -0.031353       0.076686      -0.036485      -0.005137       0.041622             13.232177      15.523279       2.184567       2.349587      11.693263      -5.146166      12.479988          -0.000364
          104              C       2.880587      11.484094      20.624442      -0.221018      34.467529 0.50428852E+03  0.12383180E+05                                 9.372164                            7.635842      -0.150393       1.914276                    0.998009      31.509471      94.541832       0.575290       0.433577      -1.046763      -0.000138       0.000396      -0.028449       0.028452       0.010885      -0.015974       0.004427       0.007566       0.050816      -0.024421      -0.001037       0.025457             10.229663       7.309808       1.254461      -2.912847      12.379752       0.485227      10.999430          -0.000361
          105              C       7.580533       6.824767      22.577732      -0.133434      37.374429 0.51445826E+03  0.12528277E+05                                 9.493527                            7.425219       0.333505       2.072079                    0.999828      29.855979      85.414022       0.625843       0.401883      -1.081110       0.010679      -0.020394       0.041717       0.047647       0.004055       0.007792      -0.016900      -0.017076       0.004395      -0.019690      -0.002258       0.021948             10.604272      13.200369       1.643506       2.729697       8.231652      -3.133521      10.380795          -0.000323
          106              C       3.333250       9.844418      18.881801       0.086839      32.639263 0.39309044E+03  0.90054198E+04                                 8.985934                            6.693230      -0.047743       2.009422                    0.999308      26.110160      73.928522       0.625582       0.427376      -1.058053      -0.004721       0.014102      -0.007541       0.016674       0.010310      -0.003667       0.017393      -0.035900      -0.002230      -0.023978      -0.005721       0.029699             10.390549       5.998654       0.427344      -2.944594      12.094114       2.404501      13.078878          -0.000279
          107              C       3.658504       8.023971      23.289014      -0.145757      35.982419 0.46633393E+03  0.11197089E+05                                 9.521453                            7.250736       0.033645       1.977174                    0.999425      30.304516      89.071039       0.603392       0.422764      -1.056428      -0.022769      -0.011687       0.017704       0.031120       0.016145      -0.016265       0.002712      -0.024726      -0.009240      -0.028696       0.005690       0.023006             10.870376      12.861462      -0.371639       3.709691       8.832778      -4.009647      10.916890          -0.000294
          108              C       2.600442       7.513482      19.125279      -0.135522      34.314614 0.47528492E+03  0.11471148E+05                                 9.284151                            7.375071       0.010105       1.977153                    0.998857      30.154769      88.980930       0.591349       0.429151      -1.052038       0.000830       0.024549      -0.008531       0.026002       0.003095       0.005328      -0.022769       0.001043      -0.035782      -0.028685       0.007542       0.021142             10.270257       6.622553       0.638700      -2.827906      11.553875       1.874899      12.634344          -0.000383
          109              C       1.691158       6.743293      23.904547       0.105092      33.273398 0.38125705E+03  0.86206876E+04                                 9.003611                            6.504825       0.062999       2.045664                    0.999318      25.426541      70.260047       0.650875       0.416183      -1.070921      -0.013599      -0.008939       0.016475       0.023157       0.019654       0.013966      -0.013594       0.036911      -0.045187      -0.035749       0.000031       0.035718             10.716498      13.919755      -0.003978       3.933829       7.514768      -3.687245      10.714972          -0.000187
          110              C       0.317339       7.684069      21.664008       0.187710      32.481930 0.40805795E+03  0.94644112E+04                                 9.033769                            6.916625      -0.069357       1.982010                    0.999643      26.792806      77.082683       0.600671       0.439641      -1.047448      -0.047544       0.020023      -0.063951       0.082165      -0.033742       0.016890      -0.018424      -0.008923       0.067974      -0.045370      -0.002302       0.047672             10.358942      14.123408       1.771311       2.106531       8.213995      -2.972797       8.739423           0.000513
          111              C       2.446125       6.188247      24.963263      -0.133242      34.201220 0.43744102E+03  0.10334563E+05                                 9.249212                            7.047516       0.116882       2.010571                    0.999670      29.650158      86.385461       0.608905       0.425779      -1.054774       0.009158       0.022653      -0.003683       0.024710       0.023896      -0.044214       0.015290      -0.030703      -0.023748      -0.063308       0.025622       0.037686             10.674842      12.966003      -0.699861       4.130687       7.656129      -3.640264      11.402394           0.001304
          112              C       3.413970      11.130189      19.396113      -0.159928      30.881198 0.42052243E+03  0.99352560E+04                                 9.004243                            7.204667      -0.295354       1.885232                    0.998044      30.298593      91.178024       0.560075       0.462882      -1.022794      -0.006868      -0.009276       0.012818       0.017249       0.011872       0.010819      -0.004416       0.049573      -0.005313      -0.028394      -0.002820       0.031213              9.896919       6.309810      -0.061417      -2.287822      12.828966       2.464427      10.551981           0.000575
          113              C       2.226915       9.153158      20.980083      -0.087039      43.793282 0.51946245E+03  0.12786604E+05                                10.931241                            7.773453      -0.401560       1.851573                    0.998452      29.974008      88.585143       0.570427       0.436220      -1.050411      -0.027654      -0.066751       0.017651       0.074377       0.014407      -0.003058      -0.032613       0.003062       0.046880      -0.035494      -0.005080       0.040575             13.090624       8.316886       1.493130      -4.131102      16.320482       0.011240      14.634503          -0.000335
          114              C       2.281520      10.454204      21.404117       0.218505      31.147935 0.37913476E+03  0.86378787E+04                                 8.791104                            6.666417       0.079801       2.039650                    0.999771      26.015565      74.305988       0.611604       0.439565      -1.046954      -0.022932       0.033609       0.049966       0.064437      -0.000017      -0.008317       0.002025       0.002014       0.081037      -0.014830      -0.013953       0.028783             10.101937       6.537498       0.352242      -3.063840      13.892340       1.442131       9.875972           0.000621
          115              C       2.713608       8.824713      19.669683       0.049025      35.527683 0.45158322E+03  0.10714130E+05                                 9.519520                            7.201101      -0.180428       1.944658                    0.999324      27.660034      79.787867       0.599509       0.430617      -1.055701      -0.019464      -0.014006      -0.013423       0.027481      -0.004063      -0.002895       0.007658      -0.021187       0.034777      -0.017223       0.000005       0.017218             10.930229       6.899957       0.790300      -3.669420      12.238818       1.858779      13.651911           0.000758
          116              C       3.762964       6.507780      25.168440      -0.189752      42.171736 0.55897237E+03  0.13886728E+05                                10.472455                            7.847444      -0.154837       1.934862                    0.998776      30.107829      86.775168       0.596759       0.413140      -1.074514      -0.050210       0.064527      -0.086629       0.119119       0.013865      -0.032572       0.037548      -0.020374      -0.026169      -0.058994       0.014878       0.044116             12.479054      13.087287      -0.398220       4.068676       9.963145      -5.412351      14.386729          -0.000211
          117              C       3.030156       7.247417      17.847707      -0.099592      33.225269 0.46269641E+03  0.11073943E+05                                 8.979008                            7.195285       0.184383       2.019888                    0.999749      30.072487      87.881046       0.609914       0.419596      -1.059762       0.010371       0.047290       0.000060       0.048414       0.008625       0.015155      -0.001701      -0.047012      -0.116283      -0.044704       0.000273       0.044431              9.866167       6.462493       1.208623      -2.915877      10.247085      -0.365989      12.888924           0.001394
          118              C       0.348203       6.394480      23.674748      -0.190374      31.451441 0.40019470E+03  0.93015854E+04                                 9.005788                            6.964241      -0.211520       1.906513                    0.999151      29.939146      88.210647       0.579846       0.454472      -1.031582      -0.007060       0.015434      -0.009616       0.019507       0.005784      -0.025621       0.001344      -0.053391      -0.007917      -0.042480       0.013745       0.028734             10.071422      13.753019       0.667379       3.251831       6.603691      -2.474475       9.857556           0.000721
          119              C       6.319881       8.703774      20.618971       0.096496      25.611661 0.41249965E+03  0.95224968E+04                                 7.434637                            6.649344       0.286014       2.102997                    0.999504      26.667002      74.708965       0.660106       0.401944      -1.079159       0.096948       0.051759       0.050894       0.121112      -0.047716      -0.023986      -0.011924       0.005050      -0.045788      -0.055988      -0.000719       0.056707              7.937342       8.967547      -1.143546       0.617933       8.805625      -0.297590       6.038853           0.000062
          120              C       1.428423      12.083696      22.996294       0.033564      23.537731 0.34935923E+03  0.78344744E+04                                 7.337571                            6.330517      -0.023917       2.018370                    0.998045      26.725123      76.881162       0.634938       0.430167      -1.047778      -0.049307      -0.078529       0.063448       0.112355      -0.044431      -0.015097       0.049047      -0.077640      -0.026144      -0.056293      -0.033457       0.089750              7.932633       6.969051      -0.755699      -0.852217       7.465535       2.198691       9.363312           0.000016
          121              C       0.550002      11.983126      24.251980      -0.461675      26.953749 0.44604520E+03  0.10541160E+05                                 7.595549                            6.804933       0.232005       2.034638                    0.998198      31.679781      90.950163       0.665727       0.389314      -1.083574       0.057956       0.001724      -0.063029       0.085642       0.009572      -0.042450      -0.013385       0.006931       0.076152      -0.037776      -0.019814       0.057589              7.957243       7.497927      -0.500595      -1.304882       6.865772       1.736910       9.508030           0.000136
          122              C       2.323462       7.648424      23.001766       0.042217      35.967829 0.43682476E+03  0.10269926E+05                                 9.577662                            7.060277      -0.148735       1.957705                    0.999404      27.385499      78.429152       0.608805       0.427925      -1.058213       0.014579       0.020009       0.003172       0.024960      -0.007934       0.006467       0.002823       0.009750      -0.013551      -0.011863      -0.000871       0.012733             11.295690      13.467021      -0.031151       3.849449       8.783251      -4.429101      11.636799           0.000490
          123              C       3.639511       8.278579      17.057090      -0.237301      45.039504 0.62474745E+03  0.15994887E+05                                10.942357                            8.305652      -0.257972       1.880092                    0.998830      31.910524      94.061658       0.577770       0.414070      -1.071468      -0.039987       0.018515       0.117438       0.125432      -0.000774       0.004872      -0.021525       0.028623      -0.103121      -0.044436       0.012332       0.032104             12.916032       7.094465       1.173609      -3.483693      12.466639       0.608866      19.186993           0.001728
          124              C       6.451248      10.091388      21.212618      -0.500889      26.917193 0.48734711E+03  0.11783932E+05                                 7.558920                            7.099816       0.270719       2.038375                    0.997985      32.642427      95.026419       0.653081       0.387871      -1.083763       0.005784      -0.068978      -0.035831       0.077944       0.001925      -0.004222       0.014134      -0.029527      -0.033067      -0.018726      -0.006989       0.025715              7.764327       8.093943      -0.652702       0.364618       9.614953       0.451789       5.584085           0.000004
          125              C       7.518806       5.239833      10.639137      -0.080384      32.178236 0.41401251E+03  0.96512738E+04                                 8.844863                            6.839744       0.094080       2.007038                    0.999635      29.089642      84.299149       0.620065       0.423738      -1.055616       0.036497       0.024663       0.023887       0.050109       0.013739       0.008837      -0.022021       0.007723      -0.075568      -0.039594       0.011626       0.027969              9.936492      10.285577       0.188272      -2.302010       8.460023       4.248740      11.063875           0.000611
          126              C       0.164605       3.197876       3.917522      -0.100210      35.062081 0.46707587E+03  0.11245813E+05                                 9.454783                            7.322289      -0.134483       1.930241                    0.998943      30.146787      89.414607       0.590969       0.430465      -1.049198       0.018245       0.025298       0.002860       0.031322       0.004135      -0.012243       0.025483       0.026301      -0.122764      -0.053789       0.018218       0.035571             10.659198       6.023505       0.537375       2.639698      11.261417      -2.501033      14.692672           0.002120
          127              C       2.344038       4.595674       8.207100      -0.066250      44.031973 0.50998681E+03  0.12479258E+05                                10.893065                            7.630053      -0.357977       1.867850                    0.998373      29.560210      86.729745       0.584721       0.428082      -1.056760      -0.051079      -0.045609      -0.021070       0.071647       0.008733       0.021931       0.015873      -0.031353       0.076686      -0.036485      -0.005137       0.041622             13.232177      15.523278       2.184566      -2.349587      11.693263       5.146167      12.479989          -0.000364
          128              C       1.076263       1.246306       6.945942      -0.221018      34.467530 0.50428855E+03  0.12383181E+05                                 9.372164                            7.635842      -0.150393       1.914276                    0.998009      31.509471      94.541833       0.575290       0.433577      -1.046763       0.000138      -0.000396      -0.028449       0.028452       0.010885       0.015974      -0.004427       0.007566       0.050816      -0.024421      -0.001037       0.025457             10.229663       7.309808       1.254461       2.912847      12.379752      -0.485227      10.999430          -0.000362
          129              C       4.290017       5.905633       8.899232      -0.133434      37.374432 0.51445830E+03  0.12528278E+05                                 9.493527                            7.425219       0.333505       2.072079                    0.999828      29.855980      85.414022       0.625843       0.401883      -1.081110      -0.010679       0.020394       0.041717       0.047647       0.004055      -0.007792       0.016900      -0.017076       0.004395      -0.019690      -0.002258       0.021948             10.604272      13.200370       1.643506      -2.729697       8.231652       3.133521      10.380796          -0.000323
          130              C       0.623600       2.885982       5.203301       0.086839      32.639264 0.39309043E+03  0.90054198E+04                                 8.985935                            6.693231      -0.047744       2.009422                    0.999308      26.110160      73.928527       0.625582       0.427376      -1.058053       0.004721      -0.014102      -0.007541       0.016674       0.010310       0.003667      -0.017393      -0.035900      -0.002230      -0.023978      -0.005721       0.029699             10.390550       5.998654       0.427345       2.944595      12.094115      -2.404501      13.078880          -0.000281
          131              C       0.298346       4.706429       9.610514      -0.145756      35.982417 0.46633393E+03  0.11197090E+05                                 9.521453                            7.250737       0.033645       1.977174                    0.999425      30.304515      89.071040       0.603392       0.422765      -1.056428       0.022769       0.011687       0.017704       0.031120       0.016145       0.016265      -0.002712      -0.024727      -0.009240      -0.028696       0.005690       0.023006             10.870376      12.861461      -0.371639      -3.709691       8.832777       4.009647      10.916890          -0.000295
          132              C       1.356408       5.216918       5.446779      -0.135521      34.314608 0.47528483E+03  0.11471145E+05                                 9.284150                            7.375071       0.010106       1.977153                    0.998857      30.154766      88.980918       0.591349       0.429151      -1.052038      -0.000830      -0.024549      -0.008531       0.026002       0.003095      -0.005328       0.022769       0.001043      -0.035782      -0.028685       0.007542       0.021142             10.270256       6.622552       0.638701       2.827906      11.553874      -1.874898      12.634342          -0.000386
          133              C       2.265692       5.987107      10.226047       0.105092      33.273399 0.38125690E+03  0.86206836E+04                                 9.003610                            6.504823       0.062999       2.045664                    0.999318      25.426542      70.260049       0.650875       0.416183      -1.070921       0.013599       0.008939       0.016475       0.023157       0.019654      -0.013966       0.013594       0.036911      -0.045187      -0.035749       0.000031       0.035718             10.716498      13.919756      -0.003980      -3.933831       7.514767       3.687246      10.714972          -0.000187
          134              C       3.639511       5.046331       7.985508       0.187710      32.481927 0.40805791E+03  0.94644100E+04                                 9.033768                            6.916625      -0.069357       1.982010                    0.999643      26.792804      77.082674       0.600671       0.439641      -1.047448       0.047544      -0.020023      -0.063951       0.082165      -0.033742      -0.016890       0.018423      -0.008923       0.067974      -0.045370      -0.002301       0.047672             10.358941      14.123407       1.771311      -2.106531       8.213995       2.972797       8.739423           0.000513
          135              C       1.510725       6.542153      11.284762      -0.133242      34.201234 0.43744100E+03  0.10334562E+05                                 9.249214                            7.047515       0.116882       2.010571                    0.999670      29.650157      86.385454       0.608905       0.425779      -1.054774      -0.009158      -0.022652      -0.003683       0.024710       0.023896       0.044214      -0.015290      -0.030703      -0.023748      -0.063308       0.025622       0.037686             10.674846      12.966007      -0.699865      -4.130694       7.656131       3.640267      11.402401           0.001305
          136              C       0.542880       1.600211       5.717613      -0.159928      30.881196 0.42052239E+03  0.99352548E+04                                 9.004243                            7.204667      -0.295354       1.885231                    0.998044      30.298593      91.178027       0.560075       0.462882      -1.022794       0.006868       0.009276       0.012818       0.017249       0.011872      -0.010819       0.004416       0.049572      -0.005313      -0.028394      -0.002820       0.031213              9.896919       6.309810      -0.061417       2.287822      12.828966      -2.464427      10.551982           0.000576
          137              C       1.729935       3.577242       7.301583      -0.087039      43.793286 0.51946250E+03  0.12786606E+05                                10.931242                            7.773454      -0.401560       1.851573                    0.998452      29.974010      88.585153       0.570427       0.436220      -1.050411       0.027654       0.066751       0.017651       0.074377       0.014407       0.003058       0.032613       0.003062       0.046880      -0.035494      -0.005080       0.040575             13.090625       8.316886       1.493130       4.131102      16.320483      -0.011238      14.634505          -0.000336
          138              C       1.675330       2.276196       7.725617       0.218505      31.147936 0.37913479E+03  0.86378795E+04                                 8.791103                            6.666417       0.079800       2.039650                    0.999771      26.015566      74.305989       0.611604       0.439564      -1.046954       0.022932      -0.033610       0.049966       0.064437      -0.000017       0.008317      -0.002025       0.002014       0.081037      -0.014830      -0.013953       0.028783             10.101936       6.537497       0.352242       3.063840      13.892339      -1.442130       9.875972           0.000622
          139              C       1.243242       3.905687       5.991183       0.049024      35.527681 0.45158319E+03  0.10714129E+05                                 9.519520                            7.201101      -0.180428       1.944659                    0.999324      27.660033      79.787863       0.599509       0.430617      -1.055701       0.019464       0.014006      -0.013423       0.027481      -0.004063       0.002895      -0.007658      -0.021187       0.034777      -0.017223       0.000005       0.017218             10.930229       6.899957       0.790300       3.669420      12.238818      -1.858779      13.651911           0.000759
          140              C       0.193886       6.222620      11.489940      -0.189752      42.171733 0.55897228E+03  0.13886725E+05                                10.472455                            7.847444      -0.154836       1.934862                    0.998776      30.107824      86.775149       0.596759       0.413140      -1.074514       0.050209      -0.064527      -0.086629       0.119119       0.013865       0.032572      -0.037549      -0.020374      -0.026169      -0.058994       0.014878       0.044116             12.479054      13.087287      -0.398222      -4.068680       9.963144       5.412350      14.386732          -0.000212
          141              C       0.926694       5.482983       4.169207      -0.099592      33.225264 0.46269633E+03  0.11073941E+05                                 8.979007                            7.195285       0.184384       2.019888                    0.999749      30.072483      87.881029       0.609914       0.419596      -1.059762      -0.010371      -0.047290       0.000060       0.048414       0.008625      -0.015155       0.001701      -0.047013      -0.116283      -0.044704       0.000273       0.044431              9.866166       6.462492       1.208623       2.915877      10.247083       0.365989      12.888923           0.001395
          142              C       3.608647       6.335920       9.996248      -0.190374      31.451445 0.40019470E+03  0.93015855E+04                                 9.005789                            6.964242      -0.211520       1.906513                    0.999151      29.939146      88.210646       0.579846       0.454472      -1.031582       0.007060      -0.015434      -0.009616       0.019507       0.005784       0.025621      -0.001345      -0.053391      -0.007917      -0.042480       0.013745       0.028734             10.071423      13.753021       0.667378      -3.251833       6.603691       2.474475       9.857557           0.000721
          143              C       5.550669       4.026626       6.940471       0.096496      25.611657 0.41249957E+03  0.95224943E+04                                 7.434636                            6.649343       0.286015       2.102997                    0.999504      26.666997      74.708942       0.660106       0.401944      -1.079159      -0.096948      -0.051759       0.050894       0.121112      -0.047716       0.023986       0.011924       0.005050      -0.045788      -0.055988      -0.000719       0.056707              7.937340       8.967545      -1.143546      -0.617932       8.805624       0.297590       6.038852           0.000062
          144              C       2.528427       0.646704       9.317794       0.033564      23.537734 0.34935936E+03  0.78344779E+04                                 7.337572                            6.330519      -0.023918       2.018370                    0.998045      26.725123      76.881165       0.634937       0.430167      -1.047778       0.049307       0.078529       0.063448       0.112355      -0.044431       0.015097      -0.049047      -0.077640      -0.026143      -0.056293      -0.033457       0.089750              7.932634       6.969050      -0.755699       0.852216       7.465537      -2.198692       9.363313           0.000017
          145              C       3.406848       0.747274      10.573481      -0.461676      26.953734 0.44604502E+03  0.10541155E+05                                 7.595546                            6.804932       0.232005       2.034638                    0.998198      31.679780      90.950157       0.665727       0.389314      -1.083574      -0.057956      -0.001724      -0.063029       0.085642       0.009572       0.042450       0.013385       0.006931       0.076152      -0.037776      -0.019814       0.057590              7.957239       7.497923      -0.500595       1.304878       6.865771      -1.736907       9.508022           0.000136
          146              C       1.633388       5.081976       9.323266       0.042217      35.967834 0.43682480E+03  0.10269927E+05                                 9.577662                            7.060277      -0.148735       1.957705                    0.999404      27.385500      78.429153       0.608805       0.427925      -1.058213      -0.014580      -0.020009       0.003172       0.024960      -0.007934      -0.006467      -0.002823       0.009750      -0.013551      -0.011863      -0.000871       0.012733             11.295691      13.467020      -0.031151      -3.849450       8.783252       4.429103      11.636801           0.000490
          147              C       0.317339       4.451821       3.378590      -0.237301      45.039502 0.62474742E+03  0.15994886E+05                                10.942357                            8.305652      -0.257972       1.880093                    0.998830      31.910523      94.061655       0.577770       0.414071      -1.071468       0.039987      -0.018515       0.117438       0.125432      -0.000774      -0.004872       0.021525       0.028623      -0.103122      -0.044436       0.012332       0.032104             12.916032       7.094465       1.173609       3.483693      12.466639      -0.608866      19.186993           0.001726
          148              C       5.419302       2.639012       7.534118      -0.500889      26.917192 0.48734709E+03  0.11783931E+05                                 7.558920                            7.099816       0.270718       2.038375                    0.997985      32.642425      95.026413       0.653081       0.387871      -1.083763      -0.005784       0.068978      -0.035831       0.077944       0.001926       0.004223      -0.014134      -0.029527      -0.033067      -0.018726      -0.006989       0.025715              7.764327       8.093943      -0.652702      -0.364618       9.614952      -0.451789       5.584085           0.000004
          149              C       3.561956       1.125367      16.717863      -0.080384      32.178232 0.41401244E+03  0.96512717E+04                                 8.844863                            6.839743       0.094080       2.007039                    0.999635      29.089639      84.299139       0.620065       0.423738      -1.055616       0.036497      -0.024663      -0.023887       0.050109      -0.013739      -0.008838      -0.022021       0.007722      -0.075568      -0.039595       0.011626       0.027969              9.936491      10.285576      -0.188272       2.302010       8.460023       4.248740      11.063875           0.000611
          150              C       4.121455       3.167324      23.439478      -0.100210      35.062089 0.46707603E+03  0.11245818E+05                                 9.454785                            7.322291      -0.134483       1.930241                    0.998943      30.146787      89.414609       0.590969       0.430465      -1.049198       0.018245      -0.025298      -0.002860       0.031322      -0.004135       0.012243       0.025483       0.026302      -0.122764      -0.053789       0.018218       0.035571             10.659201       6.023506      -0.537373      -2.639699      11.261415      -2.501038      14.692681           0.002119
          151              C       6.300888       1.769526      19.149900      -0.066250      44.031976 0.50998684E+03  0.12479259E+05                                10.893065                            7.630053      -0.357976       1.867850                    0.998373      29.560211      86.729747       0.584721       0.428082      -1.056760      -0.051079       0.045609       0.021070       0.071647      -0.008733      -0.021931       0.015873      -0.031353       0.076686      -0.036485      -0.005137       0.041622             13.232177      15.523279      -2.184566       2.349587      11.693263       5.146167      12.479989          -0.000364
          152              C       5.033113       5.118894      20.411058      -0.221018      34.467529 0.50428852E+03  0.12383180E+05                                 9.372164                            7.635842      -0.150393       1.914276                    0.998009      31.509472      94.541840       0.575290       0.433577      -1.046763       0.000138       0.000396       0.028449       0.028452      -0.010885      -0.015974      -0.004427       0.007566       0.050816      -0.024421      -0.001037       0.025457             10.229664       7.309808      -1.254461      -2.912847      12.379753      -0.485227      10.999431          -0.000362
          153              C       0.333167       0.459567      18.457768      -0.133434      37.374428 0.51445824E+03  0.12528276E+05                                 9.493527                            7.425219       0.333505       2.072079                    0.999828      29.855978      85.414018       0.625843       0.401883      -1.081110      -0.010679      -0.020394      -0.041717       0.047647      -0.004055       0.007792       0.016900      -0.017076       0.004394      -0.019690      -0.002258       0.021948             10.604272      13.200369      -1.643506       2.729698       8.231652       3.133521      10.380796          -0.000323
          154              C       4.580450       3.479218      22.153699       0.086839      32.639263 0.39309038E+03  0.90054182E+04                                 8.985934                            6.693230      -0.047744       2.009422                    0.999308      26.110158      73.928518       0.625582       0.427376      -1.058053       0.004721       0.014102       0.007541       0.016674      -0.010310      -0.003667      -0.017393      -0.035899      -0.002230      -0.023978      -0.005721       0.029699             10.390550       5.998654      -0.427345      -2.944595      12.094114      -2.404500      13.078881          -0.000280
          155              C       4.255196       1.658771      17.746486      -0.145756      35.982416 0.46633391E+03  0.11197089E+05                                 9.521453                            7.250736       0.033645       1.977174                    0.999425      30.304515      89.071038       0.603392       0.422764      -1.056428       0.022769      -0.011687      -0.017704       0.031120      -0.016145      -0.016265      -0.002712      -0.024727      -0.009240      -0.028696       0.005690       0.023006             10.870376      12.861461       0.371639       3.709690       8.832777       4.009647      10.916889          -0.000294
          156              C       5.313258       1.148282      21.910221      -0.135522      34.314614 0.47528489E+03  0.11471147E+05                                 9.284150                            7.375071       0.010106       1.977153                    0.998857      30.154768      88.980923       0.591349       0.429151      -1.052038      -0.000830       0.024549       0.008531       0.026002      -0.003095       0.005328       0.022769       0.001043      -0.035782      -0.028685       0.007542       0.021142             10.270257       6.622552      -0.638700      -2.827906      11.553875      -1.874900      12.634344          -0.000385
          157              C       6.222542       0.378093      17.130953       0.105092      33.273395 0.38125685E+03  0.86206823E+04                                 9.003610                            6.504823       0.063000       2.045664                    0.999318      25.426540      70.260045       0.650875       0.416183      -1.070921       0.013599      -0.008939      -0.016475       0.023157      -0.019654       0.013966       0.013594       0.036911      -0.045187      -0.035749       0.000031       0.035718             10.716498      13.919756       0.003980       3.933831       7.514768       3.687246      10.714972          -0.000187
          158              C       7.596361       1.318869      19.371492       0.187710      32.481930 0.40805796E+03  0.94644112E+04                                 9.033769                            6.916625      -0.069357       1.982011                    0.999643      26.792806      77.082681       0.600671       0.439641      -1.047448       0.047544       0.020023       0.063951       0.082165       0.033742       0.016890       0.018424      -0.008923       0.067974      -0.045370      -0.002302       0.047672             10.358942      14.123408      -1.771311       2.106532       8.213995       2.972797       8.739423           0.000513
          159              C       5.467575      12.553447      16.072238      -0.133242      34.201234 0.43744098E+03  0.10334562E+05                                 9.249215                            7.047515       0.116882       2.010571                    0.999670      29.650156      86.385453       0.608905       0.425779      -1.054774      -0.009158       0.022653       0.003683       0.024710      -0.023896      -0.044214      -0.015290      -0.030703      -0.023748      -0.063308       0.025622       0.037686             10.674846      12.966007       0.699865       4.130694       7.656131       3.640267      11.402401           0.001304
          160              C       4.499730       4.764989      21.639387      -0.159928      30.881198 0.42052241E+03  0.99352557E+04                                 9.004243                            7.204667      -0.295354       1.885231                    0.998044      30.298594      91.178031       0.560075       0.462882      -1.022794       0.006868      -0.009276      -0.012818       0.017249      -0.011872       0.010819       0.004416       0.049573      -0.005314      -0.028394      -0.002820       0.031213              9.896920       6.309811       0.061417      -2.287822      12.828966      -2.464428      10.551983           0.000576
          161              C       5.686785       2.787958      20.055417      -0.087039      43.793288 0.51946251E+03  0.12786606E+05                                10.931242                            7.773454      -0.401560       1.851573                    0.998452      29.974010      88.585150       0.570427       0.436220      -1.050411       0.027654      -0.066751      -0.017651       0.074377      -0.014407      -0.003058       0.032613       0.003062       0.046880      -0.035494      -0.005080       0.040575             13.090625       8.316886      -1.493130      -4.131102      16.320483      -0.011239      14.634505          -0.000336
          162              C       5.632180       4.089004      19.631383       0.218505      31.147935 0.37913475E+03  0.86378786E+04                                 8.791104                            6.666417       0.079800       2.039650                    0.999771      26.015565      74.305989       0.611603       0.439565      -1.046954       0.022932       0.033610      -0.049966       0.064437       0.000017      -0.008317      -0.002025       0.002014       0.081037      -0.014830      -0.013953       0.028783             10.101937       6.537498      -0.352242      -3.063841      13.892340      -1.442131       9.875973           0.000622
          163              C       5.200092       2.459513      21.365817       0.049024      35.527683 0.45158319E+03  0.10714129E+05                                 9.519520                            7.201101      -0.180428       1.944659                    0.999324      27.660033      79.787862       0.599509       0.430617      -1.055701       0.019464      -0.014006       0.013423       0.027481       0.004063      -0.002895      -0.007658      -0.021187       0.034777      -0.017223       0.000005       0.017218             10.930229       6.899957      -0.790300      -3.669420      12.238819      -1.858779      13.651912           0.000759
          164              C       4.150736       0.142580      15.867060      -0.189752      42.171734 0.55897228E+03  0.13886725E+05                                10.472455                            7.847444      -0.154836       1.934862                    0.998776      30.107824      86.775149       0.596759       0.413140      -1.074514       0.050210       0.064527       0.086629       0.119119      -0.013865      -0.032572      -0.037549      -0.020374      -0.026169      -0.058994       0.014878       0.044116             12.479054      13.087288       0.398222       4.068680       9.963144       5.412350      14.386732          -0.000211
          165              C       4.883544       0.882217      23.187793      -0.099592      33.225274 0.46269654E+03  0.11073947E+05                                 8.979009                            7.195286       0.184383       2.019888                    0.999749      30.072485      87.881036       0.609914       0.419596      -1.059762      -0.010371       0.047290      -0.000060       0.048414      -0.008625       0.015155       0.001701      -0.047012      -0.116283      -0.044704       0.000273       0.044431              9.866168       6.462493      -1.208621      -2.915879      10.247081       0.365990      12.888931           0.001395
          166              C       7.565497       0.029280      17.360752      -0.190374      31.451445 0.40019471E+03  0.93015856E+04                                 9.005789                            6.964241      -0.211520       1.906513                    0.999151      29.939146      88.210646       0.579846       0.454472      -1.031582       0.007060       0.015434       0.009616       0.019507      -0.005784      -0.025621      -0.001344      -0.053391      -0.007917      -0.042480       0.013745       0.028734             10.071423      13.753021      -0.667378       3.251833       6.603691       2.474475       9.857557           0.000721
          167              C       1.593819       2.338574      20.416529       0.096496      25.611659 0.41249959E+03  0.95224951E+04                                 7.434637                            6.649343       0.286014       2.102997                    0.999504      26.667000      74.708959       0.660106       0.401944      -1.079159      -0.096948       0.051759      -0.050894       0.121112       0.047716      -0.023986       0.011924       0.005050      -0.045788      -0.055988      -0.000719       0.056707              7.937341       8.967546       1.143546       0.617932       8.805625       0.297590       6.038853           0.000062
          168              C       6.485277       5.718496      18.039206       0.033564      23.537716 0.34935891E+03  0.78344656E+04                                 7.337568                            6.330514      -0.023917       2.018370                    0.998045      26.725122      76.881160       0.634938       0.430167      -1.047778       0.049307      -0.078529      -0.063448       0.112355       0.044431      -0.015097      -0.049047      -0.077640      -0.026143      -0.056293      -0.033457       0.089750              7.932630       6.969047       0.755698      -0.852215       7.465532      -2.198690       9.363309           0.000017
          169              C       7.363698       5.617926      16.783520      -0.461675      26.953758 0.44604542E+03  0.10541166E+05                                 7.595550                            6.804935       0.232005       2.034638                    0.998198      31.679777      90.950147       0.665727       0.389314      -1.083574      -0.057956       0.001724       0.063029       0.085642      -0.009572      -0.042450       0.013384       0.006931       0.076152      -0.037776      -0.019814       0.057589              7.957244       7.497930       0.500596      -1.304884       6.865771      -1.736909       9.508032           0.000136
          170              C       5.590238       1.283224      18.033734       0.042217      35.967832 0.43682477E+03  0.10269927E+05                                 9.577662                            7.060277      -0.148735       1.957705                    0.999404      27.385499      78.429151       0.608805       0.427925      -1.058213      -0.014579       0.020009      -0.003172       0.024960       0.007934       0.006467      -0.002823       0.009750      -0.013551      -0.011863      -0.000871       0.012733             11.295691      13.467021       0.031151       3.849450       8.783252       4.429103      11.636801           0.000490
          171              C       4.274189       1.913379      23.978411      -0.237301      45.039529 0.62474774E+03  0.15994896E+05                                10.942361                            8.305654      -0.257972       1.880092                    0.998830      31.910526      94.061668       0.577770       0.414071      -1.071468       0.039987       0.018515      -0.117438       0.125433       0.000774       0.004872       0.021525       0.028623      -0.103122      -0.044436       0.012332       0.032104             12.916040       7.094468      -1.173606      -3.483697      12.466633      -0.608869      19.187020           0.001727
          172              C       1.462452       3.726188      19.822882      -0.500889      26.917193 0.48734710E+03  0.11783931E+05                                 7.558920                            7.099816       0.270718       2.038375                    0.997985      32.642425      95.026410       0.653081       0.387871      -1.083763      -0.005784      -0.068977       0.035831       0.077944      -0.001926      -0.004223      -0.014134      -0.029527      -0.033067      -0.018726      -0.006989       0.025715              7.764327       8.093943       0.652702       0.364618       9.614953      -0.451789       5.584085           0.000004
          173              C       0.394894      11.605033       3.039363      -0.080384      32.178234 0.41401246E+03  0.96512723E+04                                 8.844863                            6.839744       0.094080       2.007038                    0.999635      29.089640      84.299142       0.620065       0.423738      -1.055616      -0.036497       0.024663      -0.023887       0.050109      -0.013739       0.008838       0.022021       0.007722      -0.075569      -0.039595       0.011626       0.027969              9.936492      10.285576      -0.188272      -2.302010       8.460024      -4.248741      11.063876           0.000611
          174              C       7.749095       9.563076       9.760978      -0.100210      35.062086 0.46707597E+03  0.11245816E+05                                 9.454785                            7.322290      -0.134483       1.930241                    0.998943      30.146784      89.414595       0.590969       0.430465      -1.049198      -0.018245       0.025298      -0.002860       0.031322      -0.004135      -0.012243      -0.025483       0.026302      -0.122764      -0.053789       0.018218       0.035571             10.659200       6.023506      -0.537373       2.639699      11.261414       2.501038      14.692680           0.002120
          175              C       5.569662      10.960874       5.471400      -0.066250      44.031976 0.50998685E+03  0.12479259E+05                                10.893065                            7.630053      -0.357977       1.867850                    0.998373      29.560211      86.729746       0.584721       0.428082      -1.056760       0.051079      -0.045609       0.021070       0.071647      -0.008733       0.021931      -0.015873      -0.031353       0.076686      -0.036485      -0.005137       0.041622             13.232177      15.523278      -2.184566      -2.349587      11.693263      -5.146167      12.479989          -0.000364
          176              C       6.837437       7.611506       6.732558      -0.221018      34.467523 0.50428841E+03  0.12383176E+05                                 9.372162                            7.635841      -0.150392       1.914276                    0.998009      31.509467      94.541817       0.575290       0.433577      -1.046763      -0.000138      -0.000396       0.028449       0.028452      -0.010885       0.015974       0.004427       0.007566       0.050816      -0.024421      -0.001037       0.025457             10.229662       7.309807      -1.254461       2.912846      12.379751       0.485227      10.999429          -0.000363
          177              C       3.623683      12.270833       4.779268      -0.133434      37.374432 0.51445830E+03  0.12528278E+05                                 9.493527                            7.425219       0.333504       2.072079                    0.999828      29.855980      85.414025       0.625843       0.401883      -1.081110       0.010679       0.020394      -0.041717       0.047647      -0.004055      -0.007792      -0.016900      -0.017076       0.004395      -0.019690      -0.002258       0.021948             10.604273      13.200370      -1.643506      -2.729698       8.231653      -3.133521      10.380796          -0.000322
          178              C       7.290100       9.251182       8.475199       0.086839      32.639260 0.39309036E+03  0.90054175E+04                                 8.985934                            6.693230      -0.047744       2.009422                    0.999308      26.110157      73.928515       0.625582       0.427376      -1.058053      -0.004721      -0.014102       0.007541       0.016674      -0.010310       0.003667       0.017393      -0.035899      -0.002230      -0.023978      -0.005721       0.029699             10.390549       5.998654      -0.427345       2.944595      12.094114       2.404500      13.078880          -0.000280
          179              C       7.615354      11.071629       4.067986      -0.145756      35.982418 0.46633393E+03  0.11197090E+05                                 9.521453                            7.250736       0.033645       1.977174                    0.999425      30.304516      89.071042       0.603392       0.422764      -1.056428      -0.022769       0.011687      -0.017704       0.031120      -0.016145       0.016265       0.002712      -0.024727      -0.009240      -0.028696       0.005690       0.023006             10.870376      12.861461       0.371639      -3.709691       8.832778      -4.009647      10.916890          -0.000294
          180              C       6.557292      11.582118       8.231721      -0.135521      34.314611 0.47528483E+03  0.11471145E+05                                 9.284150                            7.375070       0.010106       1.977153                    0.998857      30.154766      88.980917       0.591349       0.429151      -1.052038       0.000830      -0.024549       0.008531       0.026002      -0.003095      -0.005328      -0.022769       0.001043      -0.035782      -0.028685       0.007542       0.021142             10.270256       6.622552      -0.638700       2.827905      11.553875       1.874899      12.634343          -0.000385
          181              C       5.648008      12.352307       3.452453       0.105092      33.273397 0.38125688E+03  0.86206829E+04                                 9.003610                            6.504823       0.062999       2.045664                    0.999318      25.426541      70.260045       0.650875       0.416183      -1.070921      -0.013599       0.008939      -0.016475       0.023157      -0.019654      -0.013966      -0.013594       0.036911      -0.045187      -0.035749       0.000031       0.035718             10.716498      13.919755       0.003980      -3.933831       7.514767      -3.687246      10.714971          -0.000187
          182              C       4.274189      11.411531       5.692992       0.187710      32.481929 0.40805793E+03  0.94644106E+04                                 9.033769                            6.916625      -0.069357       1.982010                    0.999643      26.792805      77.082680       0.600671       0.439641      -1.047448      -0.047544      -0.020023       0.063951       0.082165       0.033742      -0.016890      -0.018424      -0.008923       0.067974      -0.045370      -0.002302       0.047672             10.358942      14.123408      -1.771311      -2.106532       8.213995      -2.972797       8.739423           0.000513
          183              C       6.402975       0.176953       2.393738      -0.133242      34.201230 0.43744094E+03  0.10334560E+05                                 9.249213                            7.047515       0.116883       2.010571                    0.999670      29.650154      86.385441       0.608905       0.425779      -1.054774       0.009158      -0.022653       0.003683       0.024710      -0.023896       0.044214       0.015290      -0.030703      -0.023748      -0.063308       0.025622       0.037686             10.674845      12.966005       0.699865      -4.130693       7.656130      -3.640266      11.402400           0.001304
          184              C       7.370820       7.965411       7.960887      -0.159928      30.881200 0.42052246E+03  0.99352570E+04                                 9.004243                            7.204667      -0.295354       1.885231                    0.998044      30.298594      91.178029       0.560075       0.462882      -1.022794      -0.006868       0.009276      -0.012818       0.017249      -0.011872      -0.010819      -0.004416       0.049572      -0.005314      -0.028394      -0.002820       0.031213              9.896920       6.309811       0.061417       2.287822      12.828966       2.464428      10.551983           0.000576
          185              C       6.183765       9.942442       6.376917      -0.087039      43.793283 0.51946245E+03  0.12786605E+05                                10.931241                            7.773454      -0.401560       1.851573                    0.998452      29.974008      88.585144       0.570427       0.436220      -1.050411      -0.027654       0.066751      -0.017651       0.074377      -0.014407       0.003058      -0.032613       0.003062       0.046880      -0.035494      -0.005081       0.040575             13.090624       8.316886      -1.493130       4.131102      16.320483       0.011239      14.634505          -0.000337
          186              C       6.238370       8.641396       5.952883       0.218505      31.147935 0.37913476E+03  0.86378787E+04                                 8.791104                            6.666417       0.079800       2.039650                    0.999771      26.015565      74.305986       0.611604       0.439564      -1.046954      -0.022932      -0.033610      -0.049966       0.064437       0.000017       0.008317       0.002025       0.002014       0.081037      -0.014830      -0.013953       0.028783             10.101937       6.537497      -0.352242       3.063840      13.892339       1.442131       9.875973           0.000622
          187              C       6.670458      10.270887       7.687317       0.049025      35.527684 0.45158320E+03  0.10714129E+05                                 9.519520                            7.201101      -0.180428       1.944659                    0.999324      27.660033      79.787863       0.599509       0.430617      -1.055701      -0.019464       0.014006       0.013423       0.027481       0.004063       0.002895       0.007658      -0.021187       0.034777      -0.017223       0.000005       0.017218             10.930229       6.899957      -0.790300       3.669420      12.238819       1.858779      13.651911           0.000759
          188              C       7.719814      12.587820       2.188560      -0.189752      42.171739 0.55897235E+03  0.13886727E+05                                10.472456                            7.847444      -0.154836       1.934862                    0.998776      30.107826      86.775157       0.596759       0.413140      -1.074514      -0.050210      -0.064527       0.086629       0.119119      -0.013865       0.032572       0.037548      -0.020374      -0.026169      -0.058994       0.014878       0.044116             12.479056      13.087288       0.398222      -4.068681       9.963145      -5.412351      14.386734          -0.000211
          189              C       6.987006      11.848183       9.509293      -0.099592      33.225271 0.46269648E+03  0.11073945E+05                                 8.979009                            7.195286       0.184383       2.019888                    0.999749      30.072483      87.881030       0.609914       0.419596      -1.059762       0.010371      -0.047290      -0.000060       0.048414      -0.008625      -0.015155      -0.001701      -0.047012      -0.116283      -0.044704       0.000273       0.044431              9.866168       6.462493      -1.208621       2.915879      10.247080      -0.365990      12.888931           0.001395
          190              C       4.305053      -0.029280       3.682252      -0.190374      31.451444 0.40019470E+03  0.93015853E+04                                 9.005788                            6.964241      -0.211520       1.906513                    0.999151      29.939146      88.210644       0.579846       0.454472      -1.031582      -0.007060      -0.015434       0.009616       0.019507      -0.005784       0.025621       0.001344      -0.053391      -0.007917      -0.042480       0.013745       0.028734             10.071423      13.753021      -0.667378      -3.251832       6.603691      -2.474475       9.857557           0.000721
          191              C       2.363031      10.391826       6.738029       0.096496      25.611658 0.41249958E+03  0.95224946E+04                                 7.434637                            6.649343       0.286014       2.102997                    0.999504      26.666999      74.708954       0.660106       0.401944      -1.079159       0.096948      -0.051759      -0.050894       0.121112       0.047716       0.023986      -0.011924       0.005050      -0.045788      -0.055988      -0.000719       0.056707              7.937341       8.967546       1.143546      -0.617932       8.805625      -0.297590       6.038853           0.000062
          192              C       5.385273       7.011904       4.360706       0.033564      23.537723 0.34935908E+03  0.78344700E+04                                 7.337569                            6.330516      -0.023916       2.018370                    0.998045      26.725116      76.881136       0.634938       0.430167      -1.047778      -0.049307       0.078529      -0.063448       0.112355       0.044431       0.015097       0.049047      -0.077640      -0.026143      -0.056293      -0.033457       0.089749              7.932631       6.969050       0.755699       0.852217       7.465534       2.198690       9.363310           0.000017
          193              C       4.506852       7.112474       3.105020      -0.461675      26.953745 0.44604512E+03  0.10541157E+05                                 7.595548                            6.804932       0.232005       2.034638                    0.998198      31.679777      90.950146       0.665727       0.389314      -1.083574       0.057956      -0.001724       0.063029       0.085642      -0.009572       0.042450      -0.013385       0.006931       0.076152      -0.037776      -0.019814       0.057589              7.957242       7.497926       0.500595       1.304882       6.865771       1.736910       9.508029           0.000136
          194              C       6.280312      11.447176       4.355234       0.042217      35.967834 0.43682480E+03  0.10269927E+05                                 9.577662                            7.060277      -0.148736       1.957705                    0.999404      27.385500      78.429155       0.608805       0.427925      -1.058213       0.014580      -0.020009      -0.003172       0.024960       0.007934      -0.006467       0.002823       0.009750      -0.013551      -0.011863      -0.000871       0.012733             11.295692      13.467021       0.031151      -3.849450       8.783252      -4.429103      11.636801           0.000490
          195              C       7.596361      10.817021      10.299911      -0.237301      45.039517 0.62474756E+03  0.15994890E+05                                10.942359                            8.305653      -0.257971       1.880093                    0.998830      31.910520      94.061640       0.577770       0.414070      -1.071468      -0.039987      -0.018515      -0.117438       0.125433       0.000774      -0.004872      -0.021525       0.028623      -0.103122      -0.044436       0.012332       0.032104             12.916037       7.094466      -1.173606       3.483696      12.466630       0.608869      19.187014           0.001726
          196              C       2.494398       9.004212       6.144382      -0.500889      26.917195 0.48734715E+03  0.11783933E+05                                 7.558920                            7.099816       0.270718       2.038375                    0.997985      32.642427      95.026417       0.653081       0.387871      -1.083763       0.005784       0.068978       0.035831       0.077944      -0.001925       0.004223       0.014134      -0.029527      -0.033067      -0.018726      -0.006989       0.025715              7.764327       8.093943       0.652702      -0.364618       9.614953       0.451789       5.584085           0.000004
          197              O       7.608231       8.072347      20.483827      -0.249759      28.303004 0.41077906E+03  0.92462354E+04                                 7.460626                            6.314479       0.136191       2.143121                    0.998582      23.950517      61.217468       0.747569       0.363997      -1.133363      -0.073064       0.045792       0.145866       0.169447      -0.114885       0.061798      -0.035113       0.131280       0.001032      -0.132490      -0.030677       0.163167              8.219254      11.713889      -2.899266       2.519139       6.241286      -0.948398       6.702588           0.000089
          198              O       3.705986       5.069245       0.059638      -0.797027      45.339178 0.77875791E+03  0.20472701E+05                                 9.990862                            8.584266       0.095640       2.037752                    0.995917      31.054727      84.480613       0.656596       0.354842      -1.145955      -0.056198       0.016525       0.036643       0.069094       0.001827      -0.006539       0.005982       0.051378      -0.028271      -0.023858      -0.007604       0.031462             10.870514      11.386975       3.330864      -3.510344       9.552083      -3.023977      11.672484           0.037850
          199              O       5.376568       6.953344      27.163860      -0.737940      25.362510 0.41638495E+03  0.94460362E+04                                 6.914997                            6.358083      -0.071657       2.045846                    0.997495      27.052980      70.431448       0.741588       0.364073      -1.128289      -0.040543       0.058741      -0.042897       0.083273       0.036733       0.025455       0.031218      -0.023034       0.000368      -0.038788      -0.025059       0.063847              7.243189       6.455645       0.853275       2.528766       6.542284       1.165078       8.731638           0.002136
          200              O       1.728352      10.706266      22.624513      -0.226589      28.939659 0.38793948E+03  0.85917334E+04                                 7.580609                            6.105161       0.310808       2.218099                    0.998686      23.171846      58.384031       0.767587       0.360298      -1.138432       0.025054       0.144008      -0.082790       0.167989      -0.063109      -0.074539       0.106846      -0.131462       0.092725      -0.119268      -0.064154       0.183422              8.613470       5.777422      -2.456624      -2.577706      11.061714       4.412403       9.001273           0.000306
          201              O       2.978717       8.347323      14.417960      -0.801225      48.322756 0.80902920E+03  0.21483296E+05                                10.440779                            8.743677       0.097561       2.032030                    0.997029      31.320400      85.776646       0.650900       0.354369      -1.145747      -0.045416      -0.012070      -0.067215       0.082013       0.007791       0.034986       0.002907      -0.022076       0.005912      -0.041053       0.008119       0.032934             11.732868      15.327475      -2.537033       5.766953       7.768455      -1.804668      12.102673           0.064688
          202              O       5.359949       8.743239      15.030483      -0.763257      39.481914 0.72328998E+03  0.18696579E+05                                 9.210364                            8.331134       0.107569       2.052916                    0.995301      30.476329      82.644799       0.658460       0.359855      -1.140105       0.090044       0.034320       0.030146       0.100968       0.023346      -0.017355      -0.002417      -0.029557      -0.089643      -0.038785      -0.005345       0.044130             10.001646      11.601094       1.862698      -3.512304       7.759642      -1.680307      10.644202           0.050425
          203              O       5.746929       4.803180      25.895042      -0.797229      40.336913 0.74281571E+03  0.19254027E+05                                 9.143011                            8.311291       0.380959       2.136725                    0.997913      30.528894      81.846823       0.677608       0.348728      -1.153603       0.039915      -0.016437      -0.067929       0.080484       0.006099      -0.029403       0.008007       0.000136       0.031126      -0.031405      -0.001815       0.033220              9.657795      10.607727      -3.624091      -0.018308       9.889632      -0.246567       8.476024           0.039671
          204              O       4.373111       6.451767      15.208303      -0.670500      23.862646 0.40551704E+03  0.90754691E+04                                 6.463824                            6.162453       0.391779       2.238646                    0.995173      25.507393      64.475588       0.779322       0.351180      -1.146458       0.072788       0.008429      -0.002486       0.073316       0.028827       0.007002       0.026595      -0.051651      -0.165658      -0.061382      -0.010727       0.072109              6.520568       6.097414      -0.642180      -0.267576       7.764857       0.203437       5.699432           0.002419
          205              O       4.262319       4.658053       6.805327      -0.249759      28.302997 0.41077894E+03  0.92462318E+04                                 7.460624                            6.314478       0.136192       2.143121                    0.998582      23.950514      61.217456       0.747569       0.363997      -1.133363       0.073064      -0.045792       0.145866       0.169447      -0.114885      -0.061798       0.035113       0.131280       0.001032      -0.132490      -0.030677       0.163167              8.219253      11.713886      -2.899265      -2.519138       6.241284       0.948398       6.702587           0.000089
          206              O       0.250864       7.661155      13.738138      -0.797028      45.339189 0.77875811E+03  0.20472708E+05                                 9.990865                            8.584269       0.095638       2.037752                    0.995917      31.054728      84.480625       0.656596       0.354842      -1.145955       0.056198      -0.016525       0.036644       0.069094       0.001827       0.006539      -0.005982       0.051379      -0.028271      -0.023858      -0.007603       0.031462             10.870517      11.386979       3.330865       3.510346       9.552087       3.023978      11.672487           0.037850
          207              O       6.493982       5.777056      13.485360      -0.737940      25.362518 0.41638509E+03  0.94460405E+04                                 6.914999                            6.358085      -0.071658       2.045845                    0.997495      27.052980      70.431456       0.741588       0.364073      -1.128289       0.040543      -0.058741      -0.042897       0.083273       0.036733      -0.025454      -0.031218      -0.023034       0.000368      -0.038788      -0.025059       0.063847              7.243191       6.455647       0.853276      -2.528767       6.542286      -1.165078       8.731641           0.002136
          208              O       2.228498       2.024134       8.946013      -0.226589      28.939655 0.38793945E+03  0.85917324E+04                                 7.580608                            6.105160       0.310809       2.218099                    0.998686      23.171846      58.384029       0.767587       0.360298      -1.138432      -0.025054      -0.144008      -0.082790       0.167989      -0.063109       0.074539      -0.106846      -0.131462       0.092725      -0.119268      -0.064154       0.183422              8.613468       5.777421      -2.456622       2.577705      11.061712      -4.412401       9.001271           0.000306
          209              O       0.978133       4.383077       0.739460      -0.801225      48.322768 0.80902945E+03  0.21483304E+05                                10.440781                            8.743678       0.097562       2.032030                    0.997029      31.320406      85.776664       0.650900       0.354369      -1.145747       0.045416       0.012070      -0.067215       0.082013       0.007791      -0.034986      -0.002907      -0.022076       0.005912      -0.041053       0.008118       0.032934             11.732869      15.327477      -2.537034      -5.766954       7.768456       1.804668      12.102674           0.064689
          210              O       6.510601       3.987161       1.351983      -0.763257      39.481914 0.72328999E+03  0.18696580E+05                                 9.210365                            8.331135       0.107569       2.052916                    0.995301      30.476327      82.644797       0.658460       0.359855      -1.140105      -0.090044      -0.034320       0.030146       0.100968       0.023346       0.017355       0.002417      -0.029557      -0.089644      -0.038785      -0.005345       0.044130             10.001647      11.601095       1.862698       3.512304       7.759642       1.680307      10.644202           0.050425
          211              O       6.123621       7.927220      12.216542      -0.797228      40.336881 0.74281497E+03  0.19254002E+05                                 9.143004                            8.311286       0.380962       2.136726                    0.997913      30.528883      81.846773       0.677608       0.348728      -1.153603      -0.039915       0.016437      -0.067929       0.080484       0.006099       0.029403      -0.008007       0.000136       0.031126      -0.031405      -0.001815       0.033220              9.657788      10.607719      -3.624087       0.018308       9.889625       0.246566       8.476018           0.039671
          212              O       7.497439       6.278633       1.529803      -0.670500      23.862643 0.40551697E+03  0.90754671E+04                                 6.463824                            6.162453       0.391780       2.238647                    0.995173      25.507392      64.475582       0.779322       0.351180      -1.146458      -0.072788      -0.008429      -0.002486       0.073316       0.028827      -0.007002      -0.026595      -0.051651      -0.165658      -0.061382      -0.010727       0.072109              6.520567       6.097413      -0.642180       0.267576       7.764857      -0.203437       5.699432           0.002419
          213              O       0.305469       1.707147      20.551673      -0.249759      28.303004 0.41077905E+03  0.92462349E+04                                 7.460626                            6.314479       0.136191       2.143121                    0.998582      23.950516      61.217466       0.747569       0.363997      -1.133363       0.073064       0.045792      -0.145866       0.169447       0.114885       0.061798       0.035113       0.131280       0.001033      -0.132490      -0.030677       0.163167              8.219255      11.713890       2.899266       2.519139       6.241286       0.948398       6.702588           0.000089
          214              O       4.207714      11.434445      13.618862      -0.797027      45.339152 0.77875737E+03  0.20472683E+05                                 9.990857                            8.584263       0.095641       2.037753                    0.995917      31.054719      84.480577       0.656596       0.354842      -1.145955       0.056198       0.016525      -0.036644       0.069094      -0.001827      -0.006539      -0.005982       0.051378      -0.028271      -0.023858      -0.007604       0.031462             10.870509      11.386969      -3.330862      -3.510342       9.552079       3.023975      11.672478           0.037850
          215              O       2.537132       0.588144      13.871640      -0.737940      25.362509 0.41638492E+03  0.94460355E+04                                 6.914997                            6.358083      -0.071657       2.045846                    0.997495      27.052978      70.431443       0.741588       0.364073      -1.128289       0.040543       0.058741       0.042897       0.083273      -0.036733       0.025455      -0.031218      -0.023034       0.000368      -0.038788      -0.025059       0.063847              7.243189       6.455645      -0.853275       2.528766       6.542283      -1.165078       8.731639           0.002136
          216              O       6.185348       4.341066      18.410987      -0.226589      28.939660 0.38793948E+03  0.85917334E+04                                 7.580609                            6.105161       0.310809       2.218099                    0.998686      23.171846      58.384030       0.767587       0.360298      -1.138432      -0.025054       0.144008       0.082790       0.167989       0.063109      -0.074539      -0.106846      -0.131462       0.092725      -0.119268      -0.064154       0.183422              8.613470       5.777422       2.456624      -2.577706      11.061715      -4.412403       9.001273           0.000306
          217              O       4.934983       1.982123      26.617540      -0.801225      48.322766 0.80902938E+03  0.21483301E+05                                10.440780                            8.743677       0.097562       2.032030                    0.997029      31.320405      85.776658       0.650900       0.354369      -1.145747       0.045416      -0.012070       0.067215       0.082013      -0.007791       0.034987      -0.002907      -0.022076       0.005913      -0.041053       0.008118       0.032934             11.732869      15.327475       2.537033       5.766954       7.768455       1.804668      12.102676           0.064688
          218              O       2.553751       2.378039      26.005017      -0.763257      39.481926 0.72329020E+03  0.18696586E+05                                 9.210367                            8.331136       0.107569       2.052916                    0.995301      30.476331      82.644811       0.658460       0.359855      -1.140105      -0.090044       0.034320      -0.030146       0.100968      -0.023346      -0.017355       0.002417      -0.029557      -0.089644      -0.038785      -0.005345       0.044130             10.001649      11.601098      -1.862698      -3.512307       7.759643       1.680308      10.644206           0.050425
          219              O       2.166771      11.168380      15.140458      -0.797229      40.336909 0.74281561E+03  0.19254023E+05                                 9.143010                            8.311291       0.380958       2.136725                    0.997913      30.528891      81.846814       0.677608       0.348728      -1.153603      -0.039915      -0.016437       0.067929       0.080484      -0.006099      -0.029403      -0.008007       0.000136       0.031127      -0.031405      -0.001815       0.033220              9.657794      10.607726       3.624090      -0.018308       9.889632       0.246567       8.476024           0.039671
          220              O       3.540589       0.086567      25.827197      -0.670500      23.862641 0.40551691E+03  0.90754653E+04                                 6.463823                            6.162452       0.391780       2.238647                    0.995173      25.507392      64.475578       0.779322       0.351180      -1.146458      -0.072788       0.008429       0.002486       0.073316      -0.028827       0.007002      -0.026595      -0.051651      -0.165659      -0.061382      -0.010727       0.072109              6.520566       6.097413       0.642179      -0.267576       7.764856      -0.203438       5.699431           0.002419
          221              O       3.651381      11.023253       6.873173      -0.249759      28.302999 0.41077896E+03  0.92462323E+04                                 7.460624                            6.314478       0.136192       2.143121                    0.998582      23.950515      61.217457       0.747569       0.363997      -1.133364      -0.073064      -0.045792      -0.145866       0.169447       0.114885      -0.061798      -0.035113       0.131280       0.001032      -0.132490      -0.030677       0.163167              8.219253      11.713887       2.899265      -2.519138       6.241284      -0.948398       6.702587           0.000090
          222              O       7.662836       1.295955      27.297362      -0.797027      45.339190 0.77875811E+03  0.20472708E+05                                 9.990864                            8.584268       0.095640       2.037752                    0.995917      31.054730      84.480627       0.656596       0.354842      -1.145955      -0.056198      -0.016525      -0.036643       0.069094      -0.001827       0.006539       0.005982       0.051378      -0.028271      -0.023858      -0.007604       0.031462             10.870517      11.386978      -3.330865       3.510346       9.552086      -3.023978      11.672487           0.037850
          223              O       1.419718      12.142256       0.193140      -0.737940      25.362505 0.41638483E+03  0.94460329E+04                                 6.914996                            6.358083      -0.071657       2.045846                    0.997495      27.052976      70.431435       0.741588       0.364073      -1.128289      -0.040543      -0.058741       0.042897       0.083273      -0.036733      -0.025454       0.031218      -0.023034       0.000368      -0.038788      -0.025059       0.063847              7.243188       6.455644      -0.853275      -2.528765       6.542283       1.165077       8.731637           0.002136
          224              O       5.685202       8.389334       4.732487      -0.226590      28.939661 0.38793951E+03  0.85917340E+04                                 7.580610                            6.105161       0.310808       2.218099                    0.998686      23.171846      58.384033       0.767587       0.360298      -1.138432       0.025054      -0.144008       0.082790       0.167989       0.063109       0.074539       0.106846      -0.131462       0.092725      -0.119268      -0.064154       0.183422              8.613471       5.777423       2.456624       2.577706      11.061715       4.412403       9.001274           0.000306
          225              O       6.935567      10.748277      12.939040      -0.801224      48.322757 0.80902920E+03  0.21483295E+05                                10.440779                            8.743676       0.097562       2.032030                    0.997029      31.320402      85.776648       0.650900       0.354369      -1.145747      -0.045416       0.012070       0.067215       0.082013      -0.007791      -0.034986       0.002907      -0.022076       0.005912      -0.041053       0.008118       0.032934             11.732867      15.327472       2.537033      -5.766953       7.768454      -1.804668      12.102675           0.064688
          226              O       1.403099      10.352361      12.326517      -0.763257      39.481912 0.72328988E+03  0.18696576E+05                                 9.210365                            8.331134       0.107568       2.052916                    0.995301      30.476324      82.644787       0.658460       0.359855      -1.140105       0.090044      -0.034320      -0.030146       0.100968      -0.023346       0.017355      -0.002417      -0.029557      -0.089644      -0.038785      -0.005345       0.044130             10.001647      11.601095      -1.862698       3.512305       7.759642      -1.680307      10.644203           0.050425
          227              O       1.790079       1.562020       1.461958      -0.797229      40.336908 0.74281558E+03  0.19254022E+05                                 9.143010                            8.311290       0.380960       2.136725                    0.997913      30.528892      81.846814       0.677608       0.348728      -1.153603       0.039915       0.016437       0.067929       0.080484      -0.006099       0.029403       0.008006       0.000136       0.031126      -0.031405      -0.001815       0.033220              9.657794      10.607726       3.624090       0.018308       9.889631      -0.246567       8.476024           0.039671
          228              O       0.416261      12.643833      12.148697      -0.670500      23.862643 0.40551696E+03  0.90754666E+04                                 6.463824                            6.162453       0.391780       2.238647                    0.995173      25.507392      64.475580       0.779322       0.351180      -1.146458       0.072788      -0.008429       0.002486       0.073316      -0.028827      -0.007002       0.026595      -0.051651      -0.165659      -0.061382      -0.010727       0.072109              6.520567       6.097413       0.642180       0.267576       7.764857       0.203438       5.699432           0.002419

******************************************************
Auxiliary information for the entire system
The total spin magnetic moment of the unit cell is   20.000004
The total net atomic charge of the unit cell is   -0.000003
Accuracy of reproducing the electrostatic potential in the unit cell:
  The inner radius (bohr) =    5.0000
  The outer radius (bohr) =   12.0000
  Valid grid points have density less than (e/(bohr^3)) =    0.0001
  The number of valid grid points were=        17584
  The rms potential error without charges in kcal/mol is=      2.37424
  The rms potential error with partial charges in kcal/mol is=      0.50960
  The RRMSE value at monopole order=      0.21464
  The rms potential error with partial charges and cloud penetration in kcal/mol is=      0.51109
  The RRMSE value at monopole order with cloud penetration is=      0.21526
  The rms potential error with partial charges and atomic dipoles in kcal/mol is=      0.41766
  The RRMSE value at dipole order=      0.17591
  The rms potential error with partial charges, atomic dipoles and cloud penetration in kcal/mol is=      0.40205
  The RRMSE value at dipole order with cloud penetration=      0.16934

******************************************************
The electron densities and ab initio electrostatic potential were computed in VASP using the PBE functional and
projector augmented wave method. See the main text of the journal article for a description of computational details.
The atomic charges, dipoles, and quadrupoles were computed with the DDEC6 method as described in
(a) T. A. Manz and N. Gabaldon Limas, RSC Adv. 6 (2016) 47771-47801 DOI: 10.1039/c6ra04656h
(b) N. Gabaldon Limas and T. A. Manz, RSC Adv. 8 (2018) 2678-2707 DOI: 10.1039/c7ra11829e.
For each atom in the material, the electron cloud parameters were fit to the spherically averaged atom-in-material
electron density using radial positions for which this density was between 10^-4 and 10^-2 electrons per cubic bohr.
The polarizabilities, dispersion coefficients, and quantum Drude oscillator (QDO) parameters were fit using the MCLF method.
The magnetic structure of the system was optimized in VASP from the default ferromagnetic initial guess using spin polarization.
The atomic spin moments (ASMs) were computed on this optimized magnetic structure using the DDEC6 partition as inputs
to the method of T. A. Manz and D. S. Sholl, J. Chem. Theory Comput. 7 (2011) 4146-4164 DOI: 10.1021/ct200539n.
The RMSE and RRMSE were computed using a uniform grid with Ewald summation.
