# Supplementary material for: A collection of forcefield precursors for metal–organic frameworks
Source: RSC Adv. 2019 Nov 13;9(63):36492–507. doi: 10.1039/c9ra07327b (PMC9075174; doi:10.1039/c9ra07327b)
Supplement: RA-009-C9RA07327B-s4764 [file RA-009-C9RA07327B-s4764.xyz]

   30
jmolscript: load "" {1 1 1} spacegroup "x,y,z" unitcell [{      6.929000     0.000000     0.000000 }, {      0.000000     8.185000     0.000000 }, {     -3.464479    -3.356483     9.260472 }]
Ni    -1.732239    -1.678242     4.630236     0.878371
Ni     1.732260     2.414259     4.630236     0.878991
H     -2.349607    -2.604715     7.452828     0.135652
H      2.477137     3.862390     8.577049     0.109998
H      1.114880     3.340732     1.807644     0.135532
H      5.941619     5.058627     0.683423     0.109331
H      5.814128     7.433232     1.807644     0.135652
H      0.987384     0.966127     0.683423     0.109998
H      2.349641     1.487785     7.452828     0.135532
H     -2.477098    -0.230110     8.577049     0.109331
C      3.357114     4.481882     6.145249     0.657125
C      3.817203     4.986561     7.469497    -0.253115
C      3.244870     4.588970     8.604831    -0.021236
C     -0.107392     4.439135     3.115223     0.658950
C      0.352690     3.934456     1.790975    -0.252336
C     -0.219648     4.332047     0.655641    -0.021389
C      0.107407     0.346635     3.115223     0.657125
C     -0.352682    -0.158044     1.790975    -0.253115
C      0.219651     0.239547     0.655641    -0.021236
C      3.571913     0.389382     6.145249     0.658950
C      3.111831     0.894061     7.469497    -0.252336
C     -3.244831     0.496470     8.604831    -0.021389
O      3.905889     4.935703     5.096408    -0.546560
O      2.440408     3.619431     6.117468    -0.521247
O      0.441387     3.985314     4.164064    -0.547189
O     -1.024099     5.301586     3.143004    -0.522196
O     -0.441368    -0.107186     4.164064    -0.546560
O      1.024113     1.209086     3.143004    -0.521247
O      3.023134     0.843203     5.096408    -0.547189
O      4.488620    -0.473069     6.117468    -0.522196

The following XYZ coordinates are in angstroms. Other properties are in atomic units.
The sperically averaged electron density of each atom fit to a function of the form exp(a - br)
eigen_1, eigen_2 and eigen_3 are the three eigenvalues of traceless quadrupole moment tensor
  atom number  atomic symbol              X              Y              Z     net charge C6 coefficient C8 coefficient C10 coefficient fluctuating dipole atomic polarizability isotropic forcefield polarizability              a              b squared Pearson coefficient          <r^3>          <r^4>         wp_QDO          m_QDO          q_QDO       dipole_x       dipole_y       dipole_z         dipole            Qxy            Qxz            Qyz     Q(x^2-y^2)  Q(3z^2 - R^2)        eigen_1        eigen_2        eigen_3 static polarizability      alpha(xx)      alpha(xy)      alpha(xz)      alpha(yy)      alpha(yz)      alpha(zz) atomic spin moment
            1             Ni      -1.732239      -1.678242       4.630236       0.878371     113.664255 0.19823130E+04  0.62988844E+05                                17.730699                           13.537537       0.596612       2.076027                    0.997566      43.862223     113.608892       0.556002       0.346688      -1.204524       0.000000       0.000000      -0.000000       0.000000       0.093617       0.093133       0.091454       0.087959       0.081465      -0.126504      -0.064367       0.190871             21.759397      21.695251       1.034070     -10.896655      24.221906       1.429721      19.361033           1.210996
            2             Ni       1.732260       2.414259       4.630236       0.878991     113.738308 0.19838024E+04  0.63051800E+05                                17.743452                           13.547007       0.589956       2.074220                    0.997563      43.860580     113.641058       0.555504       0.346912      -1.204256       0.000000       0.000000      -0.000000       0.000000      -0.094113      -0.091325       0.092045       0.086555       0.081876      -0.127114      -0.062866       0.189980             21.775289      21.711808      -1.033047      10.905627      24.238918       1.430953      19.375142           1.208354
            3              H      -2.349607      -2.604715       7.452828       0.135652       1.310262 0.10436540E+02  0.10925856E+03                                 1.958078                            1.871808      -1.478991       2.181761                    0.992750       3.739421      10.732975       0.464740       1.258917      -0.713410       0.030792       0.018772       0.002743       0.036167       0.009767       0.003796       0.004106       0.021498      -0.005946      -0.014071      -0.002795       0.016866              1.987821       2.027635       0.464997      -0.107412       2.122055      -0.083908       1.813775          -0.000089
            4              H       2.477137       3.862390       8.577049       0.109998       1.543977 0.13024690E+02  0.14259295E+03                                 2.104203                            2.025655      -1.326886       2.232168                    0.993549       3.889869      11.027377       0.473566       1.181394      -0.732590      -0.032947      -0.031954      -0.002847       0.045986       0.016152      -0.003794      -0.000840       0.007290      -0.010958      -0.014999      -0.003927       0.018925              2.118707       2.051550       0.493707       0.023014       2.342711       0.028087       1.961861           0.000038
            5              H       1.114880       3.340732       1.807644       0.135532       1.310568 0.10440618E+02  0.10932179E+03                                 1.959165                            1.872793      -1.473371       2.184090                    0.992779       3.740751      10.740962       0.464345       1.259751      -0.713228       0.031283      -0.019093      -0.002620       0.036743      -0.009797      -0.003849       0.003973       0.021285      -0.006446      -0.013878      -0.003003       0.016881              1.988943       2.028795      -0.465394       0.107551       2.123207      -0.084057       1.814826          -0.000088
            6              H       5.941619       5.058627       0.683423       0.109331       1.546049 0.13049996E+02  0.14297855E+03                                 2.108991                            2.029997      -1.332700       2.230317                    0.993530       3.893075      11.050552       0.472100       1.184164      -0.731960      -0.033232       0.032345       0.002720       0.046454      -0.015896       0.003778      -0.000730       0.007559      -0.010409      -0.014887      -0.003718       0.018605              2.123607       2.056217      -0.495553      -0.023114       2.348321       0.028263       1.966282           0.000040
            7              H       5.814128       7.433232       1.807644       0.135652       1.310263 0.10436549E+02  0.10925868E+03                                 1.958079                            1.871808      -1.478992       2.181761                    0.992750       3.739423      10.732980       0.464740       1.258917      -0.713410      -0.030792      -0.018772      -0.002743       0.036167       0.009767       0.003797       0.004106       0.021498      -0.005946      -0.014071      -0.002795       0.016866              1.987822       2.027635       0.464997      -0.107412       2.122055      -0.083908       1.813775          -0.000089
            8              H       0.987384       0.966127       0.683423       0.109998       1.543975 0.13024674E+02  0.14259273E+03                                 2.104202                            2.025654      -1.326886       2.232169                    0.993549       3.889867      11.027369       0.473566       1.181394      -0.732590       0.032947       0.031954       0.002847       0.045986       0.016151      -0.003794      -0.000840       0.007290      -0.010958      -0.014999      -0.003927       0.018925              2.118706       2.051549       0.493707       0.023014       2.342709       0.028087       1.961859           0.000038
            9              H       2.349641       1.487785       7.452828       0.135532       1.310570 0.10440630E+02  0.10932194E+03                                 1.959166                            1.872794      -1.473372       2.184089                    0.992779       3.740753      10.740969       0.464345       1.259751      -0.713228      -0.031283       0.019093       0.002620       0.036743      -0.009797      -0.003849       0.003973       0.021285      -0.006446      -0.013878      -0.003003       0.016881              1.988944       2.028796      -0.465395       0.107551       2.123208      -0.084057       1.814827          -0.000088
           10              H      -2.477098      -0.230110       8.577049       0.109331       1.546049 0.13049996E+02  0.14297854E+03                                 2.108991                            2.029997      -1.332699       2.230317                    0.993530       3.893075      11.050551       0.472100       1.184163      -0.731960       0.033232      -0.032345      -0.002720       0.046454      -0.015896       0.003778      -0.000730       0.007559      -0.010409      -0.014887      -0.003718       0.018605              2.123606       2.056216      -0.495553      -0.023114       2.348321       0.028263       1.966282           0.000040
           11              C       3.357114       4.481882       6.145249       0.657125      22.826890 0.24107374E+03  0.49583747E+04                                 7.522458                            5.588167      -0.142016       2.024963                    0.999371      21.717720      61.075299       0.613051       0.485758      -1.010046      -0.024399      -0.019223      -0.046344       0.055791      -0.084593       0.001882      -0.004265       0.008075      -0.155231      -0.059250      -0.051425       0.110675              8.740250       7.166875       3.329681      -0.180484       7.866697       0.305896      11.187178          -0.000672
           12              C       3.817203       4.986561       7.469497      -0.253115      39.660988 0.50339098E+03  0.12273502E+05                                10.072834                            7.461576      -0.017225       1.955081                    0.999610      31.271713      91.480367       0.605698       0.414751      -1.065528       0.010933       0.018857       0.003697       0.022109      -0.035807       0.015574       0.000257       0.005035      -0.146880      -0.052887      -0.008644       0.061531             11.936261       7.332236       2.310117      -1.117343       8.251888       0.004412      20.224660           0.001530
           13              C       3.244870       4.588970       8.604831      -0.021236      36.457014 0.42806286E+03  0.10000791E+05                                 9.507052                            6.861016       0.106722       2.014999                    0.999691      28.354849      80.626058       0.635739       0.412383      -1.069358       0.011305       0.020447       0.021522       0.031765      -0.019630       0.008068       0.000321       0.008019      -0.038551      -0.018984      -0.008402       0.027386             11.468913       6.355505       1.751590      -0.738662       7.440213       0.458068      20.611019          -0.001117
           14              C      -0.107392       4.439135       3.115223       0.658950      22.803592 0.24078559E+03  0.49511197E+04                                 7.518944                            5.585959      -0.142677       2.025098                    0.999382      21.702592      61.030689       0.612967       0.485955      -1.009913      -0.025211       0.019892       0.047125       0.057027       0.084363      -0.002471      -0.004543       0.008295      -0.154724      -0.059022      -0.051380       0.110402              8.735860       7.163497      -3.327654       0.180639       7.862503       0.305416      11.181581          -0.000668
           15              C       0.352690       3.934456       1.790975      -0.252336      39.673855 0.50360439E+03  0.12280053E+05                                10.074367                            7.462719      -0.018516       1.954491                    0.999630      31.278626      91.506727       0.605703       0.414702      -1.065555       0.010398      -0.019155      -0.004956       0.022351       0.036130      -0.015413       0.000780       0.005404      -0.143645      -0.051994      -0.009256       0.061250             11.937906       7.334077      -2.311207       1.118765       8.253120       0.002912      20.226521           0.001538
           16              C      -0.219648       4.332047       0.655641      -0.021389      36.458800 0.42809814E+03  0.10001770E+05                                 9.505448                            6.859789       0.102236       2.013591                    0.999688      28.359541      80.638669       0.636009       0.412201      -1.069481       0.009618      -0.018904      -0.022339       0.030804       0.019862      -0.007736       0.000973       0.008434      -0.040583      -0.019481      -0.008306       0.027787             11.466539       6.356118      -1.753383       0.737845       7.440341       0.458731      20.603159          -0.001116
           17              C       0.107407       0.346635       3.115223       0.657125      22.826880 0.24107362E+03  0.49583717E+04                                 7.522456                            5.588166      -0.142014       2.024964                    0.999371      21.717713      61.075273       0.613051       0.485758      -1.010046       0.024399       0.019224       0.046344       0.055791      -0.084593       0.001882      -0.004265       0.008074      -0.155231      -0.059250      -0.051425       0.110675              8.740248       7.166873       3.329680      -0.180483       7.866696       0.305896      11.187174          -0.000673
           18              C      -0.352682      -0.158044       1.790975      -0.253115      39.660987 0.50339099E+03  0.12273503E+05                                10.072834                            7.461577      -0.017225       1.955081                    0.999610      31.271713      91.480370       0.605698       0.414751      -1.065528      -0.010933      -0.018857      -0.003697       0.022109      -0.035807       0.015574       0.000257       0.005035      -0.146880      -0.052887      -0.008644       0.061531             11.936262       7.332236       2.310117      -1.117343       8.251889       0.004412      20.224661           0.001531
           19              C       0.219651       0.239547       0.655641      -0.021236      36.457001 0.42806269E+03  0.10000786E+05                                 9.507050                            6.861015       0.106722       2.014999                    0.999691      28.354842      80.626030       0.635739       0.412383      -1.069358      -0.011305      -0.020447      -0.021522       0.031765      -0.019630       0.008068       0.000321       0.008019      -0.038551      -0.018984      -0.008402       0.027386             11.468910       6.355504       1.751590      -0.738661       7.440211       0.458068      20.611014          -0.001118
           20              C       3.571913       0.389382       6.145249       0.658950      22.803591 0.24078561E+03  0.49511203E+04                                 7.518944                            5.585960      -0.142677       2.025098                    0.999382      21.702593      61.030693       0.612967       0.485955      -1.009913       0.025211      -0.019892      -0.047125       0.057027       0.084363      -0.002471      -0.004543       0.008295      -0.154724      -0.059022      -0.051380       0.110402              8.735860       7.163497      -3.327654       0.180639       7.862503       0.305417      11.181580          -0.000667
           21              C       3.111831       0.894061       7.469497      -0.252336      39.673849 0.50360430E+03  0.12280050E+05                                10.074366                            7.462718      -0.018516       1.954491                    0.999630      31.278625      91.506723       0.605703       0.414702      -1.065555      -0.010398       0.019155       0.004955       0.022351       0.036130      -0.015413       0.000780       0.005404      -0.143645      -0.051994      -0.009256       0.061250             11.937904       7.334076      -2.311207       1.118765       8.253119       0.002912      20.226516           0.001538
           22              C      -3.244831       0.496470       8.604831      -0.021389      36.458799 0.42809813E+03  0.10001770E+05                                 9.505448                            6.859789       0.102235       2.013591                    0.999688      28.359540      80.638667       0.636009       0.412201      -1.069481      -0.009618       0.018904       0.022339       0.030804       0.019862      -0.007736       0.000973       0.008434      -0.040583      -0.019481      -0.008307       0.027788             11.466539       6.356118      -1.753383       0.737845       7.440342       0.458730      20.603159          -0.001116
           23              O       3.905889       4.935703       5.096408      -0.546560      38.541770 0.54711782E+03  0.13192376E+05                                 9.015042                            7.191499       0.456537       2.177876                    0.999270      27.943540      73.241688       0.716597       0.354478      -1.144140      -0.015572      -0.020000       0.018351       0.031293      -0.038291      -0.054274      -0.048536       0.000986      -0.060049      -0.097005       0.045211       0.051794             10.318860       9.703073       3.674485      -4.550785       9.279725      -3.448101      11.973781           0.019931
           24              O       2.440408       3.619431       6.117468      -0.521247      37.218744 0.51954513E+03  0.12381765E+05                                 8.875245                            7.044382       0.218420       2.122933                    0.997168      27.279776      71.369464       0.717551       0.358174      -1.139781       0.012406       0.041736      -0.013225       0.045505       0.000576       0.014833       0.002998       0.006839      -0.164202      -0.057334       0.023927       0.033407             10.196860      10.233638       5.044096       2.668969      11.938820       2.182799       8.418120           0.009381
           25              O       0.441387       3.985314       4.164064      -0.547189      38.541547 0.54715132E+03  0.13192916E+05                                 9.013187                            7.190235       0.458932       2.178193                    0.999287      27.948890      73.246443       0.716907       0.354332      -1.144298      -0.015247       0.019832      -0.017963       0.030797       0.038469       0.053990      -0.048163       0.000575      -0.059090      -0.096576       0.045089       0.051487             10.316526       9.700784      -3.673252       4.549580       9.277451      -3.447202      11.971342           0.019752
           26              O      -1.024099       5.301586       3.143004      -0.522196      37.230786 0.51977962E+03  0.12388576E+05                                 8.876495                            7.045525       0.215429       2.121765                    0.997085      27.286240      71.386605       0.717571       0.358128      -1.139833       0.011255      -0.040636       0.013196       0.044182       0.000220      -0.015026       0.003434       0.006932      -0.162582      -0.056924       0.023762       0.033162             10.198220      10.234774      -5.044365      -2.669745      11.939837       2.183610       8.420049           0.009460
           27              O      -0.441368      -0.107186       4.164064      -0.546560      38.541756 0.54711763E+03  0.13192370E+05                                 9.015040                            7.191497       0.456537       2.177876                    0.999270      27.943535      73.241670       0.716597       0.354478      -1.144140       0.015572       0.020000      -0.018351       0.031293      -0.038291      -0.054274      -0.048536       0.000986      -0.060049      -0.097005       0.045211       0.051794             10.318857       9.703067       3.674483      -4.550782       9.279725      -3.448100      11.973777           0.019931
           28              O       1.024113       1.209086       3.143004      -0.521247      37.218729 0.51954494E+03  0.12381759E+05                                 8.875243                            7.044381       0.218420       2.122933                    0.997168      27.279771      71.369446       0.717552       0.358174      -1.139781      -0.012406      -0.041736       0.013225       0.045505       0.000575       0.014833       0.002998       0.006839      -0.164202      -0.057334       0.023927       0.033407             10.196857      10.233633       5.044094       2.668966      11.938820       2.182799       8.418117           0.009381
           29              O       3.023134       0.843203       5.096408      -0.547189      38.541540 0.54715135E+03  0.13192917E+05                                 9.013185                            7.190235       0.458934       2.178194                    0.999287      27.948892      73.246443       0.716907       0.354332      -1.144298       0.015247      -0.019832       0.017963       0.030797       0.038469       0.053990      -0.048163       0.000575      -0.059090      -0.096576       0.045089       0.051487             10.316523       9.700781      -3.673248       4.549578       9.277448      -3.447200      11.971341           0.019752
           30              O       4.488620      -0.473069       6.117468      -0.522196      37.230784 0.51977964E+03  0.12388576E+05                                 8.876494                            7.045525       0.215429       2.121765                    0.997085      27.286241      71.386604       0.717572       0.358128      -1.139833      -0.011255       0.040635      -0.013196       0.044182       0.000220      -0.015026       0.003434       0.006932      -0.162582      -0.056924       0.023762       0.033162             10.198219      10.234774      -5.044365      -2.669745      11.939837       2.183609       8.420046           0.009460

******************************************************
Auxiliary information for the entire system
The total spin magnetic moment of the unit cell is   2.535188
The total net atomic charge of the unit cell is   0.000002
Accuracy of reproducing the electrostatic potential in the unit cell:
  The inner radius (bohr) =    5.0000
  The outer radius (bohr) =   12.0000
  Valid grid points have density less than (e/(bohr^3)) =    0.0001
  The number of valid grid points were=        12568
  The rms potential error without charges in kcal/mol is=      3.51335
  The rms potential error with partial charges in kcal/mol is=      0.97387
  The RRMSE value at monopole order=      0.27719
  The rms potential error with partial charges and cloud penetration in kcal/mol is=      0.95393
  The RRMSE value at monopole order with cloud penetration is=      0.27152
  The rms potential error with partial charges and atomic dipoles in kcal/mol is=      0.78363
  The RRMSE value at dipole order=      0.22304
  The rms potential error with partial charges, atomic dipoles and cloud penetration in kcal/mol is=      0.74992
  The RRMSE value at dipole order with cloud penetration=      0.21345

******************************************************
The electron densities and ab initio electrostatic potential were computed in VASP using the PBE functional and
projector augmented wave method. See the main text of the journal article for a description of computational details.
The atomic charges, dipoles, and quadrupoles were computed with the DDEC6 method as described in
(a) T. A. Manz and N. Gabaldon Limas, RSC Adv. 6 (2016) 47771-47801 DOI: 10.1039/c6ra04656h
(b) N. Gabaldon Limas and T. A. Manz, RSC Adv. 8 (2018) 2678-2707 DOI: 10.1039/c7ra11829e.
For each atom in the material, the electron cloud parameters were fit to the spherically averaged atom-in-material
electron density using radial positions for which this density was between 10^-4 and 10^-2 electrons per cubic bohr.
The polarizabilities, dispersion coefficients, and quantum Drude oscillator (QDO) parameters were fit using the MCLF method.
The magnetic structure of the system was optimized in VASP from the default ferromagnetic initial guess using spin polarization.
The atomic spin moments (ASMs) were computed on this optimized magnetic structure using the DDEC6 partition as inputs
to the method of T. A. Manz and D. S. Sholl, J. Chem. Theory Comput. 7 (2011) 4146-4164 DOI: 10.1021/ct200539n.
The RMSE and RRMSE were computed using a uniform grid with Ewald summation.
