# Supplementary material for: A collection of forcefield precursors for metal–organic frameworks
Source: RSC Adv. 2019 Nov 13;9(63):36492–507. doi: 10.1039/c9ra07327b (PMC9075174; doi:10.1039/c9ra07327b)
Supplement: RA-009-C9RA07327B-s4765 [file RA-009-C9RA07327B-s4765.xyz]

   30
jmolscript: load "" {1 1 1} spacegroup "x,y,z" unitcell [{      7.036800     0.000000     0.000000 }, {      0.000000     8.216000     0.000000 }, {     -3.518441    -3.390694     9.282110 }]
Co    -1.759221    -1.695347     4.641055     1.024610
Co     1.759180     2.412653     4.641055     1.023423
H     -2.441803    -2.628126     7.486950     0.131739
H      2.554320     3.999921     8.595234     0.110927
H      1.076622     3.345432     1.795160     0.130828
H      6.072755     4.933385     0.686876     0.110237
H      5.960162     7.453432     1.795160     0.131739
H      0.964039     0.825385     0.686876     0.110927
H      2.441737     1.479874     7.486950     0.130828
H     -2.554396    -0.108079     8.595234     0.110236
C      3.402266     4.484875     6.166477     0.673031
C      3.864577     4.985824     7.488249    -0.254076
C      3.306554     4.593760     8.630135    -0.021555
C     -0.116121     4.448431     3.115633     0.676600
C      0.346203     3.947482     1.793861    -0.252619
C     -0.211811     4.339546     0.651975    -0.021629
C      0.116093     0.340431     3.115633     0.673031
C     -0.346218    -0.160518     1.793861    -0.254076
C      0.211805     0.231546     0.651975    -0.021556
C      3.634480     0.376875     6.166477     0.676601
C      3.172156     0.877824     7.488249    -0.252620
C     -3.306630     0.485760     8.630135    -0.021629
O      3.976966     4.924277     5.125767    -0.591581
O      2.471367     3.642336     6.146428    -0.560328
O      0.458570     4.009029     4.156343    -0.593613
O     -1.047019     5.290970     3.135682    -0.561976
O     -0.458607    -0.098971     4.156343    -0.591581
O      1.046992     1.182970     3.135682    -0.560328
O      3.059789     0.816277     5.125767    -0.593613
O      4.565378    -0.465664     6.146428    -0.561976

The following XYZ coordinates are in angstroms. Other properties are in atomic units.
The sperically averaged electron density of each atom fit to a function of the form exp(a - br)
eigen_1, eigen_2 and eigen_3 are the three eigenvalues of traceless quadrupole moment tensor
  atom number  atomic symbol              X              Y              Z     net charge C6 coefficient C8 coefficient C10 coefficient fluctuating dipole atomic polarizability isotropic forcefield polarizability              a              b squared Pearson coefficient          <r^3>          <r^4>         wp_QDO          m_QDO          q_QDO       dipole_x       dipole_y       dipole_z         dipole            Qxy            Qxz            Qyz     Q(x^2-y^2)  Q(3z^2 - R^2)        eigen_1        eigen_2        eigen_3 static polarizability      alpha(xx)      alpha(xy)      alpha(xz)      alpha(yy)      alpha(yz)      alpha(zz) atomic spin moment
            1             Co      -1.759221      -1.695347       4.641055       1.024610     114.913056 0.20305637E+04  0.64958854E+05                                17.980072                           13.782667       0.706113       2.097248                    0.998378      44.290925     115.383678       0.545762       0.350817      -1.200081       0.000000      -0.000000      -0.000000       0.000000       0.100857       0.064135       0.105106      -0.075087      -0.010731      -0.107392      -0.080848       0.188239             22.070287      22.092649       1.114657     -10.968870      24.666065       1.309207      19.452147           2.824040
            2             Co       1.759180       2.412653       4.641055       1.023423     115.054827 0.20336000E+04  0.65083726E+05                                17.998357                           13.796504       0.703292       2.096164                    0.998340      44.305508     115.466170       0.545250       0.350997      -1.199863      -0.000000       0.000000      -0.000000       0.000000      -0.100727      -0.064230       0.105477      -0.077161      -0.011339      -0.107373      -0.081404       0.188777             22.092565      22.116362      -1.119232      10.981114      24.689624       1.308868      19.471709           2.822939
            3              H      -2.441803      -2.628126       7.486950       0.131739       1.261578 0.99202859E+01  0.10241502E+03                                 1.897396                            1.815799      -1.425197       2.205286                    0.993400       3.683963      10.456832       0.476019       1.246358      -0.716109       0.026220       0.020653       0.006151       0.033940       0.009620       0.006442       0.005326       0.015410      -0.000961      -0.012585      -0.003860       0.016445              1.925284       1.945682       0.451212      -0.098693       2.067359      -0.083380       1.762812          -0.000409
            4              H       2.554320       3.999921       8.595234       0.110927       1.195333 0.93822074E+01  0.94931151E+02                                 1.798859                            1.741956      -1.000590       2.402173                    0.997241       3.495283       9.625916       0.499116       1.212832      -0.725472      -0.032866      -0.022731      -0.001787       0.040001       0.011813      -0.004109      -0.001711       0.011139      -0.007982      -0.011798      -0.003656       0.015454              1.806286       1.824899       0.396372       0.026549       1.886064       0.036671       1.707894           0.000137
            5              H       1.076622       3.345432       1.795160       0.130828       1.274133 0.10045194E+02  0.10405910E+03                                 1.912403                            1.829080      -1.459458       2.190260                    0.993293       3.701289      10.533754       0.473419       1.248931      -0.715536       0.026455      -0.020821      -0.006313       0.034252      -0.009403      -0.006545       0.005484       0.015465      -0.001239      -0.012470      -0.003993       0.016463              1.940878       1.961788      -0.457829       0.100145       2.085003      -0.084733       1.775845          -0.000405
            6              H       6.072755       4.933385       0.686876       0.110237       1.193338 0.93612759E+01  0.94650633E+02                                 1.795596                            1.739033      -0.990572       2.406474                    0.997311       3.492606       9.609794       0.500041       1.211467      -0.725798      -0.033272       0.023208       0.001781       0.040606      -0.011658       0.004133      -0.001699       0.010863      -0.007475      -0.011688      -0.003513       0.015202              1.802943       1.821491      -0.394967      -0.026373       1.882293       0.036410       1.705046           0.000136
            7              H       5.960162       7.453432       1.795160       0.131739       1.261578 0.99202872E+01  0.10241504E+03                                 1.897397                            1.815800      -1.425198       2.205286                    0.993400       3.683963      10.456834       0.476018       1.246358      -0.716109      -0.026220      -0.020653      -0.006151       0.033940       0.009620       0.006442       0.005326       0.015410      -0.000961      -0.012585      -0.003860       0.016445              1.925285       1.945682       0.451212      -0.098693       2.067360      -0.083380       1.762812          -0.000409
            8              H       0.964039       0.825385       0.686876       0.110927       1.195333 0.93822017E+01  0.94931083E+02                                 1.798858                            1.741956      -1.000589       2.402174                    0.997241       3.495282       9.625914       0.499116       1.212833      -0.725472       0.032866       0.022731       0.001787       0.040001       0.011813      -0.004109      -0.001711       0.011139      -0.007982      -0.011798      -0.003656       0.015454              1.806285       1.824899       0.396372       0.026549       1.886064       0.036671       1.707894           0.000137
            9              H       2.441737       1.479874       7.486950       0.130828       1.274132 0.10045191E+02  0.10405906E+03                                 1.912403                            1.829080      -1.459459       2.190260                    0.993293       3.701289      10.533753       0.473419       1.248930      -0.715536      -0.026455       0.020821       0.006313       0.034252      -0.009403      -0.006545       0.005484       0.015465      -0.001239      -0.012470      -0.003993       0.016463              1.940878       1.961787      -0.457829       0.100145       2.085002      -0.084733       1.775844          -0.000405
           10              H      -2.554396      -0.108079       8.595234       0.110236       1.193339 0.93612818E+01  0.94650712E+02                                 1.795597                            1.739034      -0.990572       2.406474                    0.997310       3.492607       9.609799       0.500041       1.211468      -0.725798       0.033272      -0.023208      -0.001781       0.040606      -0.011658       0.004133      -0.001699       0.010863      -0.007475      -0.011688      -0.003513       0.015202              1.802944       1.821492      -0.394967      -0.026373       1.882295       0.036410       1.705047           0.000136
           11              C       3.402266       4.484875       6.166477       0.673031      22.486334 0.23649963E+03  0.48459756E+04                                 7.466209                            5.543669      -0.154770       2.021751                    0.999296      21.633001      60.924207       0.613423       0.487299      -1.008222      -0.026032      -0.019290      -0.049590       0.059236      -0.088271       0.001879      -0.009642       0.005178      -0.155569      -0.064867      -0.049761       0.114629              8.682314       7.243150       3.300067      -0.212035       7.708053       0.336424      11.095740           0.000985
           12              C       3.864577       4.985824       7.488249      -0.254076      38.969286 0.48942678E+03  0.11849563E+05                                 9.976238                            7.361902       0.051207       1.976629                    0.999341      30.995928      90.359962       0.609211       0.415263      -1.065184       0.006342       0.014754       0.008060       0.017968      -0.030110       0.015640       0.002306       0.004231      -0.142854      -0.051889      -0.003077       0.054966             11.879553       7.181974       2.218185      -1.046057       8.116918       0.083694      20.339768           0.003465
           13              C       3.306554       4.593760       8.630135      -0.021555      33.952005 0.38857941E+03  0.88819506E+04                                 9.159108                            6.580426       0.110989       2.026635                    0.999758      27.712905      78.537289       0.641236       0.417888      -1.063346       0.013220       0.013831       0.023837       0.030565      -0.007001       0.006556      -0.001168       0.008288      -0.055521      -0.019804       0.001341       0.018462             11.124217       6.187663       1.538065      -0.609010       6.807527       0.419314      20.377462           0.000564
           14              C      -0.116121       4.448431       3.115633       0.676600      22.480817 0.23643146E+03  0.48447609E+04                                 7.469246                            5.545904      -0.169460       2.017110                    0.999322      21.627847      60.932656       0.612729       0.487832      -1.007836      -0.025790       0.019861       0.051033       0.060530       0.086841      -0.002021      -0.009358       0.005133      -0.155517      -0.063460      -0.049724       0.113184              8.685947       7.246927      -3.302461       0.209512       7.711625       0.338956      11.099290           0.000960
           15              C       0.346203       3.947482       1.793861      -0.252619      38.796860 0.48682670E+03  0.11768996E+05                                 9.935680                            7.332406       0.017115       1.969359                    0.999576      30.935822      90.069061       0.611774       0.414143      -1.066079       0.007141      -0.015678      -0.008850       0.019368       0.029430      -0.015438       0.001833       0.004582      -0.144650      -0.052171      -0.002468       0.054639             11.828931       7.162728      -2.217920       1.042116       8.090096       0.081228      20.233969           0.003483
           16              C      -0.211811       4.339546       0.651975      -0.021629      34.012869 0.38941041E+03  0.89062882E+04                                 9.173668                            6.590678       0.106833       2.025032                    0.999751      27.738389      78.650057       0.640225       0.418296      -1.063016       0.012114      -0.013248      -0.024391       0.030285       0.007169      -0.007617      -0.000572       0.008602      -0.054985      -0.020104       0.001274       0.018830             11.142051       6.195689      -1.539013       0.616698       6.815875       0.413008      20.414587           0.000551
           17              C       0.116093       0.340431       3.115633       0.673031      22.486327 0.23649955E+03  0.48459734E+04                                 7.466207                            5.543668      -0.154769       2.021752                    0.999296      21.632996      60.924186       0.613423       0.487299      -1.008222       0.026032       0.019290       0.049590       0.059236      -0.088271       0.001879      -0.009642       0.005178      -0.155569      -0.064867      -0.049761       0.114629              8.682312       7.243148       3.300065      -0.212035       7.708051       0.336424      11.095737           0.000985
           18              C      -0.346218      -0.160518       1.793861      -0.254076      38.969283 0.48942675E+03  0.11849562E+05                                 9.976237                            7.361901       0.051206       1.976629                    0.999341      30.995928      90.359963       0.609211       0.415263      -1.065184      -0.006342      -0.014753      -0.008060       0.017968      -0.030110       0.015640       0.002306       0.004231      -0.142854      -0.051889      -0.003077       0.054966             11.879552       7.181974       2.218185      -1.046057       8.116918       0.083694      20.339765           0.003465
           19              C       0.211805       0.231546       0.651975      -0.021556      33.952033 0.38857978E+03  0.88819616E+04                                 9.159114                            6.580430       0.110988       2.026635                    0.999758      27.712918      78.537345       0.641236       0.417888      -1.063346      -0.013220      -0.013831      -0.023837       0.030565      -0.007001       0.006556      -0.001168       0.008288      -0.055521      -0.019804       0.001341       0.018462             11.124225       6.187666       1.538065      -0.609010       6.807531       0.419314      20.377478           0.000564
           20              C       3.634480       0.376875       6.166477       0.676601      22.480810 0.23643138E+03  0.48447588E+04                                 7.469244                            5.545903      -0.169460       2.017111                    0.999322      21.627842      60.932637       0.612729       0.487832      -1.007836       0.025790      -0.019861      -0.051033       0.060530       0.086841      -0.002021      -0.009358       0.005133      -0.155517      -0.063460      -0.049724       0.113184              8.685946       7.246925      -3.302460       0.209512       7.711624       0.338956      11.099288           0.000960
           21              C       3.172156       0.877824       7.488249      -0.252620      38.796873 0.48682689E+03  0.11769002E+05                                 9.935683                            7.332408       0.017114       1.969359                    0.999576      30.935828      90.069086       0.611774       0.414143      -1.066079      -0.007141       0.015678       0.008850       0.019368       0.029430      -0.015438       0.001833       0.004582      -0.144650      -0.052171      -0.002468       0.054639             11.828934       7.162730      -2.217920       1.042117       8.090098       0.081227      20.233975           0.003483
           22              C      -3.306630       0.485760       8.630135      -0.021629      34.012874 0.38941047E+03  0.89062901E+04                                 9.173669                            6.590679       0.106832       2.025032                    0.999751      27.738392      78.650075       0.640225       0.418296      -1.063016      -0.012114       0.013248       0.024391       0.030285       0.007169      -0.007617      -0.000572       0.008601      -0.054986      -0.020105       0.001274       0.018830             11.142052       6.195690      -1.539013       0.616699       6.815876       0.413008      20.414590           0.000551
           23              O       3.976966       4.924277       5.125767      -0.591581      41.063540 0.58963763E+03  0.14503033E+05                                 9.440067                            7.495439       0.317151       2.121852                    0.998878      28.805837      76.546264       0.696935       0.357306      -1.140541      -0.020991      -0.031320       0.013882       0.040178      -0.055172      -0.064199      -0.053696       0.010014      -0.053033      -0.116597       0.047716       0.068881             10.846903      10.322584       3.879745      -4.917947       9.652078      -3.567757      12.566046           0.042549
           24              O       2.471367       3.642336       6.146428      -0.560328      38.171137 0.53736725E+03  0.12925913E+05                                 9.047558                            7.179363       0.161509       2.100125                    0.996289      27.778990      73.216345       0.707920       0.359693      -1.137609       0.011571       0.045449       0.001501       0.046923      -0.008274       0.021414      -0.006212       0.010513      -0.197709      -0.070343       0.023358       0.046985             10.401184      10.643845       5.181966       2.720298      12.040954       2.201719       8.518754           0.041015
           25              O       0.458570       4.009029       4.156343      -0.593613      41.083067 0.59009535E+03  0.14516851E+05                                 9.441114                            7.497202       0.311150       2.120093                    0.998837      28.819021      76.583633       0.697025       0.357197      -1.140648      -0.019933       0.030405      -0.011713       0.038197       0.055261       0.063345      -0.053210       0.010055      -0.058005      -0.115924       0.046803       0.069121             10.847202      10.323944      -3.880471       4.917405       9.653693      -3.567544      12.563969           0.042404
           26              O      -1.047019       5.290970       3.135682      -0.561976      38.203865 0.53791250E+03  0.12942341E+05                                 9.052347                            7.182572       0.166630       2.101447                    0.996348      27.794961      73.268406       0.707824       0.359650      -1.137641       0.010248      -0.044878      -0.002392       0.046095       0.009089      -0.022049      -0.006235       0.009015      -0.197147      -0.070422       0.023066       0.047356             10.407079      10.651724      -5.185957      -2.721758      12.046939       2.203097       8.522574           0.041025
           27              O      -0.458607      -0.098971       4.156343      -0.591581      41.063532 0.58963754E+03  0.14503030E+05                                 9.440065                            7.495438       0.317152       2.121852                    0.998878      28.805836      76.546255       0.696935       0.357306      -1.140541       0.020991       0.031320      -0.013882       0.040178      -0.055172      -0.064199      -0.053696       0.010014      -0.053033      -0.116597       0.047716       0.068881             10.846901      10.322583       3.879743      -4.917946       9.652074      -3.567755      12.566045           0.042550
           28              O       1.046992       1.182970       3.135682      -0.560328      38.171134 0.53736722E+03  0.12925912E+05                                 9.047557                            7.179362       0.161510       2.100125                    0.996289      27.778990      73.216341       0.707920       0.359693      -1.137609      -0.011571      -0.045449      -0.001501       0.046923      -0.008274       0.021414      -0.006212       0.010513      -0.197709      -0.070343       0.023358       0.046985             10.401183      10.643845       5.181966       2.720298      12.040952       2.201718       8.518753           0.041015
           29              O       3.059789       0.816277       5.125767      -0.593613      41.083056 0.59009512E+03  0.14516844E+05                                 9.441112                            7.497200       0.311151       2.120093                    0.998837      28.819017      76.583618       0.697025       0.357197      -1.140648       0.019933      -0.030405       0.011713       0.038197       0.055261       0.063345      -0.053210       0.010055      -0.058004      -0.115924       0.046803       0.069121             10.847200      10.323941      -3.880471       4.917403       9.653694      -3.567545      12.563967           0.042404
           30              O       4.565378      -0.465664       6.146428      -0.561976      38.203862 0.53791247E+03  0.12942340E+05                                 9.052346                            7.182572       0.166631       2.101447                    0.996348      27.794961      73.268404       0.707824       0.359650      -1.137641      -0.010248       0.044878       0.002392       0.046095       0.009089      -0.022049      -0.006235       0.009015      -0.197147      -0.070422       0.023066       0.047356             10.407078      10.651721      -5.185956      -2.721757      12.046939       2.203098       8.522574           0.041025

******************************************************
Auxiliary information for the entire system
The total spin magnetic moment of the unit cell is   5.999897
The total net atomic charge of the unit cell is   0.000001
Accuracy of reproducing the electrostatic potential in the unit cell:
  The inner radius (bohr) =    5.0000
  The outer radius (bohr) =   12.0000
  Valid grid points have density less than (e/(bohr^3)) =    0.0001
  The number of valid grid points were=        14470
  The rms potential error without charges in kcal/mol is=      3.26939
  The rms potential error with partial charges in kcal/mol is=      0.90702
  The RRMSE value at monopole order=      0.27743
  The rms potential error with partial charges and cloud penetration in kcal/mol is=      0.88197
  The RRMSE value at monopole order with cloud penetration is=      0.26977
  The rms potential error with partial charges and atomic dipoles in kcal/mol is=      0.86715
  The RRMSE value at dipole order=      0.26523
  The rms potential error with partial charges, atomic dipoles and cloud penetration in kcal/mol is=      0.82916
  The RRMSE value at dipole order with cloud penetration=      0.25361

******************************************************
The electron densities and ab initio electrostatic potential were computed in VASP using the PBE functional and
projector augmented wave method. See the main text of the journal article for a description of computational details.
The atomic charges, dipoles, and quadrupoles were computed with the DDEC6 method as described in
(a) T. A. Manz and N. Gabaldon Limas, RSC Adv. 6 (2016) 47771-47801 DOI: 10.1039/c6ra04656h
(b) N. Gabaldon Limas and T. A. Manz, RSC Adv. 8 (2018) 2678-2707 DOI: 10.1039/c7ra11829e.
For each atom in the material, the electron cloud parameters were fit to the spherically averaged atom-in-material
electron density using radial positions for which this density was between 10^-4 and 10^-2 electrons per cubic bohr.
The polarizabilities, dispersion coefficients, and quantum Drude oscillator (QDO) parameters were fit using the MCLF method.
The magnetic structure of the system was optimized in VASP from the default ferromagnetic initial guess using spin polarization.
The atomic spin moments (ASMs) were computed on this optimized magnetic structure using the DDEC6 partition as inputs
to the method of T. A. Manz and D. S. Sholl, J. Chem. Theory Comput. 7 (2011) 4146-4164 DOI: 10.1021/ct200539n.
The RMSE and RRMSE were computed using a uniform grid with Ewald summation.
