# Supplementary material for: A collection of forcefield precursors for metal–organic frameworks
Source: RSC Adv. 2019 Nov 13;9(63):36492–507. doi: 10.1039/c9ra07327b (PMC9075174; doi:10.1039/c9ra07327b)
Supplement: RA-009-C9RA07327B-s4766 [file RA-009-C9RA07327B-s4766.xyz]

  248
jmolscript: load "" {1 1 1} spacegroup "x,y,z" unitcell [{     17.468200     0.000000     0.000000 }, {     -7.598586    15.728938     0.000000 }, {     -7.598586    -6.192989    14.458437 }]
Cd     6.334644    -0.235206     2.362798     0.836295
Cd     7.585657     9.940777     5.867523     0.836282
Cd    -5.314629    -0.404828     8.590914     0.836282
Cd    -4.063616     9.771155    12.095639     0.836295
Cd    -0.831964     1.280981     3.010391     0.836300
Cd     0.419049     0.496000    13.744335     0.836299
Cd     1.851979     9.039949     0.714102     0.836299
Cd     3.102992     8.254968    11.448046     0.836300
H      8.607450    -1.476984     4.700438     0.123833
H      0.694438    13.513181     0.942690     0.088421
H      3.193765    12.620099     5.326488     0.115591
H      4.297828    11.611643     3.031934     0.129056
H      6.055555     2.706686     4.113425     0.129753
H      8.751205     1.900861     1.455965     0.092946
H      6.508364     5.351327     4.479224     0.120428
H      8.795244     6.246654     3.284957     0.138326
H      2.555404    12.279695     1.769713     0.304775
H      8.964019     4.183121     2.054544     0.308446
H     -8.330084     9.151003     8.890493     0.123838
H      5.583653    10.445295     8.215284     0.088425
H     -8.418679     8.945726    11.679525     0.115594
H    -10.724861    10.077136    12.629445     0.129059
H     -6.863846    10.813368     4.480670     0.129755
H     -1.554283    -2.593604     6.565576     0.092948
H     -5.058488    12.609310     3.559667     0.120427
H      2.337680    -0.662313     4.733692     0.138324
H    -11.631441    10.220712    10.572009     0.304775
H      0.214722    -1.287824     5.683612     0.308445
H     10.601112     0.384946     5.567944     0.123838
H     -3.312625    -0.909346     6.243153     0.088425
H     10.689707     0.590223     2.778912     0.115594
H     12.995889    -0.541187     1.828992     0.129059
H      9.134874    -1.277419     9.977767     0.129755
H      3.825311    12.129553     7.892861     0.092948
H      7.329516    -3.073361    10.898770     0.120427
H     -0.066652    10.198262     9.724745     0.138324
H     13.902469    -0.684763     3.886428     0.304775
H      2.056306    10.823773     8.774825     0.308445
H     -6.336422    11.012933     9.757999     0.123833
H      1.576590    -3.977232    13.515747     0.088421
H     -0.922737    -3.084150     9.131949     0.115591
H     -2.026800    -2.075694    11.426503     0.129056
H     -3.784527     6.829263    10.345012     0.129753
H     -6.480177     7.635088    13.002472     0.092946
H     -4.237336     4.184622     9.979213     0.120428
H     -6.524216     3.289295    11.173480     0.138326
H     -0.284376    -2.743746    12.688724     0.304775
H     -6.692991     5.352828    12.403893     0.308446
H      1.274835     4.022892     2.546131     0.123838
H      1.803274     0.330673     1.622237     0.088425
H      3.694633     5.093494     1.636695     0.115591
H      5.082941     3.202986     0.222660     0.129056
H     -3.602341     3.295118     2.754332     0.129754
H      8.165458    -4.523002    14.257465     0.092947
H     11.681508     4.244856     1.466086     0.120426
H      4.271521    -2.081823    13.203445     0.138327
H      3.723458     1.539399     0.900761     0.304776
H      6.203009    -3.506438    13.404417     0.308445
H      1.805501     3.689916    13.965404     0.123838
H      6.692490     8.223750     1.665612     0.088425
H      9.550389    12.380085     0.760514     0.115593
H      7.528451    12.629444     2.590952     0.129059
H      0.946458     0.440837    10.350795     0.129754
H     -2.140029     1.943496    12.137858     0.092946
H      0.114655     0.541875     7.775747     0.120429
H     -2.186042     1.970174     7.422962     0.138330
H      7.004813    10.441379     2.473839     0.304774
H     -2.546288     1.983580     9.804266     0.308446
H      0.465527     5.846033     0.493033     0.123838
H     -4.421462     1.312199    12.792825     0.088425
H     -7.279361    -2.844136    13.697923     0.115593
H     -5.257423    -3.093495    11.867485     0.129059
H      1.324570     9.095112     4.107642     0.129754
H      4.411057     7.592453     2.320579     0.092946
H      2.156373     8.994074     6.682690     0.120429
H      4.457070     7.565775     7.035475     0.138329
H     -4.733785    -0.905430    11.984598     0.304774
H      4.817316     7.552369     4.654171     0.308446
H      0.996193     5.513057    11.912306     0.123838
H      0.467754     9.205276    12.836200     0.088425
H     -1.423605     4.442455    12.821742     0.115591
H     -2.811913     6.332963    14.235777     0.129056
H    -11.594831     6.240831    11.704105     0.129754
H     -5.894430    14.058951     0.200972     0.092947
H     -9.410480     5.291093    12.992351     0.120426
H     -2.000493    11.617772     1.254992     0.138327
H     -1.452430     7.996550    13.557676     0.304776
H     -3.931981    13.042387     1.054020     0.308445
C      2.148334    13.015215     3.574126     0.174995
C      1.164794    13.882278     3.863294    -0.120942
C      0.986452    13.496555     1.826101     0.200014
C      3.234231    12.465367     4.409823    -0.111088
C      4.259336    11.773904     3.945707    -0.248856
C      5.337023    11.246746     4.787188     0.639628
C      7.410319     3.952334     3.316765     0.176001
C      6.759030     2.811124     3.513400    -0.096892
C      8.223262     2.354898     2.070448     0.176736
C      7.262069     5.242296     3.944262    -0.117161
C      8.060606     6.291109     3.853173    -0.239950
C      7.825654     7.541211     4.632483     0.618176
C     -9.789330     9.544911    10.236573     0.174991
C     -9.204522     9.427865     9.033631    -0.120937
C    -11.124460    10.134962     8.653375     0.200013
C     -9.256610     9.342172    11.598558    -0.111083
C     -9.884957     9.688220    12.707520    -0.248856
C     -9.336131     9.492913    14.052155     0.639624
C     -6.667107    12.785655     4.785743     0.176008
C     -7.212015    11.577694     4.881168    -0.096909
C     -8.465038    12.826496     6.023385     0.176726
C     -5.462808    13.226918     4.126438    -0.117159
C      2.736752    -1.329239     4.223309    -0.239955
C      4.033674    -1.040361     3.545209     0.618191
C     12.060358    -0.008962     4.221864     0.174991
C     11.475550     0.108084     5.424806    -0.120937
C     13.395488    -0.599013     5.805062     0.200013
C     11.527638     0.193777     2.859879    -0.111083
C     12.155985    -0.152271     1.750917    -0.248855
C     11.607159     0.043036     0.406282     0.639624
C      8.938135    -3.249706     9.672694     0.176008
C      9.483043    -2.041745     9.577269    -0.096909
C     10.736066    -3.290547     8.435052     0.176726
C      7.733836    -3.690969    10.331999    -0.117159
C     -0.465724    10.865188    10.235128    -0.239955
C     -1.762646    10.576310    10.913228     0.618191
C      0.122694    -3.479266    10.884311     0.174995
C      1.106234    -4.346329    10.595143    -0.120942
C      1.284576    -3.960606    12.632336     0.200014
C     -0.963203    -2.929418    10.048614    -0.111088
C     -1.988308    -2.237955    10.512730    -0.248856
C     -3.065995    -1.710797     9.671249     0.639628
C     -5.139291     5.583615    11.141672     0.176001
C     -4.488002     6.724825    10.945037    -0.096893
C     -5.952234     7.181051    12.387989     0.176736
C     -4.991041     4.293653    10.514175    -0.117161
C     -5.789578     3.244840    10.605264    -0.239950
C     -5.554626     1.994738     9.825954     0.618176
C      2.884099     3.179716     1.654045     0.175000
C      1.675532     3.245336     2.235274    -0.120947
C      1.945270     1.243406     1.735012     0.200014
C      3.851560     4.238718     1.304151    -0.111093
C      4.920092     4.057094     0.549421    -0.248855
C      5.863552     5.122388     0.199526     0.639624
C     13.333553     3.256457     0.821239     0.176007
C     14.077827     3.010850     1.894055    -0.096899
C     15.125562     2.125428     0.296398     0.176736
C     12.107541     4.001642     0.675209    -0.117158
C      3.911929    -1.812341    14.017455    -0.239947
C      2.684093    -0.965170    14.018901     0.618191
C      8.414635    10.670375     1.087274     0.174996
C      8.774416     9.751886     0.176393    -0.120945
C      7.302558     8.842776     1.333068     0.200017
C      8.828920    12.076487     1.263667    -0.111092
C      8.243999    12.932373     2.082015    -0.248851
C      8.658598    14.329519     2.235274     0.639629
C     -0.743873     1.128815     9.519435     0.176002
C      0.106782     0.816457    10.491042    -0.096892
C     -1.562738     1.636062    11.478553     0.176726
C     -0.617336     1.025300     8.086604    -0.117163
C     -1.411926     1.528274     7.158372    -0.239950
C     -1.107886     1.414221     5.702408     0.618195
C     -6.143607    -1.134426    13.371163     0.174996
C     -6.503388    -0.215937    14.282044    -0.120945
C     -5.031530     0.693173    13.125369     0.200017
C     -6.557892    -2.540538    13.194770    -0.111092
C     -5.972971    -3.396424    12.376422    -0.248851
C     -6.387570    -4.793570    12.223163     0.639629
C      3.014901     8.407134     4.939002     0.176002
C      2.164246     8.719492     3.967395    -0.096892
C      3.833766     7.899887     2.979884     0.176726
C      2.888364     8.510649     6.371833    -0.117163
C      3.682954     8.007675     7.300065    -0.239950
C      3.378914     8.121728     8.756029     0.618195
C     -0.613071     6.356233    12.804392     0.175000
C      0.595496     6.290613    12.223163    -0.120947
C      0.325758     8.292543    12.723425     0.200014
C     -1.580532     5.297231    13.154286    -0.111093
C     -2.649064     5.478855    13.909016    -0.248855
C     -3.592524     4.413561    14.258911     0.639624
C    -11.062525     6.279492    13.637198     0.176007
C    -11.806799     6.525099    12.564382    -0.096899
C    -12.854534     7.410521    14.162039     0.176736
C     -9.836513     5.534307    13.783228    -0.117158
C     -1.640901    11.348290     0.440982    -0.239947
C     -0.413065    10.501119     0.439536     0.618191
N      2.047549    12.782509     2.248287    -0.277498
N      0.436406    14.135453     2.747103    -0.258274
N      8.376415     3.646456     2.378413    -0.269848
N      7.246757     1.812351     2.731199    -0.284470
N    -11.026864    10.025494     9.992226    -0.277502
N    -10.084881     9.776399     8.062024    -0.258271
N      0.113427    -2.129640     5.544811    -0.269844
N     -8.341267    11.593546     5.637345    -0.284466
N     13.297892    -0.489545     4.466211    -0.277502
N     12.355909    -0.240450     6.396413    -0.258271
N      2.157601    11.665589     8.913626    -0.269844
N     10.612295    -2.057597     8.821092    -0.284466
N      0.223479    -3.246560    12.210150    -0.277498
N      1.834622    -4.599504    11.711334    -0.258274
N     -6.105387     5.889493    12.080024    -0.269848
N     -4.975729     7.723598    11.727238    -0.284470
N      3.049793     1.885384     1.308489    -0.277497
N      1.130719     2.004432     2.297446    -0.258282
N      6.430635    -3.508968    14.232885    -0.269853
N     -2.278886     2.293683     1.581753    -0.284473
N      7.443581    10.089333     1.823209    -0.277496
N      8.077631     8.606342     0.383149    -0.258273
N     -1.832352     1.675899    10.170065    -0.269848
N     -0.398711     1.113915    11.717117    -0.284471
N     -5.172553    -0.553384    12.635228    -0.277496
N     -5.806603     0.929607    14.075288    -0.258273
N      4.103380     7.860050     4.288372    -0.269848
N      2.669739     8.422034     2.741320    -0.284471
N     -0.778765     7.650565    13.149948    -0.277497
N      1.140309     7.531517    12.160991    -0.258282
N     -4.159607    13.044917     0.225552    -0.269853
N    -12.918286     7.242266    12.876684    -0.284473
O      8.767055     8.390771     4.661400    -0.571790
O      6.757095     7.696547     5.268654    -0.594216
O      6.300169    10.710348     4.181380    -0.588831
O      5.316368    11.303551     6.013264    -0.593605
O      4.643777     0.017082     3.889320    -0.571801
O     -3.092477    13.876967     2.715294    -0.594227
O      5.192010     0.444727     0.540746    -0.588817
O     -8.292984     8.882201    14.266140    -0.593608
O     -2.372749     9.518867    10.569117    -0.571801
O      5.363505    -4.341018    11.743143    -0.594227
O     -2.920982     9.091222    13.917691    -0.588817
O     10.564012     0.653748     0.192297    -0.593608
O     -6.496027     1.145178     9.797037    -0.571790
O     -4.486067     1.839402     9.189783    -0.594216
O     -4.029141    -1.174399    10.277057    -0.588831
O     -3.045340    -1.767602     8.445173    -0.593605
O      2.328627    -0.459330    12.911384    -0.571808
O      9.677992     5.460372     0.633280    -0.594230
O     -0.833080    -1.377882    13.836724    -0.588824
O      5.803419     6.251833     0.676655    -0.593611
O     -1.794651     2.127945     4.910085    -0.571794
O     -0.171580     0.679829     5.309138    -0.594233
O     15.526961    -0.682539     2.966871    -0.588814
O     -7.805934    14.791448     1.700312    -0.593608
O      4.065679     7.408004     9.548352    -0.571794
O      2.442608     8.856120     9.149299    -0.594233
O    -13.255933    10.218488    11.491566    -0.588814
O     10.076962    -5.255499    12.758125    -0.593608
O     -0.057599     9.995279     1.547053    -0.571808
O     -7.406964     4.075577    13.825157    -0.594230
O      3.104108    10.913831     0.621713    -0.588824
O     -3.532391     3.284116    13.781782    -0.593611

The following XYZ coordinates are in angstroms. Other properties are in atomic units.
The sperically averaged electron density of each atom fit to a function of the form exp(a - br)
eigen_1, eigen_2 and eigen_3 are the three eigenvalues of traceless quadrupole moment tensor
  atom number  atomic symbol              X              Y              Z     net charge C6 coefficient C8 coefficient C10 coefficient fluctuating dipole atomic polarizability isotropic forcefield polarizability              a              b squared Pearson coefficient          <r^3>          <r^4>         wp_QDO          m_QDO          q_QDO       dipole_x       dipole_y       dipole_z         dipole            Qxy            Qxz            Qyz     Q(x^2-y^2)  Q(3z^2 - R^2)        eigen_1        eigen_2        eigen_3 static polarizability      alpha(xx)      alpha(xy)      alpha(xz)      alpha(yy)      alpha(yz)      alpha(zz) atomic spin moment
            1             Cd       6.334644      -0.235206       2.362798       0.836295     172.365543 0.45266695E+04  0.17347692E+06                                23.217911                           20.596973       1.135437       2.050387                    0.998181      79.422743     212.278265       0.454762       0.351447      -1.223532      -0.091123      -0.006873      -0.024550       0.094623      -0.006586      -0.026314       0.014778       0.017793       0.291047      -0.059861      -0.043587       0.103448             27.239147      35.684645      -1.171941       2.619599      26.184083      -3.746835      19.848713          -0.000001
            2             Cd       7.585657       9.940777       5.867523       0.836282     172.359517 0.45264561E+04  0.17346656E+06                                23.217293                           20.596408       1.135422       2.050381                    0.998181      79.422732     212.276345       0.454771       0.351444      -1.223535      -0.035924      -0.041494      -0.077077       0.094621      -0.073902       0.003156       0.003659       0.065641      -0.135011      -0.059899      -0.043467       0.103367             27.238437      19.015355       2.978354       2.500432      27.537784       2.330083      35.162174          -0.000001
            3             Cd      -5.314629      -0.404828       8.590914       0.836282     172.359519 0.45264562E+04  0.17346656E+06                                23.217293                           20.596408       1.135422       2.050381                    0.998181      79.422734     212.276349       0.454771       0.351444      -1.223535       0.035924       0.041494       0.077077       0.094621      -0.073902       0.003156       0.003659       0.065641      -0.135011      -0.059899      -0.043467       0.103367             27.238437      19.015355       2.978354       2.500432      27.537783       2.330082      35.162173          -0.000001
            4             Cd      -4.063616       9.771155      12.095639       0.836295     172.365546 0.45266695E+04  0.17347692E+06                                23.217912                           20.596973       1.135437       2.050387                    0.998181      79.422743     212.278266       0.454762       0.351447      -1.223532       0.091123       0.006873       0.024550       0.094623      -0.006586      -0.026314       0.014778       0.017793       0.291047      -0.059861      -0.043587       0.103448             27.239148      35.684647      -1.171940       2.619599      26.184084      -3.746835      19.848713          -0.000001
            5             Cd      -0.831964       1.280981       3.010391       0.836300     172.344132 0.45259390E+04  0.17344053E+06                                23.214935                           20.594340       1.135419       2.050382                    0.998181      79.420971     212.262826       0.454827       0.351413      -1.223570      -0.033440      -0.056044       0.068486       0.094602      -0.018145      -0.019622       0.064944      -0.110072      -0.039182      -0.059585      -0.043870       0.103455             27.235755      28.896921       5.900428      -2.313477      22.407647      -5.250722      30.402696          -0.000001
            6             Cd       0.419049       0.496000      13.744335       0.836299     172.342468 0.45258753E+04  0.17343766E+06                                23.214945                           20.594331       1.135403       2.050379                    0.998181      79.421007     212.263385       0.454822       0.351418      -1.223565       0.021751      -0.090701       0.015990       0.094633       0.026701      -0.066294      -0.013415       0.097928      -0.068290      -0.059537      -0.043821       0.103358             27.235772      23.589363      -2.971414       4.371574      35.631137       2.163533      22.486816          -0.000001
            7             Cd       1.851979       9.039949       0.714102       0.836299     172.342465 0.45258751E+04  0.17343766E+06                                23.214944                           20.594331       1.135403       2.050379                    0.998181      79.421006     212.263381       0.454822       0.351418      -1.223565      -0.021751       0.090701      -0.015990       0.094633       0.026701      -0.066294      -0.013415       0.097928      -0.068289      -0.059537      -0.043821       0.103358             27.235771      23.589363      -2.971414       4.371574      35.631136       2.163532      22.486815          -0.000001
            8             Cd       3.102992       8.254968      11.448046       0.836300     172.344128 0.45259389E+04  0.17344053E+06                                23.214934                           20.594340       1.135419       2.050382                    0.998181      79.420971     212.262824       0.454827       0.351413      -1.223570       0.033440       0.056044      -0.068486       0.094602      -0.018145      -0.019622       0.064944      -0.110072      -0.039182      -0.059585      -0.043870       0.103455             27.235754      28.896920       5.900427      -2.313477      22.407647      -5.250722      30.402695          -0.000001
            9              H       8.607450      -1.476984       4.700438       0.123833       1.122310 0.80835201E+01  0.78519986E+02                                 1.709864                            1.612522      -0.791495       2.511368                    0.999772       3.186785       8.499518       0.522739       1.206263      -0.729052      -0.007417       0.016371       0.039180       0.043105      -0.015941       0.004851       0.006621       0.006655       0.045632      -0.025539       0.008660       0.016880              1.715513       1.493491      -0.096598      -0.103219       1.503233       0.300008       2.149816          -0.000000
           10              H       0.694438      13.513181       0.942690       0.088421       1.047207 0.70653237E+01  0.68133803E+02                                 1.779855                            1.607236      -1.129483       2.332073                    0.995798       3.789747      10.978349       0.463252       1.371066      -0.687680      -0.018398       0.004000      -0.049571       0.053027      -0.009585       0.002230       0.004798       0.003961       0.047409      -0.018458       0.001776       0.016682              1.890027       1.709645      -0.125338       0.538595       1.452132      -0.102597       2.508303          -0.000000
           11              H       3.193765      12.620099       5.326488       0.115591       1.026376 0.77493364E+01  0.76369841E+02                                 1.750320                            1.679638      -1.219749       2.302643                    0.994754       3.740220      10.903273       0.455250       1.365207      -0.689378       0.002795       0.003080       0.035322       0.035566      -0.004974      -0.003391       0.004627       0.009034       0.014047      -0.009706      -0.000028       0.009735              1.801245       1.488943      -0.068947       0.079776       1.466019       0.043252       2.448773          -0.000001
           12              H       4.297828      11.611643       3.031934       0.129056       0.894014 0.66614903E+01  0.63464475E+02                                 1.621405                            1.578487      -1.161784       2.337143                    0.996385       3.630668      10.542231       0.458358       1.402626      -0.682019      -0.002500      -0.004539      -0.029637       0.030086      -0.007141      -0.000799      -0.000353       0.008080       0.014376      -0.010633       0.004607       0.006027              1.648918       1.468395      -0.096222       0.061355       1.400334       0.103865       2.078025          -0.000001
           13              H       6.055555       2.706686       4.113425       0.129753       1.216372 0.89076221E+01  0.88722937E+02                                 1.820073                            1.705348      -0.844951       2.495740                    0.999458       3.224709       8.732448       0.502269       1.224322      -0.725756      -0.033808      -0.005360       0.028866       0.044777       0.000320      -0.018745       0.008398      -0.008131      -0.004049      -0.022512       0.003521       0.018991              1.831313       2.063717       0.199918      -0.465053       1.615635      -0.099482       1.814588           0.000000
           14              H       8.751205       1.900861       1.455965       0.092946       1.037037 0.69445652E+01  0.66538751E+02                                 1.753860                            1.582976      -1.021431       2.381607                    0.997616       3.717030      10.658279       0.472435       1.353115      -0.691427       0.025175      -0.028068      -0.035666       0.051900       0.008166      -0.011195       0.004882      -0.015942      -0.003456      -0.019131       0.007140       0.011991              1.856156       1.889272      -0.475846      -0.428467       1.824331       0.405573       1.854864          -0.000001
           15              H       6.508364       5.351327       4.479224       0.120428       1.119488 0.85762425E+01  0.84837423E+02                                 1.721607                            1.664995      -1.006233       2.404242                    0.998220       3.379014       9.196928       0.510805       1.212161      -0.725675      -0.028229       0.007668       0.020813       0.035901       0.005992      -0.008382      -0.001441       0.009654      -0.014614      -0.009534      -0.004242       0.013777              1.738025       1.809645      -0.144944      -0.325340       1.750215       0.227886       1.654216          -0.000001
           16              H       8.795244       6.246654       3.284957       0.138326       1.107403 0.85465722E+01  0.85630343E+02                                 1.804563                            1.739364      -1.109182       2.374835                    0.996318       3.494666      10.008610       0.460522       1.327456      -0.699770       0.024697      -0.003733      -0.022365       0.033527       0.002133      -0.008000       0.004946      -0.001652      -0.013262      -0.011899       0.004480       0.007420              1.817646       1.877703      -0.071653      -0.370970       1.773252       0.183767       1.801983          -0.000000
           17              H       2.555404      12.279695       1.769713       0.304775       0.525588 0.30712206E+01  0.24362895E+02                                 1.187831                            1.112000      -1.029800       2.481585                    0.999985       2.683297       7.355641       0.511397       1.509837      -0.662637       0.012941      -0.013728      -0.008942       0.020878      -0.003903       0.009008      -0.005405       0.008214       0.015066      -0.008767      -0.005801       0.014568              1.226351       1.215430      -0.271182      -0.156156       1.252157       0.236140       1.211467          -0.000000
           18              H       8.964019       4.183121       2.054544       0.308446       0.552024 0.33385266E+01  0.26929784E+02                                 1.210622                            1.147732      -1.068262       2.474157                    0.999984       2.625029       7.158692       0.513181       1.479646      -0.668759       0.016225       0.018227      -0.005754       0.025071      -0.002034      -0.005553       0.012471      -0.009113      -0.021872      -0.015312      -0.001020       0.016332              1.222294       1.267836       0.212222      -0.185579       1.282157      -0.125355       1.116888          -0.000000
           19              H      -8.330084       9.151003       8.890493       0.123838       1.122209 0.80826221E+01  0.78509206E+02                                 1.709764                            1.612434      -0.791525       2.511360                    0.999772       3.186729       8.499301       0.522751       1.206265      -0.729050       0.040403      -0.013635      -0.006314       0.043107      -0.013288       0.000568      -0.002843       0.032464       0.026282      -0.025538       0.008662       0.016876              1.715412       2.181079      -0.277134      -0.092146       1.458973       0.054284       1.506184          -0.000000
           20              H       5.583653      10.445295       8.215284       0.088425       1.047192 0.70652019E+01  0.68132315E+02                                 1.779836                            1.607221      -1.129479       2.332078                    0.995799       3.789712      10.978212       0.463255       1.371064      -0.687680      -0.041238       0.018333      -0.027840       0.053026      -0.012327       0.001345      -0.002277       0.024424       0.005885      -0.018457       0.001779       0.016677              1.890005       2.185435      -0.303559       0.581395       1.488440      -0.243947       1.996141          -0.000000
           21              H      -8.418679       8.945726      11.679525       0.115594       1.026372 0.77492958E+01  0.76369317E+02                                 1.750314                            1.679633      -1.219775       2.302632                    0.994754       3.740196      10.903183       0.455252       1.365205      -0.689378       0.031280      -0.014794       0.008220       0.035565      -0.006324      -0.002778       0.004475       0.009796       0.005754      -0.009706      -0.000027       0.009733              1.801239       2.186141      -0.405344       0.192132       1.613669      -0.123420       1.603906          -0.000001
           22              H     -10.724861      10.077136      12.629445       0.129059       0.893985 0.66612413E+01  0.63461684E+02                                 1.621392                            1.578476      -1.161730       2.337174                    0.996386       3.630623      10.542161       0.458351       1.402659      -0.682013      -0.027334       0.011044      -0.006011       0.030087      -0.007390      -0.000357       0.000659       0.005312       0.016642      -0.010634       0.004605       0.006029              1.648904       1.959149      -0.272737       0.100688       1.428616      -0.045859       1.558947          -0.000001
           23              H      -6.863846      10.813368       4.480670       0.129755       1.216153 0.89057366E+01  0.88700279E+02                                 1.819905                            1.705204      -0.844991       2.495721                    0.999458       3.224676       8.732430       0.502270       1.224374      -0.725742       0.016570      -0.036972      -0.019065       0.044777      -0.002849      -0.017820       0.006407      -0.001770      -0.029476      -0.022512       0.003521       0.018991              1.831142       1.597763      -0.181691      -0.140157       2.277741       0.337782       1.617922           0.000000
           24              H      -1.554283      -2.593604       6.565576       0.092948       1.037047 0.69446558E+01  0.66540050E+02                                 1.753894                            1.583003      -1.021468       2.381588                    0.997615       3.717086      10.658586       0.472421       1.353144      -0.691421      -0.041570       0.013812       0.027835       0.051900       0.003139      -0.009795       0.001511      -0.005278      -0.044530      -0.019127       0.007138       0.011989              1.856193       2.053145      -0.249960      -0.603207       1.476362       0.202497       2.039072          -0.000001
           25              H      -5.058488      12.609310       3.559667       0.120427       1.119222 0.85736532E+01  0.84805213E+02                                 1.721287                            1.664702      -1.006249       2.404232                    0.998220       3.378909       9.196216       0.510871       1.212100      -0.725686       0.017743      -0.021179      -0.022925       0.035901       0.000452      -0.002615       0.008241      -0.016045      -0.011011      -0.009534      -0.004246       0.013780              1.737697       1.800443      -0.075714      -0.369479       1.666540       0.195035       1.746108          -0.000001
           26              H       2.337680      -0.662313       4.733692       0.138324       1.107443 0.85469475E+01  0.85634728E+02                                 1.804573                            1.739374      -1.109254       2.374801                    0.996315       3.494728      10.008704       0.460533       1.327413      -0.699779      -0.017339       0.022643       0.017627       0.033527       0.002122      -0.007923       0.005170      -0.002278      -0.012508      -0.011899       0.004479       0.007420              1.817656       1.870773      -0.127088      -0.333322       1.845561       0.217026       1.736634          -0.000000
           27              H     -11.631441      10.220712      10.572009       0.304775       0.525586 0.30712145E+01  0.24362876E+02                                 1.187837                            1.112006      -1.029801       2.481587                    0.999985       2.683311       7.355725       0.511390       1.509855      -0.662634      -0.013213       0.002683       0.015941       0.020878      -0.003865       0.009548      -0.003629       0.003238       0.021768      -0.008771      -0.005797       0.014568              1.226357       1.364963      -0.087573      -0.300741       0.962865       0.062916       1.351243          -0.000000
           28              H       0.214722      -1.287824       5.683612       0.308445       0.552010 0.33384326E+01  0.26928911E+02                                 1.210617                            1.147729      -1.068261       2.474160                    0.999984       2.625024       7.158728       0.513172       1.479677      -0.668753       0.007298       0.023829       0.002740       0.025072       0.006349      -0.012359       0.003913       0.012736      -0.005094      -0.015312      -0.001017       0.016330              1.222288       1.045590       0.047418      -0.041974       1.576476       0.074002       1.044798          -0.000000
           29              H      10.601112       0.384946       5.567944       0.123838       1.122209 0.80826221E+01  0.78509206E+02                                 1.709764                            1.612434      -0.791525       2.511360                    0.999772       3.186729       8.499301       0.522751       1.206265      -0.729050      -0.040403       0.013635       0.006314       0.043107      -0.013288       0.000568      -0.002843       0.032464       0.026282      -0.025538       0.008662       0.016876              1.715412       2.181079      -0.277134      -0.092146       1.458973       0.054284       1.506184          -0.000000
           30              H      -3.312625      -0.909346       6.243153       0.088425       1.047191 0.70652010E+01  0.68132306E+02                                 1.779836                            1.607221      -1.129479       2.332078                    0.995799       3.789712      10.978213       0.463254       1.371064      -0.687680       0.041238      -0.018333       0.027840       0.053026      -0.012327       0.001345      -0.002277       0.024424       0.005885      -0.018457       0.001779       0.016677              1.890005       2.185435      -0.303559       0.581395       1.488440      -0.243947       1.996141          -0.000000
           31              H      10.689707       0.590223       2.778912       0.115594       1.026372 0.77492958E+01  0.76369317E+02                                 1.750314                            1.679633      -1.219775       2.302632                    0.994754       3.740196      10.903183       0.455252       1.365205      -0.689378      -0.031280       0.014794      -0.008220       0.035565      -0.006324      -0.002778       0.004475       0.009796       0.005754      -0.009706      -0.000027       0.009733              1.801239       2.186141      -0.405344       0.192132       1.613669      -0.123420       1.603906          -0.000001
           32              H      12.995889      -0.541187       1.828992       0.129059       0.893985 0.66612404E+01  0.63461677E+02                                 1.621392                            1.578476      -1.161730       2.337174                    0.996386       3.630623      10.542162       0.458350       1.402659      -0.682013       0.027334      -0.011044       0.006011       0.030087      -0.007390      -0.000357       0.000659       0.005312       0.016642      -0.010634       0.004605       0.006029              1.648904       1.959150      -0.272737       0.100688       1.428616      -0.045859       1.558947          -0.000001
           33              H       9.134874      -1.277419       9.977767       0.129755       1.216153 0.89057413E+01  0.88700333E+02                                 1.819905                            1.705204      -0.844991       2.495721                    0.999458       3.224677       8.732432       0.502270       1.224373      -0.725742      -0.016570       0.036972       0.019065       0.044777      -0.002849      -0.017820       0.006407      -0.001770      -0.029476      -0.022512       0.003521       0.018991              1.831142       1.597763      -0.181691      -0.140157       2.277741       0.337782       1.617922           0.000000
           34              H       3.825311      12.129553       7.892861       0.092948       1.037047 0.69446558E+01  0.66540050E+02                                 1.753894                            1.583003      -1.021468       2.381588                    0.997615       3.717086      10.658586       0.472421       1.353144      -0.691421       0.041570      -0.013812      -0.027835       0.051900       0.003139      -0.009795       0.001511      -0.005278      -0.044530      -0.019127       0.007138       0.011989              1.856193       2.053145      -0.249960      -0.603207       1.476362       0.202497       2.039072          -0.000001
           35              H       7.329516      -3.073361      10.898770       0.120427       1.119222 0.85736562E+01  0.84805254E+02                                 1.721288                            1.664703      -1.006249       2.404232                    0.998220       3.378909       9.196218       0.510870       1.212101      -0.725685      -0.017743       0.021179       0.022925       0.035901       0.000452      -0.002615       0.008241      -0.016045      -0.011011      -0.009534      -0.004246       0.013780              1.737698       1.800443      -0.075714      -0.369480       1.666540       0.195035       1.746109          -0.000001
           36              H      -0.066652      10.198262       9.724745       0.138324       1.107444 0.85469521E+01  0.85634781E+02                                 1.804573                            1.739374      -1.109254       2.374801                    0.996315       3.494729      10.008705       0.460534       1.327412      -0.699779       0.017339      -0.022643      -0.017627       0.033527       0.002122      -0.007923       0.005170      -0.002278      -0.012508      -0.011899       0.004479       0.007420              1.817656       1.870773      -0.127088      -0.333322       1.845561       0.217026       1.736633          -0.000000
           37              H      13.902469      -0.684763       3.886428       0.304775       0.525586 0.30712145E+01  0.24362876E+02                                 1.187837                            1.112006      -1.029801       2.481587                    0.999985       2.683311       7.355725       0.511390       1.509855      -0.662634       0.013213      -0.002683      -0.015941       0.020878      -0.003865       0.009548      -0.003629       0.003238       0.021768      -0.008771      -0.005797       0.014568              1.226357       1.364963      -0.087573      -0.300741       0.962865       0.062916       1.351243          -0.000000
           38              H       2.056306      10.823773       8.774825       0.308445       0.552010 0.33384326E+01  0.26928911E+02                                 1.210617                            1.147729      -1.068261       2.474160                    0.999984       2.625024       7.158728       0.513172       1.479677      -0.668753      -0.007298      -0.023829      -0.002740       0.025072       0.006349      -0.012359       0.003913       0.012736      -0.005094      -0.015312      -0.001017       0.016330              1.222288       1.045590       0.047418      -0.041974       1.576476       0.074002       1.044798          -0.000000
           39              H      -6.336422      11.012933       9.757999       0.123833       1.122310 0.80835206E+01  0.78519994E+02                                 1.709864                            1.612522      -0.791494       2.511368                    0.999772       3.186785       8.499519       0.522738       1.206263      -0.729051       0.007417      -0.016371      -0.039180       0.043105      -0.015941       0.004851       0.006621       0.006655       0.045632      -0.025539       0.008660       0.016880              1.715513       1.493491      -0.096598      -0.103219       1.503233       0.300008       2.149816          -0.000000
           40              H       1.576590      -3.977232      13.515747       0.088421       1.047207 0.70653237E+01  0.68133803E+02                                 1.779855                            1.607236      -1.129483       2.332073                    0.995798       3.789747      10.978349       0.463252       1.371066      -0.687680       0.018398      -0.004000       0.049571       0.053027      -0.009585       0.002230       0.004798       0.003961       0.047409      -0.018458       0.001776       0.016682              1.890027       1.709645      -0.125338       0.538595       1.452132      -0.102597       2.508303          -0.000000
           41              H      -0.922737      -3.084150       9.131949       0.115591       1.026376 0.77493364E+01  0.76369841E+02                                 1.750320                            1.679638      -1.219749       2.302643                    0.994754       3.740220      10.903273       0.455250       1.365207      -0.689378      -0.002795      -0.003080      -0.035322       0.035566      -0.004974      -0.003391       0.004627       0.009034       0.014047      -0.009706      -0.000028       0.009735              1.801245       1.488943      -0.068947       0.079776       1.466019       0.043252       2.448773          -0.000001
           42              H      -2.026800      -2.075694      11.426503       0.129056       0.894014 0.66614903E+01  0.63464475E+02                                 1.621405                            1.578487      -1.161784       2.337143                    0.996385       3.630668      10.542231       0.458358       1.402626      -0.682019       0.002500       0.004539       0.029637       0.030086      -0.007141      -0.000799      -0.000353       0.008080       0.014376      -0.010633       0.004607       0.006027              1.648918       1.468395      -0.096222       0.061355       1.400334       0.103865       2.078025          -0.000001
           43              H      -3.784527       6.829263      10.345012       0.129753       1.216371 0.89076108E+01  0.88722786E+02                                 1.820071                            1.705346      -0.844951       2.495740                    0.999458       3.224708       8.732440       0.502270       1.224321      -0.725756       0.033808       0.005360      -0.028866       0.044777       0.000320      -0.018745       0.008398      -0.008131      -0.004048      -0.022512       0.003521       0.018991              1.831311       2.063714       0.199917      -0.465052       1.615633      -0.099482       1.814585           0.000000
           44              H      -6.480177       7.635088      13.002472       0.092946       1.037037 0.69445652E+01  0.66538751E+02                                 1.753860                            1.582976      -1.021431       2.381607                    0.997616       3.717030      10.658279       0.472435       1.353115      -0.691427      -0.025175       0.028068       0.035666       0.051900       0.008166      -0.011195       0.004882      -0.015942      -0.003456      -0.019131       0.007140       0.011991              1.856156       1.889272      -0.475846      -0.428467       1.824331       0.405573       1.854864          -0.000001
           45              H      -4.237336       4.184622       9.979213       0.120428       1.119488 0.85762398E+01  0.84837390E+02                                 1.721607                            1.664995      -1.006233       2.404242                    0.998220       3.379013       9.196925       0.510805       1.212161      -0.725675       0.028229      -0.007668      -0.020813       0.035901       0.005992      -0.008382      -0.001441       0.009654      -0.014614      -0.009534      -0.004242       0.013777              1.738025       1.809645      -0.144944      -0.325340       1.750215       0.227885       1.654216          -0.000001
           46              H      -6.524216       3.289295      11.173480       0.138326       1.107403 0.85465710E+01  0.85630326E+02                                 1.804563                            1.739364      -1.109182       2.374836                    0.996318       3.494666      10.008609       0.460522       1.327456      -0.699770      -0.024697       0.003733       0.022365       0.033527       0.002133      -0.008000       0.004946      -0.001652      -0.013262      -0.011899       0.004480       0.007420              1.817646       1.877703      -0.071653      -0.370970       1.773252       0.183767       1.801983          -0.000000
           47              H      -0.284376      -2.743746      12.688724       0.304775       0.525588 0.30712206E+01  0.24362895E+02                                 1.187831                            1.112000      -1.029800       2.481585                    0.999985       2.683297       7.355641       0.511397       1.509837      -0.662637      -0.012941       0.013728       0.008942       0.020878      -0.003903       0.009008      -0.005405       0.008214       0.015066      -0.008767      -0.005801       0.014568              1.226351       1.215430      -0.271182      -0.156156       1.252157       0.236140       1.211467          -0.000000
           48              H      -6.692991       5.352828      12.403893       0.308446       0.552024 0.33385266E+01  0.26929784E+02                                 1.210622                            1.147732      -1.068262       2.474157                    0.999984       2.625029       7.158692       0.513181       1.479646      -0.668759      -0.016225      -0.018227       0.005754       0.025071      -0.002034      -0.005553       0.012471      -0.009113      -0.021872      -0.015312      -0.001020       0.016332              1.222294       1.267836       0.212222      -0.185579       1.282157      -0.125355       1.116888          -0.000000
           49              H       1.274835       4.022892       2.546131       0.123838       1.122424 0.80845579E+01  0.78532660E+02                                 1.710008                            1.612653      -0.791483       2.511379                    0.999772       3.186758       8.499612       0.522704       1.206304      -0.729045      -0.017966       0.036192       0.015019       0.043107       0.001399      -0.013004       0.007054      -0.012452      -0.054359      -0.025534       0.008664       0.016870              1.715658       1.577187      -0.267479      -0.175745       2.064001       0.238374       1.505785          -0.000000
           50              H       1.803274       0.330673       1.622237       0.088425       1.047190 0.70652108E+01  0.68132629E+02                                 1.779857                            1.607240      -1.129513       2.332063                    0.995798       3.789743      10.978429       0.463243       1.371094      -0.687674      -0.011606      -0.051404      -0.005890       0.053026      -0.000105      -0.008199       0.008065      -0.015680      -0.037474      -0.018452       0.001783       0.016669              1.890028       1.599046       0.370668      -0.035707       2.680454       0.038418       1.390583          -0.000000
           51              H       3.694633       5.093494       1.636695       0.115591       1.026340 0.77490261E+01  0.76366194E+02                                 1.750297                            1.679619      -1.219742       2.302647                    0.994753       3.740205      10.903269       0.455246       1.365229      -0.689374      -0.001558       0.033986       0.010362       0.035565      -0.002559      -0.008295       0.003691      -0.003861      -0.004239      -0.009676      -0.000061       0.009736              1.801219       1.524354       0.016514      -0.049317       2.356501       0.305952       1.522802          -0.000001
           52              H       5.082941       3.202986       0.222660       0.129056       0.894008 0.66614608E+01  0.63464296E+02                                 1.621419                            1.578500      -1.161739       2.337166                    0.996385       3.630676      10.542356       0.458348       1.402655      -0.682013       0.003001      -0.028904      -0.007785       0.030084       0.002983      -0.006979       0.004355      -0.001819      -0.009753      -0.010635       0.004609       0.006026              1.648932       1.488605      -0.027391      -0.105799       2.042547       0.183297       1.415645          -0.000001
           53              H      -3.602341       3.295118       2.754332       0.129754       1.217433 0.89169790E+01  0.88838113E+02                                 1.821148                            1.706281      -0.844951       2.495740                    0.999458       3.224847       8.733473       0.502123       1.224375      -0.725759      -0.009881       0.013630       0.041493       0.044778      -0.015768      -0.003065       0.009239       0.013960       0.024065      -0.022528       0.003537       0.018992              1.832410       1.544637      -0.083523      -0.091559       1.530703       0.202799       2.421889           0.000000
           54              H       8.165458      -4.523002      14.257465       0.092947       1.037060 0.69446878E+01  0.66539997E+02                                 1.753862                            1.582970      -1.021459       2.381598                    0.997616       3.717025      10.658154       0.472446       1.353081      -0.691434       0.036224      -0.028665      -0.023657       0.051899      -0.012958       0.006780       0.004377       0.005612       0.021873      -0.019144       0.007143       0.012001              1.856163       2.209388      -0.380564      -0.512447       1.648948       0.271387       1.710154          -0.000001
           55              H      11.681508       4.244856       1.466086       0.120426       1.120141 0.85827757E+01  0.84920000E+02                                 1.722509                            1.665827      -1.006182       2.404266                    0.998220       3.379377       9.199520       0.510576       1.212449      -0.725616      -0.019185       0.010435       0.028495       0.035902      -0.002129      -0.000967       0.000227       0.003242       0.041181      -0.009542      -0.004239       0.013781              1.738952       1.876078      -0.274332      -0.240918       1.519414       0.122731       1.821363          -0.000001
           56              H       4.271521      -2.081823      13.203445       0.138327       1.106663 0.85391125E+01  0.85534358E+02                                 1.803458                            1.738353      -1.109148       2.374851                    0.996318       3.494077      10.004699       0.460770       1.327071      -0.699842       0.014104      -0.012442      -0.027757       0.033529      -0.008052      -0.001292       0.000694       0.007967       0.017466      -0.011895       0.004479       0.007416              1.816514       1.847963      -0.266511      -0.207028       1.617087       0.175202       1.984492          -0.000000
           57              H       3.723458       1.539399       0.900761       0.304776       0.525581 0.30711688E+01  0.24362394E+02                                 1.187826                            1.111994      -1.029800       2.481588                    0.999985       2.683277       7.355585       0.511396       1.509846      -0.662636       0.017991      -0.005983      -0.008742       0.020878       0.010308      -0.001715      -0.001042      -0.009914      -0.017808      -0.008769      -0.005794       0.014563              1.226346       1.457636      -0.197190      -0.252180       1.152794       0.099078       1.068607          -0.000000
           58              H       6.203009      -3.506438      13.404417       0.308445       0.552019 0.33384582E+01  0.26928902E+02                                 1.210574                            1.147688      -1.068273       2.474153                    0.999984       2.625001       7.158404       0.513216       1.479561      -0.668773      -0.009356       0.003587      -0.022984       0.025073      -0.013442      -0.003241      -0.002631       0.014074      -0.006281      -0.015300      -0.001030       0.016330              1.222245       1.113147      -0.024588       0.139060       1.006016       0.037134       1.547571          -0.000000
           59              H       1.805501       3.689916      13.965404       0.123838       1.122313 0.80836166E+01  0.78521692E+02                                 1.709924                            1.612579      -0.791453       2.511394                    0.999772       3.186771       8.499711       0.522702       1.206335      -0.729036       0.029852       0.006186      -0.030476       0.043107       0.010854      -0.018162       0.005398      -0.010164      -0.006261      -0.025536       0.008667       0.016870              1.715573       1.812878       0.097424      -0.453417       1.513148      -0.075295       1.820693          -0.000000
           60              H       6.692490       8.223750       1.665612       0.088425       1.047218 0.70654343E+01  0.68135272E+02                                 1.779879                            1.607257      -1.129545       2.332047                    0.995797       3.789803      10.978615       0.463244       1.371081      -0.687676      -0.034445      -0.037072       0.015840       0.053026       0.009223      -0.014777       0.001700      -0.000197      -0.007280      -0.018454       0.001789       0.016665              1.890053       1.858171       0.616189      -0.238333       2.270368      -0.222699       1.541618          -0.000000
           61              H       9.550389      12.380085       0.760514       0.115593       1.026344 0.77490635E+01  0.76366709E+02                                 1.750307                            1.679627      -1.219780       2.302629                    0.994753       3.740216      10.903337       0.455243       1.365235      -0.689372       0.026926       0.016111      -0.016738       0.035563      -0.001739      -0.009179       0.002154       0.000238      -0.005168      -0.009673      -0.000060       0.009733              1.801231       2.039511       0.366462      -0.361042       1.714515      -0.138915       1.649666          -0.000001
           62              H       7.528451      12.629444       2.590952       0.129059       0.893994 0.66613093E+01  0.63462338E+02                                 1.621387                            1.578470      -1.161717       2.337177                    0.996386       3.630605      10.542024       0.458358       1.402634      -0.682018      -0.021831      -0.013324       0.015841       0.030084       0.001956      -0.006406       0.004570      -0.002170      -0.014849      -0.010633       0.004607       0.006026              1.648899       1.742650       0.226782      -0.313341       1.623486      -0.079971       1.580561          -0.000001
           63              H       0.946458       0.440837      10.350795       0.129754       1.216718 0.89108092E+01  0.88763515E+02                                 1.820537                            1.705755      -0.844978       2.495730                    0.999458       3.224861       8.733582       0.502159       1.224468      -0.725727       0.040500      -0.017984      -0.006438       0.044779      -0.012000      -0.006296       0.004845       0.025307       0.029621      -0.022529       0.003538       0.018991              1.831785       2.292300      -0.396247      -0.002736       1.628208      -0.002067       1.574848           0.000000
           64              H      -2.140029       1.943496      12.137858       0.092946       1.037066 0.69447527E+01  0.66540868E+02                                 1.753879                            1.582984      -1.021453       2.381599                    0.997615       3.717059      10.658321       0.472440       1.353093      -0.691431      -0.030520       0.013215       0.039842       0.051899      -0.006730       0.001501      -0.002691       0.023834       0.031735      -0.019142       0.007139       0.012003              1.856181       1.781308      -0.258685      -0.525597       1.664561       0.419247       2.122672          -0.000001
           65              H       0.114655       0.541875       7.775747       0.120429       1.119979 0.85812827E+01  0.84902261E+02                                 1.722384                            1.665712      -1.006157       2.404282                    0.998221       3.379420       9.199733       0.510576       1.212492      -0.725604       0.026787      -0.018411      -0.015242       0.035901      -0.010446       0.002678      -0.001143       0.009142      -0.011452      -0.009542      -0.004237       0.013778              1.738825       1.752299      -0.270258      -0.224134       1.562925       0.182168       1.901253          -0.000001
           66              H      -2.186042       1.970174       7.422962       0.138330       1.106745 0.85399353E+01  0.85544870E+02                                 1.803571                            1.738456      -1.109222       2.374818                    0.996317       3.494148      10.005115       0.460747       1.327102      -0.699836      -0.027931       0.013936       0.012238       0.033528      -0.008304      -0.001136       0.000789       0.007763       0.016376      -0.011896       0.004482       0.007415              1.816630       1.948764      -0.277684      -0.215516       1.591527       0.131030       1.909600          -0.000000
           67              H       7.004813      10.441379       2.473839       0.304774       0.525593 0.30712406E+01  0.24363012E+02                                 1.187822                            1.111991      -1.029797       2.481585                    0.999985       2.683276       7.355497       0.511410       1.509802      -0.662643      -0.008164       0.010428       0.016140       0.020878       0.008278      -0.000438      -0.000150      -0.011906      -0.026177      -0.008766      -0.005798       0.014564              1.226342       1.107538      -0.088887      -0.268618       1.154718       0.215353       1.416769          -0.000000
           68              H      -2.546288       1.983580       9.804266       0.308446       0.552010 0.33383965E+01  0.26928331E+02                                 1.210573                            1.147687      -1.068266       2.474158                    0.999984       2.624981       7.158385       0.513209       1.479585      -0.668769      -0.018283       0.009187      -0.014490       0.025073      -0.007762      -0.004450       0.002367      -0.001310       0.044481      -0.015300      -0.001032       0.016332              1.222244       1.438833      -0.171508       0.184804       1.062158      -0.046222       1.165739          -0.000000
           69              H       0.465527       5.846033       0.493033       0.123838       1.122313 0.80836166E+01  0.78521692E+02                                 1.709924                            1.612579      -0.791454       2.511394                    0.999772       3.186771       8.499711       0.522702       1.206335      -0.729036      -0.029852      -0.006186       0.030476       0.043107       0.010854      -0.018162       0.005398      -0.010164      -0.006261      -0.025536       0.008667       0.016870              1.715573       1.812878       0.097424      -0.453417       1.513148      -0.075295       1.820693          -0.000000
           70              H      -4.421462       1.312199      12.792825       0.088425       1.047218 0.70654352E+01  0.68135281E+02                                 1.779879                            1.607257      -1.129545       2.332047                    0.995797       3.789803      10.978614       0.463244       1.371081      -0.687676       0.034445       0.037072      -0.015840       0.053026       0.009223      -0.014777       0.001700      -0.000197      -0.007280      -0.018454       0.001789       0.016665              1.890052       1.858171       0.616189      -0.238333       2.270368      -0.222699       1.541618          -0.000000
           71              H      -7.279361      -2.844136      13.697923       0.115593       1.026344 0.77490635E+01  0.76366709E+02                                 1.750307                            1.679627      -1.219780       2.302629                    0.994753       3.740216      10.903337       0.455243       1.365235      -0.689372      -0.026926      -0.016111       0.016738       0.035563      -0.001739      -0.009179       0.002154       0.000238      -0.005168      -0.009673      -0.000060       0.009733              1.801231       2.039511       0.366462      -0.361042       1.714515      -0.138915       1.649666          -0.000001
           72              H      -5.257423      -3.093495      11.867485       0.129059       0.893994 0.66613097E+01  0.63462343E+02                                 1.621387                            1.578470      -1.161718       2.337177                    0.996386       3.630605      10.542025       0.458358       1.402634      -0.682018       0.021831       0.013324      -0.015841       0.030084       0.001956      -0.006406       0.004570      -0.002170      -0.014849      -0.010633       0.004607       0.006026              1.648899       1.742650       0.226782      -0.313342       1.623486      -0.079971       1.580561          -0.000001
           73              H       1.324570       9.095112       4.107642       0.129754       1.216717 0.89108012E+01  0.88763412E+02                                 1.820536                            1.705754      -0.844977       2.495731                    0.999458       3.224860       8.733577       0.502159       1.224468      -0.725727      -0.040500       0.017984       0.006438       0.044779      -0.012000      -0.006296       0.004845       0.025307       0.029621      -0.022529       0.003538       0.018991              1.831784       2.292298      -0.396246      -0.002736       1.628207      -0.002067       1.574847           0.000000
           74              H       4.411057       7.592453       2.320579       0.092946       1.037066 0.69447527E+01  0.66540868E+02                                 1.753879                            1.582984      -1.021453       2.381599                    0.997615       3.717059      10.658321       0.472440       1.353093      -0.691431       0.030520      -0.013215      -0.039842       0.051899      -0.006730       0.001501      -0.002691       0.023834       0.031735      -0.019142       0.007139       0.012003              1.856181       1.781308      -0.258685      -0.525597       1.664561       0.419247       2.122672          -0.000001
           75              H       2.156373       8.994074       6.682690       0.120429       1.119979 0.85812827E+01  0.84902261E+02                                 1.722384                            1.665712      -1.006157       2.404281                    0.998221       3.379420       9.199733       0.510576       1.212492      -0.725604      -0.026787       0.018411       0.015242       0.035901      -0.010446       0.002678      -0.001143       0.009142      -0.011452      -0.009542      -0.004237       0.013778              1.738825       1.752299      -0.270258      -0.224134       1.562925       0.182168       1.901253          -0.000001
           76              H       4.457070       7.565775       7.035475       0.138329       1.106745 0.85399359E+01  0.85544881E+02                                 1.803572                            1.738457      -1.109222       2.374818                    0.996317       3.494148      10.005117       0.460747       1.327103      -0.699836       0.027931      -0.013936      -0.012238       0.033528      -0.008304      -0.001136       0.000789       0.007763       0.016376      -0.011896       0.004482       0.007415              1.816631       1.948765      -0.277685      -0.215517       1.591528       0.131030       1.909601          -0.000000
           77              H      -4.733785      -0.905430      11.984598       0.304774       0.525593 0.30712406E+01  0.24363012E+02                                 1.187822                            1.111991      -1.029797       2.481585                    0.999985       2.683276       7.355497       0.511410       1.509802      -0.662643       0.008164      -0.010428      -0.016140       0.020878       0.008278      -0.000438      -0.000150      -0.011906      -0.026177      -0.008766      -0.005798       0.014564              1.226342       1.107538      -0.088887      -0.268618       1.154718       0.215353       1.416769          -0.000000
           78              H       4.817316       7.552369       4.654171       0.308446       0.552010 0.33383965E+01  0.26928331E+02                                 1.210573                            1.147687      -1.068266       2.474158                    0.999984       2.624981       7.158385       0.513209       1.479585      -0.668769       0.018283      -0.009187       0.014490       0.025073      -0.007762      -0.004450       0.002367      -0.001310       0.044481      -0.015300      -0.001032       0.016332              1.222243       1.438833      -0.171508       0.184804       1.062158      -0.046222       1.165739          -0.000000
           79              H       0.996193       5.513057      11.912306       0.123838       1.122424 0.80845570E+01  0.78532645E+02                                 1.710007                            1.612652      -0.791483       2.511379                    0.999772       3.186758       8.499610       0.522704       1.206303      -0.729045       0.017966      -0.036192      -0.015019       0.043107       0.001399      -0.013004       0.007054      -0.012452      -0.054359      -0.025534       0.008664       0.016870              1.715657       1.577187      -0.267479      -0.175745       2.064000       0.238374       1.505784          -0.000000
           80              H       0.467754       9.205276      12.836200       0.088425       1.047190 0.70652108E+01  0.68132629E+02                                 1.779857                            1.607240      -1.129513       2.332063                    0.995798       3.789743      10.978429       0.463243       1.371094      -0.687674       0.011606       0.051404       0.005890       0.053026      -0.000105      -0.008199       0.008065      -0.015680      -0.037474      -0.018452       0.001783       0.016669              1.890028       1.599046       0.370668      -0.035707       2.680454       0.038418       1.390583          -0.000000
           81              H      -1.423605       4.442455      12.821742       0.115591       1.026340 0.77490268E+01  0.76366201E+02                                 1.750296                            1.679619      -1.219742       2.302647                    0.994753       3.740205      10.903268       0.455246       1.365229      -0.689374       0.001558      -0.033986      -0.010362       0.035565      -0.002559      -0.008295       0.003691      -0.003861      -0.004239      -0.009676      -0.000061       0.009737              1.801219       1.524354       0.016514      -0.049317       2.356501       0.305952       1.522802          -0.000001
           82              H      -2.811913       6.332963      14.235777       0.129056       0.894008 0.66614608E+01  0.63464295E+02                                 1.621419                            1.578500      -1.161739       2.337166                    0.996385       3.630676      10.542356       0.458348       1.402655      -0.682013      -0.003001       0.028904       0.007785       0.030084       0.002983      -0.006979       0.004355      -0.001819      -0.009753      -0.010635       0.004609       0.006026              1.648932       1.488605      -0.027391      -0.105799       2.042547       0.183297       1.415645          -0.000001
           83              H     -11.594831       6.240831      11.704105       0.129754       1.217433 0.89169882E+01  0.88838237E+02                                 1.821150                            1.706282      -0.844951       2.495740                    0.999458       3.224848       8.733480       0.502122       1.224376      -0.725759       0.009881      -0.013630      -0.041493       0.044778      -0.015768      -0.003065       0.009239       0.013960       0.024065      -0.022528       0.003537       0.018992              1.832412       1.544639      -0.083523      -0.091559       1.530705       0.202799       2.421892           0.000000
           84              H      -5.894430      14.058951       0.200972       0.092947       1.037060 0.69446861E+01  0.66539980E+02                                 1.753862                            1.582970      -1.021459       2.381598                    0.997616       3.717025      10.658156       0.472446       1.353081      -0.691434      -0.036224       0.028665       0.023657       0.051899      -0.012958       0.006780       0.004377       0.005612       0.021873      -0.019144       0.007143       0.012001              1.856163       2.209388      -0.380564      -0.512447       1.648948       0.271388       1.710154          -0.000001
           85              H      -9.410480       5.291093      12.992351       0.120426       1.120142 0.85827785E+01  0.84920034E+02                                 1.722509                            1.665828      -1.006182       2.404266                    0.998220       3.379378       9.199523       0.510576       1.212449      -0.725616       0.019185      -0.010435      -0.028495       0.035902      -0.002129      -0.000967       0.000227       0.003242       0.041181      -0.009542      -0.004239       0.013781              1.738952       1.876078      -0.274332      -0.240918       1.519414       0.122731       1.821363          -0.000001
           86              H      -2.000493      11.617772       1.254992       0.138327       1.106663 0.85391140E+01  0.85534376E+02                                 1.803458                            1.738353      -1.109148       2.374851                    0.996318       3.494077      10.004699       0.460770       1.327071      -0.699842      -0.014104       0.012442       0.027757       0.033529      -0.008052      -0.001292       0.000694       0.007967       0.017466      -0.011895       0.004479       0.007416              1.816514       1.847963      -0.266511      -0.207028       1.617088       0.175202       1.984493          -0.000000
           87              H      -1.452430       7.996550      13.557676       0.304776       0.525581 0.30711688E+01  0.24362394E+02                                 1.187826                            1.111994      -1.029800       2.481588                    0.999985       2.683277       7.355585       0.511396       1.509846      -0.662636      -0.017991       0.005983       0.008742       0.020878       0.010308      -0.001715      -0.001042      -0.009914      -0.017808      -0.008769      -0.005794       0.014563              1.226346       1.457636      -0.197190      -0.252180       1.152794       0.099078       1.068607          -0.000000
           88              H      -3.931981      13.042387       1.054020       0.308445       0.552019 0.33384582E+01  0.26928902E+02                                 1.210574                            1.147688      -1.068273       2.474153                    0.999984       2.625001       7.158404       0.513216       1.479561      -0.668773       0.009356      -0.003587       0.022984       0.025073      -0.013442      -0.003241      -0.002631       0.014074      -0.006281      -0.015300      -0.001030       0.016330              1.222245       1.113147      -0.024588       0.139060       1.006016       0.037134       1.547571          -0.000000
           89              C       2.148334      13.015215       3.574126       0.174995      33.205898 0.36080640E+03  0.80919348E+04                                 9.215212                            6.433573       0.051473       2.040235                    0.999612      25.353946      71.066352       0.634843       0.430191      -1.056144       0.026133      -0.037273      -0.054984       0.071383      -0.036728       0.026312       0.019360       0.022624       0.167783      -0.073955       0.008907       0.065048             12.081572      15.302924      -6.254150       6.371548       9.001623      -2.701480      11.940171           0.000001
           90              C       1.164794      13.882278       3.863294      -0.120942      29.509884 0.38442667E+03  0.87822617E+04                                 8.244743                            6.505840       0.336900       2.082642                    0.999808      28.851182      82.315238       0.649365       0.412881      -1.064272      -0.078605       0.043653      -0.047173       0.101537       0.000092       0.010059       0.016721       0.012857       0.136189      -0.032969      -0.017465       0.050434              9.360621      10.219564      -3.634850       2.017247       7.309461       0.367706      10.552838          -0.000000
           91              C       0.986452      13.496555       1.826101       0.200014      23.579121 0.28288183E+03  0.60390144E+04                                 7.467838                            5.791976       0.212706       2.111009                    0.998961      24.755177      70.292470       0.645157       0.444713      -1.035425       0.031683      -0.019716       0.051420       0.063534       0.017227       0.008393      -0.019131      -0.003369      -0.009535      -0.030047       0.006869       0.023178              8.827100       9.551815      -3.298498       3.150157       6.598586      -0.438637      10.330900           0.000000
           92              C       3.234231      12.465367       4.409823      -0.111088      35.907200 0.45092242E+03  0.10745349E+05                                 9.622576                            7.183959      -0.018515       1.968261                    0.999173      29.831226      87.584933       0.598867       0.429197      -1.051576      -0.003444      -0.002048      -0.013154       0.013751       0.021450      -0.002313       0.007327      -0.012371       0.060734      -0.033184       0.010356       0.022828             11.856009      14.972073      -5.995908       4.578148       9.290136      -2.181212      11.305819           0.000001
           93              C       4.259336      11.773904       3.945707      -0.248856      36.953202 0.49839664E+03  0.12148835E+05                                 9.733245                            7.504805       0.039237       1.981479                    0.998273      30.900399      91.051375       0.592941       0.423775      -1.057423      -0.010461      -0.001416      -0.008155       0.013340       0.026479      -0.011523       0.007477      -0.029971       0.021759      -0.038194       0.011370       0.026824             11.575489      15.009512      -5.948657       3.639504       9.338479      -1.522486      10.378474           0.000000
           94              C       5.337023      11.246746       4.787188       0.639628      21.120872 0.23108565E+03  0.47104170E+04                                 7.106195                            5.422453      -0.136607       2.014602                    0.999489      22.027050      61.988880       0.629752       0.477144      -1.012961       0.031774      -0.019138       0.014901       0.039974       0.043015      -0.001355       0.000167      -0.065533      -0.132581      -0.044330      -0.031842       0.076172              8.374643       9.234982      -2.771068       1.391790       5.645664      -0.635769      10.243284          -0.000000
           95              C       7.410319       3.952334       3.316765       0.176001      34.827776 0.34951278E+03  0.77507341E+04                                 9.421145                            6.284429       0.134764       2.072058                    0.999647      24.821259      68.433880       0.651818       0.423740      -1.063676       0.051950       0.032093      -0.039715       0.072842      -0.001863      -0.067832       0.028931      -0.002461      -0.020783      -0.075458       0.002962       0.072496             12.775722       6.856449      -0.092788      -1.515647      22.948629       6.266515       8.522089          -0.000000
           96              C       6.759030       2.811124       3.513400      -0.096892      28.450441 0.36720093E+03  0.82963549E+04                                 8.053881                            6.353438       0.279973       2.071151                    0.999820      28.363712      80.579434       0.657624       0.412235      -1.064276      -0.003523      -0.094400      -0.034065       0.100420      -0.009978      -0.028424       0.015950       0.029460       0.029248      -0.026926      -0.016643       0.043569              9.069737       7.895907       1.498848      -2.251553      12.545506       1.355796       6.767798          -0.000000
           97              C       8.223262       2.354898       2.070448       0.176736      23.523783 0.29293590E+03  0.62703224E+04                                 7.288306                            5.788358       0.488700       2.192472                    0.999701      24.733235      68.943389       0.667144       0.428913      -1.051191      -0.027794       0.046267       0.029134       0.061335      -0.011077       0.004582       0.014032      -0.012834       0.017564      -0.020849       0.001398       0.019451              8.256164       7.537573      -1.135471      -2.570301      10.619928       2.295648       6.610990          -0.000001
           98              C       7.262069       5.242296       3.944262      -0.117161      38.630494 0.41317838E+03  0.96006741E+04                                 9.987171                            6.784574       0.159746       2.023570                    0.999711      29.134491      83.542599       0.630962       0.417772      -1.062267       0.010035      -0.009388      -0.012484       0.018566      -0.006859      -0.016868      -0.009390       0.048749       0.066597      -0.038805       0.003462       0.035342             13.477784       7.232466       1.141646      -0.609936      24.636470       6.796269       8.564417          -0.000002
           99              C       8.060606       6.291109       3.853173      -0.239950      40.568883 0.47303274E+03  0.11374412E+05                                10.352656                            7.274682       0.017037       1.977967                    0.998707      30.694351      89.660431       0.607156       0.419535      -1.060697       0.008841      -0.007039      -0.002422       0.011557      -0.003550       0.004844      -0.007447       0.051613       0.047924      -0.035035       0.012199       0.022837             13.769081       7.697132       1.384781      -0.877788      23.939924       7.064024       9.670188          -0.000001
          100              C       7.825654       7.541211       4.632483       0.618176      23.986530 0.25665783E+03  0.53451494E+04                                 7.737987                            5.686957      -0.128893       2.011088                    0.999554      22.352288      62.597406       0.622392       0.472538      -1.020287       0.001288       0.028163       0.029163       0.040562      -0.021790       0.032773      -0.047589      -0.010719       0.106667      -0.042137      -0.037743       0.079880              9.679549       7.219513       0.475455      -1.057014      14.367762       4.871783       7.451372          -0.000000
          101              C      -9.789330       9.544911      10.236573       0.174991      33.205746 0.36080563E+03  0.80919065E+04                                 9.215161                            6.433544       0.051518       2.040247                    0.999612      25.353860      71.065870       0.634848       0.430188      -1.056147      -0.062461       0.018319       0.029304       0.071384      -0.038244       0.017746      -0.010176       0.105591       0.051324      -0.073947       0.008923       0.065024             12.081503       9.163479      -1.469797       4.180414       5.414711      -2.213261      21.666319           0.000001
          102              C      -9.204522       9.427865       9.033631      -0.120937      29.509127 0.38441679E+03  0.87819913E+04                                 8.244671                            6.505808       0.336982       2.082671                    0.999808      28.850934      82.314675       0.649358       0.412887      -1.064266      -0.025434       0.010286      -0.097760       0.101536      -0.022858       0.016455       0.001316       0.061630      -0.051476      -0.032971      -0.017427       0.050398              9.360534       9.830990      -1.710481       0.809093       5.047404      -0.473101      13.203209          -0.000000
          103              C     -11.124460      10.134962       8.653375       0.200013      23.579181 0.28288352E+03  0.60390533E+04                                 7.467806                            5.791961       0.212651       2.110990                    0.998960      24.755241      70.292438       0.645164       0.444708      -1.035429       0.035918      -0.022369       0.047387       0.063530       0.007379       0.017114      -0.006776      -0.035485      -0.020788      -0.030058       0.006877       0.023180              8.827058       9.018763      -1.563413       2.089506       4.630980      -1.105653      12.831432           0.000000
          104              C      -9.256610       9.342172      11.598558      -0.111083      35.906831 0.45091805E+03  0.10745229E+05                                 9.622561                            7.183961      -0.018544       1.968253                    0.999174      29.831018      87.584533       0.598862       0.429202      -1.051573      -0.012450       0.003608      -0.004584       0.013749      -0.002018       0.007224       0.001086       0.010914      -0.096485      -0.033158       0.010380       0.022777             11.855984       8.930181      -1.571644       2.609200       6.116746      -1.548033      20.521023           0.000001
          105              C      -9.884957       9.688220      12.707520      -0.248856      36.953099 0.49839667E+03  0.12148873E+05                                 9.733376                            7.504917       0.039201       1.981467                    0.998272      30.900345      91.052256       0.592922       0.423787      -1.057412      -0.008887      -0.002404      -0.009646       0.013334       0.007322      -0.004325       0.000511      -0.005757      -0.113336      -0.038144       0.011324       0.026820             11.575642       8.709981      -1.323918       1.578837       6.015055      -0.868621      20.001890           0.000000
          106              C      -9.336131       9.492913      14.052155       0.639624      21.120728 0.23108407E+03  0.47103719E+04                                 7.106148                            5.422421      -0.136581       2.014612                    0.999489      22.026888      61.988136       0.629757       0.477142      -1.012963       0.006025      -0.002972       0.039407       0.039976       0.053952      -0.008965      -0.006963      -0.048327      -0.095954      -0.044349      -0.031822       0.076172              8.374585       8.187712      -2.415153       1.321527       5.611314      -0.305111      11.324728          -0.000000
          107              C      -6.667107      12.785655       4.785743       0.176008      34.827371 0.34950807E+03  0.77506004E+04                                 9.421040                            6.284366       0.134754       2.072056                    0.999647      24.821157      68.433384       0.651825       0.423738      -1.063678      -0.008595       0.070086       0.017892       0.072842      -0.014421      -0.060447       0.032834      -0.010260      -0.078445      -0.075455       0.002957       0.072497             12.775569      18.116550       6.074862      -7.352029      10.774798      -2.661209       9.435359          -0.000000
          108              C      -7.212015      11.577694       4.881168      -0.096909      28.451652 0.36722258E+03  0.82969730E+04                                 8.054162                            6.353668       0.279986       2.071154                    0.999819      28.364327      80.582012       0.657605       0.412241      -1.064272      -0.080188      -0.046295       0.038873       0.100421      -0.021110      -0.020765       0.022944       0.012672      -0.009047      -0.026928      -0.016643       0.043571              9.070078       9.462496       2.216803      -2.971051      11.028486       0.189285       6.719251          -0.000000
          109              C      -8.465038      12.826496       6.023385       0.176726      23.523622 0.29293383E+03  0.62702624E+04                                 7.288241                            5.788306       0.488681       2.192462                    0.999702      24.733174      68.942971       0.667153       0.428909      -1.051195       0.045759       0.000121      -0.040838       0.061332      -0.000755      -0.006355      -0.004621       0.036768       0.008612      -0.020830       0.001413       0.019417              8.256087       9.181487       0.679689      -4.025683       7.694570       0.500525       7.892205          -0.000001
          110              C      -5.462808      13.226918       4.126438      -0.117159      38.632381 0.41319990E+03  0.96012582E+04                                 9.987450                            6.784737       0.159785       2.023585                    0.999710      29.134337      83.541355       0.630959       0.417770      -1.062273      -0.014148       0.005789       0.010535       0.018566      -0.032890       0.003686       0.015340      -0.013948       0.007787      -0.038826       0.003483       0.035343             13.478243      19.504797       7.649163      -6.829381      11.639002      -2.818165       9.290931          -0.000002
          111              C       2.736752      -1.329239       4.223309      -0.239955      40.569177 0.47303473E+03  0.11374463E+05                                10.352659                            7.274662       0.017054       1.977973                    0.998706      30.694565      89.660817       0.607162       0.419531      -1.060700      -0.004703       0.001453       0.010460       0.011560      -0.019172       0.018742       0.012348       0.000119       0.030754      -0.035058       0.012206       0.022852             13.769127      20.280856       7.016414      -6.568749      11.917747      -2.235137       9.108777          -0.000001
          112              C       4.033674      -1.040361       3.545209       0.618191      23.986247 0.25665287E+03  0.53450243E+04                                 7.737965                            5.686927      -0.128926       2.011078                    0.999554      22.352074      62.596839       0.622389       0.472542      -1.020284       0.039672       0.004071      -0.007371       0.040556      -0.029540       0.037217      -0.045573      -0.014407       0.069606      -0.042152      -0.037725       0.079878              9.679537      13.751171       3.511800      -4.085594       7.985462      -0.015886       7.301978          -0.000000
          113              C      12.060358      -0.008962       4.221864       0.174991      33.205746 0.36080563E+03  0.80919066E+04                                 9.215161                            6.433544       0.051518       2.040247                    0.999612      25.353860      71.065870       0.634848       0.430188      -1.056147       0.062461      -0.018319      -0.029304       0.071384      -0.038244       0.017746      -0.010176       0.105591       0.051324      -0.073947       0.008923       0.065024             12.081503       9.163479      -1.469797       4.180414       5.414711      -2.213261      21.666319           0.000001
          114              C      11.475550       0.108084       5.424806      -0.120937      29.509126 0.38441677E+03  0.87819904E+04                                 8.244670                            6.505807       0.336982       2.082671                    0.999808      28.850933      82.314670       0.649358       0.412887      -1.064266       0.025434      -0.010286       0.097760       0.101536      -0.022858       0.016455       0.001316       0.061630      -0.051476      -0.032971      -0.017427       0.050398              9.360534       9.830989      -1.710481       0.809093       5.047404      -0.473101      13.203208          -0.000000
          115              C      13.395488      -0.599013       5.805062       0.200013      23.579180 0.28288352E+03  0.60390533E+04                                 7.467806                            5.791961       0.212651       2.110990                    0.998960      24.755241      70.292439       0.645164       0.444708      -1.035429      -0.035918       0.022369      -0.047387       0.063530       0.007379       0.017114      -0.006776      -0.035485      -0.020788      -0.030058       0.006877       0.023180              8.827058       9.018763      -1.563413       2.089506       4.630980      -1.105653      12.831432           0.000000
          116              C      11.527638       0.193777       2.859879      -0.111083      35.906829 0.45091802E+03  0.10745228E+05                                 9.622561                            7.183960      -0.018544       1.968253                    0.999174      29.831017      87.584528       0.598862       0.429202      -1.051573       0.012450      -0.003608       0.004584       0.013749      -0.002018       0.007224       0.001086       0.010914      -0.096485      -0.033158       0.010380       0.022777             11.855983       8.930181      -1.571644       2.609200       6.116746      -1.548033      20.521022           0.000001
          117              C      12.155985      -0.152271       1.750917      -0.248855      36.953099 0.49839669E+03  0.12148873E+05                                 9.733376                            7.504917       0.039201       1.981467                    0.998272      30.900345      91.052256       0.592922       0.423787      -1.057412       0.008887       0.002404       0.009646       0.013334       0.007322      -0.004325       0.000511      -0.005757      -0.113336      -0.038144       0.011324       0.026820             11.575642       8.709981      -1.323918       1.578837       6.015055      -0.868621      20.001890           0.000000
          118              C      11.607159       0.043036       0.406282       0.639624      21.120728 0.23108407E+03  0.47103719E+04                                 7.106148                            5.422421      -0.136581       2.014612                    0.999489      22.026888      61.988136       0.629757       0.477142      -1.012963      -0.006025       0.002972      -0.039407       0.039976       0.053952      -0.008965      -0.006963      -0.048327      -0.095954      -0.044349      -0.031822       0.076172              8.374585       8.187712      -2.415153       1.321527       5.611314      -0.305111      11.324728          -0.000000
          119              C       8.938135      -3.249706       9.672694       0.176008      34.827369 0.34950805E+03  0.77505998E+04                                 9.421040                            6.284366       0.134754       2.072056                    0.999647      24.821156      68.433380       0.651825       0.423738      -1.063678       0.008595      -0.070086      -0.017892       0.072842      -0.014421      -0.060447       0.032834      -0.010260      -0.078444      -0.075455       0.002957       0.072497             12.775569      18.116550       6.074862      -7.352028      10.774798      -2.661209       9.435358          -0.000000
          120              C       9.483043      -2.041745       9.577269      -0.096909      28.451651 0.36722257E+03  0.82969726E+04                                 8.054162                            6.353668       0.279986       2.071154                    0.999819      28.364327      80.582012       0.657605       0.412241      -1.064272       0.080188       0.046295      -0.038873       0.100421      -0.021110      -0.020765       0.022944       0.012672      -0.009047      -0.026928      -0.016643       0.043571              9.070077       9.462496       2.216803      -2.971051      11.028486       0.189285       6.719251          -0.000000
          121              C      10.736066      -3.290547       8.435052       0.176726      23.523622 0.29293383E+03  0.62702624E+04                                 7.288242                            5.788307       0.488680       2.192462                    0.999702      24.733174      68.942973       0.667152       0.428909      -1.051195      -0.045759      -0.000121       0.040838       0.061332      -0.000755      -0.006355      -0.004621       0.036768       0.008612      -0.020831       0.001413       0.019417              8.256087       9.181487       0.679689      -4.025683       7.694570       0.500525       7.892206          -0.000001
          122              C       7.733836      -3.690969      10.331999      -0.117159      38.632377 0.41319986E+03  0.96012571E+04                                 9.987449                            6.784737       0.159785       2.023585                    0.999710      29.134336      83.541352       0.630959       0.417770      -1.062273       0.014148      -0.005789      -0.010535       0.018566      -0.032890       0.003686       0.015340      -0.013948       0.007787      -0.038826       0.003483       0.035343             13.478242      19.504795       7.649162      -6.829380      11.639001      -2.818165       9.290930          -0.000002
          123              C      -0.465724      10.865188      10.235128      -0.239955      40.569177 0.47303473E+03  0.11374463E+05                                10.352659                            7.274662       0.017054       1.977973                    0.998706      30.694566      89.660819       0.607162       0.419531      -1.060700       0.004703      -0.001453      -0.010460       0.011560      -0.019172       0.018742       0.012348       0.000119       0.030754      -0.035058       0.012206       0.022852             13.769127      20.280855       7.016414      -6.568749      11.917748      -2.235137       9.108777          -0.000001
          124              C      -1.762646      10.576310      10.913228       0.618191      23.986248 0.25665288E+03  0.53450247E+04                                 7.737965                            5.686928      -0.128927       2.011078                    0.999554      22.352075      62.596845       0.622389       0.472542      -1.020284      -0.039672      -0.004071       0.007371       0.040556      -0.029540       0.037217      -0.045573      -0.014407       0.069605      -0.042152      -0.037725       0.079878              9.679538      13.751172       3.511800      -4.085594       7.985462      -0.015886       7.301979          -0.000000
          125              C       0.122694      -3.479266      10.884311       0.174995      33.205898 0.36080640E+03  0.80919348E+04                                 9.215213                            6.433573       0.051473       2.040235                    0.999612      25.353946      71.066354       0.634843       0.430191      -1.056144      -0.026133       0.037273       0.054984       0.071383      -0.036728       0.026312       0.019360       0.022624       0.167783      -0.073955       0.008907       0.065048             12.081573      15.302924      -6.254150       6.371548       9.001623      -2.701480      11.940171           0.000001
          126              C       1.106234      -4.346329      10.595143      -0.120942      29.509885 0.38442669E+03  0.87822622E+04                                 8.244743                            6.505840       0.336900       2.082642                    0.999808      28.851183      82.315241       0.649365       0.412881      -1.064272       0.078605      -0.043653       0.047173       0.101537       0.000092       0.010059       0.016721       0.012857       0.136189      -0.032969      -0.017465       0.050434              9.360621      10.219564      -3.634850       2.017247       7.309461       0.367706      10.552838          -0.000000
          127              C       1.284576      -3.960606      12.632336       0.200014      23.579121 0.28288183E+03  0.60390143E+04                                 7.467838                            5.791976       0.212706       2.111009                    0.998961      24.755177      70.292470       0.645157       0.444713      -1.035425      -0.031683       0.019716      -0.051420       0.063534       0.017227       0.008393      -0.019131      -0.003369      -0.009535      -0.030047       0.006869       0.023178              8.827100       9.551815      -3.298498       3.150156       6.598586      -0.438637      10.330900           0.000000
          128              C      -0.963203      -2.929418      10.048614      -0.111088      35.907198 0.45092239E+03  0.10745348E+05                                 9.622575                            7.183959      -0.018515       1.968261                    0.999173      29.831225      87.584929       0.598867       0.429197      -1.051576       0.003444       0.002048       0.013154       0.013751       0.021450      -0.002313       0.007327      -0.012371       0.060734      -0.033184       0.010356       0.022828             11.856009      14.972072      -5.995908       4.578148       9.290136      -2.181211      11.305819           0.000001
          129              C      -1.988308      -2.237955      10.512730      -0.248856      36.953202 0.49839664E+03  0.12148835E+05                                 9.733246                            7.504805       0.039237       1.981479                    0.998273      30.900399      91.051376       0.592941       0.423775      -1.057423       0.010461       0.001416       0.008155       0.013340       0.026479      -0.011523       0.007477      -0.029971       0.021759      -0.038194       0.011370       0.026824             11.575489      15.009513      -5.948658       3.639504       9.338480      -1.522486      10.378475           0.000000
          130              C      -3.065995      -1.710797       9.671249       0.639628      21.120872 0.23108566E+03  0.47104170E+04                                 7.106195                            5.422453      -0.136607       2.014602                    0.999489      22.027050      61.988880       0.629752       0.477144      -1.012961      -0.031774       0.019138      -0.014901       0.039974       0.043015      -0.001355       0.000167      -0.065533      -0.132581      -0.044330      -0.031842       0.076172              8.374643       9.234982      -2.771068       1.391790       5.645664      -0.635769      10.243284          -0.000000
          131              C      -5.139291       5.583615      11.141672       0.176001      34.827778 0.34951281E+03  0.77507347E+04                                 9.421146                            6.284429       0.134763       2.072058                    0.999647      24.821260      68.433883       0.651818       0.423740      -1.063676      -0.051950      -0.032093       0.039715       0.072842      -0.001863      -0.067832       0.028931      -0.002461      -0.020783      -0.075458       0.002962       0.072496             12.775723       6.856449      -0.092789      -1.515648      22.948629       6.266515       8.522090          -0.000000
          132              C      -4.488002       6.724825      10.945037      -0.096893      28.450444 0.36720099E+03  0.82963566E+04                                 8.053881                            6.353439       0.279973       2.071151                    0.999820      28.363714      80.579435       0.657624       0.412235      -1.064276       0.003523       0.094400       0.034065       0.100420      -0.009978      -0.028424       0.015950       0.029460       0.029248      -0.026926      -0.016643       0.043569              9.069738       7.895907       1.498848      -2.251552      12.545508       1.355796       6.767798          -0.000000
          133              C      -5.952234       7.181051      12.387989       0.176736      23.523784 0.29293592E+03  0.62703229E+04                                 7.288306                            5.788358       0.488700       2.192472                    0.999701      24.733236      68.943391       0.667144       0.428913      -1.051191       0.027794      -0.046267      -0.029134       0.061335      -0.011077       0.004582       0.014032      -0.012834       0.017564      -0.020849       0.001398       0.019451              8.256163       7.537573      -1.135471      -2.570301      10.619928       2.295648       6.610989          -0.000001
          134              C      -4.991041       4.293653      10.514175      -0.117161      38.630491 0.41317835E+03  0.96006732E+04                                 9.987170                            6.784573       0.159746       2.023570                    0.999711      29.134490      83.542592       0.630962       0.417771      -1.062267      -0.010035       0.009388       0.012484       0.018566      -0.006859      -0.016868      -0.009390       0.048749       0.066597      -0.038805       0.003462       0.035342             13.477783       7.232465       1.141645      -0.609936      24.636467       6.796268       8.564417          -0.000002
          135              C      -5.789578       3.244840      10.605264      -0.239950      40.568881 0.47303271E+03  0.11374412E+05                                10.352656                            7.274682       0.017037       1.977967                    0.998707      30.694349      89.660426       0.607156       0.419535      -1.060697      -0.008841       0.007039       0.002422       0.011557      -0.003550       0.004844      -0.007447       0.051613       0.047924      -0.035035       0.012199       0.022837             13.769081       7.697132       1.384781      -0.877788      23.939924       7.064024       9.670188          -0.000001
          136              C      -5.554626       1.994738       9.825954       0.618176      23.986529 0.25665782E+03  0.53451491E+04                                 7.737987                            5.686957      -0.128893       2.011088                    0.999554      22.352287      62.597401       0.622392       0.472538      -1.020287      -0.001288      -0.028163      -0.029163       0.040562      -0.021790       0.032773      -0.047589      -0.010718       0.106667      -0.042137      -0.037743       0.079880              9.679548       7.219512       0.475455      -1.057014      14.367760       4.871783       7.451372          -0.000000
          137              C       2.884099       3.179716       1.654045       0.175000      33.206531 0.36080915E+03  0.80920303E+04                                 9.215414                            6.433631       0.051456       2.040231                    0.999612      25.354014      71.067221       0.634834       0.430196      -1.056139       0.044932      -0.047660      -0.028371       0.071381       0.007047      -0.031395       0.016234      -0.068767      -0.169669      -0.073895       0.008935       0.064960             12.081992      15.093914       7.286479      -3.793285      14.819799      -2.160067       6.332263           0.000001
          138              C       1.675532       3.245336       2.235274      -0.120947      29.510733 0.38443669E+03  0.87826326E+04                                 8.245175                            6.506113       0.336914       2.082647                    0.999808      28.851917      82.320598       0.649317       0.412904      -1.064246      -0.073497      -0.063755       0.029036       0.101537      -0.007760      -0.008666       0.012124      -0.073726      -0.061529      -0.032753      -0.017566       0.050319              9.361176      10.708157       1.840802      -2.909617      11.405718      -0.013149       5.969652          -0.000000
          139              C       1.945270       1.243406       1.735012       0.200014      23.579305 0.28288458E+03  0.60391362E+04                                 7.468079                            5.792152       0.212695       2.111004                    0.998960      24.755665      70.296072       0.645117       0.444736      -1.035403       0.031533       0.055128       0.001904       0.063538       0.014551       0.019388      -0.005500      -0.009464       0.035835      -0.030053       0.006664       0.023389              8.827415       9.741667       2.885525      -2.252935      11.638469      -0.406025       5.102110           0.000000
          140              C       3.851560       4.238718       1.304151      -0.111093      35.908112 0.45093159E+03  0.10745654E+05                                 9.622895                            7.184135      -0.018507       1.968263                    0.999174      29.831391      87.586611       0.598845       0.429210      -1.051566       0.000344      -0.013656      -0.001516       0.013744      -0.014028       0.013862       0.005798      -0.041006       0.014310      -0.033135       0.010522       0.022614             11.856528      15.063102       5.980075      -3.914360      13.277005      -1.427558       7.229477           0.000001
          141              C       4.920092       4.057094       0.549421      -0.248855      36.953154 0.49839325E+03  0.12148741E+05                                 9.733271                            7.504787       0.039270       1.981489                    0.998273      30.900306      91.051277       0.592940       0.423776      -1.057422      -0.003266      -0.011447       0.006009       0.013334      -0.021759       0.021469       0.005004      -0.016741       0.038708      -0.038205       0.011382       0.026823             11.575597      15.071790       5.045953      -4.277563      12.100478      -1.405309       7.554523          -0.000000
          142              C       5.863552       5.122388       0.199526       0.639624      21.120694 0.23108295E+03  0.47103526E+04                                 7.106201                            5.422451      -0.136561       2.014622                    0.999489      22.026919      61.988646       0.629747       0.477150      -1.012957       0.031050       0.021688      -0.012786       0.039974      -0.021252       0.047962      -0.027882       0.041683       0.071788      -0.044336      -0.031859       0.076195              8.374675       8.495682       2.314511      -2.411801      10.352151       0.722542       6.276191          -0.000000
          143              C      13.333553       3.256457       0.821239       0.176007      34.828397 0.34951629E+03  0.77508440E+04                                 9.421397                            6.284530       0.134710       2.072044                    0.999647      24.821263      68.434401       0.651801       0.423750      -1.063668      -0.006303      -0.012592      -0.071470       0.072844      -0.050939      -0.021992       0.030610       0.046644       0.105303      -0.075504       0.002999       0.072504             12.776161      19.977051      -8.252168       3.259635       9.710199      -1.411964       8.641234          -0.000000
          144              C      14.077827       3.010850       1.894055      -0.096899      28.447833 0.36714620E+03  0.82948875E+04                                 8.053418                            6.352916       0.280029       2.071170                    0.999820      28.364230      80.582267       0.657652       0.412229      -1.064270       0.083472      -0.048727       0.027249       0.100421      -0.017489      -0.026721       0.017869      -0.000046       0.036200      -0.026646      -0.016941       0.043587              9.069205      10.490513      -3.106038       1.663662       6.219968      -0.159428      10.497133          -0.000000
          145              C      15.125562       2.125428       0.296398       0.176736      23.523329 0.29292680E+03  0.62700204E+04                                 7.287922                            5.788041       0.488657       2.192455                    0.999701      24.732785      68.939451       0.667207       0.428880      -1.051222      -0.053752       0.024850       0.015974       0.061335      -0.008973      -0.005790       0.000872       0.000091      -0.058948      -0.020768       0.001389       0.019378              8.255728      10.925527      -3.125179      -0.793208       5.754454       0.683411       8.087203          -0.000001
          146              C      12.107541       4.001642       0.675209      -0.117158      38.625485 0.41311444E+03  0.95989789E+04                                 9.986623                            6.784204       0.159778       2.023583                    0.999710      29.135198      83.548318       0.630947       0.417791      -1.062237       0.012811      -0.009536      -0.009475       0.018570       0.010314      -0.020926       0.022002      -0.025130       0.048928      -0.038793       0.003364       0.035429             13.476996      20.447754      -8.832057       4.403756      10.748890      -2.693845       9.234344          -0.000002
          147              C       3.911929      -1.812341      14.017455      -0.239947      40.572824 0.47308909E+03  0.11375898E+05                                10.353000                            7.274965       0.017051       1.977974                    0.998707      30.693342      89.652645       0.607174       0.419518      -1.060727       0.010190      -0.000297      -0.005462       0.011566       0.017064      -0.017008       0.003323      -0.035989       0.018425      -0.034957       0.012274       0.022683             13.769642      19.782446      -9.042093       3.985668      11.661607      -2.366371       9.864874          -0.000001
          148              C       2.684093      -0.965170      14.018901       0.618191      23.985110 0.25664231E+03  0.53447285E+04                                 7.737547                            5.686710      -0.128857       2.011100                    0.999554      22.351869      62.595017       0.622420       0.472525      -1.020297      -0.024801       0.032080      -0.000845       0.040558       0.056233       0.013944       0.020694      -0.027704      -0.099327      -0.042203      -0.037746       0.079949              9.678885      12.641523      -5.673146       0.937399       8.527280      -1.346092       7.867851          -0.000000
          149              C       8.414635      10.670375       1.087274       0.174996      33.206499 0.36080977E+03  0.80920504E+04                                 9.215421                            6.433646       0.051512       2.040248                    0.999612      25.354065      71.067472       0.634832       0.430197      -1.056138      -0.043664       0.007930       0.055914       0.071385       0.041240      -0.053130       0.000440      -0.033090      -0.031503      -0.073905       0.008960       0.064945             12.081990       7.275617       4.441493      -0.688835      21.468502       3.265990       7.501850           0.000001
          150              C       8.774416       9.751886       0.176393      -0.120945      29.510767 0.38443959E+03  0.87827217E+04                                 8.245224                            6.506171       0.336897       2.082642                    0.999808      28.851939      82.320957       0.649308       0.412909      -1.064243      -0.020328      -0.097120      -0.021553       0.101539       0.020692      -0.032788      -0.020168       0.009507      -0.016407      -0.032737      -0.017560       0.050297              9.361227       7.292979       1.871629      -2.393478      12.711844       1.672498       8.078858          -0.000000
          151              C       7.302558       8.842776       1.333068       0.200017      23.579336 0.28288483E+03  0.60391385E+04                                 7.468054                            5.792131       0.212618       2.110982                    0.998960      24.755691      70.295955       0.645123       0.444732      -1.035406       0.035767       0.052470      -0.002129       0.063537       0.005259       0.022442      -0.010258       0.006149      -0.034725      -0.030037       0.006664       0.023373              8.827385       6.686203       2.810107      -1.723255      12.936113       1.157386       6.859838           0.000000
          152              C       8.828920      12.076487       1.263667      -0.111092      35.907617 0.45092536E+03  0.10745455E+05                                 9.622754                            7.184041      -0.018470       1.968275                    0.999174      29.831177      87.585415       0.598855       0.429204      -1.051570      -0.008661      -0.008003       0.007055       0.013742       0.004289      -0.004075      -0.022664       0.034046       0.015351      -0.033097       0.010506       0.022591             11.856337       7.880362       3.143226      -0.915186      19.664750       3.677208       8.023900           0.000001
          153              C       8.243999      12.932373       2.082015      -0.248851      36.953010 0.49839183E+03  0.12148701E+05                                 9.733288                            7.504812       0.039237       1.981481                    0.998272      30.900175      91.050958       0.592935       0.423780      -1.057419      -0.001698      -0.012437       0.004521       0.013342      -0.004692       0.005517      -0.019103       0.046452       0.048403      -0.038158       0.011331       0.026827             11.575609       7.562004       2.089870      -1.148329      18.767089       3.926734       8.397735           0.000000
          154              C       8.658598      14.329519       2.235274       0.639629      21.120615 0.23108217E+03  0.47103308E+04                                 7.106180                            5.422440      -0.136549       2.014626                    0.999489      22.026825      61.988264       0.629748       0.477149      -1.012958       0.005296       0.037849       0.011719       0.039974      -0.018416       0.049238      -0.019429       0.017330       0.118883      -0.044353      -0.031846       0.076199              8.374645       7.990785       1.769407      -1.972991      11.234945       1.267185       5.898203          -0.000000
          155              C      -0.743873       1.128815       9.519435       0.176002      34.828467 0.34951592E+03  0.77508394E+04                                 9.421414                            6.284526       0.134748       2.072055                    0.999647      24.821335      68.434779       0.651801       0.423750      -1.063668      -0.066849       0.025401      -0.013866       0.072844      -0.049353      -0.026471       0.018860       0.079105       0.071500      -0.075500       0.003003       0.072497             12.776217       7.405493      -1.091628       0.511492       5.673860       1.004912      25.249298          -0.000000
          156              C       0.106782       0.816457      10.491042      -0.096892      28.449150 0.36717654E+03  0.82957655E+04                                 8.053908                            6.353385       0.280008       2.071162                    0.999820      28.364382      80.584300       0.657594       0.412256      -1.064250       0.006803      -0.000620       0.100195       0.100427      -0.020101      -0.028189       0.009151       0.024982      -0.010495      -0.026634      -0.016941       0.043576              9.069797       8.995574      -2.128763       1.254231       5.582607       0.060435      12.631211          -0.000000
          157              C      -1.562738       1.636062      11.478553       0.176726      23.523190 0.29292574E+03  0.62699872E+04                                 7.287871                            5.788012       0.488666       2.192456                    0.999701      24.732739      68.939092       0.667213       0.428877      -1.051224       0.019799      -0.021304      -0.054002       0.061336       0.007223      -0.013013       0.003143      -0.010261       0.042062      -0.020791       0.001399       0.019392              8.255667       7.443175      -1.960938      -1.014064       5.664449       1.793212      11.659378          -0.000001
          158              C      -0.617336       1.025300       8.086604      -0.117163      38.627628 0.41313829E+03  0.95996569E+04                                 9.986984                            6.784405       0.159786       2.023583                    0.999711      29.135275      83.548651       0.630938       0.417791      -1.062239      -0.011378       0.005648       0.013546       0.018570      -0.005243      -0.018459       0.005620       0.024545      -0.099977      -0.038769       0.003382       0.035387             13.477561       7.135128      -1.057236       1.367092       6.233678      -0.237776      27.063876          -0.000002
          159              C      -1.411926       1.528274       7.158372      -0.239950      40.572236 0.47307995E+03  0.11375633E+05                                10.352881                            7.274871       0.017069       1.977978                    0.998707      30.693343      89.652705       0.607180       0.419515      -1.060728      -0.003360       0.008200       0.007425       0.011561       0.002093      -0.012016      -0.004124      -0.011452      -0.094442      -0.034920       0.012235       0.022685             13.769486       8.003729      -1.203802       0.665977       6.462415      -0.708992      26.842314          -0.000001
          160              C      -1.107886       1.414221       5.702408       0.618195      23.985396 0.25664454E+03  0.53447910E+04                                 7.737649                            5.686762      -0.128864       2.011099                    0.999554      22.351902      62.595369       0.622412       0.472530      -1.020294       0.013588       0.007988      -0.037370       0.040558       0.057657       0.010901       0.013254      -0.007265      -0.118316      -0.042195      -0.037753       0.079947              9.679050       6.325156      -1.590712      -0.763069       5.891008      -0.392315      16.820987          -0.000000
          161              C      -6.143607      -1.134426      13.371163       0.174996      33.206499 0.36080977E+03  0.80920504E+04                                 9.215421                            6.433646       0.051512       2.040248                    0.999612      25.354065      71.067473       0.634832       0.430197      -1.056138       0.043664      -0.007930      -0.055914       0.071385       0.041240      -0.053130       0.000440      -0.033090      -0.031503      -0.073905       0.008960       0.064945             12.081990       7.275617       4.441493      -0.688835      21.468503       3.265990       7.501850           0.000001
          162              C      -6.503388      -0.215937      14.282044      -0.120945      29.510765 0.38443957E+03  0.87827210E+04                                 8.245224                            6.506171       0.336897       2.082642                    0.999808      28.851938      82.320953       0.649308       0.412909      -1.064243       0.020328       0.097120       0.021553       0.101539       0.020692      -0.032788      -0.020168       0.009507      -0.016407      -0.032737      -0.017560       0.050297              9.361226       7.292978       1.871628      -2.393478      12.711843       1.672497       8.078858          -0.000000
          163              C      -5.031530       0.693173      13.125369       0.200017      23.579336 0.28288483E+03  0.60391384E+04                                 7.468054                            5.792131       0.212618       2.110982                    0.998960      24.755691      70.295954       0.645123       0.444732      -1.035406      -0.035767      -0.052470       0.002129       0.063537       0.005259       0.022442      -0.010258       0.006149      -0.034725      -0.030037       0.006664       0.023373              8.827385       6.686203       2.810107      -1.723255      12.936113       1.157386       6.859838           0.000000
          164              C      -6.557892      -2.540538      13.194770      -0.111092      35.907616 0.45092535E+03  0.10745454E+05                                 9.622754                            7.184041      -0.018470       1.968275                    0.999174      29.831177      87.585412       0.598855       0.429204      -1.051570       0.008661       0.008003      -0.007055       0.013742       0.004289      -0.004075      -0.022664       0.034046       0.015351      -0.033097       0.010506       0.022591             11.856336       7.880361       3.143226      -0.915186      19.664748       3.677208       8.023900           0.000001
          165              C      -5.972971      -3.396424      12.376422      -0.248851      36.953012 0.49839185E+03  0.12148702E+05                                 9.733289                            7.504812       0.039237       1.981481                    0.998272      30.900176      91.050962       0.592935       0.423780      -1.057419       0.001698       0.012437      -0.004521       0.013342      -0.004692       0.005517      -0.019103       0.046452       0.048403      -0.038158       0.011331       0.026827             11.575610       7.562005       2.089870      -1.148329      18.767089       3.926734       8.397735           0.000000
          166              C      -6.387570      -4.793570      12.223163       0.639629      21.120615 0.23108217E+03  0.47103308E+04                                 7.106180                            5.422440      -0.136549       2.014626                    0.999489      22.026825      61.988264       0.629748       0.477149      -1.012958      -0.005296      -0.037849      -0.011719       0.039974      -0.018416       0.049238      -0.019429       0.017330       0.118883      -0.044353      -0.031846       0.076199              8.374645       7.990785       1.769407      -1.972991      11.234945       1.267185       5.898203          -0.000000
          167              C       3.014901       8.407134       4.939002       0.176002      34.828462 0.34951587E+03  0.77508382E+04                                 9.421413                            6.284526       0.134748       2.072055                    0.999647      24.821333      68.434773       0.651801       0.423750      -1.063667       0.066849      -0.025401       0.013866       0.072844      -0.049353      -0.026471       0.018860       0.079105       0.071500      -0.075500       0.003003       0.072497             12.776216       7.405493      -1.091628       0.511492       5.673860       1.004912      25.249296          -0.000000
          168              C       2.164246       8.719492       3.967395      -0.096892      28.449146 0.36717650E+03  0.82957643E+04                                 8.053908                            6.353385       0.280008       2.071163                    0.999820      28.364379      80.584287       0.657594       0.412256      -1.064250      -0.006803       0.000620      -0.100195       0.100427      -0.020101      -0.028189       0.009151       0.024982      -0.010495      -0.026634      -0.016941       0.043575              9.069796       8.995572      -2.128763       1.254231       5.582606       0.060435      12.631210          -0.000000
          169              C       3.833766       7.899887       2.979884       0.176726      23.523191 0.29292576E+03  0.62699878E+04                                 7.287871                            5.788012       0.488665       2.192456                    0.999701      24.732740      68.939094       0.667213       0.428877      -1.051224      -0.019799       0.021304       0.054002       0.061336       0.007223      -0.013013       0.003143      -0.010261       0.042062      -0.020791       0.001399       0.019392              8.255667       7.443175      -1.960937      -1.014064       5.664449       1.793211      11.659378          -0.000001
          170              C       2.888364       8.510649       6.371833      -0.117163      38.627626 0.41313827E+03  0.95996562E+04                                 9.986983                            6.784405       0.159786       2.023583                    0.999711      29.135274      83.548647       0.630938       0.417791      -1.062239       0.011378      -0.005648      -0.013546       0.018570      -0.005243      -0.018459       0.005619       0.024545      -0.099977      -0.038769       0.003382       0.035387             13.477560       7.135128      -1.057236       1.367092       6.233678      -0.237776      27.063874          -0.000002
          171              C       3.682954       8.007675       7.300065      -0.239950      40.572232 0.47307991E+03  0.11375631E+05                                10.352880                            7.274870       0.017069       1.977978                    0.998707      30.693342      89.652699       0.607181       0.419515      -1.060728       0.003359      -0.008200      -0.007425       0.011561       0.002094      -0.012016      -0.004124      -0.011452      -0.094442      -0.034920       0.012235       0.022685             13.769484       8.003729      -1.203802       0.665976       6.462415      -0.708992      26.842308          -0.000001
          172              C       3.378914       8.121728       8.756029       0.618195      23.985396 0.25664454E+03  0.53447909E+04                                 7.737649                            5.686762      -0.128864       2.011099                    0.999554      22.351902      62.595365       0.622412       0.472530      -1.020294      -0.013588      -0.007988       0.037370       0.040558       0.057657       0.010901       0.013254      -0.007265      -0.118316      -0.042195      -0.037753       0.079947              9.679049       6.325156      -1.590712      -0.763069       5.891008      -0.392315      16.820985          -0.000000
          173              C      -0.613071       6.356233      12.804392       0.175000      33.206531 0.36080915E+03  0.80920303E+04                                 9.215414                            6.433631       0.051456       2.040231                    0.999612      25.354014      71.067220       0.634834       0.430196      -1.056139      -0.044932       0.047660       0.028371       0.071381       0.007047      -0.031395       0.016234      -0.068767      -0.169668      -0.073895       0.008935       0.064960             12.081992      15.093913       7.286479      -3.793285      14.819799      -2.160067       6.332262           0.000001
          174              C       0.595496       6.290613      12.223163      -0.120947      29.510733 0.38443670E+03  0.87826328E+04                                 8.245176                            6.506113       0.336914       2.082647                    0.999808      28.851917      82.320598       0.649317       0.412905      -1.064246       0.073497       0.063755      -0.029036       0.101537      -0.007760      -0.008666       0.012124      -0.073726      -0.061529      -0.032753      -0.017566       0.050319              9.361176      10.708158       1.840802      -2.909617      11.405718      -0.013149       5.969653          -0.000000
          175              C       0.325758       8.292543      12.723425       0.200014      23.579305 0.28288458E+03  0.60391363E+04                                 7.468079                            5.792152       0.212695       2.111004                    0.998960      24.755665      70.296070       0.645117       0.444736      -1.035403      -0.031533      -0.055128      -0.001904       0.063538       0.014551       0.019388      -0.005500      -0.009464       0.035835      -0.030053       0.006664       0.023389              8.827415       9.741667       2.885525      -2.252934      11.638468      -0.406025       5.102110           0.000000
          176              C      -1.580532       5.297231      13.154286      -0.111093      35.908108 0.45093153E+03  0.10745652E+05                                 9.622894                            7.184134      -0.018507       1.968263                    0.999174      29.831389      87.586601       0.598845       0.429210      -1.051566      -0.000344       0.013656       0.001516       0.013744      -0.014028       0.013862       0.005798      -0.041006       0.014310      -0.033135       0.010522       0.022614             11.856527      15.063101       5.980074      -3.914359      13.277003      -1.427558       7.229477           0.000001
          177              C      -2.649064       5.478855      13.909016      -0.248855      36.953155 0.49839326E+03  0.12148741E+05                                 9.733271                            7.504787       0.039270       1.981489                    0.998273      30.900306      91.051277       0.592940       0.423776      -1.057422       0.003266       0.011447      -0.006009       0.013334      -0.021759       0.021469       0.005004      -0.016741       0.038708      -0.038205       0.011382       0.026823             11.575597      15.071790       5.045953      -4.277563      12.100478      -1.405309       7.554523          -0.000000
          178              C      -3.592524       4.413561      14.258911       0.639624      21.120694 0.23108295E+03  0.47103525E+04                                 7.106201                            5.422451      -0.136561       2.014622                    0.999489      22.026919      61.988647       0.629747       0.477150      -1.012957      -0.031050      -0.021688       0.012786       0.039974      -0.021252       0.047962      -0.027882       0.041683       0.071788      -0.044336      -0.031859       0.076195              8.374675       8.495682       2.314511      -2.411801      10.352151       0.722542       6.276191           0.000000
          179              C     -11.062525       6.279492      13.637198       0.176007      34.828398 0.34951629E+03  0.77508441E+04                                 9.421398                            6.284530       0.134710       2.072044                    0.999647      24.821263      68.434406       0.651801       0.423750      -1.063668       0.006303       0.012592       0.071470       0.072844      -0.050939      -0.021992       0.030610       0.046644       0.105303      -0.075504       0.002999       0.072504             12.776163      19.977054      -8.252169       3.259636       9.710200      -1.411965       8.641235          -0.000000
          180              C     -11.806799       6.525099      12.564382      -0.096899      28.447834 0.36714619E+03  0.82948875E+04                                 8.053418                            6.352916       0.280029       2.071170                    0.999820      28.364231      80.582274       0.657652       0.412229      -1.064270      -0.083472       0.048727      -0.027249       0.100421      -0.017489      -0.026721       0.017869      -0.000046       0.036200      -0.026646      -0.016941       0.043587              9.069205      10.490513      -3.106038       1.663662       6.219968      -0.159428      10.497135           0.000000
          181              C     -12.854534       7.410521      14.162039       0.176736      23.523330 0.29292682E+03  0.62700211E+04                                 7.287923                            5.788041       0.488657       2.192455                    0.999701      24.732786      68.939454       0.667207       0.428880      -1.051222       0.053752      -0.024850      -0.015974       0.061335      -0.008973      -0.005790       0.000872       0.000091      -0.058948      -0.020768       0.001389       0.019378              8.255729      10.925527      -3.125179      -0.793208       5.754455       0.683411       8.087204          -0.000001
          182              C      -9.836513       5.534307      13.783228      -0.117158      38.625490 0.41311449E+03  0.95989805E+04                                 9.986624                            6.784204       0.159778       2.023583                    0.999710      29.135200      83.548329       0.630947       0.417791      -1.062237      -0.012811       0.009537       0.009475       0.018570       0.010314      -0.020926       0.022002      -0.025130       0.048928      -0.038793       0.003364       0.035429             13.476998      20.447757      -8.832059       4.403757      10.748891      -2.693845       9.234345          -0.000002
          183              C      -1.640901      11.348290       0.440982      -0.239947      40.572828 0.47308914E+03  0.11375900E+05                                10.353001                            7.274965       0.017051       1.977974                    0.998707      30.693344      89.652654       0.607174       0.419518      -1.060727      -0.010190       0.000297       0.005462       0.011566       0.017064      -0.017008       0.003323      -0.035989       0.018425      -0.034957       0.012274       0.022683             13.769644      19.782448      -9.042094       3.985669      11.661608      -2.366371       9.864875          -0.000001
          184              C      -0.413065      10.501119       0.439536       0.618191      23.985112 0.25664233E+03  0.53447290E+04                                 7.737548                            5.686710      -0.128857       2.011100                    0.999554      22.351870      62.595020       0.622420       0.472525      -1.020297       0.024801      -0.032080       0.000845       0.040558       0.056233       0.013944       0.020694      -0.027704      -0.099327      -0.042203      -0.037746       0.079949              9.678885      12.641524      -5.673147       0.937399       8.527280      -1.346092       7.867851          -0.000000
          185              N       2.047549      12.782509       2.248287      -0.277498      30.755141 0.41089492E+03  0.94911178E+04                                 8.536455                            6.759115      -0.415272       1.919919                    0.997583      27.210724      76.647465       0.635974       0.416946      -1.067639      -0.039764       0.025278       0.041224       0.062607      -0.049701       0.034222      -0.006963       0.035606       0.083337      -0.068932       0.002501       0.066432             10.011108      10.920479      -4.505701       1.851775       8.620707       0.711946      10.492138           0.000000
          186              N       0.436406      14.135453       2.747103      -0.258274      35.750933 0.48506320E+03  0.11535977E+05                                 9.107361                            7.101782       0.154061       2.069652                    0.999179      27.929292      76.680551       0.660515       0.389913      -1.099132       0.098873      -0.075485       0.054000       0.135610       0.027865       0.009177       0.010479      -0.017516       0.198956      -0.062380      -0.006591       0.068971             11.255308      14.358571      -5.868828       3.275465       9.331576      -0.834832      10.075776          -0.000000
          187              N       8.376415       3.646456       2.378413      -0.269848      28.168387 0.38782977E+03  0.88002853E+04                                 7.936658                            6.489219      -0.200122       1.993895                    0.997988      26.597807      73.446933       0.662942       0.407169      -1.077604      -0.053649      -0.026763       0.024313       0.064696       0.004343      -0.041502       0.041291      -0.064599      -0.074385      -0.073696       0.007230       0.066466              8.837203       7.558130       0.342579      -2.449662      12.036404       1.522655       6.917075          -0.000000
          188              N       7.246757       1.812351       2.731199      -0.284470      34.856531 0.51396421E+03  0.12353570E+05                                 8.834856                            7.256921       0.237951       2.087215                    0.999378      28.269585      77.047486       0.663198       0.384240      -1.107442       0.001258       0.145886       0.027140       0.148394      -0.014582      -0.052181       0.026725       0.092072       0.091482      -0.068501      -0.020037       0.088539             10.066831       8.527540       1.541041      -1.557325      14.838153       1.876562       6.834800          -0.000000
          189              N     -11.026864      10.025494       9.992226      -0.277502      30.755285 0.41089764E+03  0.94912058E+04                                 8.536518                            6.759164      -0.415299       1.919908                    0.997583      27.210847      76.648163       0.635967       0.416950      -1.067636       0.042751      -0.026499      -0.037279       0.062606      -0.030760       0.021769      -0.017006       0.058983       0.155183      -0.068926       0.002483       0.066443             10.011189      10.344082      -1.471898      -0.058596       5.040398      -0.631542      14.649085           0.000000
          190              N     -10.084881       9.776399       8.062024      -0.258271      35.751172 0.48506696E+03  0.11536115E+05                                 9.107506                            7.101887       0.154104       2.069666                    0.999180      27.929316      76.681335       0.660497       0.389921      -1.099124       0.016344      -0.023694       0.132516       0.135606      -0.023301       0.028040      -0.009246       0.050314      -0.165961      -0.062359      -0.006587       0.068946             11.255512       9.043924      -1.172513       1.012839       5.530545      -0.710335      19.192066          -0.000000
          191              N       0.113427      -2.129640       5.544811      -0.269844      28.168299 0.38782953E+03  0.88002828E+04                                 7.936673                            6.489241      -0.200085       1.993906                    0.997987      26.597679      73.446709       0.662937       0.407172      -1.077602      -0.001462      -0.059513      -0.025340       0.064700       0.021769      -0.060036       0.009562       0.019792      -0.090376      -0.073689       0.007253       0.066436              8.837220       9.350979       1.469694      -3.474630       9.916073       0.023208       7.244607          -0.000000
          192              N      -8.341267      11.593546       5.637345      -0.284466      34.856492 0.51396370E+03  0.12353562E+05                                 8.834865                            7.256927       0.237898       2.087197                    0.999378      28.269653      77.047822       0.663196       0.384242      -1.107441       0.102268       0.082511      -0.068965       0.148402      -0.051596      -0.025128       0.055014       0.022164      -0.017274      -0.068508      -0.020040       0.088547             10.066847      10.827900       3.474225      -3.193619      11.506460      -0.309136       7.866183           0.000000
          193              N      13.297892      -0.489545       4.466211      -0.277502      30.755285 0.41089764E+03  0.94912058E+04                                 8.536518                            6.759164      -0.415299       1.919908                    0.997583      27.210847      76.648162       0.635967       0.416950      -1.067636      -0.042751       0.026498       0.037279       0.062606      -0.030760       0.021769      -0.017006       0.058983       0.155183      -0.068926       0.002483       0.066443             10.011188      10.344082      -1.471898      -0.058596       5.040398      -0.631542      14.649085           0.000000
          194              N      12.355909      -0.240450       6.396413      -0.258271      35.751173 0.48506699E+03  0.11536116E+05                                 9.107505                            7.101887       0.154104       2.069666                    0.999180      27.929317      76.681336       0.660497       0.389921      -1.099124      -0.016344       0.023694      -0.132516       0.135606      -0.023301       0.028040      -0.009246       0.050314      -0.165961      -0.062359      -0.006587       0.068946             11.255511       9.043924      -1.172513       1.012839       5.530545      -0.710335      19.192065          -0.000000
          195              N       2.157601      11.665589       8.913626      -0.269844      28.168298 0.38782952E+03  0.88002825E+04                                 7.936673                            6.489240      -0.200085       1.993906                    0.997987      26.597679      73.446706       0.662937       0.407172      -1.077602       0.001462       0.059513       0.025340       0.064700       0.021769      -0.060036       0.009562       0.019792      -0.090376      -0.073689       0.007253       0.066436              8.837219       9.350978       1.469694      -3.474630       9.916072       0.023208       7.244607          -0.000000
          196              N      10.612295      -2.057597       8.821092      -0.284466      34.856492 0.51396372E+03  0.12353562E+05                                 8.834865                            7.256927       0.237898       2.087197                    0.999378      28.269653      77.047824       0.663196       0.384242      -1.107441      -0.102268      -0.082511       0.068965       0.148402      -0.051596      -0.025128       0.055014       0.022164      -0.017273      -0.068508      -0.020040       0.088547             10.066848      10.827900       3.474226      -3.193619      11.506460      -0.309136       7.866183           0.000000
          197              N       0.223479      -3.246560      12.210150      -0.277498      30.755142 0.41089495E+03  0.94911186E+04                                 8.536455                            6.759115      -0.415273       1.919919                    0.997583      27.210725      76.647469       0.635974       0.416946      -1.067639       0.039764      -0.025278      -0.041224       0.062607      -0.049701       0.034222      -0.006963       0.035606       0.083337      -0.068932       0.002501       0.066432             10.011108      10.920480      -4.505701       1.851775       8.620707       0.711946      10.492138           0.000000
          198              N       1.834622      -4.599504      11.711334      -0.258274      35.750933 0.48506321E+03  0.11535978E+05                                 9.107361                            7.101782       0.154061       2.069652                    0.999179      27.929292      76.680553       0.660515       0.389913      -1.099132      -0.098873       0.075485      -0.054000       0.135610       0.027865       0.009177       0.010479      -0.017516       0.198956      -0.062380      -0.006591       0.068971             11.255308      14.358572      -5.868828       3.275465       9.331576      -0.834833      10.075777          -0.000000
          199              N      -6.105387       5.889493      12.080024      -0.269848      28.168386 0.38782977E+03  0.88002853E+04                                 7.936658                            6.489219      -0.200122       1.993895                    0.997988      26.597807      73.446933       0.662942       0.407169      -1.077604       0.053649       0.026763      -0.024313       0.064696       0.004343      -0.041502       0.041291      -0.064599      -0.074385      -0.073696       0.007230       0.066466              8.837203       7.558130       0.342579      -2.449662      12.036404       1.522655       6.917075          -0.000000
          200              N      -4.975729       7.723598      11.727238      -0.284470      34.856532 0.51396422E+03  0.12353570E+05                                 8.834857                            7.256921       0.237951       2.087215                    0.999378      28.269585      77.047489       0.663198       0.384241      -1.107442      -0.001258      -0.145886      -0.027140       0.148394      -0.014582      -0.052181       0.026725       0.092072       0.091481      -0.068501      -0.020037       0.088539             10.066832       8.527540       1.541042      -1.557325      14.838155       1.876562       6.834800          -0.000000
          201              N       3.049793       1.885384       1.308489      -0.277497      30.755145 0.41089286E+03  0.94910701E+04                                 8.536489                            6.759108      -0.415287       1.919913                    0.997583      27.210736      76.647810       0.635972       0.416948      -1.067637      -0.040062       0.028129       0.039030       0.062606       0.037217      -0.032740       0.006249      -0.022720      -0.153190      -0.068882       0.002469       0.066413             10.011192      12.585691       1.608543      -3.337712      11.375033      -0.084168       6.072852           0.000000
          202              N       1.130719       2.004432       2.297446      -0.258282      35.754548 0.48511303E+03  0.11537670E+05                                 9.108682                            7.102660       0.154021       2.069635                    0.999180      27.930666      76.690589       0.660390       0.389969      -1.099072       0.110972       0.071762      -0.030399       0.135605      -0.014444       0.020181       0.021420      -0.111965      -0.039478      -0.062351      -0.006545       0.068896             11.257202      14.882989       4.213357      -4.307048      11.753434      -1.326629       7.135183          -0.000000
          203              N       6.430635      -3.508968      14.232885      -0.269853      28.167846 0.38781729E+03  0.87998769E+04                                 7.936376                            6.488978      -0.200122       1.993894                    0.997987      26.597367      73.443716       0.662979       0.407152      -1.077622       0.000759      -0.001254       0.064681       0.064697      -0.061698       0.004117       0.006155       0.065056       0.019846      -0.073736       0.007294       0.066442              8.836868      10.920079      -3.014112       0.848521       6.072013       0.429175       9.518512          -0.000000
          204              N      -2.278886       2.293683       1.581753      -0.284473      34.856911 0.51397039E+03  0.12353748E+05                                 8.834967                            7.257005       0.237950       2.087215                    0.999378      28.269558      77.047345       0.663189       0.384245      -1.107440      -0.130815       0.050391      -0.048694       0.148402      -0.025133      -0.059788       0.034908      -0.032614       0.095956      -0.068281      -0.020278       0.088559             10.066963      12.437185      -3.526469       2.220233       7.045452      -1.077255      10.718253          -0.000000
          205              N       7.443581      10.089333       1.823209      -0.277496      30.755227 0.41089400E+03  0.94910992E+04                                 8.536488                            6.759110      -0.415310       1.919907                    0.997583      27.210800      76.647908       0.635973       0.416947      -1.067638       0.042451      -0.023648      -0.039473       0.062605       0.039519      -0.028900       0.021997      -0.067327      -0.082533      -0.068887       0.002465       0.066422             10.011186       7.196959       1.677385      -2.536690      13.410349       2.564662       9.426249           0.000000
          206              N       8.077631       8.606342       0.383149      -0.258273      35.754079 0.48510623E+03  0.11537464E+05                                 9.108595                            7.102605       0.153986       2.069626                    0.999179      27.930462      76.689801       0.660394       0.389969      -1.099073       0.028440       0.123544       0.048123       0.135602       0.032403      -0.023253      -0.043552       0.058056      -0.008257      -0.062327      -0.006550       0.068877             11.257074       7.114615       1.822058      -1.509700      17.812796       3.830582       8.843809          -0.000000
          207              N      -1.832352       1.675899      10.170065      -0.269848      28.167007 0.38780455E+03  0.87995031E+04                                 7.936175                            6.488833      -0.200107       1.993899                    0.997988      26.596925      73.441802       0.662994       0.407147      -1.077627       0.052947      -0.034004       0.015029       0.064696      -0.034102      -0.008238       0.009877       0.047817       0.191443      -0.073736       0.007265       0.066472              8.836638       8.657462      -1.855335       0.439651       5.508493       0.933887      12.343961          -0.000000
          208              N      -0.398711       1.113915      11.717117      -0.284471      34.856480 0.51396302E+03  0.12353528E+05                                 8.834880                            7.256934       0.237997       2.087230                    0.999378      28.269515      77.047126       0.663195       0.384243      -1.107441      -0.029807      -0.012999      -0.144794       0.148401      -0.039448      -0.061162       0.008287       0.045363      -0.083122      -0.068268      -0.020275       0.088543             10.066883       8.656439      -1.976002       1.791657       6.588246      -0.026404      14.955964          -0.000000
          209              N      -5.172553      -0.553384      12.635228      -0.277496      30.755227 0.41089400E+03  0.94910992E+04                                 8.536488                            6.759110      -0.415310       1.919907                    0.997583      27.210800      76.647908       0.635973       0.416947      -1.067638      -0.042451       0.023648       0.039473       0.062605       0.039519      -0.028900       0.021997      -0.067327      -0.082533      -0.068887       0.002465       0.066422             10.011186       7.196959       1.677385      -2.536690      13.410349       2.564662       9.426249           0.000000
          210              N      -5.806603       0.929607      14.075288      -0.258273      35.754079 0.48510624E+03  0.11537464E+05                                 9.108595                            7.102605       0.153986       2.069626                    0.999179      27.930462      76.689801       0.660394       0.389969      -1.099073      -0.028440      -0.123544      -0.048123       0.135602       0.032403      -0.023253      -0.043552       0.058056      -0.008257      -0.062327      -0.006550       0.068877             11.257074       7.114615       1.822057      -1.509700      17.812797       3.830582       8.843809          -0.000000
          211              N       4.103380       7.860050       4.288372      -0.269848      28.167008 0.38780457E+03  0.87995036E+04                                 7.936175                            6.488833      -0.200107       1.993899                    0.997988      26.596926      73.441803       0.662994       0.407147      -1.077627      -0.052947       0.034004      -0.015029       0.064696      -0.034102      -0.008238       0.009877       0.047817       0.191443      -0.073736       0.007265       0.066472              8.836638       8.657462      -1.855335       0.439652       5.508492       0.933887      12.343960          -0.000000
          212              N       2.669739       8.422034       2.741320      -0.284471      34.856478 0.51396298E+03  0.12353527E+05                                 8.834880                            7.256934       0.237997       2.087230                    0.999378      28.269514      77.047122       0.663195       0.384243      -1.107441       0.029807       0.012999       0.144794       0.148401      -0.039448      -0.061162       0.008287       0.045363      -0.083122      -0.068268      -0.020275       0.088543             10.066882       8.656438      -1.976002       1.791657       6.588246      -0.026404      14.955963          -0.000000
          213              N      -0.778765       7.650565      13.149948      -0.277497      30.755145 0.41089287E+03  0.94910701E+04                                 8.536489                            6.759108      -0.415286       1.919914                    0.997583      27.210736      76.647808       0.635972       0.416948      -1.067637       0.040062      -0.028129      -0.039030       0.062606       0.037217      -0.032740       0.006249      -0.022720      -0.153190      -0.068882       0.002469       0.066413             10.011191      12.585690       1.608543      -3.337712      11.375033      -0.084168       6.072851           0.000000
          214              N       1.140309       7.531517      12.160991      -0.258282      35.754548 0.48511303E+03  0.11537670E+05                                 9.108682                            7.102660       0.154021       2.069635                    0.999180      27.930666      76.690588       0.660390       0.389969      -1.099072      -0.110972      -0.071762       0.030399       0.135605      -0.014444       0.020181       0.021420      -0.111965      -0.039478      -0.062351      -0.006545       0.068896             11.257201      14.882989       4.213357      -4.307048      11.753433      -1.326629       7.135182          -0.000000
          215              N      -4.159607      13.044917       0.225552      -0.269853      28.167846 0.38781729E+03  0.87998772E+04                                 7.936377                            6.488978      -0.200122       1.993894                    0.997987      26.597367      73.443719       0.662979       0.407152      -1.077622      -0.000759       0.001254      -0.064681       0.064697      -0.061698       0.004117       0.006155       0.065056       0.019846      -0.073736       0.007294       0.066442              8.836869      10.920080      -3.014112       0.848521       6.072013       0.429175       9.518513          -0.000000
          216              N     -12.918286       7.242266      12.876684      -0.284473      34.856911 0.51397038E+03  0.12353748E+05                                 8.834967                            7.257005       0.237949       2.087215                    0.999378      28.269558      77.047345       0.663189       0.384245      -1.107440       0.130815      -0.050391       0.048694       0.148402      -0.025133      -0.059788       0.034908      -0.032614       0.095956      -0.068281      -0.020278       0.088559             10.066963      12.437185      -3.526470       2.220232       7.045452      -1.077255      10.718253          -0.000000
          217              O       8.767055       8.390771       4.661400      -0.571790      29.843693 0.45405531E+03  0.10458521E+05                                 7.546412                            6.488498       0.714740       2.272783                    0.998512      27.410618      70.410764       0.764775       0.347705      -1.148712      -0.024655      -0.002959       0.007868       0.026048       0.042972       0.030989      -0.009182      -0.081150      -0.061796      -0.069785       0.000205       0.069581              8.399489       7.474005       3.133877       0.525548      11.772961       2.001345       5.951502           0.000000
          218              O       6.757095       7.696547       5.268654      -0.594216      31.679297 0.50905296E+03  0.12051628E+05                                 7.860137                            6.929275       0.645925       2.256110                    0.997436      27.627637      71.683061       0.731441       0.353707      -1.145105       0.023335      -0.001590      -0.005367       0.023997      -0.037507      -0.010082      -0.011515       0.082198      -0.000638      -0.059063       0.002813       0.056249              8.447973       9.456929      -1.492392      -2.228770       8.144413       2.435636       7.742578          -0.000001
          219              O       6.300169      10.710348       4.181380      -0.588831      37.680382 0.60107097E+03  0.14799534E+05                                 8.836217                            7.540223       0.443357       2.199876                    0.996489      27.566073      72.393106       0.701310       0.354710      -1.146935      -0.006894      -0.002401       0.027718       0.028663      -0.027513      -0.035315       0.011668       0.023382      -0.065597      -0.041670      -0.015678       0.057348              9.726955      11.306933      -3.032957      -2.712506       7.594788       1.405712      10.279143           0.000001
          220              O       5.316368      11.303551       6.013264      -0.593605      37.741936 0.57179233E+03  0.13898205E+05                                 8.861319                            7.346959       0.759216       2.294805                    0.996007      27.680097      72.127498       0.711832       0.354004      -1.147983       0.005811      -0.002807      -0.019318       0.020367       0.031930       0.004297      -0.006612      -0.063146       0.148224      -0.069964       0.019549       0.050416             10.535687       7.116819      -0.801984       1.244384       6.283102      -0.639476      18.207141          -0.000000
          221              O       4.643777       0.017082       3.889320      -0.571801      29.844455 0.45406878E+03  0.10458871E+05                                 7.546441                            6.488519       0.714750       2.272782                    0.998511      27.410687      70.410255       0.764790       0.347697      -1.148723       0.001692      -0.019494      -0.017197       0.026050       0.050958       0.020182      -0.031059      -0.021959      -0.095858      -0.069782       0.000209       0.069573              8.399526      10.078681       4.122874      -0.535844       9.506348       0.171540       5.613549           0.000001
          222              O      -3.092477      13.876967       2.715294      -0.594227      31.680107 0.50906801E+03  0.12052062E+05                                 7.860245                            6.929357       0.645912       2.256102                    0.997435      27.627818      71.683539       0.731441       0.353705      -1.145108      -0.002264       0.014481       0.019006       0.024001      -0.032946      -0.001973       0.021326      -0.010768       0.145283      -0.059067       0.002788       0.056279              8.448100       9.400984      -0.528139      -2.855978       6.956471       1.945300       8.986844          -0.000001
          223              O       5.192010       0.444727       0.540746      -0.588817      37.679061 0.60104473E+03  0.14798701E+05                                 8.835954                            7.540006       0.443425       2.199902                    0.996490      27.565644      72.391111       0.701328       0.354705      -1.146941       0.020736      -0.019738       0.001426       0.028664      -0.010344      -0.040597       0.021593      -0.008644       0.068930      -0.041679      -0.015673       0.057352              9.726661       9.752278      -2.729568      -2.668331       7.825943       2.017353      11.601761           0.000001
          224              O      -8.292984       8.882201      14.266140      -0.593608      37.741989 0.57179411E+03  0.13898258E+05                                 8.861326                            7.346968       0.759206       2.294802                    0.996007      27.680147      72.127636       0.711832       0.354004      -1.147983      -0.016762       0.011359       0.002162       0.020363      -0.010599       0.018097      -0.028958       0.009867      -0.176831      -0.069955       0.019543       0.050412             10.535700      14.042293      -5.062717       2.966737       8.903386      -1.800963       8.661419          -0.000001
          225              O      -2.372749       9.518867      10.569117      -0.571801      29.844457 0.45406880E+03  0.10458872E+05                                 7.546441                            6.488519       0.714750       2.272782                    0.998511      27.410687      70.410257       0.764790       0.347697      -1.148723      -0.001692       0.019494       0.017197       0.026050       0.050958       0.020182      -0.031059      -0.021959      -0.095858      -0.069782       0.000209       0.069573              8.399526      10.078682       4.122874      -0.535844       9.506348       0.171540       5.613549           0.000001
          226              O       5.363505      -4.341018      11.743143      -0.594227      31.680112 0.50906809E+03  0.12052065E+05                                 7.860246                            6.929357       0.645912       2.256102                    0.997435      27.627820      71.683546       0.731441       0.353705      -1.145108       0.002264      -0.014481      -0.019006       0.024001      -0.032946      -0.001973       0.021327      -0.010768       0.145283      -0.059067       0.002788       0.056279              8.448100       9.400985      -0.528139      -2.855979       6.956471       1.945300       8.986844          -0.000001
          227              O      -2.920982       9.091222      13.917691      -0.588817      37.679060 0.60104469E+03  0.14798700E+05                                 8.835954                            7.540006       0.443426       2.199902                    0.996490      27.565643      72.391109       0.701328       0.354705      -1.146941      -0.020736       0.019738      -0.001426       0.028664      -0.010344      -0.040597       0.021593      -0.008644       0.068930      -0.041679      -0.015673       0.057352              9.726661       9.752278      -2.729568      -2.668331       7.825943       2.017353      11.601761           0.000001
          228              O      10.564012       0.653748       0.192297      -0.593608      37.741990 0.57179413E+03  0.13898259E+05                                 8.861327                            7.346968       0.759205       2.294802                    0.996007      27.680147      72.127638       0.711832       0.354004      -1.147983       0.016762      -0.011359      -0.002162       0.020363      -0.010599       0.018097      -0.028958       0.009867      -0.176831      -0.069955       0.019543       0.050412             10.535700      14.042294      -5.062717       2.966737       8.903387      -1.800963       8.661419          -0.000000
          229              O      -6.496027       1.145178       9.797037      -0.571790      29.843688 0.45405522E+03  0.10458518E+05                                 7.546411                            6.488498       0.714740       2.272783                    0.998512      27.410616      70.410756       0.764775       0.347705      -1.148712       0.024654       0.002959      -0.007868       0.026048       0.042972       0.030989      -0.009182      -0.081150      -0.061796      -0.069785       0.000205       0.069581              8.399488       7.474004       3.133876       0.525548      11.772959       2.001345       5.951501           0.000001
          230              O      -4.486067       1.839402       9.189783      -0.594216      31.679293 0.50905288E+03  0.12051626E+05                                 7.860136                            6.929274       0.645925       2.256110                    0.997436      27.627637      71.683057       0.731441       0.353707      -1.145105      -0.023335       0.001590       0.005368       0.023997      -0.037507      -0.010082      -0.011515       0.082198      -0.000638      -0.059062       0.002813       0.056249              8.447972       9.456928      -1.492392      -2.228770       8.144411       2.435636       7.742577          -0.000001
          231              O      -4.029141      -1.174399      10.277057      -0.588831      37.680381 0.60107095E+03  0.14799534E+05                                 8.836217                            7.540224       0.443357       2.199876                    0.996489      27.566072      72.393106       0.701310       0.354710      -1.146935       0.006894       0.002401      -0.027718       0.028663      -0.027513      -0.035315       0.011668       0.023382      -0.065597      -0.041670      -0.015678       0.057348              9.726955      11.306934      -3.032957      -2.712506       7.594788       1.405712      10.279143           0.000001
          232              O      -3.045340      -1.767602       8.445173      -0.593605      37.741934 0.57179229E+03  0.13898204E+05                                 8.861319                            7.346959       0.759216       2.294805                    0.996007      27.680096      72.127496       0.711832       0.354004      -1.147983      -0.005811       0.002807       0.019318       0.020367       0.031930       0.004297      -0.006612      -0.063146       0.148224      -0.069964       0.019549       0.050416             10.535687       7.116819      -0.801984       1.244384       6.283102      -0.639476      18.207140          -0.000000
          233              O       2.328627      -0.459330      12.911384      -0.571808      29.856996 0.45428794E+03  0.10464759E+05                                 7.547817                            6.489584       0.714846       2.272813                    0.998513      27.409203      70.399972       0.764846       0.347643      -1.148814      -0.008052      -0.002008       0.024681       0.026038      -0.002946       0.062386      -0.030610      -0.000678      -0.013980      -0.069772       0.000203       0.069569              8.401168       8.506260      -2.877029       2.719508       7.668396      -2.661753       9.028848           0.000001
          234              O       9.677992       5.460372       0.633280      -0.594230      31.676379 0.50899923E+03  0.12050102E+05                                 7.859719                            6.928960       0.645909       2.256099                    0.997436      27.628073      71.684683       0.731446       0.353712      -1.145095       0.011573       0.003077      -0.020801       0.024002       0.027430      -0.048575       0.011141       0.015204       0.021119      -0.059101       0.002880       0.056221              8.447466       9.561149      -2.339285      -2.570239       7.102421       0.546032       8.678828          -0.000001
          235              O      -0.833080      -1.377882      13.836724      -0.588824      37.679828 0.60106064E+03  0.14799218E+05                                 8.836158                            7.540183       0.443390       2.199894                    0.996489      27.565771      72.392179       0.701308       0.354713      -1.146933      -0.000837       0.022626       0.017583       0.028667      -0.013354      -0.034200       0.011941       0.063893       0.039419      -0.041873      -0.015472       0.057345              9.726887      10.673073      -0.933332      -4.032318       8.635847       2.005379       9.871742           0.000001
          236              O       5.803419       6.251833       0.676655      -0.593611      37.742089 0.57179512E+03  0.13898291E+05                                 8.861352                            7.346978       0.759258       2.294817                    0.996007      27.680182      72.127782       0.711831       0.354004      -1.147983       0.005056      -0.016177      -0.011294       0.020367      -0.010281       0.044180       0.024380      -0.069252      -0.028111      -0.070022       0.019536       0.050486             10.535749       7.069193       1.351850      -0.318509      16.975860       3.717199       7.562192          -0.000001
          237              O      -1.794651       2.127945       4.910085      -0.571794      29.856966 0.45428657E+03  0.10464704E+05                                 7.547774                            6.489545       0.714789       2.272797                    0.998512      27.409036      70.399121       0.764855       0.347640      -1.148818       0.018282      -0.018533      -0.000376       0.026035       0.017976       0.051571      -0.032376      -0.000935       0.099370      -0.069774       0.000206       0.069568              8.401129       6.386048      -1.277269       1.997431       6.495506      -2.464944      12.321834           0.000000
          238              O      -0.171580       0.679829       5.309138      -0.594233      31.674769 0.50896768E+03  0.12049208E+05                                 7.859509                            6.928778       0.645869       2.256085                    0.997436      27.628211      71.685373       0.731448       0.353716      -1.145088      -0.014028       0.019140       0.003560       0.023996      -0.011975      -0.022749       0.031829      -0.032884      -0.129017      -0.059097       0.002863       0.056234              8.447239       7.832017      -2.245666      -2.360326       7.665553       1.357456       9.844147          -0.000001
          239              O      15.526961      -0.682539       2.966871      -0.588814      37.679590 0.60105643E+03  0.14799083E+05                                 8.836112                            7.540149       0.443354       2.199884                    0.996488      27.565670      72.391752       0.701311       0.354712      -1.146934       0.026789       0.005281      -0.008705       0.028659      -0.032819      -0.017287       0.035320       0.003331       0.013276      -0.041874      -0.015475       0.057349              9.726836      10.328849      -1.771606      -3.425355       9.823325       2.627516       9.028333           0.000001
          240              O      -7.805934      14.791448       1.700312      -0.593608      37.741341 0.57178136E+03  0.13897865E+05                                 8.861214                            7.346872       0.759315       2.294839                    0.996008      27.679965      72.126839       0.711839       0.354002      -1.147985      -0.017516      -0.002007       0.010186       0.020361       0.035405       0.003865      -0.032474       0.078379       0.026032      -0.070010       0.019535       0.050475             10.535570      13.841514       4.708440      -3.596122      10.096563      -1.462698       7.668634          -0.000001
          241              O       4.065679       7.408004       9.548352      -0.571794      29.856969 0.45428663E+03  0.10464705E+05                                 7.547775                            6.489546       0.714789       2.272797                    0.998512      27.409037      70.399125       0.764855       0.347640      -1.148818      -0.018282       0.018533       0.000376       0.026035       0.017976       0.051571      -0.032376      -0.000935       0.099370      -0.069774       0.000206       0.069568              8.401130       6.386049      -1.277269       1.997432       6.495506      -2.464944      12.321835           0.000000
          242              O       2.442608       8.856120       9.149299      -0.594233      31.674768 0.50896766E+03  0.12049208E+05                                 7.859509                            6.928777       0.645869       2.256085                    0.997436      27.628211      71.685372       0.731448       0.353716      -1.145088       0.014028      -0.019140      -0.003560       0.023996      -0.011975      -0.022749       0.031829      -0.032884      -0.129017      -0.059097       0.002863       0.056234              8.447239       7.832017      -2.245666      -2.360326       7.665553       1.357456       9.844147          -0.000001
          243              O     -13.255933      10.218488      11.491566      -0.588814      37.679592 0.60105646E+03  0.14799084E+05                                 8.836112                            7.540149       0.443354       2.199884                    0.996488      27.565671      72.391753       0.701311       0.354712      -1.146934      -0.026789      -0.005281       0.008705       0.028659      -0.032819      -0.017287       0.035320       0.003331       0.013276      -0.041874      -0.015475       0.057349              9.726835      10.328848      -1.771606      -3.425355       9.823325       2.627516       9.028333           0.000001
          244              O      10.076962      -5.255499      12.758125      -0.593608      37.741341 0.57178135E+03  0.13897865E+05                                 8.861214                            7.346872       0.759315       2.294839                    0.996008      27.679965      72.126838       0.711839       0.354002      -1.147985       0.017516       0.002007      -0.010186       0.020361       0.035405       0.003865      -0.032474       0.078379       0.026032      -0.070010       0.019535       0.050475             10.535570      13.841513       4.708440      -3.596122      10.096562      -1.462698       7.668634          -0.000001
          245              O      -0.057599       9.995279       1.547053      -0.571808      29.856993 0.45428789E+03  0.10464757E+05                                 7.547817                            6.489584       0.714846       2.272813                    0.998513      27.409203      70.399970       0.764846       0.347643      -1.148814       0.008052       0.002008      -0.024681       0.026038      -0.002946       0.062386      -0.030610      -0.000678      -0.013980      -0.069772       0.000203       0.069569              8.401167       8.506259      -2.877028       2.719508       7.668395      -2.661753       9.028847           0.000001
          246              O      -7.406964       4.075577      13.825157      -0.594230      31.676379 0.50899924E+03  0.12050103E+05                                 7.859719                            6.928960       0.645909       2.256099                    0.997436      27.628073      71.684683       0.731446       0.353712      -1.145095      -0.011573      -0.003077       0.020801       0.024002       0.027430      -0.048575       0.011141       0.015204       0.021119      -0.059101       0.002880       0.056221              8.447466       9.561149      -2.339286      -2.570239       7.102421       0.546032       8.678828          -0.000001
          247              O       3.104108      10.913831       0.621713      -0.588824      37.679827 0.60106062E+03  0.14799217E+05                                 8.836157                            7.540183       0.443390       2.199894                    0.996489      27.565771      72.392177       0.701308       0.354713      -1.146933       0.000837      -0.022626      -0.017583       0.028667      -0.013354      -0.034200       0.011941       0.063893       0.039419      -0.041873      -0.015472       0.057345              9.726887      10.673072      -0.933332      -4.032318       8.635846       2.005379       9.871741           0.000001
          248              O      -3.532391       3.284116      13.781782      -0.593611      37.742089 0.57179512E+03  0.13898291E+05                                 8.861352                            7.346978       0.759258       2.294817                    0.996007      27.680182      72.127782       0.711831       0.354004      -1.147983      -0.005056       0.016177       0.011294       0.020367      -0.010281       0.044180       0.024380      -0.069252      -0.028111      -0.070022       0.019536       0.050486             10.535749       7.069193       1.351850      -0.318509      16.975860       3.717199       7.562192          -0.000000

******************************************************
Auxiliary information for the entire system
The total spin magnetic moment of the unit cell is   -0.000050
The total net atomic charge of the unit cell is   -0.000007
Accuracy of reproducing the electrostatic potential in the unit cell:
  The inner radius (bohr) =    5.0000
  The outer radius (bohr) =   12.0000
  Valid grid points have density less than (e/(bohr^3)) =    0.0001
  The number of valid grid points were=       277382
  The rms potential error without charges in kcal/mol is=      3.10804
  The rms potential error with partial charges in kcal/mol is=      0.43898
  The RRMSE value at monopole order=      0.14124
  The rms potential error with partial charges and cloud penetration in kcal/mol is=      0.44572
  The RRMSE value at monopole order with cloud penetration is=      0.14341
  The rms potential error with partial charges and atomic dipoles in kcal/mol is=      0.28692
  The RRMSE value at dipole order=      0.09231
  The rms potential error with partial charges, atomic dipoles and cloud penetration in kcal/mol is=      0.28873
  The RRMSE value at dipole order with cloud penetration=      0.09290

******************************************************
The electron densities and ab initio electrostatic potential were computed in VASP using the PBE functional and
projector augmented wave method. See the main text of the journal article for a description of computational details.
The atomic charges, dipoles, and quadrupoles were computed with the DDEC6 method as described in
(a) T. A. Manz and N. Gabaldon Limas, RSC Adv. 6 (2016) 47771-47801 DOI: 10.1039/c6ra04656h
(b) N. Gabaldon Limas and T. A. Manz, RSC Adv. 8 (2018) 2678-2707 DOI: 10.1039/c7ra11829e.
For each atom in the material, the electron cloud parameters were fit to the spherically averaged atom-in-material
electron density using radial positions for which this density was between 10^-4 and 10^-2 electrons per cubic bohr.
The polarizabilities, dispersion coefficients, and quantum Drude oscillator (QDO) parameters were fit using the MCLF method.
The magnetic structure of the system was optimized in VASP from the default ferromagnetic initial guess using spin polarization.
The atomic spin moments (ASMs) were computed on this optimized magnetic structure using the DDEC6 partition as inputs
to the method of T. A. Manz and D. S. Sholl, J. Chem. Theory Comput. 7 (2011) 4146-4164 DOI: 10.1021/ct200539n.
The RMSE and RRMSE were computed using a uniform grid with Ewald summation.
