# Supplementary material for: A collection of forcefield precursors for metal–organic frameworks
Source: RSC Adv. 2019 Nov 13;9(63):36492–507. doi: 10.1039/c9ra07327b (PMC9075174; doi:10.1039/c9ra07327b)
Supplement: RA-009-C9RA07327B-s4767 [file RA-009-C9RA07327B-s4767.xyz]

   58
jmolscript: load "" {1 1 1} spacegroup "x,y,z" unitcell [{     13.250100     0.000000     0.000000 }, {     -5.120120    12.220864     0.000000 }, {     -0.824941    -1.240039    18.438847 }]
Mn     6.565517     8.264247     5.587708     0.952442
Mn     2.632264     2.351840     3.631715     0.952201
Mn     0.739522     2.716578    12.851139     0.952355
Mn     4.672775     8.628985    14.807132     0.952157
Mn     6.625050     0.000000     0.000000     0.930131
Mn    -2.972531     5.490413     9.219423     0.930164
W      9.895498     6.616632     1.644376     0.322017
W     -1.194634     5.196032     0.940012     0.325722
W     -1.518212     7.684091     0.022127     0.314682
W      5.438672    -0.082802     7.575047     0.321899
W      2.463461    10.694825     8.279411     0.325886
W      0.043631    10.031829     9.197297     0.314875
W     -2.590459     4.364193    16.794471     0.321849
W      8.499673     5.784793    17.498835     0.325813
W      9.648192     4.536773    -0.022127     0.314914
W      1.866367    11.063627    10.863800     0.322430
W      4.841578     0.286000    10.159436     0.325772
W      7.261408     0.948996     9.241550     0.314676
C      8.877331     7.237611     3.464659     0.115220
C      0.387911     4.116440     1.919484     0.116409
C     -0.313654     9.483213     0.057160     0.120173
C      4.472488     0.616317     5.754764     0.115214
C      4.070722     9.652386     7.299940     0.116366
C     -1.150273     8.225620     9.162263     0.120124
C     -1.572292     3.743214    14.974188     0.115222
C      6.917128     6.864385    16.519363     0.116372
C      7.618693     1.497612    18.381687     0.120154
C      2.832551    10.364508    12.684083     0.115146
C      3.234317     1.328439    11.138907     0.116364
C      8.455312     2.755205     9.276584     0.120142
S     -1.078035     7.175017     2.396497    -0.304748
S     -0.448133     5.015566    17.810267    -0.331676
S     10.254920     4.293989     2.354088    -0.323809
S     -3.582347     8.865934     0.649601    -0.329289
S      0.683255     9.822561     6.822927    -0.304783
S      2.093432     8.836007     9.848004    -0.331749
S      7.719786     0.483213     6.865336    -0.323866
S     -1.844036    11.478938     8.569823    -0.329357
S      8.383074     3.805808    16.042350    -0.304782
S      7.753172     5.965259     0.628580    -0.331671
S     -2.949881     6.686836    16.084759    -0.323843
S     10.887386     2.114891    17.789246    -0.329303
S      6.621784     1.158264    11.615920    -0.304820
S      5.211607     2.144818     8.590843    -0.331740
S     -0.414747    10.497612    11.573511    -0.323897
S      9.149075    -0.498113     9.869024    -0.329362
N      8.204822     7.557184     4.346036    -0.480649
N      1.249395     3.527228     2.467118    -0.489969
N      0.318175    10.432968     0.108789    -0.471459
N      3.917867     1.113098     4.873387    -0.480627
N      4.947061     9.085504     6.752306    -0.489981
N     -1.782101     7.275864     9.110634    -0.471446
N     -0.899783     3.423641    14.092811    -0.480644
N      6.055644     7.453597    15.971729    -0.489939
N      6.986864     0.547857    18.330058    -0.471459
N      3.387172     9.867727    13.565460    -0.480594
N      2.357978     1.895321    11.686541    -0.489975
N      9.087140     3.704961     9.328213    -0.471452

The following XYZ coordinates are in angstroms. Other properties are in atomic units.
The sperically averaged electron density of each atom fit to a function of the form exp(a - br)
eigen_1, eigen_2 and eigen_3 are the three eigenvalues of traceless quadrupole moment tensor
  atom number  atomic symbol              X              Y              Z     net charge C6 coefficient C8 coefficient C10 coefficient fluctuating dipole atomic polarizability isotropic forcefield polarizability              a              b squared Pearson coefficient          <r^3>          <r^4>         wp_QDO          m_QDO          q_QDO       dipole_x       dipole_y       dipole_z         dipole            Qxy            Qxz            Qyz     Q(x^2-y^2)  Q(3z^2 - R^2)        eigen_1        eigen_2        eigen_3 static polarizability      alpha(xx)      alpha(xy)      alpha(xz)      alpha(yy)      alpha(yz)      alpha(zz) atomic spin moment
            1             Mn       6.565517       8.264247       5.587708       0.952442     234.304867 0.43980915E+04  0.17239416E+06                                30.194040                           21.477512      -0.018884       1.792462                    0.999770      55.027320     163.927787       0.397295       0.393310      -1.154708      -0.003842       0.004292      -0.013085       0.014297       0.183420       0.247352      -0.104968      -0.288061       0.043498      -0.410158       0.181102       0.229056             41.904015      54.171964     -17.747200     -28.240669      28.530008      14.582792      43.010073           4.649198
            2             Mn       2.632264       2.351840       3.631715       0.952201     234.328447 0.43987586E+04  0.17242693E+06                                30.195926                           21.479190      -0.018921       1.792433                    0.999770      55.030409     163.940387       0.397278       0.393312      -1.154707      -0.005434       0.001876       0.013075       0.014283       0.231345      -0.192360       0.187541      -0.059457       0.043349      -0.410134       0.181028       0.229106             41.905997      45.011559     -21.586859      24.363586      37.694581     -20.412464      43.011851           4.649003
            3             Mn       0.739522       2.716578      12.851139       0.952355     234.306620 0.43982226E+04  0.17240055E+06                                30.194137                           21.477831      -0.018874       1.792461                    0.999770      55.027944     163.930145       0.397292       0.393310      -1.154709       0.003840      -0.004290       0.013082       0.014293       0.183388       0.247352      -0.105009      -0.288091       0.043526      -0.410163       0.181148       0.229014             41.903714      54.171466     -17.746873     -28.240113      28.529972      14.582509      43.009703           4.649122
            4             Mn       4.672775       8.628985      14.807132       0.952157     234.342730 0.43990448E+04  0.17244108E+06                                30.197165                           21.479944      -0.018986       1.792407                    0.999770      55.031623     163.945787       0.397269       0.393314      -1.154704       0.005433      -0.001875      -0.013068       0.014277       0.231338      -0.192364       0.187507      -0.059397       0.043420      -0.410110       0.181044       0.229065             41.907892      45.013545     -21.587940      24.364869      37.696223     -20.413547      43.013907           4.648934
            5             Mn       6.625050       0.000000       0.000000       0.930131     241.602081 0.44421160E+04  0.17451131E+06                                30.641645                           21.510061      -0.020310       1.787067                    0.999741      55.595406     165.674067       0.399161       0.390593      -1.156993      -0.000000      -0.000002       0.000008       0.000008      -0.236424       0.086254      -0.017162       0.198424       0.750912      -0.383353       0.090467       0.292885             43.130447      40.934410      32.335298      -1.776359      67.641449      -1.193681      20.815483           4.641918
            6             Mn      -2.972531       5.490413       9.219423       0.930164     241.580672 0.44417315E+04  0.17449203E+06                                30.639565                           21.508859      -0.020282       1.787075                    0.999741      55.594472     165.668055       0.399180       0.390583      -1.157003      -0.000004      -0.000001      -0.000011       0.000012      -0.236899      -0.049580       0.073097       0.197895       0.748666      -0.383305       0.090512       0.292793             43.127045      40.601384      32.194126      -0.414513      67.965484      -2.099496      20.814265           4.641910
            7              W       9.895498       6.616632       1.644376       0.322017     172.132086 0.39772200E+04  0.15380407E+06                                28.278429                           23.155423       1.626958       1.942632                    0.999259     140.048636     430.444600       0.313300       0.505542      -1.071928      -0.076157       0.051329       0.170214       0.193410       0.064625       0.215291      -0.134381      -0.064372      -0.732132      -0.390364       0.194114       0.196250             34.289170      33.586841      -2.322064      -6.776273      30.484006       4.125546      38.796664           0.118239
            8              W      -1.194634       5.196032       0.940012       0.325722     175.800932 0.39939406E+04  0.15453735E+06                                28.590787                           23.171624       1.623221       1.943351                    0.999244     139.685711     428.765849       0.314001       0.504130      -1.073201       0.131540      -0.087566       0.098220       0.186059       0.207445      -0.210309       0.138893      -0.158795       0.154591      -0.391293       0.191431       0.199861             34.891011      38.075506      -6.110126       5.198694      33.836161      -3.290873      32.761365           0.120810
            9              W      -1.518212       7.684091       0.022127       0.314682     173.716134 0.39775071E+04  0.15379678E+06                                28.415503                           23.144564       1.632275       1.944118                    0.999199     140.097922     430.376794       0.313654       0.505031      -1.072347       0.104151       0.159971       0.001550       0.190894      -0.273487       0.003238      -0.001316       0.230488       0.600437      -0.396850       0.194591       0.202259             34.647419      34.115158       7.620428      -0.069888      40.430365       0.819028      29.396733           0.109985
           10              W       5.438672      -0.082802       7.575047       0.321899     172.136641 0.39774047E+04  0.15381302E+06                                28.278859                           23.155936       1.626911       1.942611                    0.999259     140.051780     430.457011       0.313297       0.505541      -1.071929      -0.076762       0.050388      -0.170210       0.193398       0.068273      -0.207134       0.146650      -0.046978      -0.732055      -0.390353       0.194106       0.196246             34.289387      32.602862      -2.734279       6.423269      31.468674      -4.655344      38.796625           0.118216
           11              W       2.463461      10.694825       8.279411       0.325886     175.790698 0.39936659E+04  0.15452382E+06                                28.589578                           23.170739       1.623331       1.943392                    0.999244     139.680712     428.744328       0.314010       0.504126      -1.073205       0.131555      -0.087472      -0.098194       0.186011       0.202084       0.209376      -0.140300      -0.184385       0.154557      -0.391292       0.191428       0.199864             34.889424      38.822744      -5.796072      -5.043837      33.085718       3.523047      32.759811           0.120727
           12              W       0.043631      10.031829       9.197297       0.314875     173.705378 0.39772267E+04  0.15378294E+06                                28.414198                           23.143644       1.632383       1.944161                    0.999199     140.092227     430.352480       0.313663       0.505027      -1.072351      -0.107261      -0.157842      -0.001548       0.190844      -0.273973      -0.002479       0.002474       0.228210       0.600372      -0.396847       0.194590       0.202257             34.645586      34.053661       7.594723       0.782301      40.487776       0.251959      29.395321           0.109916
           13              W      -2.590459       4.364193      16.794471       0.321849     172.139441 0.39774493E+04  0.15381533E+06                                28.279264                           23.156128       1.626919       1.942607                    0.999260     140.053731     430.465243       0.313294       0.505543      -1.071926       0.076152      -0.051331      -0.170220       0.193414       0.064623       0.215297      -0.134374      -0.064384      -0.732086      -0.390355       0.194107       0.196249             34.290107      33.587704      -2.322070      -6.776249      30.484990       4.125643      38.797628           0.118232
           14              W       8.499673       5.784793      17.498835       0.325813     175.795830 0.39937877E+04  0.15452986E+06                                28.590213                           23.171155       1.623278       1.943372                    0.999244     139.683159     428.755041       0.314005       0.504129      -1.073202      -0.131539       0.087557      -0.098206       0.186046       0.207443      -0.210308       0.138901      -0.158769       0.154548      -0.391289       0.191430       0.199859             34.890336      38.074867      -6.110029       5.198655      33.835428      -3.290814      32.760713           0.120649
           15              W       9.648192       4.536773      -0.022127       0.314914     173.704785 0.39771780E+04  0.15378059E+06                                28.414185                           23.143526       1.632365       1.944161                    0.999199     140.091080     430.348402       0.313664       0.505028      -1.072350      -0.104149      -0.159952      -0.001540       0.190877      -0.273482       0.003234      -0.001324       0.230503       0.600443      -0.396849       0.194589       0.202260             34.645802      34.113569       7.620122      -0.069883      40.428533       0.818985      29.395304           0.109955
           16              W       1.866367      11.063627      10.863800       0.322430     172.110939 0.39766516E+04  0.15377598E+06                                28.275853                           23.153558       1.627120       1.942709                    0.999259     140.036223     430.392319       0.313318       0.505533      -1.071937       0.076746      -0.050383       0.170169       0.193354       0.068267      -0.207127       0.146636      -0.046975      -0.732089      -0.390346       0.194103       0.196243             34.285717      32.599310      -2.734063       6.422589      31.465316      -4.654979      38.792525           0.118156
           17              W       4.841578       0.286000      10.159436       0.325772     175.796150 0.39938379E+04  0.15453227E+06                                28.590192                           23.171270       1.623287       1.943371                    0.999244     139.684186     428.758628       0.314005       0.504128      -1.073203      -0.131556       0.087465       0.098204       0.186014       0.202087       0.209360      -0.140297      -0.184368       0.154620      -0.391282       0.191423       0.199859             34.890086      38.823315      -5.795905      -5.043882      33.086274       3.523049      32.760667           0.120748
           18              W       7.261408       0.948996       9.241550       0.314676     173.715028 0.39775048E+04  0.15379661E+06                                28.415318                           23.144519       1.632309       1.944126                    0.999199     140.098074     430.376683       0.313656       0.505030      -1.072348       0.107282       0.157848       0.001554       0.190861      -0.273965      -0.002473       0.002485       0.228255       0.600380      -0.396850       0.194591       0.202259             34.646968      34.055088       7.595024       0.782451      40.489276       0.252136      29.396540           0.109881
           19              C       8.877331       7.237611       3.464659       0.115220      42.723867 0.50290259E+03  0.12205362E+05                                10.863981                            7.754777       0.233902       2.039350                    0.999794      28.895229      83.143394       0.562799       0.448421      -1.049496      -0.037634       0.024715       0.066542       0.080344       0.055687       0.139401      -0.062515      -0.089209      -0.195588      -0.205297       0.099640       0.105657             13.706561      13.062305      -3.266279      -8.831645       8.507132       4.748945      19.550245           0.009844
           20              C       0.387911       4.116440       1.919484       0.116409      45.799846 0.52541869E+03  0.12885536E+05                                11.366751                            7.922222       0.224964       2.034775                    0.999813      29.113787      84.067775       0.557557       0.447940      -1.050323       0.066776      -0.043173       0.028383       0.084431       0.113098      -0.101193       0.072097      -0.081020       0.105669      -0.202646       0.099972       0.102673             14.544025      18.511736      -8.146524       7.847421      12.758078      -5.518862      12.362261           0.009694
           21              C      -0.313654       9.483213       0.057160       0.120173      43.092907 0.49050187E+03  0.11835725E+05                                10.936925                            7.672270       0.278926       2.055161                    0.999723      28.642296      82.300140       0.564045       0.450027      -1.048080       0.042595       0.062348       0.008473       0.075983      -0.139106      -0.001343      -0.008086       0.116400       0.315463      -0.203548       0.096877       0.106671             13.983064      13.340974       9.960205       0.176765      21.722097       0.411960       6.886120           0.011674
           22              C       4.472488       0.616317       5.754764       0.115214      42.721145 0.50287033E+03  0.12204325E+05                                10.863346                            7.754415       0.234096       2.039417                    0.999794      28.894299      83.138529       0.562827       0.448408      -1.049509      -0.037331       0.025151      -0.066548       0.080342       0.070853      -0.111528       0.104413      -0.016820      -0.195571      -0.205296       0.099641       0.105655             13.705633      11.514804      -3.914001       7.792149      10.053270      -6.310023      19.548825           0.009859
           23              C       4.070722       9.652386       7.299940       0.116366      45.799897 0.52542032E+03  0.12885567E+05                                11.366679                            7.922172       0.225070       2.034804                    0.999813      29.113972      84.067882       0.557566       0.447933      -1.050328       0.065628      -0.044914      -0.028397       0.084444       0.108204       0.105605      -0.065475      -0.104415       0.105700      -0.202657       0.099981       0.102676             14.543954      19.424030      -7.764197      -8.122559      11.845592       5.105228      12.362240           0.009702
           24              C      -1.150273       8.225620       9.162263       0.120124      43.093268 0.49051015E+03  0.11835950E+05                                10.936862                            7.672256       0.279024       2.055184                    0.999723      28.642652      82.300666       0.564055       0.450017      -1.048088      -0.041048      -0.063391      -0.008475       0.075995      -0.139056      -0.006931      -0.004366       0.116688       0.315477      -0.203560       0.096889       0.106670             13.982911      13.370754       9.972588       0.311659      21.691895       0.322230       6.886085           0.011688
           25              C      -1.572292       3.743214      14.974188       0.115222      42.722372 0.50288434E+03  0.12204791E+05                                10.863687                            7.754611       0.233977       2.039380                    0.999794      28.894670      83.140958       0.562808       0.448418      -1.049500       0.037633      -0.024716      -0.066541       0.080342       0.055690       0.139399      -0.062514      -0.089208      -0.195593      -0.205296       0.099636       0.105660             13.706121      13.061896      -3.266147      -8.831298       8.506897       4.748753      19.549570           0.009815
           26              C       6.917128       6.864385      16.519363       0.116372      45.801329 0.52543737E+03  0.12886102E+05                                11.366952                            7.922333       0.224977       2.034770                    0.999813      29.114366      84.069666       0.557557       0.447937      -1.050325      -0.066782       0.043174      -0.028378       0.084434       0.113097      -0.101196       0.072100      -0.081024       0.105670      -0.202649       0.099975       0.102674             14.544326      18.512117      -8.146728       7.847632      12.758333      -5.519016      12.362527           0.009691
           27              C       7.618693       1.497612      18.381687       0.120154      43.094188 0.49051829E+03  0.11836224E+05                                10.937129                            7.672390       0.278925       2.055152                    0.999723      28.642838      82.302119       0.564041       0.450026      -1.048081      -0.042601      -0.062353      -0.008464       0.075989      -0.139109      -0.001346      -0.008087       0.116398       0.315464      -0.203551       0.096880       0.106671             13.983353      13.341229       9.960449       0.176773      21.722598       0.411977       6.886231           0.011686
           28              C       2.832551      10.364508      12.684083       0.115146      42.724549 0.50291595E+03  0.12205702E+05                                10.863837                            7.754707       0.234116       2.039398                    0.999794      28.895785      83.143570       0.562823       0.448401      -1.049514       0.037339      -0.025159       0.066559       0.080357       0.070854      -0.111533       0.104418      -0.016815      -0.195571      -0.205304       0.099648       0.105656             13.706333      11.515357      -3.914240       7.792642      10.053726      -6.310415      19.549917           0.009881
           29              C       3.234317       1.328439      11.138907       0.116364      45.798545 0.52540516E+03  0.12885084E+05                                11.366412                            7.922032       0.225128       2.034828                    0.999813      29.113516      84.065819       0.557575       0.447930      -1.050332      -0.065631       0.044912       0.028395       0.084444       0.108202       0.105608      -0.065478      -0.104415       0.105689      -0.202658       0.099983       0.102675             14.543541      19.423451      -7.763935      -8.122261      11.845286       5.105047      12.361886           0.009685
           30              C       8.455312       2.755205       9.276584       0.120142      43.092166 0.49049588E+03  0.11835519E+05                                10.936693                            7.672156       0.279028       2.055193                    0.999723      28.642189      82.299030       0.564058       0.450019      -1.048087       0.041049       0.063384       0.008468       0.075989      -0.139056      -0.006934      -0.004369       0.116682       0.315469      -0.203558       0.096889       0.106669             13.982671      13.370506       9.972370       0.311653      21.691513       0.322224       6.885994           0.011650
           31              S      -1.078035       7.175017       2.396497      -0.304748     157.063904 0.48142689E+04  0.19613115E+06                                20.386603                           19.180654       0.659303       1.839439                    0.999678      81.158216     259.692646       0.524641       0.286568      -1.230007       0.083808       0.066258       0.137266       0.173941      -0.022841      -0.060849      -0.036881      -0.036239      -0.121447      -0.097458       0.044432       0.053026             21.678473      20.059567       2.189210       4.230654      19.724052       3.972868      25.251800           0.027340
           32              S      -0.448133       5.015566      17.810267      -0.331676     158.099496 0.49870407E+04  0.20525407E+06                                20.498183                           19.567856       0.644182       1.829923                    0.999709      82.671180     267.098918       0.516871       0.287922      -1.226850       0.136117       0.004696      -0.020590       0.137746      -0.011915       0.064145       0.000172      -0.223114       0.218573      -0.165819       0.075111       0.090708             21.485198      27.131332       0.500019      -2.527880      18.399135      -0.014207      18.925126           0.023856
           33              S      10.254920       4.293989       2.354088      -0.323809     157.529914 0.49290871E+04  0.20223266E+06                                20.438494                           19.444039       0.626317       1.826273                    0.999686      82.302750     265.301784       0.519019       0.287632      -1.227427      -0.024592      -0.097860       0.122095       0.158394      -0.014107       0.017340       0.082844       0.065921      -0.146101      -0.116760       0.056544       0.060216             21.430314      18.333097       1.041952      -1.541556      21.535131      -4.702887      24.422714           0.028043
           34              S      -3.582347       8.865934       0.649601      -0.329289     157.686506 0.49640678E+04  0.20405664E+06                                20.456817                           19.519880       0.645993       1.830672                    0.999732      82.547064     266.464197       0.517661       0.287838      -1.227037      -0.049026       0.127330       0.025467       0.138798       0.072571       0.022890      -0.052142       0.164102       0.222727      -0.160443       0.071915       0.088529             21.437803      19.287223      -2.708578      -0.701144      26.200564       2.463039      18.825624           0.024127
           35              S       0.683255       9.822561       6.822927      -0.304783     157.061950 0.48141951E+04  0.19612723E+06                                20.386336                           19.180426       0.659387       1.839461                    0.999678      81.158197     259.691256       0.524648       0.286566      -1.230011      -0.028729      -0.102897      -0.137295       0.173962      -0.003117      -0.010496      -0.070362       0.057932      -0.121391      -0.097430       0.044437       0.052993             21.678155      18.213434       1.415836       2.029424      21.569557       5.437158      25.251473           0.027330
           36              S       2.093432       8.836007       9.848004      -0.331749     158.108280 0.49874046E+04  0.20527275E+06                                20.498890                           19.568522       0.644170       1.829906                    0.999709      82.673970     267.110191       0.516864       0.287921      -1.226852       0.048270      -0.127378       0.020599       0.137766       0.071157      -0.024628       0.059203       0.173480       0.218574      -0.165808       0.075107       0.090701             21.485935      19.347275      -2.761634       0.963769      26.184699      -2.337144      18.925832           0.023857
           37              S       7.719786       0.483213       6.865336      -0.323866     157.525401 0.49289017E+04  0.20222294E+06                                20.437973                           19.443560       0.626417       1.826302                    0.999687      82.302189     265.297668       0.519031       0.287629      -1.227432       0.080751       0.060498      -0.122127       0.158416      -0.033372       0.069694       0.048004      -0.026093      -0.145951      -0.116719       0.056548       0.060170             21.429732      20.313665       1.871896      -3.741811      19.553410      -3.239018      24.422121           0.028039
           38              S      -1.844036      11.478938       8.569823      -0.329357     157.687787 0.49641169E+04  0.20405905E+06                                20.456835                           19.519891       0.646028       1.830677                    0.999732      82.547973     266.466910       0.517664       0.287835      -1.227041      -0.136399      -0.003989      -0.025487       0.138817      -0.007568      -0.056923       0.000970      -0.218476       0.222764      -0.160405       0.071870       0.088535             21.437798      27.099049       0.564271       2.542709      18.388778       0.305115      18.825567           0.024119
           39              S       8.383074       3.805808      16.042350      -0.304782     157.065631 0.48143385E+04  0.19613467E+06                                20.386724                           19.180769       0.659302       1.839436                    0.999678      81.158862     259.695024       0.524640       0.286567      -1.230008      -0.083816      -0.066261      -0.137271       0.173951      -0.022836      -0.060844      -0.036871      -0.036181      -0.121490      -0.097447       0.044449       0.052998             21.678603      20.059639       2.189234       4.230687      19.724222       3.972910      25.251947           0.027336
           40              S       7.753172       5.965259       0.628580      -0.331671     158.104038 0.49872312E+04  0.20526393E+06                                20.498604                           19.568256       0.644151       1.829909                    0.999709      82.672309     267.104139       0.516865       0.287923      -1.226849      -0.136111      -0.004694       0.020601       0.137741      -0.011922       0.064143       0.000165      -0.223154       0.218615      -0.165843       0.075121       0.090722             21.485650      27.131841       0.500033      -2.527922      18.399546      -0.014198      18.925563           0.023856
           41              S      -2.949881       6.686836      16.084759      -0.323843     157.529130 0.49290519E+04  0.20223081E+06                                20.438386                           19.443931       0.626332       1.826277                    0.999687      82.302771     265.301395       0.519022       0.287631      -1.227428       0.024595       0.097864      -0.122091       0.158393      -0.014111       0.017347       0.082844       0.065880      -0.146066      -0.116749       0.056557       0.060192             21.430200      18.333009       1.041962      -1.541555      21.534984      -4.702896      24.422607           0.028045
           42              S      10.887386       2.114891      17.789246      -0.329303     157.686034 0.49640468E+04  0.20405553E+06                                20.456761                           19.519825       0.646001       1.830675                    0.999732      82.547011     266.463744       0.517662       0.287837      -1.227038       0.049033      -0.127342      -0.025456       0.138811       0.072567       0.022896      -0.052152       0.164041       0.222761      -0.160430       0.071886       0.088544             21.437743      19.287160      -2.708573      -0.701141      26.200552       2.463058      18.825516           0.024125
           43              S       6.621784       1.158264      11.615920      -0.304820     157.065090 0.48143172E+04  0.19613344E+06                                20.386589                           19.180649       0.659381       1.839454                    0.999678      81.159195     259.695229       0.524646       0.286565      -1.230012       0.028730       0.102910       0.137298       0.173973      -0.003093      -0.010501      -0.070350       0.057997      -0.121330      -0.097421       0.044402       0.053018             21.678440      18.213596       1.415837       2.029470      21.569839       5.437260      25.251885           0.027332
           44              S       5.211607       2.144818       8.590843      -0.331740     158.101962 0.49871393E+04  0.20525906E+06                                20.498317                           19.567976       0.644204       1.829923                    0.999709      82.672342     267.102936       0.516873       0.287920      -1.226853      -0.048266       0.127368      -0.020610       0.137757       0.071152      -0.024626       0.059209       0.173439       0.218560      -0.165790       0.075093       0.090697             21.485321      19.346709      -2.761580       0.963741      26.184022      -2.337058      18.925232           0.023854
           45              S      -0.414747      10.497612      11.573511      -0.323897     157.530555 0.49291128E+04  0.20223377E+06                                20.438411                           19.443967       0.626401       1.826290                    0.999687      82.303701     265.303966       0.519026       0.287629      -1.227432      -0.080765      -0.060503       0.122139       0.158434      -0.033385       0.069680       0.047987      -0.026160      -0.145943      -0.116706       0.056512       0.060195             21.430206      20.314111       1.871968      -3.741897      19.553802      -3.239119      24.422705           0.028047
           46              S       9.149075      -0.498113       9.869024      -0.329362     157.691210 0.49642607E+04  0.20406647E+06                                20.457149                           19.520191       0.646008       1.830667                    0.999732      82.548835     266.470798       0.517660       0.287836      -1.227040       0.136405       0.003996       0.025473       0.138820      -0.007588      -0.056911       0.000966      -0.218516       0.222706      -0.160411       0.071899       0.088512             21.438134      27.099401       0.564239       2.542754      18.389068       0.305123      18.825932           0.024121
           47              N       8.204822       7.557184       4.346036      -0.480649      52.907461 0.63075237E+03  0.15933745E+05                                11.526343                            7.999329       0.420342       2.080498                    0.999794      32.328415      89.899707       0.637335       0.380434      -1.111819       0.057255      -0.018775      -0.042222       0.073576       0.031409       0.087737      -0.036533      -0.044144      -0.195329      -0.134904       0.061434       0.073471             14.877334      15.886778      -4.239535     -10.036151       9.297803       5.057305      19.447421          -0.016843
           48              N       1.249395       3.527228       2.467118      -0.489969      57.244619 0.65855620E+03  0.16800315E+05                                12.111760                            8.144581       0.431467       2.079284                    0.999845      32.682963      91.046480       0.635632       0.377725      -1.114879      -0.047311       0.044014      -0.043512       0.077903       0.068563      -0.057016       0.037071      -0.061967       0.077717      -0.119910       0.057616       0.062295             15.970252      19.718183      -9.093466       8.925366      14.203778      -6.612206      13.988793          -0.015512
           49              N       0.318175      10.432968       0.108789      -0.471459      53.834167 0.61298629E+03  0.15385361E+05                                11.679288                            7.903700       0.416159       2.084989                    0.999779      31.978541      88.840596       0.638569       0.382157      -1.109797      -0.036610      -0.057057       0.011805       0.068812      -0.082415       0.002212      -0.015187       0.070614       0.218307      -0.126704       0.049021       0.077683             15.366313      14.628559      11.241336      -0.032679      24.065119       0.176861       7.405260          -0.018510
           50              N       3.917867       1.113098       4.873387      -0.480627      52.899046 0.63064508E+03  0.15930271E+05                                11.524893                            7.998486       0.420540       2.080582                    0.999794      32.326235      89.889901       0.637391       0.380419      -1.111837       0.039444      -0.045558       0.042201       0.073568       0.037760      -0.067598       0.066800      -0.013813      -0.195306      -0.134896       0.061433       0.073463             14.875213      13.301787      -5.320849       8.541177      11.879310      -7.301072      19.444543          -0.016875
           51              N       4.947061       9.085504       6.752306      -0.489981      57.246180 0.65857262E+03  0.16800861E+05                                12.112090                            8.144750       0.431389       2.079260                    0.999845      32.683221      91.047927       0.635616       0.377731      -1.114873      -0.058892       0.026631       0.043506       0.077912       0.070182       0.056240      -0.038271      -0.054291       0.077746      -0.119934       0.057634       0.062300             15.970812      21.509883      -8.343459      -9.547992      12.413218       5.677225      13.989334          -0.015488
           52              N      -1.782101       7.275864       9.110634      -0.471446      53.832749 0.61297013E+03  0.15384855E+05                                11.679115                            7.903624       0.416093       2.084976                    0.999779      31.978105      88.839103       0.638569       0.382159      -1.109795       0.038477       0.055819      -0.011809       0.068816      -0.082986      -0.014874      -0.003814       0.068010       0.218233      -0.126715       0.049034       0.077680             15.366006      14.642825      11.247148       0.175753      24.050026       0.038206       7.405168          -0.018504
           53              N      -0.899783       3.423641      14.092811      -0.480644      52.904334 0.63071334E+03  0.15932485E+05                                11.525831                            7.999040       0.420453       2.080543                    0.999794      32.327543      89.896014       0.637352       0.380430      -1.111824      -0.057255       0.018774       0.042220       0.073574       0.031410       0.087735      -0.036536      -0.044147      -0.195320      -0.134902       0.061434       0.073468             14.876568      15.885939      -4.239259     -10.035527       9.297379       5.056985      19.446386          -0.016811
           54              N       6.055644       7.453597      15.971729      -0.489939      57.244211 0.65854759E+03  0.16800053E+05                                12.111740                            8.144557       0.431413       2.079273                    0.999845      32.682665      91.045756       0.635629       0.377728      -1.114877       0.047303      -0.044009       0.043518       0.077899       0.068558      -0.057015       0.037069      -0.061965       0.077712      -0.119904       0.057613       0.062291             15.970236      19.718144      -9.093452       8.925364      14.203763      -6.612210      13.988800          -0.015475
           55              N       6.986864       0.547857      18.330058      -0.471459      53.835492 0.61300208E+03  0.15385874E+05                                11.679519                            7.903835       0.416094       2.084965                    0.999779      31.978879      88.842198       0.638559       0.382160      -1.109794       0.036612       0.057060      -0.011793       0.068814      -0.082417       0.002211      -0.015188       0.070617       0.218314      -0.126708       0.049023       0.077685             15.366640      14.628854      11.241604      -0.032678      24.065672       0.176870       7.405393          -0.018520
           56              N       3.387172       9.867727      13.565460      -0.480594      52.900119 0.63065507E+03  0.15930621E+05                                11.525140                            7.998624       0.420383       2.080535                    0.999794      32.326313      89.891045       0.637375       0.380426      -1.111829      -0.039441       0.045553      -0.042206       0.073567       0.037759      -0.067602       0.066802      -0.013813      -0.195315      -0.134902       0.061438       0.073464             14.875564      13.302089      -5.320989       8.541409      11.879573      -7.301267      19.445031          -0.016866
           57              N       2.357978       1.895321      11.686541      -0.489975      57.242809 0.65853324E+03  0.16799578E+05                                12.111556                            8.144466       0.431488       2.079300                    0.999845      32.682376      91.044334       0.635633       0.377728      -1.114878       0.058888      -0.026631      -0.043510       0.077911       0.070179       0.056239      -0.038272      -0.054292       0.077747      -0.119933       0.057635       0.062298             15.969990      21.508727      -8.342961      -9.547380      12.412638       5.676871      13.988603          -0.015477
           58              N       9.087140       3.704961       9.328213      -0.471452      53.832192 0.61296388E+03  0.15384649E+05                                11.679012                            7.903565       0.416138       2.084992                    0.999779      31.977971      88.838399       0.638574       0.382158      -1.109797      -0.038473      -0.055818       0.011798       0.068812      -0.082983      -0.014876      -0.003816       0.068003       0.218224      -0.126709       0.049032       0.077678             15.365860      14.642668      11.247018       0.175749      24.049806       0.038203       7.405107          -0.018453

******************************************************
Auxiliary information for the entire system
The total spin magnetic moment of the unit cell is   29.610563
The total net atomic charge of the unit cell is   0.000002
Accuracy of reproducing the electrostatic potential in the unit cell:
  The inner radius (bohr) =    5.0000
  The outer radius (bohr) =   12.0000
  Valid grid points have density less than (e/(bohr^3)) =    0.0001
  The number of valid grid points were=       349066
  The rms potential error without charges in kcal/mol is=      8.93794
  The rms potential error with partial charges in kcal/mol is=      0.54938
  The RRMSE value at monopole order=      0.06147
  The rms potential error with partial charges and cloud penetration in kcal/mol is=      0.53647
  The RRMSE value at monopole order with cloud penetration is=      0.06002
  The rms potential error with partial charges and atomic dipoles in kcal/mol is=      0.44761
  The RRMSE value at dipole order=      0.05008
  The rms potential error with partial charges, atomic dipoles and cloud penetration in kcal/mol is=      0.43341
  The RRMSE value at dipole order with cloud penetration=      0.04849

******************************************************
The electron densities and ab initio electrostatic potential were computed in VASP using the PBE functional and
projector augmented wave method. See the main text of the journal article for a description of computational details.
The atomic charges, dipoles, and quadrupoles were computed with the DDEC6 method as described in
(a) T. A. Manz and N. Gabaldon Limas, RSC Adv. 6 (2016) 47771-47801 DOI: 10.1039/c6ra04656h
(b) N. Gabaldon Limas and T. A. Manz, RSC Adv. 8 (2018) 2678-2707 DOI: 10.1039/c7ra11829e.
For each atom in the material, the electron cloud parameters were fit to the spherically averaged atom-in-material
electron density using radial positions for which this density was between 10^-4 and 10^-2 electrons per cubic bohr.
The polarizabilities, dispersion coefficients, and quantum Drude oscillator (QDO) parameters were fit using the MCLF method.
The magnetic structure of the system was optimized in VASP from the default ferromagnetic initial guess using spin polarization.
The atomic spin moments (ASMs) were computed on this optimized magnetic structure using the DDEC6 partition as inputs
to the method of T. A. Manz and D. S. Sholl, J. Chem. Theory Comput. 7 (2011) 4146-4164 DOI: 10.1021/ct200539n.
The RMSE and RRMSE were computed using a uniform grid with Ewald summation.
