# Supplementary material for: A collection of forcefield precursors for metal–organic frameworks
Source: RSC Adv. 2019 Nov 13;9(63):36492–507. doi: 10.1039/c9ra07327b (PMC9075174; doi:10.1039/c9ra07327b)
Supplement: RA-009-C9RA07327B-s4768 [file RA-009-C9RA07327B-s4768.xyz]

   56
jmolscript: load "" {1 1 1} spacegroup "x,y,z" unitcell [{     11.035500     0.000000     0.000000 }, {      0.000000    15.693000     0.000000 }, {      0.000000     0.000000    16.914000 }]
Zn     5.517750    13.109932     4.774822     0.947408
Zn     5.517750     2.583068    12.139178     0.947407
Zn     0.000000    10.429568    13.231822     0.947403
Zn     0.000000     5.263432     3.682178     0.947407
W      6.855473     7.060751     1.075561     0.314997
W      6.855473     8.632249    15.838439     0.314840
W      9.697777     0.785749     9.532561     0.314925
W      9.697777    14.907251     7.381439     0.315090
W      4.180027     8.632249    15.838439     0.314807
W      4.180027     7.060751     1.075561     0.314943
W      1.337723    14.907251     7.381439     0.315037
W      1.337723     0.785749     9.532561     0.314908
W      5.517750     9.373743     1.117677     0.319660
W      5.517750     6.319257    15.796323     0.319783
W      0.000000    14.165757     9.574677     0.319924
W      0.000000     1.527243     7.339323     0.319725
C      8.486299     6.234829     2.225882     0.107609
C      8.486299     9.458171    14.688118     0.107620
C      8.066951     1.611671    10.682882     0.107617
C      8.066951    14.081329     6.231118     0.107605
C      2.549200     9.458171    14.688118     0.107620
C      2.549200     6.234829     2.225882     0.107612
C      2.968550    14.081329     6.231118     0.107612
C      2.968550     1.611671    10.682882     0.107617
C      5.517750    10.985100     2.367960     0.081877
C      5.517750     4.707900    14.546040     0.081871
C      0.000000    12.554400    10.824960     0.081863
C      0.000000     3.138600     6.089040     0.081875
S      7.964320     9.266717     1.035137    -0.249114
S      7.964320     6.426283    15.878863    -0.249114
S      8.588930    14.272784     9.492137    -0.249101
S      8.588930     1.420216     7.421863    -0.249102
S      3.071180     6.426283    15.878863    -0.249116
S      3.071180     9.266717     1.035137    -0.249117
S      2.446570     1.420216     7.421863    -0.249105
S      2.446570    14.272784     9.492137    -0.249100
S      5.517750    10.686933    15.948211    -0.241458
S      5.517750     7.804129     2.992087    -0.235933
S      5.517750     5.006067     0.965789    -0.241434
S      5.517750     7.888871    13.921913    -0.235939
S      0.000000    12.852567     7.491211    -0.241428
S      0.000000     0.042371    11.449087    -0.235936
S      0.000000     2.840433     9.422789    -0.241458
S      0.000000    15.650629     5.464913    -0.235935
N      9.338240     5.839365     2.904134    -0.387141
N      9.338240     9.853635    14.009866    -0.387144
N      7.215010     2.007135    11.361134    -0.387144
N      7.215010    13.685865     5.552866    -0.387137
N      1.697260     9.853635    14.009866    -0.387144
N      1.697260     5.839365     2.904134    -0.387143
N      3.820490    13.685865     5.552866    -0.387140
N      3.820490     2.007135    11.361134    -0.387142
N      5.517750    11.895294     3.247488    -0.444290
N      5.517750     3.797706    13.666512    -0.444286
N      0.000000    11.644206    11.704488    -0.444279
N      0.000000     4.048794     5.209512    -0.444286

The following XYZ coordinates are in angstroms. Other properties are in atomic units.
The sperically averaged electron density of each atom fit to a function of the form exp(a - br)
eigen_1, eigen_2 and eigen_3 are the three eigenvalues of traceless quadrupole moment tensor
  atom number  atomic symbol              X              Y              Z     net charge C6 coefficient C8 coefficient C10 coefficient fluctuating dipole atomic polarizability isotropic forcefield polarizability              a              b squared Pearson coefficient          <r^3>          <r^4>         wp_QDO          m_QDO          q_QDO       dipole_x       dipole_y       dipole_z         dipole            Qxy            Qxz            Qyz     Q(x^2-y^2)  Q(3z^2 - R^2)        eigen_1        eigen_2        eigen_3 static polarizability      alpha(xx)      alpha(xy)      alpha(xz)      alpha(yy)      alpha(yz)      alpha(zz) atomic spin moment
            1             Zn       5.517750      13.109932       4.774822       0.947408     107.190646 0.14895260E+04  0.44812361E+05                                18.491263                           12.705333       0.345834       1.982385                    0.998482      44.419497     118.259218       0.500958       0.406401      -1.138339      -0.000001       0.002365      -0.014248       0.014443      -0.000000       0.000000      -0.186700      -0.251276       0.052557      -0.134398      -0.125998       0.260396             25.384929      28.146849       0.000009       0.000012      21.853932      13.451765      26.154005           0.003016
            2             Zn       5.517750       2.583068      12.139178       0.947407     107.190906 0.14895309E+04  0.44812547E+05                                18.491294                           12.705356       0.345829       1.982383                    0.998482      44.419553     118.259439       0.500957       0.406402      -1.138339      -0.000000      -0.002365       0.014248       0.014443       0.000001       0.000000      -0.186699      -0.251275       0.052551      -0.134396      -0.125999       0.260394             25.384967      28.146837      -0.000012      -0.000015      21.853995      13.451813      26.154068           0.003016
            3             Zn       0.000000      10.429568      13.231822       0.947403     107.191623 0.14895420E+04  0.44812971E+05                                18.491379                           12.705408       0.345822       1.982380                    0.998482      44.419677     118.259932       0.500956       0.406402      -1.138339      -0.000000      -0.002365      -0.014248       0.014443      -0.000001      -0.000001       0.186699      -0.251267       0.052543      -0.134391      -0.126001       0.260392             25.385097      28.146922       0.000001      -0.000001      21.854132     -13.451921      26.154236           0.003017
            4             Zn       0.000000       5.263432       3.682178       0.947407     107.190780 0.14895285E+04  0.44812457E+05                                18.491278                           12.705344       0.345832       1.982384                    0.998482      44.419529     118.259335       0.500958       0.406401      -1.138339       0.000000       0.002365       0.014249       0.014444      -0.000001      -0.000000       0.186700      -0.251272       0.052551      -0.134395      -0.125999       0.260394             25.384949      28.146860      -0.000004       0.000005      21.853956     -13.451783      26.154032           0.003017
            5              W       6.855473       7.060751       1.075561       0.314997     180.725812 0.41991952E+04  0.16415417E+06                                28.809260                           23.563132       1.614076       1.941376                    0.999181     139.531674     427.310520       0.316001       0.495828      -1.080118       0.136735      -0.095890       0.126491       0.209503       0.155365      -0.209661       0.136999      -0.148289      -0.013740      -0.350935       0.172062       0.178873             34.961255      41.295630      -4.745000       6.793811      30.619687      -2.024784      32.968448           0.194176
            6              W       6.855473       8.632249      15.838439       0.314840     180.733400 0.41994169E+04  0.16416518E+06                                28.810107                           23.563796       1.614038       1.941353                    0.999181     139.536233     427.329076       0.315996       0.495830      -1.080116       0.136744       0.095893      -0.126498       0.209513      -0.155377       0.209672       0.137010      -0.148302      -0.013726      -0.350958       0.172070       0.178888             34.962292      41.296918       4.745075      -6.794014      30.620544      -2.024787      32.969415           0.193944
            7              W       9.697777       0.785749       9.532561       0.314925     180.729569 0.41993040E+04  0.16415955E+06                                28.809658                           23.563443       1.614077       1.941370                    0.999181     139.533905     427.319384       0.315999       0.495828      -1.080117      -0.136747       0.095894       0.126500       0.209518       0.155373       0.209660      -0.137017      -0.148316      -0.013724      -0.350951       0.172053       0.178898             34.961736      41.296217      -4.744957      -6.793874      30.620077       2.024732      32.968913           0.193876
            8              W       9.697777      14.907251       7.381439       0.315090     180.721549 0.41990712E+04  0.16414798E+06                                28.808763                           23.562746       1.614113       1.941393                    0.999180     139.529053     427.299683       0.316005       0.495827      -1.080120      -0.136738      -0.095894      -0.126494       0.209508      -0.155358      -0.209645      -0.137002      -0.148314      -0.013749      -0.350922       0.172041       0.178882             34.960633      41.294840       4.744888       6.793635      30.619181       2.024730      32.967878           0.194173
            9              W       4.180027       8.632249      15.838439       0.314807     180.734973 0.41994637E+04  0.16416752E+06                                28.810295                           23.563945       1.614020       1.941346                    0.999181     139.537190     427.333116       0.315994       0.495831      -1.080115      -0.136746       0.095894      -0.126501       0.209518       0.155376      -0.209671       0.137009      -0.148301      -0.013717      -0.350955       0.172068       0.178887             34.962521      41.297172      -4.745096       6.794054      30.620753      -2.024803      32.969638           0.194021
           10              W       4.180027       7.060751       1.075561       0.314943     180.728389 0.41992717E+04  0.16415796E+06                                28.809545                           23.563359       1.614067       1.941369                    0.999181     139.533293     427.317054       0.316000       0.495829      -1.080117      -0.136737      -0.095893       0.126493       0.209507      -0.155374       0.209666       0.136994      -0.148289      -0.013744      -0.350941       0.172074       0.178867             34.961601      41.296021       4.745044      -6.793864      30.619997      -2.024801      32.968786           0.193974
           11              W       1.337723      14.907251       7.381439       0.315037     180.724108 0.41991482E+04  0.16415179E+06                                28.809039                           23.562969       1.614111       1.941388                    0.999180     139.530628     427.305973       0.316003       0.495827      -1.080119       0.136739      -0.095893      -0.126493       0.209508       0.155364       0.209655      -0.137002      -0.148313      -0.013751      -0.350934       0.172053       0.178881             34.960963      41.295217      -4.744916      -6.793686      30.619482       2.024739      32.968191           0.193926
           12              W       1.337723       0.785749       9.532561       0.314908     180.730354 0.41993295E+04  0.16416083E+06                                28.809757                           23.563528       1.614059       1.941364                    0.999181     139.534351     427.321373       0.315998       0.495829      -1.080117       0.136748       0.095895       0.126502       0.209520      -0.155368      -0.209655      -0.137013      -0.148323      -0.013722      -0.350943       0.172047       0.178896             34.961846      41.296332       4.744957       6.793865      30.620182       2.024728      32.969024           0.194025
           13              W       5.517750       9.373743       1.117677       0.319660     179.273237 0.38939918E+04  0.14968249E+06                                28.820206                           22.866303       1.571794       1.935397                    0.999124     138.732038     424.107995       0.316448       0.503533      -1.073777       0.000000       0.157754       0.108220       0.191306       0.000002      -0.000001      -0.268383       0.342509      -0.005571      -0.367383       0.172183       0.195200             36.163493      30.094309       0.000014       0.000010      40.029646      12.077052      38.366525           0.068634
           14              W       5.517750       6.319257      15.796323       0.319783     179.267163 0.38938270E+04  0.14967443E+06                                28.819516                           22.865778       1.571834       1.935418                    0.999124     138.728469     424.093320       0.316453       0.503531      -1.073779       0.000001      -0.157748      -0.108214       0.191297       0.000002      -0.000002      -0.268380       0.342496      -0.005590      -0.367376       0.172180       0.195196             36.162623      30.093567      -0.000012      -0.000011      40.028792      12.076768      38.365511           0.068632
           15              W       0.000000      14.165757       9.574677       0.319924     179.260579 0.38936451E+04  0.14966553E+06                                28.818766                           22.865199       1.571896       1.935444                    0.999123     138.724538     424.077154       0.316458       0.503529      -1.073781      -0.000001      -0.157743       0.108210       0.191291       0.000001      -0.000003       0.268366       0.342506      -0.005606      -0.367366       0.172187       0.195179             36.161683      30.092754       0.000005      -0.000008      40.027761     -12.076441      38.364536           0.068743
           16              W       0.000000       1.527243       7.339323       0.319725     179.270287 0.38939124E+04  0.14967860E+06                                28.819867                           22.866048       1.571830       1.935411                    0.999124     138.730306     424.100861       0.316450       0.503532      -1.073778      -0.000000       0.157752      -0.108219       0.191303      -0.000001      -0.000002       0.268372       0.342525      -0.005597      -0.367378       0.172195       0.195182             36.163055      30.093954      -0.000007       0.000001      40.029142     -12.076861      38.366070           0.068739
           17              C       8.486299       6.234829       2.225882       0.107609      43.167765 0.48457484E+03  0.11601987E+05                                10.740317                            7.507259       0.370543       2.085152                    0.999758      28.263807      79.651537       0.586545       0.436147      -1.061350       0.042214      -0.022282       0.035582       0.059536       0.072179      -0.120513       0.052183      -0.131009       0.024544      -0.189016       0.093063       0.095953             13.655463      18.916626      -5.931968       8.584410       9.444368      -4.255291      12.605395           0.007317
           18              C       8.486299       9.458171      14.688118       0.107620      43.167024 0.48456546E+03  0.11601704E+05                                10.740193                            7.507186       0.370564       2.085163                    0.999758      28.263520      79.650461       0.586548       0.436147      -1.061350       0.042211       0.022279      -0.035580       0.059532      -0.072180       0.120512       0.052182      -0.131014       0.024541      -0.189016       0.093065       0.095951             13.655288      18.916360       5.931874      -8.584280       9.444260      -4.255228      12.605245           0.007312
           19              C       8.066951       1.611671      10.682882       0.107617      43.167446 0.48457086E+03  0.11601868E+05                                10.740266                            7.507231       0.370540       2.085153                    0.999758      28.263683      79.651108       0.586546       0.436148      -1.061350      -0.042213       0.022278       0.035580       0.059533       0.072176       0.120513      -0.052185      -0.131011       0.024545      -0.189015       0.093063       0.095952             13.655389      18.916510      -5.931926      -8.584352       9.444325       4.255264      12.605331           0.007313
           20              C       8.066951      14.081329       6.231118       0.107605      43.168128 0.48457956E+03  0.11602130E+05                                10.740377                            7.507297       0.370520       2.085143                    0.999758      28.263950      79.652079       0.586543       0.436147      -1.061350      -0.042215      -0.022282      -0.035581       0.059537      -0.072178      -0.120509      -0.052186      -0.131011       0.024539      -0.189014       0.093066       0.095948             13.655546      18.916747       5.932011       8.584472       9.444422       4.255322      12.605470           0.007318
           21              C       2.549200       9.458171      14.688118       0.107620      43.166876 0.48456355E+03  0.11601647E+05                                10.740173                            7.507174       0.370562       2.085163                    0.999758      28.263465      79.650287       0.586548       0.436148      -1.061350      -0.042211       0.022278      -0.035580       0.059532       0.072179      -0.120512       0.052182      -0.131013       0.024542      -0.189015       0.093064       0.095951             13.655259      18.916314      -5.931858       8.584258       9.444243      -4.255218      12.605221           0.007316
           22              C       2.549200       6.234829       2.225882       0.107612      43.167559 0.48457231E+03  0.11601911E+05                                10.740279                            7.507237       0.370548       2.085154                    0.999758      28.263747      79.651291       0.586546       0.436147      -1.061350      -0.042213      -0.022282       0.035581       0.059535      -0.072180       0.120512       0.052183      -0.131010       0.024542      -0.189015       0.093064       0.095951             13.655408      18.916542       5.931937      -8.584368       9.444334      -4.255271      12.605348           0.007321
           23              C       2.968550      14.081329       6.231118       0.107612      43.167830 0.48457592E+03  0.11602020E+05                                10.740325                            7.507267       0.370533       2.085148                    0.999758      28.263854      79.651708       0.586545       0.436147      -1.061350       0.042213      -0.022282      -0.035581       0.059535       0.072179       0.120512      -0.052186      -0.131008       0.024542      -0.189015       0.093064       0.095951             13.655471      18.916635      -5.931970      -8.584415       9.444375       4.255294      12.605404           0.007313
           24              C       2.968550       1.611671      10.682882       0.107617      43.167223 0.48456818E+03  0.11601788E+05                                10.740231                            7.507212       0.370542       2.085155                    0.999758      28.263605      79.650821       0.586546       0.436148      -1.061350       0.042212       0.022278       0.035580       0.059533      -0.072178      -0.120510      -0.052185      -0.131013       0.024538      -0.189014       0.093066       0.095948             13.655337      18.916433       5.931898       8.584313       9.444292       4.255244      12.605286           0.007314
           25              C       5.517750      10.985100       2.367960       0.081877      53.596166 0.58306524E+03  0.14600213E+05                                12.363554                            8.188338       0.330052       2.053255                    0.999901      29.824908      85.557366       0.567229       0.431227      -1.065882       0.000001       0.068353       0.048052       0.083553      -0.000001       0.000001      -0.146080       0.150111      -0.130772      -0.194585       0.096851       0.097734             16.743000       7.563846       0.000001       0.000001      22.353597      13.884871      20.311558           0.003927
           26              C       5.517750       4.707900      14.546040       0.081871      53.596735 0.58307202E+03  0.14600424E+05                                12.363629                            8.188376       0.330052       2.053251                    0.999901      29.825108      85.558043       0.567229       0.431226      -1.065883       0.000001      -0.068357      -0.048052       0.083556       0.000002      -0.000002      -0.146080       0.150112      -0.130770      -0.194585       0.096851       0.097734             16.743118       7.563884      -0.000002      -0.000002      22.353772      13.884990      20.311697           0.003916
           27              C       0.000000      12.554400      10.824960       0.081863      53.597751 0.58308386E+03  0.14600799E+05                                12.363782                            8.188459       0.330027       2.053239                    0.999901      29.825425      85.559252       0.567226       0.431226      -1.065882      -0.000001      -0.068360       0.048053       0.083559       0.000000       0.000000       0.146079       0.150114      -0.130771      -0.194585       0.096852       0.097733             16.743354       7.563965      -0.000001       0.000001      22.354105     -13.885224      20.311992           0.003902
           28              C       0.000000       3.138600       6.089040       0.081875      53.596493 0.58306927E+03  0.14600340E+05                                12.363600                            8.188365       0.330038       2.053249                    0.999901      29.825018      85.557775       0.567228       0.431227      -1.065882      -0.000001       0.068354      -0.048052       0.083554      -0.000002      -0.000002       0.146080       0.150111      -0.130769      -0.194585       0.096850       0.097735             16.743072       7.563872      -0.000000       0.000000      22.353698     -13.884940      20.311646           0.003897
           29              S       7.964320       9.266717       1.035137      -0.249114     141.813996 0.43241900E+04  0.17150102E+06                                18.992786                           18.171664       0.770388       1.882866                    0.999672      78.387917     247.489016       0.539297       0.286362      -1.230222       0.155150       0.099353       0.073737       0.198444      -0.052632      -0.037267      -0.019095      -0.092047       0.111260      -0.101121       0.048495       0.052626             19.931880      24.076748       2.711713       1.886387      18.095826       1.765209      17.623065           0.029769
           30              S       7.964320       6.426283      15.878863      -0.249114     141.814516 0.43242109E+04  0.17150205E+06                                18.992834                           18.171709       0.770388       1.882865                    0.999672      78.388060     247.489612       0.539297       0.286362      -1.230222       0.155155      -0.099348      -0.073746       0.198448       0.052632       0.037261      -0.019098      -0.092055       0.111267      -0.101122       0.048490       0.052631             19.931931      24.076801      -2.711736      -1.886375      18.095883       1.765223      17.623108           0.029763
           31              S       8.588930      14.272784       9.492137      -0.249101     141.815228 0.43242403E+04  0.17150353E+06                                18.992914                           18.171787       0.770380       1.882861                    0.999672      78.388163     247.490232       0.539295       0.286363      -1.230222      -0.155171      -0.099354       0.073753       0.198466      -0.052626       0.037258       0.019096      -0.092039       0.111249      -0.101108       0.048484       0.052624             19.932015      24.076870       2.711715      -1.886358      18.095973      -1.765223      17.623201           0.029784
           32              S       8.588930       1.420216       7.421863      -0.249102     141.813848 0.43241848E+04  0.17150075E+06                                18.992780                           18.171660       0.770382       1.882864                    0.999672      78.387819     247.488663       0.539297       0.286363      -1.230222      -0.155164       0.099361      -0.073742       0.198460       0.052624      -0.037264       0.019093      -0.092032       0.111234      -0.101106       0.048488       0.052618             19.931871      24.076702      -2.711679       1.886365      18.095831      -1.765198      17.623080           0.029781
           33              S       3.071180       6.426283      15.878863      -0.249116     141.814509 0.43242098E+04  0.17150200E+06                                18.992834                           18.171707       0.770389       1.882865                    0.999672      78.388056     247.489627       0.539297       0.286362      -1.230222      -0.155153      -0.099347      -0.073741       0.198444      -0.052629      -0.037266      -0.019100      -0.092060       0.111251      -0.101122       0.048489       0.052633             19.931933      24.076805       2.711739       1.886379      18.095885       1.765226      17.623108           0.029767
           34              S       3.071180       9.266717       1.035137      -0.249117     141.813443 0.43241675E+04  0.17149989E+06                                18.992730                           18.171611       0.770388       1.882867                    0.999672      78.387786     247.488399       0.539298       0.286362      -1.230222      -0.155148       0.099349       0.073738       0.198440       0.052634       0.037264      -0.019095      -0.092046       0.111282      -0.101123       0.048497       0.052626             19.931821      24.076672      -2.711704      -1.886379      18.095776       1.765205      17.623015           0.029771
           35              S       2.446570       1.420216       7.421863      -0.249105     141.813937 0.43241873E+04  0.17150088E+06                                18.992787                           18.171664       0.770381       1.882864                    0.999672      78.387851     247.488806       0.539297       0.286363      -1.230222       0.155162       0.099355      -0.073744       0.198456      -0.052631       0.037259       0.019092      -0.092024       0.111260      -0.101109       0.048492       0.052617             19.931881      24.076721       2.711688      -1.886371      18.095839      -1.765203      17.623082           0.029776
           36              S       2.446570      14.272784       9.492137      -0.249100     141.814712 0.43242193E+04  0.17150248E+06                                18.992866                           18.171741       0.770381       1.882863                    0.999672      78.388020     247.489610       0.539295       0.286363      -1.230222       0.155171      -0.099356       0.073747       0.198465       0.052620      -0.037263       0.019100      -0.092047       0.111227      -0.101107       0.048480       0.052627             19.931964      24.076809      -2.711709       1.886354      18.095927      -1.765222      17.623155           0.029771
           37              S       5.517750      10.686933      15.948211      -0.241458     139.671374 0.42502308E+04  0.16790631E+06                                18.776026                           18.019009       0.739467       1.875607                    0.999649      78.148512     246.555606       0.541216       0.286471      -1.229637       0.000000       0.212088      -0.059429       0.220257       0.000002       0.000000       0.017007       0.022017       0.055533      -0.026666       0.001753       0.024913             19.469779      16.906357       0.000001      -0.000001      23.512168      -2.800443      17.990812           0.060617
           38              S       5.517750       7.804129       2.992087      -0.235933     136.794575 0.42033162E+04  0.16560294E+06                                18.507002                           17.916907       0.761357       1.883813                    0.999552      77.835590     245.284400       0.542831       0.286395      -1.229643      -0.000003       0.007642       0.216438       0.216573       0.000000      -0.000005       0.000346      -0.022914      -0.123740      -0.041248       0.009167       0.032082             19.090754      16.770868      -0.000001       0.000002      16.782628       0.393095      23.718767           0.062893
           39              S       5.517750       5.006067       0.965789      -0.241434     139.671788 0.42502498E+04  0.16790725E+06                                18.776081                           18.019068       0.739464       1.875605                    0.999649      78.148514     246.555765       0.541215       0.286472      -1.229636      -0.000002      -0.212117       0.059434       0.220286       0.000002      -0.000002       0.016993       0.021970       0.055502      -0.026633       0.001735       0.024899             19.469836      16.906418      -0.000002       0.000002      23.512224      -2.800446      17.990867           0.060655
           40              S       5.517750       7.888871      13.921913      -0.235939     136.793765 0.42032830E+04  0.16560128E+06                                18.506909                           17.916819       0.761360       1.883814                    0.999552      77.835454     245.283612       0.542833       0.286394      -1.229644       0.000000      -0.007634      -0.216424       0.216559      -0.000003      -0.000003       0.000349      -0.022894      -0.123773      -0.041259       0.009182       0.032077             19.090656      16.770772       0.000001      -0.000002      16.782557       0.393114      23.718638           0.062883
           41              S       0.000000      12.852567       7.491211      -0.241428     139.673021 0.42502980E+04  0.16790964E+06                                18.776205                           18.019182       0.739459       1.875602                    0.999649      78.148795     246.557065       0.541213       0.286472      -1.229635       0.000003      -0.212139      -0.059442       0.220310      -0.000005       0.000000      -0.016984       0.021942       0.055433      -0.026608       0.001732       0.024876             19.469970      16.906544       0.000000       0.000002      23.512357       2.800450      17.991009           0.060664
           42              S       0.000000       0.042371      11.449087      -0.235936     136.795233 0.42033419E+04  0.16560419E+06                                18.507051                           17.916952       0.761361       1.883812                    0.999552      77.835839     245.285316       0.542831       0.286395      -1.229643      -0.000001      -0.007633       0.216446       0.216580       0.000003      -0.000002      -0.000352      -0.022881      -0.123720      -0.041242       0.009179       0.032062             19.090807      16.770920      -0.000002       0.000000      16.782710      -0.393121      23.718791           0.062850
           43              S       0.000000       2.840433       9.422789      -0.241458     139.672257 0.42502647E+04  0.16790799E+06                                18.776106                           18.019082       0.739462       1.875604                    0.999649      78.148758     246.556621       0.541215       0.286471      -1.229637      -0.000001       0.212108       0.059435       0.220278      -0.000003       0.000002      -0.016997       0.021988       0.055491      -0.026643       0.001745       0.024897             19.469868      16.906449       0.000001      -0.000003      23.512252       2.800441      17.990903           0.060632
           44              S       0.000000      15.650629       5.464913      -0.235935     136.795349 0.42033464E+04  0.16560441E+06                                18.507060                           17.916960       0.761365       1.883813                    0.999552      77.835881     245.285443       0.542831       0.286395      -1.229643       0.000004       0.007641      -0.216458       0.216593       0.000000      -0.000005      -0.000346      -0.022907      -0.123688      -0.041231       0.009161       0.032070             19.090818      16.770940       0.000003       0.000001      16.782699      -0.393098      23.718813           0.062865
           45              N       9.338240       5.839365       2.904134      -0.387141      47.182711 0.52208392E+03  0.12555005E+05                                10.652949                            7.275488       0.430629       2.126125                    0.999471      29.579807      79.742984       0.669907       0.380203      -1.114174      -0.030368       0.004306       0.003004       0.030818       0.043364      -0.072350       0.028191      -0.068350       0.002542      -0.109862       0.049839       0.060023             13.736224      19.686968      -6.083814       8.487582       9.356447      -4.247056      12.165256           0.013496
           46              N       9.338240       9.853635      14.009866      -0.387144      47.182401 0.52208047E+03  0.12554895E+05                                10.652887                            7.275452       0.430653       2.126134                    0.999471      29.579740      79.742607       0.669910       0.380201      -1.114175      -0.030367      -0.004306      -0.003005       0.030817      -0.043363       0.072348       0.028189      -0.068350       0.002540      -0.109859       0.049837       0.060022             13.736137      19.686820       6.083774      -8.487526       9.356398      -4.247034      12.165193           0.013484
           47              N       7.215010       2.007135      11.361134      -0.387144      47.182706 0.52208418E+03  0.12555010E+05                                10.652938                            7.275483       0.430636       2.126127                    0.999471      29.579832      79.742999       0.669908       0.380202      -1.114175       0.030366      -0.004307       0.003004       0.030817       0.043362       0.072349      -0.028191      -0.068351       0.002541      -0.109861       0.049840       0.060021             13.736206      19.686932      -6.083807      -8.487570       9.356441       4.247054      12.165246           0.013480
           48              N       7.215010      13.685865       5.552866      -0.387137      47.182817 0.52208513E+03  0.12555043E+05                                10.652970                            7.275501       0.430616       2.126121                    0.999471      29.579831      79.743124       0.669905       0.380203      -1.114173       0.030367       0.004307      -0.003002       0.030818      -0.043364      -0.072350      -0.028194      -0.068354       0.002538      -0.109864       0.049843       0.060020             13.736251      19.687009       6.083826       8.487599       9.356465       4.247065      12.165279           0.013501
           49              N       1.697260       9.853635      14.009866      -0.387144      47.182360 0.52208005E+03  0.12554883E+05                                10.652879                            7.275447       0.430659       2.126135                    0.999471      29.579742      79.742599       0.669911       0.380201      -1.114175       0.030367      -0.004306      -0.003006       0.030818       0.043362      -0.072348       0.028189      -0.068350       0.002542      -0.109858       0.049838       0.060021             13.736125      19.686799      -6.083767       8.487518       9.356391      -4.247031      12.165185           0.013494
           50              N       1.697260       5.839365       2.904134      -0.387143      47.182659 0.52208343E+03  0.12554989E+05                                10.652936                            7.275481       0.430633       2.126126                    0.999471      29.579818      79.742976       0.669908       0.380202      -1.114174       0.030368       0.004306       0.003004       0.030818      -0.043364       0.072349       0.028190      -0.068350       0.002539      -0.109861       0.049838       0.060023             13.736203      19.686935       6.083803      -8.487567       9.356435      -4.247049      12.165240           0.013487
           51              N       3.820490      13.685865       5.552866      -0.387140      47.182687 0.52208377E+03  0.12555000E+05                                10.652942                            7.275486       0.430625       2.126124                    0.999471      29.579822      79.743026       0.669907       0.380203      -1.114174      -0.030366       0.004307      -0.003003       0.030817       0.043363       0.072351      -0.028193      -0.068350       0.002542      -0.109863       0.049841       0.060021             13.736211      19.686947      -6.083804      -8.487570       9.356439       4.247050      12.165245           0.013487
           52              N       3.820490       2.007135      11.361134      -0.387142      47.182449 0.52208121E+03  0.12554919E+05                                10.652895                            7.275459       0.430647       2.126131                    0.999471      29.579769      79.742737       0.669910       0.380202      -1.114175      -0.030367      -0.004308       0.003003       0.030817      -0.043362      -0.072348      -0.028192      -0.068352       0.002537      -0.109860       0.049841       0.060019             13.736144      19.686838       6.083773       8.487525       9.356401       4.247031      12.165193           0.013498
           53              N       5.517750      11.895294       3.247488      -0.444290      61.821970 0.65568788E+03  0.16645867E+05                                12.726115                            8.093762       0.401882       2.086209                    0.999341      31.694536      86.997523       0.643964       0.374658      -1.121384       0.000000      -0.031247      -0.037794       0.049038      -0.000002       0.000001      -0.044139       0.072731      -0.047836      -0.066745       0.022407       0.044338             17.870676       7.845754       0.000003       0.000003      22.469181      15.388072      23.297091           0.007601
           54              N       5.517750       3.797706      13.666512      -0.444286      61.822299 0.65569107E+03  0.16645974E+05                                12.726172                            8.093793       0.401861       2.086202                    0.999341      31.694582      86.997807       0.643962       0.374659      -1.121383       0.000001       0.031247       0.037795       0.049040       0.000000      -0.000000      -0.044140       0.072736      -0.047836      -0.066747       0.022407       0.044341             17.870763       7.845786      -0.000004      -0.000004      22.469298      15.388156      23.297203           0.007615
           55              N       0.000000      11.644206      11.704488      -0.444279      61.822702 0.65569473E+03  0.16646096E+05                                12.726240                            8.093826       0.401839       2.086195                    0.999341      31.694636      86.998142       0.643959       0.374660      -1.121382      -0.000001       0.031249      -0.037797       0.049042       0.000000       0.000000       0.044139       0.072748      -0.047845      -0.066750       0.022402       0.044348             17.870868       7.845825      -0.000000       0.000000      22.469434     -15.388259      23.297346           0.007656
           56              N       0.000000       4.048794       5.209512      -0.444286      61.822017 0.65568824E+03  0.16645881E+05                                12.726126                            8.093769       0.401874       2.086207                    0.999341      31.694531      86.997560       0.643963       0.374658      -1.121384      -0.000000      -0.031249       0.037795       0.049040       0.000001      -0.000000       0.044137       0.072742      -0.047847      -0.066746       0.022401       0.044345             17.870692       7.845762      -0.000001       0.000001      22.469202     -15.388086      23.297112           0.007645

******************************************************
Auxiliary information for the entire system
The total spin magnetic moment of the unit cell is   2.783779
The total net atomic charge of the unit cell is   -0.000004
Accuracy of reproducing the electrostatic potential in the unit cell:
  The inner radius (bohr) =    5.0000
  The outer radius (bohr) =   12.0000
  Valid grid points have density less than (e/(bohr^3)) =    0.0001
  The number of valid grid points were=       371518
  The rms potential error without charges in kcal/mol is=      3.00594
  The rms potential error with partial charges in kcal/mol is=      0.41973
  The RRMSE value at monopole order=      0.13963
  The rms potential error with partial charges and cloud penetration in kcal/mol is=      0.42908
  The RRMSE value at monopole order with cloud penetration is=      0.14274
  The rms potential error with partial charges and atomic dipoles in kcal/mol is=      0.35393
  The RRMSE value at dipole order=      0.11774
  The rms potential error with partial charges, atomic dipoles and cloud penetration in kcal/mol is=      0.33286
  The RRMSE value at dipole order with cloud penetration=      0.11073

******************************************************
The electron densities and ab initio electrostatic potential were computed in VASP using the PBE functional and
projector augmented wave method. See the main text of the journal article for a description of computational details.
The atomic charges, dipoles, and quadrupoles were computed with the DDEC6 method as described in
(a) T. A. Manz and N. Gabaldon Limas, RSC Adv. 6 (2016) 47771-47801 DOI: 10.1039/c6ra04656h
(b) N. Gabaldon Limas and T. A. Manz, RSC Adv. 8 (2018) 2678-2707 DOI: 10.1039/c7ra11829e.
For each atom in the material, the electron cloud parameters were fit to the spherically averaged atom-in-material
electron density using radial positions for which this density was between 10^-4 and 10^-2 electrons per cubic bohr.
The polarizabilities, dispersion coefficients, and quantum Drude oscillator (QDO) parameters were fit using the MCLF method.
The magnetic structure of the system was optimized in VASP from the default ferromagnetic initial guess using spin polarization.
The atomic spin moments (ASMs) were computed on this optimized magnetic structure using the DDEC6 partition as inputs
to the method of T. A. Manz and D. S. Sholl, J. Chem. Theory Comput. 7 (2011) 4146-4164 DOI: 10.1021/ct200539n.
The RMSE and RRMSE were computed using a uniform grid with Ewald summation.
