# Supplementary material for: A collection of forcefield precursors for metal–organic frameworks
Source: RSC Adv. 2019 Nov 13;9(63):36492–507. doi: 10.1039/c9ra07327b (PMC9075174; doi:10.1039/c9ra07327b)
Supplement: RA-009-C9RA07327B-s4769 [file RA-009-C9RA07327B-s4769.xyz]

  200
jmolscript: load "" {1 1 1} spacegroup "x,y,z" unitcell [{     10.084800     0.000000     0.000000 }, {      0.000000    19.368000     0.000000 }, {      0.000000    -6.774300    14.727708 }]
Zn     0.283181     5.974241    10.037522     0.890761
Zn     0.201696    16.899482     4.949835     0.890574
Zn     5.325581     3.232309    12.054040     0.890761
Zn     5.244096    -0.918632     2.414019     0.890574
Zn     9.801619     6.619459     4.690186     0.890761
Zn     9.883104    -4.305782     9.777873     0.890574
Zn     4.759219     9.361391     2.673668     0.890761
Zn     4.840704    13.512332    12.313689     0.890574
H      2.983084    15.066183     7.954435     0.118783
H      9.831672     8.506266     8.670202     0.109051
H      7.329633     6.331020    10.801301     0.113232
H      6.247534    12.740696     4.879290     0.132341
H      9.854867    14.077839     6.069288     0.106069
H      5.933896     9.503945     8.779187     0.120473
H      5.574877     7.719534    10.241648     0.134698
H      7.676550    16.310040     3.662781     0.100386
H      5.973227    14.757022     3.678981     0.138302
H      5.977261    11.275782     8.316737     0.329351
H      6.028693    12.493751     7.403619     0.327333
H      1.696263     4.453108    14.319750     0.134191
H      8.025484    -5.859633    14.137127     0.118783
H      4.789272     0.700284    13.421360     0.109051
H      2.287233     2.875530    11.290261     0.113232
H      1.205134     3.240154     2.484564     0.132341
H      4.812467     1.903011     1.294566     0.106069
H      0.891496    -0.297395    13.312375     0.120473
H      0.532477     1.487016    11.849914     0.134698
H      2.634150    -0.329190     3.701073     0.100386
H      0.930827     1.223828     3.684873     0.138302
H      0.934861    -2.069232    13.774825     0.329351
H      0.986293    -3.287201    14.687943     0.327333
H      6.738663     4.753442     7.771812     0.134191
H      7.101716    -2.472483     6.773273     0.118783
H      0.253128     4.087434     6.057506     0.109051
H      2.755167     6.262680     3.926407     0.113232
H      3.837266    -0.146996     9.848418     0.132341
H      0.229933    -1.484139     8.658420     0.106069
H      4.150904     3.089755     5.948521     0.120473
H      4.509923     4.874166     4.486060     0.134698
H      2.408250    -3.716340    11.064927     0.100386
H      4.111573    -2.163322    11.048727     0.138302
H      4.107539     1.317918     6.410971     0.329351
H      4.056107     0.099949     7.324089     0.327333
H      8.388537     8.140592     0.407958     0.134191
H      2.059316    18.453333     0.590581     0.118783
H      5.295528    11.893416     1.306348     0.109051
H      7.797567     9.718170     3.437447     0.113232
H      8.879666     9.353546    12.243144     0.132341
H      5.272333    10.690689    13.433142     0.106069
H      9.193304    12.891095     1.415333     0.120473
H      9.552323    11.106684     2.877794     0.134698
H      7.450650    12.922890    11.026635     0.100386
H      9.153973    11.369872    11.042835     0.138302
H      9.149939    14.662932     0.952883     0.329351
H      9.098507    15.880901     0.039765     0.327333
H      3.346137     7.840258     6.955896     0.134191
C      3.822139    15.439427     7.711428    -0.143115
C      3.887690    -3.047558     6.646615    -0.030654
C      9.816544     5.066310    12.771868     0.616134
C      8.947235     8.335145     8.970647     0.048340
C      2.618014    -2.609075     5.983868     0.588899
C      7.927661     9.178491     8.543543     0.012332
C      7.489981     7.073511    10.231339     0.099298
C      8.097086    13.206421     5.584747     0.023468
C      6.930275    13.403082     4.879290    -0.067373
C      8.392571    11.960493     6.268113     0.132209
C      9.056150    14.208034     5.571492     0.050487
C      6.655968     8.941963     9.032503    -0.079298
C      6.442170     7.883377     9.889656    -0.103396
C      8.292731    10.190072     7.561205     0.146247
C      7.781432    15.519015     4.178251     0.092183
C      6.771943    14.592834     4.166469    -0.109417
C      9.886129     3.942890    13.791026    -0.023984
C      8.853446     3.026769    14.060543    -0.044793
C      7.503091     3.147226    13.386014     0.565128
C      5.116019    -2.490354     6.285786    -0.032230
C      5.302588    -1.581972     5.089896     0.601373
C      1.007472     3.820210    14.478810    -0.141830
C      8.864539    -6.232877    14.380134    -0.143115
C      8.930090    -0.339592     0.717239    -0.030654
C      4.774144     4.140240     9.319694     0.616134
C      3.904835     0.871405    13.120915     0.048340
C      7.660414    18.589925     1.379986     0.588899
C      2.885261     0.028059    13.548019     0.012332
C      2.447581     2.133039    11.860223     0.099298
C      3.054686     2.774429     1.779107     0.023468
C      1.887875     2.577768     2.484564    -0.067373
C      3.350171     4.020357     1.095741     0.132209
C      4.013750     1.772816     1.792362     0.050488
C      1.613568     0.264587    13.059059    -0.079298
C      1.399770     1.323173    12.201906    -0.103396
C      3.250331    -0.983522    14.530357     0.146247
C      2.739032     0.461835     3.185603     0.092183
C      1.729543     1.388016     3.197385    -0.109417
C      4.843729     5.263660     8.300536    -0.023984
C      3.811046     6.179781     8.031019    -0.044793
C      2.460691     6.059324     8.705548     0.565128
C      0.073619    18.471204     1.078068    -0.032230
C      0.260188    17.562822     2.273958     0.601373
C      6.049872     5.386340     7.612752    -0.141830
C      6.262661    -2.845727     7.016280    -0.143116
C      6.197110    -3.726742     8.081093    -0.030654
C      0.268256     7.527390     1.955840     0.616134
C      1.137565     4.258555     5.757061     0.048340
C      7.466786    15.202775     8.743840     0.588899
C      2.157139     3.415209     6.184165     0.012332
C      2.594819     5.520189     4.496369     0.099298
C      1.987714    -0.612721     9.142961     0.023468
C      3.154525    -0.809382     9.848418    -0.067373
C      1.692229     0.633207     8.459595     0.132209
C      1.028650    -1.614334     9.156216     0.050488
C      3.428832     3.651737     5.695205    -0.079298
C      3.642630     4.710323     4.838052    -0.103396
C      1.792069     2.403628     7.166503     0.146247
C      2.303368    -2.925315    10.549457     0.092183
C      3.312857    -1.999134    10.561239    -0.109417
C      0.198671     8.650810     0.936682    -0.023984
C      1.231354     9.566931     0.667165    -0.044793
C      2.581709     9.446474     1.341694     0.565128
C      4.968781    15.084054     8.441922    -0.032230
C      4.782212    14.175672     9.637812     0.601373
C      9.077328     8.773490     0.248898    -0.141830
C      1.220261    18.826577     0.347574    -0.143116
C      1.154710    -6.434708    14.010469    -0.030654
C      5.310656     8.453460     5.408014     0.616134
C      6.179965    11.722295     1.606793     0.048340
C      2.424386    -5.996225    13.347722     0.588899
C      7.199539    12.565641     1.179689     0.012332
C      7.637219    10.460661     2.867485     0.099298
C      7.030114     9.819271    12.948601     0.023468
C      8.196925    10.015932    12.243144    -0.067373
C      6.734629     8.573343    13.631967     0.132209
C      6.071050    10.820884    12.935346     0.050488
C      8.471232    12.329113     1.668649    -0.079298
C      8.685030    11.270527     2.525802    -0.103396
C      6.834469    13.577222     0.197351     0.146247
C      7.345768    12.131865    11.542105     0.092183
C      8.355257    11.205684    11.530323    -0.109417
C      5.241071     7.330040     6.427172    -0.023984
C      6.273754     6.413919     6.696689    -0.044793
C      7.624109     6.534376     6.022160     0.565128
C     10.011181    -5.877504    13.649640    -0.032230
C      9.824612    -4.969122    12.453750     0.601373
C      4.034928     7.207360     7.114956    -0.141830
N      8.740496     7.294945     9.783616    -0.236011
N      8.906895    15.361091     4.883708    -0.233438
N      9.478704    11.239263     6.063397    -0.256815
N      9.419203    10.148897     6.867530    -0.236468
N      7.617049    11.318727     7.195958     0.188728
N      6.389729    11.749432     7.699646    -0.593069
N      3.698096     1.911605    12.307946    -0.236011
N      3.864495     0.619759     2.480146    -0.233438
N      4.436304     4.741587     1.300457    -0.256815
N      4.376803     5.831953     0.496324    -0.236468
N      2.574649     4.662123     0.167896     0.188728
N      1.347329    -2.542882    14.391916    -0.593069
N      1.344304     5.298755     4.944092    -0.236011
N      1.177905    -2.767391     9.844000    -0.233438
N      0.606096     1.354437     8.664311    -0.256815
N      0.665597     2.444803     7.860178    -0.236468
N      2.467751     1.274973     7.531750     0.188728
N      3.695071     0.844268     7.028062    -0.593069
N      6.386704    10.682095     2.419762    -0.236011
N      6.220305    11.973941    12.247562    -0.233438
N      5.648496     7.852113    13.427251    -0.256815
N      5.707997     6.761747    14.231384    -0.236468
N      7.510151     7.931577    14.559812     0.188728
N      8.737471    15.136582     0.335792    -0.593069
O      9.982944     4.718577    11.565669    -0.564108
O      2.444556    -1.416487     5.677531    -0.566955
O      9.754019     6.225034    13.196026    -0.590172
O      1.701306    15.912481     5.777680    -0.554629
O      7.281226     4.029955    12.540643    -0.512592
O      6.608569     2.299198    13.701187    -0.571313
O      4.942560    17.307878     3.973536    -0.575102
O      5.810862    -0.487740     5.212136    -0.543612
O      4.940544     4.487973    10.525893    -0.564108
O      7.486956    17.397337     1.686323    -0.566955
O      4.711619     2.981516     8.895536    -0.590172
O      6.743706     0.068369     1.586174    -0.554629
O      2.238826     5.176595     9.550919    -0.512592
O      1.566169     6.907352     8.390375    -0.571313
O      9.984960    -1.327028     3.390318    -0.575102
O      0.768462    16.468590     2.151718    -0.543612
O      0.101856     7.875123     3.162039    -0.564108
O      7.640244    14.010187     9.050177    -0.566955
O      0.330781     6.368666     1.531682    -0.590172
O      8.383494    -3.318781     8.950028    -0.554629
O      2.803574     8.563745     2.187065    -0.512592
O      3.476231    10.294502     1.026521    -0.571313
O      5.142240    -4.714178    10.754172    -0.575102
O      4.273938    13.081440     9.515572    -0.543612
O      5.144256     8.105727     4.201815    -0.564108
O      2.597844    -4.803637    13.041385    -0.566955
O      5.373181     9.612184     5.832172    -0.590172
O      3.341094    12.525331    13.141534    -0.554629
O      7.845974     7.417105     5.176789    -0.512592
O      8.518631     5.686348     6.337333    -0.571313
O      0.099840    13.920728    11.337390    -0.575102
O      9.316338    -3.874890    12.575990    -0.543612

The following XYZ coordinates are in angstroms. Other properties are in atomic units.
The sperically averaged electron density of each atom fit to a function of the form exp(a - br)
eigen_1, eigen_2 and eigen_3 are the three eigenvalues of traceless quadrupole moment tensor
  atom number  atomic symbol              X              Y              Z     net charge C6 coefficient C8 coefficient C10 coefficient fluctuating dipole atomic polarizability isotropic forcefield polarizability              a              b squared Pearson coefficient          <r^3>          <r^4>         wp_QDO          m_QDO          q_QDO       dipole_x       dipole_y       dipole_z         dipole            Qxy            Qxz            Qyz     Q(x^2-y^2)  Q(3z^2 - R^2)        eigen_1        eigen_2        eigen_3 static polarizability      alpha(xx)      alpha(xy)      alpha(xz)      alpha(yy)      alpha(yz)      alpha(zz) atomic spin moment
            1             Zn       0.283181       5.974241      10.037522       0.890761      88.608936 0.17810869E+04  0.56000575E+05                                16.622066                           14.074703       0.369080       1.979210                    0.997732      45.710693     124.175550       0.467062       0.417085      -1.131634       0.039778      -0.085766      -0.016783       0.096019       0.168709       0.106794       0.123378      -0.126643      -0.008324      -0.181698      -0.094474       0.276172             19.142892      23.631207      -5.653374      -5.097834      14.560777      -3.247117      19.236692           0.000007
            2             Zn       0.201696      16.899482       4.949835       0.890574      83.555052 0.17010721E+04  0.52900123E+05                                15.963571                           13.707267       0.428422       2.000612                    0.999034      45.431471     122.941302       0.475512       0.414200      -1.133033       0.008411       0.099225       0.033962       0.105213      -0.150087      -0.081511       0.108194      -0.058776       0.085147      -0.167379      -0.062367       0.229746             18.299032      22.176515       5.424638       4.776989      14.314170      -2.857313      18.406410           0.000001
            3             Zn       5.325581       3.232309      12.054040       0.890761      88.608926 0.17810867E+04  0.56000565E+05                                16.622064                           14.074701       0.369080       1.979210                    0.997732      45.710693     124.175544       0.467062       0.417085      -1.131634       0.039778       0.085766       0.016783       0.096019      -0.168709      -0.106794       0.123378      -0.126643      -0.008325      -0.181698      -0.094474       0.276172             19.142890      23.631205       5.653373       5.097833      14.560775      -3.247116      19.236690           0.000006
            4             Zn       5.244096      -0.918632       2.414019       0.890574      83.555065 0.17010724E+04  0.52900136E+05                                15.963572                           13.707268       0.428422       2.000612                    0.999034      45.431475     122.941316       0.475512       0.414200      -1.133033       0.008411      -0.099225      -0.033962       0.105213       0.150087       0.081511       0.108194      -0.058776       0.085147      -0.167379      -0.062367       0.229746             18.299034      22.176517      -5.424639      -4.776989      14.314171      -2.857313      18.406412           0.000001
            5             Zn       9.801619       6.619459       4.690186       0.890761      88.608957 0.17810874E+04  0.56000596E+05                                16.622068                           14.074705       0.369080       1.979210                    0.997732      45.710698     124.175570       0.467061       0.417085      -1.131634      -0.039778       0.085766       0.016783       0.096019       0.168709       0.106794       0.123378      -0.126643      -0.008325      -0.181698      -0.094474       0.276172             19.142895      23.631211      -5.653374      -5.097835      14.560779      -3.247117      19.236696           0.000006
            6             Zn       9.883104      -4.305782       9.777873       0.890574      83.555046 0.17010719E+04  0.52900116E+05                                15.963569                           13.707266       0.428422       2.000612                    0.999034      45.431470     122.941296       0.475512       0.414200      -1.133033      -0.008411      -0.099225      -0.033962       0.105213      -0.150087      -0.081511       0.108194      -0.058776       0.085147      -0.167379      -0.062367       0.229746             18.299030      22.176513       5.424637       4.776989      14.314169      -2.857313      18.406409           0.000001
            7             Zn       4.759219       9.361391       2.673668       0.890761      88.608915 0.17810864E+04  0.56000554E+05                                16.622062                           14.074700       0.369081       1.979210                    0.997732      45.710691     124.175534       0.467062       0.417085      -1.131634      -0.039778      -0.085766      -0.016783       0.096019      -0.168709      -0.106793       0.123378      -0.126643      -0.008325      -0.181698      -0.094474       0.276172             19.142888      23.631202       5.653372       5.097833      14.560774      -3.247116      19.236687           0.000006
            8             Zn       4.840704      13.512332      12.313689       0.890574      83.555068 0.17010724E+04  0.52900137E+05                                15.963573                           13.707268       0.428422       2.000612                    0.999034      45.431475     122.941317       0.475512       0.414200      -1.133033      -0.008411       0.099225       0.033962       0.105213       0.150087       0.081511       0.108194      -0.058776       0.085147      -0.167379      -0.062367       0.229746             18.299034      22.176518      -5.424638      -4.776990      14.314172      -2.857314      18.406413           0.000001
            9              H       2.983084      15.066183       7.954435       0.118783       1.229520 0.97679306E+01  0.10162349E+03                                 1.952320                            1.872425      -1.354085       2.240809                    0.992400       3.848962      11.390506       0.437398       1.345977      -0.694381      -0.032830      -0.021063       0.005498       0.039391       0.010812      -0.002182      -0.007279       0.010053      -0.013329      -0.013041      -0.002817       0.015857              1.972112       2.460743       0.215057      -0.190588       1.691185      -0.137840       1.764407           0.000000
           10              H       9.831672       8.506266       8.670202       0.109051       1.427506 0.11131493E+02  0.11928886E+03                                 2.123813                            1.971900      -1.524227       2.152966                    0.992032       4.010495      11.925354       0.436327       1.309928      -0.701259       0.045934       0.010397      -0.015101       0.049458       0.006650       0.002914       0.005187       0.018476      -0.033584      -0.013841      -0.003815       0.017656              2.178050       2.852556      -0.099004      -0.316590       1.868092      -0.133844       1.813502           0.000001
           11              H       7.329633       6.331020      10.801301       0.113232       0.990250 0.69634670E+01  0.66795882E+02                                 1.712540                            1.596183      -1.049458       2.390832                    0.996494       3.589663      10.314390       0.465383       1.372053      -0.688712      -0.014350      -0.040359       0.032306       0.053651      -0.000685      -0.007958      -0.012817      -0.001544      -0.005684      -0.015777       0.001205       0.014572              1.771888       1.422191       0.099837      -0.041305       2.047213      -0.540155       1.846260           0.000002
           12              H       6.247534      12.740696       4.879290       0.132341       1.085117 0.82654264E+01  0.81747817E+02                                 1.754098                            1.692445      -0.874488       2.483417                    0.998729       3.362927       9.426763       0.476541       1.299557      -0.706732      -0.033711      -0.028531      -0.001070       0.044177       0.004010       0.006223      -0.005493       0.011654      -0.027590      -0.014205       0.001530       0.012674              1.765172       1.761768       0.426958       0.026177       1.980905      -0.004766       1.552843           0.000001
           13              H       9.854867      14.077839       6.069288       0.106069       1.311319 0.10194177E+02  0.10697800E+03                                 2.024761                            1.902628      -1.295417       2.265217                    0.993423       3.857306      11.388397       0.438305       1.331641      -0.697666       0.044126      -0.011367       0.021849       0.050534      -0.000968       0.012139      -0.009925       0.015386       0.008094      -0.016222      -0.002570       0.018792              2.060624       2.505279       0.117212       0.509547       1.776346      -0.057189       1.900247           0.000000
           14              H       5.933896       9.503945       8.779187       0.120473       1.031458 0.76849785E+01  0.74731301E+02                                 1.696369                            1.630294      -0.865177       2.477531                    0.998594       3.404147       9.501445       0.485653       1.296942      -0.706186      -0.037959       0.019684      -0.011104       0.044177      -0.009637      -0.007624      -0.006048       0.017926      -0.039534      -0.019444      -0.000984       0.020428              1.710551       1.717904      -0.295986       0.169811       1.909486      -0.210453       1.504263          -0.000000
           15              H       5.574877       7.719534      10.241648       0.134698       1.167287 0.89763544E+01  0.90856119E+02                                 1.857654                            1.776633      -1.057805       2.396572                    0.996228       3.485101       9.963800       0.458908       1.318642      -0.702405      -0.041193      -0.005717       0.014357       0.043997      -0.005594      -0.005707      -0.013065       0.017968      -0.048215      -0.025033       0.006273       0.018760              1.875846       2.288558       0.242758      -0.288787       1.600149      -0.058032       1.738832           0.000001
           16              H       7.676550      16.310040       3.662781       0.100386       1.073606 0.75905107E+01  0.74856672E+02                                 1.836091                            1.683954      -1.320633       2.242392                    0.993127       3.978508      11.826664       0.443329       1.400944      -0.680928      -0.008403       0.036122      -0.030914       0.048281       0.002502       0.006027      -0.004413      -0.008501      -0.015880      -0.011159       0.002794       0.008365              1.922073       1.515110      -0.061632       0.015828       2.304659      -0.654786       1.946448          -0.000000
           17              H       5.973227      14.757022       3.678981       0.138302       1.038831 0.77113609E+01  0.74546353E+02                                 1.667630                            1.607273      -0.805567       2.513544                    0.999604       3.213371       8.747171       0.504349       1.256260      -0.716664      -0.038730       0.006442      -0.020191       0.044150       0.009683       0.012629      -0.009973       0.018182      -0.014848      -0.022965       0.003854       0.019111              1.677305       1.897138      -0.177052       0.335212       1.503240      -0.067687       1.631538          -0.000000
           18              H       5.977261      11.275782       8.316737       0.329351       0.565596 0.35879592E+01  0.29580310E+02                                 1.257468                            1.209707      -1.175880       2.445259                    0.999680       2.629001       7.338914       0.485743       1.529481      -0.660722      -0.021558      -0.012943       0.020163       0.032230      -0.007538      -0.017372      -0.013834       0.013897      -0.025127      -0.028267       0.006950       0.021317              1.272121       1.116407       0.072440      -0.162933       1.390286      -0.216368       1.309670           0.000000
           19              H       6.028693      12.493751       7.403619       0.327333       0.616750 0.40044903E+01  0.34084218E+02                                 1.352982                            1.294771      -1.375989       2.349322                    0.997680       2.770738       7.973571       0.458385       1.569892      -0.653524      -0.017321       0.024664      -0.007850       0.031144      -0.011768      -0.011365      -0.014842       0.008849      -0.023309      -0.026915       0.010382       0.016533              1.378561       1.218549      -0.249274       0.011387       1.686301      -0.139280       1.230834          -0.000000
           20              H       1.696263       4.453108      14.319750       0.134191       1.102272 0.85346547E+01  0.85231974E+02                                 1.778248                            1.723912      -1.083506       2.379276                    0.997075       3.459058       9.796608       0.469693       1.305797      -0.704708       0.029453       0.031957      -0.006590       0.043956       0.010740      -0.002909      -0.008678      -0.009137      -0.006457      -0.011505      -0.005393       0.016897              1.783254       2.029934       0.313767      -0.024452       1.803449      -0.121146       1.516380           0.000001
           21              H       8.025484      -5.859633      14.137127       0.118783       1.229520 0.97679306E+01  0.10162349E+03                                 1.952320                            1.872425      -1.354085       2.240810                    0.992400       3.848962      11.390506       0.437398       1.345977      -0.694381      -0.032830       0.021063      -0.005498       0.039391      -0.010812       0.002182      -0.007279       0.010053      -0.013329      -0.013041      -0.002817       0.015857              1.972112       2.460743      -0.215057       0.190588       1.691185      -0.137840       1.764407           0.000000
           22              H       4.789272       0.700284      13.421360       0.109051       1.427505 0.11131489E+02  0.11928880E+03                                 2.123813                            1.971899      -1.524227       2.152966                    0.992032       4.010494      11.925350       0.436327       1.309928      -0.701259       0.045934      -0.010397       0.015101       0.049458      -0.006650      -0.002914       0.005187       0.018476      -0.033584      -0.013841      -0.003815       0.017656              2.178049       2.852555       0.099004       0.316590       1.868091      -0.133844       1.813502           0.000001
           23              H       2.287233       2.875530      11.290261       0.113232       0.990250 0.69634678E+01  0.66795889E+02                                 1.712540                            1.596183      -1.049458       2.390832                    0.996494       3.589663      10.314389       0.465384       1.372053      -0.688712      -0.014350       0.040359      -0.032306       0.053651       0.000685       0.007958      -0.012817      -0.001544      -0.005684      -0.015777       0.001205       0.014572              1.771888       1.422191      -0.099837       0.041305       2.047213      -0.540155       1.846260           0.000002
           24              H       1.205134       3.240154       2.484564       0.132341       1.085117 0.82654250E+01  0.81747800E+02                                 1.754098                            1.692445      -0.874488       2.483417                    0.998729       3.362927       9.426763       0.476541       1.299557      -0.706732      -0.033711       0.028531       0.001070       0.044177      -0.004010      -0.006223      -0.005493       0.011654      -0.027590      -0.014205       0.001530       0.012674              1.765172       1.761768      -0.426958      -0.026177       1.980905      -0.004766       1.552843           0.000001
           25              H       4.812467       1.903011       1.294566       0.106069       1.311318 0.10194166E+02  0.10697785E+03                                 2.024760                            1.902627      -1.295415       2.265218                    0.993423       3.857304      11.388388       0.438306       1.331640      -0.697666       0.044126       0.011367      -0.021849       0.050534       0.000968      -0.012139      -0.009925       0.015386       0.008094      -0.016222      -0.002570       0.018792              2.060622       2.505278      -0.117212      -0.509547       1.776345      -0.057189       1.900245           0.000000
           26              H       0.891496      -0.297395      13.312375       0.120473       1.031458 0.76849779E+01  0.74731290E+02                                 1.696368                            1.630294      -0.865177       2.477531                    0.998594       3.404147       9.501443       0.485653       1.296941      -0.706186      -0.037959      -0.019684       0.011104       0.044177       0.009637       0.007624      -0.006048       0.017926      -0.039534      -0.019444      -0.000984       0.020428              1.710551       1.717904       0.295986      -0.169811       1.909486      -0.210453       1.504263          -0.000000
           27              H       0.532477       1.487016      11.849914       0.134698       1.167288 0.89763588E+01  0.90856171E+02                                 1.857654                            1.776633      -1.057806       2.396572                    0.996228       3.485102       9.963802       0.458908       1.318641      -0.702405      -0.041193       0.005717      -0.014357       0.043997       0.005594       0.005707      -0.013065       0.017968      -0.048215      -0.025033       0.006273       0.018760              1.875846       2.288558      -0.242758       0.288787       1.600149      -0.058032       1.738832           0.000001
           28              H       2.634150      -0.329190       3.701073       0.100386       1.073606 0.75905107E+01  0.74856672E+02                                 1.836091                            1.683954      -1.320633       2.242392                    0.993127       3.978508      11.826664       0.443329       1.400944      -0.680928      -0.008403      -0.036122       0.030914       0.048281      -0.002502      -0.006027      -0.004413      -0.008501      -0.015880      -0.011159       0.002794       0.008365              1.922073       1.515110       0.061632      -0.015828       2.304659      -0.654786       1.946448          -0.000000
           29              H       0.930827       1.223828       3.684873       0.138302       1.038831 0.77113595E+01  0.74546334E+02                                 1.667629                            1.607273      -0.805567       2.513544                    0.999604       3.213371       8.747170       0.504349       1.256260      -0.716664      -0.038730      -0.006442       0.020191       0.044150      -0.009683      -0.012629      -0.009973       0.018182      -0.014848      -0.022965       0.003854       0.019111              1.677305       1.897137       0.177052      -0.335212       1.503240      -0.067687       1.631538           0.000000
           30              H       0.934861      -2.069232      13.774825       0.329351       0.565596 0.35879591E+01  0.29580310E+02                                 1.257468                            1.209707      -1.175879       2.445259                    0.999680       2.629001       7.338914       0.485743       1.529481      -0.660722      -0.021558       0.012943      -0.020163       0.032230       0.007538       0.017372      -0.013834       0.013897      -0.025127      -0.028267       0.006950       0.021317              1.272121       1.116407      -0.072440       0.162933       1.390286      -0.216368       1.309670           0.000000
           31              H       0.986293      -3.287201      14.687943       0.327333       0.616750 0.40044892E+01  0.34084209E+02                                 1.352982                            1.294771      -1.375989       2.349322                    0.997680       2.770738       7.973573       0.458385       1.569893      -0.653524      -0.017321      -0.024664       0.007850       0.031144       0.011768       0.011365      -0.014842       0.008849      -0.023309      -0.026915       0.010382       0.016533              1.378562       1.218549       0.249274      -0.011387       1.686302      -0.139280       1.230834          -0.000000
           32              H       6.738663       4.753442       7.771812       0.134191       1.102271 0.85346547E+01  0.85231974E+02                                 1.778248                            1.723912      -1.083506       2.379276                    0.997075       3.459058       9.796608       0.469693       1.305797      -0.704708       0.029453      -0.031957       0.006590       0.043956      -0.010740       0.002909      -0.008678      -0.009137      -0.006457      -0.011505      -0.005393       0.016897              1.783254       2.029934      -0.313767       0.024452       1.803449      -0.121146       1.516380           0.000001
           33              H       7.101716      -2.472483       6.773273       0.118783       1.229520 0.97679286E+01  0.10162347E+03                                 1.952320                            1.872425      -1.354085       2.240809                    0.992400       3.848962      11.390507       0.437398       1.345977      -0.694381       0.032830       0.021063      -0.005499       0.039391       0.010812      -0.002182      -0.007279       0.010053      -0.013329      -0.013041      -0.002817       0.015857              1.972112       2.460743       0.215057      -0.190588       1.691185      -0.137840       1.764407           0.000000
           34              H       0.253128       4.087434       6.057506       0.109051       1.427505 0.11131482E+02  0.11928872E+03                                 2.123812                            1.971899      -1.524226       2.152967                    0.992032       4.010493      11.925347       0.436327       1.309929      -0.701259      -0.045934      -0.010397       0.015101       0.049458       0.006650       0.002914       0.005187       0.018476      -0.033584      -0.013841      -0.003815       0.017657              2.178049       2.852554      -0.099004      -0.316590       1.868091      -0.133844       1.813501           0.000001
           35              H       2.755167       6.262680       3.926407       0.113232       0.990250 0.69634670E+01  0.66795882E+02                                 1.712540                            1.596183      -1.049458       2.390832                    0.996494       3.589663      10.314390       0.465383       1.372053      -0.688712       0.014350       0.040359      -0.032306       0.053651      -0.000685      -0.007958      -0.012817      -0.001544      -0.005684      -0.015777       0.001205       0.014572              1.771888       1.422191       0.099837      -0.041305       2.047213      -0.540155       1.846260           0.000002
           36              H       3.837266      -0.146996       9.848418       0.132341       1.085117 0.82654253E+01  0.81747799E+02                                 1.754098                            1.692445      -0.874488       2.483417                    0.998729       3.362927       9.426761       0.476541       1.299556      -0.706732       0.033711       0.028531       0.001070       0.044177       0.004010       0.006223      -0.005493       0.011654      -0.027590      -0.014205       0.001530       0.012674              1.765171       1.761768       0.426958       0.026177       1.980904      -0.004766       1.552843           0.000001
           37              H       0.229933      -1.484139       8.658420       0.106069       1.311318 0.10194172E+02  0.10697793E+03                                 2.024760                            1.902628      -1.295416       2.265218                    0.993423       3.857305      11.388392       0.438305       1.331640      -0.697666      -0.044126       0.011367      -0.021849       0.050534      -0.000968       0.012139      -0.009925       0.015386       0.008094      -0.016222      -0.002570       0.018792              2.060623       2.505278       0.117212       0.509547       1.776345      -0.057189       1.900246           0.000000
           38              H       4.150904       3.089755       5.948521       0.120473       1.031458 0.76849785E+01  0.74731301E+02                                 1.696369                            1.630294      -0.865177       2.477531                    0.998594       3.404147       9.501445       0.485653       1.296942      -0.706186       0.037959      -0.019684       0.011104       0.044177      -0.009637      -0.007624      -0.006048       0.017926      -0.039534      -0.019444      -0.000984       0.020428              1.710551       1.717904      -0.295986       0.169811       1.909486      -0.210453       1.504263          -0.000000
           39              H       4.509923       4.874166       4.486060       0.134698       1.167287 0.89763532E+01  0.90856099E+02                                 1.857654                            1.776633      -1.057805       2.396572                    0.996228       3.485101       9.963798       0.458908       1.318641      -0.702405       0.041193       0.005717      -0.014357       0.043997      -0.005594      -0.005707      -0.013065       0.017968      -0.048215      -0.025033       0.006273       0.018760              1.875846       2.288557       0.242758      -0.288787       1.600148      -0.058032       1.738831           0.000001
           40              H       2.408250      -3.716340      11.064927       0.100386       1.073605 0.75905098E+01  0.74856662E+02                                 1.836091                            1.683954      -1.320633       2.242392                    0.993127       3.978508      11.826665       0.443329       1.400944      -0.680928       0.008403      -0.036122       0.030914       0.048281       0.002502       0.006027      -0.004413      -0.008501      -0.015880      -0.011159       0.002794       0.008365              1.922073       1.515110      -0.061632       0.015828       2.304660      -0.654786       1.946448          -0.000000
           41              H       4.111573      -2.163322      11.048727       0.138302       1.038831 0.77113596E+01  0.74546337E+02                                 1.667630                            1.607273      -0.805567       2.513544                    0.999604       3.213371       8.747171       0.504349       1.256260      -0.716664       0.038730      -0.006442       0.020191       0.044150       0.009683       0.012629      -0.009973       0.018182      -0.014848      -0.022965       0.003854       0.019111              1.677305       1.897137      -0.177052       0.335212       1.503240      -0.067687       1.631538          -0.000000
           42              H       4.107539       1.317918       6.410971       0.329351       0.565596 0.35879617E+01  0.29580335E+02                                 1.257468                            1.209707      -1.175880       2.445259                    0.999680       2.629002       7.338916       0.485743       1.529480      -0.660722       0.021558       0.012943      -0.020163       0.032230      -0.007538      -0.017372      -0.013834       0.013897      -0.025127      -0.028267       0.006950       0.021317              1.272121       1.116408       0.072440      -0.162933       1.390286      -0.216368       1.309670           0.000000
           43              H       4.056107       0.099949       7.324089       0.327333       0.616750 0.40044897E+01  0.34084215E+02                                 1.352982                            1.294771      -1.375989       2.349322                    0.997680       2.770738       7.973574       0.458384       1.569893      -0.653524       0.017321      -0.024664       0.007850       0.031144      -0.011768      -0.011365      -0.014842       0.008849      -0.023309      -0.026915       0.010382       0.016533              1.378562       1.218549      -0.249274       0.011387       1.686302      -0.139280       1.230834          -0.000000
           44              H       8.388537       8.140592       0.407958       0.134191       1.102271 0.85346534E+01  0.85231957E+02                                 1.778248                            1.723912      -1.083506       2.379276                    0.997075       3.459058       9.796607       0.469693       1.305797      -0.704708      -0.029453      -0.031957       0.006590       0.043956       0.010740      -0.002909      -0.008678      -0.009137      -0.006457      -0.011505      -0.005393       0.016897              1.783254       2.029934       0.313767      -0.024452       1.803448      -0.121146       1.516380           0.000001
           45              H       2.059316      18.453333       0.590581       0.118783       1.229520 0.97679281E+01  0.10162347E+03                                 1.952320                            1.872425      -1.354085       2.240809                    0.992400       3.848962      11.390508       0.437398       1.345978      -0.694381       0.032830      -0.021063       0.005499       0.039391      -0.010812       0.002182      -0.007279       0.010053      -0.013329      -0.013041      -0.002817       0.015857              1.972112       2.460743      -0.215057       0.190588       1.691185      -0.137840       1.764407           0.000000
           46              H       5.295528      11.893416       1.306348       0.109051       1.427506 0.11131492E+02  0.11928884E+03                                 2.123813                            1.971900      -1.524227       2.152966                    0.992032       4.010495      11.925353       0.436327       1.309928      -0.701259      -0.045934       0.010397      -0.015101       0.049458      -0.006650      -0.002914       0.005187       0.018476      -0.033584      -0.013841      -0.003815       0.017656              2.178049       2.852555       0.099004       0.316590       1.868091      -0.133844       1.813502           0.000001
           47              H       7.797567       9.718170       3.437447       0.113232       0.990250 0.69634678E+01  0.66795889E+02                                 1.712540                            1.596183      -1.049458       2.390833                    0.996494       3.589663      10.314389       0.465384       1.372053      -0.688712       0.014350      -0.040359       0.032306       0.053651       0.000685       0.007958      -0.012817      -0.001544      -0.005684      -0.015777       0.001205       0.014572              1.771888       1.422191      -0.099837       0.041305       2.047213      -0.540155       1.846260           0.000002
           48              H       8.879666       9.353546      12.243144       0.132341       1.085117 0.82654251E+01  0.81747799E+02                                 1.754098                            1.692445      -0.874488       2.483417                    0.998729       3.362927       9.426762       0.476541       1.299556      -0.706732       0.033711      -0.028531      -0.001070       0.044177      -0.004010      -0.006223      -0.005493       0.011654      -0.027590      -0.014205       0.001530       0.012674              1.765172       1.761768      -0.426958      -0.026177       1.980904      -0.004766       1.552843           0.000001
           49              H       5.272333      10.690689      13.433142       0.106069       1.311318 0.10194166E+02  0.10697785E+03                                 2.024760                            1.902627      -1.295415       2.265218                    0.993423       3.857304      11.388389       0.438305       1.331641      -0.697666      -0.044126      -0.011367       0.021849       0.050534       0.000968      -0.012139      -0.009925       0.015386       0.008094      -0.016222      -0.002570       0.018792              2.060623       2.505278      -0.117212      -0.509547       1.776345      -0.057189       1.900245           0.000000
           50              H       9.193304      12.891095       1.415333       0.120473       1.031458 0.76849775E+01  0.74731288E+02                                 1.696368                            1.630294      -0.865177       2.477531                    0.998594       3.404147       9.501444       0.485653       1.296942      -0.706186       0.037959       0.019684      -0.011104       0.044177       0.009637       0.007624      -0.006048       0.017926      -0.039534      -0.019444      -0.000984       0.020428              1.710551       1.717904       0.295986      -0.169811       1.909486      -0.210453       1.504263          -0.000000
           51              H       9.552323      11.106684       2.877794       0.134698       1.167287 0.89763530E+01  0.90856100E+02                                 1.857654                            1.776633      -1.057805       2.396572                    0.996228       3.485101       9.963799       0.458908       1.318641      -0.702405       0.041193      -0.005717       0.014357       0.043997       0.005594       0.005707      -0.013065       0.017968      -0.048215      -0.025033       0.006273       0.018760              1.875846       2.288557      -0.242758       0.288787       1.600148      -0.058032       1.738832           0.000001
           52              H       7.450650      12.922890      11.026635       0.100386       1.073606 0.75905117E+01  0.74856682E+02                                 1.836091                            1.683954      -1.320633       2.242392                    0.993127       3.978508      11.826663       0.443329       1.400944      -0.680928       0.008403       0.036122      -0.030914       0.048281      -0.002502      -0.006027      -0.004413      -0.008501      -0.015880      -0.011159       0.002794       0.008365              1.922072       1.515110       0.061632      -0.015828       2.304659      -0.654786       1.946448          -0.000000
           53              H       9.153973      11.369872      11.042835       0.138302       1.038831 0.77113596E+01  0.74546337E+02                                 1.667630                            1.607273      -0.805567       2.513544                    0.999604       3.213371       8.747171       0.504349       1.256260      -0.716664       0.038730       0.006442      -0.020191       0.044150      -0.009683      -0.012629      -0.009973       0.018182      -0.014848      -0.022965       0.003854       0.019111              1.677305       1.897137       0.177052      -0.335212       1.503240      -0.067687       1.631538           0.000000
           54              H       9.149939      14.662932       0.952883       0.329351       0.565596 0.35879592E+01  0.29580310E+02                                 1.257468                            1.209707      -1.175879       2.445259                    0.999680       2.629001       7.338914       0.485743       1.529481      -0.660722       0.021558      -0.012943       0.020163       0.032230       0.007538       0.017372      -0.013834       0.013897      -0.025127      -0.028267       0.006950       0.021317              1.272121       1.116407      -0.072440       0.162933       1.390286      -0.216368       1.309670           0.000000
           55              H       9.098507      15.880901       0.039765       0.327333       0.616750 0.40044892E+01  0.34084209E+02                                 1.352982                            1.294771      -1.375989       2.349322                    0.997680       2.770738       7.973573       0.458385       1.569893      -0.653524       0.017321       0.024664      -0.007850       0.031144       0.011768       0.011365      -0.014842       0.008849      -0.023309      -0.026915       0.010382       0.016533              1.378562       1.218549       0.249274      -0.011387       1.686302      -0.139280       1.230834          -0.000000
           56              H       3.346137       7.840258       6.955896       0.134191       1.102272 0.85346551E+01  0.85231974E+02                                 1.778248                            1.723912      -1.083506       2.379276                    0.997075       3.459058       9.796606       0.469693       1.305797      -0.704708      -0.029453       0.031957      -0.006590       0.043956      -0.010740       0.002909      -0.008678      -0.009137      -0.006457      -0.011505      -0.005393       0.016897              1.783254       2.029934      -0.313767       0.024452       1.803448      -0.121146       1.516380           0.000001
           57              C       3.822139      15.439427       7.711428      -0.143115      35.717621 0.47911770E+03  0.11633461E+05                                 9.610495                            7.436306      -0.225137       1.890345                    0.998759      31.136163      93.368981       0.582822       0.432816      -1.045602       0.023064      -0.004663      -0.021320       0.031753       0.022654      -0.003555       0.027686      -0.017698      -0.048548      -0.038093      -0.002835       0.040928             11.045862      12.576144      -1.913663       2.707390       8.575466      -4.814222      11.985975          -0.000002
           58              C       3.887690      -3.047558       6.646615      -0.030654      37.704428 0.45575976E+03  0.10810390E+05                                 9.846359                            7.171967      -0.032146       1.995752                    0.999139      27.818406      79.565188       0.610139       0.423226      -1.063002       0.028245      -0.021814       0.011963       0.037640       0.010184       0.009694       0.024781      -0.041116      -0.003351      -0.024093      -0.016237       0.040330             11.846637      15.778762      -1.606661       2.788969       8.403910      -4.574803      11.357238          -0.000002
           59              C       9.816544       5.066310      12.771868       0.616134      23.143865 0.25952440E+03  0.54398722E+04                                 7.554151                            5.781012      -0.243594       1.971937                    0.999023      22.744127      64.674057       0.605111       0.482904      -1.011037       0.001603       0.018531      -0.050360       0.053685       0.008502       0.025304       0.009948       0.192875      -0.165310      -0.074201      -0.053782       0.127983              8.607488       4.658727      -1.101560      -0.721682      10.068773      -1.123524      11.094963           0.000002
           60              C       8.947235       8.335145       8.970647       0.048340      28.249468 0.37228320E+03  0.85144386E+04                                 8.354692                            6.647453      -0.261937       1.924127                    0.998139      27.819325      81.826025       0.601666       0.445111      -1.034944      -0.025599      -0.044064       0.013800       0.052796       0.041041       0.003142       0.053105       0.006133       0.099158      -0.072635      -0.000916       0.073551              9.394169       9.441366      -1.944553       0.064226      10.760623      -4.126315       7.980519           0.000002
           61              C       2.618014      -2.609075       5.983868       0.588899      23.575487 0.26077777E+03  0.54769520E+04                                 7.685813                            5.783742      -0.218405       1.977328                    0.999332      22.991221      65.606267       0.606260       0.481037      -1.011237      -0.035350      -0.009353      -0.035057       0.050657       0.005653      -0.059557       0.017794      -0.013545       0.244395      -0.074321      -0.031949       0.106270              9.049418      12.304552      -0.000617       3.718838       8.372725      -1.177400       6.470976           0.000001
           62              C       7.927661       9.178491       8.543543       0.012332      36.204229 0.44163401E+03  0.10418454E+05                                 9.664847                            7.122834      -0.127634       1.973238                    0.998912      27.373557      78.701300       0.602686       0.430799      -1.055734      -0.009905      -0.008800      -0.027546       0.030567      -0.008337      -0.005760      -0.005334      -0.004948      -0.028127      -0.014963       0.001543       0.013420             11.625872       9.557792       0.085505      -1.232202      14.019244      -6.851035      11.300580           0.000000
           63              C       7.489981       7.073511      10.231339       0.099298      24.716371 0.35457285E+03  0.79809189E+04                                 7.637069                            6.496888      -0.022079       2.020990                    0.997930      26.325325      75.872371       0.609568       0.446413      -1.038109       0.040827       0.017078      -0.030948       0.054003       0.024321      -0.009665       0.013187      -0.030975       0.091880      -0.047004       0.011455       0.035550              8.112946       9.064120      -0.644864      -0.463943       8.182039      -2.741547       7.092680           0.000003
           64              C       8.097086      13.206421       5.584747       0.023468      36.646756 0.43487800E+03  0.10229352E+05                                 9.786863                            7.098501      -0.200655       1.952568                    0.998810      27.231686      78.423530       0.599278       0.434507      -1.052471       0.001478      -0.020012      -0.009108       0.022037      -0.007784      -0.023640      -0.010388       0.017959       0.001028      -0.028244      -0.000362       0.028605             11.949677       8.664684       0.862879       1.918204      17.666309      -5.585231       9.518039          -0.000001
           65              C       6.930275      13.403082       4.879290      -0.067373      27.963954 0.41271928E+03  0.96075703E+04                                 8.120096                            6.870723       0.125600       2.040044                    0.998313      28.233765      81.593718       0.613431       0.428925      -1.053071      -0.003767       0.013469      -0.011266       0.017959      -0.001614      -0.019662       0.018237       0.023096       0.018260      -0.027703      -0.003679       0.031382              8.735318       7.445701       0.114101       1.958303      10.981306      -2.780877       7.778948           0.000001
           66              C       8.392571      11.960493       6.268113       0.132209      37.111372 0.39235756E+03  0.90315175E+04                                10.081797                            6.855918      -0.216463       1.950085                    0.998643      26.592462      76.773092       0.592307       0.449242      -1.039489      -0.011336       0.006443      -0.012481       0.018050       0.013964       0.017890      -0.013541      -0.009403      -0.038642      -0.033137       0.011944       0.021193             12.985635       7.338174      -1.304376      -0.913000      20.031066      -8.239809      11.587663           0.000001
           67              C       9.056150      14.208034       5.571492       0.050487      28.526766 0.37064493E+03  0.84480630E+04                                 8.369023                            6.601581      -0.041774       1.997775                    0.998385      27.446240      79.984211       0.609450       0.440929      -1.039792      -0.003042       0.031809      -0.059128       0.067210      -0.036761      -0.017932       0.019086       0.041209       0.099959      -0.059443       0.004341       0.055103              9.482593       8.662377       2.665213       1.191361      12.710621      -2.916089       7.074783           0.000001
           68              C       6.655968       8.941963       9.032503      -0.079298      28.661211 0.42908369E+03  0.10104471E+05                                 8.299245                            7.048431      -0.015450       1.985341                    0.998807      28.890747      84.476645       0.599046       0.434184      -1.047957      -0.008232      -0.027253      -0.007516       0.029445      -0.017582      -0.003891       0.020969       0.014012      -0.006201      -0.028470      -0.000200       0.028670              8.866117       8.410151       0.550782      -1.078335       9.906923      -3.587304       8.281275          -0.000000
           69              C       6.442170       7.883377       9.889656      -0.103396      28.295201 0.42880560E+03  0.10105615E+05                                 8.215383                            7.032349      -0.188037       1.931907                    0.997574      29.089230      85.346513       0.600941       0.432486      -1.048017      -0.004323       0.007979      -0.026026       0.027563      -0.008266      -0.000729      -0.001463       0.014800      -0.006773      -0.010298      -0.001926       0.012224              8.727466       9.011937      -0.032219      -0.533715       9.181386      -3.035304       7.989074           0.000001
           70              C       8.292731      10.190072       7.561205       0.146247      36.437317 0.38532768E+03  0.88185800E+04                                 9.936314                            6.772749      -0.130043       1.978893                    0.999208      26.278389      75.336660       0.599524       0.446407      -1.042449      -0.018149      -0.014181      -0.005485       0.023677       0.002607       0.009031      -0.006901       0.007338      -0.038898      -0.018614       0.005346       0.013267             12.784002       7.482807      -0.016632      -1.875276      18.060831      -8.661294      12.808368           0.000001
           71              C       7.781432      15.519015       4.178251       0.092183      25.704089 0.36020872E+03  0.81550518E+04                                 7.885705                            6.569054      -0.169529       1.969464                    0.997514      26.724122      77.719710       0.602214       0.449244      -1.034531       0.034749      -0.033650       0.018448       0.051771      -0.036533      -0.018246       0.009797      -0.003217       0.071837      -0.049147       0.004961       0.044185              8.516888       8.661304       1.141811       1.516704       9.661000      -2.563606       7.228360           0.000001
           72              C       6.771943      14.592834       4.166469      -0.109417      28.642423 0.42822373E+03  0.10042991E+05                                 8.198725                            6.971975       0.090583       2.020685                    0.999220      28.612325      82.516571       0.613538       0.425669      -1.056953      -0.002931      -0.016744       0.011947       0.020777       0.004193       0.000384      -0.005845       0.026163      -0.007941      -0.015140       0.000063       0.015077              8.771490       8.032544       0.552328       1.426392      11.189913      -2.371802       7.092014           0.000000
           73              C       9.886129       3.942890      13.791026      -0.023984      37.417901 0.49201955E+03  0.11891569E+05                                 9.784439                            7.458511      -0.264350       1.915059                    0.998484      28.260697      81.494119       0.597718       0.423988      -1.062916       0.008004      -0.021995       0.025109       0.034326      -0.005512      -0.007356       0.032991      -0.017311       0.028986      -0.026446      -0.014942       0.041388             11.435273      12.245673      -0.126893       2.353336      11.095060      -5.051475      10.965085          -0.000000
           74              C       8.853446       3.026769      14.060543      -0.044793      37.658440 0.48449291E+03  0.11660969E+05                                 9.839852                            7.398503      -0.020708       1.994348                    0.998947      28.284381      81.309538       0.600658       0.423674      -1.063445       0.025177      -0.013203       0.018960       0.034171       0.006529      -0.002868       0.001270      -0.012124       0.021069      -0.012914       0.005398       0.007516             11.744588      16.169728      -0.272224       4.147433       9.223234      -3.348205       9.840801          -0.000000
           75              C       7.503091       3.147226      13.386014       0.565128      23.373465 0.26273075E+03  0.55025772E+04                                 7.515331                            5.719864       0.016504       2.052366                    0.999703      22.815824      64.033043       0.626266       0.466973      -1.023524      -0.038311       0.001783      -0.016877       0.041902      -0.024796      -0.054034       0.055603      -0.080009       0.101174      -0.082093      -0.022398       0.104491              8.790163      12.412920       0.743442       3.101963       6.678016      -1.818446       7.279553           0.000002
           76              C       5.116019      -2.490354       6.285786      -0.032230      38.696563 0.48223778E+03  0.11587550E+05                                 9.988262                            7.369296      -0.136602       1.957053                    0.998812      28.096974      80.576622       0.603606       0.422301      -1.064824       0.000247      -0.022170       0.028433       0.036056       0.005809       0.012135       0.029382      -0.047731      -0.006824      -0.030075      -0.015612       0.045687             11.826729      13.383880      -0.880083       1.119139       9.133730      -5.527257      12.962577          -0.000001
           77              C       5.302588      -1.581972       5.089896       0.601373      21.183182 0.26144339E+03  0.54995429E+04                                 7.212113                            5.852169      -0.316649       1.951141                    0.998866      22.916575      65.643581       0.592748       0.491233      -1.005014      -0.008424       0.010875      -0.054081       0.055803      -0.054839      -0.004217       0.011499       0.130380      -0.139604      -0.066409      -0.042450       0.108859              7.934739       4.781071       0.757111       0.021242       8.351421      -2.007636      10.671727           0.000002
           78              C       1.007472       3.820210      14.478810      -0.141830      33.913486 0.47447753E+03  0.11476172E+05                                 9.263865                            7.397969      -0.176537       1.909710                    0.998825      30.769472      91.656088       0.585442       0.432554      -1.047275      -0.013285      -0.008784       0.010776       0.019230       0.017660      -0.017542       0.016486      -0.018958       0.002958      -0.035778       0.013207       0.022571             10.501223      12.492024      -1.613406       3.826263       9.219142      -3.726921       9.792503           0.000001
           79              C       8.864539      -6.232877      14.380134      -0.143115      35.717625 0.47911777E+03  0.11633463E+05                                 9.610496                            7.436306      -0.225137       1.890345                    0.998759      31.136166      93.368989       0.582822       0.432816      -1.045602       0.023064       0.004663       0.021320       0.031753      -0.022654       0.003555       0.027686      -0.017698      -0.048548      -0.038093      -0.002835       0.040928             11.045862      12.576144       1.913663      -2.707390       8.575467      -4.814223      11.985976          -0.000002
           80              C       8.930090      -0.339592       0.717239      -0.030654      37.704431 0.45575981E+03  0.10810391E+05                                 9.846360                            7.171968      -0.032147       1.995752                    0.999139      27.818408      79.565197       0.610139       0.423226      -1.063002       0.028245       0.021814      -0.011963       0.037640      -0.010184      -0.009694       0.024781      -0.041116      -0.003351      -0.024093      -0.016237       0.040330             11.846638      15.778763       1.606662      -2.788970       8.403911      -4.574803      11.357239          -0.000002
           81              C       4.774144       4.140240       9.319694       0.616134      23.143865 0.25952441E+03  0.54398724E+04                                 7.554152                            5.781013      -0.243595       1.971937                    0.999023      22.744128      64.674063       0.605110       0.482904      -1.011037       0.001603      -0.018531       0.050360       0.053685      -0.008502      -0.025304       0.009948       0.192875      -0.165310      -0.074201      -0.053782       0.127983              8.607488       4.658728       1.101560       0.721682      10.068773      -1.123524      11.094963           0.000002
           82              C       3.904835       0.871405      13.120915       0.048340      28.249467 0.37228319E+03  0.85144385E+04                                 8.354691                            6.647453      -0.261937       1.924127                    0.998139      27.819324      81.826019       0.601666       0.445111      -1.034944      -0.025599       0.044064      -0.013800       0.052796      -0.041041      -0.003142       0.053105       0.006133       0.099158      -0.072635      -0.000916       0.073551              9.394169       9.441366       1.944553      -0.064227      10.760622      -4.126315       7.980519           0.000002
           83              C       7.660414      18.589925       1.379986       0.588899      23.575489 0.26077780E+03  0.54769527E+04                                 7.685813                            5.783743      -0.218405       1.977328                    0.999332      22.991222      65.606270       0.606260       0.481037      -1.011237      -0.035350       0.009353       0.035057       0.050657      -0.005653       0.059557       0.017794      -0.013545       0.244395      -0.074321      -0.031949       0.106270              9.049418      12.304552       0.000617      -3.718838       8.372726      -1.177400       6.470976           0.000001
           84              C       2.885261       0.028059      13.548019       0.012332      36.204227 0.44163398E+03  0.10418454E+05                                 9.664846                            7.122834      -0.127634       1.973238                    0.998912      27.373556      78.701295       0.602686       0.430799      -1.055734      -0.009905       0.008800       0.027546       0.030567       0.008337       0.005760      -0.005334      -0.004948      -0.028127      -0.014963       0.001543       0.013420             11.625871       9.557791      -0.085505       1.232202      14.019243      -6.851035      11.300579           0.000000
           85              C       2.447581       2.133039      11.860223       0.099298      24.716371 0.35457285E+03  0.79809189E+04                                 7.637069                            6.496888      -0.022080       2.020990                    0.997930      26.325325      75.872371       0.609568       0.446413      -1.038109       0.040827      -0.017078       0.030948       0.054003      -0.024321       0.009665       0.013187      -0.030975       0.091880      -0.047004       0.011455       0.035550              8.112946       9.064120       0.644864       0.463943       8.182039      -2.741547       7.092680           0.000003
           86              C       3.054686       2.774429       1.779107       0.023468      36.646754 0.43487799E+03  0.10229352E+05                                 9.786862                            7.098500      -0.200655       1.952568                    0.998810      27.231685      78.423523       0.599278       0.434507      -1.052471       0.001478       0.020012       0.009108       0.022037       0.007784       0.023640      -0.010388       0.017959       0.001027      -0.028244      -0.000362       0.028605             11.949676       8.664683      -0.862878      -1.918204      17.666308      -5.585231       9.518038          -0.000001
           87              C       1.887875       2.577768       2.484564      -0.067373      27.963955 0.41271929E+03  0.96075706E+04                                 8.120096                            6.870723       0.125600       2.040044                    0.998313      28.233765      81.593720       0.613431       0.428925      -1.053071      -0.003767      -0.013469       0.011266       0.017959       0.001614       0.019662       0.018237       0.023096       0.018260      -0.027703      -0.003679       0.031382              8.735319       7.445701      -0.114101      -1.958303      10.981307      -2.780878       7.778948           0.000000
           88              C       3.350171       4.020357       1.095741       0.132209      37.111372 0.39235756E+03  0.90315175E+04                                10.081797                            6.855918      -0.216462       1.950085                    0.998643      26.592462      76.773092       0.592307       0.449242      -1.039489      -0.011336      -0.006443       0.012481       0.018050      -0.013964      -0.017890      -0.013541      -0.009403      -0.038642      -0.033137       0.011944       0.021193             12.985634       7.338175       1.304376       0.912999      20.031066      -8.239809      11.587663           0.000001
           89              C       4.013750       1.772816       1.792362       0.050488      28.526760 0.37064485E+03  0.84480605E+04                                 8.369021                            6.601580      -0.041773       1.997775                    0.998385      27.446235      79.984185       0.609450       0.440929      -1.039792      -0.003042      -0.031809       0.059128       0.067210       0.036761       0.017932       0.019086       0.041209       0.099959      -0.059443       0.004341       0.055103              9.482591       8.662374      -2.665212      -1.191360      12.710618      -2.916088       7.074781           0.000001
           90              C       1.613568       0.264587      13.059059      -0.079298      28.661214 0.42908375E+03  0.10104473E+05                                 8.299246                            7.048432      -0.015450       1.985341                    0.998807      28.890749      84.476652       0.599046       0.434184      -1.047957      -0.008232       0.027253       0.007516       0.029445       0.017582       0.003891       0.020969       0.014012      -0.006201      -0.028470      -0.000200       0.028670              8.866117       8.410151      -0.550782       1.078335       9.906924      -3.587305       8.281276          -0.000000
           91              C       1.399770       1.323173      12.201906      -0.103396      28.295203 0.42880563E+03  0.10105616E+05                                 8.215384                            7.032350      -0.188037       1.931907                    0.997574      29.089232      85.346522       0.600941       0.432486      -1.048017      -0.004323      -0.007979       0.026026       0.027563       0.008266       0.000729      -0.001463       0.014800      -0.006773      -0.010298      -0.001926       0.012224              8.727466       9.011938       0.032219       0.533715       9.181387      -3.035304       7.989075           0.000001
           92              C       3.250331      -0.983522      14.530357       0.146247      36.437317 0.38532767E+03  0.88185799E+04                                 9.936314                            6.772749      -0.130043       1.978893                    0.999208      26.278389      75.336662       0.599524       0.446407      -1.042449      -0.018149       0.014181       0.005485       0.023677      -0.002607      -0.009031      -0.006901       0.007337      -0.038898      -0.018613       0.005346       0.013267             12.784002       7.482808       0.016632       1.875276      18.060831      -8.661294      12.808368           0.000001
           93              C       2.739032       0.461835       3.185603       0.092183      25.704087 0.36020870E+03  0.81550512E+04                                 7.885705                            6.569054      -0.169529       1.969464                    0.997514      26.724121      77.719707       0.602214       0.449244      -1.034531       0.034749       0.033650      -0.018448       0.051771       0.036533       0.018246       0.009797      -0.003217       0.071838      -0.049147       0.004961       0.044185              8.516888       8.661304      -1.141811      -1.516704       9.661000      -2.563605       7.228360           0.000001
           94              C       1.729543       1.388016       3.197385      -0.109417      28.642422 0.42822371E+03  0.10042990E+05                                 8.198725                            6.971974       0.090582       2.020685                    0.999220      28.612324      82.516566       0.613538       0.425669      -1.056953      -0.002931       0.016745      -0.011947       0.020777      -0.004193      -0.000384      -0.005845       0.026163      -0.007941      -0.015140       0.000063       0.015077              8.771490       8.032544      -0.552329      -1.426391      11.189913      -2.371802       7.092014           0.000000
           95              C       4.843729       5.263660       8.300536      -0.023984      37.417901 0.49201954E+03  0.11891569E+05                                 9.784439                            7.458511      -0.264350       1.915059                    0.998484      28.260697      81.494119       0.597718       0.423988      -1.062916       0.008004       0.021995      -0.025109       0.034326       0.005512       0.007356       0.032991      -0.017311       0.028986      -0.026446      -0.014942       0.041388             11.435273      12.245673       0.126893      -2.353336      11.095060      -5.051475      10.965085           0.000000
           96              C       3.811046       6.179781       8.031019      -0.044793      37.658442 0.48449294E+03  0.11660970E+05                                 9.839853                            7.398503      -0.020708       1.994348                    0.998947      28.284382      81.309542       0.600658       0.423674      -1.063445       0.025177       0.013203      -0.018960       0.034171      -0.006529       0.002868       0.001270      -0.012124       0.021069      -0.012914       0.005398       0.007516             11.744588      16.169729       0.272224      -4.147433       9.223235      -3.348205       9.840801          -0.000000
           97              C       2.460691       6.059324       8.705548       0.565128      23.373465 0.26273075E+03  0.55025771E+04                                 7.515331                            5.719864       0.016504       2.052366                    0.999703      22.815824      64.033043       0.626266       0.466973      -1.023524      -0.038311      -0.001783       0.016877       0.041902       0.024796       0.054034       0.055603      -0.080009       0.101174      -0.082093      -0.022398       0.104490              8.790163      12.412920      -0.743442      -3.101963       6.678016      -1.818446       7.279553           0.000002
           98              C       0.073619      18.471204       1.078068      -0.032230      38.696569 0.48223786E+03  0.11587552E+05                                 9.988264                            7.369297      -0.136602       1.957053                    0.998812      28.096977      80.576635       0.603606       0.422301      -1.064824       0.000247       0.022170      -0.028433       0.036056      -0.005809      -0.012135       0.029382      -0.047731      -0.006824      -0.030075      -0.015612       0.045687             11.826730      13.383882       0.880083      -1.119139       9.133731      -5.527258      12.962578          -0.000001
           99              C       0.260188      17.562822       2.273958       0.601373      21.183183 0.26144340E+03  0.54995430E+04                                 7.212113                            5.852169      -0.316649       1.951141                    0.998866      22.916575      65.643580       0.592748       0.491233      -1.005014      -0.008424      -0.010875       0.054081       0.055803       0.054839       0.004217       0.011499       0.130380      -0.139604      -0.066409      -0.042450       0.108859              7.934739       4.781071      -0.757111      -0.021242       8.351421      -2.007636      10.671727           0.000002
          100              C       6.049872       5.386340       7.612752      -0.141830      33.913489 0.47447759E+03  0.11476174E+05                                 9.263866                            7.397970      -0.176537       1.909710                    0.998825      30.769474      91.656098       0.585442       0.432554      -1.047275      -0.013285       0.008784      -0.010777       0.019230      -0.017660       0.017542       0.016486      -0.018958       0.002958      -0.035778       0.013207       0.022571             10.501224      12.492025       1.613406      -3.826264       9.219143      -3.726922       9.792504           0.000001
          101              C       6.262661      -2.845727       7.016280      -0.143116      35.717636 0.47911795E+03  0.11633468E+05                                 9.610499                            7.436309      -0.225138       1.890345                    0.998759      31.136171      93.369015       0.582822       0.432816      -1.045602      -0.023064       0.004662       0.021320       0.031753       0.022654      -0.003555       0.027686      -0.017698      -0.048548      -0.038093      -0.002835       0.040928             11.045866      12.576148      -1.913664       2.707391       8.575470      -4.814224      11.985980          -0.000002
          102              C       6.197110      -3.726742       8.081093      -0.030654      37.704430 0.45575979E+03  0.10810391E+05                                 9.846359                            7.171968      -0.032147       1.995752                    0.999139      27.818408      79.565198       0.610139       0.423226      -1.063002      -0.028245       0.021814      -0.011963       0.037640       0.010184       0.009694       0.024781      -0.041116      -0.003351      -0.024093      -0.016237       0.040330             11.846637      15.778763      -1.606661       2.788969       8.403911      -4.574803      11.357239          -0.000002
          103              C       0.268256       7.527390       1.955840       0.616134      23.143866 0.25952441E+03  0.54398726E+04                                 7.554152                            5.781013      -0.243595       1.971937                    0.999023      22.744129      64.674068       0.605110       0.482904      -1.011037      -0.001603      -0.018531       0.050360       0.053685       0.008502       0.025304       0.009948       0.192876      -0.165310      -0.074201      -0.053782       0.127983              8.607488       4.658728      -1.101560      -0.721682      10.068774      -1.123524      11.094964           0.000002
          104              C       1.137565       4.258555       5.757061       0.048340      28.249468 0.37228321E+03  0.85144390E+04                                 8.354691                            6.647453      -0.261936       1.924127                    0.998139      27.819324      81.826019       0.601666       0.445111      -1.034944       0.025599       0.044064      -0.013800       0.052796       0.041041       0.003142       0.053105       0.006133       0.099158      -0.072635      -0.000916       0.073551              9.394169       9.441366      -1.944553       0.064227      10.760623      -4.126315       7.980519           0.000002
          105              C       7.466786      15.202775       8.743840       0.588899      23.575488 0.26077778E+03  0.54769520E+04                                 7.685813                            5.783742      -0.218405       1.977328                    0.999332      22.991221      65.606266       0.606260       0.481037      -1.011237       0.035350       0.009353       0.035057       0.050657       0.005653      -0.059557       0.017794      -0.013545       0.244395      -0.074321      -0.031949       0.106270              9.049417      12.304551      -0.000617       3.718838       8.372725      -1.177400       6.470976           0.000001
          106              C       2.157139       3.415209       6.184165       0.012332      36.204228 0.44163401E+03  0.10418454E+05                                 9.664846                            7.122834      -0.127634       1.973238                    0.998912      27.373557      78.701298       0.602686       0.430799      -1.055734       0.009905       0.008800       0.027545       0.030566      -0.008337      -0.005760      -0.005334      -0.004948      -0.028127      -0.014963       0.001543       0.013420             11.625871       9.557791       0.085505      -1.232202      14.019243      -6.851034      11.300579           0.000000
          107              C       2.594819       5.520189       4.496369       0.099298      24.716370 0.35457283E+03  0.79809184E+04                                 7.637068                            6.496887      -0.022079       2.020990                    0.997930      26.325324      75.872365       0.609568       0.446413      -1.038109      -0.040827      -0.017078       0.030948       0.054003       0.024321      -0.009665       0.013187      -0.030975       0.091880      -0.047004       0.011454       0.035550              8.112946       9.064119      -0.644864      -0.463943       8.182038      -2.741547       7.092680           0.000003
          108              C       1.987714      -0.612721       9.142961       0.023468      36.646758 0.43487804E+03  0.10229353E+05                                 9.786862                            7.098501      -0.200655       1.952568                    0.998810      27.231687      78.423530       0.599278       0.434507      -1.052471      -0.001478       0.020012       0.009108       0.022037      -0.007784      -0.023640      -0.010388       0.017959       0.001028      -0.028244      -0.000362       0.028605             11.949677       8.664683       0.862879       1.918204      17.666308      -5.585231       9.518039          -0.000001
          109              C       3.154525      -0.809382       9.848418      -0.067373      27.963953 0.41271926E+03  0.96075698E+04                                 8.120096                            6.870723       0.125600       2.040044                    0.998313      28.233764      81.593715       0.613431       0.428925      -1.053071       0.003767      -0.013469       0.011266       0.017959      -0.001614      -0.019662       0.018237       0.023096       0.018260      -0.027703      -0.003679       0.031382              8.735318       7.445701       0.114101       1.958303      10.981306      -2.780878       7.778948           0.000000
          110              C       1.692229       0.633207       8.459595       0.132209      37.111373 0.39235757E+03  0.90315178E+04                                10.081797                            6.855918      -0.216462       1.950085                    0.998643      26.592462      76.773092       0.592307       0.449242      -1.039489       0.011336      -0.006443       0.012481       0.018050       0.013964       0.017890      -0.013541      -0.009403      -0.038642      -0.033137       0.011944       0.021193             12.985635       7.338175      -1.304376      -0.913000      20.031066      -8.239809      11.587663           0.000001
          111              C       1.028650      -1.614334       9.156216       0.050488      28.526762 0.37064488E+03  0.84480614E+04                                 8.369022                            6.601580      -0.041774       1.997775                    0.998385      27.446237      79.984196       0.609450       0.440929      -1.039792       0.003042      -0.031809       0.059128       0.067210      -0.036761      -0.017932       0.019086       0.041209       0.099959      -0.059443       0.004341       0.055103              9.482592       8.662375       2.665213       1.191361      12.710618      -2.916089       7.074782           0.000001
          112              C       3.428832       3.651737       5.695205      -0.079298      28.661212 0.42908372E+03  0.10104472E+05                                 8.299245                            7.048431      -0.015450       1.985341                    0.998807      28.890748      84.476648       0.599046       0.434184      -1.047958       0.008232       0.027253       0.007516       0.029445      -0.017582      -0.003891       0.020969       0.014012      -0.006201      -0.028470      -0.000200       0.028670              8.866117       8.410151       0.550782      -1.078335       9.906924      -3.587304       8.281276          -0.000000
          113              C       3.642630       4.710323       4.838052      -0.103396      28.295200 0.42880558E+03  0.10105615E+05                                 8.215384                            7.032349      -0.188037       1.931907                    0.997574      29.089229      85.346511       0.600941       0.432486      -1.048017       0.004323      -0.007979       0.026026       0.027563      -0.008266      -0.000729      -0.001463       0.014800      -0.006773      -0.010298      -0.001926       0.012224              8.727466       9.011937      -0.032219      -0.533714       9.181387      -3.035304       7.989074           0.000001
          114              C       1.792069       2.403628       7.166503       0.146247      36.437315 0.38532766E+03  0.88185796E+04                                 9.936314                            6.772749      -0.130042       1.978893                    0.999208      26.278388      75.336655       0.599524       0.446407      -1.042449       0.018149       0.014181       0.005485       0.023677       0.002607       0.009031      -0.006901       0.007338      -0.038898      -0.018614       0.005346       0.013267             12.784001       7.482807      -0.016632      -1.875276      18.060830      -8.661293      12.808367           0.000001
          115              C       2.303368      -2.925315      10.549457       0.092183      25.704090 0.36020875E+03  0.81550526E+04                                 7.885705                            6.569054      -0.169529       1.969464                    0.997514      26.724123      77.719712       0.602214       0.449244      -1.034531      -0.034749       0.033650      -0.018448       0.051771      -0.036533      -0.018246       0.009797      -0.003217       0.071837      -0.049147       0.004961       0.044185              8.516888       8.661304       1.141811       1.516704       9.661000      -2.563606       7.228360           0.000000
          116              C       3.312857      -1.999134      10.561239      -0.109417      28.642424 0.42822373E+03  0.10042991E+05                                 8.198725                            6.971974       0.090582       2.020685                    0.999220      28.612325      82.516569       0.613538       0.425669      -1.056953       0.002931       0.016745      -0.011947       0.020778       0.004193       0.000384      -0.005845       0.026163      -0.007941      -0.015140       0.000063       0.015077              8.771490       8.032544       0.552328       1.426392      11.189912      -2.371802       7.092014           0.000000
          117              C       0.198671       8.650810       0.936682      -0.023984      37.417899 0.49201951E+03  0.11891568E+05                                 9.784438                            7.458510      -0.264350       1.915059                    0.998484      28.260696      81.494113       0.597718       0.423988      -1.062916      -0.008004       0.021995      -0.025109       0.034326      -0.005512      -0.007356       0.032991      -0.017311       0.028986      -0.026446      -0.014942       0.041388             11.435272      12.245671      -0.126892       2.353336      11.095060      -5.051474      10.965084           0.000000
          118              C       1.231354       9.566931       0.667165      -0.044793      37.658450 0.48449306E+03  0.11660974E+05                                 9.839855                            7.398505      -0.020709       1.994348                    0.998947      28.284386      81.309560       0.600658       0.423674      -1.063445      -0.025177       0.013203      -0.018960       0.034171       0.006529      -0.002868       0.001270      -0.012124       0.021069      -0.012914       0.005398       0.007516             11.744591      16.169732      -0.272224       4.147434       9.223237      -3.348205       9.840803          -0.000000
          119              C       2.581709       9.446474       1.341694       0.565128      23.373465 0.26273074E+03  0.55025770E+04                                 7.515330                            5.719864       0.016504       2.052366                    0.999703      22.815824      64.033042       0.626266       0.466973      -1.023524       0.038311      -0.001783       0.016877       0.041902      -0.024796      -0.054034       0.055603      -0.080009       0.101174      -0.082093      -0.022398       0.104491              8.790162      12.412919       0.743442       3.101962       6.678016      -1.818446       7.279552           0.000002
          120              C       4.968781      15.084054       8.441922      -0.032230      38.696579 0.48223801E+03  0.11587557E+05                                 9.988266                            7.369299      -0.136603       1.957053                    0.998812      28.096982      80.576659       0.603606       0.422301      -1.064824      -0.000247       0.022170      -0.028433       0.036056       0.005809       0.012135       0.029382      -0.047731      -0.006824      -0.030075      -0.015612       0.045687             11.826733      13.383885      -0.880083       1.119139       9.133733      -5.527259      12.962582          -0.000001
          121              C       4.782212      14.175672       9.637812       0.601373      21.183183 0.26144340E+03  0.54995429E+04                                 7.212113                            5.852169      -0.316649       1.951141                    0.998866      22.916574      65.643574       0.592748       0.491233      -1.005014       0.008424      -0.010875       0.054081       0.055803      -0.054839      -0.004217       0.011499       0.130380      -0.139604      -0.066409      -0.042450       0.108859              7.934739       4.781071       0.757111       0.021242       8.351420      -2.007636      10.671726           0.000002
          122              C       9.077328       8.773490       0.248898      -0.141830      33.913487 0.47447756E+03  0.11476173E+05                                 9.263866                            7.397970      -0.176537       1.909710                    0.998825      30.769472      91.656090       0.585442       0.432554      -1.047275       0.013285       0.008784      -0.010776       0.019230       0.017660      -0.017542       0.016486      -0.018958       0.002958      -0.035778       0.013207       0.022571             10.501224      12.492025      -1.613406       3.826264       9.219142      -3.726922       9.792504           0.000001
          123              C       1.220261      18.826577       0.347574      -0.143116      35.717636 0.47911795E+03  0.11633469E+05                                 9.610499                            7.436309      -0.225138       1.890345                    0.998759      31.136171      93.369016       0.582822       0.432816      -1.045601      -0.023064      -0.004662      -0.021320       0.031753      -0.022654       0.003555       0.027686      -0.017698      -0.048548      -0.038093      -0.002835       0.040928             11.045866      12.576149       1.913664      -2.707391       8.575470      -4.814225      11.985980          -0.000002
          124              C       1.154710      -6.434708      14.010469      -0.030654      37.704426 0.45575973E+03  0.10810389E+05                                 9.846359                            7.171967      -0.032146       1.995752                    0.999139      27.818406      79.565190       0.610139       0.423226      -1.063002      -0.028245      -0.021814       0.011963       0.037640      -0.010184      -0.009694       0.024781      -0.041116      -0.003351      -0.024093      -0.016237       0.040330             11.846637      15.778762       1.606661      -2.788969       8.403910      -4.574803      11.357238          -0.000001
          125              C       5.310656       8.453460       5.408014       0.616134      23.143865 0.25952441E+03  0.54398724E+04                                 7.554152                            5.781013      -0.243595       1.971937                    0.999023      22.744127      64.674058       0.605111       0.482904      -1.011037      -0.001603       0.018531      -0.050360       0.053685      -0.008502      -0.025304       0.009948       0.192875      -0.165310      -0.074201      -0.053782       0.127983              8.607488       4.658727       1.101560       0.721682      10.068773      -1.123524      11.094963           0.000002
          126              C       6.179965      11.722295       1.606793       0.048340      28.249472 0.37228327E+03  0.85144409E+04                                 8.354693                            6.647454      -0.261937       1.924127                    0.998139      27.819328      81.826037       0.601665       0.445111      -1.034944       0.025599      -0.044064       0.013800       0.052796      -0.041041      -0.003142       0.053105       0.006133       0.099158      -0.072635      -0.000916       0.073551              9.394171       9.441367       1.944553      -0.064227      10.760624      -4.126316       7.980520           0.000002
          127              C       2.424386      -5.996225      13.347722       0.588899      23.575487 0.26077777E+03  0.54769519E+04                                 7.685813                            5.783742      -0.218405       1.977329                    0.999332      22.991221      65.606267       0.606260       0.481037      -1.011237       0.035350      -0.009353      -0.035057       0.050657      -0.005653       0.059557       0.017794      -0.013545       0.244395      -0.074321      -0.031949       0.106270              9.049418      12.304552       0.000617      -3.718838       8.372725      -1.177400       6.470976           0.000001
          128              C       7.199539      12.565641       1.179689       0.012332      36.204228 0.44163400E+03  0.10418454E+05                                 9.664847                            7.122834      -0.127634       1.973238                    0.998912      27.373557      78.701301       0.602686       0.430799      -1.055734       0.009905      -0.008800      -0.027546       0.030567       0.008337       0.005760      -0.005334      -0.004948      -0.028127      -0.014963       0.001543       0.013420             11.625872       9.557792      -0.085505       1.232202      14.019244      -6.851035      11.300580           0.000000
          129              C       7.637219      10.460661       2.867485       0.099298      24.716368 0.35457280E+03  0.79809175E+04                                 7.637068                            6.496887      -0.022080       2.020990                    0.997930      26.325323      75.872365       0.609568       0.446413      -1.038109      -0.040827       0.017078      -0.030948       0.054003      -0.024321       0.009665       0.013187      -0.030975       0.091880      -0.047004       0.011454       0.035550              8.112946       9.064120       0.644864       0.463943       8.182038      -2.741547       7.092680           0.000003
          130              C       7.030114       9.819271      12.948601       0.023468      36.646754 0.43487798E+03  0.10229351E+05                                 9.786862                            7.098500      -0.200655       1.952568                    0.998810      27.231685      78.423524       0.599278       0.434507      -1.052471      -0.001478      -0.020012      -0.009108       0.022037       0.007784       0.023640      -0.010388       0.017959       0.001027      -0.028244      -0.000362       0.028605             11.949676       8.664683      -0.862879      -1.918204      17.666308      -5.585231       9.518039          -0.000000
          131              C       8.196925      10.015932      12.243144      -0.067373      27.963955 0.41271929E+03  0.96075706E+04                                 8.120096                            6.870723       0.125600       2.040044                    0.998313      28.233765      81.593721       0.613431       0.428925      -1.053071       0.003767       0.013469      -0.011266       0.017959       0.001614       0.019662       0.018237       0.023096       0.018260      -0.027703      -0.003679       0.031382              8.735319       7.445701      -0.114101      -1.958303      10.981307      -2.780878       7.778949           0.000000
          132              C       6.734629       8.573343      13.631967       0.132209      37.111371 0.39235754E+03  0.90315171E+04                                10.081797                            6.855918      -0.216462       1.950085                    0.998643      26.592461      76.773089       0.592307       0.449242      -1.039489       0.011336       0.006443      -0.012481       0.018050      -0.013964      -0.017890      -0.013541      -0.009403      -0.038642      -0.033137       0.011944       0.021193             12.985634       7.338174       1.304376       0.913000      20.031066      -8.239809      11.587663           0.000001
          133              C       6.071050      10.820884      12.935346       0.050488      28.526763 0.37064490E+03  0.84480620E+04                                 8.369022                            6.601580      -0.041773       1.997775                    0.998385      27.446237      79.984193       0.609450       0.440929      -1.039792       0.003042       0.031809      -0.059128       0.067210       0.036761       0.017932       0.019086       0.041209       0.099959      -0.059443       0.004341       0.055103              9.482592       8.662375      -2.665213      -1.191360      12.710618      -2.916088       7.074782           0.000001
          134              C       8.471232      12.329113       1.668649      -0.079298      28.661214 0.42908375E+03  0.10104472E+05                                 8.299245                            7.048432      -0.015450       1.985341                    0.998807      28.890749      84.476651       0.599046       0.434184      -1.047958       0.008232      -0.027253      -0.007516       0.029445       0.017582       0.003891       0.020969       0.014012      -0.006201      -0.028470      -0.000200       0.028670              8.866117       8.410151      -0.550782       1.078335       9.906924      -3.587304       8.281276          -0.000000
          135              C       8.685030      11.270527       2.525802      -0.103396      28.295202 0.42880563E+03  0.10105616E+05                                 8.215384                            7.032350      -0.188037       1.931907                    0.997574      29.089231      85.346519       0.600941       0.432486      -1.048017       0.004323       0.007979      -0.026026       0.027563       0.008266       0.000729      -0.001463       0.014800      -0.006773      -0.010298      -0.001926       0.012224              8.727466       9.011938       0.032219       0.533715       9.181387      -3.035304       7.989075           0.000001
          136              C       6.834469      13.577222       0.197351       0.146247      36.437317 0.38532767E+03  0.88185800E+04                                 9.936314                            6.772749      -0.130043       1.978893                    0.999208      26.278389      75.336660       0.599524       0.446407      -1.042449       0.018149      -0.014181      -0.005485       0.023677      -0.002607      -0.009031      -0.006901       0.007337      -0.038898      -0.018613       0.005346       0.013267             12.784002       7.482807       0.016632       1.875276      18.060831      -8.661293      12.808368           0.000001
          137              C       7.345768      12.131865      11.542105       0.092183      25.704087 0.36020870E+03  0.81550512E+04                                 7.885704                            6.569054      -0.169529       1.969464                    0.997514      26.724121      77.719704       0.602214       0.449244      -1.034531      -0.034749      -0.033650       0.018448       0.051771       0.036533       0.018246       0.009797      -0.003217       0.071837      -0.049147       0.004961       0.044185              8.516887       8.661303      -1.141811      -1.516704       9.660999      -2.563605       7.228359           0.000000
          138              C       8.355257      11.205684      11.530323      -0.109417      28.642425 0.42822376E+03  0.10042992E+05                                 8.198726                            6.971975       0.090582       2.020685                    0.999220      28.612326      82.516574       0.613538       0.425669      -1.056953       0.002931      -0.016745       0.011947       0.020777      -0.004193      -0.000384      -0.005845       0.026163      -0.007941      -0.015140       0.000063       0.015077              8.771491       8.032544      -0.552328      -1.426392      11.189913      -2.371802       7.092014           0.000000
          139              C       5.241071       7.330040       6.427172      -0.023984      37.417894 0.49201945E+03  0.11891566E+05                                 9.784438                            7.458510      -0.264350       1.915059                    0.998484      28.260694      81.494107       0.597718       0.423988      -1.062916      -0.008004      -0.021995       0.025109       0.034326       0.005512       0.007356       0.032991      -0.017311       0.028986      -0.026446      -0.014942       0.041388             11.435271      12.245671       0.126892      -2.353336      11.095059      -5.051474      10.965083           0.000000
          140              C       6.273754       6.413919       6.696689      -0.044793      37.658450 0.48449306E+03  0.11660974E+05                                 9.839854                            7.398504      -0.020709       1.994348                    0.998947      28.284386      81.309557       0.600658       0.423674      -1.063445      -0.025177      -0.013203       0.018960       0.034171      -0.006529       0.002868       0.001270      -0.012124       0.021069      -0.012914       0.005398       0.007516             11.744590      16.169731       0.272224      -4.147434       9.223236      -3.348205       9.840803          -0.000000
          141              C       7.624109       6.534376       6.022160       0.565128      23.373465 0.26273075E+03  0.55025772E+04                                 7.515330                            5.719864       0.016504       2.052366                    0.999703      22.815824      64.033041       0.626266       0.466973      -1.023524       0.038311       0.001783      -0.016877       0.041902       0.024796       0.054034       0.055603      -0.080009       0.101174      -0.082093      -0.022398       0.104490              8.790162      12.412919      -0.743442      -3.101963       6.678015      -1.818446       7.279553           0.000002
          142              C      10.011181      -5.877504      13.649640      -0.032230      38.696583 0.48223808E+03  0.11587559E+05                                 9.988267                            7.369299      -0.136603       1.957053                    0.998812      28.096984      80.576664       0.603606       0.422301      -1.064824      -0.000247      -0.022170       0.028433       0.036056      -0.005809      -0.012135       0.029382      -0.047731      -0.006824      -0.030075      -0.015612       0.045687             11.826734      13.383886       0.880083      -1.119139       9.133734      -5.527259      12.962582          -0.000001
          143              C       9.824612      -4.969122      12.453750       0.601373      21.183181 0.26144337E+03  0.54995424E+04                                 7.212113                            5.852169      -0.316649       1.951141                    0.998866      22.916574      65.643577       0.592748       0.491233      -1.005014       0.008424       0.010875      -0.054081       0.055803       0.054839       0.004217       0.011499       0.130380      -0.139604      -0.066409      -0.042450       0.108859              7.934739       4.781071      -0.757111      -0.021242       8.351420      -2.007636      10.671726           0.000002
          144              C       4.034928       7.207360       7.114956      -0.141830      33.913488 0.47447758E+03  0.11476173E+05                                 9.263866                            7.397970      -0.176537       1.909710                    0.998825      30.769473      91.656092       0.585442       0.432554      -1.047275       0.013285      -0.008784       0.010777       0.019230      -0.017660       0.017542       0.016486      -0.018958       0.002958      -0.035778       0.013207       0.022571             10.501224      12.492025       1.613406      -3.826263       9.219142      -3.726922       9.792504           0.000001
          145              N       8.740496       7.294945       9.783616      -0.236011      34.776657 0.51328676E+03  0.12326422E+05                                 8.772712                            7.238108       0.215759       2.090239                    0.999063      27.748693      75.458506       0.666358       0.382755      -1.109126      -0.122381       0.087219      -0.049886       0.158345       0.060630      -0.042768      -0.005656      -0.027352       0.035119      -0.078724       0.005028       0.073696              9.678859      10.939546      -1.238591      -1.075052       9.961388      -3.412812       8.135644           0.000000
          146              N       8.906895      15.361091       4.883708      -0.233438      35.063404 0.50287403E+03  0.12013668E+05                                 8.837818                            7.164612       0.253758       2.108047                    0.999296      27.494960      74.554357       0.669780       0.382787      -1.109193      -0.095530      -0.127320      -0.020178       0.160448      -0.059764       0.017181      -0.027598       0.011708       0.049498      -0.069319      -0.000882       0.070201              9.921008      10.378449       1.921965       1.908081      11.335097      -3.073145       8.049478          -0.000002
          147              N       9.478704      11.239263       6.063397      -0.256815      33.648133 0.50263535E+03  0.12025259E+05                                 8.529268                            7.134496       0.380800       2.097355                    0.999835      29.379615      80.128774       0.674155       0.379756      -1.109670      -0.151955      -0.114807       0.163213       0.250818      -0.072065       0.142220       0.027775      -0.206025      -0.091157      -0.220187       0.076427       0.143760              9.272204       7.760051      -1.675927      -1.085348      11.649022      -2.945948       8.407540           0.000004
          148              N       9.419203      10.148897       6.867530      -0.236468      33.752124 0.49451284E+03  0.11773541E+05                                 8.576867                            7.088720       0.396069       2.112032                    0.999839      28.775209      78.088019       0.675130       0.381056      -1.109598      -0.132896       0.189830      -0.056916       0.238613       0.146015      -0.018667      -0.032997      -0.013242       0.319281      -0.199666       0.062460       0.137206              9.438123       7.985786      -0.796382      -1.823776      11.178129      -3.556860       9.150453           0.000003
          149              N       7.617049      11.318727       7.195958       0.188728      24.113610 0.28732281E+03  0.59536989E+04                                 6.827091                            5.339080       0.286750       2.211357                    0.999575      21.276814      53.317625       0.794503       0.372044      -1.119762      -0.105609       0.028499       0.036103       0.115191      -0.050421      -0.072679      -0.038018       0.063858      -0.128068      -0.114523       0.014605       0.099917              7.826878       7.191814      -1.433019      -1.951149       9.392451      -2.327240       6.896369           0.000000
          150              N       6.389729      11.749432       7.699646      -0.593069      32.048581 0.51563576E+03  0.12532374E+05                                 8.482937                            7.423785      -0.202537       1.942510                    0.995104      30.674527      86.948096       0.628748       0.400810      -1.084573       0.110197      -0.043362      -0.055097       0.130612      -0.087739      -0.119769      -0.071162       0.104990      -0.210835      -0.197118       0.032037       0.165081              8.860528       8.707848      -2.236906      -2.234792      10.295841      -0.077779       7.577895          -0.000001
          151              N       3.698096       1.911605      12.307946      -0.236011      34.776653 0.51328669E+03  0.12326420E+05                                 8.772712                            7.238108       0.215759       2.090239                    0.999063      27.748691      75.458498       0.666358       0.382755      -1.109126      -0.122381      -0.087219       0.049886       0.158345      -0.060630       0.042768      -0.005656      -0.027352       0.035118      -0.078724       0.005028       0.073696              9.678859      10.939545       1.238591       1.075052       9.961387      -3.412812       8.135644           0.000000
          152              N       3.864495       0.619759       2.480146      -0.233438      35.063403 0.50287403E+03  0.12013668E+05                                 8.837818                            7.164612       0.253757       2.108047                    0.999296      27.494960      74.554356       0.669780       0.382787      -1.109193      -0.095530       0.127320       0.020178       0.160448       0.059764      -0.017181      -0.027598       0.011708       0.049498      -0.069319      -0.000882       0.070201              9.921008      10.378449      -1.921965      -1.908081      11.335097      -3.073145       8.049478          -0.000002
          153              N       4.436304       4.741587       1.300457      -0.256815      33.648132 0.50263532E+03  0.12025259E+05                                 8.529268                            7.134495       0.380801       2.097355                    0.999835      29.379614      80.128771       0.674155       0.379756      -1.109670      -0.151955       0.114807      -0.163213       0.250818       0.072065      -0.142219       0.027775      -0.206025      -0.091158      -0.220187       0.076427       0.143760              9.272204       7.760051       1.675927       1.085348      11.649021      -2.945948       8.407539           0.000004
          154              N       4.376803       5.831953       0.496324      -0.236468      33.752129 0.49451295E+03  0.11773544E+05                                 8.576868                            7.088721       0.396069       2.112032                    0.999839      28.775211      78.088029       0.675130       0.381056      -1.109598      -0.132896      -0.189830       0.056916       0.238613      -0.146015       0.018667      -0.032997      -0.013242       0.319281      -0.199666       0.062459       0.137206              9.438124       7.985787       0.796382       1.823776      11.178130      -3.556860       9.150454           0.000003
          155              N       2.574649       4.662123       0.167896       0.188728      24.113610 0.28732281E+03  0.59536989E+04                                 6.827091                            5.339080       0.286750       2.211357                    0.999575      21.276814      53.317625       0.794503       0.372044      -1.119762      -0.105609      -0.028499      -0.036103       0.115191       0.050421       0.072679      -0.038018       0.063858      -0.128068      -0.114523       0.014605       0.099917              7.826878       7.191814       1.433019       1.951149       9.392450      -2.327240       6.896368           0.000000
          156              N       1.347329      -2.542882      14.391916      -0.593069      32.048581 0.51563578E+03  0.12532374E+05                                 8.482937                            7.423785      -0.202537       1.942510                    0.995104      30.674527      86.948096       0.628748       0.400810      -1.084574       0.110197       0.043362       0.055097       0.130612       0.087739       0.119769      -0.071162       0.104990      -0.210835      -0.197118       0.032037       0.165081              8.860528       8.707848       2.236907       2.234792      10.295841      -0.077778       7.577895          -0.000001
          157              N       1.344304       5.298755       4.944092      -0.236011      34.776654 0.51328673E+03  0.12326421E+05                                 8.772712                            7.238108       0.215759       2.090239                    0.999063      27.748692      75.458500       0.666358       0.382755      -1.109126       0.122381      -0.087219       0.049886       0.158345       0.060630      -0.042768      -0.005656      -0.027352       0.035118      -0.078724       0.005028       0.073696              9.678859      10.939545      -1.238592      -1.075051       9.961387      -3.412812       8.135644           0.000000
          158              N       1.177905      -2.767391       9.844000      -0.233438      35.063405 0.50287406E+03  0.12013669E+05                                 8.837818                            7.164613       0.253757       2.108047                    0.999296      27.494961      74.554360       0.669780       0.382787      -1.109193       0.095530       0.127320       0.020178       0.160448      -0.059764       0.017181      -0.027598       0.011708       0.049498      -0.069319      -0.000882       0.070201              9.921008      10.378449       1.921965       1.908081      11.335097      -3.073145       8.049478          -0.000002
          159              N       0.606096       1.354437       8.664311      -0.256815      33.648123 0.50263517E+03  0.12025254E+05                                 8.529266                            7.134494       0.380801       2.097355                    0.999835      29.379611      80.128755       0.674155       0.379756      -1.109670       0.151955       0.114807      -0.163213       0.250818      -0.072065       0.142220       0.027775      -0.206024      -0.091158      -0.220187       0.076427       0.143760              9.272201       7.760049      -1.675927      -1.085347      11.649018      -2.945947       8.407537           0.000004
          160              N       0.665597       2.444803       7.860178      -0.236468      33.752114 0.49451268E+03  0.11773536E+05                                 8.576865                            7.088718       0.396070       2.112032                    0.999839      28.775205      78.088001       0.675130       0.381056      -1.109598       0.132896      -0.189830       0.056916       0.238613       0.146015      -0.018667      -0.032997      -0.013242       0.319281      -0.199666       0.062459       0.137206              9.438120       7.985784      -0.796382      -1.823775      11.178126      -3.556859       9.150451           0.000003
          161              N       2.467751       1.274973       7.531750       0.188728      24.113608 0.28732279E+03  0.59536983E+04                                 6.827091                            5.339080       0.286750       2.211357                    0.999575      21.276813      53.317624       0.794503       0.372044      -1.119761       0.105609      -0.028499      -0.036103       0.115191      -0.050421      -0.072679      -0.038018       0.063858      -0.128067      -0.114523       0.014605       0.099917              7.826878       7.191814      -1.433019      -1.951149       9.392451      -2.327240       6.896369           0.000000
          162              N       3.695071       0.844268       7.028062      -0.593069      32.048580 0.51563575E+03  0.12532373E+05                                 8.482937                            7.423784      -0.202537       1.942510                    0.995104      30.674527      86.948097       0.628748       0.400810      -1.084573      -0.110197       0.043362       0.055097       0.130612      -0.087739      -0.119769      -0.071162       0.104990      -0.210835      -0.197118       0.032037       0.165081              8.860528       8.707848      -2.236906      -2.234792      10.295841      -0.077779       7.577895          -0.000001
          163              N       6.386704      10.682095       2.419762      -0.236011      34.776655 0.51328673E+03  0.12326421E+05                                 8.772712                            7.238108       0.215759       2.090239                    0.999063      27.748692      75.458502       0.666358       0.382755      -1.109126       0.122381       0.087219      -0.049886       0.158345      -0.060630       0.042768      -0.005656      -0.027352       0.035118      -0.078724       0.005028       0.073696              9.678859      10.939546       1.238591       1.075052       9.961387      -3.412812       8.135644           0.000000
          164              N       6.220305      11.973941      12.247562      -0.233438      35.063402 0.50287400E+03  0.12013667E+05                                 8.837818                            7.164612       0.253757       2.108047                    0.999296      27.494959      74.554355       0.669780       0.382787      -1.109193       0.095530      -0.127320      -0.020178       0.160448       0.059764      -0.017181      -0.027598       0.011708       0.049498      -0.069319      -0.000882       0.070201              9.921008      10.378449      -1.921966      -1.908081      11.335097      -3.073145       8.049478          -0.000002
          165              N       5.648496       7.852113      13.427251      -0.256815      33.648125 0.50263519E+03  0.12025255E+05                                 8.529267                            7.134494       0.380801       2.097355                    0.999835      29.379611      80.128757       0.674155       0.379756      -1.109670       0.151955      -0.114807       0.163213       0.250818       0.072065      -0.142219       0.027775      -0.206025      -0.091157      -0.220187       0.076427       0.143760              9.272202       7.760049       1.675927       1.085347      11.649019      -2.945947       8.407538           0.000004
          166              N       5.707997       6.761747      14.231384      -0.236468      33.752125 0.49451287E+03  0.11773542E+05                                 8.576867                            7.088720       0.396069       2.112032                    0.999839      28.775209      78.088020       0.675130       0.381056      -1.109598       0.132896       0.189830      -0.056916       0.238613      -0.146015       0.018667      -0.032997      -0.013242       0.319281      -0.199666       0.062459       0.137206              9.438123       7.985786       0.796382       1.823776      11.178129      -3.556860       9.150453           0.000003
          167              N       7.510151       7.931577      14.559812       0.188728      24.113610 0.28732281E+03  0.59536989E+04                                 6.827091                            5.339080       0.286750       2.211357                    0.999575      21.276814      53.317626       0.794503       0.372044      -1.119762       0.105609       0.028499       0.036103       0.115191       0.050421       0.072679      -0.038018       0.063858      -0.128067      -0.114523       0.014605       0.099917              7.826878       7.191814       1.433019       1.951149       9.392451      -2.327240       6.896369           0.000000
          168              N       8.737471      15.136582       0.335792      -0.593069      32.048580 0.51563576E+03  0.12532374E+05                                 8.482937                            7.423785      -0.202537       1.942510                    0.995104      30.674526      86.948095       0.628748       0.400810      -1.084573      -0.110197      -0.043362      -0.055097       0.130612       0.087739       0.119769      -0.071162       0.104990      -0.210835      -0.197118       0.032037       0.165081              8.860528       8.707848       2.236907       2.234792      10.295841      -0.077779       7.577895          -0.000001
          169              O       9.982944       4.718577      11.565669      -0.564108      36.243918 0.52835461E+03  0.12630968E+05                                 8.640412                            7.057708       0.625170       2.254293                    0.997200      27.466447      71.713792       0.724706       0.353536      -1.144749      -0.014804       0.012342       0.021080       0.028563       0.002646      -0.013516       0.009399       0.078846       0.168341      -0.068361       0.007936       0.060426              9.741061       6.057217      -0.406896      -2.282447       6.904546      -1.175974      16.261421           0.000001
          170              O       2.444556      -1.416487       5.677531      -0.566955      35.378947 0.60510138E+03  0.14962220E+05                                 8.543564                            7.656311       0.434574       2.180243                    0.995419      28.193955      74.827218       0.681861       0.363281      -1.137174       0.025023       0.001741      -0.015012       0.029232      -0.038326      -0.044366      -0.012498      -0.131281       0.124868      -0.110762       0.054889       0.055873              9.080909       7.066083      -0.464319       1.006862      12.565454      -2.047763       7.611189          -0.000001
          171              O       9.754019       6.225034      13.196026      -0.590172      32.407872 0.51286199E+03  0.12182689E+05                                 7.952991                            6.953109       0.726127       2.254113                    0.998830      28.423563      74.234548       0.729415       0.353499      -1.143559       0.001303      -0.016299       0.004547       0.016971      -0.019189       0.019068       0.066793       0.088453      -0.276842      -0.129929       0.035390       0.094539              8.522349       5.552335      -2.057829      -0.905235      12.885925       2.182343       7.128788           0.000002
          172              O       1.701306      15.912481       5.777680      -0.554629      34.474636 0.49415955E+03  0.11644619E+05                                 8.418419                            6.833477       0.493083       2.209630                    0.997676      27.437051      71.666359       0.733500       0.354362      -1.141419       0.037494       0.007738      -0.022682       0.044498       0.034646       0.021411       0.022051       0.070085      -0.015656      -0.050656      -0.012998       0.063654              9.709672      14.498775       3.868592       3.671826       7.879337       0.845181       6.750902          -0.000001
          173              O       7.281226       4.029955      12.540643      -0.512592      32.281603 0.51253227E+03  0.12174730E+05                                 8.053095                            7.035089       0.499724       2.226454                    0.996199      26.914140      70.326521       0.712063       0.362117      -1.136523       0.022902       0.002766       0.008991       0.024759      -0.031734       0.008128      -0.012617      -0.046242       0.067851      -0.050605       0.010141       0.040464              8.705806       8.703355      -0.074167       2.321337       8.362007      -2.898498       9.052056           0.000003
          174              O       6.608569       2.299198      13.701187      -0.571313      34.551934 0.52318273E+03  0.12465843E+05                                 8.366450                            7.021406       0.739285       2.279184                    0.997930      27.780111      72.208495       0.727465       0.353367      -1.145874       0.028874      -0.000322       0.017242       0.033632       0.044065      -0.027567       0.024523       0.012170      -0.080498      -0.065693       0.007482       0.058211              9.405824      13.739710       4.265377       0.755082       8.072265      -0.516157       6.405497          -0.000000
          175              O       4.942560      17.307878       3.973536      -0.575102      32.228909 0.52450677E+03  0.12541390E+05                                 7.996573                            7.050835       0.378907       2.172753                    0.995931      27.692709      72.790087       0.720693       0.355436      -1.140909       0.003683       0.024939       0.029130       0.038523      -0.016624       0.011042       0.018507       0.041712       0.169957      -0.058867      -0.001933       0.060800              8.589145       5.846274      -0.425291       0.407912       6.498235      -0.879317      13.422926           0.000000
          176              O       5.810862      -0.487740       5.212136      -0.543612      25.006755 0.40900100E+03  0.91770345E+04                                 6.569628                            6.146666       1.032150       2.385333                    0.998905      26.722945      67.731485       0.788029       0.346407      -1.149886      -0.005632      -0.003137       0.001584       0.006639      -0.024644      -0.021253       0.036465       0.005962      -0.315777      -0.114838       0.028846       0.085991              6.604526       5.377481       0.955142      -0.247869       9.040632       0.110808       5.395464          -0.000002
          177              O       4.940544       4.487973      10.525893      -0.564108      36.243926 0.52835474E+03  0.12630972E+05                                 8.640413                            7.057709       0.625170       2.254293                    0.997200      27.466450      71.713803       0.724706       0.353536      -1.144749      -0.014804      -0.012342      -0.021080       0.028563      -0.002646       0.013516       0.009399       0.078846       0.168341      -0.068361       0.007936       0.060426              9.741063       6.057218       0.406896       2.282447       6.904547      -1.175975      16.261424           0.000001
          178              O       7.486956      17.397337       1.686323      -0.566955      35.378947 0.60510137E+03  0.14962220E+05                                 8.543564                            7.656311       0.434574       2.180243                    0.995419      28.193955      74.827218       0.681861       0.363281      -1.137174       0.025022      -0.001741       0.015012       0.029232       0.038326       0.044366      -0.012498      -0.131281       0.124868      -0.110762       0.054889       0.055873              9.080909       7.066083       0.464319      -1.006862      12.565454      -2.047763       7.611189          -0.000001
          179              O       4.711619       2.981516       8.895536      -0.590172      32.407874 0.51286203E+03  0.12182690E+05                                 7.952991                            6.953109       0.726126       2.254113                    0.998830      28.423564      74.234552       0.729415       0.353499      -1.143559       0.001303       0.016299      -0.004547       0.016971       0.019189      -0.019068       0.066793       0.088453      -0.276842      -0.129929       0.035390       0.094539              8.522350       5.552335       2.057829       0.905235      12.885926       2.182343       7.128789           0.000001
          180              O       6.743706       0.068369       1.586174      -0.554629      34.474625 0.49415937E+03  0.11644614E+05                                 8.418417                            6.833476       0.493083       2.209630                    0.997676      27.437047      71.666344       0.733501       0.354362      -1.141419       0.037494      -0.007737       0.022682       0.044498      -0.034646      -0.021411       0.022051       0.070085      -0.015656      -0.050656      -0.012998       0.063654              9.709669      14.498771      -3.868590      -3.671824       7.879335       0.845181       6.750901          -0.000001
          181              O       2.238826       5.176595       9.550919      -0.512592      32.281599 0.51253218E+03  0.12174727E+05                                 8.053095                            7.035089       0.499724       2.226454                    0.996199      26.914138      70.326514       0.712063       0.362117      -1.136523       0.022902      -0.002766      -0.008991       0.024759       0.031734      -0.008128      -0.012617      -0.046242       0.067851      -0.050605       0.010141       0.040464              8.705805       8.703354       0.074167      -2.321337       8.362006      -2.898498       9.052055           0.000003
          182              O       1.566169       6.907352       8.390375      -0.571313      34.551939 0.52318281E+03  0.12465845E+05                                 8.366451                            7.021407       0.739285       2.279184                    0.997930      27.780112      72.208501       0.727464       0.353367      -1.145874       0.028874       0.000322      -0.017242       0.033632      -0.044065       0.027567       0.024523       0.012170      -0.080498      -0.065693       0.007482       0.058211              9.405826      13.739713      -4.265378      -0.755082       8.072266      -0.516157       6.405498           0.000000
          183              O       9.984960      -1.327028       3.390318      -0.575102      32.228912 0.52450684E+03  0.12541392E+05                                 7.996574                            7.050835       0.378907       2.172753                    0.995931      27.692710      72.790092       0.720693       0.355436      -1.140909       0.003682      -0.024939      -0.029130       0.038523       0.016624      -0.011042       0.018507       0.041712       0.169957      -0.058867      -0.001933       0.060800              8.589146       5.846275       0.425291      -0.407912       6.498236      -0.879318      13.422927           0.000000
          184              O       0.768462      16.468590       2.151718      -0.543612      25.006749 0.40900089E+03  0.91770313E+04                                 6.569627                            6.146665       1.032150       2.385334                    0.998905      26.722942      67.731474       0.788029       0.346407      -1.149886      -0.005632       0.003137      -0.001584       0.006638       0.024644       0.021253       0.036464       0.005962      -0.315777      -0.114838       0.028846       0.085991              6.604525       5.377480      -0.955142       0.247869       9.040630       0.110808       5.395463          -0.000002
          185              O       0.101856       7.875123       3.162039      -0.564108      36.243923 0.52835469E+03  0.12630970E+05                                 8.640413                            7.057709       0.625170       2.254293                    0.997200      27.466449      71.713799       0.724706       0.353536      -1.144749       0.014804      -0.012342      -0.021080       0.028563       0.002646      -0.013516       0.009399       0.078846       0.168341      -0.068361       0.007936       0.060426              9.741062       6.057217      -0.406896      -2.282447       6.904547      -1.175974      16.261423           0.000001
          186              O       7.640244      14.010187       9.050177      -0.566955      35.378947 0.60510138E+03  0.14962220E+05                                 8.543564                            7.656311       0.434574       2.180243                    0.995419      28.193955      74.827218       0.681861       0.363281      -1.137174      -0.025023      -0.001741       0.015012       0.029232      -0.038326      -0.044366      -0.012498      -0.131281       0.124868      -0.110762       0.054889       0.055873              9.080909       7.066083      -0.464319       1.006862      12.565454      -2.047763       7.611189          -0.000001
          187              O       0.330781       6.368666       1.531682      -0.590172      32.407890 0.51286234E+03  0.12182700E+05                                 7.952994                            6.953111       0.726126       2.254113                    0.998830      28.423570      74.234576       0.729415       0.353500      -1.143559      -0.001303       0.016299      -0.004547       0.016972      -0.019189       0.019068       0.066793       0.088453      -0.276842      -0.129929       0.035390       0.094539              8.522353       5.552337      -2.057830      -0.905235      12.885931       2.182344       7.128791           0.000001
          188              O       8.383494      -3.318781       8.950028      -0.554629      34.474634 0.49415953E+03  0.11644619E+05                                 8.418418                            6.833477       0.493082       2.209630                    0.997676      27.437050      71.666356       0.733500       0.354362      -1.141419      -0.037494      -0.007737       0.022682       0.044498       0.034646       0.021411       0.022051       0.070085      -0.015655      -0.050656      -0.012998       0.063654              9.709671      14.498775       3.868591       3.671825       7.879337       0.845181       6.750902          -0.000001
          189              O       2.803574       8.563745       2.187065      -0.512592      32.281602 0.51253223E+03  0.12174729E+05                                 8.053095                            7.035089       0.499724       2.226454                    0.996199      26.914139      70.326518       0.712063       0.362117      -1.136523      -0.022902      -0.002766      -0.008991       0.024759      -0.031734       0.008128      -0.012617      -0.046242       0.067851      -0.050605       0.010141       0.040464              8.705806       8.703354      -0.074167       2.321337       8.362007      -2.898498       9.052056           0.000002
          190              O       3.476231      10.294502       1.026521      -0.571313      34.551940 0.52318283E+03  0.12465846E+05                                 8.366451                            7.021407       0.739285       2.279183                    0.997930      27.780113      72.208503       0.727464       0.353367      -1.145874      -0.028874       0.000322      -0.017242       0.033632       0.044065      -0.027567       0.024523       0.012170      -0.080497      -0.065693       0.007482       0.058211              9.405826      13.739713       4.265378       0.755082       8.072266      -0.516157       6.405498           0.000000
          191              O       5.142240      -4.714178      10.754172      -0.575102      32.228914 0.52450687E+03  0.12541393E+05                                 7.996574                            7.050836       0.378907       2.172753                    0.995931      27.692710      72.790094       0.720693       0.355436      -1.140909      -0.003683      -0.024939      -0.029130       0.038523      -0.016624       0.011042       0.018507       0.041712       0.169957      -0.058867      -0.001933       0.060800              8.589146       5.846275      -0.425291       0.407912       6.498236      -0.879318      13.422928           0.000000
          192              O       4.273938      13.081440       9.515572      -0.543612      25.006737 0.40900063E+03  0.91770239E+04                                 6.569625                            6.146663       1.032151       2.385334                    0.998905      26.722937      67.731453       0.788029       0.346407      -1.149886       0.005632       0.003137      -0.001584       0.006638      -0.024644      -0.021253       0.036465       0.005962      -0.315777      -0.114838       0.028847       0.085991              6.604522       5.377478       0.955141      -0.247869       9.040627       0.110808       5.395461          -0.000002
          193              O       5.144256       8.105727       4.201815      -0.564108      36.243921 0.52835465E+03  0.12630969E+05                                 8.640413                            7.057709       0.625170       2.254293                    0.997200      27.466448      71.713796       0.724706       0.353536      -1.144749       0.014804       0.012342       0.021080       0.028563      -0.002646       0.013516       0.009399       0.078846       0.168341      -0.068361       0.007936       0.060426              9.741062       6.057217       0.406896       2.282447       6.904546      -1.175974      16.261422           0.000001
          194              O       2.597844      -4.803637      13.041385      -0.566955      35.378946 0.60510137E+03  0.14962220E+05                                 8.543564                            7.656310       0.434574       2.180243                    0.995419      28.193955      74.827217       0.681861       0.363281      -1.137174      -0.025023       0.001741      -0.015012       0.029232       0.038326       0.044366      -0.012498      -0.131281       0.124868      -0.110762       0.054889       0.055873              9.080909       7.066083       0.464319      -1.006862      12.565454      -2.047763       7.611189          -0.000002
          195              O       5.373181       9.612184       5.832172      -0.590172      32.407867 0.51286188E+03  0.12182686E+05                                 7.952989                            6.953108       0.726126       2.254113                    0.998830      28.423563      74.234543       0.729415       0.353499      -1.143559      -0.001303      -0.016299       0.004547       0.016971       0.019189      -0.019068       0.066793       0.088453      -0.276842      -0.129929       0.035390       0.094539              8.522348       5.552334       2.057828       0.905235      12.885923       2.182342       7.128787           0.000001
          196              O       3.341094      12.525331      13.141534      -0.554629      34.474637 0.49415958E+03  0.11644620E+05                                 8.418419                            6.833478       0.493083       2.209630                    0.997676      27.437050      71.666359       0.733500       0.354362      -1.141419      -0.037494       0.007738      -0.022682       0.044499      -0.034646      -0.021411       0.022051       0.070085      -0.015656      -0.050656      -0.012998       0.063654              9.709672      14.498777      -3.868592      -3.671826       7.879338       0.845181       6.750903          -0.000001
          197              O       7.845974       7.417105       5.176789      -0.512592      32.281597 0.51253213E+03  0.12174726E+05                                 8.053094                            7.035088       0.499724       2.226454                    0.996199      26.914137      70.326509       0.712064       0.362117      -1.136523      -0.022902       0.002766       0.008991       0.024759       0.031734      -0.008128      -0.012617      -0.046242       0.067852      -0.050605       0.010141       0.040464              8.705804       8.703353       0.074167      -2.321337       8.362006      -2.898497       9.052054           0.000002
          198              O       8.518631       5.686348       6.337333      -0.571313      34.551935 0.52318274E+03  0.12465843E+05                                 8.366450                            7.021406       0.739285       2.279184                    0.997930      27.780111      72.208496       0.727465       0.353367      -1.145874      -0.028874      -0.000322       0.017242       0.033632      -0.044065       0.027567       0.024523       0.012170      -0.080498      -0.065693       0.007482       0.058211              9.405825      13.739711      -4.265377      -0.755082       8.072265      -0.516157       6.405497           0.000000
          199              O       0.099840      13.920728      11.337390      -0.575102      32.228911 0.52450680E+03  0.12541391E+05                                 7.996573                            7.050835       0.378907       2.172753                    0.995931      27.692710      72.790090       0.720693       0.355436      -1.140909      -0.003682       0.024939       0.029130       0.038523       0.016624      -0.011042       0.018507       0.041712       0.169957      -0.058867      -0.001933       0.060800              8.589145       5.846274       0.425291      -0.407912       6.498235      -0.879318      13.422926          -0.000000
          200              O       9.316338      -3.874890      12.575990      -0.543612      25.006749 0.40900087E+03  0.91770309E+04                                 6.569627                            6.146665       1.032150       2.385334                    0.998905      26.722940      67.731470       0.788029       0.346407      -1.149886       0.005632      -0.003137       0.001584       0.006638       0.024644       0.021253       0.036465       0.005962      -0.315776      -0.114838       0.028846       0.085991              6.604525       5.377481      -0.955142       0.247869       9.040631       0.110808       5.395463          -0.000002

******************************************************
Auxiliary information for the entire system
The total spin magnetic moment of the unit cell is   0.000132
The total net atomic charge of the unit cell is   -0.000011
Accuracy of reproducing the electrostatic potential in the unit cell:
  The inner radius (bohr) =    5.0000
  The outer radius (bohr) =   12.0000
  Valid grid points have density less than (e/(bohr^3)) =    0.0001
  The number of valid grid points were=        55348
  The rms potential error without charges in kcal/mol is=      6.82561
  The rms potential error with partial charges in kcal/mol is=      1.30361
  The RRMSE value at monopole order=      0.19099
  The rms potential error with partial charges and cloud penetration in kcal/mol is=      1.29893
  The RRMSE value at monopole order with cloud penetration is=      0.19030
  The rms potential error with partial charges and atomic dipoles in kcal/mol is=      0.66052
  The RRMSE value at dipole order=      0.09677
  The rms potential error with partial charges, atomic dipoles and cloud penetration in kcal/mol is=      0.64822
  The RRMSE value at dipole order with cloud penetration=      0.09497

******************************************************
The electron densities and ab initio electrostatic potential were computed in VASP using the PBE functional and
projector augmented wave method. See the main text of the journal article for a description of computational details.
The atomic charges, dipoles, and quadrupoles were computed with the DDEC6 method as described in
(a) T. A. Manz and N. Gabaldon Limas, RSC Adv. 6 (2016) 47771-47801 DOI: 10.1039/c6ra04656h
(b) N. Gabaldon Limas and T. A. Manz, RSC Adv. 8 (2018) 2678-2707 DOI: 10.1039/c7ra11829e.
For each atom in the material, the electron cloud parameters were fit to the spherically averaged atom-in-material
electron density using radial positions for which this density was between 10^-4 and 10^-2 electrons per cubic bohr.
The polarizabilities, dispersion coefficients, and quantum Drude oscillator (QDO) parameters were fit using the MCLF method.
The magnetic structure of the system was optimized in VASP from the default ferromagnetic initial guess using spin polarization.
The atomic spin moments (ASMs) were computed on this optimized magnetic structure using the DDEC6 partition as inputs
to the method of T. A. Manz and D. S. Sholl, J. Chem. Theory Comput. 7 (2011) 4146-4164 DOI: 10.1021/ct200539n.
The RMSE and RRMSE were computed using a uniform grid with Ewald summation.
