# Supplementary material for: A collection of forcefield precursors for metal–organic frameworks
Source: RSC Adv. 2019 Nov 13;9(63):36492–507. doi: 10.1039/c9ra07327b (PMC9075174; doi:10.1039/c9ra07327b)
Supplement: RA-009-C9RA07327B-s4770 [file RA-009-C9RA07327B-s4770.xyz]

  180
jmolscript: load "" {1 1 1} spacegroup "x,y,z" unitcell [{     12.341600     0.000000     0.000000 }, {      0.000000    20.724600     0.000000 }, {     -6.170982    -9.301463    20.373084 }]
Zn    -1.554071     9.550052    15.692572     1.109977
Zn    -4.490257    10.890196    15.184874     0.965868
Zn     3.894639    -2.453896    13.761203     1.121550
Zn     4.616827    12.235385     4.680512     1.110571
Zn     1.680633    10.895241     5.188210     0.967918
Zn    10.065503     3.514733     6.611881     1.121317
Zn     7.724689     1.873085     4.680512     1.109977
Zn    10.660875     0.532941     5.188210     0.965868
Zn     2.275979    13.877033     6.611881     1.121550
Zn     1.553791    -0.812248    15.692572     1.110571
Zn     4.489985     0.527896    15.184874     0.967918
Zn    -3.894885     7.908404    13.761203     1.121317
H      0.262735    12.627730    15.805439     0.139605
H     -1.237992    -3.907768    14.464890     0.139487
H     -2.607872     9.320081    10.312855     0.141845
H      0.850248    12.271784     9.885020     0.141283
H     11.118534    19.543520     1.556504     0.133739
H     -3.945754     8.715955    16.143632     0.393746
H      6.433635     9.157707     4.567645     0.140194
H      4.932885     4.968605     5.908194     0.141461
H      3.562930    12.465356    10.060229     0.142133
H      7.021043     9.513653    10.488064     0.139886
H      4.947579     2.241917    18.816580     0.134219
H      2.225153    13.069482     4.229452     0.394576
H      5.907883    -1.204593     4.567645     0.139605
H      7.408610    15.330905     5.908194     0.139487
H      8.778490     2.103056    10.060229     0.141845
H      5.320370    -0.848647    10.488064     0.141283
H     -4.947916    -8.120383    18.816580     0.133738
H     10.116372     2.707182     4.229452     0.393746
H     -0.263017     2.265430    15.805439     0.140194
H      1.237733     6.454532    14.464890     0.141461
H      2.607688    -1.042219    10.312855     0.142133
H     -0.850425     1.909484     9.885020     0.139886
H      1.223039     9.181220     1.556504     0.134218
H      3.945465    -1.646345    16.143632     0.394576
C     -2.304315    12.511490    15.483544     0.636245
C     -1.372522    13.689625    15.263515    -0.067136
C     -0.044569    13.473585    15.532439    -0.155245
C      0.846496    -6.162109    15.389828     0.130100
C      0.423183    -4.909321    14.983588    -0.062518
C     -0.920815    -4.751976    14.729740    -0.173096
C     -1.779791    -5.753039    14.847904     0.158043
C      1.357443    -3.708451    14.849941     0.693021
C      0.297365    11.573431     7.538041     0.630621
C     -0.334536    11.121562     8.850068    -0.020561
C     -1.346549    10.203235     9.004903     0.152226
C     -1.847629     9.870670    10.259885    -0.145883
C     -1.293501    10.303707    11.372255    -0.047405
C     -0.182756    11.148437    11.197047     0.145098
C      0.194908    11.599556     9.950214    -0.159815
C     -1.797050     9.772398    12.631312     0.647793
C      6.838322    10.309524    17.732732     0.621200
C      6.459423    10.874430    19.100989    -0.062644
C     11.628247    20.029385     0.937162    -0.175162
C      5.751006    10.149878    20.079712     0.132752
C      3.866580     9.273947     4.889540     0.634044
C      4.798368     8.095812     5.109569    -0.064747
C      6.126327     8.311852     4.840645    -0.155881
C      7.017389     7.222946     4.983256     0.127951
C      6.594069     5.970158     5.389496    -0.059575
C      5.250066     5.812813     5.643344    -0.174979
C      4.391092     6.813876     5.525180     0.158290
C      7.528327     4.769288     5.523143     0.691963
C      6.468118    10.212006    12.835043     0.629203
C      5.836240    10.663875    11.523016    -0.020957
C      4.824230    11.582202    11.368181     0.152002
C      4.323172    11.914767    10.113199    -0.144471
C      4.877320    11.481730     9.000829    -0.049115
C      5.988062    10.637000     9.176037     0.145881
C      6.365704    10.185881    10.422870    -0.158495
C      4.373794    12.013039     7.741772     0.647917
C      0.667657    11.475913     2.640352     0.624601
C      0.288782    10.911007     1.272095    -0.064198
C      5.457282     1.756052    19.435922    -0.174808
C     11.921983    11.635559     0.293372     0.132846
C      8.474933    -1.088353     4.889540     0.636245
C      7.543140    -2.266488     5.109569    -0.067136
C      6.215187    -2.050448     4.840645    -0.155245
C      5.324122    17.585246     4.983256     0.130100
C      5.747435    16.332458     5.389496    -0.062518
C      7.091433    16.175113     5.643344    -0.173096
C      7.950409    17.176176     5.525180     0.158043
C      4.813175    15.131588     5.523143     0.693021
C      5.873253    -0.150294    12.835043     0.630621
C      6.505154     0.301575    11.523016    -0.020561
C      7.517167     1.219902    11.368181     0.152226
C      8.018247     1.552467    10.113199    -0.145883
C      7.464119     1.119430     9.000829    -0.047405
C      6.353374     0.274700     9.176037     0.145098
C      5.975710    -0.176419    10.422870    -0.159815
C      7.967668     1.650739     7.741772     0.647793
C     -0.667704     1.113613     2.640352     0.621198
C     -0.288805     0.548707     1.272095    -0.062629
C     -5.457629    -8.606248    19.435922    -0.175147
C      0.419612     1.273259     0.293372     0.132749
C      2.304038     2.149190    15.483544     0.634045
C      1.372250     3.327325    15.263515    -0.064747
C      0.044291     3.111285    15.532439    -0.155881
C     -0.846771     4.200191    15.389828     0.127951
C     -0.423451     5.452979    14.983588    -0.059575
C      0.920552     5.610324    14.729740    -0.174979
C      1.779526     4.609261    14.847904     0.158290
C     -1.357709     6.653849    14.849941     0.691963
C     -0.297500     1.211131     7.538041     0.629203
C      0.334378     0.759262     8.850068    -0.020957
C      1.346388    -0.159065     9.004903     0.152002
C      1.847446    -0.491630    10.259885    -0.144471
C      1.293298    -0.058593    11.372255    -0.049115
C      0.182556     0.786137    11.197047     0.145881
C     -0.195086     1.237256     9.950214    -0.158495
C      1.796824    -0.589902    12.631312     0.647917
C      5.502961    -0.052776    17.732732     0.624599
C      5.881836     0.512130    19.100989    -0.064186
C      0.713336     9.667085     0.937162    -0.174795
C     -5.751365    -0.212422    20.079712     0.132843
Cl     2.506439    -6.517591    15.687275    -0.069003
Cl    -3.457014    -5.332689    14.721590    -0.081662
Cl     9.865808     9.962999     7.515631    -0.141789
Cl     0.128240    12.405059    12.643536    -0.147508
Cl     5.122821     8.544881    19.787562    -0.114592
Cl     8.677337     7.578428     4.685809    -0.069505
Cl     2.713867     6.393526     5.651494    -0.082691
Cl     3.694960    11.822438    12.857453    -0.141930
Cl     6.299084     9.380378     7.729548    -0.147222
Cl    11.293793    13.240556     0.585522    -0.114861
Cl     3.664179    17.940728     4.685809    -0.069003
Cl     9.627632    16.755826     5.651494    -0.081662
Cl    -3.695190     1.460138    12.857453    -0.141789
Cl     6.042378    -0.981922     7.729548    -0.147508
Cl     1.047797     2.878256     0.585522    -0.114592
Cl    -2.506719     3.844709    15.687275    -0.069505
Cl     3.456751     5.029611    14.721590    -0.082691
Cl     2.475658    -0.399301     7.515631    -0.141930
Cl    -0.128466     2.042759    12.643536    -0.147222
Cl    -5.123175    -1.817419    19.787562    -0.114861
O     -1.910625    11.590902    16.219827    -0.591871
O     -3.397775    12.481555    14.840977    -0.521296
O      0.927951    -2.716434    15.409793    -0.564661
O      2.449680    -3.840821    14.281939    -0.589506
O      0.439301    10.638782     6.670963    -0.526545
O      0.578755    12.765376     7.392170    -0.575613
O     -1.287352    10.129818    13.732274    -0.578220
O     -2.769567     8.929396    12.521297    -0.598271
O     -5.245337     9.135329    17.594603    -0.579198
O      6.893867    11.212057    16.872581    -0.570691
O     -3.586606     9.165677    15.335635    -0.914799
O      4.260283    10.194535     4.153257    -0.591713
O      2.773108     9.303882     5.532107    -0.520999
O      7.098844     3.777271     4.963291    -0.565100
O      8.620553     4.901658     6.091145    -0.589298
O      6.610039    11.146655    13.702121    -0.524450
O      6.749505     9.020061    12.980914    -0.575135
O      4.883512    11.655619     6.640810    -0.578298
O      3.401275    12.856041     7.851787    -0.599249
O      0.925595    12.650108     2.778481    -0.579676
O      0.723186    10.573380     3.500503    -0.573205
O      2.584286    12.619760     5.037449    -0.915943
O      8.081243    -0.167765     4.153257    -0.591871
O      9.568393    -1.058418     5.532107    -0.521296
O      5.242667    14.139571     4.963291    -0.564661
O      3.720938    15.263958     6.091145    -0.589506
O      5.731317     0.784355    13.702121    -0.526545
O      5.591863    -1.342239    12.980914    -0.575613
O      7.457970     1.293319     6.640810    -0.578220
O      8.940185     2.493741     7.851787    -0.598271
O     11.415955     2.287808     2.778481    -0.579198
O     -0.723249     0.211080     3.500503    -0.570691
O      9.757224     2.257460     5.037449    -0.914799
O      1.910335     1.228602    16.219827    -0.591713
O      3.397510     2.119255    14.840977    -0.520999
O     -0.928226     7.645866    15.409793    -0.565100
O     -2.449935     6.521479    14.281939    -0.589298
O     -0.439421     0.276482     6.670963    -0.524450
O     -0.578887     2.403076     7.392170    -0.575135
O      1.287106    -0.232482    13.732274    -0.578298
O      2.769343    -1.432904    12.521297    -0.599249
O      5.245023    -1.226971    17.594603    -0.579677
O      5.447432     0.849757    16.872581    -0.573205
O      3.586332    -1.196623    15.335635    -0.915943

The following XYZ coordinates are in angstroms. Other properties are in atomic units.
The sperically averaged electron density of each atom fit to a function of the form exp(a - br)
eigen_1, eigen_2 and eigen_3 are the three eigenvalues of traceless quadrupole moment tensor
  atom number  atomic symbol              X              Y              Z     net charge C6 coefficient C8 coefficient C10 coefficient fluctuating dipole atomic polarizability isotropic forcefield polarizability              a              b squared Pearson coefficient          <r^3>          <r^4>         wp_QDO          m_QDO          q_QDO       dipole_x       dipole_y       dipole_z         dipole            Qxy            Qxz            Qyz     Q(x^2-y^2)  Q(3z^2 - R^2)        eigen_1        eigen_2        eigen_3 static polarizability      alpha(xx)      alpha(xy)      alpha(xz)      alpha(yy)      alpha(yz)      alpha(zz) atomic spin moment
            1             Zn      -1.554071       9.550052      15.692572       1.109977      61.768088 0.12006408E+04  0.34209036E+05                                13.075972                           11.543113       0.452373       2.062372                    0.998715      40.160435     103.884830       0.516552       0.416164      -1.132160       0.079283       0.025813       0.077334       0.113722       0.035822       0.047048      -0.025511       0.199066       0.135002      -0.134712       0.023055       0.111658             15.009970      11.454255      -2.698770      -0.402950      21.424410       0.347466      12.151247          -0.000002
            2             Zn      -4.490257      10.890196      15.184874       0.965868      83.052976 0.17186657E+04  0.53737835E+05                                15.998087                           13.848325      -0.024331       1.882137                    0.997716      44.680736     122.371817       0.468148       0.418441      -1.126935      -0.006017       0.015226      -0.011789       0.020175      -0.078079      -0.007617      -0.003923      -0.084634      -0.136214      -0.069183      -0.042330       0.111513             19.215353      19.043769       1.746739      -0.803372      15.084417       0.529576      23.517872          -0.000000
            3             Zn       3.894639      -2.453896      13.761203       1.121550      64.420457 0.12242536E+04  0.35097254E+05                                13.527285                           11.715113       0.365970       2.039445                    0.998372      40.159581     104.642310       0.508220       0.420390      -1.127850       0.070320      -0.079543      -0.052922       0.118629      -0.106307       0.000440       0.071432      -0.096870       0.057371      -0.137133      -0.001577       0.138710             15.736241      16.890513       4.360676      -1.511557      17.622624      -2.573462      12.695585           0.000000
            4             Zn       4.616827      12.235385       4.680512       1.110571      61.664110 0.11980273E+04  0.34114631E+05                                13.059123                           11.528422       0.453347       2.062947                    0.998694      40.135005     103.775313       0.517044       0.416010      -1.132309       0.078323      -0.026909      -0.076606       0.112814      -0.034612      -0.047103      -0.025264       0.198057       0.134388      -0.133619       0.022356       0.111263             14.990557      11.438822       2.697276       0.401188      21.397152       0.347218      12.135698          -0.000002
            5             Zn       1.680633      10.895241       5.188210       0.967918      82.836544 0.17126028E+04  0.53495996E+05                                15.965738                           13.819749      -0.017624       1.884624                    0.997722      44.612608     122.088409       0.468885       0.418191      -1.127208      -0.006405      -0.015843       0.012694       0.021287       0.077874       0.006408      -0.003626      -0.085284      -0.136020      -0.068458      -0.042996       0.111454             19.175977      19.005420      -1.744360       0.803187      15.056875       0.528480      23.465636          -0.000000
            6             Zn      10.065503       3.514733       6.611881       1.121317      64.501328 0.12263007E+04  0.35171650E+05                                13.540462                           11.726782       0.363729       2.038501                    0.998361      40.178616     104.725221       0.507830       0.420525      -1.127727       0.070720       0.080121       0.052800       0.119199       0.105346      -0.000069       0.070998      -0.097694       0.056479      -0.135988      -0.002153       0.138142             15.751705      16.907651      -4.369024       1.515386      17.639774      -2.574105      12.707689           0.000000
            7             Zn       7.724689       1.873085       4.680512       1.109977      61.768081 0.12006407E+04  0.34209030E+05                                13.075970                           11.543112       0.452373       2.062372                    0.998715      40.160434     103.884824       0.516552       0.416164      -1.132160      -0.079283      -0.025813      -0.077334       0.113722       0.035822       0.047048      -0.025511       0.199066       0.135002      -0.134712       0.023055       0.111658             15.009969      11.454253      -2.698769      -0.402949      21.424407       0.347466      12.151246          -0.000002
            8             Zn      10.660875       0.532941       5.188210       0.965868      83.052962 0.17186654E+04  0.53737825E+05                                15.998084                           13.848323      -0.024331       1.882137                    0.997716      44.680733     122.371803       0.468148       0.418441      -1.126935       0.006017      -0.015226       0.011789       0.020175      -0.078079      -0.007618      -0.003923      -0.084634      -0.136214      -0.069183      -0.042330       0.111513             19.215348      19.043765       1.746739      -0.803370      15.084416       0.529577      23.517863          -0.000000
            9             Zn       2.275979      13.877033       6.611881       1.121550      64.420468 0.12242539E+04  0.35097263E+05                                13.527287                           11.715114       0.365970       2.039445                    0.998372      40.159583     104.642320       0.508220       0.420390      -1.127850      -0.070320       0.079543       0.052922       0.118629      -0.106307       0.000440       0.071432      -0.096870       0.057371      -0.137133      -0.001577       0.138710             15.736243      16.890515       4.360677      -1.511557      17.622626      -2.573463      12.695587           0.000000
           10             Zn       1.553791      -0.812248      15.692572       1.110571      61.664114 0.11980274E+04  0.34114634E+05                                13.059124                           11.528422       0.453347       2.062947                    0.998694      40.135005     103.775315       0.517044       0.416010      -1.132309      -0.078323       0.026909       0.076606       0.112814      -0.034613      -0.047103      -0.025264       0.198057       0.134388      -0.133619       0.022356       0.111263             14.990559      11.438822       2.697276       0.401188      21.397155       0.347218      12.135699          -0.000002
           11             Zn       4.489985       0.527896      15.184874       0.967918      82.836532 0.17126026E+04  0.53495986E+05                                15.965736                           13.819748      -0.017624       1.884624                    0.997722      44.612605     122.088397       0.468885       0.418191      -1.127208       0.006405       0.015843      -0.012694       0.021287       0.077873       0.006408      -0.003626      -0.085284      -0.136020      -0.068458      -0.042996       0.111454             19.175973      19.005417      -1.744360       0.803184      15.056874       0.528480      23.465628          -0.000000
           12             Zn      -3.894885       7.908404      13.761203       1.121317      64.501317 0.12263005E+04  0.35171641E+05                                13.540461                           11.726780       0.363729       2.038501                    0.998361      40.178613     104.725210       0.507830       0.420525      -1.127727      -0.070720      -0.080121      -0.052800       0.119199       0.105346      -0.000069       0.070998      -0.097694       0.056479      -0.135988      -0.002153       0.138142             15.751703      16.907650      -4.369023       1.515385      17.639772      -2.574104      12.707688           0.000000
           13              H       0.262735      12.627730      15.805439       0.139605       1.375562 0.10688285E+02  0.11292375E+03                                 2.069176                            1.935407      -1.355283       2.257602                    0.993410       3.645412      10.621682       0.441124       1.314219      -0.703528       0.013340      -0.036509       0.013426       0.041123      -0.011118       0.005402      -0.005228      -0.016414      -0.011817      -0.012717      -0.005381       0.018098              2.129956       1.937492      -0.166941       0.100406       2.714402      -0.263292       1.737973          -0.000001
           14              H      -1.237992      -3.907768      14.464890       0.139487       1.270344 0.94895188E+01  0.96873373E+02                                 1.937345                            1.804709      -1.098816       2.376196                    0.997016       3.405008       9.606604       0.466170       1.287068      -0.710475      -0.011870       0.035350      -0.011650       0.039067      -0.003077      -0.000501      -0.009947      -0.018812      -0.008201      -0.010028      -0.006269       0.016297              1.994819       1.791794      -0.184833       0.093017       2.639765      -0.310288       1.552897           0.000000
           15              H      -2.607872       9.320081      10.312855       0.141845       1.195800 0.88039846E+01  0.88542264E+02                                 1.870888                            1.742507      -1.169871       2.340638                    0.996306       3.491970       9.900911       0.470906       1.293305      -0.706922      -0.030998      -0.023226       0.001312       0.038756       0.008569       0.003485       0.005312       0.000773      -0.032073      -0.012372      -0.003026       0.015398              1.938322       2.347823       0.511488      -0.086725       1.768703      -0.073088       1.698439          -0.000000
           16              H       0.850248      12.271784       9.885020       0.141283       1.252212 0.93398515E+01  0.95874806E+02                                 1.975528                            1.830881      -1.284813       2.291990                    0.994242       3.609680      10.534508       0.443333       1.345896      -0.695930       0.023921       0.027609      -0.003845       0.036732       0.010587       0.000146       0.000805       0.003260      -0.025609      -0.008673      -0.006324       0.014997              2.051001       2.380466       0.632911      -0.141497       2.014187      -0.075675       1.758349           0.000000
           17              H      11.118534      19.543520       1.556504       0.133739       1.243402 0.92675493E+01  0.94768138E+02                                 1.953265                            1.813580      -1.203474       2.321564                    0.996077       3.587335      10.384716       0.450058       1.330883      -0.699209      -0.020105      -0.018621       0.027460       0.038795       0.003945      -0.010399      -0.007299       0.003582      -0.005617      -0.011509      -0.003381       0.014890              2.046301       1.864353       0.303107      -0.529580       1.867064      -0.262111       2.407488          -0.000000
           18              H      -3.945754       8.715955      16.143632       0.393746       0.914816 0.69011644E+01  0.67008614E+02                                 1.697242                            1.638793      -1.834821       2.085705                    0.999500       3.287903       9.963195       0.432256       1.459342      -0.668469      -0.001759      -0.021371       0.020185       0.029449       0.001200       0.010393      -0.011100      -0.025213      -0.012900      -0.020027      -0.000216       0.020242              1.759676       1.651718      -0.022358      -0.399009       1.573574      -0.099502       2.053736          -0.000000
           19              H       6.433635       9.157707       4.567645       0.140194       1.376424 0.10698335E+02  0.11307835E+03                                 2.072036                            1.937876      -1.364093       2.254030                    0.993284       3.645149      10.629901       0.440226       1.316336      -0.703109       0.014262       0.036375      -0.013193       0.041239       0.010448      -0.005135      -0.005309      -0.016254      -0.011982      -0.012069      -0.005475       0.017545              2.132988       1.940082       0.167302      -0.100639       2.718813      -0.263897       1.740069          -0.000001
           20              H       4.932885       4.968605       5.908194       0.141461       1.266767 0.94601608E+01  0.96533059E+02                                 1.937040                            1.804542      -1.119616       2.369275                    0.996836       3.398293       9.596733       0.465009       1.290823      -0.709706      -0.011741      -0.034338       0.011447       0.038052       0.003248       0.000327      -0.009938      -0.019230      -0.007637      -0.010080      -0.006385       0.016465              1.994497       1.791724       0.184538      -0.092943       2.639011      -0.310059       1.552758           0.000000
           21              H       3.562930      12.465356      10.060229       0.142133       1.197433 0.88174007E+01  0.88717007E+02                                 1.873230                            1.744311      -1.176724       2.337876                    0.996199       3.492771       9.907613       0.470437       1.294012      -0.706777      -0.030455       0.022495      -0.001088       0.037877      -0.009349      -0.003162       0.005315       0.000798      -0.031922      -0.012288      -0.003730       0.016017              1.940909       2.351672      -0.513248       0.086993       1.771088      -0.073310       1.699968          -0.000000
           22              H       7.021043       9.513653      10.488064       0.139886       1.260366 0.94128611E+01  0.96817779E+02                                 1.984606                            1.838400      -1.293981       2.287660                    0.994069       3.620824      10.579479       0.442265       1.346448      -0.695821       0.024256      -0.027394       0.003746       0.036781      -0.010684      -0.000171       0.000785       0.002893      -0.025643      -0.008671      -0.006402       0.015073              2.060907       2.393045      -0.638158       0.142735       2.023856      -0.076366       1.765819           0.000000
           23              H       4.947579       2.241917      18.816580       0.134219       1.244560 0.92791094E+01  0.94940199E+02                                 1.956776                            1.816484      -1.211934       2.318531                    0.995852       3.588701      10.400301       0.448925       1.333485      -0.698689      -0.020267       0.018797      -0.027183       0.038768      -0.003860       0.010280      -0.007047       0.003648      -0.005001      -0.011206      -0.003423       0.014629              2.050205       1.867685      -0.304116       0.531341       1.870356      -0.263092       2.412573          -0.000000
           24              H       2.225153      13.069482       4.229452       0.394576       0.903316 0.67931028E+01  0.65714904E+02                                 1.685423                            1.628037      -1.822556       2.093008                    0.999461       3.266921       9.888759       0.432732       1.463160      -0.667877      -0.002173       0.021320      -0.019809       0.029183      -0.001168      -0.010480      -0.011019      -0.024794      -0.012423      -0.019954      -0.000049       0.020003              1.746904       1.640313       0.022207       0.393936       1.563286      -0.098226       2.037112          -0.000000
           25              H       5.907883      -1.204593       4.567645       0.139605       1.375562 0.10688285E+02  0.11292374E+03                                 2.069175                            1.935406      -1.355283       2.257602                    0.993410       3.645412      10.621680       0.441125       1.314218      -0.703528      -0.013340       0.036509      -0.013426       0.041123      -0.011118       0.005402      -0.005228      -0.016414      -0.011817      -0.012717      -0.005381       0.018098              2.129955       1.937492      -0.166941       0.100406       2.714401      -0.263292       1.737973          -0.000001
           26              H       7.408610      15.330905       5.908194       0.139487       1.270344 0.94895226E+01  0.96873428E+02                                 1.937346                            1.804710      -1.098816       2.376196                    0.997016       3.405008       9.606607       0.466170       1.287069      -0.710475       0.011870      -0.035350       0.011650       0.039067      -0.003077      -0.000501      -0.009947      -0.018812      -0.008201      -0.010028      -0.006269       0.016297              1.994820       1.791795      -0.184833       0.093017       2.639767      -0.310288       1.552898           0.000000
           27              H       8.778490       2.103056      10.060229       0.141845       1.195800 0.88039846E+01  0.88542264E+02                                 1.870888                            1.742507      -1.169871       2.340638                    0.996306       3.491970       9.900911       0.470906       1.293305      -0.706922       0.030998       0.023226      -0.001312       0.038756       0.008569       0.003485       0.005312       0.000773      -0.032073      -0.012372      -0.003026       0.015398              1.938322       2.347823       0.511488      -0.086725       1.768703      -0.073088       1.698439          -0.000000
           28              H       5.320370      -0.848647      10.488064       0.141283       1.252212 0.93398516E+01  0.95874806E+02                                 1.975528                            1.830881      -1.284814       2.291990                    0.994242       3.609680      10.534508       0.443333       1.345896      -0.695930      -0.023921      -0.027609       0.003845       0.036732       0.010587       0.000146       0.000805       0.003260      -0.025609      -0.008673      -0.006324       0.014997              2.051001       2.380466       0.632911      -0.141497       2.014187      -0.075675       1.758349           0.000000
           29              H      -4.947916      -8.120383      18.816580       0.133738       1.243415 0.92676660E+01  0.94769624E+02                                 1.953278                            1.813590      -1.203483       2.321559                    0.996077       3.587352      10.384779       0.450057       1.330881      -0.699209       0.020105       0.018621      -0.027460       0.038795       0.003945      -0.010399      -0.007299       0.003582      -0.005617      -0.011509      -0.003381       0.014890              2.046316       1.864366       0.303111      -0.529587       1.867076      -0.262115       2.407506          -0.000000
           30              H      10.116372       2.707182       4.229452       0.393746       0.914815 0.69011597E+01  0.67008560E+02                                 1.697242                            1.638793      -1.834821       2.085705                    0.999500       3.287902       9.963193       0.432255       1.459343      -0.668469       0.001759       0.021371      -0.020185       0.029449       0.001200       0.010393      -0.011100      -0.025213      -0.012900      -0.020027      -0.000216       0.020242              1.759676       1.651718      -0.022358      -0.399009       1.573574      -0.099502       2.053736          -0.000000
           31              H      -0.263017       2.265430      15.805439       0.140194       1.376424 0.10698333E+02  0.11307833E+03                                 2.072036                            1.937875      -1.364093       2.254030                    0.993284       3.645149      10.629901       0.440226       1.316336      -0.703109      -0.014262      -0.036375       0.013193       0.041239       0.010448      -0.005135      -0.005309      -0.016254      -0.011982      -0.012069      -0.005475       0.017545              2.132988       1.940082       0.167302      -0.100639       2.718812      -0.263897       1.740069          -0.000001
           32              H       1.237733       6.454532      14.464890       0.141461       1.266767 0.94601633E+01  0.96533100E+02                                 1.937041                            1.804543      -1.119616       2.369275                    0.996836       3.398293       9.596737       0.465009       1.290824      -0.709706       0.011741       0.034338      -0.011447       0.038052       0.003248       0.000327      -0.009938      -0.019230      -0.007637      -0.010080      -0.006385       0.016465              1.994499       1.791725       0.184538      -0.092943       2.639013      -0.310060       1.552758           0.000000
           33              H       2.607688      -1.042219      10.312855       0.142133       1.197433 0.88174007E+01  0.88717007E+02                                 1.873230                            1.744311      -1.176724       2.337876                    0.996199       3.492771       9.907613       0.470437       1.294012      -0.706777       0.030455      -0.022495       0.001088       0.037877      -0.009349      -0.003162       0.005315       0.000798      -0.031922      -0.012288      -0.003730       0.016017              1.940909       2.351672      -0.513248       0.086993       1.771088      -0.073310       1.699968          -0.000000
           34              H      -0.850425       1.909484       9.885020       0.139886       1.260366 0.94128592E+01  0.96817758E+02                                 1.984607                            1.838400      -1.293980       2.287660                    0.994069       3.620824      10.579480       0.442265       1.346449      -0.695821      -0.024256       0.027394      -0.003746       0.036781      -0.010684      -0.000171       0.000785       0.002893      -0.025643      -0.008671      -0.006402       0.015073              2.060907       2.393045      -0.638158       0.142735       2.023856      -0.076366       1.765819           0.000000
           35              H       1.223039       9.181220       1.556504       0.134218       1.244569 0.92791873E+01  0.94941179E+02                                 1.956784                            1.816490      -1.211939       2.318528                    0.995852       3.588711      10.400334       0.448925       1.333483      -0.698690       0.020267      -0.018797       0.027183       0.038768      -0.003860       0.010280      -0.007047       0.003648      -0.005001      -0.011206      -0.003423       0.014629              2.050213       1.867693      -0.304119       0.531345       1.870364      -0.263095       2.412584          -0.000000
           36              H       3.945465      -1.646345      16.143632       0.394576       0.903316 0.67931025E+01  0.65714896E+02                                 1.685422                            1.628037      -1.822556       2.093008                    0.999461       3.266921       9.888757       0.432732       1.463159      -0.667877       0.002173      -0.021320       0.019809       0.029183      -0.001168      -0.010480      -0.011019      -0.024794      -0.012423      -0.019954      -0.000049       0.020003              1.746903       1.640313       0.022207       0.393936       1.563285      -0.098226       2.037111          -0.000000
           37              C      -2.304315      12.511490      15.483544       0.636245      23.629174 0.25711163E+03  0.53772536E+04                                 7.806845                            5.796432      -0.268418       1.975026                    0.998936      22.335034      63.460023       0.597635       0.490039      -1.007238      -0.031780      -0.034742       0.033102       0.057556      -0.047529      -0.051037       0.052794       0.037325       0.194271      -0.085635      -0.032312       0.117947              9.598853      10.885688       4.474033       0.709299      12.182527      -1.439761       5.728345          -0.000000
           38              C      -1.372522      13.689625      15.263515      -0.067136      41.764816 0.47180129E+03  0.11288358E+05                                10.581231                            7.287701      -0.088599       1.974615                    0.998685      28.282158      81.249519       0.606431       0.422137      -1.063661       0.033546       0.012188      -0.001878       0.035740      -0.002878      -0.002253       0.016151       0.024366       0.122458      -0.036188      -0.008177       0.044365             13.833330      15.879300       6.038112      -0.154794      19.657813      -1.897614       5.962878          -0.000000
           39              C      -0.044569      13.473585      15.532439      -0.155245      36.760634 0.46949220E+03  0.11371082E+05                                 9.890185                            7.406858      -0.340027       1.859733                    0.998350      31.220088      94.286890       0.577114       0.438199      -1.039715      -0.017185      -0.001758      -0.000420       0.017280      -0.027619      -0.011363       0.010031      -0.030610       0.215691      -0.067687      -0.006992       0.074679             11.880249      15.143717       4.311598       0.616368      14.604493      -0.938122       5.892535           0.000001
           40              C       0.846496      -6.162109      15.389828       0.130100      38.287782 0.46173954E+03  0.11025733E+05                                10.156344                            7.381302      -0.113565       1.962898                    0.999538      27.609892      80.126151       0.579690       0.442487      -1.047640       0.034641      -0.017693       0.009639       0.040075      -0.006148       0.001077       0.005867       0.070920      -0.026155      -0.033078      -0.007277       0.040355             12.517676      14.255237       3.453420       0.712510      17.419457      -1.697048       5.878335           0.000001
           41              C       0.423183      -4.909321      14.983588      -0.062518      42.256904 0.45110799E+03  0.10639304E+05                                10.585226                            7.066973       0.042720       2.019533                    0.999184      27.619548      77.970904       0.625541       0.415162      -1.071473      -0.045354       0.002086      -0.001985       0.045445      -0.007927      -0.023066       0.028177       0.024745       0.089268      -0.038898      -0.013280       0.052178             14.401256      16.242124       7.118963       0.055760      21.163243      -1.999665       5.798403           0.000001
           42              C      -0.920815      -4.751976      14.729740      -0.173096      35.577273 0.42265435E+03  0.99550128E+04                                 9.541525                            6.954280      -0.111783       1.935705                    0.999355      30.328161      89.845858       0.606037       0.429092      -1.046889       0.037106       0.007031       0.013770       0.040198      -0.031140      -0.012263       0.003446      -0.045439       0.197802      -0.072155       0.004393       0.067762             11.532996      14.988690       4.450283       0.304783      14.404649      -1.474148       5.205651           0.000001
           43              C      -1.779791      -5.753039      14.847904       0.158043      37.097080 0.43322562E+03  0.10211548E+05                                 9.999052                            7.208754      -0.241603       1.928707                    0.999444      27.205494      79.205671       0.577685       0.449819      -1.040255      -0.044614       0.006170      -0.000516       0.045042      -0.004285       0.016628       0.009163       0.061078       0.004108      -0.034810      -0.002696       0.037506             12.230243      14.209120       3.404245      -0.139622      16.995430      -1.840247       5.486179          -0.000000
           44              C       1.357443      -3.708451      14.849941       0.693021      22.641950 0.22677073E+03  0.45948799E+04                                 7.612632                            5.467305      -0.280687       1.993420                    0.998578      21.120308      59.013680       0.611544       0.494300      -1.005333       0.026326       0.046267      -0.004840       0.053452      -0.037006       0.069713      -0.043256       0.040635       0.213148      -0.077785      -0.049206       0.126991              9.667363      10.119375       4.273704      -1.952292      13.673633       0.126656       5.209082           0.000001
           45              C       0.297365      11.573431       7.538041       0.630621      24.134083 0.25796725E+03  0.53883471E+04                                 7.858007                            5.785097      -0.200528       1.999168                    0.999056      22.170272      62.523461       0.602736       0.486506      -1.011175       0.007272       0.023494      -0.042522       0.049122      -0.035080       0.076927      -0.001614       0.114925      -0.073607      -0.076943      -0.041929       0.118873              9.526777       7.325275       1.723870      -4.313119       8.493022      -0.569953      12.762035           0.000001
           46              C      -0.334536      11.121562       8.850068      -0.020561      37.162123 0.40415817E+03  0.92933809E+04                                 9.736020                            6.709994      -0.003060       2.016473                    0.999088      26.771365      75.143754       0.637616       0.417757      -1.067536       0.002110       0.013429       0.025076       0.028524      -0.063674       0.007270       0.013159      -0.047886      -0.078520      -0.060303      -0.021229       0.081533             12.333899      11.847464       4.334666      -4.396166       7.652968      -1.824452      17.501266           0.000001
           47              C      -1.346549      10.203235       9.004903       0.152226      37.056012 0.45209849E+03  0.10691639E+05                                 9.823922                            7.241502      -0.038722       1.987504                    0.999466      27.035733      76.968893       0.595442       0.434966      -1.056772      -0.034224      -0.020016      -0.038758       0.055445       0.004955       0.034847       0.032906       0.001484       0.082487      -0.041879      -0.018732       0.060611             11.674750      12.283046       4.353011      -2.575980       7.765268      -1.895715      14.975937          -0.000000
           48              C      -1.847629       9.870670      10.259885      -0.145883      34.011611 0.41645648E+03  0.97520210E+04                                 9.241780                            6.891549      -0.091607       1.945298                    0.999513      29.770684      87.326340       0.611626       0.427657      -1.050006       0.009567       0.012734       0.019072       0.024848      -0.041460       0.000065       0.000366      -0.039158      -0.227402      -0.075802      -0.007949       0.083751             10.664666       9.646635       3.075849      -1.658613       6.633038      -1.166077      15.714325          -0.000000
           49              C      -1.293501      10.303707      11.372255      -0.047405      36.611967 0.39983094E+03  0.91483341E+04                                 9.509185                            6.595707       0.061304       2.032960                    0.999277      26.776930      74.417913       0.656089       0.408016      -1.076298      -0.013169       0.008496      -0.032010       0.035640      -0.040477       0.006878       0.014301      -0.018476      -0.051145      -0.041522      -0.009246       0.050768             11.774247       9.960313       4.146297      -3.369611       8.002555      -2.882851      17.359873          -0.000000
           50              C      -0.182756      11.148437      11.197047       0.145098      37.608777 0.47707951E+03  0.11430424E+05                                 9.923967                            7.441938      -0.094892       1.961148                    0.999350      27.576815      78.916221       0.587248       0.435324      -1.056991       0.008563       0.038831       0.033487       0.051986       0.018744       0.033358       0.042258      -0.017843       0.127980      -0.043690      -0.035275       0.078965             11.643676      10.825725       4.263863      -3.572980       8.812519      -1.320572      15.292784          -0.000001
           51              C       0.194908      11.599556       9.950214      -0.159815      33.998706 0.41958292E+03  0.98732093E+04                                 9.299566                            6.950735      -0.140580       1.931566                    0.999033      30.175935      89.605109       0.602824       0.431792      -1.044344      -0.020657      -0.002765      -0.021145       0.029689      -0.045817      -0.008166       0.003140       0.005072      -0.232299      -0.077992      -0.007014       0.085006             10.733830       9.477576       3.341356      -2.044541       7.168530      -0.598419      15.555385           0.000001
           52              C      -1.797050       9.772398      12.631312       0.647793      23.063010 0.24424597E+03  0.50320765E+04                                 7.577561                            5.605551       0.013771       2.076394                    0.999616      21.675255      60.691830       0.616234       0.482437      -1.013387      -0.025184      -0.021980       0.042054       0.053720      -0.073154       0.005713       0.022812      -0.017703      -0.180509      -0.073684      -0.031174       0.104858              8.945989       7.313955       2.655949      -1.658257       6.468575      -1.682436      13.055437           0.000000
           53              C       6.838322      10.309524      17.732732       0.621200      23.627621 0.24440802E+03  0.50434674E+04                                 7.737056                            5.612915      -0.145725       2.013877                    0.999351      22.204796      62.516014       0.614044       0.483385      -1.011440      -0.003541       0.000534      -0.047022       0.047158       0.039796       0.043402       0.001392       0.134799      -0.171287      -0.071720      -0.045376       0.117096              9.936553       5.493532      -1.136306      -3.501581       8.881078       1.578663      15.435049           0.000000
           54              C       6.459423      10.874430      19.100989      -0.062644      42.339981 0.45807873E+03  0.10856862E+05                                10.613606                            7.128070      -0.025330       1.990867                    0.999205      28.008396      79.541562       0.621308       0.415944      -1.069819       0.005550       0.037172       0.013914       0.040077      -0.026679       0.024981      -0.011535       0.001759      -0.043440      -0.031579      -0.013858       0.045437             14.722143       8.447930       0.776100      -6.315489      11.442322       3.960507      24.276178           0.000001
           55              C      11.628247      20.029385       0.937162      -0.175162      37.610140 0.45560823E+03  0.10929775E+05                                 9.927152                            7.220197      -0.166460       1.907459                    0.999340      31.075572      92.776389       0.595043       0.429080      -1.047351       0.013260       0.022160       0.012508       0.028694      -0.021087       0.009923      -0.044741       0.060056      -0.051060      -0.064793       0.009698       0.055096             12.385161       7.183484       1.004891      -3.785827      11.529916       4.324098      18.442085          -0.000000
           56              C       5.751006      10.149878      20.079712       0.132752      39.547715 0.46528316E+03  0.11122191E+05                                10.328198                            7.382484      -0.141703       1.949678                    0.999414      27.673846      80.132764       0.583330       0.439257      -1.050449      -0.014722      -0.049627      -0.004374       0.051949       0.010010       0.010608       0.018160      -0.062549      -0.065849      -0.032511      -0.016748       0.049259             13.090698       8.123199       1.703643      -4.817207      11.739486       2.477284      19.409408          -0.000000
           57              C       3.866580       9.273947       4.889540       0.634044      23.669166 0.25767131E+03  0.53916668E+04                                 7.812158                            5.800582      -0.267301       1.974960                    0.998979      22.365855      63.554991       0.597779       0.489675      -1.007467      -0.031695       0.034877      -0.032948       0.057502       0.046379       0.051647       0.054151       0.036686       0.199556      -0.085618      -0.034054       0.119672              9.604849      10.892553      -4.476439      -0.709797      12.190006      -1.440356       5.731987          -0.000000
           58              C       4.798368       8.095812       5.109569      -0.064747      41.620273 0.46998638E+03  0.11232498E+05                                10.553965                            7.271324      -0.088025       1.975470                    0.998658      28.220079      80.988500       0.607494       0.421865      -1.063984       0.034101      -0.011672       0.001545       0.036076       0.003085       0.001621       0.015769       0.027076       0.117199      -0.036604      -0.005860       0.042465             13.793924      15.834844      -6.014565       0.152697      19.598322      -1.892165       5.948607           0.000000
           59              C       6.126327       8.311852       4.840645      -0.155881      36.771442 0.46972384E+03  0.11376583E+05                                 9.884573                            7.403086      -0.330057       1.862500                    0.998446      31.231674      94.280459       0.577993       0.437537      -1.040246      -0.016612       0.000756       0.000069       0.016629       0.025665       0.011935       0.010170      -0.031823       0.220206      -0.067117      -0.009104       0.076221             11.872128      15.132948      -4.305316      -0.616661      14.594356      -0.937947       5.889079           0.000001
           60              C       7.017389       7.222946       4.983256       0.127951      38.333990 0.46244062E+03  0.11045781E+05                                10.160929                            7.384834      -0.116034       1.961964                    0.999487      27.632207      80.182005       0.579841       0.442239      -1.047871       0.037732       0.017666      -0.010175       0.042888       0.009417      -0.002234       0.006583       0.072184      -0.022427      -0.035236      -0.005842       0.041078             12.522722      14.260492      -3.453512      -0.713127      17.427123      -1.697874       5.880550           0.000001
           61              C       6.594069       5.970158       5.389496      -0.059575      42.107958 0.44946788E+03  0.10588874E+05                                10.553813                            7.049312       0.054723       2.023697                    0.999169      27.567062      77.729226       0.627089       0.414597      -1.072051      -0.044706      -0.000686       0.001817       0.044749       0.006530       0.023324       0.028144       0.025116       0.086564      -0.038998      -0.012442       0.051440             14.352835      16.190072      -7.086567      -0.057180      21.085716      -1.992874       5.782717           0.000001
           62              C       5.250066       5.812813       5.643344      -0.174979      35.650707 0.42375275E+03  0.99872040E+04                                 9.553416                            6.962414      -0.105128       1.937002                    0.999349      30.363499      89.974361       0.605810       0.428981      -1.046973       0.036381      -0.005016      -0.014798       0.039594       0.027958       0.013405       0.003390      -0.044979       0.195426      -0.069298       0.002098       0.067200             11.548088      15.011523      -4.457993      -0.305159      14.421400      -1.475217       5.211341           0.000001
           63              C       4.391092       6.813876       5.525180       0.158290      37.069227 0.43282376E+03  0.10200311E+05                                 9.998429                            7.208452      -0.247190       1.927291                    0.999390      27.188196      79.163718       0.577297       0.450199      -1.039974      -0.045674      -0.006240       0.001218       0.046114       0.005722      -0.017098       0.008330       0.063244       0.001110      -0.035357      -0.003697       0.039054             12.229429      14.206783      -3.403955       0.139639      16.995593      -1.840185       5.485910          -0.000000
           64              C       7.528327       4.769288       5.523143       0.691963      22.664372 0.22705751E+03  0.46018787E+04                                 7.615349                            5.469492      -0.278092       1.994014                    0.998516      21.133577      59.047240       0.611670       0.494071      -1.005508       0.027278      -0.046973       0.004785       0.054529       0.040221      -0.071468      -0.043051       0.040654       0.216908      -0.081225      -0.048632       0.129857              9.670546      10.123353      -4.275106       1.952873      13.677759       0.127026       5.210525           0.000001
           65              C       6.468118      10.212006      12.835043       0.629203      24.159896 0.25829729E+03  0.53971605E+04                                 7.864457                            5.789555      -0.201908       1.998277                    0.999061      22.185033      62.583603       0.602364       0.486633      -1.011072       0.008109      -0.023802       0.041600       0.048609       0.031662      -0.076839      -0.001359       0.115284      -0.073475      -0.075388      -0.042422       0.117809              9.535197       7.331703      -1.725803       4.318160       8.499374      -0.571159      12.774514           0.000001
           66              C       5.836240      10.663875      11.523016      -0.020957      37.164043 0.40418626E+03  0.92941124E+04                                 9.736179                            6.710105      -0.002408       2.016807                    0.999065      26.772701      75.145844       0.637634       0.417742      -1.067555       0.003208      -0.013865      -0.025522       0.029222       0.064734      -0.007019       0.012348      -0.047360      -0.078799      -0.060622      -0.021787       0.082409             12.334171      11.847886      -4.335596       4.393767       7.653768      -1.823312      17.500858           0.000001
           67              C       4.824230      11.582202      11.368181       0.152002      37.125229 0.45308905E+03  0.10721299E+05                                 9.836986                            7.250209      -0.041177       1.986391                    0.999423      27.064120      77.080801       0.594968       0.435060      -1.056679      -0.034733       0.019820       0.039456       0.056178      -0.005133      -0.034177       0.032442       0.001690       0.084919      -0.041026      -0.019314       0.060340             11.691223      12.299453      -4.359411       2.579123       7.774878      -1.898515      14.999339          -0.000000
           68              C       4.323172      11.914767      10.113199      -0.144471      33.870532 0.41438415E+03  0.96905264E+04                                 9.212618                            6.870930      -0.092059       1.946005                    0.999540      29.698951      87.032070       0.613060       0.427227      -1.050365       0.010535      -0.011971      -0.019749       0.025383       0.041155      -0.000035      -0.000596      -0.038394      -0.227883      -0.075964      -0.007431       0.083394             10.629731       9.619014      -3.068132       1.651537       6.615295      -1.161319      15.654882          -0.000000
           69              C       4.877320      11.481730       9.000829      -0.049115      36.764272 0.40159495E+03  0.92008765E+04                                 9.542580                            6.615585       0.053996       2.029740                    0.999271      26.838086      74.691982       0.654162       0.408676      -1.075622      -0.013780      -0.008669       0.030437       0.034517       0.041247      -0.007016       0.013174      -0.018532      -0.046766      -0.041766      -0.008847       0.050614             11.818827       9.997422      -4.164664       3.387059       8.031652      -2.897220      17.427406          -0.000000
           70              C       5.988062      10.637000       9.176037       0.145881      37.598575 0.47685985E+03  0.11424177E+05                                 9.923693                            7.441039      -0.095672       1.960977                    0.999330      27.570841      78.903207       0.587171       0.435419      -1.056902       0.007661      -0.038269      -0.033680       0.051551      -0.020687      -0.032126       0.040940      -0.017270       0.123712      -0.043670      -0.033444       0.077114             11.644390      10.828083      -4.266383       3.576441       8.814354      -1.324800      15.290731          -0.000001
           71              C       6.365704      10.185881      10.422870      -0.158495      33.925015 0.41837505E+03  0.98370175E+04                                 9.281945                            6.936649      -0.132523       1.934278                    0.999026      30.140649      89.444915       0.604009       0.431286      -1.044722      -0.019866       0.001249       0.021439       0.029255       0.044007       0.008595       0.001612       0.004133      -0.238569      -0.080150      -0.003996       0.084146             10.714056       9.465017      -3.341065       2.040313       7.160759      -0.599786      15.516393           0.000001
           72              C       4.373794      12.013039       7.741772       0.647917      23.027023 0.24378801E+03  0.50203790E+04                                 7.570561                            5.600687       0.014074       2.077057                    0.999561      21.656059      60.628110       0.616425       0.482505      -1.013332      -0.025605       0.022907      -0.042290       0.054487       0.073555      -0.006946       0.022526      -0.016905      -0.181504      -0.074560      -0.030641       0.105201              8.937449       7.307927      -2.653685       1.656571       6.463582      -1.680956      13.040837           0.000000
           73              C       0.667657      11.475913       2.640352       0.624601      23.534821 0.24330715E+03  0.50154400E+04                                 7.720889                            5.603022      -0.144859       2.015067                    0.999311      22.149969      62.342983       0.614088       0.483862      -1.011120      -0.005804      -0.002233       0.048039       0.048440      -0.039676      -0.044521       0.000339       0.135359      -0.170697      -0.072841      -0.044732       0.117573              9.912389       5.481161       1.132797       3.489252       8.864566       1.571461      15.391440           0.000000
           74              C       0.288782      10.911007       1.272095      -0.064198      42.416241 0.45913760E+03  0.10887787E+05                                10.623177                            7.134490      -0.024801       1.990472                    0.999223      28.043929      79.652920       0.621291       0.415733      -1.070000       0.005677      -0.036584      -0.014103       0.039617       0.024580      -0.024734      -0.012851       0.000799      -0.047403      -0.031445      -0.013034       0.044479             14.734804       8.454996      -0.777999       6.321018      11.453335       3.962247      24.296080           0.000001
           75              C       5.457282       1.756052      19.435922      -0.174808      37.572717 0.45512689E+03  0.10914731E+05                                 9.916934                            7.213224      -0.165477       1.907886                    0.999338      31.062916      92.706758       0.595755       0.428704      -1.047639       0.014754      -0.023777      -0.011637       0.030306       0.021075      -0.010091      -0.045011       0.060101      -0.049660      -0.064970       0.009798       0.055172             12.370995       7.177482      -1.005703       3.782883      11.516280       4.313422      18.419223          -0.000000
           76              C      11.921983      11.635559       0.293372       0.132846      39.492512 0.46454830E+03  0.11100054E+05                                10.319635                            7.377236      -0.142903       1.949795                    0.999417      27.649532      80.041544       0.583478       0.439327      -1.050425      -0.014714       0.049709       0.004502       0.052037      -0.009608      -0.011207       0.017630      -0.062303      -0.067759      -0.033283      -0.015777       0.049059             13.078780       8.116720      -1.701789       4.813243      11.727617       2.473268      19.392002           0.000000
           77              C       8.474933      -1.088353       4.889540       0.636245      23.629174 0.25711163E+03  0.53772535E+04                                 7.806844                            5.796431      -0.268418       1.975026                    0.998936      22.335033      63.460013       0.597636       0.490039      -1.007238       0.031780       0.034742      -0.033102       0.057556      -0.047529      -0.051037       0.052794       0.037325       0.194271      -0.085635      -0.032312       0.117947              9.598852      10.885686       4.474032       0.709299      12.182525      -1.439761       5.728345          -0.000000
           78              C       7.543140      -2.266488       5.109569      -0.067136      41.764813 0.47180126E+03  0.11288357E+05                                10.581231                            7.287700      -0.088599       1.974615                    0.998685      28.282157      81.249514       0.606431       0.422137      -1.063661      -0.033546      -0.012188       0.001878       0.035740      -0.002878      -0.002253       0.016151       0.024366       0.122458      -0.036188      -0.008177       0.044365             13.833329      15.879298       6.038111      -0.154794      19.657811      -1.897614       5.962878          -0.000000
           79              C       6.215187      -2.050448       4.840645      -0.155245      36.760634 0.46949220E+03  0.11371082E+05                                 9.890186                            7.406859      -0.340027       1.859733                    0.998350      31.220088      94.286891       0.577114       0.438199      -1.039715       0.017185       0.001758       0.000420       0.017280      -0.027619      -0.011363       0.010031      -0.030610       0.215691      -0.067687      -0.006992       0.074679             11.880249      15.143718       4.311598       0.616368      14.604494      -0.938122       5.892535           0.000001
           80              C       5.324122      17.585246       4.983256       0.130100      38.287783 0.46173956E+03  0.11025734E+05                                10.156344                            7.381303      -0.113565       1.962898                    0.999538      27.609893      80.126157       0.579690       0.442487      -1.047640      -0.034641       0.017693      -0.009639       0.040075      -0.006148       0.001077       0.005867       0.070920      -0.026155      -0.033078      -0.007277       0.040355             12.517676      14.255237       3.453420       0.712510      17.419457      -1.697048       5.878335           0.000001
           81              C       5.747435      16.332458       5.389496      -0.062518      42.256908 0.45110804E+03  0.10639306E+05                                10.585227                            7.066974       0.042719       2.019532                    0.999184      27.619550      77.970912       0.625541       0.415162      -1.071473       0.045354      -0.002086       0.001985       0.045445      -0.007927      -0.023066       0.028177       0.024745       0.089268      -0.038898      -0.013280       0.052178             14.401257      16.242125       7.118963       0.055760      21.163243      -1.999665       5.798403           0.000001
           82              C       7.091433      16.175113       5.643344      -0.173096      35.577275 0.42265438E+03  0.99550138E+04                                 9.541525                            6.954281      -0.111784       1.935704                    0.999355      30.328163      89.845869       0.606037       0.429092      -1.046889      -0.037106      -0.007031      -0.013770       0.040198      -0.031140      -0.012263       0.003446      -0.045439       0.197802      -0.072155       0.004393       0.067762             11.532997      14.988690       4.450282       0.304784      14.404649      -1.474148       5.205651           0.000001
           83              C       7.950409      17.176176       5.525180       0.158043      37.097082 0.43322566E+03  0.10211549E+05                                 9.999052                            7.208754      -0.241603       1.928707                    0.999444      27.205495      79.205674       0.577685       0.449819      -1.040255       0.044614      -0.006170       0.000516       0.045042      -0.004285       0.016628       0.009163       0.061078       0.004108      -0.034810      -0.002696       0.037506             12.230243      14.209120       3.404245      -0.139622      16.995431      -1.840247       5.486179          -0.000000
           84              C       4.813175      15.131588       5.523143       0.693021      22.641950 0.22677074E+03  0.45948800E+04                                 7.612632                            5.467305      -0.280687       1.993420                    0.998578      21.120308      59.013680       0.611544       0.494300      -1.005333      -0.026326      -0.046267       0.004840       0.053452      -0.037006       0.069713      -0.043256       0.040635       0.213148      -0.077785      -0.049206       0.126991              9.667363      10.119375       4.273704      -1.952292      13.673633       0.126656       5.209082           0.000001
           85              C       5.873253      -0.150294      12.835043       0.630621      24.134081 0.25796723E+03  0.53883466E+04                                 7.858006                            5.785097      -0.200528       1.999168                    0.999056      22.170271      62.523459       0.602736       0.486506      -1.011175      -0.007272      -0.023494       0.042522       0.049122      -0.035080       0.076927      -0.001614       0.114925      -0.073607      -0.076943      -0.041929       0.118873              9.526777       7.325275       1.723870      -4.313119       8.493022      -0.569953      12.762034           0.000001
           86              C       6.505154       0.301575      11.523016      -0.020561      37.162127 0.40415823E+03  0.92933823E+04                                 9.736021                            6.709994      -0.003060       2.016473                    0.999088      26.771367      75.143759       0.637616       0.417757      -1.067536      -0.002110      -0.013429      -0.025076       0.028524      -0.063674       0.007270       0.013159      -0.047886      -0.078520      -0.060303      -0.021229       0.081533             12.333899      11.847464       4.334666      -4.396166       7.652968      -1.824452      17.501266           0.000001
           87              C       7.517167       1.219902      11.368181       0.152226      37.056011 0.45209847E+03  0.10691639E+05                                 9.823921                            7.241501      -0.038722       1.987504                    0.999466      27.035733      76.968889       0.595442       0.434966      -1.056772       0.034224       0.020016       0.038758       0.055445       0.004955       0.034847       0.032906       0.001484       0.082487      -0.041879      -0.018732       0.060611             11.674749      12.283045       4.353011      -2.575979       7.765268      -1.895714      14.975935          -0.000000
           88              C       8.018247       1.552467      10.113199      -0.145883      34.011610 0.41645646E+03  0.97520204E+04                                 9.241780                            6.891549      -0.091607       1.945298                    0.999513      29.770683      87.326337       0.611626       0.427657      -1.050006      -0.009567      -0.012734      -0.019072       0.024848      -0.041460       0.000065       0.000366      -0.039158      -0.227402      -0.075802      -0.007949       0.083751             10.664666       9.646635       3.075849      -1.658613       6.633038      -1.166077      15.714324          -0.000000
           89              C       7.464119       1.119430       9.000829      -0.047405      36.611966 0.39983093E+03  0.91483340E+04                                 9.509184                            6.595707       0.061304       2.032960                    0.999277      26.776930      74.417912       0.656089       0.408016      -1.076298       0.013169      -0.008496       0.032010       0.035640      -0.040477       0.006878       0.014301      -0.018476      -0.051144      -0.041522      -0.009246       0.050768             11.774246       9.960312       4.146297      -3.369611       8.002555      -2.882850      17.359872          -0.000000
           90              C       6.353374       0.274700       9.176037       0.145098      37.608780 0.47707955E+03  0.11430425E+05                                 9.923967                            7.441939      -0.094892       1.961148                    0.999350      27.576816      78.916226       0.587248       0.435324      -1.056991      -0.008563      -0.038831      -0.033487       0.051986       0.018744       0.033358       0.042258      -0.017843       0.127980      -0.043690      -0.035275       0.078965             11.643677      10.825726       4.263863      -3.572980       8.812520      -1.320572      15.292784          -0.000001
           91              C       5.975710      -0.176419      10.422870      -0.159815      33.998707 0.41958294E+03  0.98732099E+04                                 9.299567                            6.950735      -0.140580       1.931566                    0.999033      30.175936      89.605114       0.602824       0.431792      -1.044344       0.020657       0.002765       0.021145       0.029689      -0.045817      -0.008166       0.003140       0.005072      -0.232299      -0.077992      -0.007014       0.085006             10.733831       9.477577       3.341356      -2.044541       7.168530      -0.598419      15.555386           0.000001
           92              C       7.967668       1.650739       7.741772       0.647793      23.063010 0.24424597E+03  0.50320765E+04                                 7.577561                            5.605551       0.013771       2.076394                    0.999616      21.675255      60.691830       0.616234       0.482437      -1.013387       0.025184       0.021980      -0.042054       0.053720      -0.073154       0.005713       0.022812      -0.017703      -0.180509      -0.073684      -0.031174       0.104858              8.945989       7.313955       2.655949      -1.658257       6.468575      -1.682436      13.055437           0.000000
           93              C      -0.667704       1.113613       2.640352       0.621198      23.627666 0.24440863E+03  0.50434831E+04                                 7.737066                            5.612923      -0.145725       2.013876                    0.999351      22.204820      62.516094       0.614044       0.483385      -1.011440       0.003541      -0.000534       0.047022       0.047158       0.039797       0.043402       0.001392       0.134799      -0.171288      -0.071720      -0.045376       0.117096              9.936566       5.493538      -1.136308      -3.501587       8.881090       1.578667      15.435070           0.000000
           94              C      -0.288805       0.548707       1.272095      -0.062629      42.339310 0.45807120E+03  0.10856631E+05                                10.613470                            7.127992      -0.025305       1.990878                    0.999205      28.008156      79.540493       0.621314       0.415942      -1.069821      -0.005550      -0.037172      -0.013914       0.040077      -0.026678       0.024981      -0.011535       0.001757      -0.043439      -0.031579      -0.013858       0.045436             14.721932       8.447820       0.776095      -6.315383      11.442178       3.960445      24.275799           0.000001
           95              C      -5.457629      -8.606248      19.435922      -0.175147      37.609650 0.45560154E+03  0.10929572E+05                                 9.927049                            7.220130      -0.166446       1.907466                    0.999340      31.075371      92.775538       0.595048       0.429078      -1.047352      -0.013260      -0.022161      -0.012508       0.028695      -0.021087       0.009923      -0.044741       0.060054      -0.051059      -0.064792       0.009698       0.055094             12.385016       7.183415       1.004892      -3.785779      11.529793       4.324020      18.441839          -0.000000
           96              C       0.419612       1.273259       0.293372       0.132749      39.547904 0.46528604E+03  0.11122276E+05                                10.328231                            7.382508      -0.141705       1.949676                    0.999414      27.673917      80.133018       0.583329       0.439257      -1.050449       0.014722       0.049628       0.004374       0.051950       0.010011       0.010608       0.018160      -0.062550      -0.065849      -0.032511      -0.016749       0.049260             13.090737       8.123219       1.703649      -4.817217      11.739530       2.477300      19.409462           0.000000
           97              C       2.304038       2.149190      15.483544       0.634045      23.669168 0.25767133E+03  0.53916674E+04                                 7.812158                            5.800582      -0.267301       1.974960                    0.998979      22.365856      63.554995       0.597779       0.489675      -1.007467       0.031695      -0.034877       0.032948       0.057502       0.046379       0.051647       0.054151       0.036686       0.199556      -0.085618      -0.034054       0.119672              9.604849      10.892553      -4.476439      -0.709797      12.190007      -1.440355       5.731987          -0.000000
           98              C       1.372250       3.327325      15.263515      -0.064747      41.620279 0.46998644E+03  0.11232500E+05                                10.553968                            7.271325      -0.088025       1.975470                    0.998658      28.220081      80.988516       0.607494       0.421865      -1.063984      -0.034101       0.011672      -0.001545       0.036076       0.003085       0.001621       0.015769       0.027076       0.117199      -0.036604      -0.005860       0.042465             13.793927      15.834847      -6.014568       0.152697      19.598327      -1.892165       5.948608          -0.000000
           99              C       0.044291       3.111285      15.532439      -0.155881      36.771446 0.46972390E+03  0.11376585E+05                                 9.884574                            7.403087      -0.330057       1.862500                    0.998446      31.231676      94.280471       0.577993       0.437537      -1.040246       0.016611      -0.000756      -0.000069       0.016629       0.025665       0.011935       0.010170      -0.031823       0.220206      -0.067117      -0.009104       0.076221             11.872129      15.132950      -4.305317      -0.616661      14.594358      -0.937947       5.889079           0.000001
          100              C      -0.846771       4.200191      15.389828       0.127951      38.333991 0.46244062E+03  0.11045781E+05                                10.160930                            7.384835      -0.116034       1.961964                    0.999487      27.632207      80.182011       0.579841       0.442239      -1.047870      -0.037732      -0.017666       0.010175       0.042888       0.009417      -0.002234       0.006583       0.072184      -0.022428      -0.035236      -0.005842       0.041078             12.522723      14.260494      -3.453513      -0.713127      17.427125      -1.697874       5.880550           0.000000
          101              C      -0.423451       5.452979      14.983588      -0.059575      42.107960 0.44946789E+03  0.10588874E+05                                10.553814                            7.049313       0.054723       2.023697                    0.999169      27.567062      77.729232       0.627088       0.414597      -1.072051       0.044706       0.000686      -0.001817       0.044749       0.006530       0.023324       0.028144       0.025116       0.086564      -0.038998      -0.012442       0.051440             14.352837      16.190074      -7.086568      -0.057180      21.085719      -1.992874       5.782718           0.000001
          102              C       0.920552       5.610324      14.729740      -0.174979      35.650710 0.42375279E+03  0.99872053E+04                                 9.553417                            6.962414      -0.105128       1.937002                    0.999349      30.363501      89.974373       0.605810       0.428981      -1.046973      -0.036381       0.005016       0.014798       0.039594       0.027958       0.013405       0.003390      -0.044979       0.195426      -0.069298       0.002098       0.067200             11.548089      15.011523      -4.457993      -0.305159      14.421402      -1.475218       5.211341           0.000001
          103              C       1.779526       4.609261      14.847904       0.158290      37.069229 0.43282379E+03  0.10200312E+05                                 9.998429                            7.208452      -0.247190       1.927291                    0.999390      27.188197      79.163723       0.577297       0.450199      -1.039974       0.045674       0.006240      -0.001218       0.046114       0.005722      -0.017098       0.008330       0.063244       0.001110      -0.035357      -0.003697       0.039054             12.229430      14.206783      -3.403956       0.139639      16.995595      -1.840185       5.485911          -0.000000
          104              C      -1.357709       6.653849      14.849941       0.691963      22.664370 0.22705749E+03  0.46018782E+04                                 7.615349                            5.469492      -0.278092       1.994014                    0.998516      21.133576      59.047239       0.611670       0.494071      -1.005508      -0.027278       0.046973      -0.004785       0.054529       0.040221      -0.071468      -0.043051       0.040654       0.216908      -0.081225      -0.048632       0.129857              9.670546      10.123353      -4.275107       1.952873      13.677759       0.127026       5.210525           0.000001
          105              C      -0.297500       1.211131       7.538041       0.629203      24.159894 0.25829727E+03  0.53971601E+04                                 7.864457                            5.789555      -0.201908       1.998277                    0.999061      22.185032      62.583600       0.602364       0.486633      -1.011072      -0.008109       0.023802      -0.041600       0.048609       0.031662      -0.076839      -0.001359       0.115284      -0.073475      -0.075388      -0.042422       0.117809              9.535196       7.331702      -1.725803       4.318160       8.499374      -0.571158      12.774513           0.000001
          106              C       0.334378       0.759262       8.850068      -0.020957      37.164038 0.40418621E+03  0.92941109E+04                                 9.736178                            6.710105      -0.002407       2.016807                    0.999065      26.772699      75.145836       0.637634       0.417742      -1.067555      -0.003208       0.013865       0.025522       0.029222       0.064734      -0.007019       0.012348      -0.047360      -0.078799      -0.060622      -0.021787       0.082409             12.334169      11.847885      -4.335596       4.393766       7.653768      -1.823312      17.500855           0.000001
          107              C       1.346388      -0.159065       9.004903       0.152002      37.125225 0.45308900E+03  0.10721298E+05                                 9.836986                            7.250209      -0.041177       1.986391                    0.999423      27.064118      77.080795       0.594968       0.435060      -1.056679       0.034733      -0.019820      -0.039456       0.056178      -0.005133      -0.034177       0.032442       0.001690       0.084919      -0.041026      -0.019314       0.060340             11.691223      12.299452      -4.359411       2.579123       7.774877      -1.898515      14.999338          -0.000000
          108              C       1.847446      -0.491630      10.259885      -0.144471      33.870530 0.41438413E+03  0.96905260E+04                                 9.212618                            6.870930      -0.092059       1.946005                    0.999540      29.698950      87.032068       0.613060       0.427227      -1.050364      -0.010535       0.011971       0.019749       0.025383       0.041155      -0.000035      -0.000596      -0.038394      -0.227883      -0.075964      -0.007431       0.083394             10.629730       9.619014      -3.068132       1.651537       6.615295      -1.161318      15.654882          -0.000000
          109              C       1.293298      -0.058593      11.372255      -0.049115      36.764272 0.40159495E+03  0.92008765E+04                                 9.542579                            6.615585       0.053996       2.029740                    0.999271      26.838086      74.691981       0.654162       0.408676      -1.075622       0.013780       0.008669      -0.030437       0.034517       0.041247      -0.007016       0.013174      -0.018532      -0.046766      -0.041766      -0.008847       0.050614             11.818826       9.997421      -4.164664       3.387058       8.031652      -2.897220      17.427405          -0.000000
          110              C       0.182556       0.786137      11.197047       0.145881      37.598571 0.47685979E+03  0.11424175E+05                                 9.923691                            7.441038      -0.095672       1.960977                    0.999330      27.570840      78.903199       0.587171       0.435419      -1.056902      -0.007661       0.038269       0.033680       0.051551      -0.020687      -0.032126       0.040940      -0.017270       0.123712      -0.043670      -0.033444       0.077114             11.644388      10.828082      -4.266382       3.576441       8.814353      -1.324799      15.290728          -0.000001
          111              C      -0.195086       1.237256       9.950214      -0.158495      33.925016 0.41837506E+03  0.98370179E+04                                 9.281945                            6.936649      -0.132523       1.934278                    0.999026      30.140649      89.444914       0.604009       0.431286      -1.044722       0.019866      -0.001249      -0.021439       0.029255       0.044008       0.008595       0.001612       0.004133      -0.238569      -0.080150      -0.003996       0.084146             10.714056       9.465017      -3.341065       2.040313       7.160759      -0.599786      15.516392           0.000001
          112              C       1.796824      -0.589902      12.631312       0.647917      23.027025 0.24378804E+03  0.50203796E+04                                 7.570560                            5.600687       0.014074       2.077057                    0.999561      21.656060      60.628110       0.616425       0.482505      -1.013332       0.025605      -0.022907       0.042290       0.054487       0.073555      -0.006946       0.022526      -0.016905      -0.181504      -0.074560      -0.030641       0.105201              8.937448       7.307927      -2.653685       1.656570       6.463581      -1.680955      13.040837           0.000000
          113              C       5.502961      -0.052776      17.732732       0.624599      23.534859 0.24330768E+03  0.50154534E+04                                 7.720896                            5.603028      -0.144859       2.015066                    0.999311      22.149990      62.343050       0.614088       0.483862      -1.011120       0.005804       0.002233      -0.048039       0.048440      -0.039676      -0.044521       0.000339       0.135359      -0.170697      -0.072841      -0.044732       0.117573              9.912399       5.481166       1.132798       3.489256       8.864576       1.571465      15.391455           0.000000
          114              C       5.881836       0.512130      19.100989      -0.064186      42.415649 0.45913095E+03  0.10887582E+05                                10.623057                            7.134422      -0.024779       1.990482                    0.999223      28.043717      79.651979       0.621297       0.415731      -1.070002      -0.005677       0.036584       0.014103       0.039617       0.024580      -0.024734      -0.012851       0.000798      -0.047403      -0.031445      -0.013033       0.044478             14.734618       8.454899      -0.777995       6.320924      11.453209       3.962193      24.295745           0.000001
          115              C       0.713336       9.667085       0.937162      -0.174795      37.572289 0.45512111E+03  0.10914555E+05                                 9.916843                            7.213166      -0.165465       1.907892                    0.999338      31.062739      92.705999       0.595759       0.428703      -1.047640      -0.014754       0.023778       0.011636       0.030306       0.021075      -0.010091      -0.045010       0.060099      -0.049659      -0.064968       0.009798       0.055170             12.370867       7.177421      -1.005703       3.782839      11.516173       4.313355      18.419006          -0.000000
          116              C      -5.751365      -0.212422      20.079712       0.132843      39.492671 0.46455075E+03  0.11100126E+05                                10.319663                            7.377257      -0.142905       1.949793                    0.999417      27.649591      80.041752       0.583477       0.439327      -1.050424       0.014714      -0.049709      -0.004502       0.052037      -0.009608      -0.011206       0.017630      -0.062303      -0.067759      -0.033283      -0.015777       0.049060             13.078812       8.116737      -1.701795       4.813250      11.727656       2.473282      19.392043          -0.000000
          117             Cl       2.506439      -6.517591      15.687275      -0.069003      99.641969 0.23082832E+04  0.77265877E+05                                14.713100                           13.034599       1.415001       2.156236                    0.999981      62.838474     174.865690       0.662933       0.276018      -1.257441       0.059715      -0.015500      -0.027231       0.067436      -0.149479       0.106371      -0.025824       0.601620      -0.693672      -0.248367      -0.220267       0.468634             15.890915      23.948333      -2.523888       2.992688      12.692326      -0.386095      11.032084           0.000002
          118             Cl      -3.457014      -5.332689      14.721590      -0.081662      99.588639 0.23292176E+04  0.78151089E+05                                14.692399                           13.086041       1.359319       2.136094                    0.999981      63.235611     176.239976       0.662130       0.275701      -1.257669      -0.059371      -0.057188       0.017298       0.084230      -0.138277       0.028672      -0.004492       0.620073      -0.814029      -0.272502      -0.203768       0.476270             15.822502      24.406609      -3.520098       0.661455      13.510051      -0.415154       9.550846           0.000002
          119             Cl       9.865808       9.962999       7.515631      -0.141789     113.894501 0.28800659E+04  0.10169013E+06                                16.145784                           14.675976       1.195667       2.070426                    0.999926      66.128357     187.792060       0.618567       0.280442      -1.254908      -0.025925      -0.000577      -0.103678       0.106871       0.044006       0.306037       0.039183       0.316632       0.686940      -0.278838      -0.181837       0.460675             17.238386      21.702225       3.470718       6.021304      11.648727       2.853694      18.364205           0.000001
          120             Cl       0.128240      12.405059      12.643536      -0.147508     113.261141 0.29699846E+04  0.10543291E+06                                16.059515                           14.888755       1.487704       2.160311                    0.999948      65.592665     185.385664       0.616439       0.279894      -1.258393      -0.015347       0.016778       0.090411       0.093226       0.069095       0.052501       0.310123      -0.235590       0.404213      -0.229653      -0.187900       0.417552             16.993457      13.156710       2.113731       0.345377      17.333092       8.289355      20.490569           0.000001
          121             Cl       5.122821       8.544881      19.787562      -0.114592     112.047235 0.26973296E+04  0.94075866E+05                                16.092529                           14.269492       1.163506       2.069064                    0.999941      65.603637     187.664293       0.620365       0.283083      -1.246835       0.055617      -0.039564      -0.042364       0.080332       0.234974       0.012934       0.123092      -0.552914      -0.577805      -0.280054      -0.200501       0.480555             17.080786      12.682368       5.045227      -0.120429      24.805899       2.171258      13.754091           0.000002
          122             Cl       8.677337       7.578428       4.685809      -0.069505      99.641476 0.23082840E+04  0.77265831E+05                                14.712264                           13.034397       1.413786       2.155999                    0.999984      62.842128     174.875194       0.662955       0.276009      -1.257452       0.060783       0.014997       0.027291       0.068296       0.150038      -0.106324      -0.026103       0.600046      -0.691490      -0.247692      -0.220166       0.467858             15.889727      23.944743       2.521387      -2.991574      12.692917      -0.385594      11.031520           0.000002
          123             Cl       2.713867       6.393526       5.651494      -0.082691      99.615489 0.23300818E+04  0.78186752E+05                                14.693991                           13.087668       1.360458       2.136368                    0.999977      63.249003     176.280518       0.662155       0.275667      -1.257717      -0.060961       0.056962      -0.017434       0.085234       0.137921      -0.028993      -0.003936       0.618985      -0.810027      -0.271222      -0.203758       0.474980             15.824283      24.406692       3.517992      -0.660711      13.514367      -0.414996       9.551788           0.000002
          124             Cl       3.694960      11.822438      12.857453      -0.141930     113.910856 0.28806036E+04  0.10171452E+06                                16.147578                           14.677615       1.192845       2.069759                    0.999922      66.130909     187.808231       0.618512       0.280452      -1.254888      -0.026337       0.000684       0.103680       0.106975      -0.043925      -0.306115       0.039466       0.316413       0.687270      -0.278759      -0.182031       0.460790             17.240183      21.706484      -3.472284      -6.023243      11.650175       2.854342      18.363889           0.000001
          125             Cl       6.299084       9.380378       7.729548      -0.147222     113.235526 0.29694296E+04  0.10540825E+06                                16.056751                           14.887344       1.489071       2.160831                    0.999947      65.588353     185.368896       0.616470       0.279893      -1.258394      -0.015072      -0.016642      -0.090098       0.092853      -0.068650      -0.052706       0.310861      -0.236087       0.406397      -0.229797      -0.188775       0.418572             16.989615      13.155832      -2.114980      -0.347018      17.330628       8.286430      20.482385           0.000001
          126             Cl      11.293793      13.240556       0.585522      -0.114861     112.078378 0.26985643E+04  0.94129687E+05                                16.095301                           14.273059       1.160790       2.068405                    0.999949      65.612418     187.700066       0.620268       0.283095      -1.246822       0.055241       0.040079       0.042251       0.080268      -0.234514      -0.013228       0.123464      -0.553242      -0.576311      -0.279897      -0.200427       0.480324             17.082961      12.684753      -5.045242       0.121258      24.807297       2.170008      13.756833           0.000002
          127             Cl       3.664179      17.940728       4.685809      -0.069003      99.641981 0.23082836E+04  0.77265892E+05                                14.713102                           13.034601       1.415001       2.156236                    0.999981      62.838474     174.865696       0.662933       0.276018      -1.257441      -0.059715       0.015500       0.027231       0.067436      -0.149479       0.106371      -0.025824       0.601620      -0.693672      -0.248367      -0.220267       0.468634             15.890916      23.948336      -2.523888       2.992689      12.692327      -0.386095      11.032086           0.000002
          128             Cl       9.627632      16.755826       5.651494      -0.081662      99.588601 0.23292164E+04  0.78151041E+05                                14.692394                           13.086037       1.359320       2.136095                    0.999981      63.235605     176.239943       0.662130       0.275701      -1.257669       0.059371       0.057188      -0.017298       0.084230      -0.138277       0.028672      -0.004493       0.620073      -0.814028      -0.272502      -0.203768       0.476270             15.822497      24.406602      -3.520097       0.661455      13.510046      -0.415153       9.550844           0.000002
          129             Cl      -3.695190       1.460138      12.857453      -0.141789     113.894481 0.28800652E+04  0.10169011E+06                                16.145782                           14.675974       1.195667       2.070426                    0.999926      66.128353     187.792042       0.618567       0.280442      -1.254908       0.025925       0.000577       0.103678       0.106872       0.044006       0.306037       0.039183       0.316632       0.686940      -0.278838      -0.181837       0.460675             17.238384      21.702222       3.470717       6.021303      11.648726       2.853694      18.364203           0.000001
          130             Cl       6.042378      -0.981922       7.729548      -0.147508     113.261137 0.29699845E+04  0.10543291E+06                                16.059515                           14.888754       1.487704       2.160311                    0.999948      65.592665     185.385662       0.616439       0.279894      -1.258393       0.015347      -0.016778      -0.090411       0.093226       0.069095       0.052501       0.310123      -0.235590       0.404213      -0.229653      -0.187900       0.417552             16.993457      13.156709       2.113731       0.345378      17.333092       8.289355      20.490568           0.000001
          131             Cl       1.047797       2.878256       0.585522      -0.114592     112.047371 0.26973343E+04  0.94076075E+05                                16.092543                           14.269506       1.163502       2.069062                    0.999941      65.603671     187.664456       0.620365       0.283083      -1.246835      -0.055617       0.039564       0.042364       0.080333       0.234974       0.012934       0.123092      -0.552914      -0.577807      -0.280053      -0.200502       0.480555             17.080799      12.682377       5.045226      -0.120428      24.805912       2.171264      13.754107           0.000002
          132             Cl      -2.506719       3.844709      15.687275      -0.069505      99.641480 0.23082841E+04  0.77265834E+05                                14.712265                           13.034397       1.413786       2.155999                    0.999984      62.842128     174.875195       0.662955       0.276009      -1.257452      -0.060783      -0.014997      -0.027291       0.068296       0.150038      -0.106324      -0.026103       0.600046      -0.691490      -0.247692      -0.220166       0.467858             15.889727      23.944745       2.521387      -2.991574      12.692917      -0.385594      11.031520           0.000002
          133             Cl       3.456751       5.029611      14.721590      -0.082691      99.615448 0.23300806E+04  0.78186700E+05                                14.693986                           13.087664       1.360459       2.136368                    0.999977      63.248998     176.280486       0.662155       0.275667      -1.257717       0.060961      -0.056962       0.017434       0.085234       0.137921      -0.028993      -0.003936       0.618985      -0.810027      -0.271222      -0.203758       0.474980             15.824277      24.406684       3.517990      -0.660711      13.514362      -0.414995       9.551785           0.000002
          134             Cl       2.475658      -0.399301       7.515631      -0.141930     113.910847 0.28806034E+04  0.10171451E+06                                16.147577                           14.677615       1.192845       2.069759                    0.999922      66.130907     187.808223       0.618512       0.280452      -1.254888       0.026337      -0.000684      -0.103679       0.106975      -0.043925      -0.306115       0.039466       0.316413       0.687270      -0.278759      -0.182031       0.460790             17.240182      21.706482      -3.472284      -6.023242      11.650175       2.854342      18.363888           0.000000
          135             Cl      -0.128466       2.042759      12.643536      -0.147222     113.235515 0.29694292E+04  0.10540823E+06                                16.056750                           14.887343       1.489072       2.160832                    0.999947      65.588349     185.368882       0.616470       0.279893      -1.258394       0.015072       0.016642       0.090098       0.092853      -0.068649      -0.052706       0.310861      -0.236087       0.406397      -0.229797      -0.188775       0.418572             16.989614      13.155831      -2.114980      -0.347018      17.330627       8.286430      20.482384           0.000001
          136             Cl      -5.123175      -1.817419      19.787562      -0.114861     112.078387 0.26985650E+04  0.94129718E+05                                16.095301                           14.273060       1.160788       2.068405                    0.999949      65.612430     187.700112       0.620268       0.283095      -1.246822      -0.055240      -0.040079      -0.042251       0.080268      -0.234514      -0.013228       0.123464      -0.553242      -0.576312      -0.279897      -0.200427       0.480324             17.082959      12.684752      -5.045237       0.121257      24.807290       2.170011      13.756836           0.000002
          137              O      -1.910625      11.590902      16.219827      -0.591871      28.906590 0.44525800E+03  0.10195002E+05                                 7.316946                            6.383438       0.678024       2.259742                    0.999006      27.339134      69.775667       0.779474       0.343185      -1.153701      -0.020665       0.061272       0.011915       0.065751      -0.051202      -0.036736      -0.002756      -0.064161       0.127956      -0.090294       0.029099       0.061195              8.064185       5.850339       0.112506       0.115296      11.553854      -1.872737       6.788362          -0.000000
          138              O      -3.397775      12.481555      14.840977      -0.521296      34.346598 0.52541949E+03  0.12594543E+05                                 8.503672                            7.151186       0.195163       2.125567                    0.995998      27.272545      72.258648       0.700082       0.364990      -1.131041      -0.008423       0.019621       0.002055       0.021452       0.002495       0.008686       0.042496       0.119429       0.041108      -0.084893       0.028697       0.056196              9.711595      13.510728       4.047775       1.899073       9.204051       0.438487       6.420005          -0.000001
          139              O       0.927951      -2.716434      15.409793      -0.564661      29.987350 0.40966231E+03  0.91695050E+04                                 7.513508                            6.082118       0.757217       2.303473                    0.999198      26.325439      66.027305       0.808112       0.338622      -1.159728       0.005850      -0.033597      -0.024657       0.042083      -0.037094       0.036556       0.005562      -0.029362       0.094811      -0.067276       0.015938       0.051338              8.919612       5.848928       1.549238      -0.345249      15.506090       1.955955       5.403817           0.000001
          140              O       2.449680      -3.840821      14.281939      -0.589506      34.734102 0.50955375E+03  0.12090479E+05                                 8.451943                            6.938444       0.469423       2.187441                    0.998702      27.939791      73.047186       0.728597       0.354295      -1.142355      -0.025522      -0.009214       0.011960       0.029653      -0.015398      -0.008362      -0.017709       0.100393       0.117072      -0.075107       0.030361       0.044746              9.817405      12.789744       3.775034      -3.391952      10.032804      -1.553806       6.629665          -0.000000
          141              O       0.439301      10.638782       6.670963      -0.526545      34.971976 0.50611126E+03  0.11989232E+05                                 8.549878                            6.950841       0.409133       2.195836                    0.997027      26.997552      70.541007       0.722272       0.357981      -1.139330      -0.029696      -0.013765      -0.010237       0.034295      -0.040908       0.016142       0.068748       0.011479       0.024330      -0.089294       0.017034       0.072260             10.002983       8.576168      -0.719873      -4.467120       7.353260       3.133732      14.079521          -0.000000
          142              O       0.578755      12.765376       7.392170      -0.575613      30.609980 0.45635621E+03  0.10523063E+05                                 7.660456                            6.514549       0.688388       2.266537                    0.998998      27.295917      70.116587       0.761679       0.348735      -1.148053      -0.037406      -0.033657       0.001231       0.050334       0.006431       0.047024      -0.026803       0.017636      -0.167518      -0.082808       0.025770       0.057038              8.513830       8.201275       3.050176      -1.978557      10.630210      -2.112566       6.710004           0.000001
          143              O      -1.287352      10.129818      13.732274      -0.578220      36.211368 0.58547987E+03  0.14404791E+05                                 8.761564                            7.568102       0.131516       2.085541                    0.996036      28.332554      75.804667       0.678606       0.366854      -1.130728      -0.010475       0.011267      -0.032117       0.035611      -0.047111       0.029197       0.036200      -0.005065       0.031164      -0.076824       0.031838       0.044986              9.512423       6.433110       0.946028       0.566624       7.198161       0.464651      14.905999          -0.000001
          144              O      -2.769567       8.929396      12.521297      -0.598271      33.533721 0.52030962E+03  0.12358399E+05                                 8.123522                            6.941983       0.546750       2.226749                    0.998060      27.409056      70.721145       0.742453       0.347325      -1.152867       0.031574       0.031690      -0.006972       0.045274       0.005355      -0.006457       0.005728       0.000206      -0.187032      -0.063181       0.026649       0.036532              9.046464      10.509800       3.786945      -2.099050       8.625445      -2.201797       8.004146          -0.000000
          145              O      -5.245337       9.135329      17.594603      -0.579198      31.291466 0.48261870E+03  0.11327715E+05                                 7.895757                            6.811260       0.565731       2.215461                    0.998539      28.008842      73.481156       0.723912       0.360481      -1.134333      -0.025531       0.008413       0.011396       0.029197      -0.010105       0.009766       0.022898       0.021032      -0.240722      -0.085806       0.031099       0.054707              8.697454       6.374912      -1.688020      -2.466368      10.737194       2.033713       8.980255           0.000000
          146              O       6.893867      11.212057      16.872581      -0.570691      33.202162 0.45963802E+03  0.10610654E+05                                 8.151283                            6.513645       0.631286       2.260055                    0.998491      26.892688      68.969011       0.766507       0.346149      -1.150960      -0.018637      -0.012499       0.031074       0.038330       0.024868       0.007581      -0.049204       0.017087       0.057598      -0.062222       0.007816       0.054407             10.190204       6.483687       0.320963      -3.662868       6.897193      -2.336454      17.189733           0.000000
          147              O      -3.586606       9.165677      15.335635      -0.914799      45.364833 0.97008826E+03  0.27000577E+05                                 9.842349                            9.342106      -0.208854       1.895596                    0.998235      34.471050      97.171485       0.652281       0.337372      -1.158009      -0.001404       0.028276      -0.022293       0.036034       0.017129      -0.015990      -0.056152      -0.046758       0.099422      -0.045802      -0.036252       0.082054             10.713970      10.423057      -1.531935      -2.555200      10.282488       0.720181      11.436366           0.000000
          148              O       4.260283      10.194535       4.153257      -0.591713      28.919349 0.44552953E+03  0.10202817E+05                                 7.318466                            6.385151       0.682226       2.260713                    0.999031      27.349914      69.809602       0.779409       0.343160      -1.153718      -0.019782      -0.061634      -0.011752       0.065789       0.050601       0.037151      -0.003011      -0.063061       0.129861      -0.090028       0.028569       0.061459              8.065109       5.851797      -0.110768      -0.116108      11.553310      -1.872526       6.790220          -0.000000
          149              O       2.773108       9.303882       5.532107      -0.520999      34.428041 0.52692698E+03  0.12641500E+05                                 8.522479                            7.166149       0.185376       2.122260                    0.995940      27.294293      72.380393       0.698563       0.365471      -1.130510      -0.007602      -0.020620      -0.002982       0.022178      -0.002808      -0.009533       0.043003       0.119766       0.044576      -0.085712       0.029083       0.056629              9.733764      13.540921      -4.058965      -1.902830       9.227378       0.439312       6.432993          -0.000001
          150              O       7.098844       3.777271       4.963291      -0.565100      29.971975 0.40945069E+03  0.91632704E+04                                 7.508809                            6.079174       0.754421       2.302612                    0.999207      26.327724      66.020246       0.808609       0.338469      -1.159899       0.005224       0.032871       0.024347       0.041238       0.035822      -0.035897       0.004404      -0.029052       0.094143      -0.065426       0.014538       0.050888              8.912479       5.845666      -1.545980       0.345252      15.490833       1.954990       5.400938           0.000001
          151              O       8.620553       4.901658       6.091145      -0.589298      34.746955 0.50979409E+03  0.12097974E+05                                 8.454764                            6.940943       0.468155       2.187011                    0.998702      27.943720      73.070099       0.728308       0.354383      -1.142249      -0.026498       0.008439      -0.012196       0.030366       0.016658       0.008433      -0.016606       0.100708       0.117535      -0.075380       0.030655       0.044725              9.820263      12.793354      -3.775550       3.392454      10.036164      -1.553396       6.631272          -0.000000
          152              O       6.610039      11.146655      13.702121      -0.524450      34.917209 0.50514723E+03  0.11961292E+05                                 8.543812                            6.946479       0.410710       2.197269                    0.997028      26.963856      70.449482       0.722110       0.358214      -1.139087      -0.028591       0.012500       0.009656       0.032664       0.040183      -0.014951       0.069898       0.011857       0.026442      -0.089308       0.015752       0.073556              9.995203       8.568553       0.719142       4.462324       7.348466       3.131152      14.068589          -0.000000
          153              O       6.749505       9.020061      12.980914      -0.575135      30.584196 0.45588054E+03  0.10509362E+05                                 7.656279                            6.511271       0.684730       2.265733                    0.999026      27.282191      70.072377       0.761849       0.348748      -1.148042      -0.039705       0.034289      -0.000761       0.052467      -0.008877      -0.046873      -0.026504       0.017325      -0.169899      -0.083600       0.027063       0.056537              8.509052       8.195584      -3.048347       1.977334      10.624700      -2.111615       6.706873           0.000001
          154              O       4.883512      11.655619       6.640810      -0.578298      36.185017 0.58495463E+03  0.14387864E+05                                 8.755719                            7.563219       0.136398       2.087045                    0.996127      28.323852      75.757502       0.679062       0.366710      -1.130900      -0.010886      -0.011939       0.032600       0.036384       0.047626      -0.029904       0.035724      -0.005227       0.031334      -0.077373       0.032568       0.044805              9.506083       6.428580      -0.944684      -0.567070       7.193011       0.464597      14.896657          -0.000001
          155              O       3.401275      12.856041       7.851787      -0.599249      33.615341 0.52184348E+03  0.12404806E+05                                 8.138996                            6.953898       0.544523       2.225483                    0.998014      27.441222      70.848470       0.741496       0.347494      -1.152648       0.031200      -0.031397       0.006581       0.044749      -0.005057       0.005767       0.006616       0.000756      -0.185875      -0.062826       0.026775       0.036051              9.065201      10.531591      -3.796650       2.106787       8.643006      -2.209117       8.021006          -0.000000
          156              O       0.925595      12.650108       2.778481      -0.579676      31.344556 0.48373017E+03  0.11360783E+05                                 7.906336                            6.820599       0.572287       2.217379                    0.998573      28.027339      73.561780       0.723149       0.360639      -1.134164      -0.024623      -0.008541      -0.011598       0.028527       0.008623      -0.009903       0.023004       0.019447      -0.239144      -0.085305       0.032440       0.052864              8.708966       6.381825       1.689651       2.468602      10.753265       2.035074       8.991809           0.000000
          157              O       0.723186      10.573380       3.500503      -0.573205      33.255804 0.46053323E+03  0.10636055E+05                                 8.157903                            6.518125       0.628748       2.258510                    0.998491      26.925156      69.058394       0.766603       0.345952      -1.151171      -0.017857       0.010784      -0.029860       0.036426      -0.023895      -0.007961      -0.048642       0.015422       0.060309      -0.061083       0.006779       0.054304             10.199668       6.489089      -0.321361       3.667759       6.902785      -2.338914      17.207129           0.000000
          158              O       2.584286      12.619760       5.037449      -0.915943      45.461455 0.97312096E+03  0.27107149E+05                                 9.861315                            9.361643      -0.211777       1.894496                    0.998269      34.503836      97.315645       0.651059       0.337729      -1.157659      -0.000604      -0.028083       0.022260       0.035841      -0.016644       0.016037      -0.056069      -0.046206       0.103176      -0.045854      -0.036418       0.082272             10.734604      10.445729       1.541845       2.556603      10.307241       0.729321      11.450843           0.000000
          159              O       8.081243      -0.167765       4.153257      -0.591871      28.906580 0.44525782E+03  0.10194997E+05                                 7.316944                            6.383436       0.678025       2.259742                    0.999006      27.339132      69.775654       0.779474       0.343185      -1.153702       0.020665      -0.061272      -0.011915       0.065751      -0.051202      -0.036736      -0.002756      -0.064161       0.127956      -0.090294       0.029099       0.061195              8.064182       5.850337       0.112506       0.115296      11.553850      -1.872736       6.788360          -0.000000
          160              O       9.568393      -1.058418       5.532107      -0.521296      34.346592 0.52541938E+03  0.12594539E+05                                 8.503670                            7.151185       0.195164       2.125567                    0.995998      27.272544      72.258641       0.700082       0.364990      -1.131041       0.008423      -0.019621      -0.002055       0.021452       0.002495       0.008686       0.042496       0.119429       0.041108      -0.084893       0.028697       0.056196              9.711593      13.510725       4.047774       1.899073       9.204050       0.438488       6.420004          -0.000001
          161              O       5.242667      14.139571       4.963291      -0.564661      29.987343 0.40966221E+03  0.91695022E+04                                 7.513507                            6.082117       0.757217       2.303473                    0.999198      26.325436      66.027295       0.808112       0.338622      -1.159728      -0.005850       0.033597       0.024657       0.042083      -0.037094       0.036556       0.005562      -0.029362       0.094811      -0.067276       0.015938       0.051338              8.919610       5.848928       1.549237      -0.345249      15.506087       1.955955       5.403816           0.000001
          162              O       3.720938      15.263958       6.091145      -0.589506      34.734103 0.50955377E+03  0.12090479E+05                                 8.451943                            6.938444       0.469423       2.187441                    0.998702      27.939792      73.047188       0.728597       0.354295      -1.142355       0.025522       0.009214      -0.011960       0.029653      -0.015398      -0.008362      -0.017709       0.100393       0.117072      -0.075107       0.030361       0.044746              9.817404      12.789744       3.775034      -3.391952      10.032804      -1.553806       6.629665          -0.000000
          163              O       5.731317       0.784355      13.702121      -0.526545      34.971974 0.50611124E+03  0.11989231E+05                                 8.549878                            6.950841       0.409133       2.195836                    0.997027      26.997552      70.541006       0.722272       0.357981      -1.139330       0.029696       0.013765       0.010237       0.034295      -0.040908       0.016142       0.068748       0.011480       0.024330      -0.089294       0.017034       0.072260             10.002982       8.576168      -0.719873      -4.467120       7.353260       3.133732      14.079519          -0.000000
          164              O       5.591863      -1.342239      12.980914      -0.575613      30.609980 0.45635620E+03  0.10523063E+05                                 7.660456                            6.514549       0.688388       2.266537                    0.998998      27.295916      70.116585       0.761679       0.348735      -1.148053       0.037406       0.033657      -0.001231       0.050334       0.006431       0.047024      -0.026803       0.017636      -0.167518      -0.082809       0.025770       0.057038              8.513830       8.201275       3.050176      -1.978557      10.630211      -2.112566       6.710003           0.000001
          165              O       7.457970       1.293319       6.640810      -0.578220      36.211370 0.58547990E+03  0.14404792E+05                                 8.761565                            7.568102       0.131516       2.085541                    0.996036      28.332555      75.804670       0.678606       0.366854      -1.130728       0.010475      -0.011267       0.032117       0.035611      -0.047111       0.029197       0.036200      -0.005065       0.031164      -0.076824       0.031838       0.044986              9.512423       6.433110       0.946028       0.566624       7.198161       0.464651      14.905999          -0.000001
          166              O       8.940185       2.493741       7.851787      -0.598271      33.533719 0.52030958E+03  0.12358398E+05                                 8.123522                            6.941983       0.546750       2.226749                    0.998060      27.409055      70.721142       0.742453       0.347325      -1.152867      -0.031574      -0.031690       0.006972       0.045274       0.005355      -0.006457       0.005728       0.000206      -0.187032      -0.063181       0.026649       0.036532              9.046463      10.509800       3.786945      -2.099049       8.625445      -2.201797       8.004145          -0.000000
          167              O      11.415955       2.287808       2.778481      -0.579198      31.291474 0.48261895E+03  0.11327723E+05                                 7.895759                            6.811262       0.565730       2.215461                    0.998539      28.008848      73.481183       0.723912       0.360481      -1.134333       0.025531      -0.008413      -0.011396       0.029197      -0.010105       0.009766       0.022898       0.021032      -0.240722      -0.085806       0.031099       0.054707              8.697454       6.374913      -1.688017      -2.466367      10.737194       2.033707       8.980254           0.000000
          168              O      -0.723249       0.211080       3.500503      -0.570691      33.202156 0.45963804E+03  0.10610654E+05                                 8.151281                            6.513645       0.631285       2.260055                    0.998491      26.892690      68.969020       0.766507       0.346149      -1.150960       0.018637       0.012499      -0.031074       0.038330       0.024868       0.007581      -0.049204       0.017087       0.057598      -0.062222       0.007816       0.054406             10.190199       6.483685       0.320962      -3.662863       6.897194      -2.336451      17.189718           0.000000
          169              O       9.757224       2.257460       5.037449      -0.914799      45.364832 0.97008824E+03  0.27000576E+05                                 9.842348                            9.342105      -0.208854       1.895596                    0.998235      34.471049      97.171478       0.652281       0.337372      -1.158009       0.001404      -0.028276       0.022293       0.036034       0.017129      -0.015990      -0.056152      -0.046758       0.099422      -0.045802      -0.036252       0.082054             10.713969      10.423056      -1.531935      -2.555199      10.282488       0.720181      11.436364          -0.000000
          170              O       1.910335       1.228602      16.219827      -0.591713      28.919350 0.44552953E+03  0.10202817E+05                                 7.318466                            6.385151       0.682227       2.260714                    0.999031      27.349913      69.809600       0.779409       0.343160      -1.153718       0.019782       0.061634       0.011752       0.065789       0.050601       0.037151      -0.003011      -0.063061       0.129861      -0.090028       0.028569       0.061459              8.065110       5.851797      -0.110768      -0.116108      11.553312      -1.872526       6.790220          -0.000000
          171              O       3.397510       2.119255      14.840977      -0.520999      34.428042 0.52692699E+03  0.12641501E+05                                 8.522478                            7.166149       0.185376       2.122260                    0.995940      27.294294      72.380395       0.698563       0.365471      -1.130510       0.007602       0.020619       0.002982       0.022178      -0.002808      -0.009533       0.043003       0.119766       0.044576      -0.085712       0.029083       0.056629              9.733764      13.540921      -4.058965      -1.902831       9.227378       0.439313       6.432993          -0.000001
          172              O      -0.928226       7.645866      15.409793      -0.565100      29.971975 0.40945070E+03  0.91632705E+04                                 7.508809                            6.079174       0.754421       2.302612                    0.999207      26.327725      66.020247       0.808609       0.338469      -1.159899      -0.005224      -0.032871      -0.024346       0.041238       0.035822      -0.035897       0.004404      -0.029052       0.094143      -0.065426       0.014538       0.050888              8.912479       5.845665      -1.545981       0.345252      15.490833       1.954990       5.400938           0.000001
          173              O      -2.449935       6.521479      14.281939      -0.589298      34.746958 0.50979415E+03  0.12097976E+05                                 8.454764                            6.940944       0.468155       2.187011                    0.998702      27.943721      73.070103       0.728307       0.354383      -1.142249       0.026498      -0.008439       0.012196       0.030366       0.016658       0.008433      -0.016606       0.100708       0.117535      -0.075380       0.030655       0.044725              9.820264      12.793355      -3.775550       3.392454      10.036165      -1.553396       6.631272          -0.000000
          174              O      -0.439421       0.276482       6.670963      -0.524450      34.917203 0.50514713E+03  0.11961289E+05                                 8.543810                            6.946478       0.410711       2.197269                    0.997028      26.963855      70.449475       0.722110       0.358214      -1.139087       0.028591      -0.012500      -0.009656       0.032664       0.040183      -0.014951       0.069898       0.011856       0.026442      -0.089308       0.015752       0.073556              9.995200       8.568551       0.719142       4.462323       7.348465       3.131151      14.068584          -0.000000
          175              O      -0.578887       2.403076       7.392170      -0.575135      30.584200 0.45588060E+03  0.10509363E+05                                 7.656280                            6.511271       0.684729       2.265733                    0.999026      27.282191      70.072380       0.761849       0.348748      -1.148042       0.039705      -0.034289       0.000761       0.052467      -0.008877      -0.046873      -0.026504       0.017326      -0.169899      -0.083600       0.027063       0.056537              8.509053       8.195585      -3.048347       1.977334      10.624701      -2.111616       6.706873           0.000001
          176              O       1.287106      -0.232482      13.732274      -0.578298      36.185014 0.58495457E+03  0.14387862E+05                                 8.755719                            7.563218       0.136399       2.087045                    0.996127      28.323851      75.757498       0.679062       0.366710      -1.130900       0.010886       0.011939      -0.032600       0.036384       0.047626      -0.029904       0.035724      -0.005227       0.031333      -0.077373       0.032568       0.044805              9.506082       6.428580      -0.944684      -0.567070       7.193011       0.464597      14.896656          -0.000001
          177              O       2.769343      -1.432904      12.521297      -0.599249      33.615340 0.52184347E+03  0.12404805E+05                                 8.138996                            6.953898       0.544523       2.225483                    0.998014      27.441223      70.848470       0.741496       0.347494      -1.152648      -0.031200       0.031397      -0.006581       0.044749      -0.005057       0.005767       0.006616       0.000756      -0.185875      -0.062826       0.026775       0.036051              9.065200      10.531590      -3.796650       2.106787       8.643006      -2.209117       8.021005          -0.000000
          178              O       5.245023      -1.226971      17.594603      -0.579677      31.344576 0.48373062E+03  0.11360797E+05                                 7.906340                            6.820604       0.572286       2.217378                    0.998573      28.027347      73.561820       0.723149       0.360640      -1.134163       0.024623       0.008541       0.011598       0.028527       0.008623      -0.009903       0.023003       0.019447      -0.239144      -0.085305       0.032440       0.052864              8.708969       6.381828       1.689650       2.468603      10.753270       2.035070       8.991811           0.000000
          179              O       5.447432       0.849757      16.872581      -0.573205      33.255793 0.46053317E+03  0.10636054E+05                                 8.157901                            6.518125       0.628748       2.258510                    0.998491      26.925156      69.058395       0.766603       0.345952      -1.151171       0.017857      -0.010784       0.029860       0.036426      -0.023895      -0.007961      -0.048642       0.015422       0.060308      -0.061082       0.006779       0.054304             10.199661       6.489086      -0.321360       3.667754       6.902785      -2.338911      17.207113           0.000000
          180              O       3.586332      -1.196623      15.335635      -0.915943      45.461454 0.97312092E+03  0.27107148E+05                                 9.861315                            9.361643      -0.211777       1.894496                    0.998269      34.503835      97.315642       0.651059       0.337729      -1.157659       0.000604       0.028083      -0.022260       0.035841      -0.016644       0.016037      -0.056069      -0.046206       0.103176      -0.045854      -0.036418       0.082272             10.734604      10.445729       1.541845       2.556602      10.307241       0.729321      11.450842           0.000000

******************************************************
Auxiliary information for the entire system
The total spin magnetic moment of the unit cell is   0.000038
The total net atomic charge of the unit cell is   0.000005
Accuracy of reproducing the electrostatic potential in the unit cell:
  The inner radius (bohr) =    5.0000
  The outer radius (bohr) =   12.0000
  Valid grid points have density less than (e/(bohr^3)) =    0.0001
  The number of valid grid points were=       567850
  The rms potential error without charges in kcal/mol is=      7.89178
  The rms potential error with partial charges in kcal/mol is=      2.20882
  The RRMSE value at monopole order=      0.27989
  The rms potential error with partial charges and cloud penetration in kcal/mol is=      2.20177
  The RRMSE value at monopole order with cloud penetration is=      0.27900
  The rms potential error with partial charges and atomic dipoles in kcal/mol is=      0.93840
  The RRMSE value at dipole order=      0.11891
  The rms potential error with partial charges, atomic dipoles and cloud penetration in kcal/mol is=      0.92492
  The RRMSE value at dipole order with cloud penetration=      0.11720

******************************************************
The electron densities and ab initio electrostatic potential were computed in VASP using the PBE functional and
projector augmented wave method. See the main text of the journal article for a description of computational details.
The atomic charges, dipoles, and quadrupoles were computed with the DDEC6 method as described in
(a) T. A. Manz and N. Gabaldon Limas, RSC Adv. 6 (2016) 47771-47801 DOI: 10.1039/c6ra04656h
(b) N. Gabaldon Limas and T. A. Manz, RSC Adv. 8 (2018) 2678-2707 DOI: 10.1039/c7ra11829e.
For each atom in the material, the electron cloud parameters were fit to the spherically averaged atom-in-material
electron density using radial positions for which this density was between 10^-4 and 10^-2 electrons per cubic bohr.
The polarizabilities, dispersion coefficients, and quantum Drude oscillator (QDO) parameters were fit using the MCLF method.
The magnetic structure of the system was optimized in VASP from the default ferromagnetic initial guess using spin polarization.
The atomic spin moments (ASMs) were computed on this optimized magnetic structure using the DDEC6 partition as inputs
to the method of T. A. Manz and D. S. Sholl, J. Chem. Theory Comput. 7 (2011) 4146-4164 DOI: 10.1021/ct200539n.
The RMSE and RRMSE were computed using a uniform grid with Ewald summation.
