# Supplementary material for: A collection of forcefield precursors for metal–organic frameworks
Source: RSC Adv. 2019 Nov 13;9(63):36492–507. doi: 10.1039/c9ra07327b (PMC9075174; doi:10.1039/c9ra07327b)
Supplement: RA-009-C9RA07327B-s4771 [file RA-009-C9RA07327B-s4771.xyz]

  200
jmolscript: load "" {1 1 1} spacegroup "x,y,z" unitcell [{     12.458000     0.000000     0.000000 }, {      6.228992    16.155234     0.000000 }, {      6.228992    -0.000007    16.155234 }]
Co     7.786243     2.856563    12.116426     0.548819
Co    14.015241     5.221043    12.116426     0.549386
Co    10.900743     4.038804    10.934185     0.549414
Co    17.129741     4.038803    13.298666     0.548813
Co    17.129741    13.298664     4.038809     0.548852
Co    10.900743    10.934184     4.038809     0.549433
Co    14.015241    12.116423     5.221049     0.549587
Co     7.786243    12.116424     2.856568     0.548838
H      6.483138     0.273019    10.686687     0.116761
H     15.484041     1.707603    11.924178     0.111532
H     14.255684     0.256864    10.660839     0.105190
H     12.712133     7.804588    13.546164     0.114819
H      9.255039     6.370003    12.308673     0.112169
H     20.484679     7.820743    13.572012     0.106333
H      9.597636     5.468543     8.350640     0.116897
H      6.140541     4.231052     9.785225     0.112747
H     17.370183     5.494391     8.334485     0.105643
H     15.826634     2.609063    15.882211     0.116564
H     12.369539     3.846555    14.447626     0.111857
H     11.141180     2.583215    15.898366     0.104320
H     12.203851     2.609067     8.350640     0.114824
H     15.660945     3.846557     9.785225     0.112169
H      4.431305     2.583218     8.334485     0.106332
H     18.432846     5.468540    15.882211     0.116755
H      9.431943     4.231050    14.447626     0.111532
H     10.660300     5.494388    15.898366     0.105191
H      9.089350     0.273018    13.546164     0.116565
H     12.546445     1.707603    12.308673     0.111858
H     13.774804     0.256862    13.572012     0.104318
H     15.318348     7.804589    10.686687     0.116895
H     18.775443     6.370004    11.924178     0.112746
H      7.545801     7.820744    10.660839     0.105645
H     18.432846    15.882208     5.468547     0.116768
H      9.431943    14.447624     4.231056     0.111533
H     10.660300    15.898363     5.494395     0.105179
H     12.203851     8.350639     2.609070     0.114847
H     15.660945     9.785224     3.846561     0.112175
H      4.431305     8.334484     2.583222     0.106328
H     15.318348    10.686684     7.804594     0.116923
H     18.775443    11.924175     6.370009     0.112756
H      7.545801    10.660836     7.820749     0.105635
H      9.089350    13.546164     0.273023     0.116573
H     12.546445    12.308672     1.707608     0.111855
H     13.774804    13.572012     0.256868     0.104311
H     12.712133    13.546160     7.804594     0.114852
H      9.255039    12.308670     6.370009     0.112176
H     20.484679    13.572009     7.820749     0.106325
H      6.483138    10.686687     0.273023     0.116761
H     15.484041    11.924177     1.707608     0.111532
H     14.255684    10.660839     0.256868     0.105181
H     15.826634    15.882209     2.609070     0.116585
H     12.369539    14.447624     3.846561     0.111864
H     11.141180    15.898365     2.583222     0.104313
H      9.597636     8.350638     5.468547     0.116911
H      6.140541     9.785223     4.231056     0.112746
H     17.370183     8.334483     5.494395     0.105633
H     11.227138    15.394319     8.838529     0.117833
H     19.286218    14.975898     9.256949     0.112685
H     11.227138     8.838522    15.394322     0.117833
H     19.286218     9.256943    14.975902     0.112673
H      8.112642     7.316702     7.316705     0.118915
H     16.171723     6.898282     6.898285     0.111726
H      8.112649     0.760911     0.760912     0.117892
H      3.713729     1.179332     1.179332     0.111811
H     13.688846     0.760908     7.316705     0.117831
H      5.629766     1.179329     6.898285     0.112681
H     13.688846     7.316705     0.760912     0.117835
H      5.629766     6.898284     1.179332     0.112678
H     16.803335    15.394316    15.394322     0.117889
H     21.202255    14.975895    14.975902     0.111811
H     16.803342     8.838525     8.838529     0.118917
H      8.744261     9.256945     9.256949     0.111726
C      5.834076     0.796448    11.100261    -0.058201
C      4.456221     0.555735    11.017870    -0.037061
C     16.392230     1.573515    11.777166    -0.073170
C     22.334690    15.904824    10.040478     0.136746
C     20.943131    15.857973    10.071173    -0.174447
C     12.063071     7.281158    13.132590    -0.056564
C     10.685216     7.521871    13.214981    -0.036128
C     10.163227     6.504092    12.455685    -0.072812
C      9.876691     8.328017    14.192373     0.135778
C     20.943133     8.374867    14.161678    -0.174379
C      8.948575     5.054969     8.874070    -0.058816
C      7.570720     5.137361     8.633357    -0.036716
C      7.048729     4.378064     9.651137    -0.073327
C      6.762195     6.114753     7.827211     0.136127
C      5.370637     6.084058     7.780361    -0.173941
C     15.177572     3.022638    15.358781    -0.057839
C     13.799717     2.940246    15.599494    -0.036107
C     13.277727     3.699542    14.581714    -0.072629
C      6.762201     1.962861     0.250406     0.134832
C      5.370643     1.993556     0.297256    -0.171650
C     12.852913     3.022640     8.874070    -0.056570
C     14.230768     2.940249     8.633357    -0.036128
C     14.752757     3.699544     9.651137    -0.072809
C     15.039293     1.962858     7.827211     0.135779
C      3.972851     1.993553     7.780361    -0.174376
C     19.081908     5.054966    15.358781    -0.058195
C      8.001763     5.137358    15.599494    -0.037062
C      8.523754     4.378062    14.581714    -0.073171
C      2.581294     6.114756     0.250406     0.136745
C      3.972853     6.084061     0.297256    -0.174450
C      9.738412     0.796447    13.132590    -0.057835
C     11.116267     0.555734    13.214981    -0.036105
C     11.638257     1.573514    12.455685    -0.072630
C     18.153783    15.904822    14.192373     0.134826
C     19.545341    15.857972    14.161678    -0.171656
C     15.967409     7.281159    11.100261    -0.058819
C     17.345264     7.521872    11.017870    -0.036718
C     17.867255     6.504092    11.777166    -0.073328
C     18.153789     8.328019    10.040478     0.136133
C      7.087347     8.374869    10.071173    -0.173935
C     19.081908    15.358779     5.054973    -0.058195
C      8.001763    15.599492     5.137364    -0.037043
C      8.523754    14.581712     4.378068    -0.073169
C      2.581294     0.250403     6.114756     0.136730
C      3.972853     0.297254     6.084061    -0.174467
C     12.852913     8.874069     3.022644    -0.056531
C     14.230768     8.633356     2.940253    -0.036097
C     14.752757     9.651135     3.699549    -0.072795
C     15.039293     7.827210     1.962861     0.135766
C      3.972851     7.780360     1.993556    -0.174382
C     15.967409    11.100258     7.281164    -0.058796
C     17.345264    11.017866     7.521877    -0.036685
C     17.867255    11.777163     6.504097    -0.073302
C     18.153789    10.040474     8.328023     0.136114
C      7.087347    10.071169     8.374873    -0.173949
C      9.738412    13.132589     0.796453    -0.057826
C     11.116267    13.214981     0.555740    -0.036088
C     11.638257    12.455685     1.573520    -0.072633
C     18.153783    14.192366    15.904828     0.134817
C     19.545341    14.161671    15.857978    -0.171665
C     12.063071    13.132587     7.281164    -0.056551
C     10.685216    13.214978     7.521877    -0.036097
C     10.163227    12.455683     6.504097    -0.072784
C      9.876691    14.192369     8.328023     0.135767
C     20.943133    14.161674     8.374873    -0.174383
C      5.834076    11.100261     0.796453    -0.058182
C      4.456221    11.017869     0.555740    -0.037043
C     16.392230    11.777165     1.573520    -0.073174
C     22.334690    10.040471    15.904828     0.136730
C     20.943131    10.071166    15.857978    -0.174465
C     15.177572    15.358780     3.022644    -0.057803
C     13.799717    15.599493     2.940253    -0.036075
C     13.277727    14.581713     3.699549    -0.072615
C      6.762201     0.250405     1.962861     0.134814
C      5.370643     0.297255     1.993556    -0.171659
C      8.948575     8.874068     5.054973    -0.058813
C      7.570720     8.633355     5.137364    -0.036698
C      7.048729     9.651135     4.378068    -0.073325
C      6.762195     7.827208     6.114756     0.136117
C      5.370637     7.780358     6.084061    -0.173954
C     10.647841    14.880582     9.352265    -0.329886
C     20.219322    14.993669     9.239178    -0.028066
C     10.647841     9.352259    14.880586    -0.329887
C     20.219322     9.239172    14.993673    -0.028065
C      7.533346     6.802966     6.802969    -0.330273
C     17.104827     6.916053     6.916056    -0.028793
C      7.533351     1.274647     1.274648    -0.329042
C      4.646833     1.161561     1.161561    -0.028645
C     14.268143     1.274645     6.802969    -0.329889
C      4.696662     1.161558     6.916056    -0.028072
C     14.268143     6.802968     1.274648    -0.329884
C      4.696662     6.916055     1.161561    -0.028059
C     17.382633    14.880580    14.880586    -0.329042
C     20.269151    14.993666    14.993673    -0.028651
C     17.382638     9.352261     9.352265    -0.330274
C      7.811157     9.239174     9.239178    -0.028786
N      6.095693     1.870771    11.845018    -0.158558
N     17.361462     2.348966    12.277978    -0.179822
N     12.324690     6.206836    12.387833    -0.158158
N     11.132460     5.728641    11.954873    -0.181620
N      9.210192     4.310212     9.948393    -0.158528
N      8.017962     3.877252    10.426588    -0.180508
N     15.439190     3.767394    14.284458    -0.159301
N     14.246960     4.200355    13.806263    -0.180707
N     12.591294     3.767396     9.948393    -0.158160
N     13.783524     4.200356    10.426588    -0.181618
N     18.820291     4.310210    14.284458    -0.158556
N      7.554522     3.877250    13.806263    -0.179825
N      9.476794     1.870771    12.387833    -0.159306
N     10.669024     2.348966    11.954873    -0.180711
N     15.705792     6.206836    11.845018    -0.158521
N     16.898022     5.728641    12.277978    -0.180504
N     18.820291    14.284456     4.310216    -0.158569
N      7.554522    13.806261     3.877256    -0.179831
N     12.591294     9.948391     3.767401    -0.158161
N     13.783524    10.426586     4.200361    -0.181645
N     15.705792    11.845015     6.206841    -0.158553
N     16.898022    12.277975     5.728646    -0.180511
N      9.476794    12.387833     1.870776    -0.159306
N     10.669024    11.954872     2.348971    -0.180721
N     12.324690    12.387831     6.206841    -0.158186
N     11.132460    11.954871     5.728646    -0.181622
N      6.095693    11.845017     1.870776    -0.158560
N     17.361462    12.277977     2.348971    -0.179839
N     15.439190    14.284456     3.767401    -0.159308
N     14.246960    13.806261     4.200361    -0.180736
N      9.210192     9.948391     4.310216    -0.158533
N      8.017962    10.426586     3.877256    -0.180512

The following XYZ coordinates are in angstroms. Other properties are in atomic units.
The sperically averaged electron density of each atom fit to a function of the form exp(a - br)
eigen_1, eigen_2 and eigen_3 are the three eigenvalues of traceless quadrupole moment tensor
  atom number  atomic symbol              X              Y              Z     net charge C6 coefficient C8 coefficient C10 coefficient fluctuating dipole atomic polarizability isotropic forcefield polarizability              a              b squared Pearson coefficient          <r^3>          <r^4>         wp_QDO          m_QDO          q_QDO       dipole_x       dipole_y       dipole_z         dipole            Qxy            Qxz            Qyz     Q(x^2-y^2)  Q(3z^2 - R^2)        eigen_1        eigen_2        eigen_3 static polarizability      alpha(xx)      alpha(xy)      alpha(xz)      alpha(yy)      alpha(yz)      alpha(zz) atomic spin moment
            1             Co       7.786243       2.856563      12.116426       0.548819     156.941184 0.30903060E+04  0.10991519E+06                                21.332773                           16.440078       0.695193       2.018641                    0.996162      54.463841     150.102103       0.525064       0.327973      -1.219223       0.000186       0.003362       0.000151       0.003370      -0.000306       0.017564       0.000030       0.018369      -0.098542      -0.037719       0.007236       0.030483             27.331371      36.299284      -0.003428       6.959356      20.344622      -0.002750      25.350207           2.752803
            2             Co      14.015241       5.221043      12.116426       0.549386     156.849535 0.30885928E+04  0.10983828E+06                                21.325116                           16.435796       0.697900       2.019410                    0.996189      54.449766     150.049053       0.525123       0.327984      -1.219221       0.000235      -0.003315      -0.000369       0.003344       0.000194      -0.017654       0.000338       0.017650      -0.098032      -0.037643       0.007517       0.030126             27.318343      36.279323       0.002539      -6.949292      20.335497      -0.000694      25.340209           2.752776
            3             Co      10.900743       4.038804      10.934185       0.549414     156.846986 0.30885281E+04  0.10983533E+06                                21.324850                           16.435588       0.697887       2.019411                    0.996188      54.449274     150.046900       0.525128       0.327982      -1.219223      -0.000233       0.000371       0.003318       0.003347      -0.017655       0.000194       0.000337       0.057850       0.022550      -0.037649       0.007519       0.030130             27.318004      36.278880      -6.949195       0.002533      25.339894      -0.000665      20.335238           2.752888
            4             Co      17.129741       4.038803      13.298666       0.548813     156.941205 0.30903091E+04  0.10991535E+06                                21.332790                           16.440101       0.695193       2.018641                    0.996162      54.463834     150.102193       0.525063       0.327973      -1.219222      -0.000188      -0.000150      -0.003360       0.003368       0.017563      -0.000306       0.000032       0.058452       0.021721      -0.037717       0.007237       0.030480             27.331386      36.299299       6.959364      -0.003429      25.350223      -0.002775      20.344637           2.752801
            5             Co      17.129741      13.298664       4.038809       0.548852     156.939328 0.30902656E+04  0.10991324E+06                                21.332470                           16.439867       0.695236       2.018656                    0.996162      54.463717     150.100741       0.525073       0.327968      -1.219228      -0.000177      -0.003357      -0.000152       0.003365      -0.000313       0.017566       0.000026       0.018360      -0.098524      -0.037715       0.007237       0.030478             27.330923      36.298545      -0.003352       6.959216      20.344337      -0.002684      25.349886           2.752861
            6             Co      10.900743      10.934184       4.038809       0.549433     156.845797 0.30885086E+04  0.10983437E+06                                21.324658                           16.435477       0.697912       2.019419                    0.996188      54.449241     150.046230       0.525133       0.327980      -1.219226      -0.000246       0.003313       0.000368       0.003343       0.000186      -0.017656       0.000334       0.017643      -0.098029      -0.037643       0.007520       0.030124             27.317670      36.278325       0.002614      -6.949053      20.335032      -0.000759      25.339653           2.752818
            7             Co      14.015241      12.116423       5.221049       0.549587     156.832706 0.30881843E+04  0.10981944E+06                                21.323165                           16.434338       0.697966       2.019462                    0.996188      54.446978     150.035393       0.525167       0.327969      -1.219242       0.000234      -0.000371      -0.003328       0.003356      -0.017654       0.000195       0.000340       0.057862       0.022577      -0.037658       0.007528       0.030130             27.315752      36.275667      -6.948546       0.002535      25.337926      -0.000689      20.333662           2.752782
            8             Co       7.786243      12.116424       2.856568       0.548838     156.939138 0.30902626E+04  0.10991318E+06                                21.332527                           16.439918       0.695208       2.018648                    0.996162      54.463562     150.100649       0.525069       0.327971      -1.219225       0.000188       0.000149       0.003355       0.003363       0.017562      -0.000304       0.000028       0.058444       0.021720      -0.037714       0.007237       0.030477             27.330995      36.298639       6.959236      -0.003425      25.349963      -0.002750      20.344382           2.752860
            9              H       6.483138       0.273019      10.686687       0.116761       1.251794 0.93558525E+01  0.94431892E+02                                 1.847355                            1.741849      -0.983559       2.417604                    0.998145       3.385098       9.257730       0.499001       1.216099      -0.726259       0.027873      -0.029607      -0.021104       0.045813      -0.007076      -0.006037       0.012876       0.008915      -0.026462      -0.018063      -0.000233       0.018296              1.853816       2.038470      -0.339296      -0.175707       1.847879       0.325389       1.675099           0.000422
           10              H      15.484041       1.707603      11.924178       0.111532       0.957006 0.67300207E+01  0.64185015E+02                                 1.685788                            1.580190      -1.070837       2.374733                    0.995996       3.655041      10.566551       0.461589       1.391340      -0.684426      -0.043090       0.000597       0.004395       0.043317       0.002180      -0.002250       0.010277       0.023194      -0.027468      -0.018701       0.002244       0.016457              1.745005       2.277886      -0.047511      -0.224788       1.437206       0.091546       1.519924           0.000319
           11              H      14.255684       0.256864      10.660839       0.105190       0.971332 0.68887607E+01  0.65730831E+02                                 1.669177                            1.570801      -0.929958       2.430396                    0.997726       3.603335      10.239330       0.477910       1.343174      -0.694181      -0.016960       0.019928       0.022923       0.034789       0.000560      -0.002142       0.015115       0.011275      -0.007926      -0.018755       0.006814       0.011940              1.734286       1.618722      -0.205927      -0.317513       1.692826       0.439134       1.891310           0.000020
           12              H      12.712133       7.804588      13.546164       0.114819       1.252233 0.93545526E+01  0.94356227E+02                                 1.841993                            1.737127      -0.960863       2.425319                    0.998326       3.389008       9.246369       0.501981       1.209683      -0.727677       0.028256       0.030013       0.021506       0.046494       0.007109       0.006171       0.012994       0.009108      -0.026909      -0.018287      -0.000223       0.018510              1.848374       2.032109       0.337748       0.174915       1.842482       0.323861       1.670531           0.000426
           13              H       9.255039       6.370003      12.308673       0.112169       0.956697 0.67290383E+01  0.64200154E+02                                 1.688276                            1.582216      -1.082494       2.369959                    0.995834       3.659766      10.596701       0.460165       1.395114      -0.683677      -0.042722      -0.000305      -0.004234       0.042933      -0.002069       0.002222       0.010081       0.023262      -0.027755      -0.018537       0.002015       0.016522              1.747709       2.282524       0.047707       0.225382       1.438865       0.091782       1.521737           0.000320
           14              H      20.484679       7.820743      13.572012       0.106333       0.968314 0.68689952E+01  0.65565550E+02                                 1.673387                            1.574522      -0.955590       2.421096                    0.997362       3.609303      10.294164       0.474120       1.353429      -0.692118      -0.016691      -0.019363      -0.022774       0.034237      -0.000719       0.001956       0.015063       0.011082      -0.008623      -0.018702       0.006936       0.011765              1.738831       1.622833       0.206783       0.318798       1.697230       0.440937       1.896431           0.000020
           15              H       9.597636       5.468543       8.350640       0.116897       1.248648 0.93253920E+01  0.94026150E+02                                 1.842066                            1.737257      -0.974865       2.420975                    0.998229       3.382284       9.238273       0.500532       1.213647      -0.726792       0.027784       0.021293      -0.029663       0.045882       0.005998      -0.007056      -0.012871       0.017758       0.000073      -0.018081      -0.000183       0.018264              1.848421       2.032159       0.174836      -0.337648       1.670593      -0.323774       1.842509           0.000423
           16              H       6.140541       4.231052       9.785225       0.112747       0.953368 0.67017810E+01  0.63887924E+02                                 1.686040                            1.580358      -1.087184       2.368983                    0.995771       3.654432      10.583795       0.459754       1.397500      -0.683250      -0.042402      -0.004220       0.000456       0.042614       0.002266       0.002159      -0.010277       0.025146      -0.021029      -0.018649       0.002289       0.016360              1.745291       2.278559       0.224870      -0.047551       1.520015      -0.091551       1.437298           0.000319
           17              H      17.370183       5.494391       8.334485       0.105643       0.970677 0.68842529E+01  0.65688933E+02                                 1.669663                            1.571242      -0.932861       2.429317                    0.997687       3.604122      10.247697       0.477320       1.344809      -0.693844      -0.016828      -0.022806       0.019506       0.034406       0.002184       0.000509      -0.015187       0.009658      -0.012317      -0.018781       0.006723       0.012058              1.734812       1.619193       0.317612      -0.206005       1.891869      -0.439324       1.693372           0.000020
           18              H      15.826634       2.609063      15.882211       0.116564       1.252696 0.93658280E+01  0.94577452E+02                                 1.850239                            1.744373      -0.990146       2.415263                    0.998101       3.385867       9.268331       0.497853       1.218327      -0.725776       0.027900      -0.021122       0.029726       0.045915      -0.006023       0.007018      -0.012857       0.017698      -0.000212      -0.018049      -0.000184       0.018233              1.856753       2.041816      -0.176139       0.340125       1.677573      -0.326252       1.850869           0.000421
           19              H      12.369539       3.846555      14.447626       0.111857       0.956707 0.67280121E+01  0.64170988E+02                                 1.686526                            1.580776      -1.076894       2.372446                    0.995946       3.655996      10.575072       0.461072       1.392789      -0.684143      -0.042819       0.004326      -0.000613       0.043042      -0.002201      -0.002133      -0.010026       0.025388      -0.021253      -0.018468       0.001960       0.016507              1.745814       2.279327      -0.224884       0.047568       1.520425      -0.091656       1.437691           0.000319
           20              H      11.141180       2.583215      15.898366       0.104320       0.976269 0.69325549E+01  0.66262500E+02                                 1.675383                            1.576168      -0.934200       2.427534                    0.997633       3.616225      10.289314       0.476857       1.343826      -0.694003      -0.016973       0.023148      -0.019821       0.034882      -0.002170      -0.000514      -0.015217       0.009604      -0.012358      -0.018800       0.006710       0.012090              1.741028       1.624767      -0.319623       0.207375       1.898989      -0.441985       1.699327           0.000020
           21              H      12.203851       2.609067       8.350640       0.114824       1.252197 0.93541785E+01  0.94351026E+02                                 1.841911                            1.737056      -0.960863       2.425316                    0.998326       3.388958       9.246008       0.502010       1.209632      -0.727688      -0.028255      -0.021505      -0.030013       0.046493       0.006171       0.007109       0.012994       0.018009      -0.000207      -0.018288      -0.000223       0.018511              1.848291       2.032013       0.174902       0.337724       1.670461       0.323836       1.842399           0.000426
           22              H      15.660945       3.846557       9.785225       0.112169       0.956694 0.67290037E+01  0.64199738E+02                                 1.688272                            1.582212      -1.082492       2.369961                    0.995834       3.659755      10.596660       0.460165       1.395114      -0.683677       0.042722       0.004235       0.000305       0.042933       0.002222      -0.002069       0.010081       0.025508      -0.021015      -0.018536       0.002015       0.016522              1.747704       2.282516       0.225382       0.047706       1.521734       0.091781       1.438861           0.000320
           23              H       4.431305       2.583218       8.334485       0.106332       0.968314 0.68689975E+01  0.65565574E+02                                 1.673387                            1.574522      -0.955591       2.421096                    0.997362       3.609305      10.294168       0.474120       1.353428      -0.692118       0.016691       0.022775       0.019363       0.034237       0.001956      -0.000719       0.015064       0.009852      -0.012311      -0.018702       0.006936       0.011765              1.738832       1.622833       0.318798       0.206783       1.896431       0.440938       1.697231           0.000020
           24              H      18.432846       5.468540      15.882211       0.116755       1.251828 0.93561980E+01  0.94436687E+02                                 1.847431                            1.741915      -0.983557       2.417608                    0.998145       3.385143       9.258057       0.498975       1.216146      -0.726249      -0.027874       0.021104       0.029606       0.045814      -0.006037      -0.007075       0.012876       0.017687      -0.000142      -0.018062      -0.000232       0.018295              1.853893       2.038559      -0.175719      -0.339319       1.675163       0.325412       1.847957           0.000422
           25              H       9.431943       4.231050      14.447626       0.111532       0.957009 0.67300525E+01  0.64185392E+02                                 1.685792                            1.580193      -1.070837       2.374732                    0.995996       3.655050      10.566582       0.461589       1.391339      -0.684427       0.043090      -0.004395      -0.000597       0.043317      -0.002250       0.002180       0.010277       0.025331      -0.021057      -0.018701       0.002244       0.016457              1.745009       2.277892      -0.224789      -0.047511       1.519927       0.091546       1.437208           0.000319
           26              H      10.660300       5.494388      15.898366       0.105191       0.971332 0.68887614E+01  0.65730835E+02                                 1.669176                            1.570800      -0.929957       2.430396                    0.997726       3.603335      10.239327       0.477910       1.343173      -0.694181       0.016961      -0.022923      -0.019928       0.034789      -0.002142       0.000560       0.015114       0.009601      -0.012950      -0.018755       0.006815       0.011940              1.734285       1.618721      -0.317512      -0.205926       1.891308       0.439133       1.692825           0.000020
           27              H       9.089350       0.273018      13.546164       0.116565       1.252675 0.93656101E+01  0.94574515E+02                                 1.850202                            1.744340      -0.990148       2.415262                    0.998101       3.385833       9.268142       0.497864       1.218309      -0.725780      -0.027900      -0.029726       0.021123       0.045916       0.007018      -0.006024      -0.012856       0.008955      -0.026441      -0.018049      -0.000185       0.018234              1.856715       2.041773       0.340116      -0.176134       1.850831      -0.326241       1.677540           0.000421
           28              H      12.546445       1.707603      12.308673       0.111858       0.956702 0.67279659E+01  0.64170451E+02                                 1.686521                            1.580773      -1.076900       2.372445                    0.995946       3.655986      10.575043       0.461072       1.392792      -0.684142       0.042820       0.000613      -0.004325       0.043042      -0.002133      -0.002201      -0.010026       0.023320      -0.027455      -0.018468       0.001960       0.016507              1.745810       2.279319       0.047569      -0.224882       1.437688      -0.091656       1.520421           0.000319
           29              H      13.774804       0.256862      13.572012       0.104318       0.976273 0.69325932E+01  0.66262965E+02                                 1.675389                            1.576173      -0.934203       2.427531                    0.997633       3.616238      10.289362       0.476856       1.343827      -0.694003       0.016973       0.019821      -0.023147       0.034882      -0.000514      -0.002170      -0.015218       0.010981      -0.008227      -0.018801       0.006710       0.012091              1.741034       1.624772       0.207376      -0.319625       1.699333      -0.441987       1.898996           0.000020
           30              H      15.318348       7.804589      10.686687       0.116895       1.248672 0.93256385E+01  0.94029503E+02                                 1.842112                            1.737297      -0.974864       2.420975                    0.998229       3.382324       9.238504       0.500518       1.213671      -0.726787      -0.027784       0.029663      -0.021292       0.045882      -0.007056       0.005997      -0.012872       0.008843      -0.026673      -0.018082      -0.000182       0.018264              1.848467       2.032213      -0.337660       0.174842       1.842555      -0.323786       1.670632           0.000423
           31              H      18.775443       6.370004      11.924178       0.112746       0.953374 0.67018291E+01  0.63888481E+02                                 1.686045                            1.580362      -1.087179       2.368983                    0.995771       3.654443      10.583827       0.459754       1.397497      -0.683250       0.042402      -0.000456       0.004221       0.042614       0.002159       0.002266      -0.010277       0.023088      -0.027205      -0.018649       0.002288       0.016360              1.745296       2.278568      -0.047551       0.224872       1.437301      -0.091551       1.520018           0.000319
           32              H       7.545801       7.820744      10.660839       0.105645       0.970672 0.68842098E+01  0.65688417E+02                                 1.669657                            1.571237      -0.932858       2.429320                    0.997687       3.604108      10.247648       0.477321       1.344810      -0.693844       0.016828      -0.019506       0.022806       0.034406       0.000509       0.002185      -0.015187       0.010987      -0.008328      -0.018780       0.006722       0.012058              1.734805       1.619188      -0.206005       0.317610       1.693367      -0.439321       1.891861           0.000020
           33              H      18.432846      15.882208       5.468547       0.116768       1.251770 0.93556271E+01  0.94429151E+02                                 1.847341                            1.741836      -0.983546       2.417614                    0.998145       3.385061       9.257639       0.499000       1.216110      -0.726257      -0.027872       0.029609       0.021105       0.045814      -0.007077      -0.006037       0.012876       0.008915      -0.026460      -0.018062      -0.000234       0.018296              1.853801       2.038451      -0.339293      -0.175706       1.847865       0.325387       1.675087           0.000423
           34              H       9.431943      14.447624       4.231056       0.111533       0.957011 0.67300679E+01  0.64185564E+02                                 1.685793                            1.580193      -1.070835       2.374733                    0.995996       3.655051      10.566581       0.461589       1.391337      -0.684427       0.043089      -0.000594      -0.004395       0.043317       0.002180      -0.002250       0.010277       0.023194      -0.027467      -0.018700       0.002244       0.016457              1.745010       2.277893      -0.047511      -0.224789       1.437209       0.091546       1.519928           0.000319
           35              H      10.660300      15.898363       5.494395       0.105179       0.971370 0.68890988E+01  0.65734803E+02                                 1.669212                            1.570832      -0.929952       2.430388                    0.997726       3.603424      10.239610       0.477909       1.343161      -0.694183       0.016959      -0.019925      -0.022923       0.034786       0.000560      -0.002141       0.015115       0.011277      -0.007928      -0.018756       0.006816       0.011940              1.734324       1.618756      -0.205933      -0.317523       1.692863       0.439148       1.891353           0.000020
           36              H      12.203851       8.350639       2.609070       0.114847       1.252094 0.93531901E+01  0.94338478E+02                                 1.841806                            1.736960      -0.960785       2.425364                    0.998327       3.388781       9.245371       0.502025       1.209627      -0.727690      -0.028256      -0.030014      -0.021508       0.046495       0.007110       0.006172       0.012992       0.009106      -0.026906      -0.018285      -0.000226       0.018511              1.848185       2.031890       0.337701       0.174893       1.842293       0.323810       1.670371           0.000426
           37              H      15.660945       9.785224       3.846561       0.112175       0.956688 0.67289609E+01  0.64199257E+02                                 1.688268                            1.582208      -1.082508       2.369955                    0.995834       3.659746      10.596644       0.460165       1.395117      -0.683676       0.042724       0.000302       0.004233       0.042934      -0.002069       0.002222       0.010080       0.023263      -0.027753      -0.018536       0.002014       0.016522              1.747700       2.282512       0.047705       0.225380       1.438858       0.091780       1.521730           0.000319
           38              H       4.431305       8.334484       2.583222       0.106328       0.968333 0.68691605E+01  0.65567492E+02                                 1.673405                            1.574537      -0.955586       2.421093                    0.997361       3.609346      10.294300       0.474120       1.353422      -0.692119       0.016692       0.019362       0.022773       0.034236      -0.000720       0.001956       0.015064       0.011083      -0.008623      -0.018703       0.006937       0.011765              1.738850       1.622849       0.206786       0.318804       1.697248       0.440945       1.896454           0.000020
           39              H      15.318348      10.686684       7.804594       0.116923       1.248554 0.93244908E+01  0.94014517E+02                                 1.841948                            1.737152      -0.974815       2.421004                    0.998229       3.382139       9.237664       0.500558       1.213617      -0.726799      -0.027782      -0.021295       0.029666       0.045884       0.005998      -0.007058      -0.012870       0.017756       0.000074      -0.018080      -0.000185       0.018265              1.848301       2.032019       0.174821      -0.337617       1.670493      -0.323742       1.842390           0.000423
           40              H      18.775443      11.924175       6.370009       0.112756       0.953350 0.67016258E+01  0.63886081E+02                                 1.686021                            1.580340      -1.087183       2.368988                    0.995771       3.654382      10.583624       0.459756       1.397502      -0.683249       0.042403       0.004220      -0.000455       0.042615       0.002266       0.002159      -0.010276       0.025146      -0.021031      -0.018648       0.002288       0.016360              1.745270       2.278530       0.224866      -0.047549       1.519997      -0.091548       1.437282           0.000319
           41              H       7.545801      10.660836       7.820749       0.105635       0.970709 0.68845282E+01  0.65692171E+02                                 1.669692                            1.571268      -0.932856       2.429311                    0.997687       3.604192      10.247920       0.477319       1.344799      -0.693846       0.016828       0.022804      -0.019505       0.034404       0.002184       0.000509      -0.015188       0.009659      -0.012319      -0.018782       0.006724       0.012058              1.734843       1.619221       0.317621      -0.206011       1.891906      -0.439336       1.693402           0.000020
           42              H       9.089350      13.546164       0.273023       0.116573       1.252636 0.93652453E+01  0.94570017E+02                                 1.850174                            1.744315      -0.990108       2.415286                    0.998101       3.385768       9.267958       0.497863       1.218322      -0.725777      -0.027899       0.021124      -0.029728       0.045916      -0.006024       0.007019      -0.012856       0.017697      -0.000212      -0.018048      -0.000186       0.018234              1.856687       2.041739      -0.176131       0.340109       1.677517      -0.326235       1.850804           0.000422
           43              H      12.546445      12.308672       1.707608       0.111855       0.956720 0.67281221E+01  0.64172294E+02                                 1.686539                            1.580788      -1.076901       2.372440                    0.995946       3.656028      10.575183       0.461071       1.392786      -0.684143       0.042819      -0.004325       0.000609       0.043041      -0.002200      -0.002133      -0.010026       0.025387      -0.021253      -0.018467       0.001960       0.016507              1.745829       2.279348      -0.224887       0.047568       1.520436      -0.091658       1.437701           0.000319
           44              H      13.774804      13.572012       0.256868       0.104311       0.976297 0.69328016E+01  0.66265408E+02                                 1.675410                            1.576191      -0.934195       2.427528                    0.997632       3.616291      10.289524       0.476856       1.343818      -0.694005       0.016973      -0.023147       0.019818       0.034881      -0.002170      -0.000514      -0.015218       0.009605      -0.012360      -0.018801       0.006711       0.012090              1.741057       1.624793      -0.319632       0.207379       1.899023      -0.441996       1.699354           0.000020
           45              H      12.712133      13.546160       7.804594       0.114852       1.252079 0.93530394E+01  0.94336218E+02                                 1.841755                            1.736917      -0.960799       2.425352                    0.998327       3.388775       9.245203       0.502046       1.209585      -0.727699       0.028254       0.021508       0.030016       0.046495       0.006172       0.007112       0.012993       0.018008      -0.000205      -0.018286      -0.000226       0.018512              1.848132       2.031827       0.174881       0.337682       1.670327       0.323793       1.842240           0.000425
           46              H       9.255039      12.308670       6.370009       0.112176       0.956676 0.67288488E+01  0.64197902E+02                                 1.688254                            1.582195      -1.082494       2.369965                    0.995834       3.659706      10.596495       0.460167       1.395117      -0.683677      -0.042723      -0.004234      -0.000304       0.042933       0.002222      -0.002069       0.010080       0.025508      -0.021016      -0.018536       0.002014       0.016522              1.747684       2.282490       0.225378       0.047704       1.521717       0.091779       1.438846           0.000320
           47              H      20.484679      13.572009       7.820749       0.106325       0.968341 0.68692347E+01  0.65568372E+02                                 1.673413                            1.574545      -0.955589       2.421090                    0.997361       3.609367      10.294371       0.474119       1.353421      -0.692120      -0.016691      -0.022773      -0.019362       0.034236       0.001956      -0.000720       0.015064       0.009853      -0.012312      -0.018703       0.006937       0.011766              1.738860       1.622858       0.318806       0.206788       1.896464       0.440949       1.697258           0.000020
           48              H       6.483138      10.686687       0.273023       0.116761       1.251793 0.93558639E+01  0.94432550E+02                                 1.847405                            1.741891      -0.983535       2.417623                    0.998146       3.385085       9.257886       0.498975       1.216156      -0.726247       0.027874      -0.021105      -0.029608       0.045815      -0.006037      -0.007076       0.012875       0.017686      -0.000143      -0.018061      -0.000233       0.018295              1.853867       2.038528      -0.175717      -0.339314       1.675141       0.325406       1.847932           0.000424
           49              H      15.484041      11.924177       1.707608       0.111532       0.957022 0.67301589E+01  0.64186651E+02                                 1.685804                            1.580203      -1.070840       2.374728                    0.995996       3.655080      10.566684       0.461588       1.391335      -0.684427      -0.043089       0.004394       0.000593       0.043317      -0.002250       0.002180       0.010277       0.025331      -0.021058      -0.018701       0.002244       0.016457              1.745022       2.277909      -0.224791      -0.047511       1.519937       0.091547       1.437218           0.000319
           50              H      14.255684      10.660839       0.256868       0.105181       0.971362 0.68890243E+01  0.65733919E+02                                 1.669203                            1.570824      -0.929950       2.430391                    0.997726       3.603404      10.239542       0.477910       1.343163      -0.694183      -0.016960       0.022923       0.019925       0.034787      -0.002141       0.000561       0.015115       0.009603      -0.012952      -0.018756       0.006816       0.011939              1.734315       1.618748      -0.317521      -0.205931       1.891343       0.439145       1.692853           0.000020
           51              H      15.826634      15.882209       2.609070       0.116585       1.252594 0.93648422E+01  0.94564816E+02                                 1.850124                            1.744270      -0.990082       2.415304                    0.998102       3.385695       9.267667       0.497873       1.218311      -0.725780       0.027900       0.029728      -0.021125       0.045917       0.007019      -0.006024      -0.012855       0.008954      -0.026437      -0.018046      -0.000187       0.018234              1.856637       2.041682       0.340099      -0.176127       1.850754      -0.326222       1.677474           0.000421
           52              H      12.369539      14.447624       3.846561       0.111864       0.956693 0.67278889E+01  0.64169551E+02                                 1.686513                            1.580765      -1.076909       2.372444                    0.995946       3.655964      10.574975       0.461072       1.392794      -0.684142      -0.042822      -0.000610       0.004324       0.043044      -0.002133      -0.002201      -0.010026       0.023322      -0.027454      -0.018467       0.001960       0.016508              1.745801       2.279308       0.047567      -0.224880       1.437681      -0.091655       1.520414           0.000319
           53              H      11.141180      15.898365       2.583222       0.104313       0.976289 0.69327280E+01  0.66264531E+02                                 1.675401                            1.576184      -0.934192       2.427532                    0.997633       3.616270      10.289452       0.476857       1.343819      -0.694004      -0.016975      -0.019819       0.023147       0.034881      -0.000514      -0.002170      -0.015218       0.010983      -0.008228      -0.018802       0.006711       0.012090              1.741048       1.624784       0.207378      -0.319629       1.699346      -0.441993       1.899012           0.000020
           54              H       9.597636       8.350638       5.468547       0.116911       1.248585 0.93247945E+01  0.94018415E+02                                 1.841986                            1.737186      -0.974836       2.420991                    0.998229       3.382193       9.237875       0.500551       1.213625      -0.726797       0.027782      -0.029665       0.021293       0.045883      -0.007057       0.005998      -0.012871       0.008842      -0.026673      -0.018081      -0.000184       0.018265              1.848339       2.032063      -0.337626       0.174825       1.842427      -0.323752       1.670525           0.000423
           55              H       6.140541       9.785223       4.231056       0.112746       0.953377 0.67018595E+01  0.63888842E+02                                 1.686048                            1.580365      -1.087180       2.368982                    0.995771       3.654451      10.583855       0.459754       1.397496      -0.683250      -0.042401       0.000454      -0.004221       0.042613       0.002159       0.002265      -0.010276       0.023087      -0.027204      -0.018648       0.002288       0.016360              1.745299       2.278571      -0.047550       0.224872       1.437304      -0.091552       1.520021           0.000319
           56              H      17.370183       8.334483       5.494395       0.105633       0.970716 0.68845916E+01  0.65692929E+02                                 1.669700                            1.571275      -0.932859       2.429308                    0.997687       3.604212      10.247990       0.477319       1.344799      -0.693846      -0.016827       0.019504      -0.022805       0.034404       0.000509       0.002184      -0.015188       0.010989      -0.008329      -0.018781       0.006723       0.012058              1.734851       1.619229      -0.206012       0.317623       1.693411      -0.439339       1.891914           0.000020
           57              H      11.227138      15.394319       8.838529       0.117833       1.165719 0.99210511E+01  0.10349846E+03                                 1.847776                            1.848837      -1.427985       2.173978                    0.993297       4.103795      12.115203       0.454422       1.292024      -0.702334       0.003405       0.028978      -0.028907       0.041073       0.014020      -0.014067       0.005808      -0.010659       0.010725      -0.024692       0.009366       0.015327              1.837900       1.799876       0.172356      -0.172264       1.856915       0.118072       1.856908          -0.000045
           58              H      19.286218      14.975898       9.256949       0.112685       1.077366 0.78429949E+01  0.75141617E+02                                 1.622603                            1.554158      -0.702008       2.544789                    0.999872       3.123261       8.106532       0.553564       1.154887      -0.741627      -0.041001      -0.001344       0.001002       0.041035       0.000537      -0.000746       0.011756       0.020180      -0.020053      -0.018498       0.005038       0.013460              1.626391       2.132573       0.067302      -0.067369       1.373284       0.067092       1.373317          -0.000055
           59              H      11.227138       8.838522      15.394322       0.117833       1.165692 0.99207834E+01  0.10349520E+03                                 1.847767                            1.848829      -1.427954       2.173996                    0.993297       4.103767      12.115181       0.454415       1.292048      -0.702329       0.003407      -0.028909       0.028976       0.041072      -0.014068       0.014020       0.005807      -0.010691       0.010627      -0.024692       0.009365       0.015327              1.837892       1.799867      -0.172264       0.172351       1.856901       0.118074       1.856907          -0.000044
           60              H      19.286218       9.256943      14.975902       0.112673       1.077383 0.78431534E+01  0.75143642E+02                                 1.622635                            1.554186      -0.702013       2.544787                    0.999872       3.123286       8.106669       0.553551       1.154906      -0.741622      -0.041001       0.001001      -0.001347       0.041036      -0.000746       0.000537       0.011757       0.020114      -0.020242      -0.018498       0.005039       0.013459              1.626424       2.132624      -0.067371       0.067305       1.373341       0.067094       1.373308          -0.000055
           61              H       8.112642       7.316702       7.316705       0.118915       1.160689 0.98676844E+01  0.10282198E+03                                 1.844159                            1.845316      -1.420671       2.177590                    0.993438       4.094912      12.089227       0.454232       1.294069      -0.701927       0.003005       0.028648       0.028649       0.040626       0.014118       0.014118      -0.005648      -0.010745       0.010744      -0.024743       0.009230       0.015513              1.834298       1.796344       0.171702       0.171703       1.853276      -0.117682       1.853276          -0.000045
           62              H      16.171723       6.898282       6.898285       0.111726       1.078553 0.78525710E+01  0.75239076E+02                                 1.621827                            1.553501      -0.704085       2.543133                    0.999873       3.127010       8.110498       0.554666       1.152505      -0.742180      -0.041472      -0.001085      -0.001083       0.041501       0.000748       0.000747      -0.011809       0.020340      -0.020340      -0.018624       0.005029       0.013595              1.625596       2.131120       0.067258       0.067257       1.372834      -0.067078       1.372835          -0.000055
           63              H       8.112649       0.760911       0.760912       0.117892       1.162580 0.98891463E+01  0.10310657E+03                                 1.846508                            1.847599      -1.428093       2.174175                    0.993438       4.100635      12.111612       0.453827       1.294458      -0.701841       0.003529      -0.028758      -0.028761       0.040825      -0.014100      -0.014101      -0.005792      -0.010982       0.010980      -0.024836       0.009453       0.015383              1.836632       1.798674      -0.172138      -0.172140       1.855611      -0.117912       1.855611          -0.000045
           64              H       3.713729       1.179332       1.179332       0.111811       1.077241 0.78417695E+01  0.75120045E+02                                 1.621934                            1.553608      -0.703158       2.544139                    0.999872       3.123407       8.103950       0.553942       1.154250      -0.741797      -0.041138       0.001297       0.001296       0.041179      -0.000693      -0.000693      -0.011905       0.020490      -0.020489      -0.018764       0.005075       0.013689              1.625694       2.131448      -0.067281      -0.067281       1.372818      -0.067053       1.372818          -0.000055
           65              H      13.688846       0.760908       7.316705       0.117831       1.165710 0.99209692E+01  0.10349752E+03                                 1.847777                            1.848838      -1.427970       2.173986                    0.993297       4.103795      12.115244       0.454418       1.292037      -0.702332      -0.003406      -0.028976       0.028909       0.041072       0.014020      -0.014068       0.005807      -0.010660       0.010724      -0.024692       0.009366       0.015327              1.837901       1.799876       0.172353      -0.172265       1.856917       0.118075       1.856910          -0.000044
           66              H       5.629766       1.179329       6.898285       0.112681       1.077380 0.78431193E+01  0.75143119E+02                                 1.622618                            1.554171      -0.702009       2.544786                    0.999872       3.123286       8.106618       0.553561       1.154888      -0.741626       0.041000       0.001347      -0.001001       0.041034       0.000538      -0.000746       0.011757       0.020180      -0.020052      -0.018499       0.005038       0.013460              1.626406       2.132595       0.067303      -0.067370       1.373295       0.067093       1.373329          -0.000056
           67              H      13.688846       7.316705       0.760912       0.117835       1.165702 0.99208757E+01  0.10349627E+03                                 1.847766                            1.848828      -1.427969       2.173988                    0.993297       4.103767      12.115134       0.454420       1.292035      -0.702332      -0.003406       0.028907      -0.028978       0.041073      -0.014067       0.014021       0.005808      -0.010691       0.010624      -0.024693       0.009366       0.015327              1.837890       1.799867      -0.172263       0.172355       1.856899       0.118071       1.856904          -0.000045
           68              H       5.629766       6.898284       1.179332       0.112678       1.077371 0.78430456E+01  0.75142335E+02                                 1.622622                            1.554174      -0.702013       2.544790                    0.999872       3.123265       8.106594       0.553554       1.154904      -0.741623       0.041002      -0.001001       0.001345       0.041036      -0.000746       0.000537       0.011757       0.020115      -0.020242      -0.018498       0.005039       0.013459              1.626410       2.132603      -0.067370       0.067304       1.373330       0.067093       1.373297          -0.000054
           69              H      16.803335      15.394316      15.394322       0.117889       1.162581 0.98891529E+01  0.10310666E+03                                 1.846509                            1.847600      -1.428089       2.174176                    0.993438       4.100638      12.111622       0.453827       1.294458      -0.701840      -0.003530       0.028760       0.028759       0.040825      -0.014101      -0.014100      -0.005792      -0.010981       0.010982      -0.024836       0.009452       0.015383              1.836633       1.798675      -0.172139      -0.172139       1.855613      -0.117913       1.855612          -0.000045
           70              H      21.202255      14.975895      14.975902       0.111811       1.077245 0.78418035E+01  0.75120430E+02                                 1.621934                            1.553609      -0.703158       2.544137                    0.999872       3.123417       8.103971       0.553944       1.154246      -0.741798       0.041137      -0.001296      -0.001297       0.041178      -0.000693      -0.000693      -0.011905       0.020489      -0.020491      -0.018764       0.005075       0.013689              1.625695       2.131448      -0.067281      -0.067281       1.372819      -0.067054       1.372818          -0.000055
           71              H      16.803342       8.838525       8.838529       0.118917       1.160687 0.98676675E+01  0.10282177E+03                                 1.844157                            1.845314      -1.420675       2.177589                    0.993438       4.094909      12.089219       0.454232       1.294069      -0.701927      -0.003004      -0.028650      -0.028647       0.040626       0.014118       0.014118      -0.005648      -0.010744       0.010745      -0.024743       0.009230       0.015513              1.834297       1.796342       0.171703       0.171701       1.853274      -0.117682       1.853274          -0.000045
           72              H       8.744261       9.256945       9.256949       0.111726       1.078548 0.78525263E+01  0.75238562E+02                                 1.621825                            1.553500      -0.704085       2.543135                    0.999873       3.126998       8.110470       0.554665       1.152509      -0.742179       0.041473       0.001083       0.001085       0.041501       0.000747       0.000748      -0.011809       0.020340      -0.020340      -0.018624       0.005029       0.013595              1.625595       2.131118       0.067257       0.067257       1.372833      -0.067077       1.372833          -0.000055
           73              C       5.834076       0.796448      11.100261      -0.058201      30.900267 0.39165666E+03  0.90226937E+04                                 8.630099                            6.656718       0.131534       2.017639                    0.999722      29.024490      84.173416       0.626656       0.424274      -1.053131      -0.002558       0.028684       0.029045       0.040901      -0.029457      -0.018801       0.010267      -0.018941       0.053386      -0.041409       0.001527       0.039882              9.965019      11.890377       1.840766       1.599116      10.315514       4.254710       7.689166           0.012002
           74              C       4.456221       0.555735      11.017870      -0.037061      43.292527 0.45595614E+03  0.10816147E+05                                10.811820                            7.127905      -0.028380       1.980562                    0.999545      28.300701      80.947137       0.617909       0.417861      -1.066403       0.007461      -0.013887      -0.010607       0.019001      -0.002509      -0.007262       0.041820       0.014084      -0.061478      -0.052375       0.015457       0.036918             14.906397      13.646302       6.174718       5.468813      16.427893       9.835427      14.644996           0.007605
           75              C      16.392230       1.573515      11.777166      -0.073170      32.632242 0.42069873E+03  0.98930670E+04                                 9.088970                            6.977161       0.026256       1.979781                    0.999524      29.727763      87.868815       0.600245       0.433928      -1.044424       0.031142       0.019327       0.022362       0.042935       0.007152       0.007602      -0.025225       0.076257       0.007196      -0.052259       0.013676       0.038583             10.861394      12.851006       1.891657       0.269383      10.753157       4.685981       8.980019           0.011192
           76              C      22.334690      15.904824      10.040478       0.136746      37.328485 0.44542638E+03  0.10539932E+05                                 9.989705                            7.206238      -0.271595       1.920843                    0.999219      27.156041      78.426074       0.592068       0.437192      -1.050902       0.003635      -0.001850      -0.009032       0.009911       0.011895      -0.000457       0.008997      -0.022693      -0.002522      -0.017112      -0.002946       0.020058             12.956175      11.586146       2.756335       2.395362      13.708866       8.272844      13.573513          -0.000899
           77              C      20.943131      15.857973      10.071173      -0.174447      32.779094 0.47939536E+03  0.11596753E+05                                 9.032818                            7.422963      -0.015221       1.964529                    0.998835      30.563130      90.325975       0.587451       0.431015      -1.050766      -0.004376      -0.015162      -0.024158       0.028856      -0.015390      -0.017678       0.019564      -0.026619       0.027271      -0.027722      -0.010529       0.038251             10.120893      10.648920       1.434104       0.505171       9.612564       4.721724      10.101195           0.002737
           78              C      12.063071       7.281158      13.132590      -0.056564      30.882077 0.39133167E+03  0.90136996E+04                                 8.631488                            6.658394       0.123325       2.015443                    0.999734      29.004462      84.119382       0.625926       0.424840      -1.052738      -0.001318      -0.027316      -0.028099       0.039211       0.030863       0.019453       0.011360      -0.019047       0.052695      -0.042560       0.000700       0.041860              9.966864      11.890274      -1.844016      -1.601686      10.318874       4.256293       7.691444           0.012010
           79              C      10.685216       7.521871      13.214981      -0.036128      43.270553 0.45570997E+03  0.10808451E+05                                10.807533                            7.125709      -0.028804       1.980544                    0.999559      28.289249      80.897740       0.618062       0.417829      -1.066463       0.007196       0.014049       0.010751       0.019098       0.002231       0.007127       0.042299       0.014616      -0.061711      -0.052971       0.015933       0.037037             14.899700      13.637129      -6.170926      -5.465445      16.422708       9.832041      14.639262           0.007616
           80              C      10.163227       6.504092      12.455685      -0.072812      32.555353 0.41953234E+03  0.98569828E+04                                 9.066672                            6.960646       0.031612       1.981787                    0.999544      29.685410      87.652543       0.601953       0.433077      -1.045129       0.032003      -0.020895      -0.022864       0.044537      -0.007024      -0.007743      -0.025040       0.073813       0.010110      -0.051355       0.014324       0.037031             10.833058      12.822444      -1.884935      -0.267390      10.722318       4.670053       8.954412           0.011196
           81              C       9.876691       8.328017      14.192373       0.135778      37.344009 0.44566852E+03  0.10547010E+05                                 9.991555                            7.207779      -0.274448       1.919902                    0.999203      27.165601      78.456651       0.592061       0.437142      -1.050941       0.004739       0.003120       0.010074       0.011562      -0.011773       0.000085       0.008960      -0.024211      -0.001682      -0.017406      -0.003062       0.020469             12.957817      11.588688      -2.754047      -2.392881      13.710147       8.273312      13.574616          -0.000864
           82              C      20.943133       8.374867      14.161678      -0.174379      32.810298 0.48007240E+03  0.11617403E+05                                 9.036276                            7.425281      -0.012192       1.965067                    0.998764      30.584914      90.411404       0.587697       0.430676      -1.050957      -0.003051       0.015754       0.025622       0.030233       0.014809       0.016629       0.019390      -0.025021       0.026296      -0.026137      -0.010881       0.037018             10.124850      10.652180      -1.431723      -0.502426       9.616677       4.724554      10.105693           0.002745
           83              C       8.948575       5.054969       8.874070      -0.058816      30.926463 0.39207929E+03  0.90350783E+04                                 8.637404                            6.662562       0.124288       2.015395                    0.999700      29.035333      84.223676       0.626049       0.424561      -1.052928      -0.003154      -0.029561       0.028699       0.041321       0.019075      -0.029459      -0.010053      -0.035686       0.001225      -0.041362       0.001495       0.039868              9.974342      11.899777      -1.604213       1.847300       7.696841      -4.259609      10.326407           0.012009
           84              C       7.570720       5.137361       8.633357      -0.036716      43.330472 0.45626735E+03  0.10826056E+05                                10.820503                            7.132099      -0.031460       1.979425                    0.999548      28.310738      81.001925       0.617460       0.418068      -1.066205       0.007289       0.011325      -0.014792       0.020005       0.007267      -0.001500      -0.041457       0.038737       0.009160      -0.052417       0.016450       0.035967             14.920993      13.655039      -5.475640       6.182779      14.660456      -9.848399      16.447484           0.007616
           85              C       7.048729       4.378064       9.651137      -0.073327      32.614714 0.42052448E+03  0.98867651E+04                                 9.079680                            6.970292       0.030393       1.981103                    0.999519      29.719537      87.800474       0.601314       0.433253      -1.044955       0.032443      -0.022181       0.019948       0.044074      -0.007866       0.007252       0.025238       0.032968      -0.115922      -0.051695       0.014071       0.037624             10.849914      12.837676      -0.269147       1.889502       8.970254      -4.680243      10.741811           0.011189
           86              C       6.762195       6.114753       7.827211       0.136127      37.336256 0.44547220E+03  0.10540838E+05                                 9.988625                            7.204839      -0.269943       1.921355                    0.999205      27.159332      78.424015       0.592369       0.436978      -1.051076       0.003394       0.009786      -0.002282       0.010606       0.000179       0.011380      -0.008975      -0.009952       0.037284      -0.016704      -0.003539       0.020244             12.955701      11.585174      -2.396070       2.756932      13.572437      -8.272908      13.709492          -0.000889
           87              C       5.370637       6.084058       7.780361      -0.173941      32.787404 0.47952982E+03  0.11601458E+05                                 9.035916                            7.425114      -0.020885       1.962873                    0.998789      30.567237      90.360018       0.587202       0.431144      -1.050630      -0.005217       0.025401      -0.016072       0.030508       0.016621      -0.015466      -0.019389      -0.027611       0.025635      -0.027332      -0.010343       0.037676             10.124750      10.652297      -0.505484       1.434601      10.105051      -4.724154       9.616901           0.002721
           88              C      15.177572       3.022638      15.358781      -0.057839      30.902308 0.39166371E+03  0.90231305E+04                                 8.630430                            6.656242       0.133492       2.018036                    0.999695      29.027414      84.190303       0.626738       0.424205      -1.053146      -0.002451       0.029286      -0.029370       0.041548      -0.018680       0.029562      -0.010519      -0.035974       0.001676      -0.041361       0.001336       0.040025              9.965697      11.890618       1.598256      -1.839542       7.689661      -4.255618      10.316812           0.012002
           89              C      13.799717       2.940246      15.599494      -0.036107      43.263851 0.45560396E+03  0.10805642E+05                                10.807435                            7.125545      -0.029207       1.980511                    0.999541      28.287673      80.900292       0.617964       0.417907      -1.066380       0.007278      -0.011098       0.014392       0.019577      -0.007058       0.002924      -0.041975       0.038984       0.008160      -0.052875       0.016003       0.036872             14.899832      13.642994       5.466457      -6.172241      14.636802      -9.829411      16.419700           0.007611
           90              C      13.277727       3.699542      14.581714      -0.072629      32.608220 0.42032800E+03  0.98816081E+04                                 9.082139                            6.971961       0.030978       1.981296                    0.999517      29.713576      87.798383       0.600778       0.433663      -1.044643       0.031762       0.022392      -0.020162       0.043780       0.007155      -0.007321       0.025259       0.034708      -0.117270      -0.052124       0.013720       0.038403             10.852849      12.844482       0.269222      -1.889867       8.971211      -4.680377      10.742855           0.011199
           91              C       6.762201       1.962861       0.250406       0.134832      37.377327 0.44613038E+03  0.10560154E+05                                 9.994809                            7.209729      -0.270418       1.920892                    0.999218      27.178824      78.490427       0.592230       0.436925      -1.051123       0.004015      -0.009186       0.002525       0.010338      -0.000828      -0.012062      -0.008943      -0.011257       0.036709      -0.017893      -0.002455       0.020348             12.962872      11.593555       2.395465      -2.756709      13.579464      -8.276907      13.715597          -0.000873
           92              C       5.370643       1.993556       0.297256      -0.171650      32.727585 0.47832575E+03  0.11565382E+05                                 9.025792                            7.416182      -0.019980       1.963657                    0.998797      30.534606      90.244777       0.587491       0.431190      -1.050572      -0.004683      -0.024952       0.014660       0.029316      -0.017684       0.015274      -0.020097      -0.025644       0.023865      -0.026778      -0.011590       0.038368             10.113420      10.640038       0.500756      -1.428666      10.094469      -4.719483       9.605754           0.002711
           93              C      12.852913       3.022640       8.874070      -0.056570      30.882370 0.39133664E+03  0.90138368E+04                                 8.631531                            6.658438       0.123317       2.015437                    0.999734      29.004630      84.119792       0.625924       0.424840      -1.052738       0.001319       0.028101       0.027316       0.039211       0.019453       0.030865       0.011360      -0.035873       0.002229      -0.042563       0.000701       0.041862              9.966919      11.890332      -1.601743      -1.844088       7.691486       4.256313      10.318940           0.012008
           94              C      14.230768       2.940249       8.633357      -0.036128      43.270487 0.45570894E+03  0.10808421E+05                                10.807523                            7.125700      -0.028809       1.980543                    0.999559      28.289219      80.897623       0.618063       0.417829      -1.066463      -0.007196      -0.010750      -0.014049       0.019098       0.007127       0.002231       0.042298       0.038163       0.008932      -0.052969       0.015933       0.037037             14.899695      13.637091      -5.465449      -6.170935      14.639262       9.832052      16.422732           0.007615
           95              C      14.752757       3.699544       9.651137      -0.072809      32.555196 0.41953003E+03  0.98569144E+04                                 9.066646                            6.960630       0.031607       1.981787                    0.999544      29.685299      87.652138       0.601953       0.433077      -1.045129      -0.032003       0.022864       0.020894       0.044537      -0.007743      -0.007024      -0.025041       0.031849      -0.115772      -0.051355       0.014326       0.037029             10.833026      12.822396      -0.267394      -1.884940       8.954384       4.670040      10.722299           0.011198
           96              C      15.039293       1.962858       7.827211       0.135779      37.343929 0.44566709E+03  0.10546968E+05                                 9.991546                            7.207770      -0.274449       1.919903                    0.999203      27.165548      78.456469       0.592061       0.437142      -1.050941      -0.004739      -0.010074      -0.003120       0.011562       0.000085      -0.011773       0.008959      -0.011266       0.037158      -0.017407      -0.003061       0.020468             12.957812      11.588675      -2.392879      -2.754048      13.574610       8.273314      13.710150          -0.000863
           97              C       3.972851       1.993553       7.780361      -0.174376      32.810213 0.48007052E+03  0.11617348E+05                                 9.036268                            7.425271      -0.012201       1.965065                    0.998764      30.584863      90.411269       0.587697       0.430676      -1.050957       0.003050      -0.025622      -0.015755       0.030233       0.016629       0.014809       0.019389      -0.025662       0.024386      -0.026139      -0.010879       0.037017             10.124843      10.652159      -0.502421      -1.431716      10.105691       4.724558       9.616679           0.002745
           98              C      19.081908       5.054966      15.358781      -0.058195      30.900003 0.39165209E+03  0.90225668E+04                                 8.630055                            6.656674       0.131546       2.017646                    0.999722      29.024340      84.173021       0.626659       0.424273      -1.053131       0.002557      -0.029044      -0.028684       0.040901      -0.018802      -0.029456       0.010267      -0.036162       0.001713      -0.041407       0.001526       0.039882              9.964964      11.890318       1.599064       1.840699       7.689114       4.254686      10.315460           0.012003
           99              C       8.001763       5.137358      15.599494      -0.037062      43.292618 0.45595712E+03  0.10816176E+05                                10.811832                            7.127913      -0.028377       1.980562                    0.999545      28.300733      80.947256       0.617909       0.417861      -1.066403      -0.007461       0.010608       0.013887       0.019001      -0.007262      -0.002509       0.041821       0.037782       0.009612      -0.052376       0.015457       0.036919             14.906410      13.646346       5.468816       6.174725      14.644986       9.835422      16.427898           0.007606
          100              C       8.523754       4.378062      14.581714      -0.073171      32.632356 0.42070035E+03  0.98931151E+04                                 9.088990                            6.977173       0.026259       1.979780                    0.999524      29.727844      87.869120       0.600245       0.433928      -1.044424      -0.031142      -0.022362      -0.019327       0.042935       0.007603       0.007152      -0.025224       0.034531      -0.117986      -0.052259       0.013675       0.038584             10.861419      12.851039       0.269382       1.891657       8.980036       4.685993      10.753182           0.011191
          101              C       2.581294       6.114756       0.250406       0.136745      37.328585 0.44542779E+03  0.10539973E+05                                 9.989716                            7.206246      -0.271596       1.920841                    0.999219      27.156101      78.426274       0.592068       0.437192      -1.050902      -0.003636       0.009032       0.001850       0.009911      -0.000457       0.011895       0.008998      -0.010084       0.035300      -0.017112      -0.002947       0.020059             12.956184      11.586165       2.395369       2.756343      13.573506       8.272845      13.708882          -0.000900
          102              C       3.972853       6.084061       0.297256      -0.174450      32.779156 0.47939674E+03  0.11596793E+05                                 9.032823                            7.422969      -0.015211       1.964531                    0.998836      30.563184      90.326121       0.587451       0.431014      -1.050767       0.004376       0.024158       0.015161       0.028856      -0.017678      -0.015390       0.019565      -0.026942       0.026291      -0.027720      -0.010531       0.038251             10.120896      10.648939       0.505177       1.434113      10.101184       4.721717       9.612565           0.002737
          103              C       9.738412       0.796447      13.132590      -0.057835      30.902099 0.39166108E+03  0.90230462E+04                                 8.630364                            6.656203       0.133492       2.018037                    0.999695      29.027301      84.189596       0.626743       0.424203      -1.053149       0.002451       0.029371      -0.029283       0.041547       0.029562      -0.018680      -0.010517      -0.018829       0.053123      -0.041362       0.001338       0.040024              9.965615      11.890519      -1.839534       1.598243      10.316728      -4.255573       7.689597           0.012004
          104              C      11.116267       0.555734      13.214981      -0.036105      43.263725 0.45560267E+03  0.10805599E+05                                10.807396                            7.125523      -0.029216       1.980507                    0.999541      28.287640      80.900021       0.617967       0.417906      -1.066382      -0.007278      -0.014391       0.011100       0.019577       0.002925      -0.007059      -0.041973       0.015412      -0.062560      -0.052874       0.016002       0.036871             14.899776      13.642920      -6.172214       5.466425      16.419661      -9.829380      14.636746           0.007612
          105              C      11.638257       1.573514      12.455685      -0.072630      32.608291 0.42032900E+03  0.98816377E+04                                 9.082155                            6.971971       0.030957       1.981289                    0.999517      29.713604      87.798499       0.600777       0.433664      -1.044643      -0.031761       0.020164      -0.022390       0.043780      -0.007323       0.007155       0.025258       0.075990       0.006569      -0.052124       0.013719       0.038404             10.852873      12.844500      -1.889882       0.269231      10.742892      -4.680391       8.971227           0.011198
          106              C      18.153783      15.904822      14.192373       0.134826      37.377467 0.44613234E+03  0.10560208E+05                                 9.994814                            7.209731      -0.270407       1.920894                    0.999218      27.178899      78.490583       0.592232       0.436924      -1.051124      -0.004014      -0.002525       0.009184       0.010336      -0.012064      -0.000827      -0.008946      -0.023984      -0.001473      -0.017894      -0.002458       0.020352             12.962883      11.593551      -2.756695       2.395448      13.715625      -8.276924      13.579473          -0.000873
          107              C      19.545341      15.857972      14.161678      -0.171656      32.727782 0.47832911E+03  0.11565485E+05                                 9.025828                            7.416208      -0.019983       1.963654                    0.998797      30.534743      90.245306       0.587490       0.431190      -1.050572       0.004683      -0.014663       0.024952       0.029318       0.015275      -0.017685      -0.020099      -0.024753       0.026528      -0.026777      -0.011594       0.038371             10.113464      10.640070      -1.428663       0.500748       9.605810      -4.719514      10.094514           0.002711
          108              C      15.967409       7.281159      11.100261      -0.058819      30.926622 0.39208139E+03  0.90351487E+04                                 8.637466                            6.662600       0.124285       2.015394                    0.999700      29.035424      84.224352       0.626044       0.424563      -1.052925       0.003155      -0.028697       0.029564       0.041322      -0.029459       0.019075      -0.010053      -0.018450       0.052915      -0.041360       0.001493       0.039867              9.974417      11.899876       1.847302      -1.604214      10.326482      -4.259647       7.696894           0.012009
          109              C      17.345264       7.521872      11.017870      -0.036718      43.330568 0.45626860E+03  0.10826099E+05                                10.820539                            7.132122      -0.031449       1.979429                    0.999548      28.310772      81.002207       0.617457       0.418069      -1.066203      -0.007289       0.014793      -0.011323       0.020005      -0.001500       0.007266      -0.041459       0.014789      -0.062682      -0.052418       0.016450       0.035968             14.921039      13.655107       6.182797      -5.475651      16.447527      -9.848420      14.660485           0.007615
          110              C      17.867255       6.504092      11.777166      -0.073328      32.614687 0.42052408E+03  0.98867528E+04                                 9.079671                            6.970285       0.030415       1.981110                    0.999519      29.719536      87.800449       0.601315       0.433253      -1.044956      -0.032445      -0.019947       0.022184       0.044075       0.007250      -0.007866       0.025238       0.074445       0.008510      -0.051695       0.014071       0.037624             10.849898      12.837670       1.889483      -0.269133      10.741788      -4.680230       8.970235           0.011187
          111              C      18.153789       8.328019      10.040478       0.136133      37.336087 0.44547003E+03  0.10540778E+05                                 9.988616                            7.204836      -0.269954       1.921354                    0.999205      27.159253      78.423856       0.592367       0.436979      -1.051074      -0.003394       0.002282      -0.009787       0.010608       0.011378       0.000180      -0.008972      -0.023617      -0.003711      -0.016703      -0.003537       0.020240             12.955683      11.585172       2.756939      -2.396076      13.709468      -8.272886      13.572410          -0.000889
          112              C       7.087347       8.374869      10.071173      -0.173935      32.787216 0.47952675E+03  0.11601364E+05                                 9.035883                            7.425091      -0.020882       1.962876                    0.998789      30.567101      90.359498       0.587203       0.431144      -1.050630       0.005216       0.016070      -0.025401       0.030507      -0.015465       0.016620      -0.019387      -0.026625       0.028605      -0.027333      -0.010340       0.037673             10.124708      10.652267       1.434600      -0.505486       9.616856      -4.724124      10.105000           0.002721
          113              C      19.081908      15.358779       5.054973      -0.058195      30.900057 0.39165360E+03  0.90226032E+04                                 8.630058                            6.656689       0.131546       2.017645                    0.999722      29.024325      84.172767       0.626658       0.424273      -1.053132       0.002559      -0.028680      -0.029047       0.040900      -0.029457      -0.018801       0.010269      -0.018952       0.053400      -0.041413       0.001529       0.039884              9.964970      11.890288       1.840755       1.599105      10.315478       4.254701       7.689143           0.012005
          114              C       8.001763      15.599492       5.137364      -0.037043      43.291808 0.45594700E+03  0.10815875E+05                                10.811720                            7.127845      -0.028387       1.980564                    0.999545      28.300358      80.945934       0.617910       0.417862      -1.066403      -0.007461       0.013893       0.010603       0.019003      -0.002511      -0.007266       0.041812       0.014083      -0.061472      -0.052366       0.015453       0.036914             14.906265      13.646150       6.174650       5.468752      16.427760       9.835350      14.644884           0.007607
          115              C       8.523754      14.581712       4.378068      -0.073169      32.632195 0.42069752E+03  0.98930298E+04                                 9.088957                            6.977147       0.026267       1.979785                    0.999524      29.727720      87.868605       0.600247       0.433927      -1.044425      -0.031141      -0.019321      -0.022368       0.042935       0.007157       0.007605      -0.025226       0.076258       0.007201      -0.052262       0.013678       0.038584             10.861384      12.850982       1.891667       0.269389      10.753155       4.685985       8.980015           0.011194
          116              C       2.581294       0.250403       6.114756       0.136730      37.328849 0.44543140E+03  0.10540076E+05                                 9.989744                            7.206259      -0.271562       1.920850                    0.999219      27.156238      78.426651       0.592070       0.437190      -1.050904      -0.003635       0.001854       0.009027       0.009907       0.011902      -0.000453       0.009003      -0.022692      -0.002515      -0.017118      -0.002949       0.020066             12.956237      11.586186       2.756321       2.395342      13.708936       8.272898      13.573591          -0.000899
          117              C       3.972853       0.297254       6.084061      -0.174467      32.779835 0.47940802E+03  0.11597137E+05                                 9.032930                            7.423041      -0.015193       1.964527                    0.998836      30.563697      90.327982       0.587450       0.431012      -1.050768       0.004374       0.015172       0.024156       0.028859      -0.015392      -0.017682       0.019571      -0.026615       0.027269      -0.027722      -0.010537       0.038258             10.121028      10.649048       1.434107       0.505156       9.612690       4.721806      10.101345           0.002736
          118              C      12.852913       8.874069       3.022644      -0.056531      30.880759 0.39131400E+03  0.90131622E+04                                 8.631199                            6.658225       0.123373       2.015470                    0.999734      29.003495      84.115096       0.625938       0.424838      -1.052742       0.001316       0.027317       0.028094       0.039207       0.030863       0.019450       0.011349      -0.019063       0.052725      -0.042569       0.000717       0.041852              9.966497      11.889812      -1.843968      -1.601639      10.318496       4.256101       7.691183           0.012014
          119              C      14.230768       8.633356       2.940253      -0.036097      43.268615 0.45568961E+03  0.10807828E+05                                10.807179                            7.125526      -0.028796       1.980555                    0.999559      28.288495      80.894563       0.618074       0.417827      -1.066467      -0.007196      -0.014051      -0.010752       0.019100       0.002234       0.007132       0.042285       0.014613      -0.061706      -0.052956       0.015927       0.037028             14.899145      13.636563      -6.170636      -5.465194      16.422116       9.831654      14.638757           0.007619
          120              C      14.752757       9.651135       3.699549      -0.072795      32.554971 0.41952666E+03  0.98568137E+04                                 9.066607                            6.960605       0.031590       1.981785                    0.999544      29.685135      87.651501       0.601954       0.433078      -1.045129      -0.032004       0.020895       0.022862       0.044537      -0.007033      -0.007748      -0.025046       0.073817       0.010124      -0.051365       0.014332       0.037033             10.832973      12.822341      -1.884951      -0.267410      10.722235       4.670002       8.954344           0.011196
          121              C      15.039293       7.827210       1.962861       0.135766      37.344257 0.44567419E+03  0.10547167E+05                                 9.991554                            7.207798      -0.274439       1.919901                    0.999203      27.165755      78.456918       0.592064       0.437138      -1.050944      -0.004740      -0.003117      -0.010075       0.011562      -0.011779       0.000079       0.008968      -0.024212      -0.001675      -0.017412      -0.003067       0.020479             12.957786      11.588636      -2.753971      -2.392808      13.710114       8.273288      13.574607          -0.000864
          122              C       3.972851       7.780360       1.993556      -0.174382      32.810472 0.48007633E+03  0.11617521E+05                                 9.036292                            7.425301      -0.012184       1.965065                    0.998764      30.585101      90.412017       0.587698       0.430674      -1.050958       0.003053      -0.015756      -0.025628       0.030238       0.014812       0.016632       0.019391      -0.025014       0.026292      -0.026137      -0.010884       0.037020             10.124857      10.652155      -1.431682      -0.502383       9.616684       4.724564      10.105732           0.002745
          123              C      15.967409      11.100258       7.281164      -0.058796      30.925914 0.39207245E+03  0.90348631E+04                                 8.637262                            6.662483       0.124321       2.015409                    0.999700      29.034937      84.221710       0.626057       0.424558      -1.052932       0.003156       0.029560      -0.028699       0.041320       0.019073      -0.029463      -0.010051      -0.035712       0.001244      -0.041374       0.001505       0.039869              9.974161      11.899522      -1.604201       1.847289       7.696727      -4.259524      10.326234           0.012008
          124              C      17.345264      11.017866       7.521877      -0.036685      43.328871 0.45624974E+03  0.10825520E+05                                10.820224                            7.131949      -0.031457       1.979434                    0.999548      28.310081      80.999262       0.617468       0.418066      -1.066207      -0.007288      -0.011325       0.014794       0.020006       0.007273      -0.001504      -0.041444       0.038733       0.009161      -0.052404       0.016444       0.035960             14.920567      13.654610      -5.475456       6.182569      14.660065      -9.848104      16.447028           0.007619
          125              C      17.867255      11.777163       6.504097      -0.073302      32.613945 0.42051288E+03  0.98864208E+04                                 9.079553                            6.970208       0.030370       1.981106                    0.999519      29.718984      87.798424       0.601316       0.433255      -1.044955      -0.032440       0.022181      -0.019948       0.044072      -0.007869       0.007257       0.025242       0.032954      -0.115919      -0.051698       0.014079       0.037619             10.849749      12.837474      -0.269153       1.889486       8.970124      -4.680161      10.741650           0.011193
          126              C      18.153789      10.040474       8.328023       0.136114      37.336561 0.44547795E+03  0.10541002E+05                                 9.988644                            7.204863      -0.269930       1.921356                    0.999205      27.159519      78.424488       0.592371       0.436975      -1.051078      -0.003394      -0.009786       0.002281       0.010606       0.000173       0.011386      -0.008983      -0.009955       0.037284      -0.016709      -0.003545       0.020254             12.955708      11.585171      -2.396015       2.756878      13.572456      -8.272907      13.709496          -0.000890
          127              C       7.087347      10.071169       8.374873      -0.173949      32.787802 0.47953750E+03  0.11601689E+05                                 9.035964                            7.425156      -0.020868       1.962872                    0.998790      30.567588      90.361207       0.587202       0.431141      -1.050631       0.005218      -0.025407       0.016074       0.030514       0.016624      -0.015469      -0.019392      -0.027605       0.025631      -0.027332      -0.010348       0.037680             10.124797      10.652334      -0.505446       1.434573      10.105116      -4.724178       9.616941           0.002721
          128              C       9.738412      13.132589       0.796453      -0.057826      30.901660 0.39165471E+03  0.90228621E+04                                 8.630304                            6.656165       0.133512       2.018050                    0.999695      29.026921      84.188306       0.626742       0.424205      -1.053147       0.002450      -0.029286       0.029367       0.041546      -0.018679       0.029560      -0.010515      -0.035987       0.001682      -0.041365       0.001343       0.040022              9.965539      11.890413       1.598229      -1.839514       7.689551      -4.255540      10.316653           0.012008
          129              C      11.116267      13.214981       0.555740      -0.036088      43.262784 0.45559179E+03  0.10805275E+05                                10.807264                            7.125452      -0.029208       1.980516                    0.999541      28.287222      80.898562       0.617968       0.417908      -1.066381      -0.007277       0.011094      -0.014397       0.019579      -0.007062       0.002925      -0.041965       0.038980       0.008159      -0.052865       0.015998       0.036867             14.899575      13.642726       5.466334      -6.172102      14.636570      -9.829238      16.419429           0.007613
          130              C      11.638257      12.455685       1.573520      -0.072633      32.608350 0.42032952E+03  0.98816507E+04                                 9.082151                            6.971964       0.030991       1.981299                    0.999517      29.713655      87.798582       0.600779       0.433662      -1.044644      -0.031761      -0.022397       0.020155       0.043779       0.007157      -0.007329       0.025261       0.034709      -0.117280      -0.052129       0.013723       0.038407             10.852870      12.844510       0.269235      -1.889894       8.971222      -4.680384      10.742877           0.011198
          131              C      18.153783      14.192366      15.904828       0.134817      37.377627 0.44613515E+03  0.10560288E+05                                 9.994829                            7.209744      -0.270387       1.920899                    0.999218      27.178985      78.490804       0.592232       0.436923      -1.051125      -0.004014       0.009182      -0.002528       0.010335      -0.000825      -0.012069      -0.008949      -0.011260       0.036704      -0.017899      -0.002458       0.020356             12.962899      11.593556       2.395427      -2.756675      13.579511      -8.276936      13.715629          -0.000873
          132              C      19.545341      14.161671      15.857978      -0.171665      32.728078 0.47833415E+03  0.11565636E+05                                 9.025863                            7.416232      -0.019958       1.963657                    0.998797      30.534995      90.246131       0.587491       0.431188      -1.050573       0.004683       0.024949      -0.014669       0.029319      -0.017687       0.015276      -0.020101      -0.025641       0.023853      -0.026777      -0.011597       0.038374             10.113506      10.640102       0.500729      -1.428652      10.094581      -4.719542       9.605836           0.002711
          133              C      12.063071      13.132587       7.281164      -0.056551      30.881791 0.39132973E+03  0.90136181E+04                                 8.631390                            6.658367       0.123348       2.015450                    0.999734      29.004182      84.117619       0.625930       0.424839      -1.052741      -0.001320      -0.028099      -0.027317       0.039211       0.019451       0.030869       0.011356      -0.035899       0.002245      -0.042575       0.000713       0.041862              9.966737      11.890091      -1.601751      -1.844102       7.691364       4.256214      10.318756           0.012008
          134              C      10.685216      13.214978       7.521877      -0.036097      43.268764 0.45569037E+03  0.10807855E+05                                10.807222                            7.125542      -0.028807       1.980552                    0.999559      28.288526      80.894812       0.618072       0.417828      -1.066465       0.007196       0.010751       0.014051       0.019100       0.007132       0.002235       0.042285       0.038158       0.008933      -0.052955       0.015926       0.037029             14.899224      13.636638      -5.465253      -6.170710      14.638817       9.831710      16.422216           0.007619
          135              C      10.163227      12.455683       6.504097      -0.072784      32.554337 0.41951721E+03  0.98565342E+04                                 9.066502                            6.960536       0.031584       1.981790                    0.999543      29.684689      87.649871       0.601956       0.433079      -1.045128       0.032000      -0.022863      -0.020896       0.044535      -0.007746      -0.007029      -0.025046       0.031835      -0.115769      -0.051358       0.014334       0.037024             10.832836      12.822186      -0.267400      -1.884922       8.954222       4.669930      10.722101           0.011202
          136              C       9.876691      14.192369       8.328023       0.135767      37.344209 0.44567292E+03  0.10547132E+05                                 9.991559                            7.207795      -0.274443       1.919901                    0.999203      27.165721      78.456868       0.592063       0.437139      -1.050943       0.004739       0.010075       0.003117       0.011562       0.000079      -0.011779       0.008967      -0.011270       0.037157      -0.017412      -0.003067       0.020479             12.957800      11.588666      -2.392828      -2.753996      13.574605       8.273292      13.710128          -0.000863
          137              C      20.943133      14.161674       8.374873      -0.174383      32.810546 0.48007723E+03  0.11617551E+05                                 9.036308                            7.425309      -0.012193       1.965061                    0.998764      30.585169      90.412314       0.587697       0.430675      -1.050958      -0.003052       0.025629       0.015756       0.030239       0.016631       0.014812       0.019391      -0.025656       0.024380      -0.026138      -0.010883       0.037021             10.124879      10.652177      -0.502385      -1.431685      10.105748       4.724577       9.616710           0.002746
          138              C       5.834076      11.100261       0.796453      -0.058182      30.899392 0.39164326E+03  0.90223047E+04                                 8.629930                            6.656590       0.131569       2.017659                    0.999722      29.023906      84.171253       0.626664       0.424272      -1.053133      -0.002557       0.029045       0.028681       0.040899      -0.018801      -0.029454       0.010266      -0.036174       0.001720      -0.041410       0.001530       0.039880              9.964808      11.890099       1.599018       1.840645       7.689013       4.254624      10.315314           0.012007
          139              C       4.456221      11.017869       0.555740      -0.037043      43.291698 0.45594617E+03  0.10815847E+05                                10.811687                            7.127830      -0.028378       1.980567                    0.999545      28.300328      80.945712       0.617912       0.417861      -1.066404       0.007460      -0.010603      -0.013892       0.019002      -0.007267      -0.002510       0.041812       0.037779       0.009612      -0.052367       0.015453       0.036914             14.906206      13.646107       5.468708       6.174604      14.644815       9.835302      16.427695           0.007607
          140              C      16.392230      11.777165       1.573520      -0.073174      32.632561 0.42070286E+03  0.98931873E+04                                 9.089016                            6.977184       0.026272       1.979782                    0.999524      29.727972      87.869512       0.600246       0.433926      -1.044425       0.031142       0.022366       0.019319       0.042934       0.007605       0.007160      -0.025226       0.034532      -0.117998      -0.052265       0.013677       0.038588             10.861463      12.851073       0.269394       1.891685       8.980077       4.686025      10.753239           0.011192
          141              C      22.334690      10.040471      15.904828       0.136730      37.328905 0.44543239E+03  0.10540104E+05                                 9.989741                            7.206260      -0.271558       1.920850                    0.999219      27.156273      78.426715       0.592071       0.437189      -1.050905       0.003635      -0.009027      -0.001854       0.009906      -0.000453       0.011902       0.009005      -0.010087       0.035295      -0.017117      -0.002949       0.020067             12.956228      11.586171       2.395327       2.756307      13.573575       8.272894      13.708939          -0.000899
          142              C      20.943131      10.071166      15.857978      -0.174465      32.779718 0.47940624E+03  0.11597080E+05                                 9.032903                            7.423024      -0.015180       1.964533                    0.998836      30.563617      90.327615       0.587451       0.431012      -1.050768      -0.004376      -0.024155      -0.015172       0.028858      -0.017682      -0.015392       0.019570      -0.026938       0.026282      -0.027720      -0.010538       0.038258             10.120994      10.649023       0.505150       1.434102      10.101303       4.721782       9.612655           0.002735
          143              C      15.177572      15.358780       3.022644      -0.057803      30.900863 0.39164352E+03  0.90225274E+04                                 8.630130                            6.656053       0.133527       2.018061                    0.999695      29.026401      84.186053       0.626751       0.424203      -1.053150      -0.002449      -0.029370       0.029280       0.041544       0.029560      -0.018677      -0.010509      -0.018841       0.053151      -0.041367       0.001351       0.040016              9.965321      11.890146      -1.839454       1.598175      10.316428      -4.255428       7.689388           0.012009
          144              C      13.799717      15.599493       2.940253      -0.036075      43.261973 0.45558361E+03  0.10805020E+05                                10.807097                            7.125365      -0.029199       1.980522                    0.999541      28.286917      80.897139       0.617975       0.417905      -1.066384       0.007278       0.014395      -0.011099       0.019580       0.002928      -0.007064      -0.041959       0.015409      -0.062555      -0.052860       0.015996       0.036864             14.899315      13.642473      -6.171971       5.466213      16.419155      -9.829051      14.636317           0.007615
          145              C      13.277727      14.581713       3.699549      -0.072615      32.607981 0.42032416E+03  0.98814932E+04                                 9.082101                            6.971935       0.030948       1.981290                    0.999517      29.713373      87.797610       0.600778       0.433664      -1.044643       0.031762      -0.020161       0.022391       0.043780      -0.007332       0.007160       0.025264       0.075994       0.006580      -0.052133       0.013726       0.038407             10.852806      12.844427      -1.889888       0.269241      10.742819      -4.680348       8.971170           0.011197
          146              C       6.762201       0.250405       1.962861       0.134814      37.377684 0.44613711E+03  0.10560341E+05                                 9.994818                            7.209748      -0.270385       1.920898                    0.999218      27.179037      78.490867       0.592234       0.436921      -1.051126       0.004015       0.002524      -0.009183       0.010336      -0.012070      -0.000822      -0.008954      -0.023984      -0.001465      -0.017900      -0.002462       0.020361             12.962868      11.593523      -2.756636       2.395390      13.715606      -8.276910      13.579475          -0.000874
          147              C       5.370643       0.297255       1.993556      -0.171659      32.727918 0.47833220E+03  0.11565577E+05                                 9.025838                            7.416223      -0.019967       1.963656                    0.998797      30.534890      90.245767       0.587491       0.431189      -1.050573      -0.004686       0.014667      -0.024955       0.029322       0.015277      -0.017688      -0.020099      -0.024745       0.026525      -0.026776      -0.011596       0.038373             10.113468      10.640061      -1.428628       0.500709       9.605806      -4.719515      10.094538           0.002711
          148              C       8.948575       8.874068       5.054973      -0.058813      30.926333 0.39207832E+03  0.90350421E+04                                 8.637370                            6.662553       0.124308       2.015402                    0.999700      29.035192      84.222957       0.626050       0.424561      -1.052929      -0.003156       0.028694      -0.029563       0.041320      -0.029460       0.019074      -0.010053      -0.018465       0.052931      -0.041366       0.001497       0.039869              9.974296      11.899700       1.847324      -1.604226      10.326369      -4.259590       7.696820           0.012010
          149              C       7.570720       8.633355       5.137364      -0.036698      43.329647 0.45625802E+03  0.10825778E+05                                10.820380                            7.132034      -0.031464       1.979429                    0.999548      28.310394      81.000684       0.617462       0.418069      -1.066204       0.007289      -0.014797       0.011321       0.020006      -0.001502       0.007271      -0.041450       0.014788      -0.062675      -0.052409       0.016446       0.035962             14.920806      13.654829       6.182680      -5.475548      16.447300      -9.848280      14.660290           0.007618
          150              C       7.048729       9.651135       4.378068      -0.073325      32.614592 0.42052247E+03  0.98867039E+04                                 9.079651                            6.970270       0.030412       1.981110                    0.999519      29.719462      87.800134       0.601316       0.433253      -1.044956       0.032443       0.019942      -0.022188       0.044074       0.007256      -0.007868       0.025239       0.074445       0.008518      -0.051698       0.014074       0.037624             10.849876      12.837621       1.889505      -0.269151      10.741781      -4.680230       8.970225           0.011190
          151              C       6.762195       7.827208       6.114756       0.136117      37.336488 0.44547606E+03  0.10540950E+05                                 9.988651                            7.204859      -0.269931       1.921357                    0.999205      27.159468      78.424421       0.592370       0.436976      -1.051077       0.003394      -0.002284       0.009784       0.010605       0.011385       0.000176      -0.008979      -0.023617      -0.003706      -0.016708      -0.003540       0.020249             12.955731      11.585189       2.756906      -2.396039      13.709526      -8.272932      13.572478          -0.000889
          152              C       5.370637       7.780358       6.084061      -0.173954      32.787970 0.47953978E+03  0.11601759E+05                                 9.035992                            7.425169      -0.020862       1.962872                    0.998790      30.567696      90.361599       0.587202       0.431141      -1.050632      -0.005215      -0.016077       0.025401       0.030510      -0.015467       0.016623      -0.019394      -0.026621       0.028601      -0.027333      -0.010348       0.037681             10.124838      10.652371       1.434594      -0.505465       9.616985      -4.724211      10.105157           0.002721
          153              C      10.647841      14.880582       9.352265      -0.329886      39.979438 0.59000408E+03  0.15039934E+05                                10.350867                            8.148538      -0.235980       1.857840                    0.998473      34.374837     104.450170       0.569350       0.422023      -1.055814      -0.037821      -0.034458       0.034940       0.061957       0.014590      -0.015228       0.029858      -0.017564       0.018891      -0.039828       0.003995       0.035833             12.988466       7.903458       0.220152      -0.217250      15.531011       8.931579      15.530929           0.003696
          154              C      20.219322      14.993669       9.239178      -0.028066      28.307671 0.38719232E+03  0.88412499E+04                                 8.076514                            6.584149       0.266591       2.078578                    0.999777      27.648873      78.284559       0.638874       0.419859      -1.062226       0.029896       0.001277       0.000210       0.029923      -0.002208       0.002496      -0.007817       0.021030      -0.022802      -0.014990      -0.000092       0.015083              8.991486       9.033328       0.415047      -0.414864       8.970434       4.375291       8.970697          -0.001912
          155              C      10.647841       9.352259      14.880586      -0.329887      39.979831 0.59000936E+03  0.15040115E+05                                10.350984                            8.148612      -0.235983       1.857840                    0.998473      34.374835     104.450607       0.569343       0.422026      -1.055810      -0.037817       0.034935      -0.034468       0.061957      -0.015239       0.014582       0.029861      -0.018213       0.016919      -0.039832       0.003997       0.035834             12.988645       7.903535      -0.217301       0.220094      15.531169       8.931756      15.531231           0.003698
          156              C      20.219322       9.239172      14.993673      -0.028065      28.307612 0.38719075E+03  0.88412056E+04                                 8.076497                            6.584128       0.266609       2.078584                    0.999777      27.648851      78.284476       0.638876       0.419858      -1.062227       0.029896       0.000215       0.001273       0.029923       0.002499      -0.002205      -0.007815       0.021916      -0.020155      -0.014989      -0.000095       0.015084              8.991469       9.033350      -0.414873       0.415042       8.970664       4.375270       8.970393          -0.001912
          157              C       7.533346       6.802966       6.802969      -0.330273      40.015062 0.59050940E+03  0.15055881E+05                                10.357750                            8.152738      -0.236317       1.857760                    0.998551      34.378096     104.467161       0.569135       0.422096      -1.055778      -0.038695      -0.034849      -0.034844       0.062657       0.014574       0.014581      -0.030153      -0.018497       0.018487      -0.039583       0.003265       0.036318             13.000010       7.907191       0.217790       0.217833      15.546415      -8.943794      15.546425           0.003733
          158              C      17.104827       6.916053       6.916056      -0.028793      28.338062 0.38768000E+03  0.88560334E+04                                 8.085762                            6.591392       0.266495       2.078213                    0.999763      27.666018      78.374145       0.638011       0.420254      -1.061873       0.027804       0.000074       0.000077       0.027804      -0.002332      -0.002338       0.008178       0.023051      -0.023045      -0.015861      -0.000206       0.016067              9.002200       9.042604       0.415512       0.415507       8.981995      -4.381590       8.982002          -0.001927
          159              C       7.533351       1.274647       1.274648      -0.329042      39.980829 0.58995544E+03  0.15038243E+05                                10.350030                            8.147678      -0.237024       1.857488                    0.998469      34.369393     104.428858       0.569441       0.421968      -1.055857      -0.038069       0.034396       0.034385       0.061763      -0.014966      -0.014980      -0.029697      -0.019344       0.019320      -0.039871       0.003728       0.036143             12.987491       7.902522      -0.218506      -0.218580      15.529971      -8.931378      15.529978           0.003739
          160              C       4.646833       1.161561       1.161561      -0.028645      28.313605 0.38728276E+03  0.88435593E+04                                 8.077143                            6.584583       0.266966       2.078849                    0.999754      27.648599      78.277001       0.638921       0.419817      -1.062286       0.028058      -0.000489      -0.000487       0.028066       0.002675       0.002676       0.008364       0.023869      -0.023864      -0.016320      -0.000466       0.016786              8.992672       9.031838      -0.414818      -0.414843       8.973087      -4.377678       8.973090          -0.001897
          161              C      14.268143       1.274645       6.802969      -0.329889      39.979767 0.59000837E+03  0.15040081E+05                                10.350966                            8.148597      -0.235987       1.857839                    0.998473      34.374858     104.450603       0.569345       0.422026      -1.055811       0.037818       0.034468      -0.034935       0.061958       0.014581      -0.015239       0.029860      -0.017569       0.018861      -0.039831       0.003997       0.035834             12.988627       7.903523       0.220104      -0.217296      15.531207       8.931739      15.531150           0.003698
          162              C       4.696662       1.161558       6.916056      -0.028072      28.307917 0.38719594E+03  0.88413546E+04                                 8.076557                            6.584176       0.266588       2.078574                    0.999777      27.649053      78.285207       0.638873       0.419859      -1.062227      -0.029897      -0.001272      -0.000214       0.029924      -0.002204       0.002500      -0.007816       0.021036      -0.022799      -0.014991      -0.000094       0.015085              8.991540       9.033390       0.415047      -0.414871       8.970478       4.375322       8.970753          -0.001913
          163              C      14.268143       6.802968       1.274648      -0.329884      39.979438 0.59000411E+03  0.15039935E+05                                10.350866                            8.148539      -0.235976       1.857841                    0.998473      34.374807     104.450075       0.569350       0.422023      -1.055813       0.037820      -0.034941       0.034458       0.061956      -0.015228       0.014591       0.029858      -0.018225       0.016899      -0.039828       0.003996       0.035832             12.988456       7.903456      -0.217239       0.220159      15.530906       8.931569      15.531004           0.003697
          164              C       4.696662       6.916055       1.161561      -0.028059      28.307390 0.38718753E+03  0.88411126E+04                                 8.076459                            6.584105       0.266611       2.078588                    0.999777      27.648690      78.283903       0.638877       0.419859      -1.062227      -0.029895      -0.000210      -0.001276       0.029923       0.002497      -0.002208      -0.007816       0.021916      -0.020141      -0.014989      -0.000094       0.015082              8.991421       9.033291      -0.414857       0.415050       8.970611       4.375244       8.970360          -0.001912
          165              C      17.382633      14.880580      14.880586      -0.329042      39.980796 0.58995423E+03  0.15038205E+05                                10.350033                            8.147675      -0.237025       1.857488                    0.998469      34.369343     104.428715       0.569440       0.421969      -1.055857       0.038067      -0.034390      -0.034393       0.061763      -0.014976      -0.014970      -0.029698      -0.019334       0.019341      -0.039872       0.003728       0.036144             12.987507       7.902523      -0.218558      -0.218530      15.530012      -8.931402      15.529985           0.003739
          166              C      20.269151      14.993666      14.993673      -0.028651      28.313839 0.38728635E+03  0.88436623E+04                                 8.077184                            6.584611       0.266962       2.078845                    0.999754      27.648761      78.277569       0.638920       0.419816      -1.062286      -0.028059       0.000486       0.000485       0.028067       0.002677       0.002674       0.008364       0.023869      -0.023879      -0.016321      -0.000467       0.016788              8.992723       9.031880      -0.414834      -0.414832       8.973154      -4.377713       8.973136          -0.001897
          167              C      17.382638       9.352261       9.352265      -0.330274      40.015162 0.59051164E+03  0.15055953E+05                                10.357768                            8.152755      -0.236316       1.857759                    0.998551      34.378154     104.467410       0.569134       0.422096      -1.055778       0.038696       0.034840       0.034851       0.062656       0.014584       0.014570      -0.030152      -0.018490       0.018515      -0.039582       0.003264       0.036318             13.000025       7.907205       0.217849       0.217772      15.546443      -8.943798      15.546426           0.003732
          168              C       7.811157       9.239174       9.239178      -0.028786      28.337800 0.38767593E+03  0.88559162E+04                                 8.085715                            6.591360       0.266501       2.078218                    0.999763      27.665835      78.373493       0.638012       0.420255      -1.061873      -0.027803      -0.000078      -0.000079       0.027803      -0.002337      -0.002333       0.008178       0.023046      -0.023047      -0.015860      -0.000205       0.016065              9.002142       9.042559       0.415512       0.415502       8.981936      -4.381550       8.981931          -0.001927
          169              N       6.095693       1.870771      11.845018      -0.158558      38.164618 0.47617994E+03  0.11266108E+05                                 9.476692                            6.997041       0.199869       2.078038                    0.999601      27.666674      75.622440       0.671451       0.385557      -1.102849      -0.148004      -0.036003      -0.019670       0.153584      -0.016076      -0.043377       0.023399      -0.002632      -0.060825      -0.053100      -0.003161       0.056262             12.043431      16.118304       4.828204       2.829445      11.719433       4.337097       8.292557           0.042651
          170              N      17.361462       2.348966      12.277978      -0.179822      37.461207 0.49696965E+03  0.11898266E+05                                 9.352430                            7.166667       0.207597       2.071588                    0.999707      28.233835      77.930802       0.660110       0.387557      -1.100127       0.043834      -0.128477      -0.086372       0.160897      -0.007118      -0.013497       0.012949       0.081365      -0.128868      -0.049487      -0.015291       0.064778             11.384555      12.452503       2.494669       1.020034      12.608104       5.344596       9.093058           0.046664
          171              N      12.324690       6.206836      12.387833      -0.158158      38.113544 0.47551283E+03  0.11246052E+05                                 9.467338                            6.991293       0.202569       2.079176                    0.999607      27.647720      75.549034       0.671868       0.385464      -1.102948      -0.147754       0.036164       0.020481       0.153488       0.016334       0.043013       0.023706      -0.003136      -0.061625      -0.053024      -0.003308       0.056332             12.029863      16.098979      -4.820567      -2.824690      11.706476       4.331142       8.284134           0.042596
          172              N      11.132460       5.728641      11.954873      -0.181620      37.575977 0.49874050E+03  0.11952336E+05                                 9.373941                            7.181539       0.202161       2.069185                    0.999708      28.285897      78.135088       0.659077       0.387786      -1.099869       0.045332       0.128545       0.085697       0.161005       0.007842       0.013328       0.012591       0.080243      -0.128497      -0.049000      -0.015282       0.064282             11.412482      12.482088      -2.502804      -1.023839      12.640762       5.360289       9.114596           0.046687
          173              N       9.210192       4.310212       9.948393      -0.158528      38.125394 0.47564641E+03  0.11250060E+05                                 9.469515                            6.992319       0.201915       2.078997                    0.999576      27.652872      75.567238       0.671809       0.385469      -1.102939      -0.147509       0.020575      -0.036629       0.153375       0.042974      -0.016140      -0.023703       0.028281       0.037125      -0.053076      -0.002976       0.056053             12.033792      16.104032      -2.826822       4.824601       8.286426      -4.333199      11.710917           0.042655
          174              N       8.017962       3.877252      10.426588      -0.180508      37.529685 0.49800249E+03  0.11929923E+05                                 9.365762                            7.175571       0.206625       2.070636                    0.999689      28.264444      78.053748       0.659458       0.387715      -1.099947       0.045311       0.085689      -0.128494       0.160955       0.013898      -0.007845      -0.012625       0.104117      -0.056380      -0.048981      -0.015380       0.064361             11.402733      12.469035      -1.023232       2.500845       9.108235      -5.356383      12.630929           0.046654
          175              N      15.439190       3.767394      14.284458      -0.159301      38.204948 0.47671446E+03  0.11282698E+05                                 9.485607                            7.002503       0.194807       2.076306                    0.999572      27.683653      75.699157       0.670922       0.385727      -1.102652      -0.147318      -0.019778       0.035798       0.152890      -0.042944       0.016070      -0.023307       0.028507       0.034799      -0.052643      -0.003197       0.055840             12.056222      16.135021       2.833869      -4.834819       8.301082      -4.343026      11.732562           0.042600
          176              N      14.246960       4.200355      13.806263      -0.180707      37.501652 0.49760893E+03  0.11917448E+05                                 9.358372                            7.170683       0.207967       2.071254                    0.999676      28.255482      78.004258       0.660004       0.387493      -1.100168       0.045028      -0.085481       0.128279       0.160593      -0.013564       0.007629      -0.011973       0.104686      -0.055524      -0.048841      -0.015494       0.064335             11.392196      12.461283       1.021113      -2.496566       9.098480      -5.348501      12.616825           0.046615
          177              N      12.591294       3.767396       9.948393      -0.158160      38.113648 0.47551427E+03  0.11246095E+05                                 9.467351                            6.991302       0.202557       2.079172                    0.999607      27.647774      75.549201       0.671868       0.385464      -1.102948       0.147755      -0.020481      -0.036164       0.153489       0.043012       0.016332       0.023706       0.029243       0.035520      -0.053023      -0.003306       0.056329             12.029886      16.099037      -2.824706      -4.820598       8.284135       4.331135      11.706487           0.042603
          178              N      13.783524       4.200356      10.426588      -0.181618      37.575882 0.49873931E+03  0.11952301E+05                                 9.373926                            7.181532       0.202159       2.069185                    0.999708      28.285857      78.134971       0.659077       0.387786      -1.099869      -0.045331      -0.085696      -0.128545       0.161005       0.013329       0.007843       0.012591       0.104370      -0.056119      -0.048999      -0.015284       0.064283             11.412460      12.482062      -1.023840      -2.502806       9.114575       5.360273      12.640744           0.046680
          179              N      18.820291       4.310210      14.284458      -0.158556      38.164476 0.47617791E+03  0.11266048E+05                                 9.476669                            6.997027       0.199878       2.078042                    0.999601      27.666607      75.622196       0.671452       0.385557      -1.102849       0.148003       0.019670       0.036003       0.153584      -0.043378      -0.016077       0.023400       0.029098       0.034358      -0.053101      -0.003162       0.056264             12.043397      16.118232       2.829422       4.828173       8.292539       4.337095      11.719420           0.042651
          180              N       7.554522       3.877250      13.806263      -0.179825      37.461365 0.49697175E+03  0.11898329E+05                                 9.352456                            7.166681       0.207598       2.071587                    0.999707      28.233906      77.931049       0.660110       0.387557      -1.100127      -0.043834       0.086372       0.128477       0.160897      -0.013497      -0.007118       0.012949       0.105116      -0.057614      -0.049487      -0.015291       0.064778             11.384591      12.452539       1.020035       2.494673       9.093085       5.344618      12.608149           0.046664
          181              N       9.476794       1.870771      12.387833      -0.159306      38.205205 0.47671857E+03  0.11282816E+05                                 9.485632                            7.002521       0.194796       2.076299                    0.999572      27.683797      75.699542       0.670923       0.385725      -1.102653       0.147319      -0.035796       0.019782       0.152891       0.016070      -0.042945      -0.023307      -0.003145      -0.060163      -0.052644      -0.003196       0.055840             12.056256      16.135095      -4.834844       2.833878      11.732582      -4.343022       8.301090           0.042599
          182              N      10.669024       2.348966      11.954873      -0.180711      37.501821 0.49761166E+03  0.11917528E+05                                 9.358390                            7.170696       0.207957       2.071249                    0.999676      28.255585      78.004552       0.660005       0.387493      -1.100169      -0.045027      -0.128278       0.085485       0.160594       0.007630      -0.013564      -0.011973       0.080105      -0.129272      -0.048843      -0.015493       0.064336             11.392221      12.461321      -2.496583       1.021119      12.616856      -5.348505       9.098486           0.046621
          183              N      15.705792       6.206836      11.845018      -0.158521      38.125172 0.47564301E+03  0.11249964E+05                                 9.469499                            6.992307       0.201927       2.079004                    0.999576      27.652737      75.566913       0.671808       0.385471      -1.102937       0.147507       0.036630      -0.020572       0.153373      -0.016141       0.042974      -0.023702      -0.004422      -0.060982      -0.053075      -0.002977       0.056052             12.033768      16.103973       4.824580      -2.826810      11.710911      -4.333204       8.286420           0.042649
          184              N      16.898022       5.728641      12.277978      -0.180504      37.529459 0.49799890E+03  0.11929816E+05                                 9.365733                            7.175550       0.206638       2.070642                    0.999689      28.264313      78.053328       0.659458       0.387716      -1.099947      -0.045312       0.128495      -0.085686       0.160954      -0.007844       0.013896      -0.012625       0.080248      -0.127984      -0.048981      -0.015379       0.064360             11.402694      12.468989       2.500827      -1.023222      12.630889      -5.356366       9.108205           0.046655
          185              N      18.820291      14.284456       4.310216      -0.158569      38.165138 0.47618764E+03  0.11266334E+05                                 9.476758                            6.997085       0.199879       2.078036                    0.999601      27.666953      75.623306       0.671451       0.385556      -1.102850       0.148006       0.036007       0.019666       0.153587      -0.016073      -0.043377       0.023400      -0.002630      -0.060828      -0.053102      -0.003159       0.056260             12.043519      16.118410       4.828258       2.829476      11.719528       4.337140       8.292619           0.042657
          186              N       7.554522      13.806261       3.877256      -0.179831      37.461646 0.49697653E+03  0.11898471E+05                                 9.352488                            7.166707       0.207604       2.071585                    0.999707      28.234080      77.931588       0.660110       0.387556      -1.100128      -0.043835       0.128483       0.086369       0.160901      -0.007119      -0.013498       0.012950       0.081363      -0.128867      -0.049487      -0.015290       0.064778             11.384632      12.452565       2.494695       1.020048      12.608208       5.344648       9.093123           0.046667
          187              N      12.591294       9.948391       3.767401      -0.158161      38.113496 0.47551462E+03  0.11246093E+05                                 9.467282                            6.991278       0.202573       2.079173                    0.999607      27.647817      75.549029       0.671874       0.385461      -1.102951       0.147757      -0.036167      -0.020485       0.153492       0.016336       0.043014       0.023703      -0.003128      -0.061622      -0.053022      -0.003311       0.056332             12.029754      16.098916      -4.820515      -2.824647      11.706308       4.331032       8.284038           0.042603
          188              N      13.783524      10.426586       4.200361      -0.181645      37.577127 0.49875950E+03  0.11952899E+05                                 9.374097                            7.181655       0.202160       2.069174                    0.999708      28.286511      78.136997       0.659075       0.387783      -1.099871      -0.045332      -0.128550      -0.085703       0.161013       0.007842       0.013328       0.012591       0.080235      -0.128501      -0.049000      -0.015278       0.064279             11.412671      12.482314      -2.502876      -1.023875      12.640968       5.360373       9.114730           0.046707
          189              N      15.705792      11.845015       6.206841      -0.158553      38.126649 0.47566584E+03  0.11250626E+05                                 9.469673                            6.992431       0.201914       2.078983                    0.999576      27.653542      75.569243       0.671809       0.385466      -1.102942       0.147516      -0.020575       0.036634       0.153383       0.042972      -0.016136      -0.023702       0.028278       0.037126      -0.053075      -0.002973       0.056048             12.033996      16.104363      -2.826890       4.824722       8.286541      -4.333254      11.711083           0.042672
          190              N      16.898022      12.277975       5.728646      -0.180511      37.529982 0.49800862E+03  0.11930104E+05                                 9.365791                            7.175604       0.206620       2.070629                    0.999689      28.264667      78.054430       0.659458       0.387714      -1.099948      -0.045309      -0.085691       0.128499       0.160959       0.013900      -0.007852      -0.012623       0.104113      -0.056384      -0.048978      -0.015384       0.064362             11.402748      12.469042      -1.023228       2.500840       9.108252      -5.356383      12.630950           0.046657
          191              N       9.476794      12.387833       1.870776      -0.159306      38.204962 0.47671564E+03  0.11282728E+05                                 9.485590                            7.002500       0.194815       2.076307                    0.999572      27.683707      75.699198       0.670924       0.385725      -1.102653       0.147319       0.019778      -0.035800       0.152891      -0.042946       0.016070      -0.023307       0.028510       0.034795      -0.052644      -0.003197       0.055841             12.056185      16.134993       2.833855      -4.834806       8.301050      -4.342989      11.732511           0.042603
          192              N      10.669024      11.954872       2.348971      -0.180721      37.502209 0.49761783E+03  0.11917712E+05                                 9.358444                            7.170733       0.207972       2.071250                    0.999677      28.255790      78.005208       0.660004       0.387492      -1.100170      -0.045031       0.085480      -0.128283       0.160596      -0.013564       0.007626      -0.011975       0.104684      -0.055512      -0.048843      -0.015488       0.064331             11.392287      12.461393       1.021141      -2.496615       9.098540      -5.348541      12.616929           0.046626
          193              N      12.324690      12.387831       6.206841      -0.158186      38.114828 0.47553277E+03  0.11246633E+05                                 9.467495                            6.991407       0.202558       2.079159                    0.999607      27.648411      75.551080       0.671868       0.385461      -1.102951      -0.147762       0.020482       0.036168       0.153497       0.043010       0.016329       0.023705       0.029240       0.035521      -0.053021      -0.003304       0.056325             12.030070      16.099374      -2.824769      -4.820715       8.284222       4.331160      11.706613           0.042621
          194              N      11.132460      11.954871       5.728646      -0.181622      37.576048 0.49874372E+03  0.11952429E+05                                 9.373929                            7.181552       0.202158       2.069181                    0.999708      28.286023      78.135414       0.659078       0.387784      -1.099870       0.045329       0.085699       0.128549       0.161009       0.013331       0.007850       0.012589       0.104366      -0.056121      -0.048996      -0.015287       0.064284             11.412436      12.482052      -1.023834      -2.502796       9.114550       5.360235      12.640707           0.046687
          195              N       6.095693      11.845017       1.870776      -0.158560      38.164572 0.47618009E+03  0.11266108E+05                                 9.476667                            6.997032       0.199881       2.078041                    0.999601      27.666698      75.622382       0.671453       0.385556      -1.102850      -0.148004      -0.019668      -0.036006       0.153586      -0.043379      -0.016076       0.023400       0.029101       0.034353      -0.053102      -0.003162       0.056264             12.043383      16.118202       2.829415       4.828165       8.292537       4.337089      11.719412           0.042654
          196              N      17.361462      12.277977       2.348971      -0.179839      37.462119 0.49698343E+03  0.11898677E+05                                 9.352559                            7.166750       0.207610       2.071583                    0.999707      28.234308      77.932346       0.660109       0.387555      -1.100129       0.043837      -0.086370      -0.128483       0.160902      -0.013498      -0.007115       0.012951       0.105111      -0.057607      -0.049487      -0.015287       0.064774             11.384730      12.452675       1.020065       2.494728       9.093194       5.344702      12.608323           0.046670
          197              N      15.439190      14.284456       3.767401      -0.159308      38.205303 0.47672183E+03  0.11282905E+05                                 9.485614                            7.002525       0.194812       2.076300                    0.999572      27.683929      75.699772       0.670926       0.385723      -1.102655      -0.147322       0.035801      -0.019784       0.152895       0.016072      -0.042947      -0.023303      -0.003137      -0.060161      -0.052642      -0.003199       0.055842             12.056207      16.135068      -4.834812       2.833852      11.732503      -4.342966       8.301050           0.042601
          198              N      14.246960      13.806261       4.200361      -0.180736      37.503046 0.49763138E+03  0.11918113E+05                                 9.358561                            7.170817       0.207963       2.071240                    0.999677      28.256227      78.006577       0.660002       0.387490      -1.100171       0.045028       0.128285      -0.085490       0.160602       0.007629      -0.013564      -0.011973       0.080095      -0.129276      -0.048843      -0.015489       0.064332             11.392436      12.461561      -2.496647       1.021150      12.617099      -5.348616       9.098648           0.046641
          199              N       9.210192       9.948391       4.310216      -0.158533      38.125538 0.47564914E+03  0.11250139E+05                                 9.469526                            6.992333       0.201925       2.078998                    0.999576      27.652976      75.567532       0.671810       0.385468      -1.102939      -0.147509      -0.036632       0.020570       0.153375      -0.016137       0.042974      -0.023705      -0.004420      -0.060984      -0.053077      -0.002974       0.056051             12.033794      16.104044       4.824614      -2.826824      11.710914      -4.333191       8.286424           0.042659
          200              N       8.017962      10.426586       3.877256      -0.180512      37.529789 0.49800455E+03  0.11929983E+05                                 9.365773                            7.175582       0.206634       2.070637                    0.999689      28.264514      78.053951       0.659458       0.387715      -1.099948       0.045312      -0.128499       0.085684       0.160957      -0.007844       0.013898      -0.012626       0.080247      -0.127984      -0.048982      -0.015379       0.064360             11.402740      12.469031       2.500859      -1.023240      12.630950      -5.356388       9.108238           0.046658

******************************************************
Auxiliary information for the entire system
The total spin magnetic moment of the unit cell is   23.999635
The total net atomic charge of the unit cell is   -0.000005
Accuracy of reproducing the electrostatic potential in the unit cell:
  The inner radius (bohr) =    5.0000
  The outer radius (bohr) =   12.0000
  Valid grid points have density less than (e/(bohr^3)) =    0.0001
  The number of valid grid points were=       190804
  The rms potential error without charges in kcal/mol is=      5.19914
  The rms potential error with partial charges in kcal/mol is=      0.39516
  The RRMSE value at monopole order=      0.07600
  The rms potential error with partial charges and cloud penetration in kcal/mol is=      0.38755
  The RRMSE value at monopole order with cloud penetration is=      0.07454
  The rms potential error with partial charges and atomic dipoles in kcal/mol is=      0.53943
  The RRMSE value at dipole order=      0.10375
  The rms potential error with partial charges, atomic dipoles and cloud penetration in kcal/mol is=      0.53833
  The RRMSE value at dipole order with cloud penetration=      0.10354

******************************************************
The electron densities and ab initio electrostatic potential were computed in VASP using the PBE functional and
projector augmented wave method. See the main text of the journal article for a description of computational details.
The atomic charges, dipoles, and quadrupoles were computed with the DDEC6 method as described in
(a) T. A. Manz and N. Gabaldon Limas, RSC Adv. 6 (2016) 47771-47801 DOI: 10.1039/c6ra04656h
(b) N. Gabaldon Limas and T. A. Manz, RSC Adv. 8 (2018) 2678-2707 DOI: 10.1039/c7ra11829e.
For each atom in the material, the electron cloud parameters were fit to the spherically averaged atom-in-material
electron density using radial positions for which this density was between 10^-4 and 10^-2 electrons per cubic bohr.
The polarizabilities, dispersion coefficients, and quantum Drude oscillator (QDO) parameters were fit using the MCLF method.
The magnetic structure of the system was optimized in VASP from the default ferromagnetic initial guess using spin polarization.
The atomic spin moments (ASMs) were computed on this optimized magnetic structure using the DDEC6 partition as inputs
to the method of T. A. Manz and D. S. Sholl, J. Chem. Theory Comput. 7 (2011) 4146-4164 DOI: 10.1021/ct200539n.
The RMSE and RRMSE were computed using a uniform grid with Ewald summation.
