# Supplementary material for: A collection of forcefield precursors for metal–organic frameworks
Source: RSC Adv. 2019 Nov 13;9(63):36492–507. doi: 10.1039/c9ra07327b (PMC9075174; doi:10.1039/c9ra07327b)
Supplement: RA-009-C9RA07327B-s4772 [file RA-009-C9RA07327B-s4772.xyz]

  100
jmolscript: load "" {1 1 1} spacegroup "x,y,z" unitcell [{     11.813700     0.000000     0.000000 }, {      0.000000    15.530300     0.000000 }, {      0.000000     0.000000    16.391200 }]
Zn     8.196345    10.529543    13.501431     0.842777
Zn     8.176262    10.523331     0.029504     0.851731
Si    11.042265     6.645415     7.166233     1.077577
H      0.191382     0.368068     0.506488     0.104151
H      0.243362     5.280302    12.996582     0.093328
H     11.423848    13.502043    12.988387     0.121409
H     10.648869     7.075605    12.953965     0.120843
H     11.306892     7.460756     0.496653     0.114582
H     10.653595    14.059581     0.472067     0.109342
H      6.166751    14.322043     0.373719     0.115891
H      6.188016     6.774317    13.173607     0.114470
H      4.789274     0.678674     0.429449     0.113519
H      4.810539     4.887385    13.075260     0.120944
H      4.479755    13.140187    13.301459     0.120460
H      4.445495     7.880074     0.237672     0.115090
H      4.556544     2.770606    14.970083     0.107157
H      3.076287     6.005567     0.173747     0.113962
H      3.112910    15.034883    13.373580     0.105094
H      0.017721     2.755075    14.714380     0.129205
H      0.932101    15.353255    13.088373     0.090202
H      0.886028     5.640605     0.463871     0.103880
H      9.276117     9.049506    11.252559     0.114715
H      9.523024    12.287573     4.438737     0.129124
H      9.415519    12.020452     2.170195     0.098567
H      7.050416     9.721968     7.066246     0.128404
H      8.744501    11.765755     6.667940     0.110918
H      6.763343     9.220339     2.557027     0.100390
H      6.915740    12.200604     8.993851     0.133307
H      6.829500     9.443975     4.833765     0.126006
H      6.953544    12.175755    11.247641     0.107562
H     11.364779     6.128256     4.899330     0.214662
H      9.924689     6.712196     5.104220     0.207695
H     11.161584     7.673521     5.059963     0.209301
H     10.908771     4.277045     7.226880     0.207438
H     10.572080     4.853219     8.646358     0.209035
H      9.491127     4.884279     7.512087     0.205288
H      1.539325     6.142234     7.136728     0.209059
H      1.344399     7.675074     7.395709     0.204633
H      1.135297     6.650074     8.564402     0.210758
C      0.089784    15.434012    16.097798    -0.146579
C      0.095691     5.718256    13.803030    -0.144989
C     11.525446    13.967952    13.786638    -0.104914
C     11.052898     6.806930    13.745660    -0.109262
C     11.454564     7.018143    16.084685    -0.104374
C     10.888687    13.568823    14.943857    -0.013105
C     10.835526     7.468521    14.945496    -0.016643
C     11.084795    14.314278    16.079767    -0.112308
C      9.941229     8.664354    14.968444     0.594175
C      9.949498    12.400945    14.958609     0.592829
C      6.365222    12.376096    14.975000     0.597847
C      6.388849     8.695415    15.063513     0.589653
C      5.546532    14.466474    16.087963    -0.114403
C      5.565434     6.620567    13.845647    -0.105384
C      5.457929     7.530642    14.917631    -0.011759
C      5.433121    13.550187    15.030730    -0.006108
C      4.724299     0.071439    16.119106    -0.155364
C      4.743201     5.485302    13.783360    -0.164092
C      4.543549    13.744316    14.004641    -0.111043
C      4.521103     7.282158    15.920773    -0.110313
C      3.811100     5.269431    14.824201     0.088826
C      3.807556     0.282651    15.089739     0.083038
C      3.627987     2.769052    14.917631    -0.193531
C      3.695325     6.157764    15.887990    -0.163266
C      3.727222    14.890452    14.055454    -0.156717
C      3.026670     4.002158    14.960248     0.029171
C      3.044390     1.543712    14.809449     0.032868
C      1.650374     1.557689    14.730771     0.032313
C      1.637379     3.960227    14.879931     0.035592
C      0.946277     2.758181    14.766832    -0.212959
C      0.764346     0.364962    14.970083     0.091671
C      0.764346     5.191779    14.902879     0.088093
C      0.510352    15.098558    13.876790    -0.153211
C      0.487906     5.910832    16.060098    -0.155760
C      8.772854     9.689975     9.424776     0.031710
C      8.787030     9.701778    10.805079     0.056332
C      8.948878    11.650831     4.076491    -0.198176
C      8.876814    11.481551     2.702909     0.095700
C      8.067576    10.608748     8.702088     0.129377
C      8.188075    10.891399     4.887856     0.177277
C      7.684812    10.368028     7.279332    -0.115723
C      8.234149    11.051361     6.367981    -0.149164
C      7.335126     9.853975     2.924190     0.109263
C      7.402464    11.539013     9.433136    -0.193897
C      7.371749     9.984430     4.304329    -0.199811
C      7.431999    11.525036    10.787049     0.102083
C     10.101895     7.900264     8.096925    -0.437397
C      9.499396     8.711722     8.698974     0.026870
C     10.850883     6.810037     5.338614    -0.867570
C     10.429134     4.958825     7.703864    -0.865030
C      1.030155     6.796059     7.620269    -0.865919
N      8.079389    10.593218     2.089878    -0.181649
N      8.133732    10.596324    11.504983    -0.164900
O      9.495852     9.016892    16.078128    -0.546501
O      9.436784    12.056172    16.061737    -0.563423
O      9.448597    12.130717    13.827616    -0.556259
O      9.380078     8.956324    13.860399    -0.570651
O      6.703093    11.871361    13.873512    -0.570492
O      6.633393     9.265377    13.952189    -0.569203
O      6.593226     9.313521    16.142054    -0.548901
O      6.577868    11.745566    16.042067    -0.566412

The following XYZ coordinates are in angstroms. Other properties are in atomic units.
The sperically averaged electron density of each atom fit to a function of the form exp(a - br)
eigen_1, eigen_2 and eigen_3 are the three eigenvalues of traceless quadrupole moment tensor
  atom number  atomic symbol              X              Y              Z     net charge C6 coefficient C8 coefficient C10 coefficient fluctuating dipole atomic polarizability isotropic forcefield polarizability              a              b squared Pearson coefficient          <r^3>          <r^4>         wp_QDO          m_QDO          q_QDO       dipole_x       dipole_y       dipole_z         dipole            Qxy            Qxz            Qyz     Q(x^2-y^2)  Q(3z^2 - R^2)        eigen_1        eigen_2        eigen_3 static polarizability      alpha(xx)      alpha(xy)      alpha(xz)      alpha(yy)      alpha(yz)      alpha(zz) atomic spin moment
            1             Zn       8.196345      10.529543      13.501431       0.842777     110.724917 0.20228778E+04  0.65659798E+05                                18.888335                           14.734887       0.270573       1.940408                    0.996150      47.352173     130.699517       0.468836       0.402490      -1.141753      -0.021722      -0.002119      -0.009840       0.023941      -0.014889      -0.002698       0.013943      -0.011856      -0.287587      -0.097162       0.032140       0.065023             25.653588      23.010522      -0.510185      -1.388775      26.346969       0.353962      27.603274          -0.000000
            2             Zn       8.176262      10.523331       0.029504       0.851731     109.815562 0.20365931E+04  0.66247360E+05                                18.835273                           14.823146       0.264687       1.937821                    0.996545      47.366401     131.077280       0.465408       0.404583      -1.139746      -0.013314       0.003622       0.014721       0.020177       0.011267       0.019734       0.008826       0.008273      -0.278858      -0.095998       0.034587       0.061411             25.276357      24.412691       0.237987       0.469792      25.585404       0.544465      25.830976          -0.000001
            3             Si      11.042265       6.645415       7.166233       1.077577      86.220390 0.17692633E+04  0.57800154E+05                                16.122772                           13.592138       0.118956       1.847039                    0.998326      46.254417     145.937494       0.478801       0.391574      -1.104603       0.001444       0.000210      -0.006492       0.006653      -0.000676       0.001470      -0.000413      -0.004345       0.003648      -0.003318       0.001057       0.002260             18.204044      16.707195      -3.369416      -2.442286      17.697048       3.098298      20.207888          -0.000005
            4              H       0.191382       0.368068       0.506488       0.104151       1.223670 0.92146375E+01  0.91742702E+02                                 1.752712                            1.672768      -0.847145       2.465668                    0.999228       3.300893       8.681165       0.540242       1.138740      -0.745622       0.004876       0.016673       0.030475       0.035079       0.014101      -0.005447       0.004080      -0.006188       0.027792      -0.020616       0.009754       0.010862              1.768146       1.499760       0.180385       0.060937       1.816650       0.357325       1.988028           0.000007
            5              H       0.243362       5.280302      12.996582       0.093328       1.225794 0.93525295E+01  0.93839841E+02                                 1.775385                            1.699231      -0.944509       2.413297                    0.998487       3.428264       9.171213       0.527280       1.157729      -0.739555       0.005401      -0.013931      -0.031165       0.034561      -0.011952       0.004263       0.002791      -0.004306       0.032137      -0.018381       0.006719       0.011663              1.794481       1.538695      -0.219517      -0.078876       1.796476       0.294889       2.048274           0.000001
            6              H      11.423848      13.502043      12.988387       0.121409       1.161262 0.83939461E+01  0.81698385E+02                                 1.692428                            1.594477      -0.999856       2.407474                    0.998322       3.218486       8.386804       0.554061       1.135799      -0.745619      -0.004311      -0.018378      -0.033432       0.038392       0.006034      -0.006017       0.005690      -0.007719       0.045950      -0.016834      -0.000710       0.017544              1.739237       1.504603       0.232023       0.113274       1.764501       0.414609       1.948608           0.000001
            7              H      10.648869       7.075605      12.953965       0.120843       1.106786 0.77771788E+01  0.75016894E+02                                 1.700143                            1.579214      -0.950512       2.430433                    0.998707       3.298424       8.842791       0.528053       1.202518      -0.727686      -0.017937       0.009359      -0.033253       0.038924      -0.006385       0.006135       0.002234       0.001402       0.045356      -0.015105      -0.001623       0.016728              1.775546       1.672350      -0.323377       0.388097       1.625334      -0.292882       2.028955          -0.000000
            8              H      11.306892       7.460756       0.496653       0.114582       1.154810 0.83960508E+01  0.82019667E+02                                 1.706217                            1.608901      -1.002506       2.401043                    0.998241       3.297353       8.710265       0.542311       1.156152      -0.739640      -0.005975       0.017239       0.034116       0.038688      -0.006735       0.004786       0.004693      -0.004622       0.045053      -0.016044      -0.000447       0.016491              1.755289       1.523802      -0.248384      -0.143575       1.709321       0.373252       2.032743          -0.000001
            9              H      10.653595      14.059581       0.472067       0.109342       1.147283 0.81921833E+01  0.79694573E+02                                 1.708417                            1.594556      -1.006404       2.394214                    0.998299       3.341152       8.864373       0.540961       1.163889      -0.736955      -0.018199      -0.008565       0.031608       0.037465       0.007413      -0.007047       0.003822       0.000621       0.048525      -0.017270      -0.000950       0.018219              1.780819       1.712881       0.343334      -0.397954       1.670286      -0.280000       1.959292           0.000002
           10              H       6.166751      14.322043       0.373719       0.115891       1.211997 0.88721837E+01  0.88090828E+02                                 1.785748                            1.673407      -1.007876       2.401069                    0.998025       3.334142       8.950934       0.521197       1.183597      -0.733508       0.026217      -0.004830       0.029974       0.040113      -0.006350       0.012365       0.010123       0.006859       0.021547      -0.019644       0.002292       0.017352              1.849798       2.006826      -0.296547       0.489888       1.662187      -0.137493       1.880382           0.000003
           11              H       6.188016       6.774317      13.173607       0.114470       1.183031 0.86098880E+01  0.84784015E+02                                 1.749364                            1.641858      -0.998886       2.404824                    0.998153       3.316238       8.844537       0.529767       1.174099      -0.735538       0.025999       0.005788      -0.030348       0.040379       0.005417      -0.012166       0.009075       0.007231       0.023593      -0.018267       0.000832       0.017435              1.814986       1.991740       0.295150      -0.478123       1.613530      -0.134644       1.839688           0.000001
           12              H       4.789274       0.678674       0.429449       0.113519       1.189008 0.88020961E+01  0.86692196E+02                                 1.724462                            1.638969      -0.855942       2.469272                    0.999162       3.239942       8.492353       0.543408       1.144423      -0.744225       0.003334       0.022795       0.029767       0.037641      -0.010548       0.011383       0.008843      -0.003194       0.015858      -0.021155       0.007952       0.013203              1.748891       1.461584      -0.086921       0.071095       1.959461       0.397758       1.825627           0.000008
           13              H       4.810539       4.887385      13.075260       0.120944       1.152427 0.84986858E+01  0.82980761E+02                                 1.688543                            1.610369      -0.870634       2.468175                    0.999157       3.197551       8.347489       0.548214       1.144275      -0.744180       0.004454      -0.022132      -0.030525       0.037966       0.010016      -0.011599       0.009481      -0.003662       0.018017      -0.021380       0.007177       0.014203              1.706604       1.447751       0.088444      -0.067052       1.879561       0.365300       1.792499           0.000005
           14              H       4.479755      13.140187      13.301459       0.120460       1.130311 0.81560548E+01  0.78861766E+02                                 1.666473                            1.574618      -0.920921       2.443525                    0.998845       3.198303       8.323101       0.555671       1.139991      -0.744486      -0.005549      -0.026407      -0.028574       0.039302      -0.002904       0.012553       0.007408      -0.012158       0.020458      -0.018156       0.002333       0.015823              1.717734       1.493324      -0.152609      -0.003180       1.888441       0.450793       1.771438          -0.000001
           15              H       4.445495       7.880074       0.237672       0.115090       1.156000 0.84633279E+01  0.82672318E+02                                 1.697012                            1.607826      -0.999279       2.404387                    0.998206       3.261621       8.558123       0.547418       1.145428      -0.742887      -0.007821       0.025639       0.027657       0.038516       0.002699      -0.013258       0.006973      -0.010450       0.019997      -0.018002       0.001984       0.016019              1.743153       1.523194       0.154887      -0.014526       1.895530       0.442580       1.810735          -0.000002
           16              H       4.556544       2.770606      14.970083       0.107157       1.338399 0.10439908E+02  0.10856824E+03                                 1.949906                            1.846730      -1.112442       2.344966                    0.996580       3.601922      10.079522       0.480794       1.225014      -0.723154       0.034254      -0.000272       0.001708       0.034297      -0.000287       0.000901       0.002791       0.010358      -0.033656      -0.011892       0.001064       0.010828              2.017744       2.547232       0.004769       0.049825       2.075473      -0.059290       1.430527           0.000002
           17              H       3.076287       6.005567       0.173747       0.113962       1.178194 0.86157459E+01  0.85153082E+02                                 1.762303                            1.654382      -1.058308       2.374244                    0.997368       3.410722       9.217794       0.520222       1.191269      -0.730317      -0.023714      -0.001362       0.027955       0.036684       0.008156      -0.011916       0.008317      -0.009489       0.022002      -0.020616       0.005644       0.014973              1.832713       2.177863       0.247514      -0.409218       1.569618      -0.050746       1.750656           0.000000
           18              H       3.112910      15.034883      13.373580       0.105094       1.224780 0.90908213E+01  0.91062790E+02                                 1.806476                            1.696913      -1.083774       2.354831                    0.997070       3.500712       9.524920       0.514779       1.187811      -0.730843      -0.023756       0.000568      -0.027895       0.036644      -0.006581       0.012170       0.008959      -0.007456       0.024931      -0.019787       0.003279       0.016508              1.878796       2.228016      -0.269863       0.400841       1.652198      -0.044376       1.756173           0.000002
           19              H       0.017721       2.755075      14.714380       0.129205       1.270646 0.97834242E+01  0.10018550E+03                                 1.899327                            1.803348      -1.093331       2.371448                    0.997417       3.428886       9.547422       0.479836       1.246521      -0.719419      -0.038724      -0.000382      -0.003398       0.038875       0.000293       0.003085       0.001979       0.017758      -0.039641      -0.013865      -0.001962       0.015828              1.958099       2.467694      -0.006760       0.065609       1.995561      -0.027212       1.411042           0.000003
           20              H       0.932101      15.353255      13.088373       0.090202       1.266870 0.96652874E+01  0.97640398E+02                                 1.806619                            1.719293      -0.980417       2.395041                    0.998009       3.456817       9.236318       0.528659       1.146875      -0.742349       0.015707       0.005940      -0.030892       0.035161       0.007560      -0.006817       0.005272      -0.003647       0.035165      -0.016289       0.001915       0.014373              1.850203       1.890175       0.260128      -0.296440       1.711921      -0.167554       1.948514           0.000005
           21              H       0.886028       5.640605       0.463871       0.103880       1.185478 0.88157340E+01  0.87096700E+02                                 1.734314                            1.648004      -0.916451       2.435171                    0.998524       3.329707       8.819215       0.536628       1.155285      -0.740453       0.015329      -0.007992       0.030554       0.035106      -0.010430       0.006006       0.003218      -0.004916       0.027945      -0.017081       0.005800       0.011280              1.771986       1.775512      -0.210809       0.275522       1.580630      -0.179524       1.959815           0.000001
           22              H       9.276117       9.049506      11.252559       0.114715       1.138728 0.80012608E+01  0.78222879E+02                                 1.776500                            1.633562      -1.033082       2.398598                    0.998004       3.410787       9.398390       0.500941       1.250674      -0.716022       0.023157      -0.033122       0.020910       0.045503      -0.008872      -0.000791      -0.002388      -0.006664      -0.012258      -0.008397      -0.003270       0.011667              1.868464       1.653249      -0.390910       0.296455       1.856488      -0.395290       2.095654          -0.000001
           23              H       9.523024      12.287573       4.438737       0.129124       1.071855 0.75887932E+01  0.71651947E+02                                 1.574494                            1.494145      -0.830648       2.493437                    0.999588       3.036860       7.663811       0.588040       1.103174      -0.754962       0.021857       0.023653       0.013702       0.034999       0.015629      -0.000633       0.000998      -0.001954       0.021364      -0.019269       0.007153       0.012116              1.591444       1.542871       0.344516       0.145797       1.622455       0.159632       1.609007           0.000007
           24              H       9.415519      12.020452       2.170195       0.098567       1.185816 0.80829554E+01  0.78674204E+02                                 1.775550                            1.602097      -0.961298       2.417139                    0.998599       3.390604       9.113123       0.528452       1.190799      -0.729910       0.027647       0.028967      -0.024133       0.046754       0.015613       0.001423       0.000938      -0.001973      -0.010246      -0.013952      -0.003532       0.017484              1.915505       1.725539       0.390003      -0.456077       1.762293      -0.487106       2.258683           0.000000
           25              H       7.050416       9.721968       7.066246       0.128404       1.068548 0.80082515E+01  0.77251002E+02                                 1.625026                            1.577278      -0.757770       2.528193                    0.999790       3.144393       8.232784       0.545041       1.164958      -0.738820      -0.026882      -0.019799      -0.012530       0.035660       0.014938       0.001251       0.000703       0.008176       0.007909      -0.016808       0.002466       0.014342              1.635551       1.635093       0.306423       0.105390       1.573637       0.068144       1.697924          -0.000001
           26              H       8.744501      11.765755       6.667940       0.110918       1.192853 0.92588290E+01  0.92671961E+02                                 1.755887                            1.699035      -0.873642       2.461748                    0.999208       3.324923       8.885678       0.523400       1.169176      -0.737692       0.013287       0.026299       0.014210       0.032712       0.008268       0.001358       0.002422      -0.012433       0.013936      -0.012668       0.003088       0.009580              1.785949       1.560411       0.302051       0.072306       1.807376       0.124786       1.990059           0.000006
           27              H       6.763343       9.220339       2.557027       0.100390       1.230829 0.86984253E+01  0.85693724E+02                                 1.785458                            1.640126      -0.981577       2.414050                    0.998267       3.304112       8.753437       0.536108       1.159698      -0.739373      -0.030941      -0.031883      -0.018001       0.047937       0.016311      -0.003165      -0.003326      -0.001470      -0.006686      -0.015213      -0.003247       0.018461              1.868771       1.813913       0.464374       0.358321       1.847842       0.372952       1.944559          -0.000001
           28              H       6.915740      12.200604       8.993851       0.133307       1.099608 0.77784164E+01  0.74033796E+02                                 1.619371                            1.525880      -0.853089       2.487389                    0.999511       3.042686       7.756128       0.573306       1.122486      -0.750304      -0.017068       0.026188      -0.015042       0.034690      -0.013373       0.000020      -0.000330      -0.011766       0.009529      -0.016200       0.003169       0.013030              1.651971       1.519208      -0.350579       0.179890       1.721099      -0.239788       1.715607           0.000006
           29              H       6.829500       9.443975       4.833765       0.126006       1.094099 0.77861241E+01  0.74354344E+02                                 1.626332                            1.535739      -0.838263       2.487283                    0.999433       3.123926       8.057204       0.564646       1.135912      -0.745774      -0.019937      -0.019541       0.020693       0.034749       0.015792      -0.001940       0.000324      -0.000955       0.016606      -0.018675       0.005479       0.013197              1.668632       1.556378       0.265209      -0.240009       1.507528      -0.244353       1.941990          -0.000000
           30              H       6.953544      12.175755      11.247641       0.107562       1.232935 0.84611848E+01  0.82934886E+02                                 1.800967                            1.625306      -0.968001       2.420960                    0.998682       3.297171       8.765517       0.533740       1.170767      -0.736262      -0.025930       0.035023       0.019760       0.047848      -0.015764       0.003565      -0.001707      -0.012140      -0.011442      -0.015334      -0.003975       0.019309              1.940126       1.720312      -0.450503      -0.398969       1.959018       0.523964       2.141048           0.000002
           31              H      11.364779       6.128256       4.899330       0.214662       0.881304 0.61570882E+01  0.55357738E+02                                 1.402939                            1.358519      -0.974837       2.451897                    0.999815       2.776289       6.911705       0.606060       1.124054      -0.748932       0.003047      -0.004202      -0.005428       0.007510       0.002640      -0.000671      -0.000045       0.001309      -0.022082      -0.007400       0.000978       0.006422              1.417139       1.359198      -0.255438      -0.171009       1.485903       0.217607       1.406318           0.000002
           32              H       9.924689       6.712196       5.104220       0.207695       0.985802 0.73146724E+01  0.69061806E+02                                 1.548967                            1.512614      -1.051010       2.407471                    0.999670       2.964408       7.708320       0.553058       1.172986      -0.736683      -0.006379      -0.001884      -0.002476       0.007098       0.001263      -0.002505       0.001179      -0.005024      -0.025845      -0.009314       0.002172       0.007142              1.542028       1.906856       0.036022       0.167407       1.302347       0.009460       1.416881           0.000002
           33              H      11.161584       7.673521       5.059963       0.209301       0.967278 0.71454795E+01  0.67060364E+02                                 1.528766                            1.494559      -1.038094       2.414494                    0.999707       2.937108       7.610557       0.556731       1.172266      -0.736911       0.002510       0.005751      -0.002853       0.006893      -0.000870      -0.001037       0.002065       0.004421      -0.025337      -0.008887       0.002153       0.006734              1.519101       1.350328       0.161652      -0.065003       1.780762      -0.184978       1.426212          -0.000002
           34              H      10.908771       4.277045       7.226880       0.207438       0.935295 0.66612435E+01  0.61084186E+02                                 1.459430                            1.413317      -1.015397       2.425038                    0.999727       2.855684       7.181238       0.593988       1.124488      -0.748816       0.002854      -0.005079      -0.002498       0.006339      -0.002277       0.003590       0.001716       0.012018       0.013559      -0.009110       0.001361       0.007750              1.467375       1.377383      -0.233205      -0.176318       1.592745       0.240842       1.431997           0.000009
           35              H      10.572080       4.853219       8.646358       0.209035       0.944482 0.67555993E+01  0.62408131E+02                                 1.490923                            1.441072      -1.048987       2.411802                    0.999623       2.898509       7.408709       0.575162       1.152759      -0.741314       0.001164      -0.000827       0.008471       0.008590      -0.004361       0.000635       0.004353       0.012310       0.003883      -0.009881       0.002871       0.007011              1.505484       1.258168      -0.008833       0.120942       1.281332      -0.073768       1.976953           0.000004
           36              H       9.491127       4.884279       7.512087       0.205288       0.992924 0.73305430E+01  0.69022400E+02                                 1.534062                            1.496149      -1.067575       2.395764                    0.999625       2.956068       7.594316       0.568077       1.145103      -0.743562      -0.006875      -0.000649      -0.000737       0.006945      -0.004580       0.000298       0.003782       0.008459       0.019239      -0.010219       0.002703       0.007515              1.523310       1.902177       0.041130       0.149931       1.320218       0.002456       1.347534           0.000012
           37              H       1.539325       6.142234       7.136728       0.209059       0.931416 0.66437975E+01  0.60888868E+02                                 1.455618                            1.411637      -1.020917       2.423120                    0.999733       2.852604       7.173180       0.594188       1.124763      -0.748713       0.004065      -0.003933      -0.002114       0.006039       0.000629      -0.001899      -0.003097      -0.012769       0.013534      -0.008912       0.001285       0.007627              1.461940       1.447580      -0.238994      -0.182808       1.500329       0.235930       1.437910           0.000005
           38              H       1.344399       7.675074       7.395709       0.204633       0.983360 0.72477379E+01  0.67997042E+02                                 1.517897                            1.482441      -1.071595       2.393506                    0.999604       2.950948       7.548576       0.574162       1.137061      -0.745445       0.002340       0.006672      -0.000700       0.007106      -0.002295      -0.002896       0.000922      -0.012154       0.020459      -0.010330       0.002656       0.007673              1.504954       1.389188       0.187026      -0.054404       1.776383      -0.164013       1.349290          -0.000001
           39              H       1.135297       6.650074       8.564402       0.210758       0.945768 0.67787450E+01  0.62733111E+02                                 1.498706                            1.448794      -1.051349       2.412320                    0.999654       2.899914       7.441167       0.569985       1.161169      -0.739289       0.000676      -0.001033       0.008058       0.008152      -0.000720      -0.003922       0.000201      -0.015631       0.005575      -0.010060       0.003106       0.006954              1.514750       1.297548      -0.013932       0.069784       1.251172      -0.123449       1.995530           0.000000
           40              C       0.089784      15.434012      16.097798      -0.146579      35.571257 0.43002885E+03  0.10097525E+05                                 9.436367                            6.923111       0.180594       2.023381                    0.999674      29.792018      86.014868       0.624098       0.417961      -1.061625      -0.010984      -0.029931      -0.017219       0.036236       0.006680       0.005370       0.027769      -0.016594       0.089033      -0.026331      -0.019300       0.045631             12.166696      11.964050       8.069535      -1.994145      15.615365      -0.845020       8.920674           0.000004
           41              C       0.095691       5.718256      13.803030      -0.144989      36.880699 0.43730783E+03  0.10329346E+05                                 9.735768                            7.017920       0.102151       1.996035                    0.999764      30.055281      87.521470       0.613988       0.422339      -1.057047      -0.014369       0.033045       0.024953       0.043830       0.001804      -0.012286       0.028938      -0.017680       0.101138      -0.032388      -0.017502       0.049890             12.794488      12.869696      -8.910249       2.200051      16.238048      -1.457126       9.275721          -0.000000
           42              C      11.525446      13.967952      13.786638      -0.104914      34.854646 0.41151933E+03  0.95548366E+04                                 9.352741                            6.796542       0.019674       1.978736                    0.999637      29.075326      83.407460       0.626695       0.420937      -1.060007       0.004863       0.020613       0.011148       0.023933      -0.005879      -0.000405       0.017334       0.021350       0.046317      -0.026638       0.003535       0.023103             12.180709      12.464702       8.259105      -1.149767      15.210117       0.419925       8.867309           0.000001
           43              C      11.052898       6.806930      13.745660      -0.109262      35.219119 0.42427788E+03  0.99324628E+04                                 9.425584                            6.913939      -0.018603       1.963172                    0.999643      29.390331      84.823451       0.619252       0.422505      -1.058391       0.008636      -0.012808       0.011414       0.019207       0.000079       0.008713      -0.006123       0.025390       0.064993      -0.024403      -0.001213       0.025616             11.992587      11.735476      -7.867031       0.913291      14.694668       0.218151       9.547616          -0.000001
           44              C      11.454564       7.018143      16.084685      -0.104374      35.175846 0.41785511E+03  0.97504726E+04                                 9.436531                            6.874266      -0.035645       1.958869                    0.999614      29.304409      84.597256       0.618939       0.424090      -1.056794       0.010277      -0.023022      -0.019768       0.032037       0.002573      -0.003672       0.022364       0.015745       0.061494      -0.028924      -0.001967       0.030891             12.081429      12.550557      -8.116488       1.249759      14.342820      -0.040035       9.350909          -0.000003
           45              C      10.888687      13.568823      14.943857      -0.013105      39.453416 0.42161338E+03  0.97632684E+04                                10.123429                            6.799323       0.000306       2.008204                    0.999384      26.918634      74.954802       0.643246       0.411195      -1.075558       0.013139       0.044299      -0.005424       0.046524      -0.002647       0.010467      -0.003504       0.035621      -0.005313      -0.017700      -0.005760       0.023460             14.737010      15.791278      11.585599      -1.215094      19.083802       0.224040       9.335949          -0.000002
           46              C      10.835526       7.468521      14.945496      -0.016643      39.269676 0.42357927E+03  0.98187206E+04                                10.068599                            6.811141      -0.002255       2.007043                    0.999358      26.949267      75.040967       0.643353       0.410711      -1.076038       0.014227      -0.046362       0.002240       0.048548      -0.001415      -0.007123       0.001585       0.036404      -0.007838      -0.017081      -0.004607       0.021688             14.240640      15.050497     -10.888031       1.086148      17.940484       0.151502       9.730938          -0.000003
           47              C      11.084795      14.314278      16.079767      -0.112308      35.693132 0.42599517E+03  0.99918884E+04                                 9.539519                            6.946397      -0.060671       1.946745                    0.999574      29.613038      85.804860       0.614777       0.424762      -1.056015       0.015299       0.020396      -0.021488       0.033343       0.003543      -0.016252      -0.011866       0.032856       0.085889      -0.033032      -0.005479       0.038511             12.419715      12.040534       8.457104      -0.791919      16.222597       0.601957       8.996015           0.000001
           48              C       9.941229       8.664354      14.968444       0.594175      24.969164 0.25393675E+03  0.52800862E+04                                 7.979816                            5.668171      -0.009823       2.052642                    0.999655      22.427718      62.979779       0.620868       0.474451      -1.018161      -0.049222       0.043205      -0.001596       0.065514       0.101247       0.004293      -0.002725       0.004148      -0.107687      -0.083832      -0.035393       0.119225             10.608577      10.977241      -6.900150       0.237653      12.249917       0.119200       8.598573          -0.000000
           49              C       9.949498      12.400945      14.958609       0.592829      25.474293 0.25719025E+03  0.53626429E+04                                 8.087915                            5.700629      -0.008052       2.052393                    0.999672      22.477929      63.126359       0.619954       0.473830      -1.018901      -0.052828      -0.038677       0.000541       0.065475      -0.100023      -0.007985       0.002290      -0.008000      -0.113322      -0.081615      -0.037703       0.119319             10.985583      11.497069       7.322786      -0.328940      12.738720      -0.383081       8.720962          -0.000000
           50              C       6.365222      12.376096      14.975000       0.597847      25.379361 0.25052690E+03  0.51950551E+04                                 8.118165                            5.646152      -0.107893       2.028210                    0.999229      22.259878      62.559062       0.618997       0.477180      -1.016028       0.026219      -0.063533      -0.004865       0.068902       0.096978       0.019367       0.017638       0.057475      -0.182650      -0.071586      -0.063471       0.135057             11.261382      10.736196      -7.593553      -0.525730      14.762789       0.209626       8.285160           0.000001
           51              C       6.388849       8.695415      15.063513       0.589653      25.639134 0.25876510E+03  0.54053891E+04                                 8.156207                            5.729395      -0.091249       2.029363                    0.999388      22.473637      63.235971       0.616370       0.475711      -1.017578       0.022225       0.063620      -0.002211       0.067427      -0.094034      -0.012875       0.010116       0.071155      -0.186173      -0.069672      -0.063267       0.132938             11.151283      10.593134       7.397279       0.464098      14.544119       0.938721       8.316595           0.000000
           52              C       5.546532      14.466474      16.087963      -0.114403      36.046108 0.44249444E+03  0.10476592E+05                                 9.602819                            7.082952      -0.041828       1.950985                    0.999634      29.905251      87.021492       0.608474       0.425160      -1.055905      -0.023463       0.009786      -0.011982       0.028104       0.001782       0.029298       0.004653       0.025473       0.050189      -0.022286      -0.018569       0.040855             12.313553      11.981831      -7.426766       1.488225      16.652520       1.486136       8.306307           0.000002
           53              C       5.565434       6.620567      13.845647      -0.105384      35.818706 0.44303912E+03  0.10488886E+05                                 9.556334                            7.087901      -0.068557       1.942610                    0.999574      29.841071      86.728800       0.608407       0.425231      -1.056247      -0.024663      -0.006466       0.010724       0.027660      -0.004444      -0.029310       0.001662       0.026679       0.043886      -0.022533      -0.017703       0.040236             12.125211      12.092257       7.305525      -1.392821      15.977185       1.576572       8.306190          -0.000002
           54              C       5.457929       7.530642      14.917631      -0.011759      41.563747 0.44636962E+03  0.10479623E+05                                10.471295                            7.004636      -0.056727       1.985631                    0.999136      27.287348      76.376247       0.632918       0.412200      -1.075459      -0.041417      -0.020068      -0.023878       0.051848      -0.008144      -0.004862      -0.015221      -0.032064       0.000693      -0.021999      -0.003690       0.025688             15.211041      16.167277      11.258288      -1.417877      20.647133       1.580201       8.818712          -0.000002
           55              C       5.433121      13.550187      15.030730      -0.006108      40.582070 0.43559340E+03  0.10173146E+05                                10.338025                            6.933036      -0.095596       1.975621                    0.999180      27.125778      75.939871       0.633775       0.413806      -1.073484      -0.041172       0.029219       0.012663       0.052050       0.009289      -0.010047      -0.009957      -0.022942      -0.007204      -0.017322      -0.005383       0.022705             15.153811      15.807334     -11.147808       1.535802      20.878886       1.430048       8.775214          -0.000001
           56              C       4.724299       0.071439      16.119106      -0.155364      36.068380 0.43989571E+03  0.10381469E+05                                 9.517390                            7.000427       0.149558       2.010179                    0.999685      29.982567      86.606820       0.621250       0.417764      -1.062414       0.010838      -0.023464      -0.007060       0.026793      -0.002771       0.015784       0.028780      -0.037484       0.056928      -0.036588      -0.008210       0.044798             12.188398      12.516945      -7.476914       2.520024      15.807669       0.057197       8.240579           0.000005
           57              C       4.743201       5.485302      13.783360      -0.164092      36.452278 0.45140798E+03  0.10715561E+05                                 9.584768                            7.093094       0.140205       2.005421                    0.999640      30.165280      87.213283       0.617344       0.417959      -1.062947       0.011862       0.022402       0.004995       0.025836       0.006888      -0.021701       0.028931      -0.031806       0.054441      -0.041631      -0.002752       0.044383             12.245408      12.871614       7.626960      -2.405642      15.626496       0.125415       8.238114           0.000001
           58              C       4.543549      13.744316      14.004641      -0.111043      35.431111 0.41938381E+03  0.97833870E+04                                 9.471415                            6.863046       0.041009       1.983643                    0.999690      29.264983      84.142523       0.623412       0.421166      -1.059889      -0.015127       0.014905       0.014396       0.025656       0.009452       0.008772       0.013057      -0.028608       0.030901      -0.023094      -0.003316       0.026411             12.561736      13.688686      -8.282399       1.677722      16.024105       1.027796       7.972419          -0.000001
           59              C       4.521103       7.282158      15.920773      -0.110313      36.246464 0.42893393E+03  0.10070840E+05                                 9.637096                            6.958572       0.008416       1.970254                    0.999685      29.552034      85.468620       0.616240       0.423332      -1.057670      -0.018585      -0.017648      -0.022862       0.034344      -0.012778      -0.007521       0.013948      -0.033638       0.046271      -0.029019      -0.001114       0.030133             12.737135      14.254060       8.518194      -1.830379      15.909638       0.865590       8.047705          -0.000004
           60              C       3.811100       5.269431      14.824201       0.088826      40.521928 0.43515061E+03  0.10200675E+05                                10.486243                            7.043819      -0.236148       1.933332                    0.998996      26.911085      76.465168       0.611095       0.427571      -1.060515       0.004838      -0.001375      -0.006152       0.007947       0.015192       0.004886       0.002479      -0.019659      -0.101178      -0.034312      -0.000942       0.035254             15.631865      14.967471      10.459587      -2.229046      23.476773       0.671560       8.451351          -0.000000
           61              C       3.807556       0.282651      15.089739       0.083038      40.235673 0.42820181E+03  0.99975801E+04                                10.428409                            6.978671      -0.209254       1.942782                    0.999101      26.832973      76.093155       0.615080       0.426509      -1.061163       0.003498       0.008500       0.008097       0.012250      -0.012991      -0.004719       0.005069      -0.018824      -0.095735      -0.032708       0.000022       0.032686             15.676889      14.925405     -10.547199       2.697292      23.722256      -0.158170       8.383005           0.000000
           62              C       3.627987       2.769052      14.917631      -0.193531      45.968804 0.45185052E+03  0.10806710E+05                                11.372598                            7.172073      -0.084618       1.928169                    0.999375      31.226697      92.791076       0.599904       0.426900      -1.049704      -0.022816       0.000201      -0.000589       0.022824      -0.000537       0.000094      -0.021453       0.070568       0.059632      -0.051660       0.025290       0.026369             17.731884      12.504655      -0.071137       0.224724      34.885575      -0.286961       5.805421           0.000003
           63              C       3.695325       6.157764      15.887990      -0.163266      37.402612 0.45486548E+03  0.10856418E+05                                 9.881860                            7.191492       0.007630       1.964840                    0.999581      30.463469      89.336607       0.601889       0.426370      -1.053947       0.012252       0.029606      -0.001186       0.032063      -0.003285      -0.028703      -0.001730       0.004834       0.037376      -0.026272      -0.007893       0.034165             13.119685      13.851664       7.999405      -0.970017      17.488892       2.352896       8.018499          -0.000002
           64              C       3.727222      14.890452      14.055454      -0.156717      38.154774 0.45857798E+03  0.10970115E+05                                10.042029                            7.226054      -0.030560       1.951398                    0.999552      30.545962      89.756613       0.599636       0.426993      -1.053291       0.017194      -0.031227       0.008372       0.036618       0.007327       0.030851      -0.006176       0.017906       0.039300      -0.029926      -0.009137       0.039063             13.715238      14.190142      -8.730726       0.893359      19.097625       2.305434       7.857948           0.000001
           65              C       3.026670       4.002158      14.960248       0.029171      47.858313 0.42927420E+03  0.10019507E+05                                11.571544                            6.926120      -0.071229       1.980365                    0.999427      27.206269      76.904337       0.626207       0.419060      -1.066845       0.027710       0.003617       0.004625       0.028325       0.008231      -0.003116       0.025012      -0.019501       0.044782      -0.025668      -0.008872       0.034540             18.862171      18.059597       5.312783      -0.053762      32.534087      -0.310362       5.992830           0.000001
           66              C       3.044390       1.543712      14.809449       0.032868      47.855666 0.42642493E+03  0.99386622E+04                                11.576970                            6.906141      -0.067266       1.981335                    0.999495      27.184449      76.843228       0.626558       0.419430      -1.066372       0.026016      -0.002798      -0.005586       0.026756      -0.014082      -0.003137       0.022930      -0.017254       0.028445      -0.024615      -0.008220       0.032835             19.009229      17.829362      -5.243179       0.770843      33.142722      -0.697783       6.055603           0.000001
           67              C       1.650374       1.557689      14.730771       0.032313      48.184348 0.44219923E+03  0.10397854E+05                                11.653573                            7.046514      -0.160464       1.950856                    0.999156      27.387949      77.701041       0.618612       0.421077      -1.065581      -0.020659      -0.001706      -0.003072       0.020956       0.024025       0.006623       0.026070      -0.043200       0.022093      -0.036617      -0.010018       0.046635             18.901085      19.456108       4.621890      -0.042558      31.201160      -0.685876       6.045986           0.000001
           68              C       1.637379       3.960227      14.879931       0.035592      47.851786 0.44070261E+03  0.10352688E+05                                11.596004                            7.033764      -0.135003       1.960540                    0.999291      27.310094      77.413666       0.619352       0.420980      -1.065766      -0.021402      -0.004436      -0.000418       0.021860      -0.026331      -0.002700       0.003289      -0.035464       0.038701      -0.038209       0.011640       0.026569             18.670083      19.286501      -4.553653       0.389121      30.743845       0.182167       5.979903           0.000001
           69              C       0.946277       2.758181      14.766832      -0.212959      45.190248 0.47734039E+03  0.11550279E+05                                11.225820                            7.348831      -0.035034       1.940870                    0.999073      31.553574      93.679648       0.596626       0.424267      -1.053492       0.005824      -0.000413       0.003351       0.006732       0.000404       0.003723      -0.017052       0.050201       0.010270      -0.034545       0.010302       0.024243             17.131271      12.636595      -0.038944       0.364847      32.993938      -0.137854       5.763281           0.000004
           70              C       0.764346       0.364962      14.970083       0.091671      40.683083 0.42250756E+03  0.98328499E+04                                10.524345                            6.944610      -0.242650       1.938064                    0.998981      26.562506      75.234161       0.614849       0.428048      -1.060080       0.006709       0.022289       0.006465       0.024157      -0.006865       0.008657       0.003032      -0.020944      -0.084695      -0.030824       0.004183       0.026641             15.995982      15.223753      11.927738      -1.780131      23.974283      -0.665092       8.789911           0.000001
           71              C       0.764346       5.191779      14.902879       0.088093      41.166334 0.42961184E+03  0.10037342E+05                                10.597472                            7.001171      -0.255329       1.932614                    0.998833      26.697595      75.700407       0.612727       0.427855      -1.060476       0.007962      -0.016718      -0.003877       0.018918       0.007569       0.000698       0.002106      -0.012303      -0.083760      -0.028016       0.004208       0.023808             15.913833      15.207719     -11.826894       1.084418      23.415675       0.272702       9.118104           0.000001
           72              C       0.510352      15.098558      13.876790      -0.153211      36.739829 0.43760626E+03  0.10347336E+05                                 9.758445                            7.035286       0.037460       1.975125                    0.999620      30.195959      88.233023       0.610731       0.424142      -1.054985      -0.022240      -0.032276       0.016448       0.042507      -0.011474      -0.031717      -0.016052       0.023721       0.077412      -0.042192      -0.005364       0.047557             13.170371      13.171922       9.122171       0.139632      17.858742       1.956081       8.480449           0.000003
           73              C       0.487906       5.910832      16.060098      -0.155760      35.613718 0.44279570E+03  0.10481605E+05                                 9.498467                            7.056855       0.132673       2.006119                    0.999652      30.075299      87.401119       0.613524       0.421745      -1.058430      -0.017578       0.031015      -0.011525       0.037467       0.001892       0.029105      -0.011273       0.014523       0.062725      -0.028759      -0.012788       0.041547             12.153192      12.412653      -7.809886      -0.127989      15.034920       1.727084       9.012004           0.000001
           74              C       8.772854       9.689975       9.424776       0.031710      43.569509 0.38086821E+03  0.86086761E+04                                10.626256                            6.485217      -0.026482       2.013386                    0.999131      25.981873      71.753300       0.654393       0.414100      -1.072393       0.021194      -0.032530      -0.001348       0.038849      -0.005812      -0.008077       0.018834      -0.000213      -0.018620      -0.021267      -0.001343       0.022609             14.941909       9.513938      -5.433453      -2.377660      12.169875       3.377600      23.141914          -0.000001
           75              C       8.787030       9.701778      10.805079       0.056332      31.169994 0.32229125E+03  0.70498612E+04                                 8.766325                            6.062302       0.282598       2.113285                    0.999658      25.854638      72.333703       0.654811       0.427620      -1.054299      -0.026348       0.025966       0.020734       0.042407       0.032871       0.005765      -0.006657       0.016851      -0.151193      -0.052179      -0.006955       0.059135             11.785911       6.850430      -2.861920      -1.501938       8.452274       2.159253      20.055029          -0.000001
           76              C       8.948878      11.650831       4.076491      -0.198176      34.392324 0.40131370E+03  0.92112321E+04                                 9.104039                            6.600448       0.291211       2.067600                    0.999815      28.832061      80.841171       0.655508       0.407093      -1.074514       0.003381       0.002444      -0.011701       0.012423       0.016623       0.013423       0.010845      -0.004416      -0.010361      -0.016752      -0.011053       0.027805             11.845307       7.053685       2.348298      -1.517987       7.443888      -1.541056      21.038347           0.000003
           77              C       8.876814      11.481551       2.702909       0.095700      28.496276 0.32345510E+03  0.70684405E+04                                 8.227087                            6.055499       0.221716       2.090033                    0.999811      25.643971      71.271847       0.659294       0.425125      -1.057823      -0.036197      -0.032207      -0.001482       0.048474      -0.008614      -0.006209      -0.014305       0.004720      -0.096653      -0.037564       0.012213       0.025351             10.457428       6.644540       2.311230      -0.512588       6.953677      -0.389275      17.774066          -0.000001
           78              C       8.067576      10.608748       8.702088       0.129377      38.290653 0.37394688E+03  0.84244544E+04                                10.048199                            6.510117      -0.129921       1.984663                    0.999255      25.331647      70.138073       0.639698       0.425010      -1.064067      -0.006655       0.012095      -0.052712       0.054490       0.026272      -0.024306      -0.010691       0.011961       0.037949      -0.034580      -0.008288       0.042868             14.769308       7.879059      -3.329297       0.806994       9.555259       0.667422      26.873605          -0.000000
           79              C       8.188075      10.891399       4.887856       0.177277      35.542347 0.35260021E+03  0.78340511E+04                                 9.614186                            6.330203      -0.105613       1.996461                    0.999285      24.807420      68.393318       0.646872       0.426171      -1.062476       0.003405      -0.002632       0.023466       0.023858      -0.000236       0.007845       0.000821      -0.005886       0.048307      -0.013126      -0.005107       0.018233             14.445306       7.156817       2.068967      -0.683891       7.402678      -0.925791      28.776424          -0.000000
           80              C       7.684812      10.368028       7.279332      -0.115723      38.765843 0.39987555E+03  0.92237407E+04                                10.161246                            6.744122       0.007716       1.989089                    0.999246      28.623022      82.004526       0.622539       0.426538      -1.055864       0.004235      -0.008540       0.050011       0.050911      -0.021832       0.002798       0.025101       0.021242      -0.009771      -0.038278       0.007462       0.030816             15.331562       7.177912       1.147812      -0.089304       7.561058      -3.030598      31.255717          -0.000000
           81              C       8.234149      11.051361       6.367981      -0.149164      42.238496 0.39991539E+03  0.92268878E+04                                10.725985                            6.699592       0.179821       2.037467                    0.999273      29.043053      83.276863       0.630753       0.420882      -1.059164       0.005142      -0.007262      -0.041243       0.042192       0.001893       0.015812       0.013552      -0.006611      -0.047824      -0.027752       0.006055       0.021696             17.160259       6.891796       1.264675      -1.646292       7.946974      -3.223091      36.642006           0.000003
           82              C       7.335126       9.853975       2.924190       0.109263      27.489585 0.30921557E+03  0.66730168E+04                                 7.966653                            5.881894       0.284729       2.115093                    0.999817      25.202593      69.314244       0.676458       0.419570      -1.062678       0.028848       0.040882      -0.020841       0.054202      -0.005040       0.009049       0.000249       0.003880      -0.087390      -0.030892       0.009807       0.021085              9.984093       6.530211       2.247881       0.123843       6.631276       0.308907      16.790792          -0.000002
           83              C       7.402464      11.539013       9.433136      -0.193897      34.610499 0.39222564E+03  0.89536494E+04                                 9.116746                            6.508522       0.328566       2.080864                    0.999797      28.700732      80.324569       0.662494       0.405005      -1.075606      -0.006947      -0.000494       0.005295       0.008749      -0.001503       0.009688      -0.005170      -0.010222      -0.038947      -0.018388       0.004526       0.013861             11.791598       6.847835      -2.832475      -1.295847       8.596010       2.154031      19.930948           0.000004
           84              C       7.371749       9.984430       4.304329      -0.199811      33.770570 0.41341885E+03  0.95747880E+04                                 9.050494                            6.748509       0.238550       2.051488                    0.999771      29.077105      82.314656       0.640192       0.413101      -1.068914      -0.003563      -0.002631      -0.001773       0.004771       0.012638      -0.014403      -0.019858       0.005227       0.018916      -0.020703      -0.011482       0.032184             11.544871       7.011142       2.116220       1.036645       6.957882       1.114475      20.665590          -0.000002
           85              C       7.431999      11.525036      10.787049       0.102083      28.398739 0.31194824E+03  0.67473849E+04                                 8.174325                            5.925243       0.244992       2.103945                    0.999786      25.216758      69.451668       0.670953       0.422047      -1.061025       0.025692      -0.045178       0.017324       0.054783       0.007991       0.004556       0.000887       0.000829      -0.094802      -0.032031       0.007952       0.024079             10.392703       6.397040      -2.628949      -0.606781       7.862184       1.095787      16.918883           0.000001
           86              C      10.101895       7.900264       8.096925      -0.437397      73.126412 0.70486000E+03  0.18466672E+05                                14.251110                            8.699436       0.478464       2.053563                    0.999845      35.013385     102.005194       0.580644       0.402634      -1.086702       0.024414      -0.031126      -0.010806       0.041008       0.080167       0.056546      -0.073463       0.047242       0.010942      -0.143711       0.061899       0.081812             18.459337      16.147987     -11.271515      -8.599656      21.895239      11.131971      17.334784          -0.000002
           87              C       9.499396       8.711722       8.698974       0.026870      56.387579 0.43042175E+03  0.10054341E+05                                12.306841                            6.984926       0.094931       1.991115                    0.999080      28.563366      80.808045       0.616859       0.425070      -1.062912      -0.044438       0.063180       0.052456       0.093370       0.017726       0.033220      -0.042082       0.019706       0.068569      -0.064337       0.008228       0.056109             16.264538      13.816348     -10.000660      -7.693315      18.951655      10.014479      16.025611          -0.000002
           88              C      10.850883       6.810037       5.338614      -0.867570      30.784612 0.55491467E+03  0.13726842E+05                                 7.953539                            7.361800       0.521261       2.076940                    0.998330      36.261907     103.448800       0.676065       0.366246      -1.110113       0.002035      -0.005614      -0.030167       0.030753       0.011067      -0.003195       0.000886       0.004111      -0.096417      -0.032398       0.005012       0.027387              8.307085       7.033677      -0.329439      -0.114291       6.986566       0.176443      10.901011          -0.000000
           89              C      10.429134       4.958825       7.703864      -0.865030      30.635301 0.56046715E+03  0.13908120E+05                                 7.948288                            7.438478       0.544515       2.080390                    0.998312      36.542140     104.643515       0.666712       0.370211      -1.106382      -0.005238      -0.024912       0.008727       0.026911      -0.014140       0.008153       0.012968       0.053063       0.062289      -0.043749       0.016742       0.027007              7.994650       7.006337       0.110454      -0.020976       9.125570      -0.250191       7.852043           0.000024
           90              C       1.030155       6.796059       7.620269      -0.865919      30.590470 0.55866317E+03  0.13850018E+05                                 7.937188                            7.420102       0.538626       2.079635                    0.998274      36.469735     104.332608       0.668505       0.369574      -1.107032       0.023185      -0.001206       0.007716       0.024466       0.001404      -0.010872      -0.004839      -0.062565       0.063294      -0.043662       0.016709       0.026953              8.032459       9.384148      -0.382769       0.164766       6.843432      -0.059972       7.869796          -0.000002
           91              N       8.079389      10.593218       2.089878      -0.181649      35.899643 0.46167302E+03  0.10792777E+05                                 9.131583                            6.947411       0.088925       2.089367                    0.996823      26.148623      70.067071       0.668289       0.392051      -1.102929      -0.010772       0.015020       0.133977       0.135246       0.028124       0.002504      -0.010308       0.005384      -0.226638      -0.076732       0.010522       0.066210             11.570113       7.717266       2.656316      -0.474998       8.009241      -0.295828      18.983831          -0.000001
           92              N       8.133732      10.596324      11.504983      -0.164900      37.142202 0.44374587E+03  0.10268277E+05                                 9.330113                            6.782484       0.070268       2.086724                    0.997204      25.788947      68.681324       0.680877       0.388754      -1.105605      -0.005791       0.004665      -0.129323       0.129537      -0.023156      -0.002329      -0.000395      -0.014265      -0.233595      -0.077921       0.014751       0.063170             12.359382       7.642475      -3.182202      -0.944282       9.543673       1.454427      19.891998          -0.000000
           93              O       9.495852       9.016892      16.078128      -0.546501      35.458537 0.52120294E+03  0.12458492E+05                                 8.640437                            7.072349       0.247392       2.123324                    0.998142      27.682750      73.054159       0.712026       0.359875      -1.135935      -0.019387      -0.026860      -0.029085       0.044082       0.040041      -0.047986       0.036922      -0.004225      -0.048953      -0.084985       0.034966       0.050019             10.449572      10.137346      -4.794362      -3.190107      10.845281       3.551876      10.366088          -0.000002
           94              O       9.436784      12.056172      16.061737      -0.563423      39.524136 0.56079063E+03  0.13643500E+05                                 9.327738                            7.351420       0.202945       2.110316                    0.996951      27.983810      74.345455       0.696639       0.361387      -1.135482      -0.024343       0.027032      -0.031150       0.047892      -0.032992      -0.053745      -0.044347      -0.017924      -0.001735      -0.088856       0.034293       0.054563             11.784478      11.343751       5.519514      -4.149419      12.122496      -4.337018      11.887185          -0.000001
           95              O       9.448597      12.130717      13.827616      -0.556259      36.091934 0.53827618E+03  0.12956068E+05                                 8.734798                            7.172941       0.277249       2.128878                    0.998306      27.901784      73.615860       0.709933       0.358443      -1.138351      -0.028285       0.033269       0.028131       0.051944      -0.037494       0.048752       0.037630       0.006074      -0.031729      -0.083481       0.033690       0.049792             10.693637      10.630734       4.934882       3.502260      10.856172       3.557709      10.594006          -0.000000
           96              O       9.380078       8.956324      13.860399      -0.570651      39.179656 0.56747787E+03  0.13835238E+05                                 9.236846                            7.371284       0.231810       2.117081                    0.997374      28.053247      74.398496       0.699680       0.359061      -1.138297      -0.026050      -0.029990       0.031960       0.050985       0.027305       0.054885      -0.043909      -0.003040      -0.000628      -0.085187       0.026919       0.058268             11.473207      11.356798      -5.226833       4.026571      11.451971      -3.837253      11.610851          -0.000001
           97              O       6.703093      11.871361      13.873512      -0.570492      39.050286 0.56421935E+03  0.13741134E+05                                 9.244669                            7.363528       0.250311       2.123828                    0.997446      27.986109      74.271386       0.697873       0.360375      -1.136834      -0.017666      -0.047036       0.051070       0.071642       0.044913      -0.049262       0.069455       0.048801      -0.045361      -0.115508       0.052438       0.063070             11.727755      11.097755      -5.273322      -3.943201      12.462851       4.431347      11.622660          -0.000002
           98              O       6.633393       9.265377      13.952189      -0.569203      35.055139 0.53385500E+03  0.12837353E+05                                 8.592620                            7.153811       0.274833       2.127230                    0.998029      28.047252      74.231520       0.708551       0.359487      -1.136269      -0.028774       0.040265       0.045900       0.067499      -0.055512      -0.046411      -0.062502       0.011871      -0.085043      -0.112927       0.041785       0.071143             10.490913       9.679217       4.465521      -2.869517      11.960288      -3.692834       9.833235          -0.000004
           99              O       6.593226       9.313521      16.142054      -0.548901      37.500823 0.54319391E+03  0.13110764E+05                                 8.992397                            7.226610       0.223535       2.119581                    0.997746      27.680709      73.253774       0.703862       0.360533      -1.136129      -0.032529       0.062729      -0.056993       0.090781      -0.041763       0.050820       0.075954       0.029107      -0.070529      -0.119470       0.055563       0.063907             11.145313       9.806924       4.689787       2.944796      12.777353       4.338006      10.851661          -0.000003
          100              O       6.577868      11.745566      16.042067      -0.566412      35.834231 0.53288440E+03  0.12819593E+05                                 8.739312                            7.162833       0.239668       2.115366                    0.998330      28.060565      74.499236       0.705175       0.361050      -1.134027      -0.024617      -0.050153      -0.055337       0.078635       0.057227       0.053261      -0.063253      -0.018413      -0.109518      -0.120150       0.040844       0.079306             10.763068       9.195573      -4.439338       2.514297      13.156404      -4.168476       9.937226          -0.000003

******************************************************
Auxiliary information for the entire system
The total spin magnetic moment of the unit cell is   0.000098
The total net atomic charge of the unit cell is   0.000002
Accuracy of reproducing the electrostatic potential in the unit cell:
  The inner radius (bohr) =    5.0000
  The outer radius (bohr) =   12.0000
  Valid grid points have density less than (e/(bohr^3)) =    0.0001
  The number of valid grid points were=       375491
  The rms potential error without charges in kcal/mol is=      6.84544
  The rms potential error with partial charges in kcal/mol is=      0.67223
  The RRMSE value at monopole order=      0.09820
  The rms potential error with partial charges and cloud penetration in kcal/mol is=      0.67842
  The RRMSE value at monopole order with cloud penetration is=      0.09910
  The rms potential error with partial charges and atomic dipoles in kcal/mol is=      0.30104
  The RRMSE value at dipole order=      0.04398
  The rms potential error with partial charges, atomic dipoles and cloud penetration in kcal/mol is=      0.29346
  The RRMSE value at dipole order with cloud penetration=      0.04287

******************************************************
The electron densities and ab initio electrostatic potential were computed in VASP using the PBE functional and
projector augmented wave method. See the main text of the journal article for a description of computational details.
The atomic charges, dipoles, and quadrupoles were computed with the DDEC6 method as described in
(a) T. A. Manz and N. Gabaldon Limas, RSC Adv. 6 (2016) 47771-47801 DOI: 10.1039/c6ra04656h
(b) N. Gabaldon Limas and T. A. Manz, RSC Adv. 8 (2018) 2678-2707 DOI: 10.1039/c7ra11829e.
For each atom in the material, the electron cloud parameters were fit to the spherically averaged atom-in-material
electron density using radial positions for which this density was between 10^-4 and 10^-2 electrons per cubic bohr.
The polarizabilities, dispersion coefficients, and quantum Drude oscillator (QDO) parameters were fit using the MCLF method.
The magnetic structure of the system was optimized in VASP from the default ferromagnetic initial guess using spin polarization.
The atomic spin moments (ASMs) were computed on this optimized magnetic structure using the DDEC6 partition as inputs
to the method of T. A. Manz and D. S. Sholl, J. Chem. Theory Comput. 7 (2011) 4146-4164 DOI: 10.1021/ct200539n.
The RMSE and RRMSE were computed using a uniform grid with Ewald summation.
