# Supplementary material for: A collection of forcefield precursors for metal–organic frameworks
Source: RSC Adv. 2019 Nov 13;9(63):36492–507. doi: 10.1039/c9ra07327b (PMC9075174; doi:10.1039/c9ra07327b)
Supplement: RA-009-C9RA07327B-s4773 [file RA-009-C9RA07327B-s4773.xyz]

  112
jmolscript: load "" {1 1 1} spacegroup "x,y,z" unitcell [{     12.699200     0.000000     0.000000 }, {      0.355136    12.694233     0.000000 }, {      5.962487     5.798012    10.478806 }]
Mn     6.349600     0.000000     0.000000     1.081336
Mn     3.158811     9.246123     5.239403     1.081309
Mn     5.612672    10.269964     2.619701     1.074335
Mn    13.404151     8.222281     7.859104     1.074389
H     14.395326    15.084935     8.071824     0.102844
H     15.152724    13.156549     7.069003     0.093099
H     14.341954    11.106086    10.406502     0.113333
H      7.667720     7.248745     0.950428     0.122087
H      3.341941    10.251577     0.066016     0.141916
H      7.108735    16.443516    10.004116     0.132893
H      1.166289     1.672529     0.955667     0.133880
H      3.368300     1.227939     1.409399     0.129193
H      6.516463     7.423409     7.646385     0.102842
H      8.422913     6.612379     8.649206     0.093099
H     10.495248     7.365491     5.311707     0.113335
H      8.575239     8.131230     4.288975     0.122088
H      5.694554    12.539292     5.173387     0.141922
H      5.362183    14.745144     5.714093     0.132887
H     14.331089    14.474178     4.283736     0.133878
H     14.713925    12.260596     3.830004     0.129193
H      4.621497     3.407310     2.406982     0.102845
H      3.864099     5.335696     3.409803     0.093099
H      4.674869     7.386159     0.072304     0.113333
H     11.349103    11.243500     9.528378     0.122089
H     15.674882     8.240668    10.412790     0.141921
H     11.908088     2.048729     0.474690     0.132894
H     17.850534    16.819716     9.523139     0.133885
H     15.648523    17.264306     9.069407     0.129197
H     12.500360    11.068836     2.832421     0.102842
H     10.593910    11.879866     1.829600     0.093099
H      8.521575    11.126754     5.167099     0.113335
H     10.441584    10.361015     6.189831     0.122090
H     13.322269     5.952953     5.305419     0.141927
H     13.654640     3.747101     4.764713     0.132888
H      4.685734     4.018067     6.195070     0.133883
H      4.302898     6.231649     6.648802     0.129197
C      7.382821     9.708961     0.011527     0.603361
C     13.908106    14.269089     9.844838    -0.024380
C     14.379852    14.284497     8.545466    -0.127506
C     14.830632    13.127366     7.940839    -0.122724
C     14.803663    11.920339     8.625105    -0.020606
C     14.352348    11.906523     9.932860    -0.103407
C      7.955090     7.270590     0.066016    -0.103829
C     15.176456    10.643657     7.923025     0.609174
C      2.964717    11.082600     0.244156    -0.001087
C      7.612989    17.119094    10.399167    -0.164349
C      1.062940    12.557359     0.174996     0.075960
C      1.518210     0.834188     0.759713    -0.174672
C      2.829505     0.560760     1.047881    -0.028286
C      6.123953     8.484819     5.227876     0.603360
C      7.345614     7.887624     5.873371    -0.024376
C      7.317020     7.416493     7.172743    -0.127501
C      8.461092     6.933530     7.777370    -0.122724
C      9.668401     6.926733     7.093104    -0.020616
C      9.694833     7.377485     5.785349    -0.103415
C      8.545367     7.844584     5.173387    -0.103832
C     10.934159     6.518383     7.795184     0.609170
C      4.874404    12.939609     4.995247    -0.001089
C      4.672768    14.259980     5.319042    -0.164343
C      3.453406    14.881884     5.064407     0.075955
C     15.159261    14.098951     4.479690    -0.174666
C      2.696711    12.780522     4.191522    -0.028285
C      5.671515     2.985272    -0.011527     0.603367
C      5.108717     4.223156     0.633968    -0.024384
C      4.636971     4.207748     1.933340    -0.127503
C      4.186191     5.364879     2.537967    -0.122726
C      4.213160     6.571906     1.853701    -0.020603
C      4.664475     6.585722     0.545946    -0.103402
C     11.061733    11.221655    10.412790    -0.103830
C      3.840367     7.848588     2.555781     0.609170
C     16.052106     7.409645    10.234650    -0.001083
C     11.403834     1.373151     0.079639    -0.164347
C     17.953883     5.934886    10.303810     0.075968
C     17.498613    17.658057     9.719093    -0.174670
C     15.832182     5.237252     9.430925    -0.028281
C     12.892870    10.007426     5.250930     0.603366
C     11.671209    10.604621     4.605435    -0.024380
C     11.699803    11.075752     3.306063    -0.127499
C     10.555731    11.558715     2.701436    -0.122727
C      9.348422    11.565512     3.385702    -0.020613
C      9.321990    11.114760     4.693457    -0.103411
C     10.471456    10.647661     5.305419    -0.103834
C      8.082664    11.973862     2.683622     0.609165
C     14.142419     5.552636     5.483559    -0.001085
C     14.344055     4.232265     5.159764    -0.164341
C     15.563417     3.610361     5.414399     0.075963
C      3.857562     4.393294     5.999116    -0.174666
C      3.620912     5.711723     6.287284    -0.028281
N      3.700852    12.042443     0.815251     0.353220
N      3.894351    12.230604     4.424152     0.353222
N     15.315971     6.449802     9.663555     0.353222
N     15.122472     6.261641     6.054654     0.353225
O      7.031877     9.594423     1.211350    -0.567586
O     13.278504    16.543286     9.793492    -0.570597
O     14.923100     9.565715     8.527652    -0.602430
O     15.698678    10.730871     6.789218    -0.566588
O      4.972545    11.799659     1.148477    -0.510770
O      6.248261     8.832423     4.028053    -0.567587
O      5.089914     8.580577     5.924717    -0.570606
O     12.018764     6.741496     7.190557    -0.602428
O     10.832375     5.998804     8.928991    -0.566577
O      4.101477    10.952619     4.090926    -0.510767
O     11.984946     8.897822     9.267456    -0.567588
O      5.738319     1.948959     0.685314    -0.570588
O      4.093723     8.926530     1.951154    -0.602430
O      3.318145     7.761374     3.689588    -0.566597
O     14.044278     6.692586     9.330329    -0.510779
O     12.768562     9.659822     6.450753    -0.567589
O     13.926909     9.911668     4.554089    -0.570595
O      6.998059    11.750749     3.288249    -0.602428
O      8.184448    12.493441     1.549815    -0.566585
O     14.915346     7.539626     6.387880    -0.510778

The following XYZ coordinates are in angstroms. Other properties are in atomic units.
The sperically averaged electron density of each atom fit to a function of the form exp(a - br)
eigen_1, eigen_2 and eigen_3 are the three eigenvalues of traceless quadrupole moment tensor
  atom number  atomic symbol              X              Y              Z     net charge C6 coefficient C8 coefficient C10 coefficient fluctuating dipole atomic polarizability isotropic forcefield polarizability              a              b squared Pearson coefficient          <r^3>          <r^4>         wp_QDO          m_QDO          q_QDO       dipole_x       dipole_y       dipole_z         dipole            Qxy            Qxz            Qyz     Q(x^2-y^2)  Q(3z^2 - R^2)        eigen_1        eigen_2        eigen_3 static polarizability      alpha(xx)      alpha(xy)      alpha(xz)      alpha(yy)      alpha(yz)      alpha(zz) atomic spin moment
            1             Mn       6.349600       0.000000       0.000000       1.081336     121.650370 0.25925492E+04  0.90197265E+05                                21.204700                           17.578335       0.063435       1.824918                    0.999294      53.030056     155.227148       0.393895       0.446951      -1.104075       0.000001      -0.000002       0.000001       0.000002       0.013264      -0.021958       0.005387       0.028851       0.088159      -0.037180      -0.003907       0.041087             25.959647      26.804007      -3.140546       2.317341      29.008700      -7.161181      22.066234           4.574518
            2             Mn       3.158811       9.246123       5.239403       1.081309     121.651164 0.25925616E+04  0.90198025E+05                                21.204917                           17.578464       0.063418       1.824901                    0.999294      53.031860     155.233963       0.393889       0.446955      -1.104070       0.000002      -0.000000      -0.000001       0.000002       0.014054       0.004788      -0.022106      -0.027343       0.088176      -0.037198      -0.003899       0.041097             25.959965      28.831838      -3.197368      -7.093666      26.981620       2.516788      22.066438           4.575435
            3             Mn       5.612672      10.269964       2.619701       1.074335     111.489035 0.23074022E+04  0.78423904E+05                                20.358065                           16.872506       0.069239       1.816077                    0.999990      53.885613     158.871416       0.389506       0.462666      -1.088271       0.032184      -0.033089      -0.000004       0.046159      -0.020137       0.021784       0.021186      -0.001128      -0.071409      -0.047391       0.015345       0.032046             24.397438      23.598288       0.338235      -3.972563      23.579323      -3.862972      26.014703           4.535753
            4             Mn      13.404151       8.222281       7.859104       1.074389     111.487997 0.23073712E+04  0.78422473E+05                                20.357832                           16.872308       0.069260       1.816089                    0.999990      53.885001     158.868484       0.389511       0.462661      -1.088276      -0.032182       0.033088       0.000004       0.046158      -0.020135       0.021782       0.021184      -0.001128      -0.071409      -0.047387       0.015343       0.032045             24.397165      23.598028       0.338205      -3.972496      23.579056      -3.862898      26.014412           4.535918
            5              H      14.395326      15.084935       8.071824       0.102844       1.146122 0.84589757E+01  0.84354809E+02                                 1.807527                            1.697825      -1.203779       2.297568                    0.995473       3.714708      10.540207       0.480634       1.277907      -0.707963      -0.002489       0.029793      -0.018551       0.035185       0.000303      -0.002440      -0.005107      -0.015593       0.013786      -0.010507       0.000160       0.010347              1.850350       1.398881       0.073974      -0.141038       2.356078      -0.337446       1.796090           0.000029
            6              H      15.152724      13.156549       7.069003       0.093099       1.122699 0.80987079E+01  0.80676776E+02                                 1.832421                            1.694977      -1.516690       2.136484                    0.992119       4.074289      11.931147       0.462200       1.330281      -0.694039       0.009926      -0.000840      -0.029967       0.031579      -0.001998      -0.006409      -0.001501      -0.010472       0.014583      -0.010797       0.003156       0.007641              1.905671       1.516924       0.010567      -0.494193       1.628154      -0.008508       2.571935           0.000086
            7              H      14.341954      11.106086      10.406502       0.113333       1.134059 0.83846853E+01  0.82470613E+02                                 1.732891                            1.645969      -0.967861       2.418061                    0.998395       3.374933       9.157903       0.513932       1.211679      -0.725789      -0.004043      -0.032663       0.021687       0.039415      -0.002355      -0.004933      -0.011005      -0.017467       0.027387      -0.015661      -0.002456       0.018117              1.757946       1.405558      -0.032182      -0.067423       2.240254      -0.281120       1.628028          -0.000152
            8              H       7.667720       7.248745       0.950428       0.122087       1.052915 0.76710470E+01  0.74404513E+02                                 1.701568                            1.614212      -0.987345       2.417582                    0.998225       3.394644       9.397634       0.495751       1.273789      -0.710874      -0.012084      -0.003758       0.038899       0.040906      -0.001072      -0.005521      -0.008682      -0.013501       0.042642      -0.015460      -0.003444       0.018904              1.736319       1.469480      -0.018020      -0.316271       1.512351       0.095502       2.227127          -0.000149
            9              H       3.341941      10.251577       0.066016       0.141916       1.041251 0.72856323E+01  0.69398140E+02                                 1.665603                            1.554393      -0.929938       2.462353                    0.999261       3.170804       8.551768       0.517058       1.243615      -0.718891       0.014878      -0.045132      -0.012099       0.049037       0.000633       0.001035       0.016429      -0.004806      -0.038536      -0.021705       0.003954       0.017751              1.722292       1.620660      -0.436841       0.013142       2.175781       0.023844       1.370436           0.000011
           10              H       7.108735      16.443516      10.004116       0.132893       0.961518 0.67242605E+01  0.61914204E+02                                 1.489528                            1.425442      -0.791601       2.516000                    0.999772       2.996131       7.592519       0.587049       1.133146      -0.746092      -0.019758      -0.028684      -0.013967       0.037526       0.000086       0.005000       0.008322      -0.009062      -0.035985      -0.016018       0.002508       0.013510              1.504489       1.665350       0.217725       0.231464       1.510376       0.174226       1.337741          -0.000149
           11              H       1.166289       1.672529       0.955667       0.133880       0.984945 0.72006448E+01  0.68221557E+02                                 1.588042                            1.536054      -0.807348       2.511934                    0.999705       3.139483       8.377778       0.526118       1.228777      -0.722807      -0.013238       0.033795       0.005428       0.036699      -0.002190       0.002668       0.007304      -0.008210      -0.034911      -0.014509       0.002176       0.012333              1.587408       1.625362      -0.207088       0.038578       1.755950       0.128512       1.380913          -0.000152
           12              H       3.368300       1.227939       1.409399       0.129193       0.952071 0.67537608E+01  0.64611535E+02                                 1.697764                            1.593102      -1.245380       2.303706                    0.994981       3.640341      10.617156       0.454327       1.409201      -0.680733       0.022947       0.037505       0.013364       0.045954      -0.003230       0.009996       0.008106      -0.014864      -0.030886      -0.019345       0.004183       0.015161              1.767559       1.845513       0.465250       0.201541       1.892442       0.250172       1.564721           0.000079
           13              H       6.516463       7.423409       7.646385       0.102842       1.146139 0.84591214E+01  0.84356558E+02                                 1.807537                            1.697833      -1.203806       2.297553                    0.995473       3.714734      10.540272       0.480636       1.277898      -0.707965      -0.029711       0.003321       0.018551       0.035184      -0.000132      -0.005173      -0.002297       0.015601       0.013787      -0.010507       0.000160       0.010347              1.850360       2.359481       0.047101      -0.341262       1.395500      -0.131548       1.796100           0.000029
           14              H       8.422913       6.612379       8.649206       0.093099       1.122681 0.80985452E+01  0.80674771E+02                                 1.832406                            1.694964      -1.516674       2.136494                    0.992119       4.074247      11.931006       0.462200       1.330287      -0.694038       0.000562      -0.009947       0.029967       0.031580      -0.002288      -0.001679      -0.006365       0.010232       0.014583      -0.010797       0.003156       0.007641              1.905654       1.628644       0.007441      -0.022325       1.516410      -0.493756       2.571909           0.000086
           15              H      10.495248       7.365491       5.311707       0.113335       1.134048 0.83846022E+01  0.82469692E+02                                 1.732889                            1.645968      -0.967842       2.418071                    0.998395       3.374925       9.157912       0.513928       1.211691      -0.725787       0.032763       0.003127      -0.021687       0.039415      -0.002840      -0.011139      -0.004623       0.017177       0.027388      -0.015662      -0.002456       0.018118              1.757945       2.237799      -0.055465      -0.282893       1.408010      -0.059536       1.628027          -0.000152
           16              H       8.575239       8.131230       4.288975       0.122088       1.052915 0.76710481E+01  0.74404547E+02                                 1.701568                            1.614213      -0.987343       2.417583                    0.998225       3.394649       9.397658       0.495750       1.273791      -0.710874       0.004094       0.011974      -0.038899       0.040906      -0.001448      -0.008833      -0.005276       0.013361       0.042641      -0.015460      -0.003444       0.018904              1.736320       1.511312      -0.019191       0.086621       1.470522      -0.318817       2.227126          -0.000149
           17              H       5.694554      12.539292       5.173387       0.141922       1.041238 0.72855276E+01  0.69396861E+02                                 1.665585                            1.554379      -0.929933       2.462357                    0.999262       3.170783       8.551681       0.517063       1.243610      -0.718892       0.044698      -0.016134       0.012099       0.049037       0.000497       0.016452       0.000575       0.004870      -0.038535      -0.021705       0.003954       0.017751              1.722274       2.150897      -0.451667       0.024201       1.645500       0.012470       1.370424           0.000010
           18              H       5.362183      14.745144       5.714093       0.132887       0.961539 0.67244596E+01  0.61916638E+02                                 1.489567                            1.425477      -0.791613       2.515995                    0.999772       2.996166       7.592702       0.587032       1.133168      -0.746086       0.029226       0.018948       0.013967       0.037526      -0.000168       0.008459       0.004766       0.009056      -0.035984      -0.016019       0.002509       0.013510              1.504529       1.522711       0.221727       0.180638       1.653103       0.226511       1.337773          -0.000149
           19              H      14.331089      14.474178       4.283736       0.133878       0.984948 0.72006826E+01  0.68222091E+02                                 1.588055                            1.536066      -0.807347       2.511936                    0.999705       3.139493       8.377850       0.526111       1.228789      -0.722805      -0.033412       0.014178      -0.005428       0.036699      -0.002416       0.007376       0.002463       0.007952      -0.034911      -0.014509       0.002177       0.012333              1.587422       1.744285      -0.210418       0.129542       1.637056       0.034970       1.380923          -0.000152
           20              H      14.713925      12.260596       3.830004       0.129193       0.952071 0.67537656E+01  0.64611623E+02                                 1.697767                            1.593105      -1.245394       2.303700                    0.994981       3.640349      10.617199       0.454325       1.409206      -0.680733      -0.038133      -0.021889      -0.013364       0.045955      -0.003641       0.008382       0.009765       0.014481      -0.030886      -0.019345       0.004183       0.015162              1.767562       1.918420       0.463212       0.255711       1.819543       0.194466       1.564724           0.000079
           21              H       4.621497       3.407310       2.406982       0.102845       1.146116 0.84589222E+01  0.84354130E+02                                 1.807520                            1.697819      -1.203771       2.297572                    0.995473       3.714694      10.540153       0.480635       1.277906      -0.707964       0.002489      -0.029793       0.018552       0.035185       0.000303      -0.002440      -0.005107      -0.015593       0.013785      -0.010508       0.000160       0.010347              1.850343       1.398877       0.073974      -0.141038       2.356067      -0.337444       1.796083           0.000028
           22              H       3.864099       5.335696       3.409803       0.093099       1.122696 0.80986808E+01  0.80676432E+02                                 1.832418                            1.694974      -1.516685       2.136486                    0.992119       4.074281      11.931115       0.462201       1.330280      -0.694039      -0.009926       0.000841       0.029967       0.031579      -0.001998      -0.006409      -0.001501      -0.010472       0.014583      -0.010797       0.003156       0.007641              1.905668       1.516922       0.010567      -0.494192       1.628151      -0.008508       2.571930           0.000086
           23              H       4.674869       7.386159       0.072304       0.113333       1.134048 0.83845764E+01  0.82469202E+02                                 1.732874                            1.645953      -0.967861       2.418063                    0.998395       3.374909       9.157793       0.513937       1.211672      -0.725791       0.004043       0.032663      -0.021687       0.039415      -0.002355      -0.004932      -0.011005      -0.017467       0.027387      -0.015661      -0.002456       0.018117              1.757929       1.405545      -0.032181      -0.067422       2.240230      -0.281117       1.628012          -0.000154
           24              H      11.349103      11.243500       9.528378       0.122089       1.052923 0.76711167E+01  0.74405315E+02                                 1.701570                            1.614214      -0.987347       2.417579                    0.998225       3.394657       9.397660       0.495753       1.273782      -0.710876       0.012084       0.003758      -0.038899       0.040906      -0.001072      -0.005521      -0.008682      -0.013502       0.042641      -0.015460      -0.003444       0.018904              1.736322       1.469482      -0.018020      -0.316272       1.512353       0.095502       2.227130          -0.000148
           25              H      15.674882       8.240668      10.412790       0.141921       1.041253 0.72856540E+01  0.69398441E+02                                 1.665608                            1.554398      -0.929933       2.462355                    0.999261       3.170811       8.551810       0.517056       1.243619      -0.718890      -0.014878       0.045131       0.012100       0.049037       0.000633       0.001035       0.016429      -0.004807      -0.038536      -0.021705       0.003954       0.017751              1.722298       1.620665      -0.436843       0.013143       2.175789       0.023844       1.370440           0.000013
           26              H      11.908088       2.048729       0.474690       0.132894       0.961523 0.67243108E+01  0.61914840E+02                                 1.489540                            1.425453      -0.791605       2.515999                    0.999772       2.996139       7.592573       0.587043       1.133154      -0.746090       0.019758       0.028683       0.013967       0.037526       0.000086       0.005001       0.008322      -0.009062      -0.035984      -0.016018       0.002508       0.013510              1.504501       1.665364       0.217728       0.231467       1.510388       0.174228       1.337751          -0.000146
           27              H      17.850534      16.819716       9.523139       0.133885       0.984940 0.72005975E+01  0.68220986E+02                                 1.588035                            1.536048      -0.807346       2.511936                    0.999705       3.139472       8.377737       0.526120       1.228775      -0.722808       0.013239      -0.033795      -0.005428       0.036699      -0.002190       0.002668       0.007304      -0.008211      -0.034911      -0.014509       0.002176       0.012333              1.587401       1.625354      -0.207087       0.038578       1.755942       0.128511       1.380908          -0.000154
           28              H      15.648523      17.264306       9.069407       0.129197       0.952069 0.67537430E+01  0.64611321E+02                                 1.697760                            1.593100      -1.245378       2.303707                    0.994981       3.640335      10.617134       0.454328       1.409200      -0.680734      -0.022947      -0.037506      -0.013363       0.045954      -0.003230       0.009996       0.008106      -0.014865      -0.030885      -0.019345       0.004183       0.015161              1.767555       1.845510       0.465249       0.201540       1.892439       0.250172       1.564718           0.000080
           29              H      12.500360      11.068836       2.832421       0.102842       1.146131 0.84590520E+01  0.84355687E+02                                 1.807530                            1.697827      -1.203796       2.297559                    0.995473       3.714717      10.540210       0.480637       1.277898      -0.707965       0.029712      -0.003320      -0.018551       0.035185      -0.000133      -0.005173      -0.002297       0.015601       0.013787      -0.010507       0.000160       0.010347              1.850352       2.359469       0.047101      -0.341260       1.395496      -0.131547       1.796093           0.000028
           30              H      10.593910      11.879866       1.829600       0.093099       1.122678 0.80985155E+01  0.80674384E+02                                 1.832401                            1.694960      -1.516666       2.136497                    0.992119       4.074237      11.930962       0.462201       1.330285      -0.694038      -0.000563       0.009946      -0.029967       0.031580      -0.002287      -0.001679      -0.006365       0.010232       0.014583      -0.010797       0.003156       0.007641              1.905649       1.628640       0.007441      -0.022324       1.516406      -0.493754       2.571901           0.000086
           31              H       8.521575      11.126754       5.167099       0.113335       1.134038 0.83844974E+01  0.82468330E+02                                 1.732873                            1.645953      -0.967841       2.418073                    0.998396       3.374902       9.157805       0.513933       1.211684      -0.725788      -0.032764      -0.003127       0.021687       0.039415      -0.002840      -0.011139      -0.004623       0.017177       0.027387      -0.015662      -0.002456       0.018118              1.757928       2.237775      -0.055464      -0.282889       1.407998      -0.059534       1.628011          -0.000154
           32              H      10.441584      10.361015       6.189831       0.122090       1.052923 0.76711266E+01  0.74405458E+02                                 1.701572                            1.614217      -0.987346       2.417579                    0.998225       3.394664       9.397692       0.495752       1.273784      -0.710875      -0.004095      -0.011974       0.038898       0.040905      -0.001448      -0.008834      -0.005276       0.013361       0.042640      -0.015460      -0.003444       0.018904              1.736324       1.511315      -0.019191       0.086621       1.470525      -0.318818       2.227132          -0.000148
           33              H      13.322269       5.952953       5.305419       0.141927       1.041241 0.72855595E+01  0.69397282E+02                                 1.665591                            1.554384      -0.929929       2.462358                    0.999262       3.170792       8.551729       0.517060       1.243613      -0.718891      -0.044698       0.016134      -0.012099       0.049037       0.000497       0.016452       0.000575       0.004870      -0.038535      -0.021705       0.003954       0.017751              1.722280       2.150906      -0.451670       0.024201       1.645507       0.012471       1.370428           0.000013
           34              H      13.654640       3.747101       4.764713       0.132888       0.961544 0.67245041E+01  0.61917209E+02                                 1.489578                            1.425487      -0.791617       2.515994                    0.999772       2.996173       7.592753       0.587026       1.133177      -0.746084      -0.029225      -0.018948      -0.013967       0.037526      -0.000168       0.008459       0.004766       0.009056      -0.035984      -0.016018       0.002509       0.013510              1.504540       1.522722       0.221729       0.180640       1.653116       0.226514       1.337783          -0.000146
           35              H       4.685734       4.018067       6.195070       0.133883       0.984943 0.72006291E+01  0.68221445E+02                                 1.588047                            1.536059      -0.807345       2.511938                    0.999705       3.139481       8.377805       0.526113       1.228787      -0.722805       0.033412      -0.014178       0.005428       0.036700      -0.002416       0.007376       0.002463       0.007953      -0.034911      -0.014509       0.002176       0.012333              1.587414       1.744276      -0.210416       0.129541       1.637048       0.034970       1.380917          -0.000154
           36              H       4.302898       6.231649       6.648802       0.129197       0.952070 0.67537567E+01  0.64611515E+02                                 1.697765                            1.593104      -1.245394       2.303700                    0.994981       3.640346      10.617188       0.454326       1.409204      -0.680733       0.038133       0.021889       0.013364       0.045955      -0.003641       0.008382       0.009765       0.014481      -0.030885      -0.019345       0.004183       0.015162              1.767560       1.918419       0.463211       0.255710       1.819540       0.194466       1.564722           0.000079
           37              C       7.382821       9.708961       0.011527       0.603361      24.199547 0.24793372E+03  0.51257674E+04                                 7.725701                            5.591602       0.026908       2.065993                    0.999495      22.287103      62.455071       0.626491       0.472899      -1.018748      -0.028048       0.054118       0.029445       0.067694       0.045904       0.048861       0.000596       0.121752      -0.070481      -0.071072      -0.033936       0.105008              9.371051       5.673930      -1.952789      -2.586067      12.516051       1.054206       9.923172           0.013900
           38              C      13.908106      14.269089       9.844838      -0.024380      37.587794 0.43340010E+03  0.10091484E+05                                 9.673682                            6.866069       0.079392       2.029445                    0.999310      27.049239      75.180732       0.644884       0.407905      -1.079232       0.009645      -0.043590      -0.023444       0.050426       0.007281       0.008270      -0.002234       0.006673       0.009424      -0.012483       0.000944       0.011538             12.008375       6.768353      -3.027767      -3.892538      16.631074       3.610422      12.625699           0.004402
           39              C      14.379852      14.284497       8.545466      -0.127506      35.302568 0.43772907E+03  0.10351592E+05                                 9.409116                            7.021160      -0.000414       1.962505                    0.999727      30.057219      87.850743       0.613283       0.422322      -1.056056      -0.014635      -0.029036       0.008044       0.033496       0.006194       0.012697      -0.021947      -0.010603      -0.036965      -0.031518       0.006916       0.024602             11.025146       6.195886      -1.867754      -3.630901      14.207789       3.039444      12.671763           0.001259
           40              C      14.830632      13.127366       7.940839      -0.122724      36.426025 0.45894735E+03  0.11010940E+05                                 9.725404                            7.278385      -0.191602       1.902597                    0.999357      30.539224      90.665959       0.589802       0.432851      -1.046870      -0.024157      -0.004016       0.025401       0.035283       0.006623       0.001193       0.004032       0.034359       0.040743      -0.025562       0.010554       0.015008             11.375522       5.988242      -1.616713      -3.122050      16.200014       2.146004      11.938310           0.002899
           41              C      14.803663      11.920339       8.625105      -0.020606      37.316706 0.43336517E+03  0.10111979E+05                                 9.695906                            6.910795       0.030743       2.017125                    0.999373      27.153263      76.076872       0.635171       0.413269      -1.073424      -0.026093       0.039723       0.017686       0.050710       0.004819       0.000091      -0.006799       0.026902      -0.030039      -0.016388      -0.002948       0.019336             12.091098       5.979772      -2.130283      -3.159575      17.644938       3.834199      12.648582           0.001456
           42              C      14.352348      11.906523       9.932860      -0.103407      32.969026 0.42027020E+03  0.98284862E+04                                 9.008287                            6.903179      -0.027195       1.965140                    0.999597      29.289008      84.857980       0.615952       0.425207      -1.055291      -0.020123       0.019538      -0.014160       0.031419       0.008542       0.010285      -0.025314      -0.007889       0.003322      -0.030055       0.002436       0.027619             10.413102       6.023155      -2.054661      -3.017012      13.601774       3.069909      11.614377           0.002635
           43              C       7.955090       7.270590       0.066016      -0.103829      32.850046 0.42717056E+03  0.10026343E+05                                 8.988744                            6.960463      -0.024411       1.966639                    0.999572      29.267559      84.832422       0.613562       0.425311      -1.055676      -0.001783      -0.006740      -0.025430       0.026368       0.010251       0.004479      -0.007146       0.026797       0.083591      -0.031930       0.002798       0.029132             10.312561       5.849195      -1.878714      -2.503316      14.752038       2.324716      10.336451           0.001141
           44              C      15.176456      10.643657       7.923025       0.609174      24.714827 0.25000606E+03  0.51859186E+04                                 7.853187                            5.628196      -0.083071       2.027117                    0.999337      22.455071      63.291420       0.621458       0.475137      -1.016263       0.019945      -0.061813      -0.029899       0.071502      -0.009521       0.054526      -0.019812       0.138241      -0.057572      -0.069066      -0.035699       0.104765              9.645408       5.591088      -0.615288      -2.755876      13.151654       1.721384      10.193482           0.023300
           45              C       2.964717      11.082600       0.244156      -0.001087      28.628282 0.35591812E+03  0.79644017E+04                                 8.251020                            6.392353       0.123535       2.060387                    0.999130      26.376836      74.132103       0.635770       0.430529      -1.054708       0.001442       0.008116       0.008841       0.012088       0.004069      -0.009519       0.001294      -0.011251       0.005556      -0.013679       0.005192       0.008487              9.522871      13.733558      -1.272288       2.805409       9.024893       0.316625       5.810162           0.019923
           46              C       7.612989      17.119094      10.399167      -0.164349      32.183307 0.42320538E+03  0.98552796E+04                                 8.732813                            6.846466       0.295243       2.070182                    0.999788      28.940276      82.052360       0.633250       0.415349      -1.067862       0.003798      -0.004555       0.004793       0.007625       0.014958       0.001856       0.000515      -0.026278      -0.016114      -0.017406      -0.005244       0.022649              9.999150      15.605805      -2.202075       2.706228       8.405921       0.210565       5.985726           0.002315
           47              C       1.062940      12.557359       0.174996       0.075960      37.204426 0.41974627E+03  0.97246171E+04                                 9.772595                            6.866850       0.081670       2.041987                    0.999569      26.299468      73.627308       0.627568       0.421269      -1.067381       0.012269       0.001181      -0.002654       0.012608       0.005122      -0.000074       0.005197      -0.019847      -0.044509      -0.015716      -0.003613       0.019329             12.692105      22.504844      -1.155113       4.428079       8.423738       0.445687       7.147733           0.027619
           48              C       1.518210       0.834188       0.759713      -0.174672      33.192679 0.43956346E+03  0.10365407E+05                                 8.992228                            7.008023       0.232046       2.047872                    0.999726      29.523357      85.078563       0.619927       0.418987      -1.062279       0.007689       0.004793      -0.017368       0.019589      -0.005213      -0.013905      -0.007413      -0.026917      -0.015468      -0.024120       0.005717       0.018402             10.558130      16.812756       0.441109       3.601925       7.783845       1.094763       7.077791           0.002775
           49              C       2.829505       0.560760       1.047881      -0.028286      30.069655 0.39680843E+03  0.91663264E+04                                 8.653429                            6.834163      -0.034016       1.998754                    0.998493      27.655573      80.170927       0.600718       0.441389      -1.043335       0.006059      -0.007298      -0.031764       0.033149       0.004926       0.004300      -0.009772      -0.016654      -0.019961      -0.014615      -0.001669       0.016285              9.995288      14.370497      -0.907669       2.220358       9.180792       0.873170       6.434575           0.019709
           50              C       6.123953       8.484819       5.227876       0.603360      24.199951 0.24793825E+03  0.51258876E+04                                 7.725786                            5.591651       0.026867       2.065974                    0.999495      22.287412      62.456221       0.626488       0.472898      -1.018748      -0.053307       0.029548      -0.029448       0.067690       0.049235       0.001962       0.048824      -0.116430      -0.070480      -0.071072      -0.033935       0.105007              9.371166      12.401712      -2.141040       0.981501       5.788523      -2.614568       9.923262           0.013902
           51              C       7.345614       7.887624       5.873371      -0.024376      37.587864 0.43339975E+03  0.10091480E+05                                 9.673719                            6.866083       0.079369       2.029438                    0.999310      27.049219      75.180847       0.644880       0.407907      -1.079230       0.043300      -0.010863       0.023441       0.050422       0.007458      -0.002001       0.008331      -0.005855       0.009418      -0.012485       0.000943       0.011542             12.008440      16.454234      -3.298776       3.500192       6.945371      -3.991992      12.625716           0.004400
           52              C       7.317020       7.416493       7.172743      -0.127501      35.302360 0.43772596E+03  0.10351500E+05                                 9.409073                            7.021129      -0.000416       1.962505                    0.999727      30.057142      87.850412       0.613285       0.422321      -1.056057       0.029432       0.013812      -0.008045       0.033492       0.005888      -0.021583       0.013305       0.011275      -0.036965      -0.031517       0.006916       0.024600             11.025092      14.097051      -2.088789       2.936687       6.306545      -3.714453      12.671680           0.001260
           53              C       8.461092       6.933530       7.777370      -0.122724      36.425953 0.45894652E+03  0.11010918E+05                                 9.725407                            7.278390      -0.191583       1.902605                    0.999357      30.539152      90.665804       0.589800       0.432852      -1.046869       0.004689       0.024031      -0.025404       0.035282       0.007574       0.004063       0.001077      -0.033561       0.040747      -0.025561       0.010555       0.015006             11.375523      16.101647      -1.899644       2.057842       6.086619      -3.180840      11.938302           0.002899
           54              C       9.668401       6.926733       7.093104      -0.020616      37.316910 0.43336797E+03  0.10112070E+05                                 9.695975                            6.910840       0.030781       2.017137                    0.999373      27.153347      76.077435       0.635165       0.413272      -1.073421      -0.038980       0.027191      -0.017689       0.050712       0.005563      -0.006794       0.000277      -0.026313      -0.030034      -0.016386      -0.002946       0.019332             12.091190      17.516864      -2.453066       3.744376       6.108040      -3.265589      12.648666           0.001456
           55              C       9.694833       7.377485       5.785349      -0.103415      32.969492 0.42027714E+03  0.98287039E+04                                 9.008429                            6.903278      -0.027215       1.965132                    0.999597      29.289213      84.859234       0.615941       0.425213      -1.055286      -0.018969       0.020659       0.014160       0.031419       0.008309      -0.025018       0.010988       0.008836       0.003325      -0.030055       0.002433       0.027621             10.413278      13.481227      -2.263351       2.984415       6.144052      -3.101739      11.614555           0.002634
           56              C       8.545367       7.844584       5.173387      -0.103832      32.850214 0.42717253E+03  0.10026409E+05                                 8.988806                            6.960501      -0.024415       1.966638                    0.999572      29.267621      84.832923       0.613557       0.425313      -1.055674       0.006787       0.001591       0.025428       0.026366       0.010984      -0.007017       0.004677      -0.025607       0.083587      -0.031928       0.002798       0.029131             10.312646      14.640200      -2.124682       2.253839       5.961233      -2.567363      10.336503           0.001142
           57              C      10.934159       6.518383       7.795184       0.609170      24.714525 0.25000239E+03  0.51858241E+04                                 7.853147                            5.628170      -0.083028       2.027136                    0.999337      22.454827      63.290645       0.621457       0.475140      -1.016261       0.061232      -0.021668       0.029903       0.071506      -0.005641      -0.018280       0.055058      -0.139089      -0.057571      -0.069066      -0.035698       0.104764              9.645360      13.111266      -0.825669       1.643629       5.631377      -2.802928      10.193436           0.023296
           58              C       4.874404      12.939609       4.995247      -0.001089      28.628507 0.35592132E+03  0.79644897E+04                                 8.251057                            6.392378       0.123532       2.060384                    0.999130      26.376939      74.132417       0.635770       0.430529      -1.054708      -0.008152      -0.001215      -0.008844       0.012089       0.003748       0.001029      -0.009550       0.011690       0.005551      -0.013678       0.005193       0.008485              9.522923       8.957457      -1.138653       0.394958      13.801126       2.795486       5.810187           0.019924
           59              C       4.672768      14.259980       5.319042      -0.164343      32.183293 0.42320469E+03  0.98552616E+04                                 8.732804                            6.846452       0.295245       2.070182                    0.999788      28.940316      82.052527       0.633252       0.415348      -1.067862       0.004446      -0.003922      -0.004794       0.007625       0.014199       0.000568       0.001843       0.027910      -0.016123      -0.017404      -0.005246       0.022650              9.999144       8.288432      -1.997323       0.286180      15.723284       2.699285       5.985717           0.002313
           60              C       3.453406      14.881884       5.064407       0.075955      37.204865 0.41975178E+03  0.97247731E+04                                 9.772640                            6.866876       0.081689       2.041989                    0.999569      26.299678      73.627915       0.627570       0.421267      -1.067383      -0.001524      -0.012233       0.002654       0.012610       0.004559       0.005196      -0.000216       0.020391      -0.044530      -0.015723      -0.003611       0.019334             12.692176       8.370211      -0.759681       0.569352      22.558561       4.413902       7.147757           0.027618
           61              C      15.159261      14.098951       4.479690      -0.174666      33.192647 0.43956243E+03  0.10365377E+05                                 8.992218                            7.008009       0.232050       2.047874                    0.999726      29.523341      85.078512       0.619928       0.418986      -1.062280      -0.005007      -0.007551       0.017370       0.019591      -0.005956      -0.007797      -0.013690       0.026294      -0.015474      -0.024118       0.005714       0.018403             10.558128       7.815564       0.692815       1.195066      16.781044       3.569895       7.077775           0.002774
           62              C       2.696711      12.780522       4.191522      -0.028285      30.069777 0.39681014E+03  0.91663788E+04                                 8.653463                            6.834184      -0.034031       1.998748                    0.998493      27.655645      80.171278       0.600716       0.441389      -1.043334       0.007125      -0.006261       0.031762       0.033148       0.004451      -0.009648       0.004573       0.017183      -0.019962      -0.014616      -0.001670       0.016286              9.995336       9.134135      -0.761179       0.934925      14.417278       2.195080       6.434595           0.019711
           63              C       5.671515       2.985272      -0.011527       0.603367      24.199568 0.24793395E+03  0.51257747E+04                                 7.725710                            5.591607       0.026901       2.065991                    0.999495      22.287125      62.455193       0.626490       0.472899      -1.018748       0.028048      -0.054118      -0.029447       0.067694       0.045905       0.048861       0.000595       0.121753      -0.070478      -0.071073      -0.033934       0.105008              9.371062       5.673937      -1.952793      -2.586070      12.516065       1.054209       9.923182           0.013901
           64              C       5.108717       4.223156       0.633968      -0.024384      37.587923 0.43340178E+03  0.10091533E+05                                 9.673700                            6.866080       0.079393       2.029444                    0.999310      27.049302      75.180942       0.644884       0.407904      -1.079232      -0.009646       0.043591       0.023445       0.050427       0.007281       0.008269      -0.002233       0.006670       0.009424      -0.012482       0.000945       0.011537             12.008400       6.768369      -3.027775      -3.892555      16.631091       3.610440      12.625738           0.004403
           65              C       4.636971       4.207748       1.933340      -0.127503      35.302456 0.43772741E+03  0.10351542E+05                                 9.409095                            7.021146      -0.000410       1.962507                    0.999727      30.057150      87.850462       0.613283       0.422322      -1.056056       0.014635       0.029036      -0.008044       0.033496       0.006195       0.012697      -0.021948      -0.010603      -0.036965      -0.031519       0.006916       0.024603             11.025121       6.195877      -1.867750      -3.630899      14.207737       3.039440      12.671748           0.001258
           66              C       4.186191       5.364879       2.537967      -0.122726      36.426012 0.45894736E+03  0.11010939E+05                                 9.725401                            7.278385      -0.191596       1.902600                    0.999357      30.539210      90.665888       0.589802       0.432851      -1.046870       0.024158       0.004016      -0.025400       0.035283       0.006624       0.001193       0.004033       0.034358       0.040742      -0.025561       0.010554       0.015008             11.375518       5.988244      -1.616716      -3.122054      16.199996       2.146015      11.938315           0.002898
           67              C       4.213160       6.571906       1.853701      -0.020603      37.316545 0.43336317E+03  0.10111920E+05                                 9.695882                            6.910782       0.030740       2.017125                    0.999373      27.153181      76.076583       0.635171       0.413270      -1.073424       0.026095      -0.039721      -0.017685       0.050710       0.004819       0.000092      -0.006800       0.026905      -0.030040      -0.016390      -0.002947       0.019338             12.091064       5.979761      -2.130280      -3.159570      17.644876       3.834195      12.648556           0.001453
           68              C       4.664475       6.585722       0.545946      -0.103402      32.968804 0.42026682E+03  0.98283834E+04                                 9.008239                            6.903146      -0.027194       1.965142                    0.999597      29.288864      84.857349       0.615955       0.425207      -1.055292       0.020124      -0.019537       0.014161       0.031420       0.008542       0.010287      -0.025313      -0.007887       0.003318      -0.030055       0.002438       0.027617             10.413043       6.023127      -2.054651      -3.016997      13.601685       3.069894      11.614318           0.002632
           69              C      11.061733      11.221655      10.412790      -0.103830      32.850147 0.42717236E+03  0.10026394E+05                                 8.988754                            6.960473      -0.024410       1.966638                    0.999572      29.267644      84.832680       0.613562       0.425310      -1.055677       0.001783       0.006741       0.025431       0.026369       0.010251       0.004479      -0.007147       0.026795       0.083594      -0.031930       0.002797       0.029133             10.312571       5.849204      -1.878716      -2.503323      14.752042       2.324721      10.336467           0.001142
           70              C       3.840367       7.848588       2.555781       0.609170      24.714781 0.25000557E+03  0.51859048E+04                                 7.853174                            5.628188      -0.083075       2.027116                    0.999337      22.455039      63.291272       0.621459       0.475137      -1.016263      -0.019944       0.061812       0.029900       0.071502      -0.009522       0.054525      -0.019811       0.138240      -0.057571      -0.069064      -0.035699       0.104764              9.645390       5.591079      -0.615283      -2.755872      13.151626       1.721372      10.193464           0.023298
           71              C      16.052106       7.409645      10.234650      -0.001083      28.628316 0.35591844E+03  0.79644114E+04                                 8.251027                            6.392355       0.123539       2.060388                    0.999130      26.376854      74.132187       0.635770       0.430529      -1.054708      -0.001442      -0.008117      -0.008838       0.012086       0.004069      -0.009519       0.001294      -0.011251       0.005557      -0.013679       0.005191       0.008488              9.522883      13.733584      -1.272287       2.805417       9.024899       0.316626       5.810167           0.019922
           72              C      11.403834       1.373151       0.079639      -0.164347      32.183321 0.42320539E+03  0.98552815E+04                                 8.732820                            6.846468       0.295240       2.070182                    0.999788      28.940278      82.052423       0.633250       0.415349      -1.067861      -0.003798       0.004554      -0.004791       0.007623       0.014957       0.001857       0.000515      -0.026274      -0.016116      -0.017404      -0.005244       0.022648              9.999162      15.605829      -2.202071       2.706237       8.405925       0.210567       5.985731           0.002325
           73              C      17.953883       5.934886      10.303810       0.075968      37.204336 0.41974501E+03  0.97245819E+04                                 9.772586                            6.866844       0.081661       2.041985                    0.999569      26.299424      73.627199       0.627568       0.421270      -1.067380      -0.012269      -0.001182       0.002655       0.012608       0.005123      -0.000075       0.005197      -0.019850      -0.044504      -0.015714      -0.003615       0.019329             12.692094      22.504822      -1.155113       4.428074       8.423733       0.445688       7.147726           0.027611
           74              C      17.498613      17.658057       9.719093      -0.174670      33.192696 0.43956373E+03  0.10365414E+05                                 8.992229                            7.008024       0.232046       2.047873                    0.999726      29.523354      85.078532       0.619927       0.418987      -1.062279      -0.007689      -0.004794       0.017371       0.019592      -0.005212      -0.013905      -0.007413      -0.026915      -0.015472      -0.024119       0.005717       0.018402             10.558133      16.812761       0.441112       3.601928       7.783846       1.094763       7.077793           0.002778
           75              C      15.832182       5.237252       9.430925      -0.028281      30.069624 0.39680784E+03  0.91663095E+04                                 8.653424                            6.834159      -0.034021       1.998753                    0.998493      27.655549      80.170848       0.600718       0.441389      -1.043335      -0.006060       0.007296       0.031767       0.033153       0.004926       0.004299      -0.009773      -0.016654      -0.019962      -0.014616      -0.001670       0.016285              9.995283      14.370488      -0.907670       2.220357       9.180791       0.873170       6.434570           0.019704
           76              C      12.892870      10.007426       5.250930       0.603366      24.199965 0.24793839E+03  0.51258923E+04                                 7.725793                            5.591656       0.026862       2.065972                    0.999495      22.287425      62.456310       0.626487       0.472899      -1.018747       0.053307      -0.029547       0.029449       0.067690       0.049236       0.001961       0.048825      -0.116432      -0.070477      -0.071074      -0.033934       0.105008              9.371175      12.401725      -2.141043       0.981502       5.788530      -2.614572       9.923269           0.013904
           77              C      11.671209      10.604621       4.605435      -0.024380      37.587982 0.43340131E+03  0.10091526E+05                                 9.673736                            6.866093       0.079372       2.029438                    0.999310      27.049278      75.181044       0.644880       0.407906      -1.079230      -0.043301       0.010863      -0.023442       0.050423       0.007458      -0.002001       0.008330      -0.005852       0.009418      -0.012483       0.000943       0.011541             12.008462      16.454246      -3.298783       3.500206       6.945387      -3.992008      12.625752           0.004402
           78              C      11.699803      11.075752       3.306063      -0.127499      35.302258 0.43772448E+03  0.10351455E+05                                 9.409053                            7.021117      -0.000412       1.962507                    0.999727      30.057077      87.850147       0.613286       0.422321      -1.056057      -0.029432      -0.013812       0.008045       0.033493       0.005889      -0.021584       0.013305       0.011276      -0.036964      -0.031518       0.006917       0.024601             11.025068      14.096999      -2.088783       2.936683       6.306537      -3.714451      12.671667           0.001259
           79              C      10.555731      11.558715       2.701436      -0.122727      36.425936 0.45894650E+03  0.11010916E+05                                 9.725404                            7.278391      -0.191575       1.902608                    0.999357      30.539136      90.665723       0.589800       0.432852      -1.046869      -0.004690      -0.024032       0.025403       0.035282       0.007574       0.004064       0.001077      -0.033560       0.040746      -0.025561       0.010555       0.015006             11.375517      16.101626      -1.899646       2.057851       6.086621      -3.180843      11.938305           0.002898
           80              C       9.348422      11.565512       3.385702      -0.020613      37.316726 0.43336571E+03  0.10112003E+05                                 9.695946                            6.910825       0.030779       2.017139                    0.999373      27.153256      76.077107       0.635166       0.413272      -1.073421       0.038978      -0.027193       0.017688       0.050711       0.005564      -0.006795       0.000278      -0.026316      -0.030034      -0.016387      -0.002946       0.019333             12.091150      17.516791      -2.453060       3.744369       6.108026      -3.265582      12.648633           0.001454
           81              C       9.321990      11.114760       4.693457      -0.103411      32.969280 0.42027391E+03  0.98286057E+04                                 9.008384                            6.903247      -0.027213       1.965135                    0.999597      29.289075      84.858630       0.615944       0.425212      -1.055287       0.018968      -0.020660      -0.014161       0.031419       0.008308      -0.025017       0.010989       0.008835       0.003321      -0.030055       0.002435       0.027620             10.413223      13.481143      -2.263340       2.984402       6.144026      -3.101725      11.614499           0.002631
           82              C      10.471456      10.647661       5.305419      -0.103834      32.850332 0.42717457E+03  0.10026468E+05                                 8.988820                            6.960513      -0.024413       1.966637                    0.999572      29.267717      84.833227       0.613557       0.425313      -1.055674      -0.006787      -0.001592      -0.025429       0.026367       0.010984      -0.007018       0.004676      -0.025605       0.083589      -0.031929       0.002797       0.029131             10.312660      14.640210      -2.124684       2.253844       5.961245      -2.567371      10.336524           0.001143
           83              C       8.082664      11.973862       2.683622       0.609165      24.714465 0.25000175E+03  0.51858065E+04                                 7.853132                            5.628161      -0.083029       2.027137                    0.999337      22.454784      63.290458       0.621458       0.475140      -1.016262      -0.061231       0.021667      -0.029904       0.071505      -0.005641      -0.018279       0.055058      -0.139089      -0.057570      -0.069066      -0.035699       0.104764              9.645338      13.111233      -0.825664       1.643618       5.631366      -2.802922      10.193416           0.023294
           84              C      14.142419       5.552636       5.483559      -0.001085      28.628544 0.35592167E+03  0.79644999E+04                                 8.251064                            6.392380       0.123538       2.060386                    0.999130      26.376960      74.132505       0.635770       0.430529      -1.054708       0.008153       0.001216       0.008841       0.012088       0.003747       0.001029      -0.009550       0.011690       0.005551      -0.013678       0.005193       0.008485              9.522935       8.957463      -1.138652       0.394959      13.801150       2.795494       5.810191           0.019922
           85              C      14.344055       4.232265       5.159764      -0.164341      32.183307 0.42320469E+03  0.98552635E+04                                 8.732811                            6.846454       0.295242       2.070182                    0.999788      28.940316      82.052587       0.633251       0.415348      -1.067862      -0.004445       0.003922       0.004792       0.007623       0.014199       0.000568       0.001844       0.027906      -0.016124      -0.017402      -0.005246       0.022649              9.999156       8.288438      -1.997320       0.286182      15.723309       2.699293       5.985723           0.002324
           86              C      15.563417       3.610361       5.414399       0.075963      37.204767 0.41975041E+03  0.97247349E+04                                 9.772631                            6.866869       0.081679       2.041987                    0.999569      26.299631      73.627797       0.627569       0.421267      -1.067382       0.001524       0.012233      -0.002655       0.012610       0.004560       0.005196      -0.000218       0.020394      -0.044526      -0.015722      -0.003613       0.019335             12.692163       8.370205      -0.759681       0.569352      22.558536       4.413897       7.147750           0.027609
           87              C       3.857562       4.393294       5.999116      -0.174666      33.192681 0.43956294E+03  0.10365392E+05                                 8.992225                            7.008013       0.232049       2.047874                    0.999726      29.523346      85.078520       0.619928       0.418987      -1.062280       0.005008       0.007551      -0.017372       0.019594      -0.005956      -0.007798      -0.013690       0.026292      -0.015478      -0.024118       0.005714       0.018403             10.558136       7.815568       0.692818       1.195066      16.781061       3.569901       7.077781           0.002778
           88              C       3.620912       5.711723       6.287284      -0.028281      30.069763 0.39680978E+03  0.91663690E+04                                 8.653462                            6.834182      -0.034038       1.998746                    0.998493      27.655633      80.171247       0.600716       0.441389      -1.043334      -0.007124       0.006262      -0.031765       0.033151       0.004451      -0.009649       0.004572       0.017182      -0.019964      -0.014617      -0.001670       0.016286              9.995336       9.134138      -0.761181       0.934925      14.417277       2.195081       6.434593           0.019706
           89              N       3.700852      12.042443       0.815251       0.353220      22.018588 0.25585990E+03  0.51934103E+04                                 6.575068                            5.176431      -0.097702       2.091828                    0.999466      20.593239      52.486630       0.768362       0.392726      -1.095534       0.077367      -0.013220       0.010830       0.079232      -0.013596       0.028143       0.019430       0.028461      -0.161778      -0.067859       0.017066       0.050793              7.560416      10.413936      -0.947457       1.724024       7.459757       0.460877       4.807555           0.017132
           90              N       3.894351      12.230604       4.424152       0.353222      22.018683 0.25586101E+03  0.51934399E+04                                 6.575087                            5.176441      -0.097728       2.091819                    0.999466      20.593311      52.486893       0.768361       0.392726      -1.095534       0.011052      -0.077705      -0.010830       0.079231      -0.012779       0.020211       0.027591      -0.029936      -0.161787      -0.067863       0.017069       0.050794              7.560444       7.409112      -0.863395       0.508909      10.464652       1.710470       4.807568           0.017127
           91              N      15.315971       6.449802       9.663555       0.353222      22.018623 0.25586033E+03  0.51934224E+04                                 6.575078                            5.176437      -0.097713       2.091824                    0.999466      20.593272      52.486771       0.768361       0.392726      -1.095534      -0.077368       0.013219      -0.010828       0.079233      -0.013595       0.028144       0.019431       0.028462      -0.161781      -0.067860       0.017067       0.050793              7.560428      10.413953      -0.947455       1.724028       7.459770       0.460879       4.807562           0.017132
           92              N      15.122472       6.261641       6.054654       0.353225      22.018711 0.25586133E+03  0.51934491E+04                                 6.575095                            5.176446      -0.097742       2.091814                    0.999466      20.593340      52.487023       0.768360       0.392726      -1.095534      -0.011051       0.077706       0.010828       0.079232      -0.012779       0.020212       0.027591      -0.029936      -0.161790      -0.067864       0.017069       0.050794              7.560455       7.409125      -0.863394       0.508911      10.464665       1.710473       4.807574           0.017127
           93              O       7.031877       9.594423       1.211350      -0.567586      40.754918 0.59027174E+03  0.14542076E+05                                 9.480976                            7.577577       0.106417       2.089860                    0.994588      27.908396      74.548114       0.681540       0.364788      -1.133122       0.024315      -0.000503      -0.025806       0.035460       0.037663       0.008240      -0.001730       0.082149       0.124743      -0.076698       0.030520       0.046178             11.084060       8.570226      -0.821038      -5.059028       7.990823       1.416646      16.691130           0.047529
           94              O      13.278504      16.543286       9.793492      -0.570597      37.094316 0.54859844E+03  0.13269077E+05                                 8.849315                            7.264819       0.218496       2.118258                    0.996497      27.870383      73.743455       0.701930       0.360767      -1.136368      -0.006327      -0.027937       0.012589       0.031289       0.022351       0.037008      -0.037338       0.008809      -0.115103      -0.076271       0.033255       0.043016             10.162400       6.468414      -1.083375      -0.573091      16.424163      -2.679564       7.594622           0.038066
           95              O      14.923100       9.565715       8.527652      -0.602430      41.242276 0.61086356E+03  0.15164896E+05                                 9.482138                            7.660249       0.152120       2.087998                    0.995954      28.546977      76.314713       0.684917       0.360224      -1.137748       0.029013       0.033959      -0.007166       0.045237       0.024425       0.024873      -0.051297       0.022324      -0.077187      -0.076984       0.033718       0.043266             11.024112       6.961205       1.587763      -0.624174      17.730139      -2.905611       8.380992           0.038537
           96              O      15.698678      10.730871       6.789218      -0.566588      39.575933 0.57384785E+03  0.14067099E+05                                 9.344321                            7.506181       0.061216       2.071693                    0.994336      28.115487      75.421414       0.678619       0.368190      -1.128162      -0.006132      -0.005355       0.034424       0.035374      -0.011783       0.005923      -0.006581       0.115542       0.091689      -0.074580       0.028144       0.046436             10.900686       8.097663      -0.572287      -5.011419       8.743153       1.792483      15.861243           0.043742
           97              O       4.972545      11.799659       1.148477      -0.510770      47.053470 0.68266624E+03  0.17401618E+05                                10.502924                            8.194840      -0.127642       2.014704                    0.992315      28.094413      75.773328       0.651360       0.368896      -1.132513      -0.078711       0.019596      -0.033390       0.087717      -0.036386       0.051761      -0.026820       0.222685      -0.174165      -0.099658      -0.060619       0.160277             12.897672      19.595640      -2.820994       2.291692       9.549512      -3.027279       9.547865           0.049470
           98              O       6.248261       8.832423       4.028053      -0.567587      40.755399 0.59028031E+03  0.14542335E+05                                 9.481015                            7.577606       0.106472       2.089872                    0.994589      27.908666      74.548863       0.681543       0.364785      -1.133125      -0.000174      -0.024324       0.025811       0.035467       0.039900      -0.001499       0.008284      -0.077811       0.124747      -0.076699       0.030521       0.046178             11.084107       7.945421      -0.803564       1.274620       8.615709      -5.096691      16.691190           0.047530
           99              O       5.089914       8.580577       5.924717      -0.570606      37.095576 0.54862060E+03  0.13269745E+05                                 8.849472                            7.264931       0.218555       2.118262                    0.996498      27.871043      73.745518       0.701929       0.360763      -1.136371       0.028102       0.005542      -0.012591       0.031289       0.022562      -0.036289       0.038039      -0.006296      -0.115129      -0.076277       0.033257       0.043020             10.162600      16.356182      -1.360024      -2.694589       6.536880      -0.497945       7.594738           0.038072
          100              O      12.018764       6.741496       7.190557      -0.602428      41.241809 0.61085497E+03  0.15164635E+05                                 9.482101                            7.660220       0.152089       2.087994                    0.995954      28.546708      76.313974       0.684915       0.360227      -1.137745      -0.034753      -0.028051       0.007165       0.045232       0.025010      -0.050581       0.026300      -0.019563      -0.077183      -0.076985       0.033721       0.043264             11.024072      17.810439       1.284235      -2.921905       6.880831      -0.542673       8.380945           0.038537
          101              O      10.832375       5.998804       8.928991      -0.566577      39.574628 0.57382484E+03  0.14066398E+05                                 9.344166                            7.506067       0.061162       2.071691                    0.994335      28.114816      75.419308       0.678619       0.368194      -1.128159       0.005521       0.005979      -0.034424       0.035372      -0.008531      -0.006416       0.006104      -0.116673       0.091685      -0.074577       0.028143       0.046433             10.900498       8.710488      -0.589422       1.651593       8.130034      -5.059494      15.860972           0.043732
          102              O       4.101477      10.952619       4.090926      -0.510767      47.054009 0.68267451E+03  0.17401891E+05                                10.503021                            8.194902      -0.127668       2.014694                    0.992315      28.094556      75.773996       0.651356       0.368897      -1.132512      -0.017388       0.079230       0.033388       0.087719      -0.030102      -0.025363       0.052490      -0.226404      -0.174166      -0.099657      -0.060618       0.160275             12.897809       9.399748      -2.535784      -2.962041      19.745731       2.375483       9.547948           0.049461
          103              O      11.984946       8.897822       9.267456      -0.567588      40.755424 0.59028047E+03  0.14542347E+05                                 9.481054                            7.577634       0.106411       2.089855                    0.994588      27.908588      74.548799       0.681538       0.364788      -1.133122      -0.024317       0.000504       0.025809       0.035464       0.037662       0.008240      -0.001730       0.082148       0.124742      -0.076697       0.030520       0.046177             11.084159       8.570299      -0.821052      -5.059082       7.990894       1.416671      16.691282           0.047540
          104              O       5.738319       1.948959       0.685314      -0.570588      37.094063 0.54859388E+03  0.13268939E+05                                 8.849274                            7.264789       0.218491       2.118259                    0.996497      27.870274      73.743072       0.701931       0.360767      -1.136369       0.006325       0.027936      -0.012585       0.031286       0.022351       0.037008      -0.037339       0.008810      -0.115099      -0.076271       0.033256       0.043015             10.162349       6.468387      -1.083367      -0.573088      16.424067      -2.679557       7.594591           0.038065
          105              O       4.093723       8.926530       1.951154      -0.602430      41.241932 0.61085735E+03  0.15164703E+05                                 9.482088                            7.660212       0.152122       2.088001                    0.995954      28.546837      76.314235       0.684919       0.360224      -1.137747      -0.029011      -0.033957       0.007165       0.045233       0.024424       0.024874      -0.051298       0.022325      -0.077189      -0.076985       0.033719       0.043267             11.024048       6.961171       1.587758      -0.624174      17.730022      -2.905607       8.380952           0.038529
          106              O       3.318145       7.761374       3.689588      -0.566597      39.576167 0.57385194E+03  0.14067226E+05                                 9.344362                            7.506212       0.061218       2.071692                    0.994336      28.115572      75.421745       0.678617       0.368191      -1.128162       0.006134       0.005357      -0.034425       0.035375      -0.011784       0.005924      -0.006581       0.115542       0.091689      -0.074580       0.028143       0.046437             10.900738       8.097700      -0.572289      -5.011449       8.743191       1.792492      15.861323           0.043742
          107              O      14.044278       6.692586       9.330329      -0.510779      47.054137 0.68267763E+03  0.17401984E+05                                10.503024                            8.194911      -0.127650       2.014698                    0.992315      28.094636      75.774149       0.651357       0.368896      -1.132513       0.078710      -0.019599       0.033393       0.087718      -0.036387       0.051763      -0.026820       0.222685      -0.174169      -0.099657      -0.060621       0.160278             12.897806      19.595844      -2.821021       2.291717       9.549610      -3.027320       9.547963           0.049487
          108              O      12.768562       9.659822       6.450753      -0.567589      40.755862 0.59028828E+03  0.14542582E+05                                 9.481087                            7.577658       0.106463       2.089867                    0.994589      27.908841      74.549491       0.681540       0.364785      -1.133125       0.000174       0.024326      -0.025814       0.035470       0.039900      -0.001498       0.008284      -0.077810       0.124746      -0.076698       0.030521       0.046177             11.084197       7.945486      -0.803579       1.274643       8.615780      -5.096742      16.691326           0.047539
          109              O      13.926909       9.911668       4.554089      -0.570595      37.095263 0.54861499E+03  0.13269574E+05                                 8.849420                            7.264892       0.218550       2.118264                    0.996497      27.870914      73.745051       0.701932       0.360763      -1.136372      -0.028101      -0.005540       0.012587       0.031286       0.022562      -0.036291       0.038039      -0.006296      -0.115124      -0.076277       0.033258       0.043019             10.162535      16.356064      -1.360011      -2.694577       6.536845      -0.497941       7.594698           0.038070
          110              O       6.998059      11.750749       3.288249      -0.602428      41.241431 0.61084829E+03  0.15164428E+05                                 9.482048                            7.660182       0.152089       2.087997                    0.995954      28.546551      76.313453       0.684916       0.360227      -1.137745       0.034750       0.028050      -0.007164       0.045229       0.025010      -0.050582       0.026300      -0.019564      -0.077185      -0.076986       0.033722       0.043264             11.024004      17.810314       1.284228      -2.921896       6.880796      -0.542672       8.380903           0.038527
          111              O       8.184448      12.493441       1.549815      -0.566585      39.574791 0.57382773E+03  0.14066487E+05                                 9.344193                            7.506087       0.061167       2.071691                    0.994335      28.114882      75.419545       0.678617       0.368194      -1.128159      -0.005522      -0.005981       0.034425       0.035374      -0.008532      -0.006415       0.006104      -0.116673       0.091685      -0.074576       0.028143       0.046433             10.900531       8.710512      -0.589422       1.651599       8.130056      -5.059512      15.861025           0.043731
          112              O      14.915346       7.539626       6.387880      -0.510778      47.054750 0.68268704E+03  0.17402297E+05                                10.503138                            8.194985      -0.127679       2.014686                    0.992315      28.094796      75.774920       0.651351       0.368898      -1.132511       0.017391      -0.079230      -0.033391       0.087720      -0.030102      -0.025362       0.052492      -0.226404      -0.174169      -0.099656      -0.060620       0.160276             12.897966       9.399864      -2.535817      -2.962091      19.745970       2.375516       9.548063           0.049481

******************************************************
Auxiliary information for the entire system
The total spin magnetic moment of the unit cell is   19.651257
The total net atomic charge of the unit cell is   -0.000002
Accuracy of reproducing the electrostatic potential in the unit cell:
  The inner radius (bohr) =    5.0000
  The outer radius (bohr) =   12.0000
  Valid grid points have density less than (e/(bohr^3)) =    0.0001
  The number of valid grid points were=        74426
  The rms potential error without charges in kcal/mol is=      4.74598
  The rms potential error with partial charges in kcal/mol is=      0.63066
  The RRMSE value at monopole order=      0.13288
  The rms potential error with partial charges and cloud penetration in kcal/mol is=      0.63767
  The RRMSE value at monopole order with cloud penetration is=      0.13436
  The rms potential error with partial charges and atomic dipoles in kcal/mol is=      0.24980
  The RRMSE value at dipole order=      0.05263
  The rms potential error with partial charges, atomic dipoles and cloud penetration in kcal/mol is=      0.24251
  The RRMSE value at dipole order with cloud penetration=      0.05110

******************************************************
The electron densities and ab initio electrostatic potential were computed in VASP using the PBE functional and
projector augmented wave method. See the main text of the journal article for a description of computational details.
The atomic charges, dipoles, and quadrupoles were computed with the DDEC6 method as described in
(a) T. A. Manz and N. Gabaldon Limas, RSC Adv. 6 (2016) 47771-47801 DOI: 10.1039/c6ra04656h
(b) N. Gabaldon Limas and T. A. Manz, RSC Adv. 8 (2018) 2678-2707 DOI: 10.1039/c7ra11829e.
For each atom in the material, the electron cloud parameters were fit to the spherically averaged atom-in-material
electron density using radial positions for which this density was between 10^-4 and 10^-2 electrons per cubic bohr.
The polarizabilities, dispersion coefficients, and quantum Drude oscillator (QDO) parameters were fit using the MCLF method.
The magnetic structure of the system was optimized in VASP from the default ferromagnetic initial guess using spin polarization.
The atomic spin moments (ASMs) were computed on this optimized magnetic structure using the DDEC6 partition as inputs
to the method of T. A. Manz and D. S. Sholl, J. Chem. Theory Comput. 7 (2011) 4146-4164 DOI: 10.1021/ct200539n.
The RMSE and RRMSE were computed using a uniform grid with Ewald summation.
