# Supplementary material for: A collection of forcefield precursors for metal–organic frameworks
Source: RSC Adv. 2019 Nov 13;9(63):36492–507. doi: 10.1039/c9ra07327b (PMC9075174; doi:10.1039/c9ra07327b)
Supplement: RA-009-C9RA07327B-s4774 [file RA-009-C9RA07327B-s4774.xyz]

  136
jmolscript: load "" {1 1 1} spacegroup "x,y,z" unitcell [{     10.197800     0.000000     0.000000 }, {      0.000000    13.502000     0.000000 }, {      0.000000     0.000000    17.707000 }]
Mn     9.437758     2.069452     8.559564     1.120944
Mn     0.827959     5.254843     8.280324     1.042100
Mn     4.338858    11.432548     0.293936     1.121420
Mn     5.926859     8.247157     0.573176     1.042216
Mn     0.760042    11.432548     9.147436     1.121399
Mn     9.369841     8.247157     9.426676     1.042205
Mn     5.858942     2.069452    17.413064     1.121772
Mn     4.270941     5.254843    17.133824     1.042240
H      8.237783     6.587626     5.055349     0.118268
H      7.124183     6.836063     3.065082     0.117950
H      6.370566     2.867825     2.971235     0.114603
H      7.381168     2.669345     5.071285     0.123227
H      8.115409     9.398742     4.258534     0.117290
H      8.998539    10.397890     6.165577     0.113192
H      7.862504     0.491473     4.775578     0.115086
H      6.972236    12.983523     2.888012     0.115445
H      3.138883     6.914374     3.798151     0.118267
H      2.025283     6.665937     5.788418     0.117953
H      1.271666    10.634175     5.882265     0.114611
H      2.282268    10.832655     3.782215     0.123223
H      3.016509     4.103258     4.594967     0.117292
H      3.899639     3.104110     2.687923     0.113189
H      2.763604    13.010527     4.077922     0.115086
H      1.873336     0.518477     5.965488     0.115458
H      1.960017     6.914374    12.651652     0.118270
H      3.073617     6.665937    14.641918     0.117950
H      3.827234    10.634175    14.735765     0.114607
H      2.816632    10.832655    12.635715     0.123228
H      2.082391     4.103258    13.448467     0.117293
H      1.199261     3.104110    11.541423     0.113197
H      2.335296    13.010527    12.931422     0.115087
H      3.225564     0.518477    14.818988     0.115449
H      7.058917     6.587626    13.908848     0.118265
H      8.172517     6.836063    11.918582     0.117950
H      8.926134     2.867825    11.824735     0.114616
H      7.915532     2.669345    13.924785     0.123224
H      7.181291     9.398742    13.112034     0.117294
H      6.298161    10.397890    15.019077     0.113194
H      7.434196     0.491473    13.629078     0.115089
H      8.324464    12.983523    11.741512     0.115463
C      8.679348     4.432707     6.539195     0.615894
C      7.932869     4.587980     5.239501    -0.002363
C      7.852306     5.849066     4.641005    -0.103485
C      7.205765     5.992188     3.447553    -0.094443
C      6.661203     4.866121     2.790623    -0.042216
C      6.731568     3.614485     3.390891    -0.097343
C      7.357713     3.494318     4.644546    -0.103268
C      6.897792    10.405991     2.158483     0.614310
C      7.463770    11.078391     3.378496    -0.020890
C      8.064420    10.322279     4.359463    -0.105493
C      8.601844    10.923118     5.508648    -0.116497
C      8.538618    12.319225     5.662699    -0.021027
C      7.920631    13.071286     4.678189    -0.107654
C      7.384227    12.463696     3.541400    -0.101409
C      9.151506    12.975422     6.893335     0.637817
C      6.002425     5.028145     1.467910     0.614697
C      3.580448     9.069293     2.314305     0.615931
C      2.833969     8.914020     3.613999    -0.002397
C      2.753406     7.652934     4.212495    -0.103487
C      2.106865     7.509812     5.405947    -0.094437
C      1.562303     8.635879     6.062877    -0.042183
C      1.632668     9.887515     5.462610    -0.097330
C      2.258813    10.007682     4.208954    -0.103274
C      1.798892     3.096009     6.695017     0.614270
C      2.364870     2.423609     5.475004    -0.020851
C      2.965520     3.179721     4.494037    -0.105493
C      3.502944     2.578882     3.344852    -0.116496
C      3.439718     1.182775     3.190801    -0.021066
C      2.821731     0.430714     4.175311    -0.107649
C      2.285327     1.038304     5.312100    -0.101390
C      4.052606     0.526578     1.960165     0.637876
C      0.903525     8.473855     7.385590     0.614676
C      1.518452     9.069293    11.167805     0.615928
C      2.264931     8.914020    12.467499    -0.002379
C      2.345494     7.652934    13.065995    -0.103483
C      2.992035     7.509812    14.259447    -0.094448
C      3.536597     8.635879    14.916377    -0.042198
C      3.466232     9.887515    14.316109    -0.097341
C      2.840087    10.007682    13.062454    -0.103269
C      3.300008     3.096009    15.548517     0.614339
C      2.734030     2.423609    14.328504    -0.020897
C      2.133380     3.179721    13.347537    -0.105490
C      1.595956     2.578882    12.198352    -0.116488
C      1.659182     1.182775    12.044301    -0.021015
C      2.277169     0.430714    13.028811    -0.107654
C      2.813573     1.038304    14.165600    -0.101401
C      1.046294     0.526578    10.813665     0.637808
C      4.195375     8.473855    16.239090     0.614679
C      6.617352     4.432707    15.392695     0.615961
C      7.363831     4.587980    14.093001    -0.002413
C      7.444394     5.849066    13.494505    -0.103487
C      8.090935     5.992188    12.301053    -0.094449
C      8.635497     4.866121    11.644123    -0.042166
C      8.565132     3.614485    12.244391    -0.097328
C      7.938987     3.494318    13.498046    -0.103276
C      8.398908    10.405991    11.011983     0.614306
C      7.832930    11.078391    12.231996    -0.020862
C      7.232280    10.322279    13.212963    -0.105490
C      6.694856    10.923118    14.362148    -0.116488
C      6.758082    12.319225    14.516199    -0.021056
C      7.376069    13.071286    13.531689    -0.107645
C      7.912473    12.463696    12.394900    -0.101381
C      6.145194    12.975422    15.746835     0.637871
C      9.294275     5.028145    10.321410     0.614661
O      8.370354     3.463263     7.275806    -0.584000
O      9.571655     5.287383     6.769386    -0.571172
O      6.149273    11.064889     1.382917    -0.597911
O      7.212904     9.197562     1.958394    -0.564768
O      5.338548     4.057351     0.950866    -0.605241
O      8.696684     0.602189     7.196125    -0.571972
O     10.032596    12.346229     7.505997    -0.604156
O      6.072790     6.120457     0.871184    -0.566145
O      3.271454    10.038737     1.577694    -0.584049
O      4.472755     8.214617     2.084114    -0.571147
O      1.050373     2.437111     7.470583    -0.597853
O      2.114004     4.304438     6.895106    -0.564786
O      0.239648     9.444649     7.902634    -0.605193
O      3.597784    12.899811     1.657375    -0.571998
O      4.933696     1.155771     1.347503    -0.604180
O      0.973890     7.381543     7.982316    -0.566138
O      1.827446    10.038737    10.431194    -0.584037
O      0.626145     8.214617    10.937614    -0.571153
O      4.048527     2.437111    16.324083    -0.597927
O      2.984896     4.304438    15.748606    -0.564750
O      4.859252     9.444649    16.756134    -0.605198
O      1.501116    12.899811    10.510875    -0.572040
O      0.165204     1.155771    10.201003    -0.604093
O      4.125010     7.381543    16.835816    -0.566159
O      6.926346     3.463263    16.129306    -0.584073
O      5.725045     5.287383    15.622886    -0.571133
O      9.147427    11.064889    10.236417    -0.597879
O      8.083796     9.197562    10.811894    -0.564767
O      9.958152     4.057351     9.804366    -0.605128
O      6.600016     0.602189    16.049625    -0.572039
O      5.264104    12.346229    16.359497    -0.604135
O      9.223910     6.120457     9.724684    -0.566165

The following XYZ coordinates are in angstroms. Other properties are in atomic units.
The sperically averaged electron density of each atom fit to a function of the form exp(a - br)
eigen_1, eigen_2 and eigen_3 are the three eigenvalues of traceless quadrupole moment tensor
  atom number  atomic symbol              X              Y              Z     net charge C6 coefficient C8 coefficient C10 coefficient fluctuating dipole atomic polarizability isotropic forcefield polarizability              a              b squared Pearson coefficient          <r^3>          <r^4>         wp_QDO          m_QDO          q_QDO       dipole_x       dipole_y       dipole_z         dipole            Qxy            Qxz            Qyz     Q(x^2-y^2)  Q(3z^2 - R^2)        eigen_1        eigen_2        eigen_3 static polarizability      alpha(xx)      alpha(xy)      alpha(xz)      alpha(yy)      alpha(yz)      alpha(zz) atomic spin moment
            1             Mn       9.437758       2.069452       8.559564       1.120944     163.468901 0.33930978E+04  0.12490059E+06                                23.485716                           18.604398       0.029070       1.819135                    0.999913      51.759735     150.412933       0.434983       0.382531      -1.160413      -0.016513       0.001479       0.014920       0.022304      -0.011509      -0.033302       0.019803       0.248739       0.055286      -0.136333       0.009719       0.126614             28.321311      18.318218      -1.055123       3.926141      32.877933      -1.747261      33.767783           4.743196
            2             Mn       0.827959       5.254843       8.280324       1.042100     147.324315 0.35341102E+04  0.13133159E+06                                22.016146                           18.849924       0.100307       1.832298                    0.999984      53.042274     154.524073       0.437166       0.377025      -1.165431       0.032037       0.050861       0.001777       0.060136       0.035694       0.038300      -0.002803       0.006553       0.114998      -0.063372       0.002539       0.060833             25.484472      19.098102      -0.725837      -4.066193      29.602807       3.385906      27.752508           4.746806
            3             Mn       4.338858      11.432548       0.293936       1.121420     163.422256 0.33918753E+04  0.12484344E+06                                23.480786                           18.600555       0.029403       1.819286                    0.999914      51.753083     150.382743       0.435048       0.382510      -1.160437      -0.016523      -0.001501      -0.014938       0.022325       0.011488       0.033323       0.019798       0.248781       0.055257      -0.136346       0.009700       0.126646             28.315325      18.314693       1.054850      -3.925343      32.870394      -1.746905      33.760888           4.743465
            4             Mn       5.926859       8.247157       0.573176       1.042216     147.323515 0.35340660E+04  0.13132993E+06                                22.016433                           18.850098       0.100156       1.832262                    0.999984      53.041115     154.522167       0.437153       0.377037      -1.165419       0.031951      -0.050857      -0.001726       0.060086      -0.035657      -0.038174      -0.002803       0.006465       0.114975      -0.063288       0.002583       0.060705             25.484889      19.098324       0.726066       4.066490      29.603338       3.386059      27.753004           4.746767
            5             Mn       0.760042      11.432548       9.147436       1.121399     163.421982 0.33918647E+04  0.12484286E+06                                23.480692                           18.600468       0.029455       1.819301                    0.999914      51.753160     150.382500       0.435051       0.382508      -1.160440       0.016538      -0.001476      -0.014942       0.022337      -0.011502      -0.033349       0.019804       0.248813       0.055234      -0.136360       0.009680       0.126680             28.315263      18.314593      -1.054911       3.925482      32.870331      -1.746808      33.760864           4.743432
            6             Mn       9.369841       8.247157       9.426676       1.042205     147.316848 0.35338857E+04  0.13132106E+06                                22.015366                           18.849286       0.100346       1.832319                    0.999984      53.040943     154.518475       0.437175       0.377024      -1.165433      -0.032032      -0.050868      -0.001780       0.060140       0.035680       0.038288      -0.002809       0.006565       0.115045      -0.063361       0.002532       0.060829             25.483540      19.097400      -0.725826      -4.066029      29.601604       3.385631      27.751616           4.746771
            7             Mn       5.858942       2.069452      17.413064       1.121772     163.386590 0.33909374E+04  0.12479960E+06                                23.477035                           18.597619       0.029657       1.819402                    0.999914      51.747915     150.359383       0.435097       0.382495      -1.160455       0.016531       0.001501       0.014944       0.022334       0.011482       0.033341       0.019796       0.248805       0.055236      -0.136354       0.009685       0.126669             28.310815      18.311990       1.054715      -3.924868      32.864704      -1.746617      33.755752           4.743732
            8             Mn       4.270941       5.254843      17.133824       1.042240     147.322357 0.35340331E+04  0.13132842E+06                                22.016348                           18.850035       0.100143       1.832260                    0.999984      53.040825     154.521240       0.437153       0.377038      -1.165418      -0.031947       0.050859       0.001725       0.060085      -0.035650      -0.038161      -0.002805       0.006464       0.115004      -0.063281       0.002584       0.060697             25.484780      19.098231       0.726066       4.066467      29.603109       3.385957      27.753000           4.746797
            9              H       8.237783       6.587626       5.055349       0.118268       1.054599 0.74891926E+01  0.72017612E+02                                 1.686918                            1.581652      -0.893354       2.457354                    0.999061       3.343633       9.138222       0.508492       1.252617      -0.715729       0.016572       0.032095       0.013966       0.038727       0.007184       0.005914       0.001805      -0.025134      -0.003888      -0.015779      -0.000004       0.015783              1.732256       1.570147       0.316508       0.297303       2.014944       0.276619       1.611678           0.000198
           10              H       7.124183       6.836063       3.065082       0.117950       1.049720 0.72984365E+01  0.70491603E+02                                 1.736375                            1.599216      -1.231309       2.296699                    0.994978       3.638971      10.326253       0.482595       1.314062      -0.699591      -0.001676       0.035837      -0.011289       0.037610       0.001730       0.005422      -0.000353      -0.014282      -0.002721      -0.010099       0.002285       0.007813              1.808124       1.434385      -0.117401       0.174191       2.349330      -0.390348       1.640658          -0.000315
           11              H       6.370566       2.867825       2.971235       0.114603       1.070527 0.76287111E+01  0.74592351E+02                                 1.768382                            1.643275      -1.243505       2.288120                    0.995326       3.689084      10.575052       0.471914       1.327396      -0.696976      -0.015545      -0.033199      -0.012492       0.038729       0.001251       0.005422      -0.003121      -0.025385      -0.003975      -0.014499       0.000507       0.013992              1.832802       1.698693       0.351938       0.286792       2.097985       0.302298       1.701728           0.000412
           12              H       7.381168       2.669345       5.071285       0.123227       1.030688 0.72570939E+01  0.69592441E+02                                 1.690481                            1.577872      -1.015764       2.405053                    0.997742       3.413804       9.473499       0.496472       1.286506      -0.707354      -0.002891      -0.034730       0.019416       0.039893       0.006116       0.005106      -0.003525      -0.015782      -0.010483      -0.012328       0.000390       0.011938              1.742977       1.394357      -0.080265       0.143897       2.246351      -0.352145       1.588225          -0.000299
           13              H       8.115409       9.398742       4.258534       0.117290       0.983348 0.69839393E+01  0.66343609E+02                                 1.641299                            1.551330      -0.831470       2.488074                    0.999348       3.369797       9.311875       0.498963       1.292229      -0.706464       0.004046      -0.038924      -0.004254       0.039364      -0.003332       0.006737      -0.002411      -0.025822      -0.013322      -0.015071      -0.001035       0.016106              1.675319       1.364957      -0.001129       0.107613       2.258659       0.124789       1.402342          -0.000167
           14              H       8.998539      10.397890       6.165577       0.113192       1.107625 0.78811502E+01  0.77776005E+02                                 1.814814                            1.673690      -1.314154       2.253493                    0.994265       3.767257      10.888248       0.465648       1.332883      -0.695491       0.015564      -0.021825       0.025996       0.037341      -0.002415       0.004387      -0.000387      -0.023630       0.005772      -0.014185       0.003007       0.011178              1.894023       1.778384      -0.314699       0.454171       1.842023      -0.383586       2.061661          -0.000494
           15              H       7.862504       0.491473       4.775578       0.115086       0.992613 0.68698754E+01  0.65121299E+02                                 1.658729                            1.541895      -0.960564       2.423762                    0.998165       3.451045       9.588314       0.497897       1.297753      -0.704309      -0.004584       0.037332       0.003690       0.037793      -0.004996       0.008894      -0.001797      -0.017961      -0.008889      -0.014745       0.001762       0.012983              1.714184       1.347417      -0.090777       0.093854       2.409309       0.101866       1.385827          -0.000143
           16              H       6.972236      12.983523       2.888012       0.115445       1.097976 0.79204359E+01  0.77695658E+02                                 1.766852                            1.651944      -1.044886       2.384814                    0.997257       3.531385       9.937795       0.483265       1.292031      -0.706024      -0.017852       0.023127      -0.026236       0.039267      -0.004410       0.006087      -0.002197      -0.018973       0.001629      -0.013025       0.001582       0.011443              1.818258       1.683547      -0.277868       0.436895       1.821983      -0.320728       1.949244          -0.000165
           17              H       3.138883       6.914374       3.798151       0.118267       1.054550 0.74887869E+01  0.72012948E+02                                 1.686895                            1.581632      -0.893325       2.457379                    0.999062       3.343550       9.138035       0.508483       1.252653      -0.715722       0.016573      -0.032096      -0.013971       0.038730      -0.007185      -0.005913       0.001807      -0.025133      -0.003890      -0.015778      -0.000007       0.015784              1.732232       1.570126      -0.316502      -0.297297       2.014914       0.276614       1.611656           0.000196
           18              H       2.025283       6.665937       5.788418       0.117953       1.049743 0.72986136E+01  0.70493498E+02                                 1.736372                            1.599213      -1.231272       2.296709                    0.994978       3.638979      10.326173       0.482607       1.314025      -0.699598      -0.001675      -0.035836       0.011285       0.037609      -0.001730      -0.005424      -0.000353      -0.014283      -0.002715      -0.010100       0.002287       0.007813              1.808120       1.434382       0.117402      -0.174191       2.349325      -0.390348       1.640654          -0.000314
           19              H       1.271666      10.634175       5.882265       0.114611       1.070492 0.76284084E+01  0.74588688E+02                                 1.768350                            1.643247      -1.243461       2.288146                    0.995327       3.689013      10.574816       0.471915       1.327403      -0.696975      -0.015544       0.033201       0.012492       0.038729      -0.001250      -0.005422      -0.003121      -0.025384      -0.003968      -0.014499       0.000508       0.013990              1.832767       1.698663      -0.351929      -0.286783       2.097942       0.302290       1.701697           0.000412
           20              H       2.282268      10.832655       3.782215       0.123223       1.030671 0.72569438E+01  0.69590613E+02                                 1.690462                            1.577855      -1.015739       2.405067                    0.997743       3.413764       9.473348       0.496475       1.286506      -0.707354      -0.002890       0.034729      -0.019417       0.039893      -0.006115      -0.005106      -0.003525      -0.015782      -0.010483      -0.012328       0.000390       0.011937              1.742957       1.394342       0.080263      -0.143894       2.246322      -0.352139       1.588207          -0.000298
           21              H       3.016509       4.103258       4.594967       0.117292       0.983322 0.69836977E+01  0.66340678E+02                                 1.641267                            1.551301      -0.831414       2.488104                    0.999348       3.369724       9.311600       0.498969       1.292225      -0.706465       0.004046       0.038924       0.004251       0.039364       0.003332      -0.006738      -0.002412      -0.025822      -0.013315      -0.015072      -0.001034       0.016105              1.675285       1.364932       0.001129      -0.107609       2.258611       0.124786       1.402314          -0.000169
           22              H       3.899639       3.104110       2.687923       0.113189       1.107574 0.78807227E+01  0.77771083E+02                                 1.814800                            1.673678      -1.314139       2.253514                    0.994265       3.767190      10.888166       0.465634       1.332936      -0.695481       0.015564       0.021827      -0.025999       0.037344       0.002414      -0.004385      -0.000386      -0.023630       0.005771      -0.014184       0.003006       0.011178              1.894007       1.778370       0.314697      -0.454166       1.842009      -0.383583       2.061641          -0.000494
           23              H       2.763604      13.010527       4.077922       0.115086       0.992591 0.68696848E+01  0.65119013E+02                                 1.658705                            1.541874      -0.960510       2.423790                    0.998165       3.450989       9.588110       0.497901       1.297753      -0.704309      -0.004583      -0.037332      -0.003691       0.037793       0.004995      -0.008894      -0.001796      -0.017962      -0.008885      -0.014745       0.001763       0.012982              1.714158       1.347399       0.090775      -0.093852       2.409267       0.101863       1.385807          -0.000142
           24              H       1.873336       0.518477       5.965488       0.115458       1.097940 0.79201167E+01  0.77691779E+02                                 1.766818                            1.651914      -1.044866       2.384829                    0.997258       3.531315       9.937565       0.483268       1.292036      -0.706023      -0.017852      -0.023128       0.026236       0.039268       0.004410      -0.006087      -0.002197      -0.018972       0.001632      -0.013025       0.001583       0.011442              1.818223       1.683516       0.277861      -0.436882       1.821946      -0.320720       1.949206          -0.000166
           25              H       1.960017       6.914374      12.651652       0.118270       1.054583 0.74890506E+01  0.72015916E+02                                 1.686903                            1.581639      -0.893326       2.457369                    0.999061       3.343602       9.138121       0.508493       1.252620      -0.715729      -0.016572      -0.032096      -0.013966       0.038728       0.007184       0.005915       0.001805      -0.025134      -0.003888      -0.015779      -0.000004       0.015783              1.732241       1.570133       0.316504       0.297299       2.014925       0.276616       1.611664           0.000198
           26              H       3.073617       6.665937      14.641918       0.117950       1.049710 0.72983571E+01  0.70490669E+02                                 1.736369                            1.599211      -1.231301       2.296704                    0.994978       3.638951      10.326196       0.482594       1.314067      -0.699590       0.001676      -0.035837       0.011290       0.037610       0.001730       0.005422      -0.000353      -0.014282      -0.002720      -0.010098       0.002285       0.007813              1.808117       1.434381      -0.117400       0.174190       2.349317      -0.390345       1.640652          -0.000316
           27              H       3.827234      10.634175      14.735765       0.114607       1.070497 0.76284568E+01  0.74589329E+02                                 1.768360                            1.643256      -1.243475       2.288138                    0.995327       3.689037      10.574920       0.471912       1.327410      -0.696973       0.015544       0.033199       0.012495       0.038729       0.001251       0.005421      -0.003120      -0.025384      -0.003972      -0.014498       0.000507       0.013991              1.832778       1.698672       0.351931       0.286786       2.097955       0.302293       1.701707           0.000412
           28              H       2.816632      10.832655      12.635715       0.123228       1.030685 0.72570595E+01  0.69591987E+02                                 1.690473                            1.577864      -1.015735       2.405066                    0.997743       3.413794       9.473444       0.496475       1.286500      -0.707355       0.002891       0.034730      -0.019415       0.039893       0.006116       0.005106      -0.003525      -0.015783      -0.010477      -0.012329       0.000392       0.011937              1.742968       1.394350      -0.080264       0.143895       2.246338      -0.352142       1.588217          -0.000297
           29              H       2.082391       4.103258      13.448467       0.117293       0.983346 0.69839240E+01  0.66343430E+02                                 1.641297                            1.551328      -0.831466       2.488077                    0.999348       3.369792       9.311860       0.498963       1.292228      -0.706464      -0.004045       0.038924       0.004253       0.039364      -0.003332       0.006737      -0.002412      -0.025823      -0.013322      -0.015071      -0.001035       0.016106              1.675317       1.364956      -0.001129       0.107613       2.258655       0.124790       1.402340          -0.000168
           30              H       1.199261       3.104110      11.541423       0.113197       1.107620 0.78810990E+01  0.77775348E+02                                 1.814804                            1.673683      -1.314166       2.253487                    0.994265       3.767239      10.888174       0.465651       1.332879      -0.695492      -0.015562       0.021824      -0.025996       0.037340      -0.002414       0.004385      -0.000386      -0.023628       0.005773      -0.014183       0.003007       0.011177              1.894012       1.778375      -0.314696       0.454167       1.842013      -0.383583       2.061649          -0.000494
           31              H       2.335296      13.010527      12.931422       0.115087       0.992607 0.68698285E+01  0.65120760E+02                                 1.658725                            1.541892      -0.960538       2.423775                    0.998165       3.451034       9.588285       0.497897       1.297756      -0.704308       0.004583      -0.037331      -0.003690       0.037792      -0.004996       0.008895      -0.001797      -0.017962      -0.008883      -0.014745       0.001763       0.012982              1.714180       1.347414      -0.090776       0.093854       2.409301       0.101866       1.385825          -0.000142
           32              H       3.225564       0.518477      14.818988       0.115449       1.097965 0.79203415E+01  0.77694530E+02                                 1.766843                            1.651936      -1.044879       2.384819                    0.997257       3.531372       9.937758       0.483265       1.292034      -0.706024       0.017851      -0.023128       0.026237       0.039267      -0.004410       0.006087      -0.002197      -0.018974       0.001632      -0.013025       0.001583       0.011443              1.818249       1.683539      -0.277866       0.436891       1.821973      -0.320726       1.949235          -0.000164
           33              H       7.058917       6.587626      13.908848       0.118265       1.054559 0.74888617E+01  0.72013837E+02                                 1.686902                            1.581639      -0.893329       2.457375                    0.999062       3.343568       9.138091       0.508482       1.252651      -0.715722      -0.016573       0.032096       0.013971       0.038730      -0.007185      -0.005913       0.001807      -0.025134      -0.003890      -0.015778      -0.000007       0.015785              1.732240       1.570133      -0.316504      -0.297299       2.014923       0.276615       1.611663           0.000197
           34              H       8.172517       6.836063      11.918582       0.117950       1.049750 0.72986832E+01  0.70494347E+02                                 1.736381                            1.599221      -1.231267       2.296709                    0.994978       3.638998      10.326244       0.482606       1.314026      -0.699598       0.001675       0.035836      -0.011285       0.037608      -0.001730      -0.005423      -0.000353      -0.014284      -0.002718      -0.010101       0.002286       0.007814              1.808130       1.434390       0.117402      -0.174193       2.349336      -0.390350       1.640665          -0.000314
           35              H       8.926134       2.867825      11.824735       0.114616       1.070462 0.76281603E+01  0.74585810E+02                                 1.768334                            1.643234      -1.243431       2.288164                    0.995327       3.688977      10.574752       0.471911       1.327425      -0.696970       0.015542      -0.033200      -0.012495       0.038729      -0.001250      -0.005421      -0.003121      -0.025383      -0.003964      -0.014498       0.000509       0.013989              1.832750       1.698648      -0.351923      -0.286779       2.097920       0.302286       1.701683           0.000414
           36              H       7.915532       2.669345      13.924785       0.123224       1.030677 0.72569933E+01  0.69591157E+02                                 1.690462                            1.577856      -1.015724       2.405072                    0.997743       3.413773       9.473356       0.496478       1.286498      -0.707356       0.002889      -0.034729       0.019416       0.039893      -0.006115      -0.005106      -0.003525      -0.015783      -0.010479      -0.012328       0.000391       0.011937              1.742957       1.394343       0.080263      -0.143894       2.246321      -0.352139       1.588207          -0.000298
           37              H       7.181291       9.398742      13.112034       0.117294       0.983310 0.69835990E+01  0.66339519E+02                                 1.641256                            1.551292      -0.831397       2.488114                    0.999349       3.369701       9.311527       0.498969       1.292228      -0.706464      -0.004046      -0.038925      -0.004251       0.039364       0.003332      -0.006738      -0.002412      -0.025823      -0.013315      -0.015071      -0.001034       0.016105              1.675275       1.364924       0.001130      -0.107607       2.258595       0.124784       1.402306          -0.000167
           38              H       6.298161      10.397890      15.019077       0.113194       1.107569 0.78806834E+01  0.77770581E+02                                 1.814792                            1.673672      -1.314146       2.253511                    0.994265       3.767174      10.888104       0.465636       1.332933      -0.695482      -0.015563      -0.021826       0.025999       0.037344       0.002414      -0.004385      -0.000385      -0.023629       0.005771      -0.014183       0.003006       0.011177              1.893999       1.778363       0.314695      -0.454163       1.842002      -0.383581       2.061633          -0.000494
           39              H       7.434196       0.491473      13.629078       0.115089       0.992576 0.68695564E+01  0.65117518E+02                                 1.658692                            1.541863      -0.960485       2.423805                    0.998166       3.450957       9.588013       0.497901       1.297759      -0.704308       0.004582       0.037333       0.003690       0.037793       0.004995      -0.008894      -0.001796      -0.017962      -0.008881      -0.014745       0.001764       0.012981              1.714144       1.347390       0.090774      -0.093851       2.409246       0.101862       1.385797          -0.000142
           40              H       8.324464      12.983523      11.741512       0.115463       1.097915 0.79199040E+01  0.77689279E+02                                 1.766803                            1.651901      -1.044842       2.384844                    0.997258       3.531281       9.937488       0.483265       1.292050      -0.706020       0.017851       0.023129      -0.026238       0.039268       0.004409      -0.006087      -0.002197      -0.018973       0.001636      -0.013025       0.001584       0.011441              1.818207       1.683502       0.277858      -0.436877       1.821931      -0.320717       1.949189          -0.000165
           41              C       8.679348       4.432707       6.539195       0.615894      23.546528 0.24783220E+03  0.51201607E+04                                 7.621026                            5.610898      -0.035433       2.052142                    0.999484      22.049171      61.649737       0.622360       0.476363      -1.017483       0.031428      -0.005975       0.059828       0.067844      -0.055163      -0.064460       0.050999      -0.005409      -0.094430      -0.078999      -0.037109       0.116108              9.109454       8.348563       1.499216       4.122134       7.946302      -1.502594      11.033496           0.015227
           42              C       7.932869       4.587980       5.239501      -0.002363      37.001384 0.42301077E+03  0.97890581E+04                                 9.600515                            6.803039       0.024103       2.017529                    0.999257      26.678607      73.899022       0.645106       0.410285      -1.077768      -0.022558       0.005073      -0.040291       0.046454       0.006813      -0.017833      -0.007586       0.025800      -0.017562      -0.017773      -0.010534       0.028307             11.888440       9.730686       0.410090       6.973184      10.903317      -1.269626      15.031317           0.006173
           43              C       7.852306       5.849066       4.641005      -0.103485      32.983129 0.40999555E+03  0.95077429E+04                                 8.946289                            6.768028       0.091606       2.006644                    0.999741      28.808629      82.509601       0.630422       0.418964      -1.061575      -0.002952      -0.015670      -0.012735       0.020408       0.011434      -0.006816       0.008749      -0.015075      -0.054207      -0.023862       0.000601       0.023261             10.308127       8.012400      -0.108272       5.067674      10.550739      -1.839683      12.361241           0.001459
           44              C       7.205765       5.992188       3.447553      -0.094443      34.769549 0.42986533E+03  0.10116186E+05                                 9.395258                            7.027459      -0.050938       1.963672                    0.999371      29.209810      85.070597       0.604124       0.430820      -1.051170       0.000726      -0.025205       0.013287       0.028502       0.002935      -0.018477      -0.007485      -0.011707      -0.061859      -0.031003       0.009315       0.021688             10.919209       8.484209       0.417723       5.484772      11.151700      -0.570280      13.121717           0.002153
           45              C       6.661203       4.866121       2.790623      -0.042216      38.039716 0.44235625E+03  0.10355908E+05                                 9.747138                            6.948065       0.153954       2.054346                    0.999358      27.247945      76.012020       0.639298       0.409248      -1.078024       0.021789       0.002676       0.049643       0.054280       0.009580       0.004001      -0.005006      -0.000262       0.000647      -0.012805       0.003254       0.009551             12.024453       8.445776       0.469099       6.061418      11.498417      -1.485697      16.129168          -0.000675
           46              C       6.731568       3.614485       3.390891      -0.097343      34.539150 0.43852883E+03  0.10368974E+05                                 9.346109                            7.082753      -0.032647       1.966143                    0.999437      29.401683      85.759032       0.603853       0.428980      -1.052570       0.005823       0.013020       0.025923       0.029588       0.008613      -0.005943       0.010259      -0.012733      -0.046824      -0.021851       0.001987       0.019864             10.866237       8.422758       0.498926       5.030232      11.059360      -1.629574      13.116593           0.004573
           47              C       7.357713       3.494318       4.644546      -0.103268      33.515740 0.42090607E+03  0.98347146E+04                                 9.113021                            6.904237       0.116845       2.018185                    0.999707      28.895374      83.338062       0.617237       0.424695      -1.056936      -0.016582       0.016702      -0.013328       0.027048      -0.000964      -0.011471      -0.015701      -0.006186      -0.037041      -0.024715       0.005664       0.019051             10.546324       8.608785       1.014393       5.396187      10.438252      -0.261403      12.591935           0.001671
           48              C       6.897792      10.405991       2.158483       0.614310      24.271562 0.25476914E+03  0.52911434E+04                                 7.729833                            5.663082      -0.080976       2.030134                    0.999460      22.184007      61.853487       0.624760       0.472052      -1.021491      -0.016307      -0.028381      -0.055751       0.064650       0.024875      -0.077131      -0.051546       0.067891      -0.064125      -0.088700      -0.025069       0.113770              9.186294       7.434358       0.106228       4.235552       9.676796       2.107004      10.447728           0.018573
           49              C       7.463770      11.078391       3.378496      -0.020890      36.415811 0.42720279E+03  0.99073037E+04                                 9.459293                            6.818684       0.054978       2.025317                    0.999269      26.885873      74.475329       0.647122       0.408130      -1.079533       0.018914       0.021713       0.035194       0.045473      -0.007879      -0.001845       0.000868       0.004858      -0.019810      -0.006901      -0.004864       0.011764             11.469970       8.453785       0.992116       5.848842      11.981373       2.821660      13.974751           0.001683
           50              C       8.064420      10.322279       4.359463      -0.105493      33.353309 0.42753029E+03  0.10021797E+05                                 9.038688                            6.928201       0.091579       2.001831                    0.999680      29.175619      84.096556       0.620615       0.421023      -1.059949       0.008441       0.025186       0.006264       0.027291      -0.004239      -0.010575       0.003160      -0.034970      -0.069804      -0.028278      -0.001730       0.030008             10.331137       8.231539       0.233522       5.271841      10.185834       1.265590      12.576039           0.002230
           51              C       8.601844      10.923118       5.508648      -0.116497      34.907115 0.45538781E+03  0.10875276E+05                                 9.419195                            7.226871      -0.067821       1.949163                    0.999425      29.940230      87.914370       0.596344       0.430081      -1.051349      -0.009869       0.011116      -0.023005       0.027390      -0.011980       0.001609      -0.017378       0.000613       0.017110      -0.020987      -0.001433       0.022420             10.784220       8.089483       0.072949       4.652916      12.010849       1.795434      12.252329           0.002004
           52              C       8.538618      12.319225       5.662699      -0.021027      36.798010 0.44061665E+03  0.10300071E+05                                 9.531246                            6.937547       0.113722       2.041492                    0.999290      27.095142      75.411786       0.639653       0.409621      -1.078298      -0.023325      -0.017981      -0.037149       0.047407      -0.015192      -0.009582       0.004201       0.011082      -0.020317      -0.013855      -0.009240       0.023095             11.470563       8.207976       0.388925       5.486787      12.233292       2.300347      13.970421           0.003736
           53              C       7.920631      13.071286       4.678189      -0.107654      34.091954 0.43241001E+03  0.10170744E+05                                 9.194424                            6.994414       0.070464       1.995679                    0.999693      29.283357      84.707496       0.613777       0.424266      -1.057318      -0.007372      -0.024551      -0.004953       0.026108      -0.010063      -0.008143       0.000987      -0.033371      -0.057984      -0.023665      -0.005692       0.029357             10.508106       7.965778      -0.051067       4.961015      11.209057       1.171150      12.349484           0.001451
           54              C       7.384227      12.463696       3.541400      -0.101409      33.048160 0.42789623E+03  0.10039763E+05                                 8.997081                            6.945782       0.077348       1.999590                    0.999672      29.203508      84.415081       0.617428       0.422800      -1.058069       0.010316      -0.010974       0.021446       0.026207      -0.016296       0.005205      -0.019070       0.001173       0.001194      -0.022923      -0.004746       0.027669             10.180134       7.382462       0.454301       4.245821      11.862194       2.168362      11.295746           0.001897
           55              C       9.151506      12.975422       6.893335       0.637817      24.065151 0.24265153E+03  0.49921975E+04                                 7.723048                            5.575882      -0.070236       2.043424                    0.999237      21.905464      61.339397       0.619615       0.480480      -1.014183       0.028739       0.027266       0.059540       0.071515       0.041101      -0.068554      -0.059814       0.029725      -0.040689      -0.078974      -0.035665       0.114639              9.172489       7.189940      -1.185059       3.306562      10.487415       1.802347       9.840112           0.014570
           56              C       6.002425       5.028145       1.467910       0.614697      25.049928 0.24708278E+03  0.51116328E+04                                 7.951367                            5.607103      -0.012716       2.056988                    0.999603      22.249346      62.684114       0.620473       0.477162      -1.014905      -0.027025       0.003860      -0.069209       0.074398      -0.028773      -0.084725       0.026683       0.058979      -0.121306      -0.092194      -0.020531       0.112724              9.775374       6.523093       0.786845       3.988911      10.001840      -1.163325      12.801188           0.022708
           57              C       3.580448       9.069293       2.314305       0.615931      23.545767 0.24782369E+03  0.51199432E+04                                 7.620895                            5.610825      -0.035433       2.052153                    0.999484      22.048722      61.648328       0.622360       0.476367      -1.017481       0.031406       0.005986      -0.059836       0.067842       0.055169       0.064459       0.051003      -0.005393      -0.094393      -0.078989      -0.037123       0.116112              9.109269       8.348414      -1.499214      -4.122021       7.946165      -1.502530      11.033229           0.015214
           58              C       2.833969       8.914020       3.613999      -0.002397      37.000876 0.42300580E+03  0.97889141E+04                                 9.600450                            6.803018       0.024121       2.017537                    0.999258      26.678382      73.898282       0.645104       0.410287      -1.077766      -0.022561      -0.005077       0.040288       0.046453      -0.006808       0.017851      -0.007581       0.025803      -0.017585      -0.017785      -0.010536       0.028321             11.888323       9.730595      -0.410100      -6.973082      10.903253      -1.269600      15.031120           0.006181
           59              C       2.753406       7.652934       4.212495      -0.103487      32.982488 0.40998746E+03  0.95075099E+04                                 8.946202                            6.767986       0.091588       2.006647                    0.999741      28.808188      82.508183       0.630420       0.418967      -1.061573      -0.002959       0.015668       0.012726       0.020400      -0.011428       0.006822       0.008752      -0.015060      -0.054191      -0.023863       0.000614       0.023248             10.308003       8.012310       0.108270      -5.067586      10.550637      -1.839665      12.361063           0.001452
           60              C       2.106865       7.509812       5.405947      -0.094437      34.769338 0.42986354E+03  0.10116116E+05                                 9.395157                            7.027403      -0.050848       1.963697                    0.999371      29.209779      85.069918       0.604133       0.430815      -1.051175       0.000719       0.025205      -0.013295       0.028506      -0.002937       0.018476      -0.007482      -0.011726      -0.061869      -0.031006       0.009315       0.021692             10.919071       8.484107      -0.417717      -5.484677      11.151588      -0.570276      13.121520           0.002162
           61              C       1.562303       8.635879       6.062877      -0.042183      38.038058 0.44233815E+03  0.10355343E+05                                 9.746737                            6.947841       0.154086       2.054395                    0.999359      27.247374      76.009069       0.639322       0.409239      -1.078034       0.021787      -0.002673      -0.049646       0.054283      -0.009582      -0.004013      -0.005006      -0.000280       0.000687      -0.012816       0.003270       0.009546             12.023887       8.445387      -0.469114      -6.061041      11.497963      -1.485573      16.128309          -0.000683
           62              C       1.632668       9.887515       5.462610      -0.097330      34.538661 0.43852329E+03  0.10368807E+05                                 9.346043                            7.082730      -0.032652       1.966147                    0.999437      29.401331      85.757779       0.603851       0.428983      -1.052568       0.005821      -0.013022      -0.025925       0.029590      -0.008611       0.005949       0.010261      -0.012737      -0.046827      -0.021856       0.001992       0.019864             10.866138       8.422696      -0.498939      -5.030163      11.059264      -1.629531      13.116453           0.004581
           63              C       2.258813      10.007682       4.208954      -0.103274      33.515096 0.42089824E+03  0.98344807E+04                                 9.112904                            6.904174       0.116879       2.018202                    0.999706      28.895015      83.336664       0.617240       0.424695      -1.056936      -0.016584      -0.016698       0.013326       0.027045       0.000966       0.011469      -0.015698      -0.006173      -0.037024      -0.024709       0.005667       0.019043             10.546164       8.608670      -1.014403      -5.396079      10.438114      -0.261365      12.591707           0.001669
           64              C       1.798892       3.096009       6.695017       0.614270      24.271817 0.25477369E+03  0.52912463E+04                                 7.729820                            5.663094      -0.080854       2.030169                    0.999460      22.184041      61.853051       0.624767       0.472046      -1.021498      -0.016296       0.028397       0.055743       0.064647      -0.024866       0.077134      -0.051550       0.067888      -0.064163      -0.088713      -0.025055       0.113768              9.186250       7.434345      -0.106196      -4.235534       9.676736       2.106946      10.447669           0.018582
           65              C       2.364870       2.423609       5.475004      -0.020851      36.414808 0.42719263E+03  0.99070000E+04                                 9.459100                            6.818596       0.055021       2.025336                    0.999269      26.885489      74.473781       0.647128       0.408129      -1.079534       0.018910      -0.021713      -0.035187       0.045466       0.007878       0.001843       0.000871       0.004854      -0.019806      -0.006898      -0.004863       0.011762             11.469675       8.453588      -0.992047      -5.848650      11.981080       2.821513      13.974355           0.001674
           66              C       2.965520       3.179721       4.494037      -0.105493      33.352410 0.42751870E+03  0.10021438E+05                                 9.038476                            6.928071       0.091674       2.001867                    0.999680      29.175135      84.094270       0.620627       0.421018      -1.059954       0.008441      -0.025182      -0.006269       0.027289       0.004239       0.010574       0.003153      -0.034971      -0.069790      -0.028274      -0.001731       0.030005             10.330864       8.231336      -0.233490      -5.271672      10.185578       1.265513      12.575678           0.002228
           67              C       3.502944       2.578882       3.344852      -0.116496      34.906232 0.45537616E+03  0.10874929E+05                                 9.419075                            7.226807      -0.067854       1.949164                    0.999425      29.939640      87.912381       0.596343       0.430085      -1.051347      -0.009871      -0.011112       0.023003       0.027387       0.011973      -0.001604      -0.017375       0.000614       0.017105      -0.020983      -0.001429       0.022411             10.784056       8.089379      -0.072923      -4.652828      12.010677       1.795362      12.252113           0.001996
           68              C       3.439718       1.182775       3.190801      -0.021066      36.797489 0.44061141E+03  0.10299900E+05                                 9.531107                            6.937471       0.113827       2.041528                    0.999290      27.094956      75.410660       0.639663       0.409617      -1.078302      -0.023322       0.017980       0.037150       0.047406       0.015194       0.009581       0.004198       0.011075      -0.020319      -0.013857      -0.009237       0.023095             11.470364       8.207859      -0.388881      -5.486681      12.233083       2.300238      13.970149           0.003742
           69              C       2.821731       0.430714       4.175311      -0.107649      34.091279 0.43240123E+03  0.10170474E+05                                 9.194281                            6.994327       0.070516       1.995699                    0.999693      29.282981      84.705828       0.613784       0.424264      -1.057321      -0.007368       0.024549       0.004955       0.026106       0.010061       0.008141       0.000990      -0.033369      -0.057972      -0.023660      -0.005694       0.029354             10.507924       7.965665       0.051091      -4.960923      11.208848       1.171086      12.349259           0.001447
           70              C       2.285327       1.038304       5.312100      -0.101390      33.047505 0.42788788E+03  0.10039512E+05                                 8.996961                            6.945717       0.077358       1.999600                    0.999672      29.203087      84.413441       0.617430       0.422800      -1.058070       0.010318       0.010975      -0.021445       0.026207       0.016294      -0.005202      -0.019070       0.001178       0.001184      -0.022924      -0.004741       0.027665             10.179973       7.382369      -0.454274      -4.245741      11.861991       2.168291      11.295560           0.001898
           71              C       4.052606       0.526578       1.960165       0.637876      24.064297 0.24264204E+03  0.49919629E+04                                 7.722930                            5.575817      -0.070342       2.043400                    0.999237      21.905057      61.338400       0.619610       0.480488      -1.014177       0.028734      -0.027267      -0.059534       0.071508      -0.041096       0.068566      -0.059823       0.029730      -0.040715      -0.078994      -0.035657       0.114651              9.172325       7.189822       1.185057      -3.306471      10.487257       1.802274       9.839897           0.014561
           72              C       0.903525       8.473855       7.385590       0.614676      25.050316 0.24708809E+03  0.51117607E+04                                 7.951416                            5.607150      -0.012671       2.056998                    0.999603      22.249418      62.684044       0.620474       0.477160      -1.014908      -0.027014      -0.003865       0.069220       0.074405       0.028768       0.084735       0.026684       0.058942      -0.121349      -0.092216      -0.020506       0.112722              9.775416       6.523110      -0.786868      -3.988910      10.001918      -1.163303      12.801222           0.022725
           73              C       1.518452       9.069293      11.167805       0.615928      23.546173 0.24782806E+03  0.51200562E+04                                 7.620976                            5.610870      -0.035484       2.052129                    0.999484      22.048950      61.649107       0.622359       0.476366      -1.017481      -0.031417       0.005982      -0.059834       0.067845      -0.055158      -0.064471       0.051002      -0.005410      -0.094439      -0.079012      -0.037101       0.116113              9.109385       8.348503       1.499220       4.122093       7.946251      -1.502560      11.033402           0.015220
           74              C       2.264931       8.914020      12.467499      -0.002379      37.001378 0.42301171E+03  0.97890784E+04                                 9.600487                            6.803028       0.024143       2.017541                    0.999258      26.678650      73.898968       0.645109       0.410283      -1.077770       0.022557      -0.005073       0.040294       0.046456       0.006816      -0.017829      -0.007589       0.025791      -0.017545      -0.017770      -0.010532       0.028302             11.888395       9.730641       0.410093       6.973142      10.903292      -1.269616      15.031252           0.006179
           75              C       2.345494       7.652934      13.065995      -0.103483      32.982943 0.40999336E+03  0.95076774E+04                                 8.946251                            6.768007       0.091615       2.006648                    0.999741      28.808530      82.509190       0.630423       0.418963      -1.061575       0.002952       0.015671       0.012737       0.020409       0.011434      -0.006816       0.008750      -0.015079      -0.054212      -0.023864       0.000601       0.023262             10.308077       8.012359      -0.108270       5.067636      10.550697      -1.839676      12.361175           0.001459
           76              C       2.992035       7.509812      14.259447      -0.094448      34.769532 0.42986568E+03  0.10116197E+05                                 9.395270                            7.027474      -0.050936       1.963674                    0.999371      29.209766      85.070518       0.604122       0.430821      -1.051169      -0.000728       0.025203      -0.013285       0.028500       0.002933      -0.018476      -0.007484      -0.011706      -0.061851      -0.031001       0.009316       0.021685             10.919220       8.484218       0.417722       5.484778      11.151701      -0.570279      13.121740           0.002156
           77              C       3.536597       8.635879      14.916377      -0.042198      38.038830 0.44234513E+03  0.10355580E+05                                 9.746996                            6.947983       0.153983       2.054361                    0.999358      27.247543      76.010583       0.639301       0.409249      -1.078024      -0.021793      -0.002676      -0.049635       0.054275       0.009577       0.003997      -0.005004      -0.000263       0.000646      -0.012799       0.003250       0.009549             12.024258       8.445634       0.469090       6.061288      11.498252      -1.485677      16.128888          -0.000677
           78              C       3.466232       9.887515      14.316109      -0.097341      34.539008 0.43852738E+03  0.10368932E+05                                 9.346103                            7.082758      -0.032642       1.966148                    0.999437      29.401530      85.758587       0.603850       0.428982      -1.052568      -0.005830      -0.013017      -0.025919       0.029584       0.008610      -0.005945       0.010260      -0.012731      -0.046808      -0.021848       0.001989       0.019860             10.866224       8.422743       0.498921       5.030217      11.059345      -1.629575      13.116583           0.004577
           79              C       2.840087      10.007682      13.062454      -0.103269      33.515697 0.42090602E+03  0.98347109E+04                                 9.113007                            6.904233       0.116863       2.018190                    0.999707      28.895369      83.337979       0.617238       0.424695      -1.056936       0.016579      -0.016702       0.013332       0.027047      -0.000963      -0.011470      -0.015702      -0.006194      -0.037026      -0.024712       0.005658       0.019054             10.546302       8.608763       1.014394       5.396164      10.438239      -0.261397      12.591902           0.001674
           80              C       3.300008       3.096009      15.548517       0.614339      24.271288 0.25476588E+03  0.52910583E+04                                 7.729777                            5.663046      -0.081005       2.030128                    0.999460      22.183838      61.852893       0.624762       0.472052      -1.021492       0.016311       0.028375       0.055756       0.064652       0.024876      -0.077134      -0.051548       0.067886      -0.064115      -0.088702      -0.025070       0.113772              9.186226       7.434302       0.106225       4.235511       9.676724       2.106987      10.447653           0.018572
           81              C       2.734030       2.423609      14.328504      -0.020897      36.415927 0.42720485E+03  0.99073587E+04                                 9.459290                            6.818685       0.054994       2.025320                    0.999269      26.885959      74.475477       0.647125       0.408128      -1.079535      -0.018912      -0.021713      -0.035197       0.045475      -0.007879      -0.001843       0.000866       0.004854      -0.019802      -0.006898      -0.004864       0.011762             11.469967       8.453791       0.992106       5.848850      11.981346       2.821641      13.974763           0.001686
           82              C       2.133380       3.179721      13.347537      -0.105490      33.353350 0.42753101E+03  0.10021819E+05                                 9.038701                            6.928211       0.091576       2.001830                    0.999680      29.175636      84.096663       0.620614       0.421023      -1.059949      -0.008436      -0.025185      -0.006266       0.027289      -0.004238      -0.010575       0.003157      -0.034970      -0.069803      -0.028278      -0.001729       0.030007             10.331152       8.231551       0.233519       5.271848      10.185846       1.265591      12.576060           0.002225
           83              C       1.595956       2.578882      12.198352      -0.116488      34.907008 0.45538600E+03  0.10875227E+05                                 9.419200                            7.226876      -0.067850       1.949156                    0.999425      29.940121      87.914138       0.596341       0.430084      -1.051348       0.009873      -0.011116       0.023002       0.027388      -0.011976       0.001604      -0.017377       0.000616       0.017111      -0.020987      -0.001428       0.022415             10.784225       8.089483       0.072949       4.652912      12.010855       1.795442      12.252336           0.002000
           84              C       1.659182       1.182775      12.044301      -0.021015      36.797761 0.44061306E+03  0.10299969E+05                                 9.531221                            6.937532       0.113730       2.041497                    0.999290      27.095000      75.411399       0.639652       0.409623      -1.078296       0.023326       0.017980       0.037144       0.047403      -0.015192      -0.009585       0.004202       0.011074      -0.020316      -0.013856      -0.009240       0.023096             11.470529       8.207936       0.388933       5.486751      12.233278       2.300364      13.970373           0.003734
           85              C       2.277169       0.430714      13.028811      -0.107654      34.091890 0.43240937E+03  0.10170723E+05                                 9.194408                            6.994406       0.070496       1.995690                    0.999693      29.283314      84.707301       0.613778       0.424266      -1.057319       0.007372       0.024550       0.004953       0.026107      -0.010062      -0.008140       0.000990      -0.033378      -0.057968      -0.023659      -0.005698       0.029357             10.508087       7.965761      -0.051061       4.961006      11.209025       1.171154      12.349475           0.001452
           86              C       2.813573       1.038304      14.165600      -0.101401      33.048026 0.42789441E+03  0.10039708E+05                                 8.997053                            6.945765       0.077356       1.999594                    0.999672      29.203424      84.414735       0.617429       0.422800      -1.058070      -0.010317       0.010974      -0.021447       0.026208      -0.016294       0.005206      -0.019071       0.001168       0.001203      -0.022923      -0.004747       0.027669             10.180100       7.382439       0.454299       4.245806      11.862143       2.168350      11.295718           0.001897
           87              C       1.046294       0.526578      10.813665       0.637808      24.065374 0.24265410E+03  0.49922627E+04                                 7.723083                            5.575906      -0.070211       2.043428                    0.999237      21.905597      61.339810       0.619615       0.480479      -1.014184      -0.028714      -0.027280      -0.059537       0.071508       0.041097      -0.068558      -0.059822       0.029725      -0.040691      -0.078984      -0.035660       0.114644              9.172527       7.189984      -1.185079       3.306597      10.487427       1.802318       9.840169           0.014570
           88              C       4.195375       8.473855      16.239090       0.614679      25.050005 0.24708377E+03  0.51116552E+04                                 7.951372                            5.607109      -0.012661       2.057006                    0.999603      22.249333      62.683953       0.620474       0.477161      -1.014906       0.027013      -0.003860       0.069211       0.074396      -0.028776      -0.084723       0.026686       0.058971      -0.121302      -0.092193      -0.020531       0.112724              9.775378       6.523094       0.786857       3.988912      10.001854      -1.163300      12.801185           0.022717
           89              C       6.617352       4.432707      15.392695       0.615961      23.545601 0.24782164E+03  0.51198922E+04                                 7.620872                            5.610811      -0.035478       2.052140                    0.999484      22.048623      61.648070       0.622359       0.476369      -1.017480      -0.031401      -0.005993       0.059840       0.067843       0.055166       0.064464       0.051004      -0.005392      -0.094394      -0.078994      -0.037119       0.116114              9.109244       8.348390      -1.499213      -4.122013       7.946135      -1.502511      11.033206           0.015210
           90              C       7.363831       4.587980      14.093001      -0.002413      37.001182 0.42300985E+03  0.97890295E+04                                 9.600487                            6.803039       0.024130       2.017537                    0.999258      26.678545      73.898768       0.645105       0.410286      -1.077767       0.022558       0.005077      -0.040293       0.046456      -0.006809       0.017848      -0.007584       0.025797      -0.017570      -0.017783      -0.010535       0.028317             11.888374       9.730628      -0.410100      -6.973115      10.903296      -1.269610      15.031199           0.006185
           91              C       7.444394       5.849066      13.494505      -0.103487      32.982664 0.40998979E+03  0.95075806E+04                                 8.946237                            6.768007       0.091570       2.006639                    0.999741      28.808317      82.508712       0.630419       0.418967      -1.061572       0.002956      -0.015670      -0.012729       0.020404      -0.011428       0.006822       0.008753      -0.015065      -0.054195      -0.023864       0.000613       0.023251             10.308047       8.012337       0.108270      -5.067609      10.550678      -1.839677      12.361125           0.001452
           92              C       8.090935       5.992188      12.301053      -0.094449      34.769771 0.42986986E+03  0.10116306E+05                                 9.395245                            7.027463      -0.050844       1.963695                    0.999371      29.210013      85.070891       0.604129       0.430816      -1.051174      -0.000723      -0.025205       0.013293       0.028505      -0.002935       0.018474      -0.007482      -0.011732      -0.061865      -0.031004       0.009314       0.021690             10.919182       8.484189      -0.417715      -5.484749      11.151671      -0.570287      13.121685           0.002164
           93              C       8.635497       4.866121      11.644123      -0.042166      38.037442 0.44233001E+03  0.10355106E+05                                 9.746648                            6.947787       0.154102       2.054404                    0.999359      27.247079      76.008096       0.639323       0.409240      -1.078033      -0.021794       0.002671       0.049639       0.054279      -0.009578      -0.004009      -0.005004      -0.000283       0.000689      -0.012809       0.003267       0.009542             12.023770       8.445297      -0.469106      -6.060965      11.497851      -1.485567      16.128161          -0.000687
           94              C       8.565132       3.614485      12.244391      -0.097328      34.538665 0.43852364E+03  0.10368823E+05                                 9.346074                            7.082756      -0.032652       1.966150                    0.999437      29.401245      85.757698       0.603847       0.428986      -1.052566      -0.005831       0.013020       0.025918       0.029585      -0.008609       0.005951       0.010264      -0.012734      -0.046811      -0.021855       0.001994       0.019860             10.866172       8.422720      -0.498942      -5.030181      11.059281      -1.629532      13.116515           0.004582
           95              C       7.938987       3.494318      13.498046      -0.103276      33.515252 0.42090066E+03  0.98345517E+04                                 9.112926                            6.904190       0.116891       2.018203                    0.999707      28.895141      83.337102       0.617240       0.424695      -1.056937       0.016577       0.016698      -0.013330       0.027043       0.000966       0.011468      -0.015699      -0.006183      -0.037012      -0.024707       0.005661       0.019046             10.546189       8.608686      -1.014409      -5.396089      10.438140      -0.261362      12.591741           0.001665
           96              C       8.398908      10.405991      11.011983       0.614306      24.271376 0.25476838E+03  0.52911096E+04                                 7.729741                            5.663045      -0.080892       2.030162                    0.999460      22.183781      61.852218       0.624769       0.472047      -1.021497       0.016299      -0.028388      -0.055751       0.064651      -0.024865       0.077140      -0.051557       0.067879      -0.064157      -0.088722      -0.025052       0.113774              9.186152       7.434261      -0.106182      -4.235469       9.676642       2.106913      10.447551           0.018580
           97              C       7.832930      11.078391      12.231996      -0.020862      36.414826 0.42719365E+03  0.99070211E+04                                 9.459070                            6.818580       0.055063       2.025348                    0.999269      26.885536      74.473698       0.647133       0.408126      -1.079537      -0.018911       0.021714       0.035190       0.045469       0.007878       0.001839       0.000869       0.004846      -0.019793      -0.006893      -0.004865       0.011758             11.469635       8.453567      -0.992026      -5.848635      11.981014       2.821472      13.974323           0.001679
           98              C       7.232280      10.322279      13.212963      -0.105490      33.352379 0.42751843E+03  0.10021431E+05                                 9.038477                            6.928074       0.091673       2.001867                    0.999680      29.175098      84.094164       0.620626       0.421019      -1.059953      -0.008438       0.025182       0.006271       0.027288       0.004240       0.010575       0.003151      -0.034974      -0.069790      -0.028275      -0.001731       0.030006             10.330864       8.231335      -0.233483      -5.271669      10.185575       1.265500      12.575682           0.002234
           99              C       6.694856      10.923118      14.362148      -0.116488      34.906086 0.45537395E+03  0.10874866E+05                                 9.419068                            7.226805      -0.067872       1.949161                    0.999425      29.939521      87.912070       0.596341       0.430086      -1.051346       0.009874       0.011111      -0.023000       0.027386       0.011970      -0.001600      -0.017374       0.000616       0.017105      -0.020982      -0.001425       0.022407             10.784046       8.089366      -0.072923      -4.652815      12.010669       1.795362      12.252102           0.001998
          100              C       6.758082      12.319225      14.516199      -0.021056      36.797194 0.44060768E+03  0.10299792E+05                                 9.531071                            6.937453       0.113835       2.041533                    0.999290      27.094803      75.410202       0.639662       0.409618      -1.078301       0.023323      -0.017979      -0.037146       0.047403       0.015194       0.009586       0.004198       0.011071      -0.020322      -0.013860      -0.009237       0.023096             11.470313       8.207810      -0.388883      -5.486634      12.233053       2.300238      13.970076           0.003742
          101              C       7.376069      13.071286      13.531689      -0.107645      34.090921 0.43239646E+03  0.10170331E+05                                 9.194217                            6.994289       0.070545       1.995712                    0.999693      29.282755      84.704960       0.613786       0.424264      -1.057321       0.007367      -0.024547      -0.004957       0.026104       0.010059       0.008140       0.000991      -0.033372      -0.057955      -0.023655      -0.005696       0.029351             10.507844       7.965603       0.051092      -4.960876      11.208761       1.171070      12.349170           0.001448
          102              C       7.912473      12.463696      12.394900      -0.101381      33.047160 0.42788321E+03  0.10039372E+05                                 8.996902                            6.945681       0.077380       1.999610                    0.999672      29.202855      84.412578       0.617432       0.422801      -1.058070      -0.010321      -0.010973       0.021445       0.026207       0.016291      -0.005201      -0.019071       0.001171       0.001192      -0.022923      -0.004742       0.027665             10.179900       7.382318      -0.454265      -4.245704      11.861898       2.168261      11.295484           0.001901
          103              C       6.145194      12.975422      15.746835       0.637871      24.064377 0.24264311E+03  0.49919888E+04                                 7.722934                            5.575822      -0.070320       2.043406                    0.999237      21.905096      61.338460       0.619611       0.480486      -1.014178      -0.028719       0.027276       0.059532       0.071504      -0.041095       0.068568      -0.059828       0.029731      -0.040714      -0.078999      -0.035655       0.114654              9.172323       7.189833       1.185071      -3.306482      10.487234       1.802242       9.839902           0.014563
          104              C       9.294275       5.028145      10.321410       0.614661      25.050423 0.24708921E+03  0.51117857E+04                                 7.951425                            5.607154      -0.012608       2.057019                    0.999603      22.249408      62.683877       0.620476       0.477158      -1.014909       0.026997       0.003867      -0.069225       0.074404       0.028773       0.084731       0.026687       0.058930      -0.121340      -0.092212      -0.020506       0.112719              9.775431       6.523120      -0.786886      -3.988926      10.001922      -1.163268      12.801250           0.022737
          105              O       8.370354       3.463263       7.275806      -0.584000      33.813289 0.50153829E+03  0.11860893E+05                                 8.255091                            6.887408       0.372866       2.163962                    0.997349      27.818471      72.763282       0.730220       0.354682      -1.141304      -0.011300       0.023477      -0.028414       0.038551      -0.019109      -0.066965      -0.007533      -0.077850      -0.031219      -0.092812       0.039919       0.052893              9.238001       6.268471      -0.315274       1.243959      11.025929      -4.391134      10.419604           0.036079
          106              O       9.571655       5.287383       6.769386      -0.571172      37.729665 0.57594717E+03  0.14087142E+05                                 8.922020                            7.433715       0.229780       2.123431                    0.996551      27.888048      73.965279       0.695994       0.359799      -1.138252      -0.025645      -0.015980      -0.014707       0.033606       0.011721      -0.019359       0.045083       0.037085      -0.147855      -0.078698       0.031280       0.047418             10.073341      11.493776       4.023882       4.033583       9.581963       1.955133       9.144285           0.057579
          107              O       6.149273      11.064889       1.382917      -0.597911      39.167612 0.57946218E+03  0.14206259E+05                                 9.142506                            7.460499       0.299133       2.136323                    0.996067      28.404423      75.623806       0.693601       0.360199      -1.137010       0.047217       0.002970       0.023399       0.052781      -0.003309      -0.027601      -0.060902       0.076032       0.014913      -0.085662       0.021802       0.063859             10.367235      10.464692      -2.196168       5.475084       8.587011      -2.286942      12.050003           0.055973
          108              O       7.212904       9.197562       1.958394      -0.564768      30.941220 0.46007142E+03  0.10628483E+05                                 7.711689                            6.529999       0.514019       2.219403                    0.997539      27.126315      69.707739       0.762830       0.347562      -1.149213       0.006494       0.026350       0.030120       0.040543       0.010656      -0.041327       0.002566      -0.067247      -0.123466      -0.071302       0.015257       0.056045              8.483927       6.319188       0.215999       1.227951      12.410659       2.395642       6.721935           0.041815
          109              O       5.338548       4.057351       0.950866      -0.605241      45.493113 0.67669443E+03  0.17209638E+05                                10.114352                            8.030784       0.002205       2.031770                    0.996158      29.006108      78.113784       0.673864       0.357400      -1.141639       0.017462       0.002202       0.043391       0.046824       0.035704      -0.014417       0.032095       0.041565      -0.108417      -0.065347       0.005814       0.059533             11.937520       8.351302       3.288531       3.003273      14.042349       3.033562      13.418908           0.063105
          110              O       8.696684       0.602189       7.196125      -0.571972      35.923849 0.49186803E+03  0.11568529E+05                                 8.595504                            6.804914       0.461012       2.198447                    0.997344      27.494772      71.574067       0.737647       0.353043      -1.143336      -0.000893      -0.025205      -0.025797       0.036077      -0.005659      -0.057465      -0.011580      -0.052647      -0.105621      -0.082191       0.036159       0.046032              9.864362       6.236878      -0.952954       0.605312      15.645208       3.525939       7.711001           0.048433
          111              O      10.032596      12.346229       7.505997      -0.604156      44.642931 0.60718932E+03  0.15032691E+05                                 9.921782                            7.599557       0.304715       2.141305                    0.995711      28.284021      75.209849       0.693601       0.356684      -1.141947      -0.045841       0.017237      -0.031202       0.058070       0.004627      -0.030406      -0.055328       0.052647      -0.083989      -0.079491       0.016321       0.063171             11.723266      10.259853      -3.621691       5.126099      11.122154      -3.989627      13.787793           0.047374
          112              O       6.072790       6.120457       0.871184      -0.566145      40.319205 0.54690847E+03  0.13243766E+05                                 9.404436                            7.270209       0.098900       2.086007                    0.995367      27.853872      74.213667       0.697909       0.362419      -1.132863       0.024113      -0.033529       0.025128       0.048343      -0.025991      -0.057887      -0.010786       0.006935      -0.064454      -0.071729       0.010522       0.061207             11.104524       6.119852      -0.842572       1.362735      16.936484      -3.742378      10.257236           0.061257
          113              O       3.271454      10.038737       1.577694      -0.584049      33.814699 0.50156644E+03  0.11861718E+05                                 8.255288                            6.887577       0.372925       2.163961                    0.997349      27.819382      72.766017       0.730216       0.354679      -1.141307      -0.011309      -0.023517       0.028418       0.038582       0.019108       0.066960      -0.007519      -0.077838      -0.031220      -0.092801       0.039904       0.052898              9.238225       6.268639       0.315307      -1.244037      11.026187      -4.391234      10.419848           0.036104
          114              O       4.472755       8.214617       2.084114      -0.571147      37.728604 0.57592864E+03  0.14086575E+05                                 8.921870                            7.433609       0.229812       2.123452                    0.996551      27.887518      73.963556       0.695997       0.359801      -1.138251      -0.025624       0.015961       0.014670       0.033564      -0.011725       0.019368       0.045098       0.037085      -0.147884      -0.078720       0.031294       0.047426             10.073155      11.493564      -4.023816      -4.033465       9.581817       1.955101       9.144085           0.057582
          115              O       1.050373       2.437111       7.470583      -0.597853      39.163714 0.57939367E+03  0.14204146E+05                                 9.141874                            7.460039       0.299160       2.136360                    0.996066      28.402909      75.618381       0.693625       0.360197      -1.137013       0.047186      -0.003004      -0.023393       0.052751       0.003317       0.027594      -0.060918       0.076037       0.014887      -0.085679       0.021822       0.063857             10.366466      10.463920       2.196004      -5.474563       8.586399      -2.286792      12.049081           0.055942
          116              O       2.114004       4.304438       6.895106      -0.564786      30.939434 0.46004107E+03  0.10627580E+05                                 7.711289                            6.529706       0.514156       2.219449                    0.997539      27.125969      69.705614       0.762863       0.347554      -1.149223       0.006508      -0.026376      -0.030145       0.040580      -0.010659       0.041320       0.002576      -0.067237      -0.123430      -0.071289       0.015255       0.056034              8.483441       6.318862      -0.215947      -1.227834      12.409904       2.395440       6.721557           0.041803
          117              O       0.239648       9.444649       7.902634      -0.605193      45.489649 0.67663364E+03  0.17207683E+05                                10.113816                            8.030405       0.002164       2.031777                    0.996158      29.004893      78.109245       0.673883       0.357398      -1.141641       0.017488      -0.002158      -0.043408       0.046848      -0.035689       0.014412       0.032091       0.041570      -0.108451      -0.065341       0.005814       0.059527             11.936830       8.350872      -3.288324      -3.003030      14.041539       3.033396      13.418078           0.063094
          118              O       3.597784      12.899811       1.657375      -0.571998      35.924936 0.49188735E+03  0.11569089E+05                                 8.595644                            6.805018       0.460984       2.198420                    0.997344      27.495505      71.576143       0.737647       0.353040      -1.143339      -0.000914       0.025214       0.025825       0.036104       0.005658       0.057470      -0.011591      -0.052622      -0.105632      -0.082195       0.036166       0.046029              9.864531       6.236982       0.952960      -0.605342      15.645518       3.525988       7.711093           0.048461
          119              O       4.933696       1.155771       1.347503      -0.604180      44.645921 0.60723764E+03  0.15034215E+05                                 9.922307                            7.599923       0.304560       2.141239                    0.995712      28.284959      75.213624       0.693574       0.356690      -1.141940      -0.045842      -0.017219       0.031221       0.058075      -0.004633       0.030422      -0.055334       0.052657      -0.084006      -0.079504       0.016313       0.063192             11.723925      10.260336       3.621914      -5.126397      11.122836      -3.989934      13.788603           0.047394
          120              O       0.973890       7.381543       7.982316      -0.566138      40.317154 0.54687922E+03  0.13242836E+05                                 9.403971                            7.269903       0.098964       2.086027                    0.995367      27.853590      74.211472       0.697942       0.362407      -1.132876       0.024142       0.033538      -0.025153       0.048377       0.025978       0.057893      -0.010789       0.006936      -0.064463      -0.071731       0.010526       0.061206             11.103915       6.119567       0.842518      -1.362611      16.935497      -3.742145      10.256681           0.061255
          121              O       1.827446      10.038737      10.431194      -0.584037      33.814134 0.50155488E+03  0.11861372E+05                                 8.255182                            6.887482       0.372911       2.163958                    0.997349      27.819205      72.765228       0.730224       0.354678      -1.141308       0.011328      -0.023495       0.028434       0.038586      -0.019104      -0.066970      -0.007520      -0.077834      -0.031234      -0.092809       0.039910       0.052899              9.238115       6.268544      -0.315301       1.244005      11.026067      -4.391194      10.419735           0.036102
          122              O       0.626145       8.214617      10.937614      -0.571153      37.729186 0.57593814E+03  0.14086861E+05                                 8.921944                            7.433654       0.229780       2.123436                    0.996551      27.887831      73.964458       0.695997       0.359799      -1.138253       0.025642       0.015963       0.014710       0.033596       0.011720      -0.019366       0.045087       0.037081      -0.147865      -0.078705       0.031285       0.047420             10.073252      11.493665       4.023853       4.033543       9.581881       1.955128       9.144211           0.057579
          123              O       4.048527       2.437111      16.324083      -0.597927      39.168922 0.57948605E+03  0.14206989E+05                                 9.142712                            7.460654       0.299131       2.136310                    0.996068      28.405006      75.625723       0.693593       0.360199      -1.137010      -0.047236      -0.002970      -0.023404       0.052800      -0.003304      -0.027610      -0.060899       0.076025       0.014914      -0.085657       0.021790       0.063867             10.367488      10.464948      -2.196209       5.475257       8.587197      -2.286986      12.050320           0.055996
          124              O       2.984896       4.304438      15.748606      -0.564750      30.940468 0.46005795E+03  0.10628086E+05                                 7.711539                            6.529881       0.514029       2.219409                    0.997539      27.126078      69.706676       0.762841       0.347560      -1.149216      -0.006492      -0.026343      -0.030116       0.040535       0.010655      -0.041332       0.002563      -0.067247      -0.123467      -0.071307       0.015262       0.056045              8.483754       6.319063       0.215974       1.227911      12.410399       2.395576       6.721802           0.041816
          125              O       4.859252       9.444649      16.756134      -0.605198      45.490599 0.67664917E+03  0.17208187E+05                                10.113969                            8.030502       0.002213       2.031790                    0.996157      29.005182      78.110425       0.673878       0.357399      -1.141640      -0.017478      -0.002186      -0.043376       0.046816       0.035701      -0.014413       0.032100       0.041557      -0.108421      -0.065348       0.005818       0.059530             11.937036       8.351000       3.288402       3.003118      14.041808       3.033464      13.418299           0.063099
          126              O       1.501116      12.899811      10.510875      -0.572040      35.926349 0.49190977E+03  0.11569758E+05                                 8.595886                            6.805194       0.461014       2.198420                    0.997345      27.496026      71.578121       0.737633       0.353042      -1.143337       0.000910       0.025237       0.025824       0.036120      -0.005659      -0.057459      -0.011585      -0.052634      -0.105612      -0.082183       0.036155       0.046027              9.864827       6.237128      -0.952933       0.605382      15.645962       3.526176       7.711390           0.048456
          127              O       0.165204       1.155771      10.201003      -0.604093      44.639859 0.60713876E+03  0.15031120E+05                                 9.921304                            7.599225       0.304696       2.141321                    0.995711      28.282839      75.205797       0.693619       0.356683      -1.141948       0.045824      -0.017210       0.031169       0.058030       0.004621      -0.030400      -0.055342       0.052669      -0.083989      -0.079509       0.016336       0.063172             11.722645      10.259386      -3.621508       5.125778      11.121557      -3.989394      13.786991           0.047343
          128              O       4.125010       7.381543      16.835816      -0.566159      40.319703 0.54691707E+03  0.13244033E+05                                 9.404530                            7.270282       0.098893       2.086002                    0.995367      27.854037      74.214389       0.697903       0.362420      -1.132861      -0.024119       0.033531      -0.025126       0.048346      -0.025994      -0.057886      -0.010786       0.006932      -0.064448      -0.071729       0.010522       0.061207             11.104633       6.119911      -0.842585       1.362757      16.936642      -3.742404      10.257348           0.061261
          129              O       6.926346       3.463263      16.129306      -0.584073      33.815411 0.50158011E+03  0.11862114E+05                                 8.255367                            6.887638       0.372946       2.163953                    0.997350      27.819982      72.767630       0.730218       0.354676      -1.141310       0.011323       0.023529      -0.028431       0.038602       0.019104       0.066963      -0.007510      -0.077826      -0.031233      -0.092799       0.039897       0.052901              9.238326       6.268701       0.315332      -1.244079      11.026298      -4.391294      10.419980           0.036126
          130              O       5.725045       5.287383      15.622886      -0.571133      37.728377 0.57592412E+03  0.14086433E+05                                 8.921827                            7.433572       0.229818       2.123455                    0.996551      27.887426      73.963166       0.696000       0.359800      -1.138252       0.025619      -0.015955      -0.014669       0.033557      -0.011725       0.019370       0.045099       0.037085      -0.147887      -0.078723       0.031296       0.047427             10.073108      11.493502      -4.023796      -4.033455       9.581759       1.955104       9.144062           0.057584
          131              O       9.147427      11.064889      10.236417      -0.597879      39.165678 0.57942926E+03  0.14205238E+05                                 9.142193                            7.460279       0.299138       2.136336                    0.996067      28.403743      75.621219       0.693613       0.360198      -1.137012      -0.047220       0.003011       0.023403       0.052787       0.003309       0.027608      -0.060914       0.076026       0.014887      -0.085672       0.021803       0.063869             10.366853      10.464311       2.196083      -5.474820       8.586698      -2.286870      12.049550           0.055964
          132              O       8.083796       9.197562      10.811894      -0.564767      30.938693 0.46002769E+03  0.10627187E+05                                 7.711151                            6.529596       0.514152       2.219452                    0.997539      27.125707      69.704519       0.762872       0.347552      -1.149225      -0.006515       0.026364       0.030146       0.040574      -0.010656       0.041326       0.002570      -0.067235      -0.123435      -0.071295       0.015262       0.056034              8.483284       6.318744      -0.215916      -1.227796      12.409678       2.395372       6.721431           0.041810
          133              O       9.958152       4.057351       9.804366      -0.605128      45.486046 0.67656818E+03  0.17205591E+05                                10.113286                            8.030012       0.002150       2.031799                    0.996156      29.003506      78.104377       0.673901       0.357398      -1.141642      -0.017509       0.002135       0.043382       0.046831      -0.035687       0.014406       0.032097       0.041560      -0.108453      -0.065342       0.005818       0.059524             11.936168       8.350466      -3.288154      -3.002829      14.040778       3.033264      13.417260           0.063089
          134              O       6.600016       0.602189      16.049625      -0.572039      35.926500 0.49191379E+03  0.11569868E+05                                 8.595887                            6.805199       0.460965       2.198396                    0.997345      27.496299      71.578722       0.737637       0.353040      -1.143339       0.000924      -0.025232      -0.025841       0.036128       0.005658       0.057468      -0.011597      -0.052612      -0.105634      -0.082192       0.036165       0.046027              9.864824       6.237141       0.952945      -0.605387      15.645989       3.526135       7.711342           0.048481
          135              O       5.264104      12.346229      16.359497      -0.604135      44.643553 0.60719913E+03  0.15033015E+05                                 9.921931                            7.599665       0.304561       2.141256                    0.995711      28.284073      75.210525       0.693589       0.356688      -1.141941       0.045830       0.017205      -0.031199       0.058050      -0.004628       0.030417      -0.055344       0.052673      -0.084006      -0.079516       0.016323       0.063193             11.723434      10.259963       3.621763      -5.126141      11.122365      -3.989749      13.787973           0.047370
          136              O       9.223910       6.120457       9.724684      -0.566165      40.318290 0.54689855E+03  0.13243428E+05                                 9.404154                            7.270041       0.098964       2.086019                    0.995367      27.854052      74.213173       0.697934       0.362408      -1.132874      -0.024145      -0.033549       0.025151       0.048385       0.025985       0.057889      -0.010787       0.006933      -0.064454      -0.071729       0.010524       0.061205             11.104138       6.119680       0.842545      -1.362661      16.935813      -3.742213      10.256921           0.061262

******************************************************
Auxiliary information for the entire system
The total spin magnetic moment of the unit cell is   40.001425
The total net atomic charge of the unit cell is   0.000006
Accuracy of reproducing the electrostatic potential in the unit cell:
  The inner radius (bohr) =    5.0000
  The outer radius (bohr) =   12.0000
  Valid grid points have density less than (e/(bohr^3)) =    0.0001
  The number of valid grid points were=       122092
  The rms potential error without charges in kcal/mol is=      3.95015
  The rms potential error with partial charges in kcal/mol is=      0.55120
  The RRMSE value at monopole order=      0.13954
  The rms potential error with partial charges and cloud penetration in kcal/mol is=      0.55015
  The RRMSE value at monopole order with cloud penetration is=      0.13927
  The rms potential error with partial charges and atomic dipoles in kcal/mol is=      0.47065
  The RRMSE value at dipole order=      0.11915
  The rms potential error with partial charges, atomic dipoles and cloud penetration in kcal/mol is=      0.46788
  The RRMSE value at dipole order with cloud penetration=      0.11845

******************************************************
The electron densities and ab initio electrostatic potential were computed in VASP using the PBE functional and
projector augmented wave method. See the main text of the journal article for a description of computational details.
The atomic charges, dipoles, and quadrupoles were computed with the DDEC6 method as described in
(a) T. A. Manz and N. Gabaldon Limas, RSC Adv. 6 (2016) 47771-47801 DOI: 10.1039/c6ra04656h
(b) N. Gabaldon Limas and T. A. Manz, RSC Adv. 8 (2018) 2678-2707 DOI: 10.1039/c7ra11829e.
For each atom in the material, the electron cloud parameters were fit to the spherically averaged atom-in-material
electron density using radial positions for which this density was between 10^-4 and 10^-2 electrons per cubic bohr.
The polarizabilities, dispersion coefficients, and quantum Drude oscillator (QDO) parameters were fit using the MCLF method.
The magnetic structure of the system was optimized in VASP from the default ferromagnetic initial guess using spin polarization.
The atomic spin moments (ASMs) were computed on this optimized magnetic structure using the DDEC6 partition as inputs
to the method of T. A. Manz and D. S. Sholl, J. Chem. Theory Comput. 7 (2011) 4146-4164 DOI: 10.1021/ct200539n.
The RMSE and RRMSE were computed using a uniform grid with Ewald summation.
