# Supplementary material for: A collection of forcefield precursors for metal–organic frameworks
Source: RSC Adv. 2019 Nov 13;9(63):36492–507. doi: 10.1039/c9ra07327b (PMC9075174; doi:10.1039/c9ra07327b)
Supplement: RA-009-C9RA07327B-s4775 [file RA-009-C9RA07327B-s4775.xyz]

  136
jmolscript: load "" {1 1 1} spacegroup "x,y,z" unitcell [{     10.162000     0.000000     0.000000 }, {      0.000000    13.414000     0.000000 }, {      0.000000    -0.064701    17.652881 }]
Mn     0.829016     5.186023     8.261195     1.036876
Mn     9.394261     2.027697     8.554057     1.122352
Mn     5.910016     8.195626     0.565245     1.036600
Mn     4.313261    11.353953     0.272384     1.122209
Mn     9.332984     8.163276     9.391686     1.037922
Mn     0.767739    11.321602     9.098824     1.121991
Mn     4.251984     5.153673    17.087636     1.037055
Mn     5.848739     1.995346    17.380497     1.122180
H      8.920204     2.777731    11.795655     0.111759
H      8.153989     6.776283    11.839787     0.117202
H      7.924328     2.578153    13.912236     0.122469
H      7.012796     6.535432    13.871634     0.119499
H      3.008968     4.091957     4.570331     0.119536
H      1.841354     0.462351     5.973735     0.117159
H      3.890014     3.082177     2.660289     0.110498
H      2.762032    12.866531     4.074285     0.112874
H      3.839204    10.539218    14.683666     0.111751
H      3.072989     6.540666    14.639534     0.117205
H      2.843328    10.738795    12.567086     0.122423
H      1.931796     6.781517    12.607688     0.119453
H      8.089968     9.289692     4.256110     0.119538
H      6.922354    12.919299     2.852706     0.117174
H      8.971014    10.299473     6.166151     0.110479
H      7.843032     0.515118     4.752156     0.112871
H      1.241796    10.571568     5.857226     0.111747
H      2.008011     6.573016     5.813094     0.117193
H      2.237672    10.771146     3.740645     0.122434
H      3.149204     6.813867     3.781247     0.119461
H      7.153032     9.257342    13.082550     0.119559
H      8.320646    12.886948    11.679146     0.117186
H      6.271986    10.267122    14.992592     0.110519
H      7.399968     0.482768    13.578596     0.112887
H      6.322796     2.810081     2.969215     0.111760
H      7.089011     6.808633     3.013347     0.117227
H      7.318672     2.610504     5.085795     0.122449
H      8.230204     6.567782     5.045193     0.119474
H      2.072032     4.059607    13.396771     0.119546
H      3.239646     0.430000    14.800175     0.117180
H      1.190986     3.049826    11.486730     0.110484
H      2.318968    12.834181    12.900725     0.112872
C      9.261240     4.946806    10.286687     0.613806
C      8.611990     4.794115    11.614890    -0.044981
C      8.550205     3.539413    12.225150    -0.095053
C      8.072185     5.919662    12.243156    -0.089775
C      7.939062     3.419489    13.470384    -0.103002
C      7.415618     5.780802    13.457674    -0.106070
C      7.350886     4.526903    14.068464    -0.005477
C      6.594630     4.363476    15.361537     0.615302
C      1.790240     3.047170     6.685146     0.615444
C      2.350064     2.379733     5.465508    -0.025297
C      2.957548     3.147982     4.469180    -0.106706
C      2.266228     0.993024     5.310693    -0.099876
C      3.486277     2.548776     3.335335    -0.107115
C      2.809996     0.395966     4.176319    -0.103453
C      3.424797     1.163523     3.186168    -0.025043
C      4.022323     0.508440     1.962824     0.638176
C      4.180240     8.370143    16.192635     0.613734
C      3.530990     8.522833    14.864432    -0.044966
C      3.469205     9.777535    14.254172    -0.095116
C      2.991185     7.397287    14.236166    -0.089802
C      2.858062     9.897459    13.008938    -0.103041
C      2.334618     7.536146    13.021648    -0.106142
C      2.269886     8.790045    12.410858    -0.005566
C      1.513630     8.953472    11.117784     0.615317
C      6.871240    10.334480     2.141294     0.615430
C      7.431064    11.001917     3.360932    -0.025277
C      8.038548    10.233667     4.357261    -0.106721
C      7.347228    12.388625     3.515748    -0.099884
C      8.567277    10.832873     5.491105    -0.107149
C      7.890996    12.985683     4.650122    -0.103461
C      8.505797    12.218127     5.640272    -0.025061
C      9.103323    12.873209     6.863617     0.638162
C      0.900760     8.402493     7.366194     0.613743
C      1.550010     8.555184     6.037991    -0.045021
C      1.611795     9.809886     5.427731    -0.095095
C      2.089815     7.429637     5.409725    -0.089809
C      2.222938     9.929810     4.182497    -0.103040
C      2.746382     7.568497     4.195207    -0.106129
C      2.811114     8.822396     3.584417    -0.005517
C      3.567370     8.985823     2.291344     0.615276
C      8.371760    10.302129    10.967735     0.615491
C      7.811936    10.969566    12.187373    -0.025293
C      7.204452    10.201317    13.183701    -0.106693
C      7.895772    12.356275    12.342188    -0.099861
C      6.675723    10.800523    14.317546    -0.107092
C      7.352004    12.953333    13.476562    -0.103446
C      6.737203    12.185776    14.466713    -0.025015
C      6.139677    12.840859    15.690057     0.638172
C      5.981760     4.979156     1.460246     0.613724
C      6.631010     4.826466     2.788449    -0.044940
C      6.692795     3.571764     3.398709    -0.095081
C      7.170815     5.952012     3.416715    -0.089764
C      7.303938     3.451840     4.643943    -0.103013
C      7.827382     5.813153     4.631233    -0.106107
C      7.892114     4.559254     5.242023    -0.005548
C      8.648370     4.395827     6.535097     0.615315
C      3.290760     3.014819    15.511587     0.615464
C      2.730936     2.347382    14.291949    -0.025275
C      2.123452     3.115632    13.295620    -0.106718
C      2.814772     0.960674    14.137133    -0.099873
C      1.594723     2.516426    12.161776    -0.107140
C      2.271004     0.363616    13.002759    -0.103461
C      1.656203     1.131172    12.012609    -0.025050
C      1.058677     0.476090    10.789264     0.638160
O      9.925734     3.988332     9.786051    -0.597588
O      9.175270     6.046979     9.676250    -0.572386
O      5.689399     5.201629    15.568605    -0.566455
O      6.922354     3.412758    16.111961    -0.583454
O      2.125586     4.252888     6.886036    -0.565755
O      1.036930     2.395809     7.447397    -0.594450
O      3.571435    12.794541     1.647014    -0.570329
O      4.928672     1.129435     1.360684    -0.610510
O      4.844733     9.328616    16.693270    -0.597645
O      4.094270     7.269970    16.803071    -0.572286
O      0.608399     8.115320    10.910716    -0.566523
O      1.841354     9.904190    10.367360    -0.583444
O      7.206586     9.128761     1.940405    -0.565752
O      6.117930    10.985841     1.379043    -0.594443
O      8.652435     0.587108     7.179427    -0.570340
O     10.009672    12.252215     7.465756    -0.610510
O      0.236266     9.360967     7.866830    -0.597682
O      0.986730     7.302320     7.976631    -0.572314
O      4.472601     8.147670     2.084276    -0.566447
O      3.239646     9.936541     1.540920    -0.583497
O      8.036414     9.096411    10.766845    -0.565795
O      9.125070    10.953490    10.205484    -0.594392
O      6.590565     0.554758    16.005867    -0.570321
O      5.233328    12.219864    16.292197    -0.610498
O      5.317267     4.020683     0.959611    -0.597671
O      6.067730     6.079329     0.849810    -0.572257
O      9.553601     5.233979     6.742165    -0.566467
O      8.320646     3.445109     7.285521    -0.583477
O      2.955414     4.220538    15.712476    -0.565775
O      4.044070     2.363458    16.273838    -0.594428
O      1.509565    12.762191    10.473454    -0.570319
O      0.152328     1.097084    10.187125    -0.610540

The following XYZ coordinates are in angstroms. Other properties are in atomic units.
The sperically averaged electron density of each atom fit to a function of the form exp(a - br)
eigen_1, eigen_2 and eigen_3 are the three eigenvalues of traceless quadrupole moment tensor
  atom number  atomic symbol              X              Y              Z     net charge C6 coefficient C8 coefficient C10 coefficient fluctuating dipole atomic polarizability isotropic forcefield polarizability              a              b squared Pearson coefficient          <r^3>          <r^4>         wp_QDO          m_QDO          q_QDO       dipole_x       dipole_y       dipole_z         dipole            Qxy            Qxz            Qyz     Q(x^2-y^2)  Q(3z^2 - R^2)        eigen_1        eigen_2        eigen_3 static polarizability      alpha(xx)      alpha(xy)      alpha(xz)      alpha(yy)      alpha(yz)      alpha(zz) atomic spin moment
            1             Mn       0.829016       5.186023       8.261195       1.036876     146.944559 0.35269429E+04  0.13101555E+06                                21.963991                           18.810810       0.106252       1.833209                    0.999979      53.144788     154.858242       0.438262       0.376225      -1.165901       0.031248       0.052199       0.004128       0.060977       0.036993       0.035795      -0.001594       0.003872       0.123081      -0.064366       0.003699       0.060666             25.417642      19.027640      -0.801426      -4.091053      29.516370       3.378607      27.708916           4.743832
            2             Mn       9.394261       2.027697       8.554057       1.122352     162.627878 0.33674719E+04  0.12371979E+06                                23.395792                           18.522621       0.038734       1.823016                    0.999913      51.659132     149.965634       0.436354       0.382061      -1.160796      -0.017934       0.000366       0.015079       0.023434      -0.012216      -0.036682       0.018629       0.247999       0.052715      -0.135304       0.006668       0.128635             28.210110      18.057234      -0.980744       3.824065      32.803347      -1.370587      33.769749           4.737895
            3             Mn       5.910016       8.195626       0.565245       1.036600     146.979558 0.35279799E+04  0.13106446E+06                                21.967810                           18.813868       0.106058       1.833103                    0.999979      53.150727     154.884606       0.438214       0.376237      -1.165885       0.031153      -0.052187      -0.004062       0.060914      -0.036953      -0.035682      -0.001579       0.003774       0.122969      -0.064272       0.003732       0.060539             25.422346      19.030917       0.801895       4.092250      29.522455       3.379885      27.713665           4.743763
            4             Mn       4.313261      11.353953       0.272384       1.122209     162.649252 0.33679926E+04  0.12374440E+06                                23.398297                           18.524452       0.038560       1.822948                    0.999913      51.661566     149.978770       0.436316       0.382077      -1.160777      -0.017915      -0.000382      -0.015073       0.023416       0.012209       0.036645       0.018619       0.247894       0.052728      -0.135252       0.006689       0.128563             28.213295      18.058989       0.980856      -3.824433      32.807812      -1.370795      33.773084           4.738216
            5             Mn       9.332984       8.163276       9.391686       1.037922     146.856783 0.35242747E+04  0.13088926E+06                                21.953796                           18.802340       0.107095       1.833560                    0.999978      53.131509     154.794166       0.438416       0.376171      -1.165964      -0.031313      -0.052213      -0.004203       0.061028       0.036979       0.035987      -0.001559       0.003983       0.123047      -0.064401       0.003564       0.060837             25.405626      19.019408      -0.801249      -4.088933      29.501302       3.376729      27.696169           4.744082
            6             Mn       0.767739      11.321602       9.098824       1.121991     162.666266 0.33684491E+04  0.12376577E+06                                23.400194                           18.525980       0.038387       1.822881                    0.999913      51.663793     149.989621       0.436287       0.382088      -1.160765       0.017956      -0.000359      -0.015101       0.023464      -0.012230      -0.036676       0.018655       0.247963       0.052829      -0.135311       0.006705       0.128606             28.215516      18.060361      -0.981226       3.824733      32.809830      -1.370644      33.776357           4.737784
            7             Mn       4.251984       5.153673      17.087636       1.037055     146.932151 0.35265468E+04  0.13099682E+06                                21.962563                           18.809546       0.106368       1.833256                    0.999979      53.142833     154.848843       0.438285       0.376217      -1.165910      -0.031201       0.052188       0.004116       0.060943      -0.036949      -0.035793      -0.001555       0.003858       0.123024      -0.064304       0.003648       0.060656             25.416096      19.026457       0.801707       4.090900      29.515009       3.378591      27.706821           4.743989
            8             Mn       5.848739       1.995346      17.380497       1.122180     162.650330 0.33680433E+04  0.12374663E+06                                23.398305                           18.524535       0.038518       1.822929                    0.999913      51.662012     149.979910       0.436317       0.382075      -1.160780       0.017896       0.000379       0.015065       0.023396       0.012207       0.036625       0.018626       0.247858       0.052713      -0.135233       0.006696       0.128537             28.213207      18.058969       0.980858      -3.824350      32.807651      -1.370586      33.773000           4.738104
            9              H       8.920204       2.777731      11.795655       0.111759       1.134017 0.82055089E+01  0.81708735E+02                                 1.835025                            1.701175      -1.286702       2.259982                    0.994760       3.808617      11.018225       0.465071       1.322585      -0.697599       0.015894      -0.034165      -0.013026       0.039869      -0.001776      -0.005544      -0.003441      -0.026431      -0.003811      -0.015148       0.000539       0.014609              1.904873       1.767086      -0.375135      -0.305650       2.183244       0.322626       1.764290           0.000422
           10              H       8.153989       6.776283      11.839787       0.117202       1.110269 0.78234021E+01  0.76944005E+02                                 1.806104                            1.657587      -1.287543       2.265038                    0.993967       3.751050      10.767904       0.472867       1.317008      -0.698668       0.002727       0.037350      -0.013298       0.039740      -0.001824      -0.004826      -0.001363      -0.014239      -0.002630      -0.009706       0.001839       0.007867              1.884733       1.484686       0.118243      -0.182317       2.464120      -0.416151       1.705394          -0.000336
           11              H       7.924328       2.578153      13.912236       0.122469       1.106971 0.79412482E+01  0.77899294E+02                                 1.773827                            1.650441      -1.078715       2.370490                    0.996605       3.518589       9.880339       0.485422       1.286300      -0.707278       0.003834      -0.034868       0.020438       0.040598      -0.006569      -0.005150      -0.004038      -0.016616      -0.010101      -0.012972       0.000380       0.012593              1.831995       1.454537       0.088924      -0.150210       2.377001      -0.382862       1.664447          -0.000320
           12              H       7.012796       6.535432      13.871634       0.119499       1.103515 0.79588734E+01  0.77782670E+02                                 1.744612                            1.634403      -0.992625       2.407901                    0.998111       3.427913       9.474791       0.497940       1.258630      -0.714176      -0.017895       0.031808       0.014617       0.039315      -0.007983      -0.006257       0.002114      -0.025158      -0.003323      -0.016331       0.000014       0.016317              1.792993       1.628486      -0.340098      -0.306257       2.101367       0.281787       1.649125           0.000197
           13              H       3.008968       4.091957       4.570331       0.119536       1.023226 0.73510669E+01  0.70815529E+02                                 1.693405                            1.597113      -0.924270       2.443339                    0.998299       3.441609       9.614429       0.488625       1.301225      -0.704401       0.004216       0.039747       0.003979       0.040168       0.003502      -0.007205      -0.001825      -0.026017      -0.013847      -0.015601      -0.000577       0.016178              1.731281       1.402419      -0.006445      -0.111254       2.352378       0.135468       1.439048          -0.000196
           14              H       1.841354       0.462351       5.973735       0.117159       1.141679 0.83243099E+01  0.82701599E+02                                 1.814459                            1.693640      -1.079729       2.364898                    0.996820       3.599361      10.202709       0.477106       1.292186      -0.705811      -0.018896      -0.023613       0.026491       0.040205       0.004175      -0.005861      -0.001986      -0.018656       0.002364      -0.012770       0.001812       0.010958              1.869416       1.736741       0.298343      -0.458029       1.874129      -0.337654       1.997377          -0.000201
           15              H       3.890014       3.082177       2.660289       0.110498       1.174065 0.84477642E+01  0.84687297E+02                                 1.872878                            1.721250      -1.313100       2.245200                    0.994018       3.848683      11.150932       0.464571       1.315157      -0.698977       0.015936       0.022923      -0.026755       0.038669       0.002832      -0.004646      -0.000730      -0.024108       0.007192      -0.014780       0.003402       0.011378              1.959246       1.838052       0.333570      -0.482111       1.899774      -0.411647       2.139910          -0.000497
           16              H       2.762032      12.866531       4.074285       0.112874       1.057529 0.74343463E+01  0.71889789E+02                                 1.730436                            1.603021      -1.017847       2.390878                    0.997362       3.557966       9.990086       0.488669       1.296184      -0.704398      -0.003839      -0.038627      -0.003389       0.038965       0.004698      -0.008997      -0.001501      -0.017453      -0.007954      -0.014661       0.002283       0.012378              1.792045       1.395948       0.094042      -0.098909       2.546741       0.110895       1.433446          -0.000163
           17              H       3.839204      10.539218      14.683666       0.111751       1.133981 0.82052231E+01  0.81705559E+02                                 1.835027                            1.701178      -1.286654       2.260006                    0.994761       3.808608      11.018344       0.465055       1.322636      -0.697589       0.015888       0.034164       0.013030       0.039867       0.001777       0.005543      -0.003441      -0.026431      -0.003811      -0.015148       0.000538       0.014609              1.904875       1.767088       0.375131       0.305650       2.183242       0.322622       1.764296           0.000431
           18              H       3.072989       6.540666      14.639534       0.117205       1.110168 0.78225732E+01  0.76934375E+02                                 1.806061                            1.657551      -1.287529       2.265066                    0.993968       3.750925      10.767698       0.472846       1.317090      -0.698652       0.002728      -0.037351       0.013308       0.039744       0.001820       0.004826      -0.001366      -0.014237      -0.002624      -0.009705       0.001840       0.007865              1.884687       1.484656      -0.118239       0.182312       2.464046      -0.416134       1.705358          -0.000320
           19              H       2.843328      10.738795      12.567086       0.122423       1.106978 0.79413276E+01  0.77900498E+02                                 1.773867                            1.650475      -1.078688       2.370499                    0.996605       3.518647       9.880624       0.485403       1.286341      -0.707270       0.003835       0.034871      -0.020436       0.040600       0.006569       0.005151      -0.004037      -0.016620      -0.010094      -0.012974       0.000381       0.012593              1.832038       1.454567      -0.088926       0.150216       2.377060      -0.382874       1.664486          -0.000329
           20              H       1.931796       6.781517      12.607688       0.119453       1.103581 0.79594744E+01  0.77790104E+02                                 1.744691                            1.634474      -0.992618       2.407889                    0.998111       3.428076       9.475373       0.497924       1.258644      -0.714173      -0.017894      -0.031808      -0.014612       0.039312       0.007981       0.006263       0.002110      -0.025161      -0.003317      -0.016337       0.000021       0.016316              1.793077       1.628558       0.340116       0.306278       2.101470       0.281800       1.649202           0.000184
           21              H       8.089968       9.289692       4.256110       0.119538       1.023250 0.73512871E+01  0.70818195E+02                                 1.693428                            1.597134      -0.924307       2.443316                    0.998299       3.441673       9.614651       0.488623       1.301220      -0.704401       0.004217      -0.039744      -0.003984       0.040166      -0.003502       0.007204      -0.001825      -0.026014      -0.013859      -0.015598      -0.000580       0.016178              1.731304       1.402437       0.006447       0.111258       2.352407       0.135473       1.439070          -0.000199
           22              H       6.922354      12.919299       2.852706       0.117174       1.141712 0.83245975E+01  0.82704974E+02                                 1.814467                            1.693647      -1.079788       2.364864                    0.996820       3.599408      10.202795       0.477116       1.292153      -0.705817      -0.018896       0.023610      -0.026490       0.040202      -0.004175       0.005859      -0.001988      -0.018653       0.002359      -0.012766       0.001809       0.010957              1.869424       1.736748      -0.298345       0.458031       1.874139      -0.337655       1.997385          -0.000183
           23              H       8.971014      10.299473       6.166151       0.110479       1.174176 0.84487395E+01  0.84699381E+02                                 1.872978                            1.721335      -1.313153       2.245157                    0.994016       3.848882      11.151601       0.464566       1.315134      -0.698981       0.015941      -0.022921       0.026750       0.038666      -0.002833       0.004650      -0.000732      -0.024109       0.007193      -0.014783       0.003404       0.011380              1.959355       1.838153      -0.333596       0.482154       1.899875      -0.411676       2.140036          -0.000513
           24              H       7.843032       0.515118       4.752156       0.112871       1.057587 0.74348231E+01  0.71895343E+02                                 1.730471                            1.603050      -1.017870       2.390855                    0.997362       3.558063       9.990329       0.488676       1.296148      -0.704405      -0.003840       0.038625       0.003388       0.038963      -0.004699       0.008998      -0.001501      -0.017454      -0.007949      -0.014663       0.002284       0.012379              1.792083       1.395973      -0.094046       0.098913       2.546805       0.110898       1.433472          -0.000162
           25              H       1.241796      10.571568       5.857226       0.111747       1.133896 0.82044624E+01  0.81696173E+02                                 1.834955                            1.701115      -1.286490       2.260094                    0.994762       3.808435      11.017758       0.465057       1.322661      -0.697585      -0.015892       0.034166       0.013029       0.039870      -0.001777      -0.005547      -0.003441      -0.026433      -0.003795      -0.015152       0.000544       0.014608              1.904797       1.767019      -0.375110      -0.305630       2.183149       0.322605       1.764224           0.000425
           26              H       2.008011       6.573016       5.813094       0.117193       1.110124 0.78221930E+01  0.76929702E+02                                 1.806023                            1.657519      -1.287393       2.265133                    0.993969       3.750826      10.767349       0.472847       1.317103      -0.698650      -0.002728      -0.037352       0.013306       0.039745      -0.001821      -0.004829      -0.001365      -0.014238      -0.002609      -0.009709       0.001846       0.007863              1.884645       1.484627       0.118234      -0.182304       2.463988      -0.416122       1.705321          -0.000336
           27              H       2.237672      10.771146       3.740645       0.122434       1.106921 0.79408121E+01  0.77894131E+02                                 1.773804                            1.650421      -1.078646       2.370525                    0.996606       3.518526       9.880182       0.485412       1.286340      -0.707271      -0.003835       0.034869      -0.020439       0.040600      -0.006568      -0.005150      -0.004038      -0.016618      -0.010103      -0.012972       0.000379       0.012593              1.831971       1.454520       0.088922      -0.150207       2.376965      -0.382856       1.664428          -0.000324
           28              H       3.149204       6.813867       3.781247       0.119461       1.103559 0.79592545E+01  0.77787171E+02                                 1.744646                            1.634434      -0.992699       2.407857                    0.998111       3.427992       9.474995       0.497940       1.258618      -0.714179       0.017895      -0.031809      -0.014614       0.039314      -0.007983      -0.006256       0.002113      -0.025162      -0.003326      -0.016332       0.000013       0.016319              1.793029       1.628516      -0.340105      -0.306265       2.101412       0.281792       1.649158           0.000194
           29              H       7.153032       9.257342      13.082550       0.119559       1.023186 0.73506966E+01  0.70811040E+02                                 1.693356                            1.597070      -0.924129       2.443405                    0.998301       3.441515       9.614090       0.488633       1.301219      -0.704402      -0.004217      -0.039744      -0.003979       0.040165       0.003502      -0.007206      -0.001823      -0.026016      -0.013833      -0.015601      -0.000573       0.016174              1.731230       1.402381      -0.006444      -0.111248       2.352301       0.135463       1.439008          -0.000193
           30              H       8.320646      12.886948      11.679146       0.117186       1.141681 0.83243109E+01  0.82701260E+02                                 1.814420                            1.693607      -1.079718       2.364901                    0.996820       3.599325      10.202444       0.477127       1.292137      -0.705821       0.018898       0.023611      -0.026490       0.040204       0.004173      -0.005861      -0.001986      -0.018653       0.002366      -0.012768       0.001812       0.010955              1.869375       1.736705       0.298333      -0.458014       1.874087      -0.337642       1.997333          -0.000199
           31              H       6.271986      10.267122      14.992592       0.110519       1.174001 0.84472546E+01  0.84681512E+02                                 1.872869                            1.721243      -1.313048       2.245235                    0.994019       3.848630      11.150992       0.464551       1.315225      -0.698963      -0.015933      -0.022923       0.026757       0.038669       0.002833      -0.004644      -0.000730      -0.024106       0.007197      -0.014779       0.003403       0.011376              1.959235       1.838045       0.333568      -0.482106       1.899765      -0.411642       2.139896          -0.000499
           32              H       7.399968       0.482768      13.578596       0.112887       1.057590 0.74348530E+01  0.71895666E+02                                 1.730467                            1.603046      -1.017905       2.390840                    0.997362       3.558058       9.990300       0.488680       1.296137      -0.704406       0.003839       0.038624       0.003390       0.038962       0.004699      -0.008997      -0.001502      -0.017453      -0.007955      -0.014661       0.002282       0.012379              1.792078       1.395969       0.094046      -0.098912       2.546797       0.110897       1.433468          -0.000160
           33              H       6.322796       2.810081       2.969215       0.111760       1.133990 0.82052843E+01  0.81706089E+02                                 1.835013                            1.701164      -1.286680       2.259997                    0.994760       3.808590      11.018185       0.465067       1.322605      -0.697595      -0.015893      -0.034164      -0.013029       0.039869       0.001777       0.005545      -0.003441      -0.026431      -0.003810      -0.015149       0.000540       0.014610              1.904860       1.767073       0.375128       0.305646       2.183226       0.322620       1.764280           0.000432
           34              H       7.089011       6.808633       3.013347       0.117227       1.110090 0.78218856E+01  0.76925926E+02                                 1.805981                            1.657481      -1.287470       2.265107                    0.993969       3.750752      10.767085       0.472855       1.317095      -0.698651      -0.002730       0.037352      -0.013310       0.039746       0.001820       0.004827      -0.001367      -0.014232      -0.002617      -0.009705       0.001843       0.007861              1.884600       1.484594      -0.118231       0.182297       2.463926      -0.416110       1.705281          -0.000325
           35              H       7.318672       2.610504       5.085795       0.122449       1.106968 0.79412192E+01  0.77898947E+02                                 1.773829                            1.650443      -1.078657       2.370515                    0.996606       3.518592       9.880347       0.485419       1.286308      -0.707277      -0.003834      -0.034870       0.020437       0.040599       0.006569       0.005152      -0.004038      -0.016618      -0.010092      -0.012975       0.000383       0.012592              1.831997       1.454538      -0.088923       0.150210       2.377005      -0.382861       1.664448          -0.000337
           36              H       8.230204       6.567782       5.045193       0.119474       1.103603 0.79596218E+01  0.77791274E+02                                 1.744646                            1.634434      -0.992711       2.407841                    0.998110       3.428045       9.475020       0.497959       1.258560      -0.714191       0.017896       0.031808       0.014606       0.039311       0.007981       0.006257       0.002111      -0.025160      -0.003327      -0.016332       0.000015       0.016317              1.793028       1.628516       0.340105       0.306263       2.101414       0.281791       1.649155           0.000181
           37              H       2.072032       4.059607      13.396771       0.119546       1.023251 0.73512992E+01  0.70818424E+02                                 1.693436                            1.597140      -0.924313       2.443314                    0.998299       3.441685       9.614729       0.488619       1.301228      -0.704399      -0.004213       0.039745       0.003981       0.040166      -0.003501       0.007206      -0.001825      -0.026017      -0.013848      -0.015601      -0.000577       0.016178              1.731313       1.402442       0.006446       0.111258       2.352424       0.135473       1.439074          -0.000195
           38              H       3.239646       0.430000      14.800175       0.117180       1.141689 0.83243991E+01  0.82702578E+02                                 1.814451                            1.693633      -1.079774       2.364875                    0.996820       3.599369      10.202686       0.477115       1.292163      -0.705815       0.018895      -0.023612       0.026491       0.040203      -0.004174       0.005859      -0.001987      -0.018655       0.002362      -0.012767       0.001810       0.010957              1.869408       1.736733      -0.298341       0.458025       1.874123      -0.337652       1.997368          -0.000180
           39              H       1.190986       3.049826      11.486730       0.110484       1.174082 0.84479414E+01  0.84689770E+02                                 1.872921                            1.721288      -1.313068       2.245211                    0.994018       3.848761      11.151312       0.464557       1.315186      -0.698971      -0.015934       0.022923      -0.026756       0.038668      -0.002833       0.004647      -0.000731      -0.024110       0.007197      -0.014783       0.003404       0.011379              1.959292       1.838096      -0.333579       0.482127       1.899817      -0.411655       2.139963          -0.000515
           40              H       2.318968      12.834181      12.900725       0.112872       1.057557 0.74345821E+01  0.71892614E+02                                 1.730460                            1.603041      -1.017883       2.390856                    0.997362       3.558029       9.990289       0.488669       1.296176      -0.704399       0.003841      -0.038627      -0.003387       0.038965      -0.004699       0.008996      -0.001503      -0.017454      -0.007953      -0.014661       0.002281       0.012380              1.792072       1.395965      -0.094046       0.098911       2.546786       0.110896       1.433464          -0.000156
           41              C       9.261240       4.946806      10.286687       0.613806      25.008280 0.24756382E+03  0.51263091E+04                                 7.951161                            5.617752      -0.023097       2.052853                    0.999597      22.300377      62.946392       0.618756       0.478045      -1.013994       0.026700       0.004137      -0.069145       0.074236       0.030462       0.084262       0.023529       0.060272      -0.127279      -0.092277      -0.020596       0.112873              9.760463       6.503105      -0.891273      -3.939564       9.972398      -1.076982      12.805885           0.024200
           42              C       8.611990       4.794115      11.614890      -0.044981      38.147191 0.44317371E+03  0.10389775E+05                                 9.787950                            6.970074       0.131318       2.046493                    0.999328      27.360856      76.620346       0.635538       0.411085      -1.075788      -0.020690      -0.001583       0.051237       0.055280      -0.008044      -0.002111      -0.004104       0.008167       0.003390      -0.011292       0.002816       0.008476             12.061437       8.406265      -0.582947      -5.973857      11.699848      -1.453872      16.078197          -0.000795
           43              C       8.550205       3.539413      12.225150      -0.095053      34.983911 0.44260849E+03  0.10486596E+05                                 9.404653                            7.099111      -0.020341       1.968884                    0.999533      29.459015      85.930143       0.605441       0.426992      -1.054104      -0.005081       0.018512       0.022307       0.029429      -0.010469       0.007355       0.009090      -0.014223      -0.054525      -0.024230       0.001902       0.022328             10.943465       8.438785      -0.548194      -5.039115      11.176180      -1.669441      13.215431           0.004437
           44              C       8.072185       5.919662      12.243156      -0.089775      35.342081 0.43853808E+03  0.10366342E+05                                 9.485048                            7.083990      -0.042989       1.965312                    0.999407      29.280781      85.316525       0.603821       0.429121      -1.052778      -0.002698      -0.021953       0.013942       0.026145      -0.001641       0.021596      -0.009259      -0.006139      -0.058194      -0.032772       0.009986       0.022786             11.032026       8.529910      -0.488210      -5.476449      11.421531      -0.580339      13.144637           0.002531
           45              C       7.939062       3.419489      13.470384      -0.103002      34.102566 0.42944068E+03  0.10077969E+05                                 9.189363                            6.950345       0.128502       2.020018                    0.999690      29.019551      83.698444       0.618722       0.421833      -1.059422       0.013143       0.020678      -0.008310       0.025872      -0.000053       0.012450      -0.013850      -0.005859      -0.047532      -0.026026       0.007043       0.018984             10.632827       8.650180      -1.035342      -5.405163      10.569766      -0.347486      12.678535           0.001478
           46              C       7.415618       5.780802      13.457674      -0.106070      33.910363 0.42711167E+03  0.99966890E+04                                 9.091740                            6.889285       0.106964       2.007258                    0.999752      29.082922      83.414737       0.627991       0.416714      -1.064043       0.004804      -0.016991      -0.018140       0.025314      -0.011595       0.004502       0.009040      -0.008563      -0.044888      -0.020554      -0.000011       0.020565             10.471027       8.157842      -0.010894      -5.128724      10.746375      -1.816168      12.508865           0.001602
           47              C       7.350886       4.526903      14.068464      -0.005477      37.521271 0.43134640E+03  0.10032421E+05                                 9.701015                            6.877125      -0.001896       2.007111                    0.999243      26.863249      74.638389       0.640483       0.411168      -1.077012       0.024663       0.002399      -0.040710       0.047659      -0.007282       0.018623      -0.006045       0.029696      -0.011120      -0.016352      -0.013426       0.029778             12.007661       9.883719      -0.467953      -7.062287      10.964522      -1.295423      15.174743           0.006448
           48              C       6.594630       4.363476      15.361537       0.615302      23.378337 0.24674758E+03  0.50960441E+04                                 7.595976                            5.606884      -0.049091       2.047670                    0.999507      22.093103      61.916002       0.620732       0.477773      -1.015958      -0.030869      -0.004710       0.057143       0.065118       0.055473       0.064125       0.053352      -0.010988      -0.092380      -0.079555      -0.037878       0.117433              9.056019       8.393287      -1.527573      -4.037544       7.823328      -1.543020      10.951441           0.014953
           49              C       1.790240       3.047170       6.685146       0.615444      24.050585 0.25181357E+03  0.52167022E+04                                 7.680546                            5.629683      -0.079712       2.031039                    0.999456      22.154734      61.778801       0.626425       0.471976      -1.021107      -0.017293       0.026325       0.056017       0.064265      -0.027082       0.077571      -0.052272       0.064517      -0.066702      -0.088971      -0.025925       0.114896              9.112617       7.404876      -0.041542      -4.182727       9.607153       2.081798      10.325822           0.018515
           50              C       2.350064       2.379733       5.465508      -0.025297      36.986150 0.43590253E+03  0.10157882E+05                                 9.558420                            6.888695       0.047767       2.020796                    0.999186      27.041036      75.031343       0.643838       0.408240      -1.079699       0.021304      -0.020292      -0.037958       0.048025       0.006983       0.001045       0.000760       0.010270      -0.013848      -0.006385      -0.004694       0.011079             11.596583       8.538980      -1.010644      -5.924061      12.105164       2.876689      14.145607           0.001759
           51              C       2.957548       3.147982       4.469180      -0.106706      34.100203 0.43756962E+03  0.10309471E+05                                 9.150585                            6.993339       0.111066       2.006287                    0.999670      29.291089      84.447677       0.620246       0.419134      -1.061897       0.006202      -0.029247      -0.002071       0.029969       0.005003       0.011622       0.001647      -0.030231      -0.063824      -0.027228       0.000395       0.026832             10.474878       8.316848      -0.300277      -5.330046      10.412245       1.370646      12.695540           0.002281
           52              C       2.266228       0.993024       5.310693      -0.099876      33.307806 0.43236721E+03  0.10166226E+05                                 9.026364                            6.967780       0.097997       2.005527                    0.999681      29.236051      84.467549       0.618631       0.421083      -1.059650       0.008711       0.012108      -0.019740       0.024742       0.014894      -0.002928      -0.017444       0.004656      -0.004938      -0.022354      -0.001759       0.024114             10.207299       7.458578      -0.398206      -4.300977      11.863390       2.085569      11.299930           0.001882
           53              C       3.486277       2.548776       3.335335      -0.107115      34.687142 0.44560747E+03  0.10584660E+05                                 9.364779                            7.137000      -0.055309       1.955926                    0.999473      29.702981      86.998556       0.601550       0.428657      -1.052166      -0.007636      -0.012309       0.021876       0.026237       0.011689       0.002319      -0.018071       0.008722       0.014249      -0.024469       0.004785       0.019683             10.749422       8.040875      -0.095436      -4.642085      12.036245       1.812212      12.171147           0.002096
           54              C       2.809996       0.395966       4.176319      -0.103453      34.656817 0.44077576E+03  0.10408718E+05                                 9.272188                            7.041635       0.090308       2.000920                    0.999677      29.337757      84.804715       0.614845       0.421852      -1.059700      -0.005868       0.027421       0.003346       0.028241       0.010840       0.007890       0.000276      -0.032388      -0.062320      -0.024513      -0.005493       0.030006             10.603315       8.024714       0.051087      -4.999774      11.404992       1.139767      12.380240           0.001666
           55              C       3.424797       1.163523       3.186168      -0.025043      37.015702 0.44023604E+03  0.10294346E+05                                 9.579048                            6.942101       0.090490       2.033980                    0.999302      27.141959      75.683239       0.638066       0.410514      -1.077146      -0.021782       0.021245       0.038726       0.049249       0.013169       0.010175       0.004389       0.019337      -0.019126      -0.013295      -0.010312       0.023607             11.545314       8.206131      -0.392361      -5.467836      12.466755       2.348547      13.963056           0.003648
           56              C       4.022323       0.508440       1.962824       0.638176      24.144121 0.24372251E+03  0.50209299E+04                                 7.746282                            5.590393      -0.082500       2.038676                    0.999289      21.938926      61.521129       0.618297       0.480862      -1.013745       0.029195      -0.027195      -0.060769       0.072696      -0.040253       0.067566      -0.060096       0.028905      -0.036047      -0.078154      -0.035308       0.113462              9.202474       7.223775       1.126945      -3.288063      10.505812       1.999836       9.877837           0.015217
           57              C       4.180240       8.370143      16.192635       0.613734      25.008913 0.24756948E+03  0.51264561E+04                                 7.951275                            5.617794      -0.022970       2.052890                    0.999597      22.300760      62.947682       0.618757       0.478042      -1.013995       0.026687      -0.004112       0.069132       0.074218      -0.030471      -0.084239       0.023534       0.060279      -0.127241      -0.092249      -0.020612       0.112861              9.760658       6.503214       0.891273       3.939689       9.972558      -1.077006      12.806202           0.024236
           58              C       3.530990       8.522833      14.864432      -0.044966      38.146889 0.44316391E+03  0.10389538E+05                                 9.788122                            6.970143       0.131218       2.046471                    0.999327      27.360430      76.620325       0.635512       0.411103      -1.075771      -0.020707       0.001584      -0.051207       0.055258       0.008036       0.002091      -0.004097       0.008185       0.003350      -0.011274       0.002794       0.008481             12.061736       8.406473       0.582951       5.974117      11.699969      -1.453879      16.078767          -0.000759
           59              C       3.469205       9.777535      14.254172      -0.095116      34.985027 0.44262417E+03  0.10487086E+05                                 9.404951                            7.099300      -0.020345       1.968882                    0.999533      29.459477      85.932676       0.605423       0.426999      -1.054097      -0.005105      -0.018500      -0.022290       0.029414       0.010468      -0.007353       0.009088      -0.014225      -0.054483      -0.024219       0.001898       0.022321             10.943861       8.439071       0.548186       5.039369      11.176482      -1.669527      13.216031           0.004474
           60              C       2.991185       7.397287      14.236166      -0.089802      35.342404 0.43854007E+03  0.10366438E+05                                 9.485277                            7.084117      -0.043133       1.965279                    0.999407      29.280632      85.317282       0.603799       0.429135      -1.052766      -0.002715       0.021954      -0.013926       0.026140       0.001635      -0.021598      -0.009261      -0.006119      -0.058149      -0.032763       0.009981       0.022783             11.032353       8.530162       0.488222       5.476703      11.421741      -0.580339      13.145157           0.002582
           61              C       2.858062       9.897459      13.008938      -0.103041      34.103251 0.42944865E+03  0.10078225E+05                                 9.189561                            6.950453       0.128434       2.019991                    0.999690      29.019883      83.700303       0.618710       0.421839      -1.059416       0.013138      -0.020682       0.008320       0.025876       0.000060      -0.012457      -0.013852      -0.005901      -0.047528      -0.026030       0.007028       0.019002             10.633098       8.650370       1.035356       5.405342      10.569991      -0.347511      12.678933           0.001473
           62              C       2.334618       7.536146      13.021648      -0.106142      33.912622 0.42714266E+03  0.99976305E+04                                 9.092237                            6.889593       0.106876       2.007215                    0.999752      29.084165      83.420152       0.627966       0.416721      -1.064035       0.004801       0.016994       0.018152       0.025325       0.011609      -0.004481       0.009036      -0.008606      -0.044901      -0.020544      -0.000046       0.020590             10.471669       8.158323       0.010874       5.129123      10.746966      -1.816302      12.509718           0.001583
           63              C       2.269886       8.790045      12.410858      -0.005566      37.522808 0.43136247E+03  0.10032896E+05                                 9.701284                            6.877239      -0.001826       2.007130                    0.999243      26.863878      74.640704       0.640479       0.411166      -1.077012       0.024667      -0.002397       0.040715       0.047665       0.007301      -0.018586      -0.006054       0.029676      -0.011052      -0.016336      -0.013409       0.029745             12.008099       9.884051       0.467927       7.062632      10.964818      -1.295531      15.175429           0.006434
           64              C       1.513630       8.953472      11.117784       0.615317      23.378261 0.24674482E+03  0.50960010E+04                                 7.596106                            5.606945      -0.049207       2.047628                    0.999507      22.093248      61.917613       0.620710       0.477789      -1.015944      -0.030879       0.004679      -0.057131       0.065110      -0.055456      -0.064156       0.053355      -0.011028      -0.092462      -0.079606      -0.037838       0.117444              9.056218       8.393427       1.527533       4.037674       7.823448      -1.543110      10.951779           0.014920
           65              C       6.871240      10.334480       2.141294       0.615430      24.050867 0.25181589E+03  0.52167728E+04                                 7.680639                            5.629722      -0.079734       2.031033                    0.999456      22.155024      61.780153       0.626419       0.471978      -1.021103      -0.017298      -0.026323      -0.056015       0.064263       0.027093      -0.077557      -0.052253       0.064533      -0.066667      -0.088939      -0.025946       0.114885              9.112770       7.404998       0.041589       4.182833       9.607286       2.081890      10.326026           0.018555
           66              C       7.431064      11.001917       3.360932      -0.025277      36.985790 0.43589285E+03  0.10157627E+05                                 9.558493                            6.888705       0.047714       2.020789                    0.999186      27.040603      75.030683       0.643824       0.408250      -1.079690       0.021308       0.020288       0.037956       0.048023      -0.006982      -0.001067       0.000756       0.010312      -0.013894      -0.006386      -0.004715       0.011101             11.596740       8.539087       1.010722       5.924191      12.105284       2.876830      14.145850           0.001776
           67              C       8.038548      10.233667       4.357261      -0.106721      34.100759 0.43757517E+03  0.10309658E+05                                 9.150772                            6.993444       0.110983       2.006263                    0.999670      29.291271      84.449076       0.620231       0.419142      -1.061890       0.006213       0.029250       0.002054       0.029973      -0.005001      -0.011629       0.001660      -0.030195      -0.063856      -0.027237       0.000414       0.026823             10.475137       8.317069       0.300330       5.330258      10.412402       1.370746      12.695940           0.002260
           68              C       7.347228      12.388625       3.515748      -0.099884      33.308118 0.43237024E+03  0.10166322E+05                                 9.026445                            6.967825       0.097980       2.005521                    0.999681      29.236183      84.468250       0.618626       0.421085      -1.059648       0.008710      -0.012111       0.019741       0.024744      -0.014891       0.002921      -0.017443       0.004680      -0.004946      -0.022360      -0.001746       0.024106             10.207413       7.458652       0.398233       4.301043      11.863525       2.085628      11.300063           0.001927
           69              C       8.567277      10.832873       5.491105      -0.107149      34.688780 0.44562973E+03  0.10585348E+05                                 9.365118                            7.137210      -0.055329       1.955906                    0.999473      29.703983      87.002862       0.601535       0.428661      -1.052161      -0.007620       0.012319      -0.021892       0.026250      -0.011703      -0.002304      -0.018075       0.008717       0.014246      -0.024472       0.004773       0.019700             10.749853       8.041210       0.095437       4.642349      12.036650       1.812289      12.171698           0.002033
           70              C       7.890996      12.985683       4.650122      -0.103461      34.657356 0.44078187E+03  0.10408906E+05                                 9.272288                            7.041687       0.090316       2.000916                    0.999677      29.338110      84.806126       0.614842       0.421853      -1.059699      -0.005867      -0.027430      -0.003348       0.028249      -0.010845      -0.007888       0.000278      -0.032398      -0.062333      -0.024515      -0.005501       0.030016             10.603449       8.024799      -0.051099       4.999839      11.405173       1.139773      12.380374           0.001660
           71              C       8.505797      12.218127       5.640272      -0.025061      37.016430 0.44024460E+03  0.10294615E+05                                 9.579220                            6.942201       0.090477       2.033975                    0.999302      27.142273      75.684809       0.638055       0.410517      -1.077142      -0.021778      -0.021247      -0.038738       0.049258      -0.013173      -0.010164       0.004404       0.019331      -0.019116      -0.013291      -0.010314       0.023605             11.545547       8.206293       0.392363       5.467977      12.466988       2.348589      13.963361           0.003617
           72              C       9.103323      12.873209       6.863617       0.638162      24.144418 0.24372587E+03  0.50210193E+04                                 7.746380                            5.590457      -0.082537       2.038658                    0.999289      21.939016      61.521619       0.618289       0.480866      -1.013742       0.029196       0.027210       0.060766       0.072700       0.040245      -0.067570      -0.060097       0.028913      -0.036065      -0.078163      -0.035298       0.113461              9.202600       7.223890      -1.126941       3.288158      10.505878       1.999874       9.878033           0.015186
           73              C       0.900760       8.402493       7.366194       0.613743      25.009116 0.24757201E+03  0.51265191E+04                                 7.951294                            5.617812      -0.022894       2.052903                    0.999598      22.300909      62.948067       0.618758       0.478040      -1.013997      -0.026665      -0.004094       0.069133       0.074210       0.030446       0.084284       0.023545       0.060197      -0.127380      -0.092329      -0.020542       0.112871              9.760660       6.503175      -0.891285      -3.939609       9.972670      -1.077029      12.806134           0.024204
           74              C       1.550010       8.555184       6.037991      -0.045021      38.148052 0.44318191E+03  0.10390061E+05                                 9.788280                            6.970269       0.131313       2.046497                    0.999327      27.361045      76.622324       0.635509       0.411101      -1.075773       0.020704       0.001583      -0.051222       0.055271      -0.008055      -0.002121      -0.004103       0.008133       0.003432      -0.011301       0.002830       0.008471             12.061909       8.406580      -0.582955      -5.974175      11.700154      -1.453930      16.078993          -0.000795
           75              C       1.611795       9.809886       5.427731      -0.095095      34.983469 0.44260339E+03  0.10486452E+05                                 9.404641                            7.099109      -0.020258       1.968920                    0.999533      29.458603      85.929038       0.605436       0.426996      -1.054101       0.005088      -0.018508      -0.022301       0.029424      -0.010477       0.007348       0.009090      -0.014234      -0.054487      -0.024219       0.001887       0.022332             10.943465       8.438774      -0.548157      -5.039125      11.176103      -1.669493      13.215518           0.004439
           76              C       2.089815       7.429637       5.409725      -0.089809      35.341575 0.43853078E+03  0.10366142E+05                                 9.485061                            7.083994      -0.043015       1.965318                    0.999407      29.280268      85.315336       0.603812       0.429129      -1.052772       0.002705       0.021957      -0.013933       0.026144      -0.001641       0.021595      -0.009265      -0.006144      -0.058153      -0.032765       0.009979       0.022786             11.032064       8.529941      -0.488214      -5.476511      11.421468      -0.580328      13.144783           0.002532
           77              C       2.222938       9.929810       4.182497      -0.103040      34.101981 0.42943229E+03  0.10077730E+05                                 9.189327                            6.950321       0.128496       2.020025                    0.999690      29.019095      83.697165       0.618717       0.421839      -1.059418      -0.013145      -0.020677       0.008309       0.025872      -0.000054       0.012454      -0.013849      -0.005854      -0.047532      -0.026028       0.007045       0.018984             10.632794       8.650140      -1.035299      -5.405160      10.569674      -0.347535      12.678570           0.001468
           78              C       2.746382       7.568497       4.195207      -0.106129      33.911333 0.42712498E+03  0.99970967E+04                                 9.091981                            6.889439       0.106852       2.007217                    0.999752      29.083425      83.417082       0.627976       0.416720      -1.064038      -0.004802       0.016989       0.018143       0.025315      -0.011598       0.004502       0.009035      -0.008577      -0.044899      -0.020553      -0.000018       0.020571             10.471338       8.158062      -0.010882      -5.128910      10.746658      -1.816246      12.509293           0.001593
           79              C       2.811114       8.822396       3.584417      -0.005517      37.521158 0.43134336E+03  0.10032346E+05                                 9.701075                            6.877147      -0.001903       2.007115                    0.999243      26.863092      74.638276       0.640475       0.411173      -1.077007      -0.024666      -0.002397       0.040708       0.047659      -0.007281       0.018631      -0.006047       0.029709      -0.011122      -0.016360      -0.013429       0.029788             12.007777       9.883766      -0.467863      -7.062378      10.964565      -1.295573      15.174999           0.006442
           80              C       3.567370       8.985823       2.291344       0.615276      23.378071 0.24674380E+03  0.50959583E+04                                 7.595984                            5.606880      -0.049087       2.047674                    0.999507      22.093053      61.916278       0.620725       0.477779      -1.015952       0.030865       0.004717      -0.057143       0.065117       0.055471       0.064123       0.053353      -0.010975      -0.092382      -0.079553      -0.037877       0.117430              9.056045       8.393303      -1.527546      -4.037579       7.823322      -1.543050      10.951511           0.014939
           81              C       8.371760      10.302129      10.967735       0.615491      24.050777 0.25181684E+03  0.52167875E+04                                 7.680573                            5.629715      -0.079666       2.031048                    0.999456      22.154914      61.779431       0.626424       0.471975      -1.021107       0.017269      -0.026348      -0.055998       0.064251      -0.027057       0.077589      -0.052288       0.064530      -0.066761      -0.089011      -0.025896       0.114907              9.112627       7.404930      -0.041511      -4.182755       9.607118       2.081727      10.325832           0.018516
           82              C       7.811936      10.969566      12.187373      -0.025293      36.985390 0.43589329E+03  0.10157606E+05                                 9.558285                            6.888622       0.047868       2.020836                    0.999186      27.040678      75.029969       0.643842       0.408240      -1.079700      -0.021299       0.020293       0.037959       0.048025       0.006988       0.001042       0.000771       0.010257      -0.013847      -0.006388      -0.004692       0.011080             11.596398       8.538874      -1.010627      -5.923969      12.104945       2.876623      14.145375           0.001766
           83              C       7.204452      10.201317      13.183701      -0.106693      34.099053 0.43755359E+03  0.10308987E+05                                 9.150372                            6.993203       0.111188       2.006335                    0.999670      29.290392      84.444925       0.620253       0.419133      -1.061899      -0.006201       0.029247       0.002074       0.029969       0.005006       0.011624       0.001653      -0.030227      -0.063799      -0.027223       0.000395       0.026828             10.474618       8.316672      -0.300257      -5.329909      10.411960       1.370588      12.695222           0.002286
           84              C       7.895772      12.356275      12.342188      -0.099861      33.307667 0.43236523E+03  0.10166161E+05                                 9.026321                            6.967762       0.098010       2.005530                    0.999681      29.235977      84.467084       0.618633       0.421082      -1.059651      -0.008705      -0.012117       0.019747       0.024749       0.014892      -0.002925      -0.017448       0.004670      -0.004941      -0.022360      -0.001752       0.024113             10.207241       7.458552      -0.398225      -4.300960      11.863299       2.085578      11.299872           0.001890
           85              C       6.675723      10.800523      14.317546      -0.107092      34.686461 0.44559863E+03  0.10584427E+05                                 9.364811                            7.137043      -0.055346       1.955931                    0.999473      29.702345      86.997382       0.601532       0.428671      -1.052155       0.007646       0.012307      -0.021871       0.026235       0.011684       0.002333      -0.018064       0.008737       0.014265      -0.024469       0.004802       0.019668             10.749445       8.040920      -0.095407      -4.642096      12.036254       1.812178      12.171162           0.002092
           86              C       7.352004      12.953333      13.476562      -0.103446      34.656946 0.44077711E+03  0.10408756E+05                                 9.272189                            7.041634       0.090328       2.000924                    0.999677      29.337891      84.805086       0.614847       0.421851      -1.059701       0.005873      -0.027425      -0.003341       0.028245       0.010836       0.007891       0.000278      -0.032380      -0.062314      -0.024511      -0.005489       0.030000             10.603315       8.024717       0.051112      -4.999769      11.405017       1.139733      12.380212           0.001674
           87              C       6.737203      12.185776      14.466713      -0.025015      37.014959 0.44022626E+03  0.10294079E+05                                 9.579011                            6.942090       0.090513       2.033997                    0.999302      27.141532      75.682354       0.638056       0.410521      -1.077139       0.021788      -0.021246      -0.038719       0.049247       0.013168       0.010189       0.004382       0.019354      -0.019126      -0.013303      -0.010313       0.023616             11.545249       8.206109      -0.392309      -5.467809      12.466664       2.348454      13.962974           0.003650
           88              C       6.139677      12.840859      15.690057       0.638172      24.143965 0.24372118E+03  0.50208954E+04                                 7.746264                            5.590390      -0.082449       2.038698                    0.999289      21.938792      61.520706       0.618295       0.480864      -1.013744      -0.029184       0.027192       0.060777       0.072698      -0.040260       0.067567      -0.060090       0.028910      -0.036026      -0.078145      -0.035319       0.113464              9.202446       7.223768       1.126960      -3.288061      10.505750       1.999803       9.877818           0.015220
           89              C       5.981760       4.979156       1.460246       0.613724      25.009232 0.24757442E+03  0.51265658E+04                                 7.951217                            5.617777      -0.022872       2.052913                    0.999598      22.300913      62.947433       0.618772       0.478029      -1.014006      -0.026700       0.004103      -0.069115       0.074206      -0.030464      -0.084249       0.023539       0.060256      -0.127272      -0.092268      -0.020594       0.112862              9.760540       6.503107       0.891271       3.939543       9.972614      -1.077047      12.805899           0.024246
           90              C       6.631010       4.826466       2.788449      -0.044940      38.145256 0.44314728E+03  0.10388995E+05                                 9.787642                            6.969881       0.131292       2.046496                    0.999327      27.359922      76.616992       0.635546       0.411087      -1.075787       0.020684      -0.001577       0.051215       0.055257       0.008043       0.002099      -0.004099       0.008177       0.003346      -0.011282       0.002797       0.008485             12.061037       8.405986       0.582921       5.973634      11.699460      -1.453823      16.077666          -0.000762
           91              C       6.692795       3.571764       3.398709      -0.095081      34.984410 0.44261622E+03  0.10486825E+05                                 9.404752                            7.099179      -0.020320       1.968890                    0.999533      29.459210      85.930902       0.605437       0.426992      -1.054104       0.005083       0.018504       0.022302       0.029422       0.010468      -0.007346       0.009088      -0.014217      -0.054496      -0.024217       0.001895       0.022321             10.943592       8.438875       0.548189       5.039200      11.176267      -1.669462      13.215635           0.004477
           92              C       7.170815       5.952012       3.416715      -0.089764      35.340815 0.43851984E+03  0.10365804E+05                                 9.484898                            7.083893      -0.043075       1.965306                    0.999407      29.279772      85.313164       0.603818       0.429127      -1.052774       0.002705      -0.021950       0.013930       0.026138       0.001639      -0.021599      -0.009263      -0.006092      -0.058164      -0.032764       0.009975       0.022790             11.031852       8.529775       0.488189       5.476369      11.421310      -0.580346      13.144471           0.002576
           93              C       7.303938       3.451840       4.643943      -0.103013      34.102925 0.42944563E+03  0.10078117E+05                                 9.189422                            6.950382       0.128489       2.020008                    0.999690      29.019804      83.699386       0.618720       0.421833      -1.059422      -0.013141       0.020682      -0.008317       0.025877       0.000060      -0.012446      -0.013856      -0.005886      -0.047537      -0.026027       0.007030       0.018998             10.632894       8.650224       1.035371       5.405190      10.569850      -0.347458      12.678608           0.001458
           94              C       7.827382       5.813153       4.631233      -0.106107      33.911790 0.42713304E+03  0.99973206E+04                                 9.091980                            6.889454       0.106894       2.007218                    0.999752      29.083916      83.418309       0.627983       0.416714      -1.064043      -0.004792      -0.016992      -0.018162       0.025329       0.011608      -0.004492       0.009028      -0.008589      -0.044958      -0.020558      -0.000034       0.020591             10.471307       8.158037       0.010885       5.128852      10.746708      -1.816246      12.509177           0.001572
           95              C       7.892114       4.559254       5.242023      -0.005548      37.522903 0.43136813E+03  0.10033044E+05                                 9.701210                            6.877238      -0.001864       2.007109                    0.999243      26.864118      74.641035       0.640487       0.411160      -1.077018      -0.024658       0.002392      -0.040724       0.047667       0.007295      -0.018592      -0.006065       0.029689      -0.011084      -0.016355      -0.013402       0.029756             12.007917       9.883913       0.467954       7.062449      10.964761      -1.295471      15.175077           0.006422
           96              C       8.648370       4.395827       6.535097       0.615315      23.378394 0.24674782E+03  0.50960568E+04                                 7.596025                            5.606912      -0.049185       2.047634                    0.999507      22.093157      61.916455       0.620726       0.477777      -1.015955       0.030884      -0.004727       0.057133       0.065118      -0.055459      -0.064144       0.053350      -0.010987      -0.092432      -0.079582      -0.037851       0.117434              9.056081       8.393355       1.527574       4.037593       7.823348      -1.543032      10.951539           0.014909
           97              C       3.290760       3.014819      15.511587       0.615464      24.050933 0.25181760E+03  0.52167986E+04                                 7.680553                            5.629679      -0.079698       2.031039                    0.999456      22.154955      61.779185       0.626434       0.471968      -1.021113       0.017293       0.026331       0.056011       0.064262       0.027086      -0.077565      -0.052262       0.064526      -0.066677      -0.088955      -0.025936       0.114891              9.112638       7.404895       0.041543       4.182754       9.607161       2.081789      10.325858           0.018567
           98              C       2.730936       2.347382      14.291949      -0.025275      36.986225 0.43590188E+03  0.10157873E+05                                 9.558468                            6.888714       0.047698       2.020774                    0.999186      27.041016      75.031565       0.643833       0.408243      -1.079697      -0.021301      -0.020289      -0.037959       0.048023      -0.006979      -0.001057       0.000757       0.010278      -0.013860      -0.006381      -0.004702       0.011082             11.596660       8.539028       1.010658       5.924114      12.105236       2.876716      14.145717           0.001785
           99              C       2.123452       3.115632      13.295620      -0.106718      34.101171 0.43758319E+03  0.10309890E+05                                 9.150804                            6.993480       0.111014       2.006266                    0.999670      29.291612      84.450099       0.620234       0.419138      -1.061893      -0.006193      -0.029247      -0.002071       0.029967      -0.004997      -0.011621       0.001654      -0.030232      -0.063814      -0.027224       0.000394       0.026831             10.475149       8.317053       0.300305       5.330208      10.412508       1.370712      12.695886           0.002270
          100              C       2.814772       0.960674      14.137133      -0.099873      33.308043 0.43237018E+03  0.10166315E+05                                 9.026402                            6.967803       0.097981       2.005520                    0.999681      29.236202      84.468108       0.618630       0.421083      -1.059650      -0.008712       0.012108      -0.019739       0.024741      -0.014889       0.002921      -0.017446       0.004657      -0.004928      -0.022357      -0.001751       0.024107             10.207347       7.458597       0.398207       4.300993      11.863468       2.085578      11.299976           0.001938
          101              C       1.594723       2.516426      12.161776      -0.107140      34.688320 0.44562470E+03  0.10585195E+05                                 9.365047                            7.137176      -0.055301       1.955922                    0.999473      29.703653      87.001673       0.601536       0.428662      -1.052161       0.007648      -0.012311       0.021871       0.026237      -0.011696      -0.002313      -0.018075       0.008717       0.014272      -0.024473       0.004778       0.019695             10.749750       8.041111       0.095452       4.642253      12.036597       1.812297      12.171540           0.002035
          102              C       2.271004       0.363616      13.002759      -0.103461      34.657492 0.44078512E+03  0.10409003E+05                                 9.272320                            7.041720       0.090265       2.000900                    0.999677      29.338165      84.806404       0.614840       0.421854      -1.059698       0.005874       0.027425       0.003347       0.028246      -0.010843      -0.007893       0.000268      -0.032402      -0.062313      -0.024517      -0.005495       0.030012             10.603472       8.024806      -0.051109       4.999834      11.405212       1.139762      12.380396           0.001673
          103              C       1.656203       1.131172      12.012609      -0.025050      37.016081 0.44024041E+03  0.10294483E+05                                 9.579130                            6.942145       0.090478       2.033975                    0.999302      27.142137      75.684081       0.638062       0.410515      -1.077144       0.021795       0.021249       0.038723       0.049255      -0.013169      -0.010169       0.004391       0.019331      -0.019099      -0.013295      -0.010304       0.023599             11.545424       8.206196       0.392352       5.467894      12.466874       2.348557      13.963204           0.003621
          104              C       1.058677       0.476090      10.789264       0.638160      24.143965 0.24372046E+03  0.50208806E+04                                 7.746292                            5.590399      -0.082512       2.038673                    0.999289      21.938789      61.520850       0.618292       0.480867      -1.013741      -0.029194      -0.027184      -0.060785       0.072705       0.040255      -0.067567      -0.060094       0.028911      -0.036040      -0.078152      -0.035312       0.113463              9.202490       7.223779      -1.126930       3.288073      10.505804       1.999877       9.877887           0.015189
          105              O       9.925734       3.988332       9.786051      -0.597588      45.057784 0.66485645E+03  0.16847368E+05                                10.062145                            7.970936      -0.031587       2.023153                    0.996178      28.877375      77.825702       0.674497       0.358362      -1.139976      -0.017144       0.003519       0.043001       0.046426      -0.031079       0.018495       0.029179       0.047114      -0.114151      -0.064606       0.006426       0.058181             11.878627       8.317672      -3.297560      -2.946823      13.976351       2.956258      13.341858           0.063667
          106              O       9.175270       6.046979       9.676250      -0.572386      40.660537 0.55879143E+03  0.13599993E+05                                 9.451811                            7.343137       0.094506       2.081909                    0.995330      28.013655      74.748308       0.695460       0.361864      -1.133667      -0.025315      -0.033695       0.026043       0.049542       0.024340       0.056204      -0.015802      -0.000196      -0.062322      -0.072615       0.017072       0.055543             11.131769       6.137730       0.756426      -1.312420      16.911308      -3.683357      10.346269           0.063567
          107              O       5.689399       5.201629      15.568605      -0.566455      37.610901 0.57548472E+03  0.14080645E+05                                 8.920163                            7.445223       0.198807       2.114961                    0.996345      27.841937      73.986668       0.693050       0.361204      -1.136527       0.026155      -0.014976      -0.013710       0.033111      -0.010546       0.020485       0.044914       0.034471      -0.149897      -0.078876       0.032255       0.046621             10.056727      11.637486      -4.014516      -3.981047       9.469355       1.828151       9.063340           0.057481
          108              O       6.922354       3.412758      16.111961      -0.583454      33.622713 0.50135585E+03  0.11856648E+05                                 8.225284                            6.890106       0.383171       2.167679                    0.997189      27.809401      72.762761       0.729379       0.355089      -1.140866       0.011718       0.025295      -0.027782       0.039357       0.018779       0.068068      -0.007588      -0.081426      -0.024992      -0.094644       0.041404       0.053240              9.170319       6.250728       0.217985      -1.157422      10.814620      -4.304564      10.445609           0.036012
          109              O       2.125586       4.252888       6.886036      -0.565755      31.128606 0.46368947E+03  0.10733968E+05                                 7.747209                            6.559279       0.504226       2.215422                    0.997512      27.176947      69.928434       0.760426       0.347950      -1.148796       0.008814      -0.025671      -0.031644       0.041689      -0.009315       0.040958       0.002794      -0.070736      -0.129850      -0.072500       0.014205       0.058294              8.518019       6.374129      -0.146375      -1.227997      12.432462       2.375106       6.747468           0.042023
          110              O       1.036930       2.395809       7.447397      -0.594450      39.157721 0.57701009E+03  0.14137467E+05                                 9.154644                            7.458608       0.271291       2.129214                    0.996038      28.335941      75.528460       0.691440       0.361546      -1.135442       0.046032      -0.004887      -0.024097       0.052187       0.000822       0.030555      -0.059264       0.077140       0.009054      -0.084427       0.017820       0.066607             10.384275      10.513376       2.193233      -5.515370       8.607907      -2.220024      12.031542           0.055979
          111              O       3.571435      12.794541       1.647014      -0.570329      35.998886 0.49240136E+03  0.11585048E+05                                 8.609848                            6.810237       0.446672       2.194251                    0.997396      27.481035      71.567471       0.737040       0.353213      -1.143116       0.002252       0.023802       0.027142       0.036170       0.005903       0.059886      -0.010238      -0.053311      -0.099712      -0.083706       0.038688       0.045018              9.882029       6.242878       0.941770      -0.603276      15.574780       3.654354       7.828430           0.048889
          112              O       4.928672       1.129435       1.360684      -0.610510      45.048867 0.62133271E+03  0.15467634E+05                                 9.980776                            7.686076       0.292655       2.135549                    0.995465      28.438228      75.763595       0.690065       0.356547      -1.142354      -0.044774      -0.018018       0.033403       0.058695      -0.003355       0.027421      -0.056122       0.056695      -0.084340      -0.080561       0.019266       0.061296             11.758789      10.399930       3.597398      -5.100690      11.138098      -3.876918      13.738339           0.048467
          113              O       4.844733       9.328616      16.693270      -0.597645      45.060716 0.66490613E+03  0.16848984E+05                                10.062628                            7.971266      -0.031584       2.023140                    0.996177      28.878378      77.829880       0.674477       0.358365      -1.139970      -0.017162      -0.003547      -0.042965       0.046401       0.031085      -0.018483       0.029189       0.047108      -0.114103      -0.064603       0.006429       0.058175             11.879274       8.318074       3.297726       2.947061      13.977062       2.956491      13.342686           0.063674
          114              O       4.094270       7.269970      16.803071      -0.572286      40.657973 0.55874231E+03  0.13598548E+05                                 9.451610                            7.342956       0.094470       2.081949                    0.995327      28.011701      74.743292       0.695446       0.361878      -1.133652      -0.025296       0.033645      -0.026012       0.049483      -0.024352      -0.056176      -0.015808      -0.000251      -0.062314      -0.072604       0.017099       0.055505             11.131567       6.137621      -0.756360       1.312400      16.911020      -3.683281      10.346059           0.063599
          115              O       0.608399       8.115320      10.910716      -0.566523      37.615125 0.57556195E+03  0.14083011E+05                                 8.920847                            7.445729       0.198859       2.114944                    0.996346      27.843705      73.992693       0.693025       0.361205      -1.136526       0.026225       0.014959       0.013799       0.033195       0.010529      -0.020486       0.044889       0.034448      -0.149840      -0.078839       0.032239       0.046600             10.057564      11.638470       4.014843       3.981572       9.470011       1.828320       9.064210           0.057572
          116              O       1.841354       9.904190      10.367360      -0.583444      33.624893 0.50139162E+03  0.11857759E+05                                 8.225862                            6.890527       0.383165       2.167694                    0.997188      27.809263      72.764295       0.729326       0.355107      -1.140847       0.011769      -0.025254       0.027790       0.039352      -0.018781      -0.068074      -0.007591      -0.081467      -0.024962      -0.094661       0.041416       0.053246              9.171017       6.251140      -0.218058       1.157580      10.815409      -4.304987      10.446502           0.035919
          117              O       7.206586       9.128761       1.940405      -0.565752      31.131857 0.46374669E+03  0.10735668E+05                                 7.747892                            6.559802       0.504098       2.215375                    0.997512      27.177681      69.932474       0.760372       0.347962      -1.148781       0.008785       0.025665       0.031605       0.041651       0.009320      -0.040959       0.002801      -0.070745      -0.129885      -0.072509       0.014203       0.058306              8.518825       6.374718       0.146469       1.228203      12.433627       2.375434       6.748130           0.042105
          118              O       6.117930      10.985841       1.379043      -0.594443      39.158446 0.57702207E+03  0.14137842E+05                                 9.154759                            7.458683       0.271318       2.129221                    0.996038      28.336128      75.529329       0.691436       0.361546      -1.135442       0.046017       0.004843       0.024086       0.052164      -0.000825      -0.030541      -0.059255       0.077140       0.009075      -0.084417       0.017827       0.066590             10.384429      10.513541      -2.193279       5.515461       8.608072      -2.220040      12.031673           0.055994
          119              O       8.652435       0.587108       7.179427      -0.570340      35.997655 0.49238393E+03  0.11584515E+05                                 8.609581                            6.810059       0.446701       2.194259                    0.997396      27.480942      71.566440       0.737060       0.353207      -1.143123       0.002246      -0.023819      -0.027160       0.036194      -0.005908      -0.059882      -0.010235      -0.053293      -0.099713      -0.083699       0.038693       0.045007              9.881689       6.242693      -0.941725       0.603251      15.574131       3.654250       7.828242           0.048817
          120              O      10.009672      12.252215       7.465756      -0.610510      45.046280 0.62129001E+03  0.15466286E+05                                 9.980360                            7.685778       0.292769       2.135601                    0.995464      28.437381      75.760347       0.690084       0.356543      -1.142358      -0.044748       0.018018      -0.033408       0.058678       0.003345      -0.027417      -0.056124       0.056706      -0.084355      -0.080568       0.019278       0.061290             11.758277      10.399575      -3.597186       5.100520      11.137447      -3.876674      13.737810           0.048469
          121              O       0.236266       9.360967       7.866830      -0.597682      45.062429 0.66493543E+03  0.16849882E+05                                10.062836                            7.971411      -0.031528       2.023133                    0.996179      28.879285      77.832219       0.674476       0.358362      -1.139975       0.017248      -0.003449      -0.043070       0.046524      -0.031060       0.018489       0.029166       0.047103      -0.114171      -0.064588       0.006422       0.058166             11.879522       8.318182      -3.297824      -2.947066      13.977402       2.956552      13.342982           0.063721
          122              O       0.986730       7.302320       7.976631      -0.572314      40.659354 0.55876319E+03  0.13599163E+05                                 9.451764                            7.343052       0.094562       2.081962                    0.995328      28.012339      74.744914       0.695449       0.361873      -1.133657       0.025408       0.033602      -0.026084       0.049548       0.024338       0.056198      -0.015806      -0.000247      -0.062351      -0.072621       0.017100       0.055521             11.131746       6.137670       0.756415      -1.312381      16.911360      -3.683418      10.346207           0.063555
          123              O       4.472601       8.147670       2.084276      -0.566447      37.609098 0.57545206E+03  0.14079636E+05                                 8.919821                            7.444962       0.198855       2.114987                    0.996345      27.841311      73.984271       0.693069       0.361199      -1.136532      -0.026140       0.014989       0.013702       0.033102      -0.010552       0.020477       0.044919       0.034487      -0.149888      -0.078878       0.032253       0.046625             10.056310      11.637008      -4.014347      -3.980790       9.469004       1.828024       9.062917           0.057441
          124              O       3.239646       9.936541       1.540920      -0.583497      33.626897 0.50143051E+03  0.11858918E+05                                 8.226208                            6.890820       0.383151       2.167673                    0.997189      27.810175      72.767611       0.729305       0.355110      -1.140843      -0.011730      -0.025301       0.027797       0.039376       0.018773       0.068044      -0.007586      -0.081443      -0.024985      -0.094624       0.041397       0.053227              9.171419       6.251438       0.218093      -1.157705      10.815880      -4.305166      10.446939           0.036000
          125              O       8.036414       9.096411      10.766845      -0.565795      31.130527 0.46372644E+03  0.10735019E+05                                 7.747430                            6.559464       0.504270       2.215393                    0.997514      27.178593      69.932885       0.760430       0.347941      -1.148805      -0.008880       0.025711       0.031710       0.041778      -0.009306       0.040960       0.002790      -0.070669      -0.129839      -0.072488       0.014229       0.058258              8.518263       6.374357      -0.146427      -1.228091      12.432778       2.375180       6.747655           0.042083
          126              O       9.125070      10.953490      10.205484      -0.594392      39.157394 0.57700414E+03  0.14137287E+05                                 9.154564                            7.458548       0.271274       2.129208                    0.996037      28.335868      75.528203       0.691446       0.361544      -1.135444      -0.046000       0.004942       0.024096       0.052164       0.000830       0.030561      -0.059291       0.077176       0.009064      -0.084466       0.017839       0.066627             10.384171      10.513322       2.193204      -5.515334       8.607728      -2.220027      12.031463           0.055960
          127              O       6.590565       0.554758      16.005867      -0.570321      35.997915 0.49238792E+03  0.11584640E+05                                 8.609648                            6.810108       0.446697       2.194260                    0.997396      27.480872      71.566527       0.737054       0.353209      -1.143120      -0.002258      -0.023813      -0.027114       0.036157       0.005898       0.059894      -0.010233      -0.053312      -0.099716      -0.083713       0.038694       0.045019              9.881769       6.242752       0.941764      -0.603255      15.574291       3.654230       7.828266           0.048894
          128              O       5.233328      12.219864      16.292197      -0.610498      45.048203 0.62132190E+03  0.15467292E+05                                 9.980675                            7.686003       0.292679       2.135561                    0.995465      28.438013      75.762769       0.690069       0.356546      -1.142354       0.044775       0.018019      -0.033387       0.058687      -0.003354       0.027425      -0.056123       0.056713      -0.084351      -0.080568       0.019265       0.061303             11.758673      10.399838       3.597362      -5.100640      11.137957      -3.876883      13.738225           0.048466
          129              O       5.317267       4.020683       0.959611      -0.597671      45.061612 0.66492241E+03  0.16849482E+05                                10.062719                            7.971344      -0.031561       2.023135                    0.996178      28.878871      77.831139       0.674477       0.358363      -1.139973       0.017174       0.003528       0.043001       0.046438       0.031079      -0.018486       0.029189       0.047097      -0.114099      -0.064602       0.006435       0.058166             11.879354       8.318081       3.297750       2.947004      13.977341       2.956438      13.342641           0.063694
          130              O       6.067730       6.079329       0.849810      -0.572257      40.656876 0.55872161E+03  0.13597911E+05                                 9.451413                            7.342805       0.094426       2.081941                    0.995327      28.011242      74.741562       0.695456       0.361876      -1.133654       0.025307      -0.033599       0.026038       0.049470      -0.024348      -0.056180      -0.015808      -0.000262      -0.062341      -0.072610       0.017106       0.055504             11.131318       6.137482      -0.756310       1.312304      16.910753      -3.683195      10.345720           0.063593
          131              O       9.553601       5.233979       6.742165      -0.566467      37.610571 0.57547801E+03  0.14080428E+05                                 8.920050                            7.445128       0.198773       2.114949                    0.996345      27.841997      73.986481       0.693062       0.361199      -1.136532      -0.026138      -0.014994      -0.013764       0.033128       0.010554      -0.020487       0.044901       0.034482      -0.149858      -0.078860       0.032238       0.046622             10.056588      11.637368       4.014454       3.981005       9.469175       1.828101       9.063220           0.057468
          132              O       8.320646       3.445109       7.285521      -0.583477      33.623270 0.50136574E+03  0.11856945E+05                                 8.225399                            6.890193       0.383202       2.167687                    0.997189      27.809605      72.763588       0.729371       0.355091      -1.140864      -0.011748       0.025276      -0.027827       0.039386      -0.018764      -0.068066      -0.007584      -0.081415      -0.025015      -0.094635       0.041404       0.053231              9.170454       6.250817      -0.218007       1.157463      10.814742      -4.304647      10.445804           0.035892
          133              O       2.955414       4.220538      15.712476      -0.565775      31.129511 0.46370578E+03  0.10734430E+05                                 7.747297                            6.559340       0.504172       2.215382                    0.997513      27.177741      69.930524       0.760432       0.347944      -1.148802      -0.008801      -0.025669      -0.031631       0.041676       0.009313      -0.040975       0.002794      -0.070724      -0.129863      -0.072516       0.014226       0.058290              8.518136       6.374210       0.146407       1.228037      12.432636       2.375154       6.747561           0.042147
          134              O       4.044070       2.363458      16.273838      -0.594428      39.157723 0.57700865E+03  0.14137421E+05                                 9.154618                            7.458577       0.271264       2.129204                    0.996037      28.335996      75.528545       0.691445       0.361544      -1.135444      -0.046013      -0.004865      -0.024076       0.052159      -0.000823      -0.030547      -0.059266       0.077152       0.009072      -0.084431       0.017828       0.066603             10.384255      10.513344      -2.193228       5.515365       8.607890      -2.220029      12.031531           0.055990
          135              O       1.509565      12.762191      10.473454      -0.570319      35.996819 0.49236773E+03  0.11584055E+05                                 8.609535                            6.810015       0.446781       2.194309                    0.997395      27.480061      71.564239       0.737051       0.353214      -1.143116      -0.002244       0.023804       0.027113       0.036149      -0.005902      -0.059888      -0.010232      -0.053322      -0.099697      -0.083707       0.038689       0.045018              9.881640       6.242659      -0.941773       0.603224      15.574092       3.654190       7.828168           0.048842
          136              O       0.152328       1.097084      10.187125      -0.610540      45.049494 0.62134427E+03  0.15467982E+05                                 9.980843                            7.686125       0.292719       2.135561                    0.995465      28.438598      75.764558       0.690066       0.356545      -1.142356       0.044798      -0.018031       0.033407       0.058720       0.003357      -0.027424      -0.056112       0.056697      -0.084343      -0.080553       0.019257       0.061295             11.758878      10.400015      -3.597385       5.100780      11.138073      -3.876902      13.738546           0.048471

******************************************************
Auxiliary information for the entire system
The total spin magnetic moment of the unit cell is   39.995511
The total net atomic charge of the unit cell is   0.000004
Accuracy of reproducing the electrostatic potential in the unit cell:
  The inner radius (bohr) =    5.0000
  The outer radius (bohr) =   12.0000
  Valid grid points have density less than (e/(bohr^3)) =    0.0001
  The number of valid grid points were=       119207
  The rms potential error without charges in kcal/mol is=      3.71310
  The rms potential error with partial charges in kcal/mol is=      0.55298
  The RRMSE value at monopole order=      0.14893
  The rms potential error with partial charges and cloud penetration in kcal/mol is=      0.55123
  The RRMSE value at monopole order with cloud penetration is=      0.14845
  The rms potential error with partial charges and atomic dipoles in kcal/mol is=      0.47442
  The RRMSE value at dipole order=      0.12777
  The rms potential error with partial charges, atomic dipoles and cloud penetration in kcal/mol is=      0.47134
  The RRMSE value at dipole order with cloud penetration=      0.12694

******************************************************
The electron densities and ab initio electrostatic potential were computed in VASP using the PBE functional and
projector augmented wave method. See the main text of the journal article for a description of computational details.
The atomic charges, dipoles, and quadrupoles were computed with the DDEC6 method as described in
(a) T. A. Manz and N. Gabaldon Limas, RSC Adv. 6 (2016) 47771-47801 DOI: 10.1039/c6ra04656h
(b) N. Gabaldon Limas and T. A. Manz, RSC Adv. 8 (2018) 2678-2707 DOI: 10.1039/c7ra11829e.
For each atom in the material, the electron cloud parameters were fit to the spherically averaged atom-in-material
electron density using radial positions for which this density was between 10^-4 and 10^-2 electrons per cubic bohr.
The polarizabilities, dispersion coefficients, and quantum Drude oscillator (QDO) parameters were fit using the MCLF method.
The magnetic structure of the system was optimized in VASP from the default ferromagnetic initial guess using spin polarization.
The atomic spin moments (ASMs) were computed on this optimized magnetic structure using the DDEC6 partition as inputs
to the method of T. A. Manz and D. S. Sholl, J. Chem. Theory Comput. 7 (2011) 4146-4164 DOI: 10.1021/ct200539n.
The RMSE and RRMSE were computed using a uniform grid with Ewald summation.
