# Supplementary material for: A collection of forcefield precursors for metal–organic frameworks
Source: RSC Adv. 2019 Nov 13;9(63):36492–507. doi: 10.1039/c9ra07327b (PMC9075174; doi:10.1039/c9ra07327b)
Supplement: RA-009-C9RA07327B-s4776 [file RA-009-C9RA07327B-s4776.xyz]

  136
jmolscript: load "" {1 1 1} spacegroup "x,y,z" unitcell [{     10.189800     0.000000     0.000000 }, {      0.000000    13.579200     0.000000 }, {      0.000000    -0.226978    17.620838 }]
Mn     5.907027     5.189637     8.206377     1.035403
Mn     4.381003     1.960450     8.463465     1.115189
Mn     0.812127     8.276074     0.604042     1.035648
Mn     9.475903    11.505261     0.346954     1.115207
Mn     4.282773     8.162585     9.414461     1.035707
Mn     5.808797    11.391772     9.157373     1.115235
Mn     9.377673     5.076148    17.016796     1.035811
Mn     0.713897     1.846961    17.273884     1.115448
H      6.266727     2.993220    11.462355     0.109949
H      3.790606     2.776463    11.739002     0.114918
H      7.224568     3.956323    13.333688     0.115216
H      8.253738     0.408321    14.685206     0.118518
H      1.895303     6.380031    13.874648     0.115493
H      2.761436     2.525286    13.738967     0.120333
H      3.046750     6.696706    11.850014     0.114135
H      7.346846    13.005767    12.891405     0.114613
H      1.171827    10.245513    14.968902     0.109946
H      8.885506    10.462270    14.692255     0.114913
H      2.129668     9.282410    13.097569     0.115213
H      3.158838    12.830412    11.746051     0.118517
H      6.990203     6.858702    12.556609     0.115486
H      7.856336    10.713447    12.692290     0.120326
H      8.141650     6.542027    14.581243     0.114130
H      2.251946     0.232966    13.539852     0.114611
H      3.923073    10.359002     6.158483     0.109940
H      6.399194    10.575759     5.881836     0.114912
H      2.965232     9.395899     4.287150     0.115208
H      1.936062    12.943901     2.935632     0.118509
H      8.294497     6.972191     3.746190     0.115482
H      7.428364    10.826936     3.881871     0.120320
H      7.143050     6.655516     5.770824     0.114134
H      2.842954     0.346455     4.729433     0.114605
H      9.017973     3.106709     2.651936     0.109941
H      1.304294     2.889952     2.928583     0.114916
H      8.060132     4.069812     4.523269     0.115210
H      7.030962     0.521810     5.874787     0.118515
H      3.199597     6.493520     5.064229     0.115493
H      2.333464     2.638775     4.928548     0.120329
H      2.048150     6.810195     3.039595     0.114139
H      7.937854    13.119256     4.080986     0.114610
C      3.528728     4.731397    11.564732    -0.035383
C      3.441095     3.476381    12.125427    -0.107796
C      2.807290     3.317278    13.344789    -0.100384
C      2.234623     4.394839    13.983897    -0.010994
C      2.326331     5.652814    13.414744    -0.104903
C      2.988668     5.830934    12.226571    -0.090896
C      4.214094     4.927146    10.262376     0.615662
C      1.493825     4.204405    15.274095     0.629301
C      6.742591     1.092061    11.963316    -0.025178
C      6.691642     2.456493    12.121903    -0.107377
C      7.227625     3.044426    13.253513    -0.108234
C      7.821690     2.282247    14.232175    -0.017015
C      7.897095     0.914154    14.062662    -0.113020
C      7.352960     0.329245    12.938805    -0.102348
C      6.132222     0.445644    10.744130     0.650670
C      8.393338     2.941850    15.450303     0.621137
C      8.623628     8.507336    14.866525    -0.035424
C      8.535995     9.762352    14.305830    -0.107803
C      7.902190     9.921455    13.086468    -0.100386
C      7.329523     8.843894    12.447360    -0.010968
C      7.421231     7.585919    13.016513    -0.104908
C      8.083568     7.407799    14.204686    -0.090913
C      9.308994     8.311587    16.168881     0.615678
C      6.588725     9.034328    11.157162     0.629269
C      1.647691    12.146672    14.467941    -0.025207
C      1.596742    10.782240    14.309354    -0.107390
C      2.132725    10.194307    13.177744    -0.108237
C      2.726790    10.956486    12.199082    -0.016991
C      2.802195    12.324579    12.368595    -0.113018
C      2.258060    12.909488    13.492452    -0.102354
C      1.037322    12.793089    15.687127     0.650691
C      3.298438    10.296883    10.980954     0.621107
C      6.661072     8.620825     6.056106    -0.035397
C      6.748705     9.875841     5.495411    -0.107800
C      7.382510    10.034944     4.276049    -0.100388
C      7.955177     8.957383     3.636941    -0.010995
C      7.863469     7.699408     4.206094    -0.104919
C      7.201132     7.521288     5.394267    -0.090899
C      5.975706     8.425076     7.358462     0.615654
C      8.695975     9.147817     2.346743     0.629272
C      3.447209    12.260161     5.657522    -0.025193
C      3.498158    10.895729     5.498935    -0.107389
C      2.962175    10.307796     4.367325    -0.108241
C      2.368110    11.069975     3.388663    -0.017015
C      2.292705    12.438068     3.558176    -0.113038
C      2.836840    13.022977     4.682033    -0.102359
C      4.057578    12.906578     6.876708     0.650671
C      1.796462    10.410372     2.170535     0.621102
C      1.566172     4.844886     2.754313    -0.035418
C      1.653805     3.589870     3.315008    -0.107795
C      2.287610     3.430767     4.534370    -0.100376
C      2.860277     4.508328     5.173478    -0.010954
C      2.768569     5.766303     4.604325    -0.104899
C      2.106232     5.944423     3.416152    -0.090893
C      0.880806     5.040635     1.451957     0.615684
C      3.601075     4.317894     6.463676     0.629253
C      8.542109     1.205550     3.152897    -0.025210
C      8.593058     2.569982     3.311484    -0.107396
C      8.057075     3.157915     4.443094    -0.108241
C      7.463010     2.395736     5.421756    -0.016990
C      7.387605     1.027643     5.252243    -0.113025
C      7.931740     0.442734     4.128386    -0.102352
C      9.152478     0.559133     1.933711     0.650695
C      6.891362     3.055339     6.639884     0.621087
O      4.843620     3.974176     9.723355    -0.595805
O      4.175576     6.046573     9.717540    -0.571649
O      0.677724     5.096066    15.565367    -0.576436
O      1.758352     3.204451    15.947387    -0.579495
O      5.308886     1.094794    10.106608    -0.605837
O      6.495997    12.872776    10.481227    -0.577889
O      9.086754     2.268994    16.230906    -0.593343
O      8.112100     4.148643    15.628802    -0.566731
O      9.938520     9.264557    16.707902    -0.595815
O      9.270476     7.192160    16.713717    -0.571666
O      5.772624     8.142667    10.865890    -0.576449
O      6.853252    10.034282    10.483870    -0.579484
O      0.213986    12.143939    16.324649    -0.605835
O      1.401098     0.365957    15.950030    -0.577905
O      3.991854    10.969739    10.200351    -0.593326
O      3.017200     9.090090    10.802455    -0.566739
O      5.346180     9.378046     7.897483    -0.595847
O      6.014224     7.305649     7.903298    -0.571622
O      9.512076     8.256156     2.055471    -0.576448
O      8.431448    10.147771     1.673451    -0.579488
O      4.880914    12.257428     7.514230    -0.605849
O      3.693802     0.479446     7.139611    -0.577887
O      1.103046    11.083228     1.389932    -0.593339
O      2.077700     9.203579     1.992036    -0.566734
O      0.251280     4.087665     0.912936    -0.595855
O      0.919324     6.160062     0.907121    -0.571644
O      4.417176     5.209555     6.754948    -0.576436
O      3.336548     3.317940     7.136968    -0.579489
O      9.975814     1.208283     1.296189    -0.605870
O      8.788703    12.986265     1.670808    -0.577875
O      6.197946     2.382483     7.420487    -0.593335
O      7.172600     4.262132     6.818383    -0.566728

The following XYZ coordinates are in angstroms. Other properties are in atomic units.
The sperically averaged electron density of each atom fit to a function of the form exp(a - br)
eigen_1, eigen_2 and eigen_3 are the three eigenvalues of traceless quadrupole moment tensor
  atom number  atomic symbol              X              Y              Z     net charge C6 coefficient C8 coefficient C10 coefficient fluctuating dipole atomic polarizability isotropic forcefield polarizability              a              b squared Pearson coefficient          <r^3>          <r^4>         wp_QDO          m_QDO          q_QDO       dipole_x       dipole_y       dipole_z         dipole            Qxy            Qxz            Qyz     Q(x^2-y^2)  Q(3z^2 - R^2)        eigen_1        eigen_2        eigen_3 static polarizability      alpha(xx)      alpha(xy)      alpha(xz)      alpha(yy)      alpha(yz)      alpha(zz) atomic spin moment
            1             Mn       5.907027       5.189637       8.206377       1.035403     149.711833 0.35363707E+04  0.13147409E+06                                22.221463                           18.840198       0.093919       1.829033                    0.999989      53.247462     155.300914       0.437703       0.376395      -1.165586       0.024092       0.052858      -0.000042       0.058089       0.030347       0.031660      -0.003634      -0.003202       0.112707      -0.056490       0.003662       0.052828             25.932060      19.436139      -0.783594      -4.217336      30.138925       3.711374      28.221115           4.741505
            2             Mn       4.381003       1.960450       8.463465       1.115189     166.571358 0.33758059E+04  0.12410134E+06                                23.698562                           18.526644       0.033814       1.819315                    0.999888      51.859441     150.587669       0.436978       0.381283      -1.161400      -0.012651       0.002847       0.010321       0.016574      -0.010812      -0.028842       0.024645       0.241568       0.066051      -0.135807       0.016174       0.119633             28.833066      18.522569      -0.933252       4.145582      33.896265      -1.831145      34.080364           4.740463
            3             Mn       0.812127       8.276074       0.604042       1.035648     149.693528 0.35358132E+04  0.13144790E+06                                22.219555                           18.838596       0.094028       1.829092                    0.999989      53.244206     155.287105       0.437726       0.376391      -1.165592       0.024096      -0.052861       0.000033       0.058094      -0.030339      -0.031673      -0.003631      -0.003197       0.112694      -0.056485       0.003650       0.052835             25.929826      19.434606       0.783650       4.217024      30.136093       3.711078      28.218778           4.741830
            4             Mn       9.475903      11.505261       0.346954       1.115207     166.568755 0.33757444E+04  0.12409850E+06                                23.698335                           18.526488       0.033821       1.819321                    0.999888      51.858990     150.585980       0.436980       0.381283      -1.161400      -0.012666      -0.002847      -0.010333       0.016592       0.010815       0.028859       0.024651       0.241593       0.066045      -0.135819       0.016165       0.119655             28.832757      18.522425       0.933305      -4.145492      33.895799      -1.831170      34.080047           4.740567
            5             Mn       4.282773       8.162585       9.414461       1.035707     149.679882 0.35354298E+04  0.13142943E+06                                22.217737                           18.837174       0.094255       1.829167                    0.999989      53.242900     155.278305       0.437759       0.376375      -1.165610      -0.024159      -0.052873      -0.000022       0.058131       0.030340       0.031787      -0.003621      -0.003084       0.112738      -0.056524       0.003577       0.052947             25.927576      19.433034      -0.783512      -4.216438      30.133349       3.710507      28.216346           4.741938
            6             Mn       5.808797      11.391772       9.157373       1.115235     166.564318 0.33756376E+04  0.12409345E+06                                23.697828                           18.526118       0.033872       1.819339                    0.999888      51.858471     150.583226       0.436987       0.381280      -1.161403       0.012669      -0.002838      -0.010336       0.016595      -0.010817      -0.028867       0.024654       0.241607       0.066048      -0.135828       0.016162       0.119666             28.832132      18.522020      -0.933342       4.145469      33.895009      -1.831030      34.079367           4.740489
            7             Mn       9.377673       5.076148      17.016796       1.035811     149.677559 0.35353454E+04  0.13142572E+06                                22.217716                           18.837115       0.094155       1.829147                    0.999989      53.241864     155.275752       0.437753       0.376381      -1.165603      -0.024110       0.052866      -0.000018       0.058105      -0.030338      -0.031710      -0.003623      -0.003160       0.112716      -0.056496       0.003622       0.052874             25.927593      19.433013       0.783533       4.216532      30.133337       3.710445      28.216429           4.741866
            8             Mn       0.713897       1.846961      17.273884       1.115448     166.544701 0.33751341E+04  0.12407002E+06                                23.695862                           18.524599       0.033928       1.819378                    0.999889      51.855502     150.570433       0.437011       0.381275      -1.161411       0.012638       0.002847       0.010317       0.016561       0.010815       0.028833       0.024654       0.241542       0.066054      -0.135797       0.016181       0.119616             28.829733      18.520608       0.933221      -4.145178      33.891927      -1.830832      34.076665           4.740609
            9              H       6.266727       2.993220      11.462355       0.109949       1.167054 0.83504446E+01  0.83360024E+02                                 1.856358                            1.704335      -1.279630       2.259863                    0.994554       3.815140      10.983299       0.470356       1.304462      -0.701325      -0.018051       0.021671      -0.025057       0.037727      -0.002703       0.005572      -0.000748      -0.022567       0.002020      -0.013975       0.002504       0.011471              1.942612       1.836477      -0.345633       0.484301       1.890675      -0.401501       2.100685          -0.000524
           10              H       3.790606       2.776463      11.739002       0.114918       0.918554 0.62593847E+01  0.58177158E+02                                 1.592340                            1.486967      -1.027492       2.399687                    0.998402       3.422993       9.527680       0.497489       1.324653      -0.698208       0.014140      -0.030719      -0.009346       0.035085      -0.001050      -0.004865      -0.003821      -0.024824      -0.008222      -0.013531      -0.001092       0.014623              1.645527       1.541241      -0.302722      -0.257488       1.854781       0.252148       1.540559           0.000385
           11              H       7.224568       3.956323      13.333688       0.115216       0.962984 0.67669739E+01  0.63664081E+02                                 1.606063                            1.517764      -0.802455       2.500309                    0.999675       3.322015       9.082667       0.509989       1.276572      -0.709881      -0.000253       0.038707       0.001891       0.038754      -0.001966       0.006618      -0.003288      -0.024719      -0.014596      -0.014483      -0.001223       0.015706              1.639147       1.335519       0.034904       0.111353       2.205140       0.119728       1.376782          -0.000169
           12              H       8.253738       0.408321      14.685206       0.118518       0.935693 0.64480720E+01  0.59899729E+02                                 1.571480                            1.479671      -0.836573       2.492247                    0.999757       3.245419       8.799707       0.517821       1.273302      -0.710768       0.014293      -0.022717       0.024053       0.036040      -0.003778       0.005005      -0.003215      -0.019156      -0.000308      -0.011928       0.000073       0.011855              1.609656       1.472474      -0.215578       0.352186       1.625640      -0.268681       1.730855          -0.000167
           13              H       1.895303       6.380031      13.874648       0.115493       1.162515 0.84784287E+01  0.84014998E+02                                 1.791370                            1.675116      -1.017742       2.388186                    0.998199       3.485288       9.638032       0.498034       1.241097      -0.718099      -0.019948       0.028412       0.017406       0.038835      -0.008316      -0.007151       0.002626      -0.025004      -0.004610      -0.016783      -0.000211       0.016994              1.842461       1.693043      -0.348541      -0.353353       2.098423       0.305565       1.735917           0.000232
           14              H       2.761436       2.525286      13.738967       0.120333       0.916284 0.62346821E+01  0.57484514E+02                                 1.554123                            1.456700      -0.856479       2.484038                    0.999654       3.248459       8.801109       0.520490       1.276312      -0.709702       0.000622      -0.031460       0.018182       0.036341      -0.004536      -0.005607      -0.002708      -0.015128      -0.009930      -0.011680       0.001100       0.010580              1.598603       1.297912       0.083891      -0.142007       2.032577      -0.309370       1.465321          -0.000259
           15              H       3.046750       6.696706      11.850014       0.114135       1.118975 0.78750576E+01  0.77422309E+02                                 1.802959                            1.654154      -1.248401       2.282877                    0.994640       3.709558      10.576414       0.478150       1.302955      -0.701968      -0.000194       0.038150      -0.011805       0.039936      -0.002815      -0.005058      -0.000946      -0.014897      -0.004279      -0.010250       0.001574       0.008676              1.880478       1.477420       0.110416      -0.173508       2.480531      -0.405493       1.683483          -0.000344
           16              H       7.346846      13.005767      12.891405       0.114613       0.938957 0.63912466E+01  0.59337594E+02                                 1.583332                            1.476666      -0.845309       2.482900                    0.999449       3.313346       9.029415       0.515646       1.279411      -0.708758       0.000432      -0.036559       0.001664       0.036599      -0.002439       0.008974      -0.004169      -0.019283      -0.008214      -0.014906       0.001471       0.013435              1.632410       1.290852      -0.027799       0.095472       2.276657       0.073818       1.329721          -0.000133
           17              H       1.171827      10.245513      14.968902       0.109946       1.167041 0.83503445E+01  0.83358932E+02                                 1.856362                            1.704339      -1.279632       2.259865                    0.994554       3.815127      10.983323       0.470348       1.304484      -0.701321      -0.018051      -0.021671       0.025058       0.037728       0.002703      -0.005572      -0.000749      -0.022567       0.002020      -0.013975       0.002504       0.011471              1.942616       1.836481       0.345634      -0.484301       1.890681      -0.401501       2.100687          -0.000518
           18              H       8.885506      10.462270      14.692255       0.114913       0.918543 0.62592910E+01  0.58176098E+02                                 1.592333                            1.486961      -1.027466       2.399699                    0.998403       3.422970       9.527616       0.497487       1.324662      -0.698206       0.014139       0.030719       0.009347       0.035085       0.001050       0.004865      -0.003821      -0.024824      -0.008221      -0.013531      -0.001092       0.014623              1.645519       1.541233       0.302720       0.257485       1.854774       0.252146       1.540551           0.000390
           19              H       2.129668       9.282410      13.097569       0.115213       0.962977 0.67669075E+01  0.63663295E+02                                 1.606057                            1.517758      -0.802427       2.500322                    0.999675       3.321995       9.082598       0.509989       1.276574      -0.709881      -0.000254      -0.038706      -0.001890       0.038753       0.001966      -0.006618      -0.003288      -0.024718      -0.014593      -0.014483      -0.001222       0.015706              1.639141       1.335513      -0.034903      -0.111352       2.205133       0.119727       1.376775          -0.000166
           20              H       3.158838      12.830412      11.746051       0.118517       0.935694 0.64480879E+01  0.59899969E+02                                 1.571488                            1.479678      -0.836569       2.492249                    0.999757       3.245425       8.799757       0.517816       1.273312      -0.710766       0.014293       0.022717      -0.024053       0.036040       0.003778      -0.005006      -0.003215      -0.019156      -0.000306      -0.011928       0.000074       0.011854              1.609666       1.472482       0.215581      -0.352190       1.625649      -0.268684       1.730866          -0.000173
           21              H       6.990203       6.858702      12.556609       0.115486       1.162522 0.84784788E+01  0.84015584E+02                                 1.791375                            1.675119      -1.017730       2.388190                    0.998199       3.485299       9.638054       0.498034       1.241095      -0.718100      -0.019948      -0.028412      -0.017405       0.038834       0.008316       0.007152       0.002625      -0.025003      -0.004608      -0.016784      -0.000209       0.016993              1.842466       1.693047       0.348543       0.353355       2.098428       0.305567       1.735922           0.000229
           22              H       7.856336      10.713447      12.692290       0.120326       0.916285 0.62346916E+01  0.57484660E+02                                 1.554130                            1.456705      -0.856475       2.484040                    0.999654       3.248466       8.801151       0.520486       1.276321      -0.709700       0.000623       0.031460      -0.018182       0.036342       0.004536       0.005608      -0.002708      -0.015128      -0.009928      -0.011680       0.001100       0.010580              1.598612       1.297917      -0.083892       0.142008       2.032589      -0.309374       1.465328          -0.000259
           23              H       8.141650       6.542027      14.581243       0.114130       1.118943 0.78748065E+01  0.77419570E+02                                 1.802963                            1.654158      -1.248407       2.282882                    0.994640       3.709540      10.576499       0.478134       1.303003      -0.701958      -0.000194      -0.038152       0.011808       0.039938       0.002815       0.005058      -0.000946      -0.014897      -0.004278      -0.010250       0.001574       0.008676              1.880483       1.477424      -0.110415       0.173508       2.480536      -0.405493       1.683488          -0.000342
           24              H       2.251946       0.232966      13.539852       0.114611       0.938955 0.63912257E+01  0.59337344E+02                                 1.583329                            1.476663      -0.845304       2.482903                    0.999449       3.313339       9.029388       0.515647       1.279411      -0.708758       0.000431       0.036559      -0.001663       0.036599       0.002439      -0.008974      -0.004168      -0.019283      -0.008215      -0.014906       0.001472       0.013435              1.632407       1.290849       0.027799      -0.095472       2.276652       0.073817       1.329719          -0.000136
           25              H       3.923073      10.359002       6.158483       0.109940       1.167097 0.83507967E+01  0.83364111E+02                                 1.856372                            1.704346      -1.279657       2.259841                    0.994554       3.815187      10.983340       0.470366       1.304425      -0.701333       0.018054      -0.021670       0.025054       0.037726      -0.002703       0.005574      -0.000749      -0.022569       0.002019      -0.013977       0.002504       0.011472              1.942628       1.836491      -0.345637       0.484307       1.890690      -0.401505       2.100702          -0.000525
           26              H       6.399194      10.575759       5.881836       0.114912       0.918550 0.62593384E+01  0.58176570E+02                                 1.592331                            1.486959      -1.027454       2.399704                    0.998403       3.422972       9.527582       0.497492       1.324648      -0.698209      -0.014141       0.030719       0.009345       0.035085      -0.001050      -0.004866      -0.003821      -0.024825      -0.008218      -0.013533      -0.001091       0.014623              1.645518       1.541232      -0.302720      -0.257486       1.854772       0.252146       1.540549           0.000384
           27              H       2.965232       9.395899       4.287150       0.115208       0.962996 0.67670819E+01  0.63665351E+02                                 1.606077                            1.517776      -0.802468       2.500301                    0.999675       3.322044       9.082764       0.509987       1.276572      -0.709881       0.000255      -0.038706      -0.001892       0.038753      -0.001966       0.006618      -0.003288      -0.024718      -0.014599      -0.014483      -0.001224       0.015707              1.639162       1.335530       0.034904       0.111355       2.205161       0.119730       1.376794          -0.000168
           28              H       1.936062      12.943901       2.935632       0.118509       0.935708 0.64482084E+01  0.59901357E+02                                 1.571502                            1.479691      -0.836574       2.492244                    0.999757       3.245458       8.799861       0.517815       1.273310      -0.710766      -0.014293       0.022716      -0.024052       0.036039      -0.003778       0.005005      -0.003215      -0.019155      -0.000310      -0.011927       0.000072       0.011855              1.609679       1.472494      -0.215582       0.352193       1.625664      -0.268685       1.730879          -0.000168
           29              H       8.294497       6.972191       3.746190       0.115482       1.162535 0.84786030E+01  0.84017107E+02                                 1.791386                            1.675131      -1.017783       2.388164                    0.998198       3.485321       9.638126       0.498033       1.241093      -0.718100       0.019948      -0.028412      -0.017405       0.038834      -0.008316      -0.007150       0.002626      -0.025004      -0.004612      -0.016783      -0.000212       0.016994              1.842477       1.693056      -0.348545      -0.353356       2.098444       0.305567       1.735930           0.000229
           30              H       7.428364      10.826936       3.881871       0.120320       0.916273 0.62345942E+01  0.57483617E+02                                 1.554128                            1.456704      -0.856477       2.484042                    0.999654       3.248450       8.801136       0.520481       1.276338      -0.709697      -0.000623       0.031460      -0.018184       0.036343      -0.004536      -0.005607      -0.002708      -0.015127      -0.009933      -0.011679       0.001099       0.010580              1.598609       1.297915       0.083892      -0.142007       2.032586      -0.309372       1.465325          -0.000257
           31              H       7.143050       6.655516       5.770824       0.114134       1.118923 0.78746197E+01  0.77417230E+02                                 1.802939                            1.654136      -1.248378       2.282900                    0.994640       3.709490      10.576302       0.478139       1.303000      -0.701959       0.000193      -0.038152       0.011808       0.039938      -0.002814      -0.005059      -0.000947      -0.014895      -0.004269      -0.010251       0.001578       0.008673              1.880457       1.477405       0.110415      -0.173505       2.480501      -0.405488       1.683465          -0.000346
           32              H       2.842954       0.346455       4.729433       0.114605       0.938958 0.63912493E+01  0.59337626E+02                                 1.583334                            1.476667      -0.845302       2.482902                    0.999449       3.313349       9.029424       0.515645       1.279413      -0.708757      -0.000432       0.036559      -0.001663       0.036599      -0.002439       0.008974      -0.004168      -0.019282      -0.008215      -0.014906       0.001472       0.013434              1.632412       1.290853      -0.027798       0.095472       2.276661       0.073819       1.329723          -0.000137
           33              H       9.017973       3.106709       2.651936       0.109941       1.167082 0.83506793E+01  0.83362784E+02                                 1.856372                            1.704346      -1.279665       2.259844                    0.994554       3.815174      10.983352       0.470360       1.304442      -0.701329       0.018054       0.021671      -0.025056       0.037728       0.002703      -0.005574      -0.000749      -0.022568       0.002018      -0.013976       0.002504       0.011472              1.942627       1.836491       0.345638      -0.484308       1.890690      -0.401506       2.100702          -0.000523
           34              H       1.304294       2.889952       2.928583       0.114916       0.918562 0.62594367E+01  0.58177668E+02                                 1.592337                            1.486964      -1.027491       2.399687                    0.998402       3.422993       9.527632       0.497494       1.324637      -0.698211      -0.014142      -0.030719      -0.009345       0.035086       0.001050       0.004866      -0.003822      -0.024824      -0.008223      -0.013532      -0.001092       0.014624              1.645524       1.541237       0.302722       0.257487       1.854780       0.252147       1.540554           0.000386
           35              H       8.060132       4.069812       4.523269       0.115210       0.962999 0.67671114E+01  0.63665680E+02                                 1.606078                            1.517777      -0.802483       2.500294                    0.999675       3.322049       9.082773       0.509988       1.276568      -0.709882       0.000255       0.038706       0.001891       0.038753       0.001966      -0.006618      -0.003289      -0.024718      -0.014599      -0.014483      -0.001224       0.015707              1.639163       1.335530      -0.034904      -0.111355       2.205163       0.119729       1.376794          -0.000170
           36              H       7.030962       0.521810       5.874787       0.118515       0.935707 0.64482053E+01  0.59901353E+02                                 1.571503                            1.479692      -0.836578       2.492242                    0.999757       3.245460       8.799883       0.517813       1.273313      -0.710766      -0.014293      -0.022717       0.024052       0.036039       0.003778      -0.005005      -0.003215      -0.019156      -0.000310      -0.011928       0.000072       0.011855              1.609681       1.472496       0.215583      -0.352194       1.625666      -0.268686       1.730881          -0.000174
           37              H       3.199597       6.493520       5.064229       0.115493       1.162556 0.84787731E+01  0.84018953E+02                                 1.791378                            1.675123      -1.017814       2.388144                    0.998198       3.485340       9.638090       0.498047       1.241057      -0.718107       0.019948       0.028411       0.017403       0.038833       0.008316       0.007149       0.002625      -0.025004      -0.004612      -0.016782      -0.000212       0.016994              1.842468       1.693049       0.348543       0.353354       2.098433       0.305566       1.735922           0.000228
           38              H       2.333464       2.638775       4.928548       0.120329       0.916276 0.62346196E+01  0.57483864E+02                                 1.554124                            1.456700      -0.856482       2.484039                    0.999654       3.248451       8.801117       0.520485       1.276326      -0.709699      -0.000623      -0.031460       0.018183       0.036342       0.004536       0.005608      -0.002708      -0.015127      -0.009932      -0.011680       0.001100       0.010580              1.598605       1.297912      -0.083892       0.142007       2.032581      -0.309372       1.465322          -0.000263
           39              H       2.048150       6.810195       3.039595       0.114139       1.118924 0.78746347E+01  0.77417425E+02                                 1.802940                            1.654137      -1.248393       2.282893                    0.994640       3.709496      10.576327       0.478139       1.302999      -0.701959       0.000193       0.038152      -0.011808       0.039938       0.002814       0.005058      -0.000946      -0.014895      -0.004275      -0.010250       0.001576       0.008674              1.880458       1.477405      -0.110414       0.173504       2.480504      -0.405488       1.683465          -0.000343
           40              H       7.937854      13.119256       4.080986       0.114610       0.938951 0.63911936E+01  0.59337001E+02                                 1.583328                            1.476663      -0.845296       2.482907                    0.999449       3.313336       9.029391       0.515645       1.279416      -0.708757      -0.000432      -0.036559       0.001663       0.036599       0.002439      -0.008974      -0.004168      -0.019282      -0.008216      -0.014906       0.001472       0.013435              1.632407       1.290849       0.027798      -0.095472       2.276652       0.073818       1.329719          -0.000136
           41              C       3.528728       4.731397      11.564732      -0.035383      37.241567 0.42574466E+03  0.98749648E+04                                 9.610782                            6.813677       0.163945       2.061627                    0.999371      26.912311      74.799113       0.645765       0.408926      -1.077924      -0.021678      -0.005129       0.048493       0.053365      -0.008253      -0.002845      -0.004332      -0.000931      -0.003468      -0.010447       0.001438       0.009009             11.906147       8.554629      -0.268160      -6.171476      11.403537      -1.636401      15.760276          -0.000653
           42              C       3.441095       3.476381      12.125427      -0.107796      33.200873 0.41303338E+03  0.96520086E+04                                 9.206085                            6.953438      -0.119705       1.942216                    0.999443      29.278832      85.797762       0.597074       0.438981      -1.043159      -0.006068       0.011684       0.024142       0.027499      -0.009404       0.006260       0.009612      -0.026196      -0.050540      -0.023095      -0.002750       0.025845             10.722329       8.444076      -0.246751      -5.066841      10.884870      -1.838252      12.838040           0.004039
           43              C       2.807290       3.317278      13.344789      -0.100384      32.059500 0.39654796E+03  0.91410180E+04                                 8.898273                            6.736354       0.091364       2.016023                    0.999692      28.493136      81.989609       0.619187       0.429127      -1.052754       0.017028       0.014600      -0.014166       0.026529      -0.002767       0.009217      -0.010712      -0.018152      -0.046791      -0.022025       0.000604       0.021422             10.313626       8.564619      -0.724616      -5.474787       9.919892      -0.384662      12.456367           0.001587
           44              C       2.234623       4.394839      13.983897      -0.010994      36.807219 0.41897453E+03  0.96698274E+04                                 9.557131                            6.760278       0.055300       2.027996                    0.999407      26.617134      73.565476       0.648787       0.409047      -1.078874       0.023414       0.004264      -0.037955       0.044799      -0.010652       0.016194      -0.004845       0.020015      -0.021773      -0.016195      -0.010399       0.026594             11.884426       9.749162      -0.177194      -7.097988      10.728381      -1.402534      15.175737           0.006022
           45              C       2.326331       5.652814      13.414744      -0.104903      33.795630 0.41879071E+03  0.97537405E+04                                 9.048839                            6.809244       0.114648       2.009920                    0.999671      28.955742      82.842749       0.633432       0.415176      -1.065039       0.008174      -0.016134      -0.018694       0.026012      -0.012764       0.006780       0.011731      -0.004274      -0.041784      -0.023625       0.002985       0.020640             10.481848       8.334636       0.201923      -5.376605      10.470217      -1.869291      12.640690           0.001684
           46              C       2.988668       5.830934      12.226571      -0.090896      34.785272 0.42545676E+03  0.99783429E+04                                 9.353161                            6.959879       0.010055       1.982729                    0.999548      29.067268      84.281327       0.611679       0.426952      -1.054422      -0.001229      -0.021264       0.013912       0.025440      -0.000984       0.018704      -0.010442      -0.013070      -0.067009      -0.033459       0.010641       0.022818             10.909660       8.540435      -0.336425      -5.523902      11.160618      -0.717147      13.027927           0.002129
           47              C       4.214094       4.927146      10.262376       0.615662      24.733147 0.23920047E+03  0.49099565E+04                                 7.880568                            5.515081       0.032052       2.073995                    0.999690      22.063764      61.973537       0.625774       0.476840      -1.014799       0.029103       0.008055      -0.065849       0.072442       0.025302       0.089896       0.024328       0.066772      -0.111202      -0.093614      -0.023092       0.116706              9.735468       6.568614      -0.631180      -4.101342      10.116605      -1.099308      12.521186           0.021949
           48              C       1.493825       4.204405      15.274095       0.629301      22.792494 0.23371888E+03  0.47636332E+04                                 7.470140                            5.459167      -0.035989       2.058160                    0.999424      21.703382      60.493510       0.628451       0.478179      -1.015382      -0.029949      -0.004940       0.058826       0.066196       0.051498       0.067933       0.048928       0.016761      -0.085457      -0.077879      -0.037158       0.115037              8.961146       7.932634      -1.278701      -4.105998       8.212599      -1.521830      10.738205           0.015084
           49              C       6.742591       1.092061      11.963316      -0.025178      36.197625 0.42273467E+03  0.97813949E+04                                 9.416518                            6.788095       0.122010       2.047709                    0.999257      26.791950      74.216146       0.647611       0.408751      -1.078742       0.022531       0.019460       0.039289       0.049295      -0.010929      -0.006452       0.000900       0.014935      -0.018938      -0.011396      -0.006555       0.017951             11.408605       8.060403       0.534662       5.467252      12.194229       2.445583      13.971182           0.004065
           50              C       6.691642       2.456493      12.121903      -0.107377      34.220718 0.43371459E+03  0.10230446E+05                                 9.265153                            7.031967      -0.008169       1.972774                    0.999539      29.447183      85.886022       0.607344       0.427544      -1.053085       0.009660      -0.009369       0.025468       0.028805      -0.009305      -0.000511      -0.015542       0.008514       0.005003      -0.020138       0.003402       0.016736             10.668523       8.030856       0.157029       4.709510      11.828454       1.875866      12.146260           0.001942
           51              C       7.227625       3.044426      13.253513      -0.108234      32.848436 0.41473222E+03  0.96550539E+04                                 8.964089                            6.839863       0.079056       1.999890                    0.999661      29.008528      83.520670       0.621958       0.423017      -1.057947      -0.008182      -0.023279      -0.005478       0.025276      -0.004460      -0.013083       0.001414      -0.034891      -0.073217      -0.031050       0.000657       0.030393             10.285203       8.203215       0.430779       5.320318      10.073796       1.326474      12.578598           0.002359
           52              C       7.821690       2.282247      14.232175      -0.017015      35.773601 0.41473417E+03  0.95427663E+04                                 9.338169                            6.706752       0.091257       2.040841                    0.999299      26.552138      73.151491       0.654509       0.406711      -1.080973      -0.022658      -0.024918      -0.036341       0.049548      -0.007719      -0.000471      -0.002667      -0.003016      -0.017917      -0.007663      -0.003373       0.011036             11.380890       8.389067       1.113291       5.887510      11.741942       2.881708      14.011662           0.001482
           53              C       7.897095       0.914154      14.062662      -0.113020      31.287189 0.39990958E+03  0.92438791E+04                                 8.740098                            6.768733       0.055234       1.997148                    0.999716      28.892559      83.426973       0.616779       0.429620      -1.051781      -0.005798       0.005395      -0.018920       0.020510      -0.013883       0.002615      -0.023189      -0.002456      -0.012655      -0.025994      -0.002668       0.028662              9.877035       7.143654       0.617240       4.108431      11.487154       2.206702      11.000298           0.001809
           54              C       7.352960       0.329245      12.938805      -0.102348      32.680662 0.40878052E+03  0.94833087E+04                                 8.944529                            6.804974       0.082692       2.004428                    0.999714      28.805289      82.823253       0.621502       0.424809      -1.056702       0.006960       0.025624       0.005562       0.027129      -0.009722      -0.003785      -0.003104      -0.038166      -0.045683      -0.019032      -0.010102       0.029134             10.223445       7.755015       0.138738       4.880518      10.834812       1.031370      12.080509           0.001514
           55              C       6.132222       0.445644      10.744130       0.650670      23.417820 0.22670635E+03  0.45883175E+04                                 7.581902                            5.388684      -0.050422       2.056819                    0.999223      21.470772      59.748559       0.630062       0.480323      -1.013657      -0.028116      -0.026859      -0.060032       0.071525       0.038066      -0.073614      -0.052995       0.048161      -0.036213      -0.077963      -0.037222       0.115185              9.090623       6.764491      -0.929433       3.320092      10.721499       1.698935       9.785879           0.015062
           56              C       8.393338       2.941850      15.450303       0.621137      23.508580 0.24222665E+03  0.49709797E+04                                 7.575879                            5.525972      -0.066600       2.040423                    0.999483      21.885189      60.793685       0.631334       0.472745      -1.020415       0.016760       0.026767       0.056754       0.064949       0.024843      -0.078377      -0.047465       0.074818      -0.070117      -0.087569      -0.027426       0.114995              9.034699       7.200884       0.159553       4.175356       9.567121       1.938967      10.336091           0.019029
           57              C       8.623628       8.507336      14.866525      -0.035424      37.243075 0.42576173E+03  0.98754962E+04                                 9.611171                            6.813906       0.163887       2.061604                    0.999371      26.912852      74.802033       0.645739       0.408937      -1.077912      -0.021686       0.005128      -0.048489       0.053365       0.008254       0.002842      -0.004333      -0.000936      -0.003475      -0.010447       0.001434       0.009013             11.906684       8.555003       0.268140       6.171817      11.403997      -1.636527      15.761051          -0.000636
           58              C       8.535995       9.762352      14.305830      -0.107803      33.200644 0.41302982E+03  0.96519081E+04                                 9.206055                            6.953414      -0.119685       1.942224                    0.999443      29.278703      85.797402       0.597074       0.438981      -1.043159      -0.006074      -0.011682      -0.024140       0.027497       0.009406      -0.006258       0.009611      -0.026194      -0.050528      -0.023091      -0.002752       0.025843             10.722297       8.444032       0.246730       5.066806      10.884871      -1.838287      12.837988           0.004056
           59              C       7.902190       9.921455      13.086468      -0.100386      32.059371 0.39654583E+03  0.91409570E+04                                 8.898259                            6.736341       0.091362       2.016024                    0.999692      28.493023      81.989247       0.619187       0.429127      -1.052754       0.017027      -0.014600       0.014168       0.026530       0.002769      -0.009220      -0.010712      -0.018157      -0.046794      -0.022028       0.000603       0.021426             10.313616       8.564593       0.724581       5.474776       9.919888      -0.384715      12.456368           0.001598
           60              C       7.329523       8.843894      12.447360      -0.010968      36.806707 0.41896767E+03  0.96696282E+04                                 9.557054                            6.760226       0.055322       2.028008                    0.999407      26.616868      73.564556       0.648789       0.409047      -1.078874       0.023412      -0.004262       0.037951       0.044795       0.010653      -0.016190      -0.004845       0.020017      -0.021755      -0.016187      -0.010404       0.026591             11.884341       9.749078       0.177168       7.097933      10.728295      -1.402558      15.175649           0.006019
           61              C       7.421231       7.585919      13.016513      -0.104908      33.795592 0.41878934E+03  0.97537012E+04                                 9.048842                            6.809234       0.114667       2.009927                    0.999671      28.955688      82.842577       0.633432       0.415176      -1.065039       0.008170       0.016134       0.018697       0.026012       0.012766      -0.006780       0.011730      -0.004282      -0.041787      -0.023626       0.002982       0.020644             10.481868       8.334654      -0.201922       5.376638      10.470204      -1.869286      12.640746           0.001686
           62              C       8.083568       7.407799      14.204686      -0.090913      34.785513 0.42545995E+03  0.99784571E+04                                 9.353288                            6.959960       0.010002       1.982716                    0.999548      29.067304      84.282169       0.611667       0.426959      -1.054415      -0.001235       0.021265      -0.013907       0.025438       0.000984      -0.018701      -0.010443      -0.013067      -0.066990      -0.033453       0.010638       0.022816             10.909822       8.540565       0.336432       5.524011      11.160752      -0.717151      13.028149           0.002137
           63              C       9.308994       8.311587      16.168881       0.615678      24.732776 0.23919567E+03  0.49098384E+04                                 7.880515                            5.515036       0.032080       2.074008                    0.999690      22.063621      61.973229       0.625774       0.476842      -1.014797       0.029095      -0.008047       0.065844       0.072434      -0.025300      -0.089901       0.024332       0.066775      -0.111212      -0.093620      -0.023091       0.116711              9.735413       6.568582       0.631174       4.101322      10.116540      -1.099300      12.521116           0.021954
           64              C       6.588725       9.034328      11.157162       0.629269      22.792595 0.23371996E+03  0.47636611E+04                                 7.470166                            5.459182      -0.035970       2.058165                    0.999424      21.703446      60.493745       0.628449       0.478179      -1.015382      -0.029951       0.004933      -0.058830       0.066200      -0.051493      -0.067937       0.048929       0.016750      -0.085476      -0.077889      -0.037148       0.115037              8.961185       7.932656       1.278693       4.106018       8.212635      -1.521857      10.738264           0.015086
           65              C       1.647691      12.146672      14.467941      -0.025207      36.197641 0.42273525E+03  0.97814123E+04                                 9.416527                            6.788104       0.122035       2.047717                    0.999257      26.791966      74.216222       0.647609       0.408752      -1.078741       0.022530      -0.019460      -0.039293       0.049297       0.010930       0.006455       0.000898       0.014936      -0.018948      -0.011399      -0.006555       0.017954             11.408606       8.060403      -0.534647      -5.467244      12.194251       2.445562      13.971163           0.004075
           66              C       1.596742      10.782240      14.309354      -0.107390      34.220772 0.43371607E+03  0.10230499E+05                                 9.265208                            7.032013      -0.008191       1.972770                    0.999539      29.447167      85.886307       0.607337       0.427548      -1.053082       0.009660       0.009369      -0.025469       0.028805       0.009302       0.000510      -0.015540       0.008513       0.005005      -0.020135       0.003402       0.016733             10.668579       8.030899      -0.157016      -4.709528      11.828536       1.875862      12.146302           0.001961
           67              C       2.132725      10.194307      13.177744      -0.108237      32.847982 0.41472591E+03  0.96548650E+04                                 8.963997                            6.839802       0.079098       1.999906                    0.999661      29.008263      83.519576       0.621962       0.423016      -1.057948      -0.008183       0.023279       0.005478       0.025277       0.004461       0.013085       0.001412      -0.034890      -0.073220      -0.031052       0.000659       0.030393             10.285085       8.203120      -0.430761      -5.320241      10.073699       1.326440      12.578437           0.002373
           68              C       2.726790      10.956486      12.199082      -0.016991      35.772869 0.41472556E+03  0.95425166E+04                                 9.338053                            6.706691       0.091305       2.040863                    0.999299      26.551792      73.150292       0.654511       0.406712      -1.080972      -0.022658       0.024918       0.036338       0.049545       0.007718       0.000470      -0.002664      -0.003015      -0.017909      -0.007658      -0.003375       0.011033             11.380724       8.388953      -1.113248      -5.887407      11.741774       2.881621      14.011443           0.001481
           69              C       2.802195      12.324579      12.368595      -0.113018      31.286941 0.39990613E+03  0.92437800E+04                                 8.740060                            6.768709       0.055250       1.997156                    0.999716      28.892388      83.426404       0.616779       0.429620      -1.051780      -0.005799      -0.005396       0.018920       0.020511       0.013883      -0.002613      -0.023190      -0.002453      -0.012662      -0.025997      -0.002665       0.028662              9.876986       7.143629      -0.617222      -4.108417      11.487076       2.206663      11.000253           0.001802
           70              C       2.258060      12.909488      13.492452      -0.102354      32.680492 0.40877828E+03  0.94832441E+04                                 8.944507                            6.804962       0.082701       2.004433                    0.999714      28.805185      82.822910       0.621501       0.424810      -1.056702       0.006957      -0.025624      -0.005562       0.027128       0.009720       0.003784      -0.003101      -0.038161      -0.045678      -0.019029      -0.010101       0.029130             10.223416       7.755000      -0.138724      -4.880506      10.834772       1.031345      12.080474           0.001513
           71              C       1.037322      12.793089      15.687127       0.650691      23.417508 0.22670305E+03  0.45882353E+04                                 7.581851                            5.388655      -0.050437       2.056819                    0.999223      21.470592      59.748018       0.630062       0.480324      -1.013656      -0.028117       0.026858       0.060027       0.071521      -0.038067       0.073615      -0.052995       0.048167      -0.036211      -0.077963      -0.037224       0.115187              9.090553       6.764447       0.929435      -3.320061      10.721420       1.698906       9.785794           0.015069
           72              C       3.298438      10.296883      10.980954       0.621107      23.508620 0.24222760E+03  0.49710007E+04                                 7.575885                            5.525985      -0.066543       2.040442                    0.999483      21.885149      60.793455       0.631334       0.472745      -1.020416       0.016756      -0.026772      -0.056756       0.064952      -0.024836       0.078379      -0.047470       0.074812      -0.070133      -0.087578      -0.027416       0.114994              9.034696       7.200891      -0.159542      -4.175358       9.567112       1.938951      10.336086           0.019029
           73              C       6.661072       8.620825       6.056106      -0.035397      37.241865 0.42574860E+03  0.98750824E+04                                 9.610844                            6.813719       0.163950       2.061627                    0.999371      26.912440      74.799658       0.645761       0.408928      -1.077922       0.021674       0.005125      -0.048493       0.053363      -0.008259      -0.002853      -0.004336      -0.000945      -0.003453      -0.010460       0.001447       0.009013             11.906223       8.554680      -0.268152      -6.171511      11.403628      -1.636439      15.760362          -0.000653
           74              C       6.748705       9.875841       5.495411      -0.107800      33.200547 0.41302890E+03  0.96518704E+04                                 9.206000                            6.953381      -0.119661       1.942231                    0.999443      29.278668      85.796914       0.597080       0.438978      -1.043162       0.006060      -0.011685      -0.024149       0.027503      -0.009409       0.006256       0.009611      -0.026201      -0.050533      -0.023091      -0.002757       0.025848             10.722224       8.443992      -0.246747      -5.066771      10.884794      -1.838244      12.837887           0.004039
           75              C       7.382510      10.034944       4.276049      -0.100388      32.059125 0.39654265E+03  0.91408670E+04                                 8.898224                            6.736322       0.091351       2.016024                    0.999692      28.492870      81.988777       0.619187       0.429128      -1.052753      -0.017038      -0.014599       0.014161       0.026532      -0.002769       0.009219      -0.010713      -0.018143      -0.046797      -0.022028       0.000608       0.021420             10.313563       8.564565      -0.724601      -5.474743       9.919846      -0.384680      12.456278           0.001592
           76              C       7.955177       8.957383       3.636941      -0.010995      36.807061 0.41897163E+03  0.96697523E+04                                 9.557152                            6.760285       0.055293       2.027997                    0.999407      26.616988      73.565255       0.648782       0.409050      -1.078871      -0.023417      -0.004265       0.037949       0.044795      -0.010653       0.016199      -0.004844       0.020025      -0.021784      -0.016200      -0.010402       0.026602             11.884460       9.749179      -0.177154      -7.098006      10.728423      -1.402605      15.175777           0.006025
           77              C       7.863469       7.699408       4.206094      -0.104919      33.795871 0.41879383E+03  0.97538368E+04                                 9.048904                            6.809283       0.114625       2.009912                    0.999671      28.955860      82.843336       0.633428       0.415177      -1.065037      -0.008175       0.016132       0.018693       0.026009      -0.012766       0.006780       0.011726      -0.004275      -0.041787      -0.023623       0.002982       0.020641             10.481930       8.334696       0.201946      -5.376650      10.470313      -1.869342      12.640781           0.001683
           78              C       7.201132       7.521288       5.394267      -0.090899      34.784982 0.42545264E+03  0.99782277E+04                                 9.353148                            6.959868       0.010028       1.982727                    0.999548      29.067015      84.280666       0.611677       0.426955      -1.054419       0.001226       0.021265      -0.013910       0.025440      -0.000987       0.018703      -0.010445      -0.013068      -0.066993      -0.033456       0.010636       0.022820             10.909646       8.540423      -0.336405      -5.523894      11.160609      -0.717182      13.027906           0.002124
           79              C       5.975706       8.425076       7.358462       0.615654      24.733270 0.23920189E+03  0.49099869E+04                                 7.880545                            5.515064       0.032146       2.074020                    0.999690      22.063854      61.973551       0.625781       0.476835      -1.014803      -0.029101      -0.008036       0.065839       0.072431       0.025291       0.089906       0.024335       0.066749      -0.111252      -0.093637      -0.023068       0.116706              9.735433       6.568575      -0.631179      -4.101291      10.116638      -1.099328      12.521087           0.021946
           80              C       8.695975       9.147817       2.346743       0.629272      22.792475 0.23371848E+03  0.47636285E+04                                 7.470166                            5.459182      -0.035969       2.058167                    0.999424      21.703430      60.493906       0.628446       0.478182      -1.015379       0.029948       0.004940      -0.058826       0.066195       0.051498       0.067930       0.048926       0.016768      -0.085456      -0.077875      -0.037159       0.115034              8.961179       7.932666      -1.278691      -4.106017       8.212631      -1.521859      10.738240           0.015091
           81              C       3.447209      12.260161       5.657522      -0.025193      36.197867 0.42273701E+03  0.97814654E+04                                 9.416571                            6.788120       0.122002       2.047706                    0.999257      26.792036      74.216513       0.647608       0.408752      -1.078741      -0.022525      -0.019458      -0.039296       0.049297      -0.010931      -0.006449       0.000905       0.014938      -0.018945      -0.011393      -0.006562       0.017954             11.408689       8.060458       0.534696       5.467301      12.194331       2.445654      13.971278           0.004062
           82              C       3.498158      10.895729       5.498935      -0.107389      34.221032 0.43371817E+03  0.10230547E+05                                 9.265178                            7.031973      -0.008164       1.972770                    0.999539      29.447424      85.886665       0.607347       0.427541      -1.053087      -0.009647       0.009372      -0.025478       0.028811      -0.009310      -0.000504      -0.015543       0.008511       0.004998      -0.020139       0.003396       0.016743             10.668566       8.030889       0.157040       4.709540      11.828505       1.875892      12.146304           0.001940
           83              C       2.962175      10.307796       4.367325      -0.108241      32.848512 0.41473227E+03  0.96550619E+04                                 8.964130                            6.839881       0.079024       1.999880                    0.999661      29.008535      83.520905       0.621954       0.423020      -1.057944       0.008194       0.023281       0.005469       0.025280      -0.004462      -0.013086       0.001417      -0.034881      -0.073235      -0.031055       0.000664       0.030392             10.285264       8.203267       0.430798       5.320369      10.073844       1.326510      12.578681           0.002363
           84              C       2.368110      11.069975       3.388663      -0.017015      35.773579 0.41473157E+03  0.95427072E+04                                 9.338241                            6.706779       0.091248       2.040843                    0.999299      26.551990      73.151484       0.654500       0.406717      -1.080967       0.022664       0.024917       0.036338       0.049548      -0.007721      -0.000475      -0.002666      -0.003002      -0.017931      -0.007667      -0.003370       0.011037             11.381011       8.389145       1.113345       5.887587      11.742082       2.881810      14.011807           0.001487
           85              C       2.292705      12.438068       3.558176      -0.113038      31.287501 0.39991346E+03  0.92440010E+04                                 8.740193                            6.768790       0.055215       1.997141                    0.999716      28.892710      83.427843       0.616772       0.429623      -1.051778       0.005798      -0.005395       0.018920       0.020510      -0.013886       0.002615      -0.023187      -0.002447      -0.012668      -0.025996      -0.002665       0.028661              9.877160       7.143738       0.617269       4.108495      11.487310       2.206769      11.000431           0.001811
           86              C       2.836840      13.022977       4.682033      -0.102359      32.680701 0.40878040E+03  0.94833104E+04                                 8.944561                            6.804989       0.082679       2.004425                    0.999714      28.805279      82.823399       0.621499       0.424811      -1.056700      -0.006958      -0.025625      -0.005561       0.027129      -0.009725      -0.003785      -0.003100      -0.038160      -0.045696      -0.019033      -0.010102       0.029135             10.223493       7.755054       0.138765       4.880553      10.834858       1.031420      12.080567           0.001507
           87              C       4.057578      12.906578       6.876708       0.650671      23.417839 0.22670631E+03  0.45883190E+04                                 7.581920                            5.388690      -0.050452       2.056809                    0.999223      21.470803      59.748765       0.630060       0.480324      -1.013656       0.028127       0.026859       0.060027       0.071525       0.038063      -0.073613      -0.052995       0.048164      -0.036219      -0.077965      -0.037219       0.115183              9.090654       6.764511      -0.929422       3.320104      10.721548       1.698963       9.785903           0.015057
           88              C       1.796462      10.410372       2.170535       0.621102      23.508737 0.24222773E+03  0.49710222E+04                                 7.575996                            5.526039      -0.066603       2.040424                    0.999483      21.885347      60.794846       0.631319       0.472754      -1.020407      -0.016759      -0.026764      -0.056757       0.064951       0.024844      -0.078372      -0.047461       0.074822      -0.070114      -0.087562      -0.027429       0.114991              9.034859       7.201011       0.159586       4.175451       9.567285       1.939042      10.336280           0.019038
           89              C       1.566172       4.844886       2.754313      -0.035418      37.242890 0.42576073E+03  0.98754409E+04                                 9.611028                            6.813822       0.163901       2.061605                    0.999371      26.912881      74.801347       0.645755       0.408928      -1.077921       0.021674      -0.005125       0.048498       0.053368       0.008260       0.002850      -0.004336      -0.000941      -0.003470      -0.010457       0.001441       0.009016             11.906480       8.554865       0.268138       6.171685      11.403838      -1.636502      15.760739          -0.000644
           90              C       1.653805       3.589870       3.315008      -0.107795      33.200651 0.41302992E+03  0.96518977E+04                                 9.205997                            6.953372      -0.119678       1.942223                    0.999443      29.278787      85.797213       0.597082       0.438976      -1.043163       0.006058       0.011685       0.024150       0.027504       0.009409      -0.006256       0.009609      -0.026193      -0.050541      -0.023091      -0.002754       0.025845             10.722226       8.443988       0.246733       5.066773      10.884802      -1.838267      12.837888           0.004041
           91              C       2.287610       3.430767       4.534370      -0.100376      32.059192 0.39654334E+03  0.91408811E+04                                 8.898206                            6.736306       0.091368       2.016027                    0.999692      28.492927      81.988762       0.619191       0.429125      -1.052755      -0.017037       0.014600      -0.014160       0.026532       0.002769      -0.009218      -0.010713      -0.018144      -0.046803      -0.022029       0.000607       0.021422             10.313547       8.564549       0.724583       5.474737       9.919823      -0.384701      12.456267           0.001586
           92              C       2.860277       4.508328       5.173478      -0.010954      36.807027 0.41897124E+03  0.96697388E+04                                 9.557129                            6.760272       0.055261       2.027986                    0.999407      26.616988      73.565184       0.648784       0.409049      -1.078872      -0.023413       0.004262      -0.037949       0.044794       0.010651      -0.016197      -0.004847       0.020028      -0.021783      -0.016197      -0.010404       0.026601             11.884432       9.749157       0.177144       7.097991      10.728387      -1.402612      15.175752           0.006012
           93              C       2.768569       5.766303       4.604325      -0.104899      33.795823 0.41879277E+03  0.97537989E+04                                 9.048865                            6.809255       0.114632       2.009912                    0.999671      28.955875      82.843132       0.633432       0.415175      -1.065039      -0.008171      -0.016132      -0.018696       0.026011       0.012766      -0.006783       0.011725      -0.004275      -0.041799      -0.023627       0.002983       0.020643             10.481885       8.334663      -0.201943       5.376628      10.470261      -1.869330      12.640732           0.001681
           94              C       2.106232       5.944423       3.416152      -0.090893      34.784985 0.42545252E+03  0.99782216E+04                                 9.353129                            6.959853       0.010029       1.982726                    0.999548      29.067049      84.280685       0.611679       0.426953      -1.054421       0.001227      -0.021264       0.013910       0.025439       0.000986      -0.018702      -0.010445      -0.013061      -0.067000      -0.033456       0.010638       0.022818             10.909624       8.540409       0.336411       5.523884      11.160587      -0.717171      13.027877           0.002131
           95              C       0.880806       5.040635       1.451957       0.615684      24.733072 0.23919931E+03  0.49099280E+04                                 7.880531                            5.515050       0.032073       2.073999                    0.999690      22.063844      61.973791       0.625778       0.476837      -1.014800      -0.029104       0.008043      -0.065836       0.072430      -0.025294      -0.089905       0.024333       0.066764      -0.111224      -0.093629      -0.023081       0.116710              9.735423       6.568576       0.631165       4.101294      10.116609      -1.099341      12.521084           0.021944
           96              C       3.601075       4.317894       6.463676       0.629253      22.792956 0.23372421E+03  0.47637692E+04                                 7.470230                            5.459222      -0.035980       2.058157                    0.999424      21.703701      60.494592       0.628449       0.478177      -1.015383       0.029955      -0.004946       0.058827       0.066200      -0.051498      -0.067925       0.048925       0.016771      -0.085457      -0.077871      -0.037160       0.115030              8.961263       7.932740       1.278701       4.106069       8.212700      -1.521877      10.738348           0.015083
           97              C       8.542109       1.205550       3.152897      -0.025210      36.197881 0.42273823E+03  0.97814865E+04                                 9.416514                            6.788088       0.122024       2.047709                    0.999257      26.792120      74.216373       0.647617       0.408747      -1.078746      -0.022524       0.019461       0.039299       0.049300       0.010932       0.006447       0.000902       0.014934      -0.018942      -0.011393      -0.006558       0.017951             11.408604       8.060412      -0.534670      -5.467261      12.194232       2.445589      13.971169           0.004067
           98              C       8.593058       2.569982       3.311484      -0.107396      34.220970 0.43371789E+03  0.10230533E+05                                 9.265144                            7.031953      -0.008165       1.972770                    0.999539      29.447422      85.886472       0.607350       0.427539      -1.053089      -0.009648      -0.009372       0.025477       0.028810       0.009308       0.000504      -0.015542       0.008511       0.004999      -0.020137       0.003395       0.016741             10.668518       8.030859      -0.157028      -4.709521      11.828446       1.875859      12.146251           0.001944
           99              C       8.057075       3.157915       4.443094      -0.108241      32.848587 0.41473387E+03  0.96551034E+04                                 8.964117                            6.839876       0.079037       1.999882                    0.999661      29.008625      83.521045       0.621957       0.423017      -1.057946       0.008192      -0.023280      -0.005471       0.025278       0.004460       0.013085       0.001413      -0.034884      -0.073231      -0.031054       0.000662       0.030392             10.285241       8.203250      -0.430781      -5.320352      10.073826       1.326479      12.578646           0.002360
          100              C       7.463010       2.395736       5.421756      -0.016990      35.773483 0.41473109E+03  0.95426922E+04                                 9.338213                            6.706770       0.091222       2.040834                    0.999299      26.551983      73.151416       0.654501       0.406716      -1.080968       0.022663      -0.024917      -0.036335       0.049545       0.007717       0.000476      -0.002667      -0.003000      -0.017928      -0.007667      -0.003367       0.011034             11.380960       8.389114      -1.113316      -5.887554      11.742025       2.881756      14.011741           0.001474
          101              C       7.387605       1.027643       5.252243      -0.113025      31.287410 0.39991251E+03  0.92439722E+04                                 8.740168                            6.768777       0.055217       1.997143                    0.999716      28.892670      83.427657       0.616774       0.429622      -1.051778       0.005800       0.005394      -0.018919       0.020510       0.013886      -0.002615      -0.023187      -0.002449      -0.012671      -0.025996      -0.002665       0.028661              9.877124       7.143717      -0.617253      -4.108476      11.487267       2.206738      11.000388           0.001797
          102              C       7.931740       0.442734       4.128386      -0.102352      32.680652 0.40878007E+03  0.94832971E+04                                 8.944537                            6.804976       0.082683       2.004426                    0.999714      28.805267      82.823228       0.621501       0.424810      -1.056702      -0.006955       0.025625       0.005564       0.027128       0.009724       0.003785      -0.003100      -0.038161      -0.045694      -0.019033      -0.010102       0.029135             10.223459       7.755033      -0.138753      -4.880532      10.834825       1.031395      12.080519           0.001507
          103              C       9.152478       0.559133       1.933711       0.650695      23.417555 0.22670338E+03  0.45882433E+04                                 7.581849                            5.388649      -0.050462       2.056808                    0.999223      21.470650      59.748169       0.630064       0.480323      -1.013657       0.028126      -0.026858      -0.060025       0.071522      -0.038064       0.073616      -0.052994       0.048163      -0.036220      -0.077966      -0.037220       0.115185              9.090560       6.764441       0.929416      -3.320053      10.721458       1.698937       9.785782           0.015062
          104              C       6.891362       3.055339       6.639884       0.621087      23.508938 0.24223042E+03  0.49710841E+04                                 7.576001                            5.526046      -0.066592       2.040425                    0.999483      21.885411      60.794778       0.631324       0.472750      -1.020411      -0.016764       0.026765       0.056759       0.064954      -0.024848       0.078367      -0.047458       0.074819      -0.070112      -0.087555      -0.027432       0.114987              9.034862       7.201014      -0.159580      -4.175454       9.567285       1.939039      10.336286           0.019026
          105              O       4.843620       3.974176       9.723355      -0.595805      45.171349 0.65521454E+03  0.16537573E+05                                10.076534                            7.910894      -0.001077       2.034091                    0.996232      28.754860      77.267088       0.677515       0.358178      -1.140463      -0.020593       0.005292       0.043004       0.047973      -0.032039       0.019851       0.029567       0.043403      -0.092253      -0.062716       0.008447       0.054269             11.978107       8.291104      -3.282598      -3.159041      14.068082       3.228552      13.575134           0.062899
          106              O       4.175576       6.046573       9.717540      -0.571649      41.651471 0.55320267E+03  0.13431677E+05                                 9.599826                            7.306118       0.091459       2.081964                    0.995673      27.915369      74.423732       0.697172       0.361843      -1.133557      -0.019790      -0.033868       0.027480       0.047894       0.025862       0.056670      -0.009837       0.003943      -0.067324      -0.070916       0.011232       0.059684             11.457891       6.269685       1.116872      -1.542625      17.893903      -3.678149      10.210084           0.062151
          107              O       0.677724       5.096066      15.565367      -0.576436      37.963532 0.56855843E+03  0.13870128E+05                                 8.965952                            7.390604       0.215004       2.119038                    0.996768      27.857717      73.936687       0.696923       0.360260      -1.137189       0.027484      -0.015006      -0.010776       0.033116      -0.011645       0.021771       0.044868       0.038127      -0.127277      -0.075482       0.029811       0.045671             10.198639      11.160420      -4.009959      -4.305047       9.901812       2.282650       9.533686           0.058373
          108              O       1.758352       3.204451      15.947387      -0.579495      33.918516 0.48751772E+03  0.11451397E+05                                 8.279142                            6.792866       0.427529       2.186080                    0.997666      27.557848      71.909569       0.734668       0.354934      -1.140752       0.009134       0.025693      -0.029369       0.040076       0.024047       0.065067      -0.004934      -0.063396      -0.045443      -0.088329       0.031450       0.056879              9.370965       6.242702       0.494905      -1.400971      11.745071      -4.575994      10.125121           0.036636
          109              O       5.308886       1.094794      10.106608      -0.605837      44.576765 0.58856824E+03  0.14468087E+05                                 9.911918                            7.483746       0.294296       2.139536                    0.996046      28.154620      74.758429       0.698263       0.356839      -1.141077       0.045878      -0.019246       0.032792       0.059586       0.003407      -0.038607      -0.052057       0.054586      -0.065202      -0.077302       0.009849       0.067453             11.815283       9.905209      -3.675036       5.238370      11.332471      -4.252993      14.208167           0.049392
          110              O       6.495997      12.872776      10.481227      -0.577889      37.245846 0.49012791E+03  0.11521000E+05                                 8.808080                            6.792750       0.415526       2.184013                    0.997435      27.467653      71.556148       0.738095       0.353031      -1.142988      -0.004423       0.030097       0.025669       0.039803      -0.000063      -0.057629      -0.011936      -0.046988      -0.099969      -0.079944       0.032552       0.047392             10.295593       6.132041      -0.538172       0.761427      17.010915       3.634978       7.743825           0.051944
          111              O       9.086754       2.268994      16.230906      -0.593343      38.114946 0.55235252E+03  0.13386491E+05                                 8.976034                            7.280596       0.310451       2.144117                    0.996460      28.095964      74.483656       0.702275       0.359873      -1.136749      -0.048137      -0.002005      -0.023058       0.053413      -0.002334      -0.031178      -0.057577       0.073107       0.011009      -0.082144       0.017026       0.065118             10.216284      10.070173      -2.222635       5.317086       8.564277      -2.499758      12.014403           0.055886
          112              O       8.112100       4.148643      15.628802      -0.566731      31.254497 0.45878064E+03  0.10596586E+05                                 7.775995                            6.528276       0.492047       2.213221                    0.997456      27.104161      69.759265       0.761241       0.348356      -1.147976      -0.007418      -0.029108      -0.029895       0.042380       0.012583      -0.039367       0.000883      -0.059152      -0.126785      -0.068695       0.014752       0.053943              8.610841       6.340816       0.377946       1.339310      12.696141       2.430950       6.795566           0.042681
          113              O       9.938520       9.264557      16.707902      -0.595815      45.172082 0.65522621E+03  0.16537932E+05                                10.076619                            7.910941      -0.001001       2.034108                    0.996233      28.755185      77.267969       0.677516       0.358176      -1.140465      -0.020605      -0.005289      -0.043014       0.047987       0.032039      -0.019853       0.029565       0.043406      -0.092260      -0.062717       0.008446       0.054271             11.978229       8.291175       3.282656       3.159094      14.068240       3.228605      13.575273           0.062921
          114              O       9.270476       7.192160      16.713717      -0.571666      41.653791 0.55323596E+03  0.13432723E+05                                 9.600301                            7.306429       0.091410       2.081944                    0.995673      27.915837      74.426290       0.697142       0.361852      -1.133547      -0.019807       0.033853      -0.027480       0.047890      -0.025868      -0.056670      -0.009833       0.003945      -0.067319      -0.070916       0.011228       0.059688             11.458515       6.269978      -1.116970       1.542756      17.894914      -3.678382      10.210653           0.062169
          115              O       5.772624       8.142667      10.865890      -0.576449      37.963583 0.56855936E+03  0.13870160E+05                                 8.965972                            7.390621       0.214981       2.119031                    0.996768      27.857719      73.936778       0.696920       0.360261      -1.137188       0.027501       0.015002       0.010788       0.033132       0.011641      -0.021771       0.044866       0.038125      -0.127270      -0.075478       0.029809       0.045670             10.198661      11.160430       4.009958       4.305054       9.901841       2.282645       9.533713           0.058371
          116              O       6.853252      10.034282      10.483870      -0.579484      33.918357 0.48751378E+03  0.11451293E+05                                 8.279175                            6.792887       0.427547       2.186097                    0.997666      27.557451      71.908751       0.734658       0.354939      -1.140746       0.009144      -0.025686       0.029370       0.040075      -0.024047      -0.065067      -0.004939      -0.063406      -0.045434      -0.088333       0.031457       0.056876              9.371008       6.242722      -0.494906       1.400973      11.745132      -4.576024      10.125169           0.036612
          117              O       0.213986      12.143939      16.324649      -0.605835      44.576514 0.58856457E+03  0.14467972E+05                                 9.911881                            7.483721       0.294300       2.139540                    0.996045      28.154528      74.758082       0.698265       0.356839      -1.141078       0.045873       0.019249      -0.032795       0.059585      -0.003407       0.038608      -0.052056       0.054590      -0.065205      -0.077302       0.009848       0.067454             11.815232       9.905169       3.675025      -5.238340      11.332436      -4.252981      14.208090           0.049407
          118              O       1.401098       0.365957      15.950030      -0.577905      37.246535 0.49013957E+03  0.11521341E+05                                 8.808180                            6.792823       0.415457       2.183981                    0.997436      27.468046      71.557352       0.738092       0.353030      -1.142989      -0.004423      -0.030093      -0.025673       0.039802       0.000062       0.057630      -0.011941      -0.046979      -0.099984      -0.079946       0.032550       0.047396             10.295718       6.132108       0.538156      -0.761450      17.011125       3.635043       7.743921           0.051969
          119              O       3.991854      10.969739      10.200351      -0.593326      38.113775 0.55233267E+03  0.13385891E+05                                 8.975863                            7.280476       0.310449       2.144129                    0.996460      28.095428      74.481934       0.702279       0.359874      -1.136748      -0.048136       0.002019       0.023061       0.053414       0.002336       0.031178      -0.057579       0.073104       0.011001      -0.082145       0.017029       0.065117             10.216073      10.069969       2.222582      -5.316942       8.564103      -2.499702      12.014146           0.055866
          120              O       3.017200       9.090090      10.802455      -0.566739      31.253318 0.45876032E+03  0.10595987E+05                                 7.775761                            6.528103       0.492123       2.213252                    0.997456      27.103763      69.757547       0.761257       0.348353      -1.147980      -0.007429       0.029118       0.029906       0.042396      -0.012583       0.039367       0.000889      -0.059143      -0.126758      -0.068689       0.014756       0.053933              8.610558       6.340624      -0.377902      -1.339239      12.695705       2.430832       6.795344           0.042657
          121              O       5.346180       9.378046       7.897483      -0.595847      45.172967 0.65524276E+03  0.16538440E+05                                10.076700                            7.911012      -0.000988       2.034100                    0.996233      28.755658      77.269232       0.677518       0.358173      -1.140468       0.020621      -0.005277      -0.043049       0.048024      -0.032027       0.019847       0.029559       0.043410      -0.092264      -0.062705       0.008441       0.054264             11.978313       8.291214      -3.282671      -3.159081      14.068388       3.228595      13.575337           0.062916
          122              O       6.014224       7.305649       7.903298      -0.571622      41.651123 0.55319360E+03  0.13431416E+05                                 9.599835                            7.306106       0.091405       2.081958                    0.995673      27.914920      74.422684       0.697165       0.361848      -1.133552       0.019824       0.033819      -0.027502       0.047886       0.025861       0.056667      -0.009836       0.003937      -0.067342      -0.070915       0.011236       0.059680             11.457919       6.269679       1.116871      -1.542609      17.894008      -3.678175      10.210070           0.062140
          123              O       9.512076       8.256156       2.055471      -0.576448      37.963211 0.56855328E+03  0.13869972E+05                                 8.965893                            7.390565       0.215015       2.119043                    0.996768      27.857605      73.936342       0.696925       0.360259      -1.137189      -0.027477       0.015013       0.010773       0.033112      -0.011648       0.021769       0.044869       0.038133      -0.127273      -0.075483       0.029810       0.045673             10.198558      11.160343      -4.009929      -4.304972       9.901768       2.282601       9.533564           0.058371
          124              O       8.431448      10.147771       1.673451      -0.579488      33.919764 0.48753782E+03  0.11452022E+05                                 8.279490                            6.793128       0.427542       2.186097                    0.997665      27.557650      71.910260       0.734632       0.354946      -1.140738      -0.009135      -0.025694       0.029367       0.040075       0.024046       0.065055      -0.004940      -0.063411      -0.045424      -0.088322       0.031454       0.056867              9.371379       6.242969       0.494948      -1.401070      11.745595      -4.576227      10.125573           0.036648
          125              O       4.880914      12.257428       7.514230      -0.605849      44.576921 0.58857095E+03  0.14468164E+05                                 9.911925                            7.483748       0.294343       2.139549                    0.996046      28.154731      74.758647       0.698266       0.356838      -1.141079      -0.045872       0.019255      -0.032809       0.059593       0.003406      -0.038606      -0.052054       0.054581      -0.065198      -0.077298       0.009849       0.067449             11.815296       9.905228      -3.675050       5.238383      11.332504      -4.252991      14.208155           0.049394
          126              O       3.693802       0.479446       7.139611      -0.577887      37.246534 0.49013718E+03  0.11521286E+05                                 8.808240                            6.792853       0.415442       2.183988                    0.997435      27.467692      71.556737       0.738082       0.353035      -1.142983       0.004425      -0.030085      -0.025676       0.039799      -0.000065      -0.057627      -0.011937      -0.046986      -0.099976      -0.079943       0.032553       0.047390             10.295804       6.132148      -0.538159       0.761451      17.011301       3.635081       7.743965           0.051937
          127              O       1.103046      11.083228       1.389932      -0.593339      38.114818 0.55234972E+03  0.13386420E+05                                 8.976056                            7.280609       0.310460       2.144129                    0.996460      28.095678      74.483148       0.702269       0.359876      -1.136746       0.048136       0.001993       0.023060       0.053411      -0.002337      -0.031171      -0.057572       0.073103       0.011014      -0.082137       0.017030       0.065108             10.216309      10.070206      -2.222655       5.317091       8.564323      -2.499763      12.014398           0.055891
          128              O       2.077700       9.203579       1.992036      -0.566734      31.256239 0.45881038E+03  0.10597480E+05                                 7.776421                            6.528600       0.492017       2.213219                    0.997455      27.104257      69.760940       0.761200       0.348368      -1.147962       0.007413       0.029109       0.029884       0.042371       0.012586      -0.039358       0.000886      -0.059161      -0.126789      -0.068689       0.014741       0.053948              8.611343       6.341173       0.378012       1.339434      12.696894       2.431151       6.795963           0.042683
          129              O       0.251280       4.087665       0.912936      -0.595855      45.174709 0.65527183E+03  0.16539380E+05                                10.077008                            7.911225      -0.001031       2.034079                    0.996233      28.756197      77.271516       0.677503       0.358177      -1.140464       0.020606       0.005286       0.043037       0.048007       0.032040      -0.019854       0.029560       0.043402      -0.092245      -0.062711       0.008443       0.054269             11.978711       8.291454       3.282782       3.159213      14.068872       3.228686      13.575809           0.062922
          130              O       0.919324       6.160062       0.907121      -0.571644      41.653081 0.55322328E+03  0.13432329E+05                                 9.600162                            7.306322       0.091403       2.081945                    0.995673      27.915605      74.425273       0.697151       0.361850      -1.133549       0.019810      -0.033834       0.027493       0.047886      -0.025865      -0.056670      -0.009834       0.003941      -0.067328      -0.070917       0.011231       0.059686             11.458347       6.269881      -1.116932       1.542696      17.894720      -3.678322      10.210438           0.062160
          131              O       4.417176       5.209555       6.754948      -0.576436      37.962493 0.56854009E+03  0.13869561E+05                                 8.965737                            7.390445       0.215026       2.119048                    0.996768      27.857429      73.935478       0.696936       0.360256      -1.137193      -0.027465      -0.015028      -0.010768       0.033108       0.011650      -0.021765       0.044871       0.038141      -0.127278      -0.075486       0.029810       0.045676             10.198367      11.160130       4.009850       4.304859       9.901600       2.282546       9.533371           0.058340
          132              O       3.336548       3.317940       7.136968      -0.579489      33.919386 0.48753116E+03  0.11451817E+05                                 8.279381                            6.793043       0.427520       2.186086                    0.997665      27.557716      71.910082       0.734643       0.354942      -1.140742      -0.009122       0.025692      -0.029372       0.040075      -0.024045      -0.065054      -0.004941      -0.063407      -0.045438      -0.088319       0.031455       0.056865              9.371253       6.242885      -0.494935       1.401037      11.745442      -4.576161      10.125432           0.036605
          133              O       9.975814       1.208283       1.296189      -0.605870      44.578741 0.58859919E+03  0.14469047E+05                                 9.912238                            7.483963       0.294271       2.139516                    0.996046      28.155316      74.760940       0.698250       0.356841      -1.141075      -0.045875      -0.019250       0.032812       0.059596      -0.003410       0.038612      -0.052053       0.054571      -0.065194      -0.077295       0.009843       0.067453             11.815696       9.905514       3.675172      -5.238580      11.332902      -4.253163      14.208672           0.049410
          134              O       8.788703      12.986265       1.670808      -0.577875      37.245714 0.49012494E+03  0.11520914E+05                                 8.808070                            6.792735       0.415485       2.184003                    0.997435      27.467527      71.555805       0.738095       0.353032      -1.142987       0.004424       0.030087       0.025677       0.039800       0.000065       0.057629      -0.011937      -0.046984      -0.099970      -0.079944       0.032553       0.047390             10.295592       6.132038       0.538175      -0.761422      17.010956       3.634962       7.743782           0.051965
          135              O       6.197946       2.382483       7.420487      -0.593335      38.114148 0.55233838E+03  0.13386069E+05                                 8.975930                            7.280518       0.310475       2.144137                    0.996460      28.095490      74.482306       0.702276       0.359874      -1.136748       0.048132      -0.001985      -0.023060       0.053407       0.002336       0.031167      -0.057570       0.073099       0.011005      -0.082133       0.017030       0.065103             10.216160      10.070054       2.222617      -5.316990       8.564205      -2.499720      12.014221           0.055866
          136              O       7.172600       4.262132       6.818383      -0.566728      31.254825 0.45878580E+03  0.10596753E+05                                 7.776113                            6.528367       0.492049       2.213233                    0.997455      27.103890      69.759107       0.761225       0.348362      -1.147969       0.007397      -0.029109      -0.029876       0.042363      -0.012589       0.039361       0.000891      -0.059167      -0.126787      -0.068693       0.014742       0.053951              8.610977       6.340909      -0.377950      -1.339333      12.696345       2.431002       6.795676           0.042636

******************************************************
Auxiliary information for the entire system
The total spin magnetic moment of the unit cell is   40.001633
The total net atomic charge of the unit cell is   0.000002
Accuracy of reproducing the electrostatic potential in the unit cell:
  The inner radius (bohr) =    5.0000
  The outer radius (bohr) =   12.0000
  Valid grid points have density less than (e/(bohr^3)) =    0.0001
  The number of valid grid points were=       125005
  The rms potential error without charges in kcal/mol is=      3.59452
  The rms potential error with partial charges in kcal/mol is=      0.52920
  The RRMSE value at monopole order=      0.14722
  The rms potential error with partial charges and cloud penetration in kcal/mol is=      0.52784
  The RRMSE value at monopole order with cloud penetration is=      0.14685
  The rms potential error with partial charges and atomic dipoles in kcal/mol is=      0.46800
  The RRMSE value at dipole order=      0.13020
  The rms potential error with partial charges, atomic dipoles and cloud penetration in kcal/mol is=      0.46574
  The RRMSE value at dipole order with cloud penetration=      0.12957

******************************************************
The electron densities and ab initio electrostatic potential were computed in VASP using the PBE functional and
projector augmented wave method. See the main text of the journal article for a description of computational details.
The atomic charges, dipoles, and quadrupoles were computed with the DDEC6 method as described in
(a) T. A. Manz and N. Gabaldon Limas, RSC Adv. 6 (2016) 47771-47801 DOI: 10.1039/c6ra04656h
(b) N. Gabaldon Limas and T. A. Manz, RSC Adv. 8 (2018) 2678-2707 DOI: 10.1039/c7ra11829e.
For each atom in the material, the electron cloud parameters were fit to the spherically averaged atom-in-material
electron density using radial positions for which this density was between 10^-4 and 10^-2 electrons per cubic bohr.
The polarizabilities, dispersion coefficients, and quantum Drude oscillator (QDO) parameters were fit using the MCLF method.
The magnetic structure of the system was optimized in VASP from the default ferromagnetic initial guess using spin polarization.
The atomic spin moments (ASMs) were computed on this optimized magnetic structure using the DDEC6 partition as inputs
to the method of T. A. Manz and D. S. Sholl, J. Chem. Theory Comput. 7 (2011) 4146-4164 DOI: 10.1021/ct200539n.
The RMSE and RRMSE were computed using a uniform grid with Ewald summation.
