# Supplementary material for: A collection of forcefield precursors for metal–organic frameworks
Source: RSC Adv. 2019 Nov 13;9(63):36492–507. doi: 10.1039/c9ra07327b (PMC9075174; doi:10.1039/c9ra07327b)
Supplement: RA-009-C9RA07327B-s4777 [file RA-009-C9RA07327B-s4777.xyz]

  112
jmolscript: load "" {1 1 1} spacegroup "x,y,z" unitcell [{     12.564000     0.000000     0.000000 }, {     -5.117407    11.564428     0.000000 }, {     -5.117407    -2.659595    11.254446 }]
Mn    -1.976407     7.241747     3.420226     1.075540
Mn     4.305593     1.663086     7.834220     1.074837
Mn    -2.558703     5.782214     0.000000     1.081173
Mn     3.723296    -1.329797     5.627223     1.081181
H      1.620988     5.756364     3.887286     0.114899
H      2.848159     4.202533     5.074630     0.122138
H      1.362412     1.283938     2.768594     0.104049
H      0.251705     2.847319     1.511472     0.092577
H     -7.236149     6.514585    10.852662     0.128603
H     -8.301687     8.447104    10.211159     0.132351
H      6.504939    10.329587     1.613888     0.133188
H     -4.925769     8.428547     2.239635     0.141747
H      6.990198     6.445598     4.758380     0.114900
H      5.763027     4.932729     5.997494     0.122138
H     -5.315226     6.505732     9.368201     0.104050
H     -4.204519     8.088704     8.135839     0.092577
H      3.283335    -0.158697     2.418580     0.128603
H      4.348873     0.910053     0.685396     0.132351
H      2.106247     9.709811     0.830578     0.133189
H      0.972955     8.663634     2.536752     0.141747
H      0.708198     3.148469     7.367160     0.114909
H     -0.518973     4.702300     6.179816     0.122131
H      0.966774     7.620895     8.485852     0.104050
H      2.077481     6.057514     9.742974     0.092576
H      9.565335     2.390248     0.401784     0.128594
H     10.630873     0.457729     1.043287     0.132334
H     -4.175753    -1.424754     9.640558     0.133201
H      7.254955     0.476286     9.014811     0.141754
H     -4.661012     2.459235     6.496066     0.114906
H     -3.433841     3.972104     5.256952     0.122129
H      7.644412     2.399101     1.886245     0.104051
H      6.533705     0.816129     3.118607     0.092575
H     -0.954149     9.063530     8.835866     0.128595
H     -2.019687     7.994780    10.569050     0.132336
H      0.222939    -0.804978    10.423868     0.133205
H      1.356231     0.241199     8.717694     0.141756
C     -0.095377     5.457800     1.881743     0.608446
C      0.773621     4.465430     2.584584    -0.019365
C      1.571393     4.856820     3.656570    -0.102083
C      2.293449     3.921758     4.383607    -0.104783
C      2.191864     2.567766     4.084238    -0.021837
C      1.420569     2.184013     2.997059    -0.127694
C      0.742903     3.121018     2.252015    -0.119504
C      2.894622     1.560949     4.963211     0.598940
C     -2.911167     9.423598     0.015756    -0.030982
C     -8.673547     7.917281    10.877422    -0.174383
C     -4.759416    10.957913     0.212709     0.076474
C      7.310351    10.118956     1.198598    -0.165094
C     -4.575451     8.977231     1.576748     0.000089
C     -3.857437     8.328718     5.510177     0.608445
C     -4.726435     7.416491     6.314307    -0.019363
C     -5.524207     6.463252     5.686872    -0.102082
C      6.317737     5.540657     6.429665    -0.104780
C     -6.144678     5.520608     7.816213    -0.021837
C     -5.373383     6.490391     8.439709    -0.127692
C     -4.695717     7.430957     7.699167    -0.119505
C      5.716564     4.433649     8.593895     0.598942
C      4.075760    -0.507683     2.079822    -0.030982
C      4.720733     0.139800     1.047789    -0.174382
C      0.806602    11.217934     0.541339     0.076473
C      1.300835    10.065527     1.131072    -0.165093
C      0.622637     9.434939     2.155226     0.000088
C      2.424563     3.447033     9.372703     0.608387
C      1.555565     4.439403     8.669862    -0.019296
C      0.757793     4.048013     7.597876    -0.102062
C      0.035737     4.983075     6.870839    -0.104788
C      0.137322     6.337067     7.170208    -0.021896
C      0.908617     6.720820     8.257387    -0.127668
C      1.586283     5.783815     9.002431    -0.119533
C     -0.565436     7.343884     6.291235     0.598998
C     10.357760     2.140830    -0.015756    -0.031057
C     11.002733     0.987552     0.377024    -0.174371
C      7.088602    -2.053080    11.041737     0.076354
C     -4.981165    -1.214123    10.055848    -0.165090
C      6.904637    -0.072398     9.677698     0.000028
C      6.186623     0.576115     5.744269     0.608386
C      7.055621     1.488342     4.940139    -0.019297
C      7.853393     2.441581     5.567574    -0.102064
C     -3.988551     3.364176     4.824781    -0.104788
C      8.473864     3.384225     3.438233    -0.021897
C      7.702569     2.414442     2.814737    -0.127668
C      7.024903     1.473876     3.555279    -0.119534
C     -3.387378     4.471184     2.660551     0.598999
C      3.370833    -2.151912     9.174624    -0.031053
C     -2.391547     8.765033    10.206657    -0.174371
C      1.522584    -2.313101    10.713107     0.076360
C      1.028351    -1.160694    10.123374    -0.165090
C      1.706549    -0.530106     9.099220     0.000033
N     -3.416468     8.663342     0.990616     0.353263
N     -0.536346     9.933171     2.595500     0.353265
N      5.745654     0.241491    10.263830     0.353273
N      2.865532    -1.028338     8.658946     0.353272
O     -0.205856     6.603098     2.399673    -0.603520
O     -0.669729     5.099115     0.815722    -0.574740
O      3.579222     2.023732     5.898005    -0.556387
O      2.716191     0.330990     4.696368    -0.578091
O     -2.769945     7.563803     1.371804    -0.506395
O     -3.746958     8.088068     4.276464    -0.603520
O     -3.283085     9.283674     6.104412    -0.574737
O      5.031964     3.630342     7.928532    -0.556375
O     -6.669005     4.410472     9.852255    -0.578088
O     -1.182869     9.309328     3.577901    -0.506396
O      2.535042     2.301735     8.854773    -0.603525
O      2.998915     3.805718    10.438724    -0.574870
O     -1.250036     6.881101     5.356441    -0.556414
O     -0.387005     8.573843     6.558078    -0.578014
O      5.099131     1.341030     9.882642    -0.506298
O      6.076144     0.816765     6.977982    -0.603526
O      5.612271    -0.378841     5.150034    -0.574869
O     -2.702778     5.274491     3.325914    -0.556412
O      8.998191     4.494361     1.402191    -0.578019
O      3.512055    -0.404495     7.676545    -0.506289

The following XYZ coordinates are in angstroms. Other properties are in atomic units.
The sperically averaged electron density of each atom fit to a function of the form exp(a - br)
eigen_1, eigen_2 and eigen_3 are the three eigenvalues of traceless quadrupole moment tensor
  atom number  atomic symbol              X              Y              Z     net charge C6 coefficient C8 coefficient C10 coefficient fluctuating dipole atomic polarizability isotropic forcefield polarizability              a              b squared Pearson coefficient          <r^3>          <r^4>         wp_QDO          m_QDO          q_QDO       dipole_x       dipole_y       dipole_z         dipole            Qxy            Qxz            Qyz     Q(x^2-y^2)  Q(3z^2 - R^2)        eigen_1        eigen_2        eigen_3 static polarizability      alpha(xx)      alpha(xy)      alpha(xz)      alpha(yy)      alpha(yz)      alpha(zz) atomic spin moment
            1             Mn      -1.976407       7.241747       3.420226       1.075540     112.950046 0.23338998E+04  0.79501445E+05                                20.472749                           16.938078       0.067702       1.816541                    0.999988      53.774952     158.397432       0.390064       0.460975      -1.089950      -0.000000      -0.034275       0.027118       0.043705      -0.005960      -0.007530      -0.032187       0.011453      -0.041870      -0.041138       0.014417       0.026721             24.408797      18.925260       1.335958       1.688463      26.437592       3.017091      27.863540           4.549875
            2             Mn       4.305593       1.663086       7.834220       1.074837     112.932848 0.23335266E+04  0.79489543E+05                                20.475117                           16.940116       0.066533       1.816146                    0.999988      53.777936     158.432981       0.389904       0.461160      -1.089786       0.000001       0.034303      -0.027140       0.043741      -0.006029      -0.007610      -0.032048       0.011399      -0.041635      -0.041004       0.014396       0.026608             24.411535      18.927211       1.335846       1.688353      26.440498       3.017845      27.866896           4.554169
            3             Mn      -2.558703       5.782214       0.000000       1.081173     120.700943 0.26333366E+04  0.91942420E+05                                21.083156                           17.700298       0.072651       1.827302                    0.999328      53.037801     155.348613       0.393197       0.446155      -1.104953      -0.000014       0.000005      -0.000035       0.000038       0.010128       0.001135       0.030199      -0.003088      -0.046509      -0.036284       0.003613       0.032670             25.412873      18.923926      -3.500669       3.200318      25.167844      -3.188691      32.146850           4.584594
            4             Mn       3.723296      -1.329797       5.627223       1.081181     120.702625 0.26333835E+04  0.91944283E+05                                21.083148                           17.700299       0.072658       1.827304                    0.999328      53.038131     155.348760       0.393203       0.446147      -1.104960       0.000015       0.000036       0.000002       0.000039      -0.001226       0.010114       0.021482       0.033910       0.064615      -0.036311       0.003602       0.032709             25.412851      18.923900       3.919610      -2.670822      33.205066      -1.289339      24.109588           4.584567
            5              H       1.620988       5.756364       3.887286       0.114899       1.121089 0.82895611E+01  0.81228608E+02                                 1.714121                            1.632679      -0.904170       2.448247                    0.998877       3.342694       9.026428       0.518355       1.205872      -0.727325       0.001936       0.037434       0.013952       0.039997       0.005103       0.009592       0.008121      -0.020510      -0.008917      -0.015915      -0.002330       0.018245              1.733136       1.437177      -0.078785       0.076003       2.271126       0.143709       1.491103          -0.000172
            6              H       2.848159       4.202533       5.074630       0.122138       1.006997 0.72464395E+01  0.69446425E+02                                 1.663664                            1.577465      -0.952215       2.433671                    0.998517       3.393762       9.406799       0.496312       1.287733      -0.707372       0.023620       0.015080       0.029583       0.040749       0.005767       0.011451       0.008616      -0.010229      -0.006092      -0.014711      -0.002919       0.017630              1.698278       1.745154       0.072519       0.464285       1.471960       0.146278       1.877721          -0.000152
            7              H       1.362412       1.283938       2.768594       0.104049       1.125034 0.82636154E+01  0.82057960E+02                                 1.797974                            1.687892      -1.167153       2.316572                    0.995611       3.702517      10.538348       0.477095       1.292858      -0.704778      -0.004221      -0.033720      -0.006463       0.034592       0.000031       0.005484       0.005260      -0.013205      -0.010572      -0.010396      -0.000243       0.010638              1.840929       1.519542      -0.116940       0.116884       2.416619       0.292002       1.586627           0.000045
            8              H       0.251705       2.847319       1.511472       0.092577       1.134674 0.82652059E+01  0.82749212E+02                                 1.845940                            1.713034      -1.515351       2.137896                    0.991594       4.079084      11.972280       0.459501       1.331403      -0.693943      -0.017494      -0.007906      -0.025482       0.031904      -0.001127       0.008092       0.002923      -0.009070       0.005984      -0.011132       0.003138       0.007994              1.912810       1.816317       0.102394       0.617270       1.691680       0.306109       2.230435           0.000082
            9              H      -7.236149       6.514585      10.852662       0.128603       0.942509 0.66633143E+01  0.63722084E+02                                 1.701483                            1.593267      -1.292324       2.277221                    0.994364       3.731770      10.988596       0.448320       1.428625      -0.676381       0.035603      -0.008742      -0.024403       0.044040      -0.002924      -0.007107      -0.013031       0.014024      -0.001095      -0.018776       0.005684       0.013092              1.772921       2.098400      -0.265093      -0.411188       1.560609       0.188117       1.659753           0.000068
           10              H      -8.301687       8.447104      10.211159       0.132351       0.977231 0.72019939E+01  0.68591681E+02                                 1.608963                            1.558967      -0.817336       2.505953                    0.999629       3.226619       8.780031       0.508200       1.265472      -0.713805       0.013234       0.019441      -0.028455       0.036916      -0.001939      -0.009551      -0.008780       0.000006      -0.000723      -0.014024       0.002052       0.011972              1.608759       1.562208       0.017909      -0.147180       1.654204      -0.266068       1.609864          -0.000145
           11              H       6.504939      10.329587       1.613888       0.133188       0.955691 0.66665700E+01  0.61344125E+02                                 1.493432                            1.426939      -0.798359       2.514980                    0.999711       2.997717       7.631940       0.581160       1.145354      -0.742965      -0.031153       0.008460       0.018921       0.037418      -0.004201      -0.011747      -0.007302       0.005304      -0.001306      -0.015796       0.002512       0.013284              1.511580       1.787652      -0.268966      -0.196576       1.414923       0.016008       1.332163          -0.000120
           12              H      -4.925769       8.428547       2.239635       0.141747       1.035434 0.72305478E+01  0.68664312E+02                                 1.649832                            1.541072      -0.938983       2.455993                    0.999206       3.164195       8.489204       0.523649       1.231703      -0.721447      -0.023444      -0.025668       0.035313       0.049553      -0.000671      -0.017151      -0.006742       0.003200      -0.027327      -0.021732       0.003750       0.017982              1.702445       1.429940       0.105611      -0.161857       1.702326      -0.482504       1.975071          -0.000003
           13              H       6.990198       6.445598       4.758380       0.114900       1.121082 0.82894987E+01  0.81227864E+02                                 1.714117                            1.632675      -0.904164       2.448251                    0.998877       3.342681       9.026393       0.518355       1.205875      -0.727324      -0.001936      -0.004969      -0.039640       0.039997       0.008161       0.007172       0.003969      -0.002940       0.043795      -0.015915      -0.002330       0.018245              1.733131       1.437174       0.092084      -0.059193       1.468027      -0.046074       2.294193          -0.000171
           14              H       5.763027       4.932729       5.997494       0.122138       1.006994 0.72464157E+01  0.69446147E+02                                 1.663662                            1.577463      -0.952213       2.433672                    0.998517       3.393755       9.406779       0.496312       1.287735      -0.707372      -0.023620      -0.025322      -0.021480       0.040749       0.009818       0.008246       0.005878       0.001357       0.028665      -0.014711      -0.002919       0.017630              1.698276       1.745152       0.435162       0.177351       1.790779       0.221620       1.558898          -0.000152
           15              H      -5.315226       6.505732       9.368201       0.104050       1.125029 0.82635731E+01  0.82057435E+02                                 1.797969                            1.687889      -1.167148       2.316575                    0.995611       3.702505      10.538307       0.477095       1.292858      -0.704778       0.004221      -0.001465       0.034302       0.034592       0.005330       0.001291       0.002043       0.000409       0.030272      -0.010396      -0.000243       0.010639              1.840925       1.519538       0.140644      -0.086924       1.499813       0.075347       2.503423           0.000046
           16              H      -4.204519       8.088704       8.135839       0.092577       1.134675 0.82652160E+01  0.82749322E+02                                 1.845940                            1.713034      -1.515352       2.137896                    0.991594       4.079085      11.972276       0.459502       1.331401      -0.693944       0.017494       0.022981       0.013554       0.031904       0.008134       0.000764       0.002269      -0.006300       0.014294      -0.011132       0.003138       0.007994              1.912810       1.816317       0.577176       0.241609       2.064915       0.394309       1.857198           0.000083
           17              H       3.283335      -0.158697       2.418580       0.128603       0.942506 0.66632949E+01  0.63721851E+02                                 1.701480                            1.593265      -1.292322       2.277222                    0.994364       3.731765      10.988577       0.448320       1.428625      -0.676381      -0.035603       0.021738       0.014119       0.044040      -0.006244      -0.004481      -0.010205       0.002068      -0.036961      -0.018776       0.005684       0.013092              1.772918       2.098397      -0.339199      -0.352552       1.570300       0.190407       1.650058           0.000068
           18              H       4.348873       0.910053       0.685396       0.132351       0.977231 0.72019968E+01  0.68591704E+02                                 1.608962                            1.558967      -0.817333       2.505954                    0.999629       3.226618       8.780023       0.508201       1.265471      -0.713805      -0.013234       0.032163      -0.012376       0.036916      -0.008849      -0.004083      -0.007931      -0.003584      -0.011495      -0.014024       0.002052       0.011972              1.608758       1.562207      -0.147354      -0.016420       1.731309      -0.247846       1.532757          -0.000144
           19              H       2.106247       9.709811       0.830578       0.133189       0.955685 0.66665126E+01  0.61343444E+02                                 1.493423                            1.426931      -0.798355       2.514982                    0.999711       2.997706       7.631894       0.581163       1.145351      -0.742966       0.031153      -0.016468      -0.012584       0.037417      -0.010466      -0.006790      -0.006081       0.000142      -0.016788      -0.015795       0.002512       0.013283              1.511571       1.787642      -0.129449      -0.306963       1.329367      -0.004208       1.417703          -0.000119
           20              H       0.972955       8.663634       2.536752       0.141747       1.035431 0.72305255E+01  0.68664036E+02                                 1.649828                            1.541069      -0.938982       2.455994                    0.999206       3.164191       8.489184       0.523650       1.231701      -0.721448       0.023444      -0.040270       0.016859       0.049553      -0.016537      -0.004597      -0.008729       0.011608      -0.002104      -0.021732       0.003750       0.017982              1.702441       1.429936      -0.181806       0.065556       2.176622      -0.370417       1.500764          -0.000002
           21              H       0.708198       3.148469       7.367160       0.114909       1.121042 0.82890225E+01  0.81221007E+02                                 1.713975                            1.632548      -0.904313       2.448177                    0.998876       3.342567       9.025592       0.518419       1.205757      -0.727351      -0.001932      -0.037435      -0.013950       0.039997       0.005111       0.009587       0.008124      -0.020503      -0.008919      -0.015908      -0.002340       0.018247              1.732985       1.437065      -0.078770       0.075991       2.270903       0.143692       1.490986          -0.000185
           22              H      -0.518973       4.702300       6.179816       0.122131       1.007013 0.72465560E+01  0.69447505E+02                                 1.663649                            1.577450      -0.952129       2.433704                    0.998517       3.393764       9.406662       0.496329       1.287689      -0.707381      -0.023620      -0.015081      -0.029581       0.040748       0.005762       0.011455       0.008613      -0.010233      -0.006099      -0.014717      -0.002910       0.017627              1.698263       1.745138       0.072519       0.464280       1.471946       0.146277       1.877705          -0.000151
           23              H       0.966774       7.620895       8.485852       0.104050       1.124973 0.82630577E+01  0.82051018E+02                                 1.797914                            1.687840      -1.167063       2.316622                    0.995612       3.702390      10.537888       0.477101       1.292864      -0.704778       0.004221       0.033725       0.006464       0.034597       0.000030       0.005484       0.005257      -0.013212      -0.010575      -0.010397      -0.000243       0.010639              1.840866       1.519495      -0.116933       0.116877       2.416525       0.291988       1.586577           0.000042
           24              H       2.077481       6.057514       9.742974       0.092576       1.134687 0.82653129E+01  0.82750318E+02                                 1.845931                            1.713027      -1.515341       2.137894                    0.991594       4.079081      11.972164       0.459510       1.331375      -0.693949       0.017495       0.007902       0.025478       0.031900      -0.001127       0.008090       0.002925      -0.009070       0.005979      -0.011131       0.003137       0.007994              1.912800       1.816307       0.102390       0.617262       1.691672       0.306104       2.230421           0.000082
           25              H       9.565335       2.390248       0.401784       0.128594       0.942528 0.66634962E+01  0.63724211E+02                                 1.701500                            1.593284      -1.292319       2.277218                    0.994364       3.731821      10.988753       0.448320       1.428617      -0.676383      -0.035606       0.008742       0.024396       0.044038      -0.002927      -0.007111      -0.013027       0.014022      -0.001103      -0.018775       0.005683       0.013092              1.772938       2.098417      -0.265096      -0.411188       1.560629       0.188119       1.659768           0.000070
           26              H      10.630873       0.457729       1.043287       0.132334       0.977303 0.72026641E+01  0.68599619E+02                                 1.609033                            1.559033      -0.817363       2.505925                    0.999629       3.226767       8.780516       0.508193       1.265460      -0.713807      -0.013238      -0.019441       0.028450       0.036914      -0.001939      -0.009551      -0.008781       0.000006      -0.000734      -0.014026       0.002054       0.011972              1.608829       1.562275       0.017910      -0.147191       1.654278      -0.266087       1.609934          -0.000146
           27              H      -4.175753      -1.424754       9.640558       0.133201       0.955702 0.66666378E+01  0.61344556E+02                                 1.493397                            1.426908      -0.798340       2.514977                    0.999711       2.997746       7.631860       0.581193       1.145292      -0.742979       0.031149      -0.008459      -0.018925       0.037416      -0.004202      -0.011749      -0.007303       0.005301      -0.001299      -0.015798       0.002512       0.013286              1.511544       1.787606      -0.268954      -0.196569       1.414890       0.016007       1.332136          -0.000124
           28              H       7.254955       0.476286       9.014811       0.141754       1.035473 0.72308359E+01  0.68666934E+02                                 1.649773                            1.541024      -0.939185       2.455881                    0.999204       3.164256       8.489038       0.523703       1.231577      -0.721474       0.023434       0.025665      -0.035315       0.049548      -0.000674      -0.017154      -0.006742       0.003206      -0.027348      -0.021738       0.003753       0.017985              1.702382       1.429896       0.105600      -0.161842       1.702262      -0.482467       1.974986          -0.000007
           29              H      -4.661012       2.459235       6.496066       0.114906       1.121044 0.82890426E+01  0.81221267E+02                                 1.713979                            1.632551      -0.904312       2.448177                    0.998876       3.342571       9.025611       0.518418       1.205759      -0.727351       0.001932       0.004967       0.039640       0.039997       0.008155       0.007178       0.003972      -0.002934       0.043789      -0.015908      -0.002340       0.018247              1.732989       1.437068       0.092070      -0.059183       1.467918      -0.046066       2.293980          -0.000185
           30              H      -3.433841       3.972104       5.256952       0.122129       1.007018 0.72466002E+01  0.69448024E+02                                 1.663653                            1.577454      -0.952133       2.433701                    0.998517       3.393773       9.406689       0.496329       1.287688      -0.707381       0.023620       0.025320       0.021480       0.040748       0.009823       0.008242       0.005874       0.001356       0.028669      -0.014717      -0.002910       0.017627              1.698268       1.745143       0.435159       0.177351       1.790771       0.221620       1.558889          -0.000151
           31              H       7.644412       2.399101       1.886245       0.104051       1.124974 0.82630700E+01  0.82051169E+02                                 1.797914                            1.687841      -1.167061       2.316622                    0.995612       3.702392      10.537895       0.477101       1.292864      -0.704778      -0.004221       0.001465      -0.034307       0.034597       0.005330       0.001291       0.002039       0.000406       0.030278      -0.010397      -0.000243       0.010639              1.840867       1.519496       0.140637      -0.086920       1.499772       0.075345       2.503332           0.000042
           32              H       6.533705       0.816129       3.118607       0.092575       1.134686 0.82653014E+01  0.82750173E+02                                 1.845930                            1.713026      -1.515338       2.137896                    0.991594       4.079079      11.972155       0.459510       1.331375      -0.693949      -0.017495      -0.022978      -0.013550       0.031900       0.008132       0.000764       0.002270      -0.006297       0.014298      -0.011131       0.003137       0.007994              1.912799       1.816307       0.577169       0.241604       2.064903       0.394303       1.857187           0.000083
           33              H      -0.954149       9.063530       8.835866       0.128595       0.942525 0.66634673E+01  0.63723865E+02                                 1.701496                            1.593281      -1.292317       2.277219                    0.994364       3.731812      10.988720       0.448320       1.428617      -0.676383       0.035607      -0.021732      -0.014118       0.044039      -0.006247      -0.004484      -0.010204       0.002073      -0.036951      -0.018775       0.005683       0.013092              1.772934       2.098413      -0.339198      -0.352554       1.570313       0.190408       1.650077           0.000070
           34              H      -2.019687       7.994780      10.569050       0.132336       0.977300 0.72026377E+01  0.68599303E+02                                 1.609030                            1.559030      -0.817360       2.505927                    0.999629       3.226760       8.780492       0.508194       1.265460      -0.713807       0.013238      -0.032159       0.012378       0.036914      -0.008849      -0.004083      -0.007933      -0.003580      -0.011493      -0.014026       0.002053       0.011972              1.608825       1.562272      -0.147364      -0.016421       1.731385      -0.247863       1.532820          -0.000145
           35              H       0.222939      -0.804978      10.423868       0.133205       0.955691 0.66665422E+01  0.61343450E+02                                 1.493385                            1.426897      -0.798337       2.514980                    0.999711       2.997726       7.631792       0.581196       1.145291      -0.742980      -0.031149       0.016473       0.012584       0.037416      -0.010468      -0.006791      -0.006082       0.000137      -0.016789      -0.015797       0.002512       0.013285              1.511531       1.787590      -0.129444      -0.306948       1.329337      -0.004208       1.417667          -0.000123
           36              H       1.356231       0.241199       8.717694       0.141756       1.035469 0.72308010E+01  0.68666493E+02                                 1.649766                            1.541018      -0.939179       2.455884                    0.999204       3.164247       8.488996       0.523706       1.231573      -0.721475      -0.023434       0.040271      -0.016856       0.049548      -0.016539      -0.004601      -0.008730       0.011621      -0.002103      -0.021738       0.003753       0.017985              1.702374       1.429891      -0.181790       0.065549       2.176519      -0.370389       1.500713          -0.000006
           37              C      -0.095377       5.457800       1.881743       0.608446      24.827558 0.25414058E+03  0.52922533E+04                                 7.877587                            5.674972      -0.092475       2.021840                    0.999330      22.554444      63.652605       0.618949       0.475209      -1.016434      -0.035574       0.051663      -0.036048       0.072346       0.056822      -0.060925      -0.025582       0.046397       0.003681      -0.066645      -0.035983       0.102628              9.604139       8.400610      -3.276644       3.538642      11.214807      -0.084783       9.196999           0.025103
           38              C       0.773621       4.465430       2.584584      -0.019365      37.085645 0.43381189E+03  0.10126742E+05                                 9.659256                            6.919985      -0.002058       2.007314                    0.999322      27.156762      76.145510       0.633866       0.413943      -1.072804       0.018471      -0.035752       0.030641       0.050579       0.006225      -0.015390       0.002525      -0.001891       0.042612      -0.019317      -0.002764       0.022082             11.934863      11.102220      -4.839827       5.453179      14.418370      -1.774723      10.283999           0.001128
           39              C       1.571393       4.856820       3.656570      -0.102083      32.591045 0.42246857E+03  0.98855829E+04                                 8.926642                            6.914092      -0.000057       1.973945                    0.999648      29.238904      84.535638       0.616866       0.424333      -1.056604      -0.012285      -0.026451       0.011161       0.031228       0.012881      -0.009426       0.018400      -0.021342      -0.039271      -0.029767       0.001801       0.027966             10.187288       9.475709      -2.992923       4.839000      11.103012      -1.446689       9.983142           0.003179
           40              C       2.293449       3.921758       4.383607      -0.104783      32.517675 0.42938205E+03  0.10084078E+05                                 8.912120                            6.969394       0.005994       1.976558                    0.999621      29.212954      84.501662       0.614804       0.424207      -1.057116      -0.022898      -0.003201      -0.012084       0.026088       0.016930       0.003913       0.016135       0.031514       0.011431      -0.030451       0.004001       0.026450             10.093994       8.809522      -3.085301       4.047956      12.359410      -1.343686       9.113050           0.000986
           41              C       2.191864       2.567766       4.084238      -0.021837      37.078445 0.43707874E+03  0.10197424E+05                                 9.581532                            6.898023       0.090556       2.032347                    0.999317      27.080251      75.311917       0.643064       0.408245      -1.079139      -0.032802       0.032579      -0.020941       0.050753       0.003352      -0.004605       0.004417       0.009931      -0.014258      -0.010078       0.000872       0.009206             11.684953       9.686074      -3.688185       5.731443      13.450643      -2.266903      11.918143           0.005225
           42              C       1.420569       2.184013       2.997059      -0.127694      34.921719 0.43752373E+03  0.10345527E+05                                 9.346724                            7.024977       0.040606       1.977576                    0.999729      29.972382      87.597772       0.612401       0.422980      -1.055645      -0.013244       0.026523       0.016407       0.033883       0.006335      -0.017864       0.011151      -0.029145      -0.040895      -0.031792       0.007105       0.024687             10.845757       9.702290      -3.187900       5.287570      11.823807      -1.005448      11.011174           0.001178
           43              C       0.742903       3.121018       2.252015      -0.119504      35.628458 0.45222632E+03  0.10812668E+05                                 9.580847                            7.222007      -0.173551       1.909842                    0.999406      30.418186      90.231956       0.592295       0.432505      -1.046797       0.007732       0.008927       0.034325       0.036299       0.007916      -0.002280       0.005642       0.036148       0.035971      -0.026656       0.012189       0.014466             11.094115       9.368045      -3.583035       4.544692      13.865348      -0.724837      10.048953           0.003279
           44              C       2.894622       1.560949       4.963211       0.598940      24.341287 0.25204882E+03  0.52299851E+04                                 7.741130                            5.633556       0.064413       2.077602                    0.999543      22.363620      62.692576       0.625142       0.472185      -1.019590       0.027419      -0.046928       0.044626       0.070324       0.015437      -0.074001       0.012822       0.099845      -0.014584      -0.071335      -0.031951       0.103286              9.288149       7.055782      -1.716440       3.684526      11.375025      -0.711976       9.433640           0.014499
           45              C      -2.911167       9.423598       0.015756      -0.030982      30.383274 0.40623492E+03  0.94528509E+04                                 8.762501                            6.951967      -0.115536       1.971513                    0.997956      27.963075      81.740363       0.589999       0.446138      -1.039058      -0.025596      -0.017309      -0.007798       0.031867      -0.005081       0.000681      -0.001589       0.003491       0.033560      -0.011003      -0.000408       0.011410             10.065606       9.840275      -3.363317      -0.979043      12.099913      -2.316392       8.256629           0.020040
           46              C      -8.673547       7.917281      10.877422      -0.174383      33.497404 0.44958665E+03  0.10673169E+05                                 9.082253                            7.110904       0.184669       2.032100                    0.999603      29.750944      86.325461       0.611728       0.421762      -1.059387      -0.009279      -0.012106      -0.011814       0.019293       0.009805      -0.004615      -0.001075      -0.022490       0.049086      -0.023493       0.006100       0.017393             10.624078      12.196069      -5.496169      -0.491691      12.771261      -1.447959       6.904903           0.003548
           47              C      -4.759416      10.957913       0.212709       0.076474      36.684409 0.41328807E+03  0.95433497E+04                                 9.677578                            6.815842       0.094268       2.046255                    0.999581      26.240568      73.476631       0.629275       0.421519      -1.066619       0.001148      -0.010012      -0.001523       0.010192      -0.001863      -0.016475      -0.000387       0.001878       0.018276      -0.015244      -0.003757       0.019001             12.429926      12.611013      -7.508360       0.418031      16.947147      -3.044162       7.731617           0.027674
           48              C       7.310351      10.118956       1.198598      -0.165094      31.947568 0.42187036E+03  0.98120867E+04                                 8.667798                            6.821148       0.317525       2.077290                    0.999764      28.876513      81.702829       0.636732       0.413587      -1.069471       0.003232      -0.002353       0.006965       0.008031      -0.004040      -0.012197       0.008786       0.015899       0.033531      -0.016345      -0.005928       0.022272              9.847410       9.158101      -4.092599       0.167128      12.705416      -3.278320       7.678713           0.003377
           49              C      -4.575451       8.977231       1.576748       0.000089      28.578941 0.35625393E+03  0.79723251E+04                                 8.243607                            6.399931       0.114254       2.058170                    0.999078      26.341702      73.990658       0.634832       0.431144      -1.054526       0.009137       0.002560      -0.001876       0.009672       0.006616      -0.006154       0.006284      -0.004872       0.006722      -0.013088       0.005009       0.008079              9.462594       9.306139      -3.799401      -0.468122      10.984733      -2.761071       8.096911           0.019915
           50              C      -3.857437       8.328718       5.510177       0.608445      24.827553 0.25414060E+03  0.52922533E+04                                 7.877586                            5.674973      -0.092470       2.021842                    0.999330      22.554428      63.652539       0.618949       0.475209      -1.016434       0.035575       0.046965      -0.041986       0.072347      -0.072361       0.041289      -0.017272       0.011232      -0.101823      -0.066646      -0.035984       0.102630              9.604136       8.400606       4.197350      -2.374996       9.341668      -0.527433      11.070133           0.025101
           51              C      -4.726435       7.416491       6.314307      -0.019363      37.085538 0.43381069E+03  0.10126705E+05                                 9.659230                            6.919971      -0.002052       2.007317                    0.999322      27.156719      76.145303       0.633868       0.413942      -1.072804      -0.018471      -0.038042       0.027747       0.050580      -0.016410       0.002519       0.006816      -0.020044      -0.011847      -0.019318      -0.002764       0.022082             11.934826      11.102183       6.420047      -3.455955      11.297054      -2.512314      13.405242           0.001130
           52              C      -5.524207       6.463252       5.686872      -0.102082      32.590957 0.42246726E+03  0.98855442E+04                                 8.926628                            6.914083      -0.000058       1.973946                    0.999648      29.238842      84.535411       0.616866       0.424334      -1.056604       0.012284      -0.016945       0.023175       0.031227      -0.012136       0.010368       0.009671       0.015598       0.071545      -0.029767       0.001802       0.027965             10.187270       9.475693       5.397594      -1.799816      10.689938      -1.544295      10.396178           0.003180
           53              C       6.317737       5.540657       6.429665      -0.104780      32.517545 0.42938012E+03  0.10084019E+05                                 8.912090                            6.969374       0.006005       1.976562                    0.999621      29.212869      84.501292       0.614805       0.424206      -1.057116       0.022898       0.011024       0.005894       0.026088      -0.000086       0.017376       0.019234       0.018400      -0.027911      -0.030451       0.004001       0.026451             10.093958       8.809490       4.648991      -2.071638       9.886195      -1.928128      11.586189           0.000984
           54              C      -6.144678       5.520608       7.816213      -0.021837      37.078445 0.43707867E+03  0.10197421E+05                                 9.581529                            6.898021       0.090564       2.032349                    0.999317      27.080244      75.311865       0.643065       0.408245      -1.079139       0.032801       0.027872      -0.026889       0.050752      -0.005252       0.002203       0.003465       0.013956      -0.002179      -0.010077       0.000872       0.009205             11.684950       9.686070       6.426021      -2.271211      13.013933      -2.370115      12.354845           0.005220
           55              C      -5.373383       6.490391       8.439709      -0.127692      34.921638 0.43752243E+03  0.10345487E+05                                 9.346710                            7.024968       0.040607       1.977577                    0.999729      29.972310      87.597495       0.612401       0.422980      -1.055645       0.013244      -0.009867      -0.029585       0.033883      -0.018843       0.002057       0.002133       0.009015       0.073581      -0.031792       0.007106       0.024686             10.845740       9.702278       5.878986      -1.886413      11.504213      -1.080975      11.330730           0.001178
           56              C      -4.695717       7.430957       7.699167      -0.119505      35.628409 0.45222546E+03  0.10812642E+05                                 9.580834                            7.221998      -0.173544       1.909844                    0.999406      30.418171      90.231859       0.592295       0.432505      -1.046797      -0.007732      -0.031352      -0.016581       0.036299      -0.004040       0.007179       0.013116       0.004521      -0.058908      -0.026656       0.012189       0.014467             11.094100       9.368034       5.246895      -2.441796      10.575255      -1.502330      13.339011           0.003281
           57              C       5.716564       4.433649       8.593895       0.598942      24.341292 0.25204887E+03  0.52299848E+04                                 7.741124                            5.633552       0.064417       2.077604                    0.999543      22.363593      62.692432       0.625143       0.472184      -1.019591      -0.027420      -0.054224       0.035403       0.070324      -0.075565      -0.001995       0.021007       0.065207      -0.118494      -0.071333      -0.031951       0.103284              9.288142       7.055778       3.980510      -0.823066       9.855020      -1.071178      10.953630           0.014498
           58              C       4.075760      -0.507683       2.079822      -0.030982      30.383208 0.40623409E+03  0.94528268E+04                                 8.762493                            6.951963      -0.115537       1.971514                    0.997956      27.963035      81.740233       0.589999       0.446139      -1.039057       0.025596       0.003609       0.018638       0.031868       0.001832      -0.004788       0.002727      -0.014767      -0.021211      -0.011003      -0.000409       0.011411             10.065592       9.840266      -0.179305      -3.498317       9.496787      -2.931540      10.859725           0.020039
           59              C       4.720733       0.139800       1.047789      -0.174382      33.497323 0.44958557E+03  0.10673136E+05                                 9.082238                            7.110895       0.184669       2.032101                    0.999603      29.750908      86.325322       0.611729       0.421762      -1.059387       0.009279       0.008713       0.014499       0.019294      -0.006747       0.008481       0.002016      -0.035565       0.009858      -0.023493       0.006100       0.017393             10.624055      12.196048       0.785495      -5.461907       7.863322      -2.607765      11.812796           0.003546
           60              C       0.806602      11.217934       0.541339       0.076473      36.684386 0.41328821E+03  0.95433527E+04                                 9.677573                            6.815843       0.094274       2.046257                    0.999581      26.240561      73.476588       0.629275       0.421519      -1.066619      -0.001148      -0.000820       0.010095       0.010193      -0.015604      -0.005603       0.001909      -0.007839      -0.010877      -0.015243      -0.003757       0.019000             12.429912      12.611006       2.133597      -7.210950       9.581691      -4.784714      15.097039           0.027668
           61              C       1.300835      10.065527       1.131072      -0.165093      31.947507 0.42186954E+03  0.98120615E+04                                 8.667784                            6.821139       0.317531       2.077292                    0.999764      28.876480      81.702677       0.636733       0.413587      -1.069471      -0.003232      -0.007320       0.000688       0.008031      -0.010941      -0.006737       0.013389      -0.003577      -0.024897      -0.016345      -0.005927       0.022273              9.847391       9.158087       1.103867      -3.944453       9.412044      -4.056578      10.972042           0.003375
           62              C       0.622637       9.434939       2.155226       0.000088      28.578947 0.35625406E+03  0.79723295E+04                                 8.243614                            6.399937       0.114247       2.058168                    0.999078      26.341700      73.990686       0.634831       0.431145      -1.054526      -0.009137       0.002414      -0.002060       0.009673      -0.007510       0.005024       0.005827      -0.002936       0.012533      -0.013088       0.005008       0.008080              9.462600       9.306147       0.418217      -3.805220       9.485601      -3.115341       9.596053           0.019916
           63              C       2.424563       3.447033       9.372703       0.608387      24.828349 0.25414879E+03  0.52924795E+04                                 7.877805                            5.675096      -0.092681       2.021765                    0.999330      22.555016      63.655041       0.618935       0.475214      -1.016428       0.035602      -0.051619       0.036052       0.072331       0.056783      -0.060925      -0.025591       0.046453       0.003684      -0.066606      -0.036010       0.102616              9.604432       8.400858      -3.276764       3.538759      11.215169      -0.084780       9.197270           0.025186
           64              C       1.555565       4.439403       8.669862      -0.019296      37.084837 0.43379776E+03  0.10126363E+05                                 9.659282                            6.919986      -0.002294       2.007250                    0.999322      27.156166      76.144470       0.633849       0.413956      -1.072792      -0.018452       0.035743      -0.030649       0.050570       0.006245      -0.015427       0.002531      -0.001845       0.042629      -0.019349      -0.002771       0.022120             11.934930      11.102333      -4.839906       5.453275      14.418355      -1.774834      10.284101           0.001124
           65              C       0.757793       4.048013       7.597876      -0.102062      32.590232 0.42245537E+03  0.98851699E+04                                 8.926438                            6.913960      -0.000141       1.973924                    0.999647      29.238337      84.532807       0.616877       0.424330      -1.056609       0.012299       0.026445      -0.011167       0.031229       0.012886      -0.009439       0.018386      -0.021313      -0.039288      -0.029771       0.001823       0.027948             10.187050       9.475536      -2.992825       4.838939      11.102606      -1.446687       9.983007           0.003200
           66              C       0.035737       4.983075       6.870839      -0.104788      32.517742 0.42938430E+03  0.10084117E+05                                 8.912013                            6.969332       0.006126       1.976590                    0.999621      29.213167      84.501486       0.614819       0.424197      -1.057125       0.022906       0.003203       0.012089       0.026098       0.016931       0.003936       0.016145       0.031508       0.011420      -0.030450       0.003979       0.026471             10.093863       8.809444      -3.085228       4.047943      12.359134      -1.343675       9.113012           0.000979
           67              C       0.137322       6.337067       7.170208      -0.021896      37.079502 0.43709357E+03  0.10197829E+05                                 9.581581                            6.898051       0.090708       2.032388                    0.999317      27.080813      75.313040       0.643077       0.408235      -1.079148       0.032814      -0.032588       0.020955       0.050773       0.003341      -0.004560       0.004410       0.009885      -0.014263      -0.010042       0.000881       0.009162             11.685037       9.686188      -3.688209       5.731570      13.450576      -2.266965      11.918347           0.005243
           68              C       0.908617       6.720820       8.257387      -0.127668      34.921345 0.43751719E+03  0.10345325E+05                                 9.346643                            7.024916       0.040606       1.977577                    0.999729      29.972079      87.596454       0.612405       0.422979      -1.055646       0.013242      -0.026531      -0.016415       0.033893       0.006340      -0.017864       0.011162      -0.029167      -0.040915      -0.031803       0.007097       0.024706             10.845679       9.702249      -3.187881       5.287569      11.823636      -1.005476      11.011152           0.001174
           69              C       1.586283       5.783815       9.002431      -0.119533      35.629035 0.45223493E+03  0.10812923E+05                                 9.580938                            7.222072      -0.173486       1.909859                    0.999406      30.418500      90.233031       0.592293       0.432505      -1.046797      -0.007714      -0.008924      -0.034324       0.036294       0.007903      -0.002275       0.005639       0.036149       0.035955      -0.026647       0.012186       0.014461             11.094240       9.368187      -3.583134       4.544778      13.865454      -0.724925      10.049080           0.003298
           70              C      -0.565436       7.343884       6.291235       0.598998      24.340436 0.25203771E+03  0.52297068E+04                                 7.741008                            5.633475       0.064327       2.077583                    0.999543      22.363124      62.691288       0.625138       0.472192      -1.019584      -0.027445       0.046893      -0.044656       0.070330       0.015471      -0.074012       0.012858       0.099863      -0.014616      -0.071392      -0.031912       0.103303              9.288003       7.055671      -1.716390       3.684460      11.374825      -0.711968       9.433513           0.014466
           71              C      10.357760       2.140830      -0.015756      -0.031057      30.384843 0.40626308E+03  0.94536675E+04                                 8.762762                            6.952186      -0.115400       1.971537                    0.997956      27.964164      81.744174       0.589992       0.446135      -1.039060       0.025582       0.017304       0.007757       0.031844      -0.005091       0.000669      -0.001592       0.003516       0.033529      -0.011011      -0.000388       0.011399             10.065896       9.840587      -3.363441      -0.979072      12.100265      -2.316405       8.256836           0.020158
           72              C      11.002733       0.987552       0.377024      -0.174371      33.497587 0.44959082E+03  0.10673289E+05                                 9.082208                            7.110877       0.184746       2.032111                    0.999603      29.751400      86.326781       0.611737       0.421755      -1.059392       0.009282       0.012100       0.011786       0.019274       0.009822      -0.004632      -0.001093      -0.022478       0.049088      -0.023501       0.006094       0.017407             10.623997      12.195976      -5.496066      -0.491725      12.771127      -1.447954       6.904888           0.003477
           73              C       7.088602      -2.053080      11.041737       0.076354      36.686453 0.41331571E+03  0.95441313E+04                                 9.677828                            6.815998       0.094364       2.046273                    0.999581      26.241584      73.479623       0.629279       0.421510      -1.066626      -0.001164       0.010018       0.001510       0.010198      -0.001904      -0.016486      -0.000425       0.001858       0.018213      -0.015278      -0.003721       0.018999             12.430264      12.611362      -7.508600       0.418050      16.947623      -3.044250       7.731808           0.027855
           74              C      -4.981165      -1.214123      10.055848      -0.165090      31.948419 0.42188443E+03  0.98124924E+04                                 8.667895                            6.821224       0.317548       2.077279                    0.999764      28.877246      81.705142       0.636734       0.413583      -1.069474      -0.003254       0.002339      -0.006973       0.008043      -0.004040      -0.012221       0.008792       0.015939       0.033557      -0.016369      -0.005935       0.022304              9.847511       9.158184      -4.092621       0.167135      12.705534      -3.278368       7.678816           0.003276
           75              C       6.904637      -0.072398       9.677698       0.000028      28.581011 0.35628570E+03  0.79732269E+04                                 8.244045                            6.400272       0.114087       2.058093                    0.999078      26.343015      73.995626       0.634805       0.431151      -1.054520      -0.009182      -0.002570       0.001861       0.009715       0.006600      -0.006160       0.006267      -0.004866       0.006692      -0.013070       0.005012       0.008058              9.463099       9.306621      -3.799646      -0.468083      10.985333      -2.761233       8.097344           0.020049
           76              C       6.186623       0.576115       5.744269       0.608386      24.828330 0.25414858E+03  0.52924742E+04                                 7.877807                            5.675098      -0.092682       2.021765                    0.999330      22.554990      63.654973       0.618935       0.475215      -1.016428      -0.035604      -0.046958       0.041943       0.072332      -0.072352       0.041252      -0.017273       0.011256      -0.101913      -0.066609      -0.036010       0.102619              9.604435       8.400863       4.197497      -2.375087       9.341948      -0.527454      11.070495           0.025185
           77              C       7.055621       1.488342       4.940139      -0.019297      37.084787 0.43379708E+03  0.10126342E+05                                 9.659272                            6.919980      -0.002293       2.007251                    0.999322      27.156142      76.144372       0.633849       0.413956      -1.072792       0.018452       0.038048      -0.027736       0.050571      -0.016449       0.002531       0.006827      -0.020023      -0.011913      -0.019349      -0.002771       0.022119             11.934918      11.102322       6.420177      -3.456022      11.297223      -2.512398      13.405208           0.001128
           78              C       7.853393       2.441581       5.567574      -0.102064      32.590253 0.42245546E+03  0.98851731E+04                                 8.926442                            6.913960      -0.000139       1.973925                    0.999647      29.238352      84.532865       0.616877       0.424330      -1.056609      -0.012298       0.016948      -0.023168       0.031228      -0.012150       0.010370       0.009659       0.015615       0.071497      -0.029771       0.001822       0.027949             10.187056       9.475542       5.397528      -1.799744      10.689810      -1.544243      10.395816           0.003200
           79              C      -3.988551       3.364176       4.824781      -0.104788      32.517761 0.42938441E+03  0.10084120E+05                                 8.912012                            6.969329       0.006131       1.976592                    0.999621      29.213177      84.501490       0.614819       0.424196      -1.057125      -0.022905      -0.011030      -0.005897       0.026097      -0.000062       0.017383       0.019241       0.018406      -0.027885      -0.030450       0.003978       0.026471             10.093864       8.809444       4.648984      -2.071583       9.886176      -1.928079      11.585972           0.000977
           80              C       8.473864       3.384225       3.438233      -0.021897      37.079575 0.43709393E+03  0.10197842E+05                                 9.581603                            6.898061       0.090702       2.032386                    0.999317      27.080822      75.313138       0.643076       0.408235      -1.079148      -0.032813      -0.027888       0.026894       0.050771      -0.005206       0.002203       0.003453       0.013932      -0.002122      -0.010042       0.000880       0.009162             11.685072       9.686217       6.426178      -2.271219      13.014196      -2.370127      12.354804           0.005242
           81              C       7.702569       2.414442       2.814737      -0.127668      34.921397 0.43751769E+03  0.10345341E+05                                 9.346656                            7.024922       0.040601       1.977575                    0.999729      29.972087      87.596516       0.612404       0.422979      -1.055646      -0.013241       0.009873       0.029595       0.033892      -0.018843       0.002060       0.002138       0.009018       0.073637      -0.031803       0.007097       0.024705             10.845698       9.702271       5.879005      -1.886405      11.504234      -1.080974      11.330590           0.001174
           82              C       7.024903       1.473876       3.555279      -0.119534      35.629019 0.45223444E+03  0.10812909E+05                                 9.580935                            7.222068      -0.173482       1.909860                    0.999406      30.418499      90.233024       0.592293       0.432505      -1.046797       0.007713       0.031352       0.016579       0.036295      -0.004031       0.007167       0.013112       0.004529      -0.058910      -0.026648       0.012187       0.014461             11.094239       9.368191       5.247012      -2.441879      10.575434      -1.502410      13.339092           0.003300
           83              C      -3.387378       4.471184       2.660551       0.598999      24.340447 0.25203769E+03  0.52297063E+04                                 7.741010                            5.633474       0.064321       2.077582                    0.999543      22.363119      62.691272       0.625138       0.472192      -1.019585       0.027446       0.054243      -0.035363       0.070328      -0.075584      -0.001965       0.021037       0.065248      -0.118457      -0.071389      -0.031911       0.103301              9.288009       7.055677       3.980442      -0.823038       9.854901      -1.071161      10.953449           0.014467
           84              C       3.370833      -2.151912       9.174624      -0.031053      30.384719 0.40626134E+03  0.94536158E+04                                 8.762737                            6.952170      -0.115400       1.971538                    0.997956      27.964088      81.743874       0.589993       0.446135      -1.039060      -0.025580      -0.003568      -0.018621       0.031841       0.001822      -0.004800       0.002722      -0.014740      -0.021240      -0.011011      -0.000388       0.011400             10.065863       9.840558      -0.179304      -3.498436       9.496987      -2.931577      10.860043           0.020152
           85              C      -2.391547       8.765033      10.206657      -0.174371      33.497552 0.44959048E+03  0.10673279E+05                                 9.082207                            7.110879       0.184739       2.032109                    0.999603      29.751378      86.326728       0.611737       0.421756      -1.059392      -0.009281      -0.008686      -0.014485       0.019271      -0.006765       0.008493       0.002001      -0.035568       0.009817      -0.023501       0.006094       0.017407             10.623993      12.195976       0.785443      -5.461828       7.863308      -2.607739      11.812694           0.003478
           86              C       1.522584      -2.313101      10.713107       0.076360      36.686293 0.41331408E+03  0.95440836E+04                                 9.677801                            6.815986       0.094365       2.046275                    0.999581      26.241515      73.479378       0.629280       0.421511      -1.066626       0.001164       0.000835      -0.010096       0.010197      -0.015607      -0.005643       0.001867      -0.007836      -0.010875      -0.015277      -0.003722       0.018999             12.430221      12.611326       2.133664      -7.211160       9.581914      -4.784843      15.097423           0.027844
           87              C       1.028351      -1.160694      10.123374      -0.165090      31.948385 0.42188422E+03  0.98124851E+04                                 8.667889                            6.821223       0.317554       2.077281                    0.999764      28.877218      81.705023       0.636734       0.413583      -1.069474       0.003255       0.007325      -0.000672       0.008044      -0.010963      -0.006742       0.013401      -0.003565      -0.024954      -0.016369      -0.005934       0.022303              9.847500       9.158174       1.103880      -3.944475       9.412178      -4.056628      10.972149           0.003277
           88              C       1.706549      -0.530106       9.099220       0.000033      28.580866 0.35628367E+03  0.79731680E+04                                 8.244010                            6.400249       0.114098       2.058098                    0.999078      26.342933      73.995271       0.634807       0.431151      -1.054520       0.009183      -0.002402       0.002075       0.009716      -0.007513       0.005008       0.005809      -0.002925       0.012515      -0.013071       0.005013       0.008058              9.463054       9.306579       0.418303      -3.805422       9.486064      -3.115503       9.596519           0.020044
           89              N      -3.416468       8.663342       0.990616       0.353263      21.998244 0.25474216E+03  0.51669348E+04                                 6.570084                            5.163175      -0.103101       2.090419                    0.999338      20.601324      52.550052       0.769502       0.392432      -1.095343       0.032727      -0.071041       0.016587       0.079956      -0.035150      -0.026029      -0.036874      -0.015335      -0.050547      -0.066543       0.018324       0.048219              7.545579       7.212628      -2.397042      -0.654037       8.820976      -2.080917       6.603132           0.018623
           90              N      -0.536346       9.933171       2.595500       0.353265      21.998193 0.25474157E+03  0.51669198E+04                                 6.570075                            5.163170      -0.103105       2.090419                    0.999338      20.601290      52.549946       0.769502       0.392432      -1.095343      -0.032728      -0.032482       0.065322       0.079957      -0.017248      -0.040194      -0.040346      -0.000643      -0.006470      -0.066543       0.018323       0.048220              7.545566       7.212618      -0.085234      -2.483198       7.651911      -2.357175       7.772168           0.018613
           91              N       5.745654       0.241491      10.263830       0.353273      21.997431 0.25473097E+03  0.51666441E+04                                 6.569931                            5.163065      -0.103050       2.090454                    0.999338      20.600703      52.547907       0.769511       0.392432      -1.095345      -0.032730       0.070980      -0.016622       0.079910      -0.035132      -0.026008      -0.036875      -0.015300      -0.050454      -0.066514       0.018321       0.048192              7.545401       7.212456      -2.397004      -0.654004       8.820795      -2.080874       6.602952           0.018637
           92              N       2.865532      -1.028338       8.658946       0.353272      21.997459 0.25473148E+03  0.51666563E+04                                 6.569936                            5.163070      -0.103044       2.090455                    0.999338      20.600710      52.547914       0.769510       0.392432      -1.095345       0.032731       0.032502      -0.065254       0.079912      -0.017231      -0.040173      -0.040334      -0.000667      -0.006557      -0.066516       0.018321       0.048194              7.545405       7.212459      -0.085207      -2.483162       7.651726      -2.357145       7.772029           0.018629
           93              O      -0.205856       6.603098       2.399673      -0.603520      40.927152 0.60847134E+03  0.15083955E+05                                 9.415454                            7.630682       0.160283       2.089505                    0.996241      28.522794      76.084512       0.688515       0.358854      -1.139341       0.023864      -0.025958      -0.031981       0.047604       0.025391      -0.051449       0.029496      -0.035527      -0.047458      -0.078839       0.037605       0.041233             10.880941       7.830959      -2.796886      -0.384556      17.175546       2.695539       7.636318           0.039152
           94              O      -0.669729       5.099115       0.815722      -0.574740      38.161211 0.56418251E+03  0.13767327E+05                                 9.092643                            7.420498       0.125588       2.089371                    0.994549      28.201826      75.405205       0.685801       0.365997      -1.130196       0.026000       0.022079       0.015926       0.037645       0.049789      -0.000951      -0.005884       0.058255       0.117083      -0.077381       0.034905       0.042476             10.449560       9.841433      -0.411234       5.554779       7.556343       1.044697      13.950903           0.044389
           95              O       3.579222       2.023732       5.898005      -0.556387      41.248195 0.59038981E+03  0.14546953E+05                                 9.558824                            7.586060       0.063481       2.080082                    0.994225      27.743276      74.132709       0.680061       0.365532      -1.132449      -0.011148      -0.004794      -0.031757       0.033997       0.023584      -0.012500       0.032055       0.094397       0.044213      -0.073339       0.026839       0.046500             11.164373       9.898408       0.512876       5.958061       7.888490       1.436197      15.706220           0.047519
           96              O       2.716191       0.330990       4.696368      -0.578091      37.693940 0.56515365E+03  0.13766809E+05                                 8.945919                            7.375931       0.194936       2.109136                    0.996213      28.072713      74.460116       0.696532       0.360993      -1.136576      -0.009377       0.025686       0.011964       0.029846       0.011708      -0.053642       0.021536      -0.041487      -0.080394      -0.076805       0.033601       0.043204             10.208370       6.116912      -1.295190       0.500188      16.967001       0.547592       7.541197           0.038588
           97              O      -2.769945       7.563803       1.371804      -0.506395      46.533974 0.67160227E+03  0.17052668E+05                                10.428944                            8.129851      -0.051444       2.041134                    0.991981      27.968565      75.327701       0.653644       0.369049      -1.132205      -0.049967       0.064299      -0.034219       0.088329      -0.097328       0.044930      -0.044664      -0.119442      -0.169315      -0.097698      -0.061981       0.159679             12.758089       9.282434      -5.075097       2.895100      16.986427      -2.745326      12.005406           0.049981
           98              O      -3.746958       8.088068       4.276464      -0.603520      40.927080 0.60847025E+03  0.15083922E+05                                 9.415446                            7.630677       0.160283       2.089505                    0.996241      28.522760      76.084405       0.688514       0.358854      -1.139341      -0.023865       0.025152       0.032616       0.047602      -0.055910       0.012879       0.017090       0.016974       0.110043      -0.078839       0.037606       0.041233             10.880930       7.830951       0.268979      -2.810351       6.934242       0.275363      17.877596           0.039151
           99              O      -3.283085       9.283674       6.104412      -0.574737      38.161088 0.56418064E+03  0.13767265E+05                                 9.092606                            7.420472       0.125587       2.089372                    0.994549      28.201825      75.405068       0.685805       0.365996      -1.130197      -0.026005      -0.010424      -0.025146       0.037646      -0.012379       0.048240       0.014363      -0.027416      -0.139916      -0.077387       0.034907       0.042480             10.449512       9.841386       5.500427       0.877277      13.144985       2.365381       8.362166           0.044398
          100              O       5.031964       3.630342       7.928532      -0.556375      41.247835 0.59038387E+03  0.14546765E+05                                 9.558757                            7.586014       0.063471       2.080083                    0.994225      27.743146      74.132167       0.680065       0.365531      -1.132450       0.011152       0.029809       0.011968       0.034002      -0.017590       0.020078       0.044175       0.043109      -0.109647      -0.073337       0.026838       0.046500             11.164288       9.898335       5.680351       1.869354      14.649726       3.033984       8.944803           0.047500
          101              O      -6.669005       4.410472       9.852255      -0.578088      37.693881 0.56515273E+03  0.13766785E+05                                 8.945932                            7.375943       0.194928       2.109134                    0.996214      28.072621      74.459954       0.696528       0.360994      -1.136574       0.009374      -0.005742      -0.027744       0.029842      -0.054893      -0.000945       0.005616       0.025868       0.121670      -0.076799       0.033598       0.043201             10.208386       6.116921       0.784649      -1.145448       7.794636      -1.619993      16.713602           0.038576
          102              O      -1.182869       9.309328       3.577901      -0.506396      46.534012 0.67160333E+03  0.17052702E+05                                10.428953                            8.129860      -0.051451       2.041132                    0.991981      27.968579      75.327761       0.653644       0.369049      -1.132205       0.049967       0.048091      -0.054707       0.088331       0.066108      -0.084386      -0.072253      -0.002692       0.180935      -0.097697      -0.061981       0.159678             12.758096       9.282437       3.984672      -4.273240      13.497768      -3.569744      15.494082           0.049981
          103              O       2.535042       2.301735       8.854773      -0.603525      40.925696 0.60844311E+03  0.15083080E+05                                 9.415213                            7.630479       0.160386       2.089545                    0.996241      28.522098      76.082209       0.688527       0.358852      -1.139343      -0.023696       0.025959       0.031930       0.047485       0.025378      -0.051510       0.029528      -0.035498      -0.047590      -0.078906       0.037634       0.041272             10.880649       7.830678      -2.796719      -0.384568      17.175106       2.695552       7.636164           0.039275
          104              O       2.998915       3.805718      10.438724      -0.574870      38.166234 0.56427034E+03  0.13770012E+05                                 9.093375                            7.421027       0.125769       2.089384                    0.994551      28.204038      75.412707       0.685783       0.365992      -1.130199      -0.025989      -0.022125      -0.015993       0.037692       0.049764      -0.000935      -0.005888       0.058264       0.117081      -0.077363       0.034907       0.042455             10.450472       9.842311      -0.411287       5.555394       7.556914       1.044783      13.952192           0.044459
          105              O      -1.250036       6.881101       5.356441      -0.556414      41.253280 0.59047166E+03  0.14549506E+05                                 9.559667                            7.586659       0.063233       2.079980                    0.994224      27.745014      74.139254       0.680023       0.365539      -1.132441       0.011191       0.004702       0.031873       0.034107       0.023596      -0.012517       0.032055       0.094343       0.044108      -0.073315       0.026814       0.046501             11.165447       9.899326       0.512879       5.958756       7.889191       1.436251      15.707823           0.047486
          106              O      -0.387005       8.573843       6.558078      -0.578014      37.691496 0.56510870E+03  0.13765461E+05                                 8.945668                            7.375740       0.194687       2.109090                    0.996211      28.071245      74.455919       0.696525       0.361003      -1.136567       0.009427      -0.025627      -0.011912       0.029791       0.011730      -0.053660       0.021548      -0.041450      -0.080426      -0.076829       0.033628       0.043201             10.208067       6.116727      -1.295055       0.500165      16.966438       0.547600       7.541036           0.038575
          107              O       5.099131       1.341030       9.882642      -0.506298      46.524749 0.67144404E+03  0.17047603E+05                                10.427592                            8.128877      -0.051092       2.041298                    0.991980      27.965308      75.315997       0.653687       0.369048      -1.132209       0.049914      -0.064318       0.034083       0.088260      -0.097332       0.044984      -0.044622      -0.119512      -0.169224      -0.097779      -0.061902       0.159681             12.756343       9.281288      -5.074438       2.894601      16.984205      -2.744998      12.003535           0.049898
          108              O       6.076144       0.816765       6.977982      -0.603526      40.925676 0.60844289E+03  0.15083074E+05                                 9.415213                            7.630478       0.160389       2.089546                    0.996241      28.522081      76.082159       0.688527       0.358852      -1.139343       0.023698      -0.025103      -0.032604       0.047484      -0.055967       0.012853       0.017107       0.017068       0.110102      -0.078908       0.037636       0.041272             10.880650       7.830679       0.268932      -2.810195       6.934069       0.275431      17.877201           0.039284
          109              O       5.612271      -0.378841       5.150034      -0.574869      38.166089 0.56426807E+03  0.13769937E+05                                 9.093335                            7.420999       0.125771       2.089386                    0.994551      28.204026      75.412531       0.685787       0.365991      -1.130201       0.025994       0.010479       0.025204       0.037692      -0.012358       0.048220       0.014359      -0.027413      -0.139933      -0.077369       0.034909       0.042460             10.450423       9.842265       5.501038       0.877368      13.146193       2.365619       8.362809           0.044474
          110              O      -2.702778       5.274491       3.325914      -0.556412      41.253278 0.59047157E+03  0.14549501E+05                                 9.559660                            7.586653       0.063235       2.079980                    0.994224      27.745011      74.139203       0.680024       0.365538      -1.132441      -0.011191      -0.029941      -0.011909       0.034110      -0.017606       0.020085       0.044158       0.043127      -0.109536      -0.073314       0.026815       0.046500             11.165441       9.899321       5.681080       1.869527      14.651373       3.034254       8.945630           0.047479
          111              O       8.998191       4.494361       1.402191      -0.578019      37.691752 0.56511336E+03  0.13765609E+05                                 8.945730                            7.375788       0.194683       2.109087                    0.996211      28.071280      74.456216       0.696520       0.361004      -1.136565      -0.009421       0.005703       0.027676       0.029787      -0.054915      -0.000929       0.005626       0.025907       0.121646      -0.076822       0.033624       0.043198             10.208145       6.116769       0.784606      -1.145336       7.794494      -1.619909      16.713173           0.038567
          112              O       3.512055      -0.404495       7.676545      -0.506289      46.524488 0.67144009E+03  0.17047472E+05                                10.427540                            8.128843      -0.051107       2.041295                    0.991980      27.965237      75.315654       0.653690       0.369047      -1.132210      -0.049915      -0.047967       0.054753       0.088262       0.066157      -0.084378      -0.072216      -0.002747       0.181057      -0.097773      -0.061908       0.159681             12.756271       9.281237       3.984005      -4.272687      13.495634      -3.569359      15.491943           0.049883

******************************************************
Auxiliary information for the entire system
The total spin magnetic moment of the unit cell is   19.741900
The total net atomic charge of the unit cell is   0.000006
Accuracy of reproducing the electrostatic potential in the unit cell:
  The inner radius (bohr) =    5.0000
  The outer radius (bohr) =   12.0000
  Valid grid points have density less than (e/(bohr^3)) =    0.0001
  The number of valid grid points were=        57498
  The rms potential error without charges in kcal/mol is=      4.73069
  The rms potential error with partial charges in kcal/mol is=      0.65313
  The RRMSE value at monopole order=      0.13806
  The rms potential error with partial charges and cloud penetration in kcal/mol is=      0.66162
  The RRMSE value at monopole order with cloud penetration is=      0.13986
  The rms potential error with partial charges and atomic dipoles in kcal/mol is=      0.26726
  The RRMSE value at dipole order=      0.05650
  The rms potential error with partial charges, atomic dipoles and cloud penetration in kcal/mol is=      0.26315
  The RRMSE value at dipole order with cloud penetration=      0.05563

******************************************************
The electron densities and ab initio electrostatic potential were computed in VASP using the PBE functional and
projector augmented wave method. See the main text of the journal article for a description of computational details.
The atomic charges, dipoles, and quadrupoles were computed with the DDEC6 method as described in
(a) T. A. Manz and N. Gabaldon Limas, RSC Adv. 6 (2016) 47771-47801 DOI: 10.1039/c6ra04656h
(b) N. Gabaldon Limas and T. A. Manz, RSC Adv. 8 (2018) 2678-2707 DOI: 10.1039/c7ra11829e.
For each atom in the material, the electron cloud parameters were fit to the spherically averaged atom-in-material
electron density using radial positions for which this density was between 10^-4 and 10^-2 electrons per cubic bohr.
The polarizabilities, dispersion coefficients, and quantum Drude oscillator (QDO) parameters were fit using the MCLF method.
The magnetic structure of the system was optimized in VASP from the default ferromagnetic initial guess using spin polarization.
The atomic spin moments (ASMs) were computed on this optimized magnetic structure using the DDEC6 partition as inputs
to the method of T. A. Manz and D. S. Sholl, J. Chem. Theory Comput. 7 (2011) 4146-4164 DOI: 10.1021/ct200539n.
The RMSE and RRMSE were computed using a uniform grid with Ewald summation.
