# Supplementary material for: A collection of forcefield precursors for metal–organic frameworks
Source: RSC Adv. 2019 Nov 13;9(63):36492–507. doi: 10.1039/c9ra07327b (PMC9075174; doi:10.1039/c9ra07327b)
Supplement: RA-009-C9RA07327B-s4778 [file RA-009-C9RA07327B-s4778.xyz]

  112
jmolscript: load "" {1 1 1} spacegroup "x,y,z" unitcell [{     11.193000     0.000000     0.000000 }, {     -4.035764    11.880122     0.000000 }, {     -4.035764    -3.343705    11.399866 }]
Mn     4.358986     7.305819     3.425318     1.072789
Mn    -1.237514     1.230598     7.974548     1.073154
Mn    -2.017882    -1.671852     5.699933     1.078679
Mn     3.578618     5.940061     0.000000     1.078476
H      6.432251     3.017191     7.640190     0.116801
H      5.501809     4.666431     6.326926     0.119702
H     -3.445777     7.404774     8.194224     0.106800
H     -2.615038     5.753925     9.565628     0.090998
H      7.138012     8.747786     2.242354     0.146158
H     -3.077768     9.944065     0.549474     0.133948
H      9.369541     0.882228     0.965569     0.132057
H      8.453959    -0.335109     2.693788     0.127598
H      2.285721     2.054283     6.354285     0.116798
H      3.216163     3.778643     5.141340     0.119697
H      0.970749     2.757548     1.988137     0.106801
H      0.140010     0.976946     3.186263     0.090990
H      1.579960     8.846808     2.374592     0.146168
H      0.602740    10.807951     1.703140     0.133957
H     -0.651569     7.858188    10.281539     0.132061
H      0.264013     5.857208    10.963251     0.127604
H     -3.310779     5.519226     3.759676     0.116823
H     -2.380337     3.869986     5.072940     0.119694
H      6.567249     1.131643     3.205642     0.106804
H      5.736510     2.782492     1.834238     0.090996
H     -4.016540    -0.211369     9.157512     0.146153
H      6.199240    -1.407648    10.850392     0.133943
H     -6.248069     7.654189    10.434297     0.132060
H     -5.332487     8.871526     8.706078     0.127605
H      0.835751     6.482134     5.045581     0.116822
H     -0.094691     4.757774     6.258526     0.119690
H      2.150723     5.778869     9.411729     0.106805
H      2.981462     7.559471     8.213603     0.090989
H      1.541512    -0.310391     9.025274     0.146165
H      2.518732    -2.271534     9.696726     0.133953
H      3.773041     0.678229     1.118327     0.132065
H      2.857459     2.679209     0.436615     0.127611
C     -2.876660     3.139814     9.521510     0.603050
C     -3.571175     4.215296     8.732183    -0.013762
C     -4.502208     3.901818     7.762397    -0.102249
C      6.137448     4.893313     6.966572    -0.101599
C     -4.676690     6.217277     7.113858    -0.025871
C     -3.732225     6.526035     8.087179    -0.130320
C     -3.217120     5.527358     8.893719    -0.117787
C     -5.236246     7.268551     6.193205     0.604473
C      6.784191     9.570464     1.989277    -0.002737
C     -3.834757    10.284342     0.968989    -0.164939
C      6.842395    11.489427     0.552324     0.075663
C      9.755144     0.073714     1.216936    -0.169440
C      9.206029    -0.653925     2.249308    -0.030669
C      0.401632     0.283529     5.707115     0.603049
C      1.096147     1.343645     4.897268    -0.013776
C      2.027180     2.185998     5.471024    -0.102246
C      2.580524     3.228712     4.743598    -0.101602
C      2.201662     3.460014     3.431702    -0.025856
C      1.257197     2.612941     2.861480    -0.130321
C      0.742092     1.557924     3.592782    -0.117791
C      2.761218     4.639335     2.682046     0.604471
C      1.933781     9.321200     1.656401    -0.002739
C      1.359729    10.501167     1.258545    -0.164944
C      1.875577    11.240164     0.219447     0.075655
C     -1.037172     7.389423    10.986621    -0.169445
C      3.547707     9.537694    -0.005586    -0.030675
C      5.998132     5.396603     1.878356     0.603027
C      6.692647     4.321121     2.667683    -0.013748
C      7.623680     4.634599     3.637469    -0.102250
C     -3.015976     3.643104     4.433294    -0.101601
C      7.798162     2.319140     4.286008    -0.025879
C      6.853697     2.010382     3.312687    -0.130321
C      6.338592     3.009059     2.506147    -0.117786
C      8.357718     1.267866     5.206661     0.604505
C     -3.662719    -1.034047     9.410589    -0.002723
C      6.956229    -1.747925    10.430877    -0.164925
C     -3.720923    -2.953010    10.847542     0.075679
C     -6.633672     8.462703    10.182930    -0.169431
C     -2.048793    -2.689780     9.150558    -0.030646
C      2.719840     8.252888     5.692751     0.603032
C      2.025325     7.192772     6.502598    -0.013762
C      1.094292     6.350419     5.928842    -0.102245
C      0.540948     5.307705     6.656268    -0.101602
C      0.919810     5.076403     7.968164    -0.025867
C      1.864275     5.923476     8.538386    -0.130322
C      2.379380     6.978493     7.807084    -0.117789
C      0.360254     3.897082     8.717820     0.604509
C      1.187691    -0.784783     9.743465    -0.002730
C      1.761743    -1.964750    10.141321    -0.164929
C      1.245895    -2.703747    11.180419     0.075670
C      4.158644     1.146994     0.413245    -0.169435
C      3.609529     2.342428     0.005586    -0.030654
N      5.719396    10.060435     2.612507     0.352211
N      2.998576     8.861068     1.010826     0.352221
N     -2.597924    -1.524018     8.787359     0.352220
N      0.122896    -0.324651    10.389040     0.352229
O     -2.232994     3.481542    10.550918    -0.573345
O     -2.952680     1.952592     9.087859    -0.603314
O      5.215318     6.856674     5.288740    -0.557261
O     -4.944980     8.477985     6.419493    -0.583029
O      5.161149     9.361962     3.608628    -0.508929
O     -0.242034    -0.608084     5.089470    -0.573331
O      0.477652     0.365501     6.968396    -0.603315
O      3.502654     5.391312     3.331839    -0.557249
O      2.469952     4.762595     1.457815    -0.583041
O      3.556823     7.708628     1.400702    -0.508918
O      5.354466     5.054875     0.848948    -0.573376
O      6.074152     6.583825     2.312007    -0.603281
O     -2.093846     1.679743     6.111126    -0.557317
O      8.066452     0.058432     4.980373    -0.582988
O     -2.039677    -0.825545     7.791238    -0.509017
O      3.363506     9.144501     6.310396    -0.573369
O      2.643820     8.170916     4.431470    -0.603279
O     -0.381182     3.145105     8.068027    -0.557304
O      0.651520     3.773822     9.942051    -0.583005
O     -0.435351     0.827789     9.999164    -0.508999

The following XYZ coordinates are in angstroms. Other properties are in atomic units.
The sperically averaged electron density of each atom fit to a function of the form exp(a - br)
eigen_1, eigen_2 and eigen_3 are the three eigenvalues of traceless quadrupole moment tensor
  atom number  atomic symbol              X              Y              Z     net charge C6 coefficient C8 coefficient C10 coefficient fluctuating dipole atomic polarizability isotropic forcefield polarizability              a              b squared Pearson coefficient          <r^3>          <r^4>         wp_QDO          m_QDO          q_QDO       dipole_x       dipole_y       dipole_z         dipole            Qxy            Qxz            Qyz     Q(x^2-y^2)  Q(3z^2 - R^2)        eigen_1        eigen_2        eigen_3 static polarizability      alpha(xx)      alpha(xy)      alpha(xz)      alpha(yy)      alpha(yz)      alpha(zz) atomic spin moment
            1             Mn       4.358986       7.305819       3.425318       1.072789     109.697485 0.23063364E+04  0.78381435E+05                                20.166871                           16.873415       0.053958       1.813323                    0.999912      53.815727     158.677612       0.389315       0.462929      -1.088077      -0.000001      -0.032641       0.024451       0.040783      -0.008539      -0.011395      -0.026582       0.000146      -0.031319      -0.035337       0.010283       0.025054             23.772551      17.194938       1.811671       2.419383      26.470439       2.014473      27.652277           4.564726
            2             Mn      -1.237514       1.230598       7.974548       1.073154     109.713411 0.23066946E+04  0.78394402E+05                                20.166132                           16.872648       0.054800       1.813568                    0.999911      53.817675     158.669294       0.389407       0.462815      -1.088175      -0.000000       0.032634      -0.024449       0.040777      -0.008534      -0.011386      -0.026598       0.000162      -0.031358      -0.035351       0.010287       0.025064             23.771814      17.194424       1.811786       2.419527      26.469690       2.014185      27.651327           4.562545
            3             Mn      -2.017882      -1.671852       5.699933       1.078679     123.790091 0.27187937E+04  0.95627792E+05                                21.409195                           17.957759       0.053899       1.821319                    0.999383      53.117527     155.840261       0.391506       0.444794      -1.106483      -0.000003      -0.000008       0.000006       0.000010       0.004557       0.011164       0.009642       0.043211       0.064439      -0.034176       0.003853       0.030323             25.678487      17.764666       5.313705      -2.282133      34.715927      -1.456693      24.554868           4.597773
            4             Mn       3.578618       5.940061       0.000000       1.078476     123.798902 0.27190220E+04  0.95638421E+05                                21.410491                           17.958718       0.053772       1.821241                    0.999384      53.123749     155.863778       0.391487       0.444805      -1.106470       0.000004      -0.000008       0.000007       0.000012       0.009414       0.007530       0.022673      -0.001231      -0.068554      -0.034172       0.003834       0.030338             25.680170      17.765798      -3.685688       4.457070      26.148072      -3.970667      33.126639           4.601861
            5              H       6.432251       3.017191       7.640190       0.116801       1.091157 0.80947650E+01  0.78723732E+02                                 1.672625                            1.605775      -0.900294       2.452696                    0.998950       3.292999       8.812624       0.527240       1.194529      -0.730212      -0.010352      -0.037095      -0.008869       0.039520       0.010260       0.009832       0.003567      -0.014283      -0.012407      -0.015656      -0.001901       0.017557              1.676419       1.467632       0.122475       0.091762       2.144179       0.065857       1.417445          -0.000108
            6              H       5.501809       4.666431       6.326926       0.119702       0.937966 0.66638765E+01  0.62884825E+02                                 1.618619                            1.536638      -0.941793       2.437917                    0.998435       3.433720       9.615885       0.488472       1.328763      -0.697990      -0.026183      -0.012110      -0.027574       0.039907       0.007530       0.011584       0.005053      -0.004780      -0.011675      -0.013960      -0.002366       0.016326              1.654535       1.794753       0.087313       0.461251       1.415703       0.111886       1.753149          -0.000138
            7              H      -3.445777       7.404774       8.194224       0.106800       1.140495 0.86066672E+01  0.86076329E+02                                 1.798743                            1.712895      -1.049731       2.373362                    0.997075       3.629109      10.264054       0.479071       1.278373      -0.708915       0.014534       0.033020       0.000638       0.036083       0.006962       0.007525       0.001185      -0.007940      -0.016151      -0.011802      -0.000386       0.012188              1.815337       1.584215       0.118891       0.136103       2.323948       0.176412       1.537850           0.000024
            8              H      -2.615038       5.753925       9.565628       0.090998       1.072055 0.77963399E+01  0.77112874E+02                                 1.797914                            1.679959      -1.380708       2.199991                    0.994188       4.040076      11.880944       0.456176       1.357494      -0.688891       0.021522       0.005635       0.022681       0.031770       0.002612       0.006829      -0.000154      -0.008413      -0.000297      -0.009600       0.003365       0.006235              1.857357       1.904407       0.116322       0.622843       1.611213       0.214078       2.056452           0.000101
            9              H       7.138012       8.747786       2.242354       0.146158       1.024216 0.71359400E+01  0.67536036E+02                                 1.636018                            1.529874      -0.989007       2.436654                    0.998774       3.148112       8.428835       0.526175       1.229961      -0.721778       0.023188      -0.041774       0.008897       0.048599      -0.016562      -0.007556      -0.005834       0.005768      -0.003479      -0.020708       0.003063       0.017645              1.680489       1.426046      -0.205461       0.032319       2.203835      -0.285570       1.411587           0.000070
           10              H      -3.077768       9.944065       0.549474       0.133948       0.949995 0.66088992E+01  0.60950279E+02                                 1.514591                            1.441778      -0.765256       2.531110                    0.999837       3.029984       7.835058       0.563068       1.179503      -0.734276       0.029400      -0.016219      -0.017054       0.037660      -0.009997      -0.008628      -0.003623      -0.004165      -0.014122      -0.015503       0.002440       0.013063              1.537942       1.772008      -0.121780      -0.363510       1.334185       0.019271       1.507632          -0.000092
           11              H       9.369541       0.882228       0.965569       0.132057       0.936439 0.69067090E+01  0.65549160E+02                                 1.602682                            1.557098      -0.843219       2.495558                    0.999380       3.315273       9.212548       0.490250       1.316413      -0.701895      -0.013446       0.034187      -0.008235       0.037648      -0.007275      -0.003776      -0.006133      -0.008259      -0.012718      -0.011894       0.000539       0.011354              1.602677       1.550589      -0.176262      -0.021738       1.778423      -0.175740       1.479019          -0.000089
           12              H       8.453959      -0.335109       2.693788       0.127598       0.956903 0.68839638E+01  0.66478571E+02                                 1.724661                            1.624074      -1.367653       2.237827                    0.993501       3.838483      11.418682       0.441427       1.436827      -0.674316      -0.032985       0.019204       0.018345       0.042348      -0.005990      -0.006297      -0.007400       0.001209      -0.030951      -0.016393       0.005208       0.011185              1.783885       1.991476      -0.295182      -0.389444       1.593422       0.225408       1.766758           0.000136
           13              H       2.285721       2.054283       6.354285       0.116798       1.091152 0.80947118E+01  0.78723055E+02                                 1.672619                            1.605769      -0.900288       2.452700                    0.998950       3.292986       8.812569       0.527241       1.194527      -0.730212       0.010353      -0.001930       0.038092       0.039521       0.006547       0.012612      -0.000603      -0.000069       0.030237      -0.015656      -0.001900       0.017557              1.676413       1.467626       0.053580       0.143350       1.439436      -0.140851       2.122176          -0.000104
           14              H       3.216163       3.778643       5.141340       0.119697       0.937979 0.66639973E+01  0.62886277E+02                                 1.618637                            1.536654      -0.941818       2.437904                    0.998435       3.433755       9.616021       0.488468       1.328766      -0.697989       0.026183       0.023051       0.019381       0.039906       0.008996       0.010487       0.002030       0.005525       0.019242      -0.013960      -0.002366       0.016326              1.654553       1.794773       0.418036       0.213608       1.665999       0.185299       1.502886          -0.000139
           15              H       0.970749       2.757548       1.988137       0.106801       1.140519 0.86069034E+01  0.86079368E+02                                 1.798773                            1.712922      -1.049774       2.373340                    0.997074       3.629164      10.264283       0.479065       1.278379      -0.708913      -0.014535       0.008681      -0.031863       0.036082       0.005261       0.008798      -0.002254       0.003794       0.019040      -0.011801      -0.000387       0.012188              1.815368       1.584239       0.097143       0.152396       1.504856      -0.063845       2.357009           0.000015
           16              H       0.140010       0.976946       3.186263       0.090990       1.072041 0.77962163E+01  0.77111392E+02                                 1.797907                            1.679953      -1.380706       2.199995                    0.994188       4.040051      11.880874       0.456173       1.357505      -0.688889      -0.021522      -0.020179      -0.011792       0.031772       0.005818       0.004428      -0.001306      -0.004488       0.011482      -0.009601       0.003366       0.006234              1.857350       1.904399       0.564923       0.286920       1.905540       0.300408       1.762111           0.000110
           17              H       1.579960       8.846808       2.374592       0.146168       1.024157 0.71354280E+01  0.67529989E+02                                 1.635959                            1.529823      -0.988951       2.436690                    0.998774       3.148003       8.428472       0.526182       1.229967      -0.721777      -0.023188      -0.020296       0.037583       0.048601      -0.002589      -0.018020      -0.004601       0.001563      -0.016093      -0.020708       0.003063       0.017645              1.680426       1.425999       0.088837      -0.188049       1.628537      -0.454267       1.986743           0.000070
           18              H       0.602740      10.807951       1.703140       0.133957       0.949949 0.66084866E+01  0.60945415E+02                                 1.514532                            1.441725      -0.765271       2.531111                    0.999837       3.029890       7.834702       0.563084       1.179490      -0.734279      -0.029402       0.011800       0.020365       0.037662      -0.005466      -0.012021      -0.005519       0.002297       0.005265      -0.015503       0.002440       0.013063              1.537881       1.771933      -0.314519      -0.219155       1.483424       0.063058       1.358285          -0.000081
           19              H      -0.651569       7.858188      10.281539       0.132061       0.936412 0.69064606E+01  0.65546210E+02                                 1.602653                            1.557072      -0.843209       2.495569                    0.999380       3.315209       9.212327       0.490254       1.316417      -0.701894       0.013448       0.017525      -0.030488       0.037650      -0.001576      -0.008044      -0.007995      -0.001914       0.006316      -0.011894       0.000539       0.011355              1.602649       1.550563       0.028751      -0.175249       1.597634      -0.228751       1.659749          -0.000085
           20              H       0.264013       5.857208      10.963251       0.127604       0.956877 0.68837442E+01  0.66475970E+02                                 1.724637                            1.624054      -1.367658       2.237831                    0.993502       3.838432      11.418517       0.441427       1.436837      -0.674315       0.032986      -0.012198      -0.023591       0.042349      -0.004355      -0.007519      -0.010244       0.010905      -0.001862      -0.016393       0.005207       0.011185              1.783860       1.991445      -0.290613      -0.392849       1.631251       0.236505       1.728883           0.000132
           21              H      -3.310779       5.519226       3.759676       0.116823       1.091166 0.80948477E+01  0.78724619E+02                                 1.672616                            1.605767      -0.900354       2.452665                    0.998950       3.293018       8.812636       0.527250       1.194505      -0.730216       0.010349       0.037093       0.008870       0.039518       0.010262       0.009830       0.003569      -0.014279      -0.012408      -0.015653      -0.001905       0.017558              1.676409       1.467626       0.122473       0.091761       2.144161       0.065856       1.417439          -0.000176
           22              H      -2.380337       3.869986       5.072940       0.119694       0.937960 0.66638164E+01  0.62884103E+02                                 1.618613                            1.536632      -0.941759       2.437934                    0.998435       3.433706       9.615828       0.488473       1.328765      -0.697990       0.026183       0.012109       0.027574       0.039907       0.007528       0.011586       0.005050      -0.004784      -0.011678      -0.013963      -0.002361       0.016324              1.654529       1.794747       0.087311       0.461249       1.415698       0.111884       1.753143          -0.000146
           23              H       6.567249       1.131643       3.205642       0.106804       1.140453 0.86062643E+01  0.86071265E+02                                 1.798699                            1.712855      -1.049677       2.373392                    0.997075       3.629031      10.263761       0.479076       1.278374      -0.708915      -0.014535      -0.033022      -0.000638       0.036085       0.006962       0.007524       0.001184      -0.007942      -0.016153      -0.011803      -0.000385       0.012188              1.815292       1.584179       0.118886       0.136097       2.323881       0.176405       1.537815           0.000018
           24              H       5.736510       2.782492       1.834238       0.090996       1.072063 0.77964084E+01  0.77113687E+02                                 1.797921                            1.679964      -1.380689       2.199997                    0.994188       4.040086      11.880967       0.456176       1.357490      -0.688892      -0.021522      -0.005633      -0.022679       0.031769       0.002612       0.006829      -0.000153      -0.008412      -0.000300      -0.009600       0.003364       0.006236              1.857364       1.904415       0.116323       0.622847       1.611218       0.214080       2.056460           0.000105
           25              H      -4.016540      -0.211369       9.157512       0.146153       1.024134 0.71352313E+01  0.67527718E+02                                 1.635948                            1.529812      -0.988893       2.436722                    0.998775       3.147961       8.428357       0.526178       1.229984      -0.721774      -0.023195       0.041775      -0.008897       0.048604      -0.016562      -0.007552      -0.005831       0.005762      -0.003482      -0.020703       0.003059       0.017644              1.680415       1.425988      -0.205450       0.032319       2.203726      -0.285551       1.411530           0.000132
           26              H       6.199240      -1.407648      10.850392       0.133943       0.949962 0.66085910E+01  0.60946629E+02                                 1.514549                            1.441740      -0.765262       2.531112                    0.999837       3.029908       7.834769       0.563079       1.179495      -0.734278      -0.029402       0.016219       0.017054       0.037661      -0.009997      -0.008628      -0.003624      -0.004163      -0.014122      -0.015503       0.002440       0.013063              1.537899       1.771957      -0.121777      -0.363496       1.334150       0.019272       1.507590          -0.000049
           27              H      -6.248069       7.654189      10.434297       0.132060       0.936409 0.69064259E+01  0.65545809E+02                                 1.602652                            1.557070      -0.843212       2.495568                    0.999380       3.315204       9.212313       0.490253       1.316418      -0.701894       0.013445      -0.034189       0.008235       0.037649      -0.007275      -0.003776      -0.006133      -0.008260      -0.012720      -0.011894       0.000539       0.011355              1.602648       1.550560      -0.176257      -0.021737       1.778391      -0.175737       1.478993          -0.000100
           28              H      -5.332487       8.871526       8.706078       0.127605       0.956866 0.68836380E+01  0.66474657E+02                                 1.724622                            1.624040      -1.367628       2.237846                    0.993502       3.838389      11.418347       0.441429       1.436835      -0.674315       0.032984      -0.019206      -0.018346       0.042349      -0.005989      -0.006294      -0.007401       0.001208      -0.030955      -0.016393       0.005209       0.011185              1.783844       1.991428      -0.295172      -0.389429       1.593388       0.225400       1.766715           0.000145
           29              H       0.835751       6.482134       5.045581       0.116822       1.091158 0.80947685E+01  0.78723656E+02                                 1.672609                            1.605761      -0.900340       2.452673                    0.998950       3.293000       8.812577       0.527250       1.194506      -0.730216      -0.010349       0.001928      -0.038092       0.039519       0.006544       0.012614      -0.000601      -0.000065       0.030236      -0.015654      -0.001905       0.017559              1.676402       1.467620       0.053581       0.143348       1.439430      -0.140848       2.122158          -0.000172
           30              H      -0.094691       4.757774       6.258526       0.119690       0.937970 0.66639110E+01  0.62885247E+02                                 1.618627                            1.536645      -0.941782       2.437923                    0.998435       3.433734       9.615939       0.488469       1.328768      -0.697989      -0.026183      -0.023051      -0.019380       0.039906       0.008999       0.010485       0.002027       0.005523       0.019243      -0.013963      -0.002361       0.016324              1.654544       1.794763       0.418034       0.213605       1.665991       0.185297       1.502877          -0.000147
           31              H       2.150723       5.778869       9.411729       0.106805       1.140472 0.86064613E+01  0.86073832E+02                                 1.798727                            1.712880      -1.049716       2.373372                    0.997075       3.629080      10.263976       0.479070       1.278382      -0.708913       0.014535      -0.008682       0.031865       0.036084       0.005261       0.008798      -0.002256       0.003793       0.019043      -0.011802      -0.000386       0.012188              1.815320       1.584202       0.097138       0.152389       1.504820      -0.063842       2.356937           0.000009
           32              H       2.981462       7.559471       8.213603       0.090989       1.072050 0.77962845E+01  0.77112199E+02                                 1.797913                            1.679957      -1.380689       2.200001                    0.994188       4.040060      11.880892       0.456174       1.357500      -0.688890       0.021523       0.020178       0.011790       0.031771       0.005818       0.004429      -0.001306      -0.004486       0.011483      -0.009601       0.003366       0.006235              1.857357       1.904407       0.564927       0.286922       1.905546       0.300411       1.762116           0.000112
           33              H       1.541512      -0.310391       9.025274       0.146165       1.024072 0.71347033E+01  0.67521498E+02                                 1.635887                            1.529761      -0.988835       2.436758                    0.998775       3.147850       8.427994       0.526184       1.229992      -0.721773       0.023195       0.020296      -0.037584       0.048606      -0.002585      -0.018019      -0.004600       0.001562      -0.016079      -0.020704       0.003059       0.017645              1.680351       1.425941       0.088834      -0.188038       1.628464      -0.454235       1.986647           0.000134
           34              H       2.518732      -2.271534       9.696726       0.133953       0.949912 0.66081405E+01  0.60941317E+02                                 1.514485                            1.441682      -0.765277       2.531113                    0.999837       3.029805       7.834378       0.563096       1.179481      -0.734282       0.029403      -0.011800      -0.020364       0.037663      -0.005465      -0.012021      -0.005519       0.002299       0.005261      -0.015503       0.002439       0.013064              1.537832       1.771875      -0.314505      -0.219147       1.483376       0.063057       1.358245          -0.000039
           35              H       3.773041       0.678229       1.118327       0.132065       0.936379 0.69061404E+01  0.65542425E+02                                 1.602620                            1.557040      -0.843201       2.495580                    0.999380       3.315131       9.212064       0.490257       1.316423      -0.701893      -0.013447      -0.017526       0.030490       0.037651      -0.001576      -0.008044      -0.007995      -0.001914       0.006319      -0.011894       0.000539       0.011355              1.602616       1.550530       0.028750      -0.175244       1.597602      -0.228747       1.659715          -0.000095
           36              H       2.857459       2.679209       0.436615       0.127611       0.956842 0.68834263E+01  0.66472159E+02                                 1.724600                            1.624021      -1.367637       2.237847                    0.993502       3.838341      11.418197       0.441429       1.436845      -0.674313      -0.032985       0.012199       0.023593       0.042350      -0.004353      -0.007518      -0.010246       0.010906      -0.001860      -0.016393       0.005208       0.011185              1.783820       1.991398      -0.290603      -0.392837       1.631215       0.236496       1.728845           0.000142
           37              C      -2.876660       3.139814       9.521510       0.603050      24.487946 0.25954395E+03  0.54316344E+04                                 7.802564                            5.735656      -0.130127       2.007700                    0.999431      22.696030      64.147816       0.615744       0.475320      -1.016681       0.024081      -0.055270       0.041991       0.073470       0.044207      -0.066490      -0.015168       0.083861       0.004703      -0.066396      -0.037928       0.104324              9.316640       7.469839      -2.396603       3.497610      11.416032      -0.619600       9.064048           0.025890
           38              C      -3.571175       4.215296       8.732183      -0.013762      35.287728 0.42848790E+03  0.99859194E+04                                 9.371156                            6.902251      -0.055119       1.991807                    0.999237      27.146515      76.410401       0.630351       0.416941      -1.069338      -0.008894       0.031433      -0.037378       0.049641       0.004816      -0.015852       0.007691       0.003196       0.046292      -0.020348      -0.004116       0.024465             11.244247      10.165615      -3.134603       5.282031      13.727030      -2.582146       9.840098           0.000830
           39              C      -4.502208       3.901818       7.762397      -0.102249      31.402763 0.41831151E+03  0.97671729E+04                                 8.710571                            6.888832      -0.005519       1.974404                    0.999585      29.143193      84.253292       0.616615       0.425425      -1.055598       0.017600       0.020269      -0.015201       0.030849       0.017797      -0.012028       0.014687      -0.010962      -0.040968      -0.031351       0.005195       0.026156              9.723278       9.198479      -1.869857       4.616617      10.573451      -1.919095       9.397903           0.002816
           40              C       6.137448       4.893313       6.966572      -0.101599      31.510910 0.43578812E+03  0.10272136E+05                                 8.726297                            7.025727       0.033046       1.985533                    0.999662      29.195992      84.598208       0.611762       0.424755      -1.056811       0.027715      -0.001529       0.009378       0.029298       0.009670       0.008079       0.017042       0.033866      -0.000572      -0.027854       0.001514       0.026339              9.626367       8.326889      -1.758250       3.759684      11.848207      -1.843866       8.704006           0.000845
           41              C      -4.676690       6.217277       7.113858      -0.025871      36.018864 0.44385189E+03  0.10408196E+05                                 9.431046                            6.982532       0.132222       2.047255                    0.999406      27.189451      76.114753       0.634088       0.411926      -1.075389       0.025902      -0.037305       0.021053       0.050058      -0.001372      -0.004163       0.008458       0.011234      -0.005214      -0.011984       0.001887       0.010098             11.188318       9.427523      -2.456778       5.406783      12.988214      -2.828576      11.149218           0.005259
           42              C      -3.732225       6.526035       8.087179      -0.130320      33.301361 0.43951382E+03  0.10398090E+05                                 9.034012                            7.028373       0.123371       2.004832                    0.999762      29.907984      87.260121       0.614266       0.421472      -1.057227       0.008269      -0.030675      -0.015365       0.035291       0.010886      -0.012960       0.011999      -0.024962      -0.052221      -0.030182       0.003680       0.026502             10.187057       9.380179      -1.992465       4.953072      11.172558      -1.602387      10.008435           0.001140
           43              C      -3.217120       5.527358       8.893719      -0.117787      33.686924 0.45129557E+03  0.10786274E+05                                 9.240761                            7.223202      -0.120096       1.929070                    0.999511      30.281517      89.847843       0.591107       0.433541      -1.046034      -0.006429      -0.007657      -0.035820       0.037189       0.002649       0.002662       0.010386       0.041972       0.033128      -0.029270       0.011273       0.017997             10.374043       8.711331      -1.968169       4.292846      13.111663      -1.494518       9.299134           0.002937
           44              C      -5.236246       7.268551       6.193205       0.604473      23.342989 0.24740201E+03  0.51210554E+04                                 7.572095                            5.615034      -0.005523       2.057723                    0.999543      22.366966      63.079734       0.619180       0.477895      -1.014284      -0.019947       0.046061      -0.048533       0.069821       0.005700      -0.072261       0.016333       0.104987      -0.017578      -0.068575      -0.034816       0.103391              8.890705       6.543153      -1.015526       3.361275      11.031966      -0.936559       9.096998           0.013773
           45              C       6.784191       9.570464       1.989277      -0.002737      28.006813 0.35010018E+03  0.78065659E+04                                 8.144616                            6.358327       0.122915       2.064962                    0.998603      26.247934      73.780399       0.634328       0.433037      -1.052562      -0.006731       0.006099       0.001070       0.009146      -0.005378       0.005388       0.008289       0.000397       0.022882      -0.013669       0.001338       0.012331              9.220937       8.402695       0.263639      -3.768031       9.532407      -2.853032       9.727709           0.019594
           46              C      -3.834757      10.284342       0.968989      -0.164939      31.300359 0.41762381E+03  0.96956131E+04                                 8.540779                            6.784325       0.311542       2.076248                    0.999779      28.833437      81.694438       0.638347       0.413294      -1.068907      -0.003408      -0.007723       0.003637       0.009192      -0.008716      -0.009181       0.016098      -0.003335      -0.005503      -0.016010      -0.007242       0.023251              9.546022       8.491852       0.771019      -3.708688       9.584210      -3.739698      10.562004           0.003435
           47              C       6.842395      11.489427       0.552324       0.075663      35.328419 0.41406546E+03  0.95764373E+04                                 9.457254                            6.840340       0.065623       2.036070                    0.999574      26.375504      74.181882       0.624962       0.423758      -1.064023      -0.001258      -0.001146       0.009349       0.009502      -0.015789      -0.008246       0.002288      -0.013052      -0.005355      -0.018231      -0.001758       0.019989             11.720088      11.006360       1.711950      -6.414894       9.889652      -4.466841      14.264251           0.027917
           48              C       9.755144       0.073714       1.216936      -0.169440      32.923159 0.45932415E+03  0.10988338E+05                                 9.045705                            7.245339       0.039687       1.988983                    0.999022      29.967635      87.951672       0.597398       0.428578      -1.052708       0.009325       0.010532       0.016622       0.021775      -0.002230       0.013734       0.003573      -0.031803       0.000831      -0.024201       0.007625       0.016575             10.324724      10.814123       0.557044      -4.952038       8.326703      -2.385873      11.833345           0.003385
           49              C       9.206029      -0.653925       2.249308      -0.030669      29.855921 0.41200981E+03  0.96430661E+04                                 8.725601                            7.049582      -0.289544       1.915933                    0.996982      28.268971      83.493884       0.578560       0.452325      -1.033130       0.026855       0.002742       0.015107       0.030935       0.006267       0.001255       0.001817      -0.007800      -0.020573      -0.007141      -0.003938       0.011079              9.826849       8.689738      -0.310917      -3.075029      10.126552      -2.641794      10.664256           0.020563
           50              C       0.401632       0.283529       5.707115       0.603049      24.487300 0.25953669E+03  0.54314357E+04                                 7.802411                            5.735566      -0.130049       2.007733                    0.999431      22.695528      64.145780       0.615751       0.475319      -1.016684      -0.024082      -0.055855       0.041214       0.073474      -0.076247       0.023705      -0.000801       0.034884      -0.142196      -0.066400      -0.037925       0.104325              9.316434       7.469659       4.030623      -1.315258       9.584805      -1.156597      10.894838           0.025921
           51              C       1.096147       1.343645       4.897268      -0.013776      35.287478 0.42848671E+03  0.99858697E+04                                 9.371059                            6.902206      -0.055065       1.991824                    0.999237      27.146473      76.409830       0.630359       0.416936      -1.069342       0.008895       0.044716      -0.019643       0.049643      -0.016560       0.000163       0.013151      -0.015437      -0.009590      -0.020344      -0.004113       0.024457             11.244096      10.165462       5.950621      -1.521184      11.542565      -3.222745      12.024261           0.000843
           52              C       2.027180       2.185998       5.471024      -0.102246      31.402629 0.41831011E+03  0.97671276E+04                                 8.710532                            6.888811      -0.005513       1.974405                    0.999585      29.143137      84.252948       0.616618       0.425423      -1.055599      -0.017601       0.020291      -0.015173       0.030850      -0.016551       0.013696       0.005348       0.020880       0.054558      -0.031353       0.005194       0.026160              9.723221       9.198409       4.956208      -0.494895      10.527541      -1.932525       9.443713           0.002841
           53              C       2.580524       3.228712       4.743598      -0.101602      31.510997 0.43578959E+03  0.10272180E+05                                 8.726307                            7.025734       0.033041       1.985531                    0.999662      29.196066      84.598469       0.611762       0.424754      -1.056811      -0.027714      -0.009427      -0.001170       0.029297       0.005031       0.011553       0.018835       0.027741      -0.018940      -0.027851       0.001513       0.026338              9.626373       8.326879       4.102544      -0.628983       9.949015      -2.400911      10.603225           0.000849
           54              C       2.201662       3.460014       3.431702      -0.025856      36.018668 0.44384829E+03  0.10408096E+05                                 9.431034                            6.982518       0.132204       2.047250                    0.999406      27.189334      76.114498       0.634086       0.411928      -1.075387      -0.025902      -0.030699       0.029870       0.050056      -0.003616      -0.002491       0.007936       0.013038       0.000172      -0.011991       0.001884       0.010107             11.188302       9.427497       5.879653      -0.835695      12.822702      -2.877115      11.314709           0.005257
           55              C       1.257197       2.612941       2.861480      -0.130321      33.301366 0.43951405E+03  0.10398101E+05                                 9.034024                            7.028382       0.123339       2.004822                    0.999762      29.908021      87.260388       0.614265       0.421472      -1.057226      -0.008273       0.006111       0.033758       0.035290      -0.015498       0.006796      -0.000322       0.017055       0.073815      -0.030180       0.003682       0.026498             10.187067       9.380184       5.313631      -0.517845      10.966187      -1.662915      10.214830           0.001122
           56              C       0.742092       1.557924       3.592782      -0.117791      33.686715 0.45129259E+03  0.10786183E+05                                 9.240723                            7.223178      -0.120083       1.929076                    0.999511      30.281387      89.847314       0.591108       0.433541      -1.046034       0.006429       0.032218       0.017429       0.037190       0.001807       0.003293       0.018885       0.013004      -0.053769      -0.029272       0.011274       0.017998             10.373993       8.711285       4.673223      -0.680349      10.408360      -2.287384      12.002334           0.002954
           57              C       2.761218       4.639335       2.682046       0.604471      23.343481 0.24740805E+03  0.51212169E+04                                 7.572209                            5.615109      -0.005570       2.057699                    0.999543      22.367367      63.081298       0.619174       0.477897      -1.014282       0.019950       0.059535      -0.030536       0.069821      -0.070942      -0.014873       0.025547       0.073565      -0.111842      -0.068569      -0.034821       0.103390              8.890846       6.543249       3.511276      -0.028445       9.756301      -1.310819      10.372988           0.013750
           58              C       1.933781       9.321200       1.656401      -0.002739      28.006308 0.35009425E+03  0.78063988E+04                                 8.144542                            6.358293       0.122883       2.064960                    0.998603      26.247550      73.779099       0.634327       0.433039      -1.052560       0.006735       0.000690      -0.006155       0.009150       0.006683      -0.003644       0.010119      -0.005844       0.004159      -0.013668       0.001338       0.012330              9.220837       8.402621      -3.689864      -0.807543      11.253187      -2.348212       8.006703           0.019551
           59              C       1.359729      10.501167       1.258545      -0.164944      31.299910 0.41761838E+03  0.96954548E+04                                 8.540733                            6.784313       0.311529       2.076250                    0.999779      28.833075      81.693261       0.638343       0.413298      -1.068904       0.003410      -0.005663       0.006385       0.009191      -0.006354      -0.010946       0.012356       0.009433       0.032790      -0.016013      -0.007239       0.023251              9.545955       8.491790      -3.775723      -0.303971      12.504470      -2.883094       7.641605           0.003406
           60              C       1.875577      11.240164       0.219447       0.075655      35.327989 0.41406010E+03  0.95762783E+04                                 9.457180                            6.840294       0.065631       2.036077                    0.999574      26.375282      74.181018       0.624964       0.423757      -1.064024       0.001260      -0.009297      -0.001529       0.009505      -0.003471      -0.017475      -0.000564      -0.003338       0.023773      -0.018235      -0.001757       0.019992             11.719991      11.006291      -6.637367      -0.162756      16.330361      -2.577612       7.823323           0.027831
           61              C      -1.037172       7.389423      10.986621      -0.169445      32.922880 0.45931978E+03  0.10988218E+05                                 9.045716                            7.245351       0.039619       1.988967                    0.999022      29.967407      87.951205       0.597391       0.428583      -1.052704      -0.009323      -0.012983      -0.014781       0.021771       0.013808       0.001725      -0.001173      -0.015612       0.049398      -0.024201       0.007627       0.016575             10.324739      10.814148      -4.908655      -0.859241      12.844336      -1.060791       7.315734           0.003356
           62              C       3.547707       9.537694      -0.005586      -0.030675      29.855650 0.41200638E+03  0.96429791E+04                                 8.725622                            7.049609      -0.289629       1.915911                    0.996982      28.268810      83.493760       0.578551       0.452332      -1.033124      -0.026855      -0.013725      -0.006880       0.030934      -0.000557       0.006368      -0.002301       0.006242       0.021564      -0.007141      -0.003940       0.011081              9.826870       8.689746      -2.863219      -1.163809      12.048700      -2.078024       8.742165           0.020527
           63              C       5.998132       5.396603       1.878356       0.603027      24.488983 0.25955597E+03  0.54319484E+04                                 7.802750                            5.735765      -0.130205       2.007663                    0.999431      22.696676      64.149991       0.615742       0.475317      -1.016683      -0.024117       0.055244      -0.041979       0.073455       0.044174      -0.066486      -0.015160       0.083865       0.004740      -0.066376      -0.037928       0.104304              9.316885       7.470041      -2.396680       3.497737      11.416323      -0.619635       9.064292           0.025870
           64              C       6.692647       4.321121       2.667683      -0.013748      35.288027 0.42848972E+03  0.99859929E+04                                 9.371285                            6.902319      -0.055234       1.991771                    0.999237      27.146583      76.411233       0.630339       0.416947      -1.069331       0.008882      -0.031428       0.037388       0.049644       0.004810      -0.015866       0.007704       0.003219       0.046310      -0.020359      -0.004127       0.024486             11.244433      10.165806      -3.134683       5.282175      13.727188      -2.582235       9.840306           0.000809
           65              C       7.623680       4.634599       3.637469      -0.102250      31.403250 0.41831807E+03  0.97673724E+04                                 8.710691                            6.888910      -0.005581       1.974382                    0.999585      29.143441      84.254443       0.616608       0.425428      -1.055595      -0.017613      -0.020266       0.015210       0.030859       0.017791      -0.012033       0.014689      -0.010945      -0.040974      -0.031354       0.005206       0.026148              9.723433       9.198646      -1.869909       4.616736      10.573558      -1.919152       9.398095           0.002749
           66              C      -3.015976       3.643104       4.433294      -0.101601      31.510942 0.43578784E+03  0.10272126E+05                                 8.726298                            7.025718       0.033089       1.985547                    0.999662      29.195979      84.598086       0.611763       0.424754      -1.056811      -0.027718       0.001527      -0.009377       0.029301       0.009666       0.008091       0.017042       0.033866      -0.000581      -0.027852       0.001505       0.026347              9.626387       8.326917      -1.758289       3.759725      11.848183      -1.843920       8.704060           0.000822
           67              C       7.798162       2.319140       4.286008      -0.025879      36.018758 0.44384942E+03  0.10408110E+05                                 9.430985                            6.982478       0.132313       2.047287                    0.999406      27.189352      76.114050       0.634096       0.411922      -1.075393      -0.025904       0.037308      -0.021057       0.050063      -0.001370      -0.004142       0.008453       0.011222      -0.005218      -0.011974       0.001899       0.010075             11.188272       9.427499      -2.456783       5.406806      12.988073      -2.828598      11.149245           0.005277
           68              C       6.853697       2.010382       3.312687      -0.130321      33.301468 0.43951520E+03  0.10398125E+05                                 9.034027                            7.028383       0.123368       2.004830                    0.999762      29.907957      87.259898       0.614266       0.421471      -1.057228      -0.008268       0.030678       0.015368       0.035294       0.010888      -0.012961       0.012002      -0.024968      -0.052236      -0.030189       0.003680       0.026509             10.187087       9.380220      -1.992488       4.953108      11.172545      -1.602404      10.008495           0.001141
           69              C       6.338592       3.009059       2.506147      -0.117786      33.686811 0.45129338E+03  0.10786206E+05                                 9.240724                            7.223171      -0.120069       1.929079                    0.999511      30.281466      89.847554       0.591110       0.433539      -1.046035       0.006421       0.007658       0.035822       0.037190       0.002645       0.002663       0.010384       0.041969       0.033121      -0.029266       0.011270       0.017996             10.374007       8.711314      -1.968156       4.292849      13.111583      -1.494516       9.299123           0.002947
           70              C       8.357718       1.267866       5.206661       0.604505      23.342100 0.24739014E+03  0.51207619E+04                                 7.571996                            5.614963      -0.005691       2.057680                    0.999543      22.366455      63.078550       0.619172       0.477906      -1.014276       0.019967      -0.046046       0.048547       0.069827       0.005715      -0.072268       0.016350       0.105000      -0.017611      -0.068603      -0.034799       0.103403              8.890597       6.543070      -1.015509       3.361226      11.031818      -0.936559       9.096904           0.013769
           71              C      -3.662719      -1.034047       9.410589      -0.002723      28.005865 0.35008640E+03  0.78061731E+04                                 8.144435                            6.358201       0.122923       2.064976                    0.998603      26.247219      73.777714       0.634335       0.433037      -1.052563       0.006704      -0.006100      -0.001071       0.009127      -0.005382       0.005406       0.008304       0.000404       0.022903      -0.013691       0.001341       0.012351              9.220728       8.402530       0.263649      -3.767969       9.532136      -2.852951       9.727517           0.019659
           72              C       6.956229      -1.747925      10.430877      -0.164925      31.299052 0.41760267E+03  0.96949892E+04                                 8.540548                            6.784161       0.311554       2.076268                    0.999779      28.832503      81.690941       0.638354       0.413295      -1.068907       0.003401       0.007727      -0.003642       0.009194      -0.008710      -0.009171       0.016087      -0.003343      -0.005482      -0.015994      -0.007240       0.023235              9.545755       8.491622       0.770999      -3.708578       9.583928      -3.739576      10.561716           0.003520
           73              C      -3.720923      -2.953010      10.847542       0.075679      35.327915 0.41405794E+03  0.95762294E+04                                 9.457234                            6.840329       0.065574       2.036057                    0.999574      26.375174      74.181063       0.624955       0.423764      -1.064018       0.001254       0.001143      -0.009343       0.009496      -0.015784      -0.008221       0.002312      -0.013044      -0.005348      -0.018205      -0.001780       0.019985             11.720072      11.006333       1.711982      -6.414897       9.889624      -4.466857      14.264258           0.027890
           74              C      -6.633672       8.462703      10.182930      -0.169431      32.922326 0.45930884E+03  0.10987877E+05                                 9.045581                            7.245237       0.039650       1.988984                    0.999022      29.966944      87.949190       0.597400       0.428580      -1.052707      -0.009321      -0.010539      -0.016626       0.021780      -0.002220       0.013729       0.003577      -0.031795       0.000855      -0.024193       0.007622       0.016571             10.324595      10.813955       0.557073      -4.951973       8.326615      -2.385891      11.833214           0.003387
           75              C      -2.048793      -2.689780       9.150558      -0.030646      29.855155 0.41199520E+03  0.96426516E+04                                 8.725540                            7.049523      -0.289653       1.915910                    0.996982      28.268376      83.492185       0.578553       0.452333      -1.033124      -0.026860      -0.002758      -0.015116       0.030945       0.006274       0.001267       0.001818      -0.007804      -0.020547      -0.007136      -0.003949       0.011084              9.826797       8.689638      -0.310874      -3.074993      10.126558      -2.641861      10.664196           0.020563
           76              C       2.719840       8.252888       5.692751       0.603032      24.488213 0.25954725E+03  0.54317104E+04                                 7.802567                            5.735656      -0.130123       2.007699                    0.999431      22.696096      64.147646       0.615751       0.475314      -1.016686       0.024120       0.055836      -0.041191       0.073458      -0.076235       0.023675      -0.000788       0.034872      -0.142201      -0.066381      -0.037923       0.104304              9.316641       7.469830       4.030746      -1.315286       9.585030      -1.156629      10.895063           0.025903
           77              C       2.025325       7.192772       6.502598      -0.013762      35.287740 0.42848816E+03  0.99859324E+04                                 9.371180                            6.902271      -0.055176       1.991789                    0.999237      27.146524      76.410589       0.630347       0.416943      -1.069336      -0.008882      -0.044726       0.019635       0.049647      -0.016572       0.000153       0.013168      -0.015427      -0.009607      -0.020354      -0.004124       0.024478             11.244272      10.165645       5.950775      -1.521216      11.542806      -3.222800      12.024364           0.000829
           78              C       1.094292       6.350419       5.928842      -0.102245      31.403104 0.41831657E+03  0.97673256E+04                                 8.710656                            6.888893      -0.005580       1.974382                    0.999585      29.143367      84.254086       0.616610       0.425427      -1.055596       0.017615      -0.020300       0.015167       0.030861      -0.016554       0.013688       0.005352       0.020893       0.054543      -0.031356       0.005205       0.026151              9.723379       9.198577       4.956337      -0.494912      10.527759      -1.932551       9.443802           0.002775
           79              C       0.540948       5.307705       6.656268      -0.101602      31.510961 0.43578824E+03  0.10272139E+05                                 8.726302                            7.025721       0.033078       1.985544                    0.999662      29.196005      84.598216       0.611763       0.424754      -1.056811       0.027718       0.009426       0.001171       0.029301       0.005044       0.011552       0.018834       0.027745      -0.018937      -0.027849       0.001504       0.026346              9.626386       8.326900       4.102588      -0.629009       9.949084      -2.400935      10.603173           0.000828
           80              C       0.919810       5.076403       7.968164      -0.025867      36.018605 0.44384637E+03  0.10408028E+05                                 9.430990                            6.982474       0.132288       2.047280                    0.999406      27.189248      76.113899       0.634093       0.411924      -1.075391       0.025905       0.030704      -0.029872       0.050062      -0.003596      -0.002483       0.007929       0.013030       0.000183      -0.011981       0.001897       0.010085             11.188278       9.427489       5.879689      -0.835698      12.822753      -2.877098      11.314592           0.005279
           81              C       1.864275       5.923476       8.538386      -0.130322      33.301438 0.43951495E+03  0.10398123E+05                                 9.034036                            7.028390       0.123334       2.004819                    0.999762      29.907967      87.260089       0.614265       0.421473      -1.057227       0.008271      -0.006113      -0.033761       0.035293      -0.015500       0.006799      -0.000322       0.017060       0.073835      -0.030187       0.003681       0.026505             10.187093       9.380222       5.313672      -0.517858      10.966250      -1.662910      10.214807           0.001125
           82              C       2.379380       6.978493       7.807084      -0.117789      33.686574 0.45128998E+03  0.10786102E+05                                 9.240680                            7.223143      -0.120058       1.929085                    0.999511      30.281318      89.846947       0.591111       0.433539      -1.046035      -0.006421      -0.032220      -0.017430       0.037191       0.001810       0.003290       0.018882       0.013004      -0.053764      -0.029268       0.011272       0.017997             10.373950       8.711265       4.673221      -0.680333      10.408338      -2.287360      12.002248           0.002962
           83              C       0.360254       3.897082       8.717820       0.604509      23.342490 0.24739491E+03  0.51208911E+04                                 7.572093                            5.615026      -0.005735       2.057659                    0.999543      22.366800      63.079945       0.619166       0.477908      -1.014274      -0.019970      -0.059544       0.030517       0.069826      -0.070951      -0.014861       0.025558       0.073596      -0.111816      -0.068597      -0.034803       0.103400              8.890716       6.543150       3.511213      -0.028440       9.756178      -1.310798      10.372820           0.013755
           84              C       1.187691      -0.784783       9.743465      -0.002730      28.005449 0.35008191E+03  0.78060485E+04                                 8.144389                            6.358189       0.122872       2.064968                    0.998603      26.246881      73.776663       0.634331       0.433040      -1.052560      -0.006708      -0.000691       0.006157       0.009132       0.006701      -0.003644       0.010135      -0.005840       0.004171      -0.013691       0.001341       0.012350              9.220660       8.402485      -3.689823      -0.807516      11.252985      -2.348131       8.006510           0.019634
           85              C       1.761743      -1.964750      10.141321      -0.164929      31.298503 0.41759556E+03  0.96947820E+04                                 8.540487                            6.784137       0.311541       2.076271                    0.999779      28.832068      81.689509       0.638351       0.413299      -1.068905      -0.003404       0.005669      -0.006387       0.009193      -0.006347      -0.010937       0.012349       0.009415       0.032778      -0.015998      -0.007236       0.023235              9.545671       8.491544      -3.775605      -0.303956      12.504096      -2.882990       7.641374           0.003481
           86              C       1.245895      -2.703747      11.180419       0.075670      35.327453 0.41405215E+03  0.95760572E+04                                 9.457154                            6.840278       0.065580       2.036064                    0.999574      26.374929      74.180105       0.624958       0.423764      -1.064019      -0.001256       0.009291       0.001531       0.009500      -0.003448      -0.017464      -0.000542      -0.003325       0.023798      -0.018209      -0.001779       0.019988             11.719968      11.006256      -6.637376      -0.162723      16.330366      -2.577616       7.823283           0.027825
           87              C       4.158644       1.146994       0.413245      -0.169435      32.921928 0.45930251E+03  0.10987698E+05                                 9.045575                            7.245237       0.039579       1.988968                    0.999022      29.966633      87.948432       0.597394       0.428586      -1.052703       0.009321       0.012986       0.014789       0.021777       0.013801       0.001733      -0.001165      -0.015617       0.049387      -0.024195       0.007624       0.016571             10.324590      10.813957      -4.908589      -0.859191      12.844192      -1.060816       7.315620           0.003348
           88              C       3.609529       2.342428       0.005586      -0.030654      29.854860 0.41199147E+03  0.96425574E+04                                 8.725563                            7.049552      -0.289751       1.915884                    0.996982      28.268206      83.492076       0.578543       0.452341      -1.033118       0.026862       0.013730       0.006898       0.030946      -0.000548       0.006378      -0.002298       0.006230       0.021563      -0.007136      -0.003950       0.011086              9.826821       8.689650      -2.863195      -1.163761      12.048679      -2.078096       8.742133           0.020544
           89              N       5.719396      10.060435       2.612507       0.352211      22.003926 0.25652607E+03  0.52127904E+04                                 6.568949                            5.178236      -0.098365       2.090350                    0.999376      20.651510      52.746417       0.768960       0.391980      -1.095536      -0.024936      -0.036848       0.064781       0.078589      -0.017309      -0.043193      -0.037751      -0.018187      -0.001429      -0.067645       0.018286       0.049359              7.493522       6.512501      -0.178684      -2.457081       7.990628      -2.196107       7.977435           0.019727
           90              N       2.998576       8.861068       1.010826       0.352221      22.003502 0.25652078E+03  0.52126593E+04                                 6.568894                            5.178204      -0.098409       2.090343                    0.999376      20.651246      52.745728       0.768957       0.391983      -1.095533       0.024935      -0.072532       0.017125       0.078587      -0.036575      -0.028767      -0.034420      -0.029545      -0.035508      -0.067646       0.018288       0.049358              7.493453       6.512439      -2.307434      -0.862997       9.164642      -1.851714       6.803278           0.019652
           91              N      -2.597924      -1.524018       8.787359       0.352220      22.004085 0.25652809E+03  0.52128512E+04                                 6.569002                            5.178274      -0.098476       2.090307                    0.999375      20.651708      52.747338       0.768952       0.391982      -1.095532       0.024932       0.036838      -0.064820       0.078615      -0.017321      -0.043197      -0.037752      -0.018168      -0.001359      -0.067651       0.018287       0.049364              7.493584       6.512541      -0.178669      -2.457088       7.990716      -2.196136       7.977496           0.019726
           92              N       0.122896      -0.324651      10.389040       0.352229      22.003623 0.25652228E+03  0.52127082E+04                                 6.568949                            5.178243      -0.098539       2.090294                    0.999375      20.651424      52.746634       0.768948       0.391986      -1.095528      -0.024931       0.072565      -0.017105       0.078612      -0.036577      -0.028778      -0.034409      -0.029569      -0.035564      -0.067651       0.018286       0.049364              7.493517       6.512479      -2.307444      -0.862984       9.164722      -1.851747       6.803350           0.019657
           93              O      -2.232994       3.481542      10.550918      -0.573345      37.919201 0.56753447E+03  0.13874631E+05                                 9.061226                            7.451828       0.093897       2.079504                    0.994558      28.226503      75.629367       0.682829       0.366914      -1.129083      -0.028125      -0.020422      -0.017898       0.039095       0.040582      -0.005605      -0.000433       0.086355       0.112738      -0.078069       0.033478       0.044592             10.321313       9.671357      -0.489893       5.542718       7.595369       0.566707      13.697214           0.043520
           94              O      -2.952680       1.952592       9.087859      -0.603314      37.823942 0.57531735E+03  0.14061201E+05                                 8.896235                            7.392964       0.244520       2.115807                    0.996805      28.383161      75.133448       0.703445       0.356255      -1.141616      -0.022760       0.027587       0.032434       0.048281       0.025743      -0.052399       0.037876      -0.030181      -0.059350      -0.084347       0.036854       0.047493             10.016386       6.764697      -1.363564       0.017797      16.227658       1.999827       7.056804           0.038039
           95              O       5.215318       6.856674       5.288740      -0.557261      41.513706 0.60837468E+03  0.15109674E+05                                 9.611886                            7.717965      -0.016774       2.054673                    0.993290      27.841838      74.800582       0.671671       0.367169      -1.130682       0.016118       0.005002       0.030720       0.035051       0.015653      -0.012333       0.031266       0.098091       0.041253      -0.071101       0.024130       0.046971             11.084841       9.872428       0.341074       5.855324       7.836686       1.010273      15.545408           0.048188
           96              O      -4.944980       8.477985       6.419493      -0.583029      36.413783 0.55410104E+03  0.13438568E+05                                 8.730162                            7.300557       0.206248       2.111104                    0.996113      28.118621      74.554075       0.700145       0.360707      -1.136169       0.007207      -0.027849      -0.016824       0.033325       0.013388      -0.052725       0.027308      -0.042967      -0.086193      -0.079388       0.032030       0.047357              9.781840       5.905691      -0.219534       0.533570      16.215512       0.442307       7.224317           0.039790
           97              O       5.161149       9.361962       3.608628      -0.508929      46.784021 0.67758677E+03  0.17245704E+05                                10.474510                            8.169207      -0.123137       2.016840                    0.992300      28.067456      75.725597       0.651574       0.369340      -1.131793       0.042875       0.049567      -0.052458       0.083947       0.065976      -0.072405      -0.086438      -0.025562       0.190387      -0.098944      -0.064142       0.163087             12.722193       8.351656       3.958880      -3.415902      14.081142      -4.355382      15.733782           0.051134
           98              O      -0.242034      -0.608084       5.089470      -0.573331      37.917061 0.56749693E+03  0.13873481E+05                                 9.060932                            7.451622       0.093832       2.079502                    0.994558      28.225508      75.626008       0.682834       0.366918      -1.129080       0.028135       0.011421       0.024636       0.039101      -0.016791       0.037352       0.026509      -0.005547      -0.162899      -0.078043       0.033469       0.044574             10.320945       9.670998       5.456276       1.089895      12.907246       2.124820       8.384591           0.043419
           99              O       0.477652       0.365501       6.968396      -0.603315      37.822722 0.57529539E+03  0.14060527E+05                                 8.896063                            7.392837       0.244471       2.115802                    0.996805      28.382637      75.131649       0.703449       0.356256      -1.141615       0.022761      -0.023360      -0.035590       0.048274      -0.057530       0.009957       0.019784       0.031500       0.125672      -0.084350       0.036860       0.047490             10.016179       6.764574       0.400840      -1.303416       6.702947      -0.793816      16.581016           0.038046
          100              O       3.502654       5.391312       3.331839      -0.557249      41.513837 0.60837810E+03  0.15109765E+05                                 9.611839                            7.717936      -0.016665       2.054703                    0.993290      27.842016      74.800823       0.671679       0.367164      -1.130687      -0.016122      -0.028077      -0.013455       0.035061      -0.016237       0.011549       0.045129       0.050827      -0.100534      -0.071099       0.024131       0.046969             11.084773       9.872386       5.522579       1.975289      14.388899       2.932133       8.993035           0.048178
          101              O       2.469952       4.762595       1.457815      -0.583041      36.415622 0.55413466E+03  0.13439586E+05                                 8.730397                            7.300731       0.206308       2.111104                    0.996112      28.119566      74.557130       0.700143       0.360702      -1.136173      -0.007201       0.008304       0.031462       0.033327      -0.054381      -0.001999       0.005547       0.031254       0.136457      -0.079408       0.032041       0.047367              9.782121       5.905839       0.573819      -0.060499       7.697864      -2.056187      15.742661           0.039908
          102              O       3.556823       7.708628       1.400702      -0.508918      46.783578 0.67757967E+03  0.17245511E+05                                10.474542                            8.169236      -0.123286       2.016800                    0.992299      28.067174      75.725288       0.651563       0.369346      -1.131786      -0.042873       0.064290      -0.032785       0.083941      -0.088045       0.042928      -0.050491      -0.148132      -0.177348      -0.098940      -0.064148       0.163089             12.722233       8.351683      -4.392050       2.837440      17.955478      -3.219021      11.859537           0.051231
          103              O       5.354466       5.054875       0.848948      -0.573376      37.921265 0.56756978E+03  0.13875700E+05                                 9.061475                            7.451996       0.094020       2.079523                    0.994559      28.227570      75.632608       0.682831       0.366908      -1.129089       0.028120       0.020438       0.017930       0.039114       0.040565      -0.005593      -0.000427       0.086353       0.112765      -0.078061       0.033489       0.044572             10.321633       9.671682      -0.489906       5.542974       7.595532       0.566705      13.697685           0.043517
          104              O       6.074152       6.583825       2.312007      -0.603281      37.822349 0.57528506E+03  0.14060204E+05                                 8.895960                            7.392732       0.244562       2.115835                    0.996805      28.382393      75.130682       0.703460       0.356253      -1.141619       0.022656      -0.027578      -0.032376       0.048187       0.025728      -0.052417       0.037897      -0.030220      -0.059384      -0.084374       0.036841       0.047533             10.016070       6.764462      -1.363466       0.017795      16.227167       1.999775       7.056583           0.037918
          105              O      -2.093846       1.679743       6.111126      -0.557317      41.518861 0.60846149E+03  0.15112421E+05                                 9.612778                            7.718605      -0.016933       2.054590                    0.993290      27.843635      74.807698       0.671629       0.367177      -1.130672      -0.016134      -0.004959      -0.030795       0.035118       0.015658      -0.012350       0.031262       0.098057       0.041164      -0.071079       0.024102       0.046977             11.085954       9.873355       0.341052       5.856023       7.837432       1.010289      15.547076           0.048253
          106              O       8.066452       0.058432       4.980373      -0.582988      36.412271 0.55407294E+03  0.13437732E+05                                 8.730020                            7.300445       0.206068       2.111068                    0.996111      28.117629      74.551315       0.700139       0.360714      -1.136162      -0.007227       0.027822       0.016804       0.033297       0.013395      -0.052734       0.027312      -0.042936      -0.086216      -0.079398       0.032047       0.047351              9.781676       5.905600      -0.219473       0.533572      16.215183       0.442331       7.224246           0.039790
          107              O      -2.039677      -0.825545       7.791238      -0.509017      46.791502 0.67771486E+03  0.17249807E+05                                10.475584                            8.169966      -0.123208       2.016769                    0.992302      28.070123      75.735054       0.651545       0.369339      -1.131792      -0.042909      -0.049646       0.052429       0.083992       0.065950      -0.072417      -0.086457      -0.025527       0.190332      -0.098906      -0.064184       0.163090             12.723583       8.352460       3.959398      -3.416239      14.082844      -4.355824      15.735443           0.051241
          108              O       3.363506       9.144501       6.310396      -0.573369      37.919197 0.56753365E+03  0.13874595E+05                                 9.061201                            7.451805       0.093937       2.079515                    0.994559      28.226593      75.629361       0.682833       0.366913      -1.129086      -0.028131      -0.011446      -0.024658       0.039120      -0.016777       0.037338       0.026517      -0.005559      -0.162898      -0.078035       0.033478       0.044557             10.321288       9.671346       5.456539       1.089956      12.907722       2.124907       8.384796           0.043430
          109              O       2.643820       8.170916       4.431470      -0.603279      37.821067 0.57526198E+03  0.14059498E+05                                 8.895785                            7.392604       0.244509       2.115829                    0.996805      28.381823      75.128770       0.703463       0.356255      -1.141617      -0.022656       0.023304       0.035563       0.048178      -0.057542       0.009939       0.019794       0.031504       0.125775      -0.084377       0.036847       0.047530             10.015859       6.764337       0.400810      -1.303320       6.702730      -0.793783      16.580512           0.037929
          110              O      -0.381182       3.145105       8.068027      -0.557304      41.519010 0.60846510E+03  0.15112521E+05                                 9.612746                            7.718587      -0.016835       2.054616                    0.993291      27.843797      74.807965       0.671636       0.367173      -1.130676       0.016137       0.028161       0.013432       0.035127      -0.016255       0.011549       0.045108       0.050847      -0.100457      -0.071076       0.024103       0.046974             11.085907       9.873328       5.523266       1.975471      14.390512       2.932405       8.993881           0.048249
          111              O       0.651520       3.773822       9.942051      -0.583005      36.414358 0.55411113E+03  0.13438894E+05                                 8.730313                            7.300663       0.206110       2.111062                    0.996111      28.118623      74.554682       0.700133       0.360711      -1.136164       0.007222      -0.008290      -0.031430       0.033298      -0.054391      -0.001993       0.005553       0.031284       0.136429      -0.079417       0.032057       0.047361              9.782026       5.905783       0.573810      -0.060443       7.697811      -2.056115      15.742483           0.039916
          112              O      -0.435351       0.827789       9.999164      -0.508999      46.790839 0.67770424E+03  0.17249497E+05                                10.475570                            8.169961      -0.123338       2.016735                    0.992302      28.069783      75.734444       0.651537       0.369344      -1.131786       0.042906      -0.064285       0.032870       0.083987      -0.088048       0.042900      -0.050508      -0.148099      -0.177407      -0.098903      -0.064188       0.163090             12.723562       8.352452      -4.392498       2.837825      17.957299      -3.219387      11.860934           0.051329

******************************************************
Auxiliary information for the entire system
The total spin magnetic moment of the unit cell is   19.801673
The total net atomic charge of the unit cell is   -0.000002
Accuracy of reproducing the electrostatic potential in the unit cell:
  The inner radius (bohr) =    5.0000
  The outer radius (bohr) =   12.0000
  Valid grid points have density less than (e/(bohr^3)) =    0.0001
  The number of valid grid points were=        32114
  The rms potential error without charges in kcal/mol is=      4.55431
  The rms potential error with partial charges in kcal/mol is=      0.77471
  The RRMSE value at monopole order=      0.17010
  The rms potential error with partial charges and cloud penetration in kcal/mol is=      0.78565
  The RRMSE value at monopole order with cloud penetration is=      0.17251
  The rms potential error with partial charges and atomic dipoles in kcal/mol is=      0.34755
  The RRMSE value at dipole order=      0.07631
  The rms potential error with partial charges, atomic dipoles and cloud penetration in kcal/mol is=      0.34471
  The RRMSE value at dipole order with cloud penetration=      0.07569

******************************************************
The electron densities and ab initio electrostatic potential were computed in VASP using the PBE functional and
projector augmented wave method. See the main text of the journal article for a description of computational details.
The atomic charges, dipoles, and quadrupoles were computed with the DDEC6 method as described in
(a) T. A. Manz and N. Gabaldon Limas, RSC Adv. 6 (2016) 47771-47801 DOI: 10.1039/c6ra04656h
(b) N. Gabaldon Limas and T. A. Manz, RSC Adv. 8 (2018) 2678-2707 DOI: 10.1039/c7ra11829e.
For each atom in the material, the electron cloud parameters were fit to the spherically averaged atom-in-material
electron density using radial positions for which this density was between 10^-4 and 10^-2 electrons per cubic bohr.
The polarizabilities, dispersion coefficients, and quantum Drude oscillator (QDO) parameters were fit using the MCLF method.
The magnetic structure of the system was optimized in VASP from the default ferromagnetic initial guess using spin polarization.
The atomic spin moments (ASMs) were computed on this optimized magnetic structure using the DDEC6 partition as inputs
to the method of T. A. Manz and D. S. Sholl, J. Chem. Theory Comput. 7 (2011) 4146-4164 DOI: 10.1021/ct200539n.
The RMSE and RRMSE were computed using a uniform grid with Ewald summation.
