# Supplementary material for: A collection of forcefield precursors for metal–organic frameworks
Source: RSC Adv. 2019 Nov 13;9(63):36492–507. doi: 10.1039/c9ra07327b (PMC9075174; doi:10.1039/c9ra07327b)
Supplement: RA-009-C9RA07327B-s4779 [file RA-009-C9RA07327B-s4779.xyz]

  112
jmolscript: load "" {1 1 1} spacegroup "x,y,z" unitcell [{     12.711200     0.000000     0.000000 }, {     -1.751546    12.589944     0.000000 }, {      5.772977     6.039802    10.929001 }]
Mn     9.242088     3.019901     5.464500     1.071321
Mn     0.000000     0.000000     0.000000     1.071291
Mn     8.538038    13.310631     2.732250     1.067950
Mn     8.194593     5.319115     8.196751     1.067950
H      6.117622    12.091209     7.907132     0.103805
H      5.753198    10.095817     9.007683     0.090096
H      6.763152     8.096839     5.732261     0.111912
H      7.059757    10.078238     4.610946     0.118469
H      5.895125     5.395692     5.731168     0.137387
H      3.696236     5.076884     5.177068     0.130768
H      2.258831    13.914467     6.333356     0.128924
H      4.476250    14.263618     6.801117     0.129517
H     13.436739    16.785065     8.486369     0.102540
H     11.510595    16.149160     7.385819     0.089069
H      9.391525    16.874035    10.661240     0.111008
H      5.540176    11.401039     0.853555     0.119356
H      6.835755    15.642083    10.662333     0.135713
H      1.050009     7.380439     0.287433     0.131543
H     15.774330    13.214324    10.060145     0.128636
H     15.814600    15.458701     9.592384     0.128393
H     10.615009     6.538537     3.021869     0.103805
H     10.979433     8.533929     1.921318     0.090096
H      9.969479    10.532907     5.196740     0.111912
H      9.672874     8.551508     6.318055     0.118469
H     10.837506    13.234054     5.197833     0.137387
H     13.036395    13.552862     5.751933     0.130768
H     14.473800     4.715279     4.595645     0.128924
H     12.256381     4.366128     4.127884     0.129517
H      3.295892     1.844681     2.442632     0.102540
H      5.222036     2.480586     3.543182     0.089069
H      7.341106     1.755711     0.267761     0.111008
H     11.192455     7.228707    10.075446     0.119356
H      9.896876     2.987663     0.266668     0.135713
H     15.682622    11.249307    10.641568     0.131543
H      0.958301     5.415422     0.868856     0.128636
H      0.918031     3.171045     1.336617     0.128393
C      6.989595    12.571449     5.429528     0.599017
C      6.661731    11.290025     6.147563    -0.018903
C      6.254753    11.285792     7.461229    -0.127225
C      6.045315    10.084960     8.124619    -0.124199
C      6.257541     8.888854     7.507131    -0.018999
C      6.633706     8.902206     6.180350    -0.109578
C      6.820393    10.091860     5.510402    -0.103782
C      6.162921     7.581433     8.260139     0.612377
C      5.509902     4.558121     5.853573    -0.001466
C      4.190868     4.365247     5.513681    -0.159962
C      3.592951     3.141862     5.660130     0.086674
C      2.627286    14.753357     6.181443    -0.171331
C      3.953268    14.968952     6.491827    -0.026883
C      8.019271    11.675098     0.034973     0.600698
C     12.568224    17.213588    10.245938    -0.020145
C     12.620109    16.809906     8.932273    -0.126560
C     11.459590    16.436995     8.268882    -0.121352
C     10.245652    16.482381     8.886371    -0.017238
C     10.207045    16.856799    10.213151    -0.110689
C     11.359627    17.205636    10.883099    -0.102981
C      8.963740    16.208505     8.133363     0.609823
C      6.059255    15.145121    10.539929     0.001414
C      6.049979    13.812093    10.879820    -0.162413
C      4.920654    13.051303    10.733372     0.088462
C     16.554446    13.694860    10.212059    -0.172709
C      3.874070    15.037900     9.901675    -0.023537
C      9.743036     6.058297     5.499473     0.599017
C     10.070900     7.339721     4.781438    -0.018903
C     10.477878     7.343954     3.467772    -0.127225
C     10.687316     8.544786     2.804382    -0.124199
C     10.475090     9.740892     3.421870    -0.018999
C     10.098925     9.727540     4.748651    -0.109578
C      9.912238     8.537886     5.418599    -0.103782
C     10.569710    11.048313     2.668862     0.612377
C     11.222729    14.071625     5.075428    -0.001466
C     12.541763    14.264499     5.415320    -0.159962
C     14.891226     2.897940     5.268871     0.086674
C     14.105345     3.876389     4.747558    -0.171331
C     12.779363     3.660794     4.437174    -0.026883
C      8.713360     6.954648    10.894028     0.600698
C      4.164407     1.416158     0.683063    -0.020145
C      4.112522     1.819840     1.996728    -0.126559
C      5.273041     2.192751     2.660119    -0.121352
C      6.486979     2.147365     2.042630    -0.017238
C      6.525586     1.772947     0.715850    -0.110689
C      5.373004     1.424110     0.045902    -0.102981
C      7.768891     2.421241     2.795638     0.609823
C     10.673376     3.484625     0.389072     0.001414
C     10.682652     4.817653     0.049181    -0.162413
C     11.811977     5.578443     0.195629     0.088462
C      0.178185     4.934886     0.716942    -0.172710
C      0.147361     3.591846     1.027326    -0.023537
N      6.234474     3.577715     6.350842     0.367961
N      4.988358    15.727685    10.042659     0.365057
N     10.498157    15.052031     4.578159     0.367961
N     11.744273     2.902061     0.886342     0.365056
O      6.977901    13.635038     6.114776    -0.578359
O      7.267595    12.490998     4.210944    -0.565307
O      5.717706     7.612699     9.428449    -0.569904
O      6.562275     6.552617     7.660137    -0.599105
O      7.504273     3.780252     6.708221    -0.511623
O     14.847300    17.849874    10.278725    -0.579001
O      7.901282    11.939362     1.253556    -0.566795
O      9.056053    15.771843     6.965052    -0.568958
O      7.889709    16.462284     8.733365    -0.598789
O      5.013990    17.013279     9.685281    -0.510082
O      9.754730     4.994708     4.814225    -0.578359
O      9.465036     6.138748     6.718057    -0.565307
O     11.014925    11.017047     1.500552    -0.569904
O     10.170356    12.077129     3.268864    -0.599105
O      9.228358    14.849494     4.220780    -0.511623
O      1.885331     0.779872     0.650276    -0.579001
O      8.831349     6.690384     9.675445    -0.566795
O      7.676578     2.857903     3.963949    -0.568958
O      8.842922     2.167462     2.195636    -0.598789
O     11.718641     1.616467     1.243720    -0.510083

The following XYZ coordinates are in angstroms. Other properties are in atomic units.
The sperically averaged electron density of each atom fit to a function of the form exp(a - br)
eigen_1, eigen_2 and eigen_3 are the three eigenvalues of traceless quadrupole moment tensor
  atom number  atomic symbol              X              Y              Z     net charge C6 coefficient C8 coefficient C10 coefficient fluctuating dipole atomic polarizability isotropic forcefield polarizability              a              b squared Pearson coefficient          <r^3>          <r^4>         wp_QDO          m_QDO          q_QDO       dipole_x       dipole_y       dipole_z         dipole            Qxy            Qxz            Qyz     Q(x^2-y^2)  Q(3z^2 - R^2)        eigen_1        eigen_2        eigen_3 static polarizability      alpha(xx)      alpha(xy)      alpha(xz)      alpha(yy)      alpha(yz)      alpha(zz) atomic spin moment
            1             Mn       9.242088       3.019901       5.464500       1.071321     119.275687 0.25632145E+04  0.88997718E+05                                20.980756                           17.519688       0.063524       1.823228                    0.999296      53.240485     156.112373       0.392838       0.449054      -1.101859       0.000000       0.000000       0.000000       0.000000      -0.011798      -0.028611      -0.011432       0.027965       0.129249      -0.045399      -0.010920       0.056320             25.552671      26.374929       1.653851       1.914369      28.263835       5.507786      22.019249           4.614934
            2             Mn       0.000000       0.000000       0.000000       1.071291     119.270915 0.25633666E+04  0.89010485E+05                                20.985349                           17.524401       0.060700       1.822375                    0.999334      53.258173     156.206155       0.392617       0.449269      -1.101650      -0.000000       0.000000      -0.000000       0.000000      -0.015293       0.007791       0.029286      -0.018457       0.127430      -0.044989      -0.010255       0.055244             25.556757      27.787384       1.852733      -5.192605      26.860208      -2.653608      22.022679           4.614874
            3             Mn       8.538038      13.310631       2.732250       1.067950     117.584556 0.24262146E+04  0.83358067E+05                                20.918988                           17.209210       0.071116       1.816034                    0.999994      53.903874     158.877680       0.389461       0.457745      -1.093091      -0.030079      -0.034311       0.000033       0.045629       0.020270       0.024694      -0.021806      -0.006678      -0.097699      -0.054266       0.017429       0.036836             25.222686      23.877203      -1.443108      -3.079094      23.476711       2.682615      28.314144           4.558663
            4             Mn       8.194593       5.319115       8.196751       1.067950     117.584557 0.24262146E+04  0.83358072E+05                                20.918990                           17.209212       0.071115       1.816034                    0.999994      53.903877     158.877703       0.389461       0.457745      -1.093091       0.030079       0.034311      -0.000033       0.045629       0.020271       0.024694      -0.021806      -0.006679      -0.097699      -0.054266       0.017429       0.036837             25.222688      23.877204      -1.443107      -3.079095      23.476711       2.682614      28.314149           4.558664
            5              H       6.117622      12.091209       7.907132       0.103805       1.121431 0.81668901E+01  0.80820088E+02                                 1.786092                            1.671196      -1.224127       2.286459                    0.995541       3.725541      10.569050       0.482630       1.282418      -0.706549      -0.002244       0.030359       0.016313       0.034537      -0.003026      -0.003448       0.004793      -0.016905       0.010044      -0.011163       0.000068       0.011096              1.837523       1.393510      -0.190619      -0.177069       2.340377       0.320679       1.778683           0.000044
            6              H       5.753198      10.095817       9.007683       0.090096       1.148271 0.82637607E+01  0.82613150E+02                                 1.847807                            1.702283      -1.525391       2.129463                    0.992054       4.093421      11.949696       0.465927       1.314974      -0.697095      -0.009493      -0.002489       0.029174       0.030780      -0.000472      -0.006114       0.000475      -0.012646       0.016790      -0.011335       0.003445       0.007890              1.925452       1.480633      -0.037692      -0.463069       1.641679      -0.009755       2.654044           0.000107
            7              H       6.763152       8.096839       5.732261       0.111912       1.128234 0.82285491E+01  0.80708937E+02                                 1.738014                            1.637783      -0.966763       2.417508                    0.998342       3.404411       9.282533       0.510842       1.222421      -0.722812       0.008449      -0.031051      -0.019920       0.037847      -0.000643      -0.005336       0.010173      -0.020403       0.027129      -0.015993      -0.002297       0.018290              1.778836       1.407921      -0.074666      -0.110386       2.321252       0.264451       1.607335          -0.000155
            8              H       7.059757      10.078238       4.610946       0.118469       1.130724 0.83419457E+01  0.82175800E+02                                 1.749232                            1.656695      -1.003531       2.405344                    0.998105       3.393364       9.299833       0.503942       1.233812      -0.720487       0.009812      -0.003144      -0.038850       0.040193      -0.000691      -0.005237       0.008645      -0.015471       0.044130      -0.016027      -0.003481       0.019508              1.782862       1.474325       0.001819      -0.290322       1.567240      -0.117754       2.307022          -0.000164
            9              H       5.895125       5.395692       5.731168       0.137387       1.048888 0.73041042E+01  0.69937031E+02                                 1.700297                            1.575114      -0.927847       2.457274                    0.999157       3.270340       8.976195       0.502201       1.273761      -0.711341       0.015289       0.043127      -0.008745       0.046585       0.000047       0.000066      -0.014812      -0.005044      -0.042897      -0.021368       0.004628       0.016740              1.775273       1.652720       0.469164       0.035825       2.283138       0.044103       1.389962          -0.000029
           10              H       3.696236       5.076884       5.177068       0.130768       0.978298 0.69240658E+01  0.64300571E+02                                 1.515950                            1.454348      -0.790674       2.515967                    0.999783       3.021916       7.721265       0.575765       1.145531      -0.743162      -0.019558       0.028918      -0.010736       0.036524      -0.000943       0.005178      -0.006177      -0.009199      -0.036847      -0.015219       0.002468       0.012751              1.524509       1.674997      -0.215460       0.200087       1.582533      -0.143098       1.315997          -0.000120
           11              H       2.258831      13.914467       6.333356       0.128924       0.990540 0.71574519E+01  0.67262615E+02                                 1.551157                            1.497038      -0.801180       2.509063                    0.999706       3.085927       8.025571       0.555076       1.174190      -0.735933      -0.014742      -0.032824       0.004435       0.036255       0.001688       0.002661      -0.007148      -0.008592      -0.037100      -0.014962       0.002355       0.012607              1.551328       1.619679       0.228733       0.048198       1.718698      -0.092463       1.315607          -0.000099
           12              H       4.476250      14.263618       6.801117       0.129517       1.015285 0.72161837E+01  0.69761151E+02                                 1.735785                            1.619689      -1.128005       2.358571                    0.996682       3.550393      10.203782       0.464743       1.363286      -0.690593       0.022793      -0.039265       0.008835       0.046253       0.001866       0.008876      -0.006314      -0.018270      -0.044201      -0.020381       0.002650       0.017731              1.811846       1.904632      -0.508875       0.209078       1.964202      -0.255177       1.566704           0.000226
           13              H      13.436739      16.785065       8.486369       0.102540       1.125893 0.82071981E+01  0.81319757E+02                                 1.790739                            1.675223      -1.225936       2.285203                    0.995391       3.734767      10.602113       0.482085       1.282276      -0.706562       0.031114       0.002257      -0.016355       0.035223      -0.000856      -0.005285       0.002550       0.018355       0.011000      -0.011441       0.000126       0.011315              1.842450       2.381674      -0.054386      -0.343417       1.362356       0.131754       1.783319           0.000044
           14              H      11.510595      16.149160       7.385819       0.089069       1.155664 0.83250295E+01  0.83348507E+02                                 1.852190                            1.705801      -1.542647       2.121091                    0.991844       4.104677      11.976846       0.466758       1.310696      -0.697922      -0.000916      -0.009521      -0.029376       0.030894       0.001232      -0.001294       0.005961       0.012364       0.017661      -0.011378       0.003271       0.008107              1.930257       1.652228      -0.014359      -0.054392       1.476351       0.462031       2.662192           0.000108
           15              H       9.391525      16.874035      10.661240       0.111008       1.125637 0.82001432E+01  0.80308325E+02                                 1.730086                            1.630776      -0.937926       2.428335                    0.998480       3.400678       9.245565       0.514243       1.216181      -0.724211      -0.032491       0.004096       0.020451       0.038609       0.002227      -0.010668       0.003738       0.019906       0.026762      -0.015855      -0.002218       0.018073              1.770540       2.311885       0.052471      -0.275187       1.399424       0.072349       1.600310          -0.000154
           16              H       5.540176      11.401039       0.853555       0.119356       1.126677 0.83048118E+01  0.81718003E+02                                 1.745023                            1.652978      -0.996752       2.408854                    0.998189       3.386981       9.276824       0.504525       1.233773      -0.720500      -0.004383       0.008937       0.038616       0.039878       0.001533      -0.009381       0.004088       0.015208       0.044115      -0.016073      -0.003509       0.019582              1.778496       1.561627       0.014337       0.076211       1.473497       0.302468       2.300363          -0.000164
           17              H       6.835755      15.642083      10.662333       0.135713       1.053954 0.73468984E+01  0.70463740E+02                                 1.707516                            1.581097      -0.939230       2.452396                    0.999058       3.278492       9.011953       0.500495       1.275982      -0.710889       0.041476       0.021612       0.008744       0.047579       0.000283       0.014734       0.001914       0.004844      -0.041432      -0.021075       0.004485       0.016590              1.783212       2.153872       0.541474      -0.039015       1.800797      -0.041869       1.394966          -0.000030
           18              H       1.050009       7.380439       0.287433       0.131543       0.976241 0.69077809E+01  0.64124246E+02                                 1.515377                            1.453928      -0.789944       2.516759                    0.999774       3.017831       7.714292       0.574968       1.147568      -0.742685       0.030935      -0.015411       0.010702       0.036180       0.000591       0.006824      -0.004364       0.008973      -0.037521      -0.015469       0.002841       0.012628              1.523906       1.642199      -0.219547       0.169038       1.613918      -0.178292       1.315602          -0.000119
           19              H      15.774330      13.214324      10.060145       0.128636       0.991287 0.71628993E+01  0.67312301E+02                                 1.550285                            1.496260      -0.797218       2.509996                    0.999725       3.087342       8.023588       0.556089       1.172078      -0.736420      -0.030511      -0.019417      -0.004634       0.036461       0.002768       0.007427      -0.001690       0.007563      -0.036604      -0.014813       0.002205       0.012609              1.550434       1.653380       0.233355       0.098125       1.682993      -0.034962       1.314929          -0.000099
           20              H      15.814600      15.458701       9.592384       0.128393       1.019991 0.72558509E+01  0.70241877E+02                                 1.741116                            1.624058      -1.125651       2.359128                    0.996624       3.559473      10.237468       0.464144       1.363157      -0.690599      -0.042316       0.017262      -0.008904       0.046560       0.004353       0.007605      -0.008063       0.016349      -0.044511      -0.020605       0.002867       0.017739              1.817737       2.109877      -0.484355       0.283338       1.772300      -0.172964       1.571035           0.000229
           21              H      10.615009       6.538537       3.021869       0.103805       1.121431 0.81668909E+01  0.80820107E+02                                 1.786093                            1.671197      -1.224127       2.286459                    0.995541       3.725542      10.569057       0.482629       1.282419      -0.706549       0.002244      -0.030359      -0.016314       0.034537      -0.003026      -0.003448       0.004793      -0.016905       0.010044      -0.011164       0.000068       0.011096              1.837524       1.393510      -0.190619      -0.177069       2.340378       0.320679       1.778683           0.000044
           22              H      10.979433       8.533929       1.921318       0.090096       1.148270 0.82637543E+01  0.82613077E+02                                 1.847807                            1.702283      -1.525391       2.129464                    0.992054       4.093420      11.949696       0.465926       1.314975      -0.697095       0.009493       0.002489      -0.029174       0.030780      -0.000472      -0.006114       0.000475      -0.012646       0.016790      -0.011335       0.003445       0.007890              1.925452       1.480633      -0.037692      -0.463069       1.641679      -0.009755       2.654043           0.000107
           23              H       9.969479      10.532907       5.196740       0.111912       1.128232 0.82285315E+01  0.80708716E+02                                 1.738012                            1.637781      -0.966761       2.417509                    0.998342       3.404407       9.282517       0.510843       1.222421      -0.722812      -0.008449       0.031051       0.019920       0.037847      -0.000643      -0.005336       0.010173      -0.020403       0.027129      -0.015993      -0.002297       0.018290              1.778833       1.407919      -0.074666      -0.110386       2.321248       0.264451       1.607333          -0.000155
           24              H       9.672874       8.551508       6.318055       0.118469       1.130722 0.83419308E+01  0.82175606E+02                                 1.749230                            1.656693      -1.003529       2.405345                    0.998105       3.393361       9.299818       0.503943       1.233811      -0.720488      -0.009812       0.003144       0.038850       0.040193      -0.000691      -0.005237       0.008645      -0.015471       0.044130      -0.016027      -0.003481       0.019508              1.782860       1.474323       0.001819      -0.290321       1.567237      -0.117753       2.307018          -0.000164
           25              H      10.837506      13.234054       5.197833       0.137387       1.048887 0.73041007E+01  0.69936985E+02                                 1.700296                            1.575113      -0.927847       2.457274                    0.999157       3.270339       8.976190       0.502202       1.273761      -0.711341      -0.015289      -0.043127       0.008745       0.046585       0.000047       0.000066      -0.014812      -0.005044      -0.042897      -0.021368       0.004628       0.016740              1.775273       1.652719       0.469164       0.035825       2.283137       0.044103       1.389962          -0.000030
           26              H      13.036395      13.552862       5.751933       0.130768       0.978299 0.69240754E+01  0.64300681E+02                                 1.515951                            1.454349      -0.790675       2.515966                    0.999783       3.021918       7.721271       0.575765       1.145531      -0.743162       0.019558      -0.028918       0.010736       0.036524      -0.000942       0.005178      -0.006177      -0.009199      -0.036847      -0.015219       0.002468       0.012751              1.524510       1.674998      -0.215460       0.200087       1.582534      -0.143098       1.315998          -0.000120
           27              H      14.473800       4.715279       4.595645       0.128924       0.990540 0.71574485E+01  0.67262577E+02                                 1.551157                            1.497038      -0.801179       2.509064                    0.999706       3.085926       8.025569       0.555076       1.174190      -0.735932       0.014742       0.032825      -0.004435       0.036255       0.001688       0.002661      -0.007148      -0.008592      -0.037100      -0.014962       0.002355       0.012607              1.551328       1.619679       0.228733       0.048198       1.718698      -0.092463       1.315607          -0.000099
           28              H      12.256381       4.366128       4.127884       0.129517       1.015286 0.72161860E+01  0.69761184E+02                                 1.735786                            1.619690      -1.128006       2.358571                    0.996682       3.550394      10.203788       0.464743       1.363287      -0.690593      -0.022793       0.039265      -0.008835       0.046253       0.001866       0.008876      -0.006314      -0.018270      -0.044201      -0.020381       0.002650       0.017731              1.811847       1.904633      -0.508876       0.209078       1.964203      -0.255177       1.566705           0.000226
           29              H       3.295892       1.844681       2.442632       0.102540       1.125894 0.82072040E+01  0.81319834E+02                                 1.790740                            1.675224      -1.225938       2.285202                    0.995391       3.734769      10.602122       0.482085       1.282276      -0.706562      -0.031114      -0.002257       0.016355       0.035223      -0.000856      -0.005285       0.002550       0.018355       0.011000      -0.011441       0.000126       0.011315              1.842451       2.381676      -0.054386      -0.343417       1.362357       0.131754       1.783320           0.000044
           30              H       5.222036       2.480586       3.543182       0.089069       1.155663 0.83250284E+01  0.83348503E+02                                 1.852191                            1.705801      -1.542648       2.121091                    0.991844       4.104678      11.976854       0.466758       1.310698      -0.697922       0.000916       0.009521       0.029376       0.030894       0.001232      -0.001294       0.005961       0.012364       0.017661      -0.011378       0.003271       0.008107              1.930258       1.652228      -0.014359      -0.054392       1.476352       0.462031       2.662193           0.000108
           31              H       7.341106       1.755711       0.267761       0.111008       1.125636 0.82001325E+01  0.80308196E+02                                 1.730085                            1.630775      -0.937925       2.428336                    0.998480       3.400676       9.245559       0.514243       1.216182      -0.724211       0.032491      -0.004096      -0.020451       0.038609       0.002227      -0.010668       0.003738       0.019906       0.026762      -0.015855      -0.002218       0.018073              1.770539       2.311884       0.052471      -0.275187       1.399424       0.072349       1.600310          -0.000154
           32              H      11.192455       7.228707      10.075446       0.119356       1.126674 0.83047862E+01  0.81717687E+02                                 1.745020                            1.652975      -0.996749       2.408856                    0.998189       3.386976       9.276806       0.504525       1.233774      -0.720500       0.004383      -0.008937      -0.038616       0.039878       0.001533      -0.009381       0.004088       0.015208       0.044115      -0.016073      -0.003509       0.019582              1.778493       1.561625       0.014337       0.076211       1.473495       0.302467       2.300359          -0.000164
           33              H       9.896876       2.987663       0.266668       0.135713       1.053955 0.73469017E+01  0.70463786E+02                                 1.707517                            1.581098      -0.939230       2.452396                    0.999058       3.278493       9.011959       0.500495       1.275982      -0.710888      -0.041476      -0.021612      -0.008744       0.047579       0.000283       0.014734       0.001914       0.004844      -0.041432      -0.021075       0.004485       0.016590              1.783213       2.153873       0.541474      -0.039015       1.800798      -0.041869       1.394967          -0.000030
           34              H      15.682622      11.249307      10.641568       0.131543       0.976242 0.69077952E+01  0.64124415E+02                                 1.515379                            1.453929      -0.789945       2.516758                    0.999774       3.017834       7.714303       0.574968       1.147568      -0.742685      -0.030935       0.015411      -0.010702       0.036180       0.000591       0.006824      -0.004364       0.008973      -0.037520      -0.015468       0.002841       0.012628              1.523908       1.642201      -0.219547       0.169039       1.613920      -0.178293       1.315604          -0.000120
           35              H       0.958301       5.415422       0.868856       0.128636       0.991287 0.71628989E+01  0.67312294E+02                                 1.550285                            1.496260      -0.797218       2.509996                    0.999725       3.087342       8.023587       0.556089       1.172078      -0.736420       0.030511       0.019417       0.004634       0.036461       0.002768       0.007427      -0.001690       0.007563      -0.036604      -0.014813       0.002205       0.012609              1.550434       1.653380       0.233355       0.098125       1.682992      -0.034962       1.314929          -0.000099
           36              H       0.918031       3.171045       1.336617       0.128393       1.019992 0.72558545E+01  0.70241919E+02                                 1.741117                            1.624058      -1.125651       2.359128                    0.996624       3.559474      10.237470       0.464144       1.363156      -0.690599       0.042316      -0.017262       0.008904       0.046560       0.004353       0.007605      -0.008063       0.016349      -0.044511      -0.020605       0.002867       0.017739              1.817737       2.109877      -0.484355       0.283338       1.772300      -0.172964       1.571035           0.000229
           37              C       6.989595      12.571449       5.429528       0.599017      24.873178 0.25187244E+03  0.52213972E+04                                 7.853044                            5.622208       0.025434       2.064053                    0.999477      22.309768      62.355425       0.627821       0.470614      -1.021225       0.016324       0.058074      -0.032042       0.068307      -0.029276       0.039901       0.008695       0.143132      -0.099929      -0.070024      -0.034277       0.104302              9.663141       5.032974       1.050990      -2.149421      13.377486      -1.828250      10.578964           0.015046
           38              C       6.661731      11.290025       6.147563      -0.018903      37.524724 0.41882333E+03  0.96753301E+04                                 9.671832                            6.750167       0.052844       2.023088                    0.999385      26.866458      74.537047       0.649893       0.407971      -1.078484      -0.000444      -0.041115       0.024836       0.048036      -0.004073       0.010710       0.003734       0.014992       0.001034      -0.012987      -0.002168       0.015155             12.224561       5.799149       1.365777      -3.076117      17.860151      -4.388294      13.014381           0.003981
           39              C       6.254753      11.285792       7.461229      -0.127225      36.001585 0.44089516E+03  0.10444721E+05                                 9.546880                            7.057240      -0.037405       1.951036                    0.999717      30.073519      87.960267       0.610350       0.423609      -1.055308       0.016458      -0.029087      -0.008502       0.034484      -0.003728       0.007671       0.022124      -0.009169      -0.050530      -0.030709       0.005935       0.024774             11.309726       5.585998       0.499674      -2.950218      15.092259      -3.550762      13.250920           0.001506
           40              C       6.045315      10.084960       8.124619      -0.124199      36.786565 0.44995634E+03  0.10745532E+05                                 9.781863                            7.202137      -0.201181       1.899928                    0.999367      30.473970      90.361630       0.593287       0.432298      -1.046857       0.020452       0.001880      -0.029418       0.035878       0.001007       0.000845      -0.003300       0.043546       0.039576      -0.028656       0.013167       0.015489             11.602440       5.500610      -0.105484      -2.585522      16.979056      -2.543092      12.327655           0.002524
           41              C       6.257541       8.888854       7.507131      -0.018999      37.133898 0.42088594E+03  0.97464396E+04                                 9.645161                            6.795300       0.073298       2.031951                    0.999343      26.933235      75.101766       0.642896       0.411419      -1.074946       0.015482       0.042508      -0.018083       0.048719       0.000369      -0.001124       0.004060       0.036619      -0.028158      -0.016100      -0.006943       0.023043             12.165237       5.324332      -0.043210      -2.186432      18.441021      -4.175852      12.730358           0.002509
           42              C       6.633706       8.902206       6.180350      -0.109578      33.618504 0.41956068E+03  0.98026240E+04                                 9.106651                            6.879255       0.014095       1.976270                    0.999675      29.278363      84.642416       0.619782       0.422979      -1.057230       0.015987       0.026629       0.013233       0.033760      -0.007442       0.006170       0.026885      -0.001984      -0.011085      -0.030431       0.003686       0.026745             10.685176       5.398197       0.702376      -2.344639      14.706208      -3.571467      11.951121           0.002307
           43              C       6.820393      10.091860       5.510402      -0.103782      32.892779 0.41192410E+03  0.95899224E+04                                 9.003034                            6.837708      -0.043007       1.962716                    0.999587      29.129721      84.344237       0.618120       0.425633      -1.054498       0.002569      -0.006400       0.026425       0.027310      -0.004501       0.004932       0.007878       0.040007       0.079527      -0.034907       0.006502       0.028405             10.502551       5.271317       0.406265      -1.969055      15.722872      -2.812426      10.513463           0.001285
           44              C       6.162921       7.581433       8.260139       0.612377      24.738380 0.24553828E+03  0.50683754E+04                                 7.848217                            5.572723      -0.025377       2.049448                    0.999336      22.263736      62.519812       0.625619       0.474293      -1.017107      -0.003335      -0.063345       0.032769       0.071397       0.034914       0.043229       0.026493       0.128792      -0.084559      -0.068229      -0.036885       0.105114              9.721185       5.246901      -0.758743      -2.184232      13.258402      -2.032776      10.658252           0.022071
           45              C       5.509902       4.558121       5.853573      -0.001466      28.727908 0.35205482E+03  0.78660156E+04                                 8.306618                            6.375619       0.095091       2.053401                    0.999176      26.314061      74.192784       0.633134       0.432978      -1.051937      -0.003202      -0.010735       0.008801       0.014246      -0.001499      -0.012103       0.002055      -0.009132       0.023009      -0.014901       0.000282       0.014619              9.712113      13.950963       1.297860       2.857007       9.405306       0.026308       5.780071           0.017514
           46              C       4.190868       4.365247       5.513681      -0.159962      31.846326 0.41066889E+03  0.94994150E+04                                 8.696398                            6.749950       0.325127       2.084732                    0.999821      28.672781      81.236670       0.636444       0.416045      -1.066550       0.007860       0.006015       0.007486       0.012410      -0.015942       0.000171       0.002874      -0.020173       0.008751      -0.020425       0.002619       0.017806             10.106924      15.828757       2.472745       2.769095       8.623966       0.182465       5.868048           0.003048
           47              C       3.592951       3.141862       5.660130       0.086674      36.445006 0.39701979E+03  0.90823188E+04                                 9.681652                            6.698630       0.064541       2.044355                    0.999610      25.867539      72.255165       0.631729       0.423829      -1.064435       0.004228      -0.000438      -0.003901       0.005770      -0.004834      -0.004120      -0.000303      -0.016130      -0.019013      -0.010352      -0.002256       0.012608             12.825627      22.978764       1.583422       4.530064       8.438827      -0.088723       7.059291           0.025321
           48              C       2.627286      14.753357       6.181443      -0.171331      32.742046 0.42072650E+03  0.98054336E+04                                 8.886888                            6.836997       0.277260       2.063029                    0.999808      29.156750      83.315560       0.630779       0.416641      -1.064611       0.013151      -0.002035      -0.013685       0.019088       0.009323      -0.015274       0.008166      -0.027152      -0.015696      -0.027175       0.007436       0.019739             10.540597      17.250008      -0.423189       3.557809       7.675916      -0.919073       6.695867           0.002520
           49              C       3.953268      14.968952       6.491827      -0.026883      29.792065 0.38005822E+03  0.86725806E+04                                 8.552835                            6.648719       0.026409       2.021328                    0.998810      27.205323      78.011854       0.615391       0.436171      -1.047969       0.004730       0.007659      -0.031337       0.032605      -0.006865       0.002401       0.011945      -0.013966      -0.023321      -0.015841      -0.002151       0.017992             10.001622      14.745427       0.616747       2.490798       9.063247      -0.725884       6.196192           0.019169
           50              C       8.019271      11.675098       0.034973       0.600698      24.863680 0.25175206E+03  0.52183961E+04                                 7.851608                            5.621213       0.034740       2.066556                    0.999443      22.305085      62.343926       0.627803       0.470672      -1.021170       0.055263       0.023583       0.033433       0.068759      -0.048186      -0.003759      -0.039762      -0.121844      -0.095889      -0.070681      -0.032835       0.103516              9.661341      12.928608       2.149449       1.514162       5.477483       2.380522      10.577931           0.015050
           51              C      12.568224      17.213588      10.245938      -0.020145      37.524614 0.41883292E+03  0.96750850E+04                                 9.669088                            6.748389       0.057263       2.024502                    0.999391      26.868783      74.528566       0.650282       0.407747      -1.078690      -0.039157      -0.005358      -0.024019       0.046249      -0.005982      -0.001840      -0.010719      -0.013690       0.002263      -0.012696      -0.002621       0.015317             12.220986      17.252648       2.958790       3.920435       6.399297       3.650299      13.011014           0.003975
           52              C      12.620109      16.809906       8.932273      -0.126560      35.985549 0.44062317E+03  0.10436642E+05                                 9.543610                            7.054569      -0.035060       1.951831                    0.999695      30.066454      87.931986       0.610531       0.423550      -1.055347      -0.029003       0.014198       0.007739       0.033206      -0.003821      -0.021279      -0.010433       0.012078      -0.049823      -0.031094       0.005830       0.025264             11.306022      14.772128       1.776946       3.106666       5.900464       3.409698      13.245475           0.001507
           53              C      11.459590      16.436995       8.268882      -0.121352      36.660202 0.44796098E+03  0.10685726E+05                                 9.759460                            7.185912      -0.199634       1.901027                    0.999382      30.408722      90.109351       0.594001       0.432270      -1.046901      -0.000613       0.019170       0.030205       0.035780      -0.005623       0.004090       0.000676      -0.040248       0.042295      -0.028349       0.013826       0.014522             11.575310      16.745841       1.461039       2.154972       5.677733       2.905121      12.302356           0.002523
           54              C      10.245652      16.482381       8.886371      -0.017238      37.143390 0.42089301E+03  0.97479536E+04                                 9.653012                            6.799660       0.062368       2.028426                    0.999395      26.928540      75.126838       0.641993       0.411940      -1.074462       0.038030       0.021467       0.018969       0.047612      -0.004684      -0.003768       0.001010      -0.034997      -0.023417      -0.015841      -0.006252       0.022093             12.177196      18.224717       1.751824       3.842315       5.566142       2.743567      12.740729           0.002508
           55              C      10.207045      16.856799      10.213151      -0.110689      33.627376 0.41964587E+03  0.98049431E+04                                 9.109790                            6.881869       0.004615       1.973745                    0.999657      29.276988      84.635089       0.619417       0.423215      -1.057101       0.022515       0.019200      -0.012282       0.032038      -0.007913      -0.027114      -0.009563       0.006501      -0.013020      -0.031994       0.003903       0.028091             10.689599      14.340961       1.948400       3.221540       5.770021       2.816644      11.957815           0.002308
           56              C      11.359627      17.205636      10.883099      -0.102981      32.935523 0.41254540E+03  0.96090426E+04                                 9.016101                            6.847242      -0.045078       1.962006                    0.999639      29.142890      84.432553       0.617031       0.426178      -1.054047      -0.006814       0.001048      -0.029043       0.029850      -0.009761      -0.007800      -0.006171      -0.035971       0.074712      -0.034317       0.007178       0.027139             10.518758      15.439988       1.820926       2.520417       5.588925       2.341249      10.527361           0.001284
           57              C       8.963740      16.208505       8.133363       0.609823      24.795492 0.24620298E+03  0.50851258E+04                                 7.855734                            5.577044      -0.015398       2.051828                    0.999369      22.300094      62.624233       0.625967       0.473747      -1.017482      -0.063666      -0.012427      -0.032591       0.072594       0.015707      -0.019789      -0.046735      -0.143600      -0.083144      -0.068144      -0.037140       0.105283              9.731541      13.329869       0.363924       1.714627       5.196499       2.445797      10.668254           0.022078
           58              C       6.059255      15.145121      10.539929       0.001414      28.661395 0.35096090E+03  0.78352141E+04                                 8.291295                            6.362884       0.100633       2.055399                    0.999193      26.280529      74.060122       0.634211       0.432594      -1.052206      -0.008785      -0.003268      -0.008454       0.012623      -0.000215      -0.003663       0.011821       0.010478       0.019999      -0.015164       0.001138       0.014026              9.694016       9.125920       0.631192       0.368252      14.188075      -2.825357       5.768054           0.017514
           59              C       6.049979      13.812093      10.879820      -0.162413      31.922209 0.41185804E+03  0.95338386E+04                                 8.709940                            6.759524       0.319471       2.082513                    0.999806      28.713257      81.381644       0.636019       0.416022      -1.066562       0.005183       0.009089      -0.007304       0.012760      -0.013244      -0.003381      -0.001004       0.026055       0.009456      -0.020367       0.002842       0.017525             10.123893       8.096456       1.401635       0.199510      16.398628      -2.773045       5.876593           0.003054
           60              C       4.920654      13.051303      10.733372       0.088462      36.404717 0.39653419E+03  0.90685896E+04                                 9.675829                            6.695373       0.066460       2.045117                    0.999605      25.850805      72.202013       0.631752       0.423936      -1.064350      -0.000433       0.005130       0.003264       0.006095      -0.001151      -0.000753       0.005331       0.017490      -0.023632      -0.011890      -0.000933       0.012822             12.816312       8.279118      -0.458142       0.711447      23.115151      -4.469975       7.054669           0.025308
           61              C      16.554446      13.694860      10.212059      -0.172709      32.743813 0.42081049E+03  0.98069200E+04                                 8.884649                            6.836014       0.282054       2.064443                    0.999806      29.157527      83.289130       0.631116       0.416438      -1.064844      -0.003547       0.012491       0.013946       0.019055       0.013998      -0.010906       0.014932       0.022484      -0.016158      -0.029246       0.007952       0.021294             10.537314       7.971492      -1.714642       1.400634      16.946229      -3.396319       6.694220           0.002525
           62              C       3.874070      15.037900       9.901675      -0.023537      29.676487 0.37818827E+03  0.86184587E+04                                 8.527851                            6.629510       0.028428       2.022930                    0.998823      27.138295      77.743937       0.616735       0.435799      -1.048292       0.005546       0.004480       0.030692       0.031509      -0.004294      -0.011666      -0.003608       0.017004      -0.023722      -0.015571      -0.002455       0.018027              9.970942       8.983570      -0.185368       1.062222      14.751591      -2.358894       6.177664           0.019184
           63              C       9.743036       6.058297       5.499473       0.599017      24.873184 0.25187249E+03  0.52213987E+04                                 7.853047                            5.622209       0.025432       2.064053                    0.999477      22.309772      62.355448       0.627820       0.470614      -1.021224      -0.016324      -0.058074       0.032042       0.068307      -0.029276       0.039901       0.008695       0.143132      -0.099929      -0.070024      -0.034277       0.104302              9.663145       5.032976       1.050991      -2.149422      13.377490      -1.828251      10.578968           0.015045
           64              C      10.070900       7.339721       4.781438      -0.018903      37.524747 0.41882360E+03  0.96753382E+04                                 9.671836                            6.750170       0.052842       2.023087                    0.999385      26.866468      74.537087       0.649893       0.407971      -1.078484       0.000444       0.041115      -0.024836       0.048036      -0.004073       0.010710       0.003734       0.014992       0.001034      -0.012987      -0.002168       0.015155             12.224567       5.799152       1.365779      -3.076119      17.860161      -4.388299      13.014387           0.003980
           65              C      10.477878       7.343954       3.467772      -0.127225      36.001599 0.44089534E+03  0.10444727E+05                                 9.546883                            7.057242      -0.037407       1.951035                    0.999717      30.073526      87.960306       0.610350       0.423610      -1.055308      -0.016458       0.029087       0.008502       0.034484      -0.003728       0.007671       0.022124      -0.009170      -0.050530      -0.030709       0.005935       0.024774             11.309731       5.586000       0.499675      -2.950219      15.092267      -3.550766      13.250925           0.001509
           66              C      10.687316       8.544786       2.804382      -0.124199      36.786577 0.44995651E+03  0.10745537E+05                                 9.781867                            7.202139      -0.201182       1.899927                    0.999367      30.473975      90.361660       0.593287       0.432298      -1.046857      -0.020452      -0.001880       0.029418       0.035878       0.001007       0.000845      -0.003300       0.043546       0.039576      -0.028655       0.013167       0.015489             11.602445       5.500612      -0.105484      -2.585523      16.979065      -2.543095      12.327658           0.002522
           67              C      10.475090       9.740892       3.421870      -0.018999      37.133902 0.42088600E+03  0.97464411E+04                                 9.645162                            6.795300       0.073298       2.031951                    0.999343      26.933237      75.101772       0.642896       0.411419      -1.074946      -0.015482      -0.042508       0.018083       0.048719       0.000369      -0.001124       0.004060       0.036618      -0.028158      -0.016100      -0.006943       0.023043             12.165238       5.324332      -0.043210      -2.186431      18.441025      -4.175853      12.730356           0.002511
           68              C      10.098925       9.727540       4.748651      -0.109578      33.618487 0.41956048E+03  0.98026179E+04                                 9.106647                            6.879253       0.014096       1.976270                    0.999675      29.278353      84.642369       0.619783       0.422979      -1.057230      -0.015987      -0.026629      -0.013232       0.033760      -0.007442       0.006171       0.026885      -0.001983      -0.011084      -0.030431       0.003686       0.026745             10.685170       5.398195       0.702376      -2.344638      14.706200      -3.571465      11.951115           0.002305
           69              C       9.912238       8.537886       5.418599      -0.103782      32.892768 0.41192398E+03  0.95899187E+04                                 9.003031                            6.837706      -0.043007       1.962717                    0.999587      29.129715      84.344203       0.618121       0.425633      -1.054498      -0.002569       0.006400      -0.026425       0.027310      -0.004500       0.004932       0.007878       0.040007       0.079527      -0.034907       0.006502       0.028405             10.502547       5.271316       0.406264      -1.969054      15.722866      -2.812424      10.513458           0.001286
           70              C      10.569710      11.048313       2.668862       0.612377      24.738378 0.24553826E+03  0.50683747E+04                                 7.848217                            5.572722      -0.025376       2.049448                    0.999336      22.263734      62.519804       0.625619       0.474293      -1.017107       0.003335       0.063345      -0.032769       0.071397       0.034914       0.043229       0.026493       0.128792      -0.084559      -0.068229      -0.036885       0.105114              9.721185       5.246901      -0.758743      -2.184232      13.258403      -2.032776      10.658250           0.022070
           71              C      11.222729      14.071625       5.075428      -0.001466      28.727910 0.35205483E+03  0.78660157E+04                                 8.306618                            6.375619       0.095091       2.053401                    0.999176      26.314061      74.192785       0.633134       0.432978      -1.051937       0.003202       0.010735      -0.008801       0.014246      -0.001499      -0.012103       0.002055      -0.009132       0.023010      -0.014901       0.000282       0.014619              9.712114      13.950966       1.297859       2.857008       9.405306       0.026308       5.780071           0.017514
           72              C      12.541763      14.264499       5.415320      -0.159962      31.846341 0.41066911E+03  0.94994217E+04                                 8.696402                            6.749952       0.325126       2.084731                    0.999821      28.672791      81.236712       0.636444       0.416045      -1.066549      -0.007860      -0.006015      -0.007486       0.012410      -0.015942       0.000171       0.002874      -0.020172       0.008751      -0.020425       0.002619       0.017806             10.106928      15.828764       2.472745       2.769097       8.623969       0.182465       5.868050           0.003048
           73              C      14.891226       2.897940       5.268871       0.086674      36.445014 0.39701990E+03  0.90823218E+04                                 9.681653                            6.698630       0.064542       2.044355                    0.999610      25.867543      72.255178       0.631729       0.423829      -1.064435      -0.004228       0.000438       0.003901       0.005770      -0.004834      -0.004120      -0.000303      -0.016130      -0.019013      -0.010352      -0.002256       0.012608             12.825629      22.978767       1.583422       4.530065       8.438828      -0.088723       7.059292           0.025321
           74              C      14.105345       3.876389       4.747558      -0.171331      32.742035 0.42072633E+03  0.98054287E+04                                 8.886885                            6.836996       0.277261       2.063029                    0.999808      29.156744      83.315535       0.630779       0.416641      -1.064611      -0.013151       0.002035       0.013685       0.019088       0.009323      -0.015274       0.008167      -0.027152      -0.015696      -0.027176       0.007436       0.019740             10.540594      17.250003      -0.423190       3.557808       7.675914      -0.919073       6.695865           0.002521
           75              C      12.779363       3.660794       4.437174      -0.026883      29.792074 0.38005837E+03  0.86725850E+04                                 8.552837                            6.648720       0.026408       2.021328                    0.998810      27.205329      78.011881       0.615390       0.436171      -1.047969      -0.004730      -0.007659       0.031337       0.032605      -0.006865       0.002401       0.011945      -0.013966      -0.023321      -0.015841      -0.002151       0.017992             10.001625      14.745432       0.616746       2.490799       9.063249      -0.725885       6.196193           0.019169
           76              C       8.713360       6.954648      10.894028       0.600698      24.863680 0.25175204E+03  0.52183957E+04                                 7.851608                            5.621213       0.034740       2.066556                    0.999443      22.305084      62.343922       0.627803       0.470672      -1.021170      -0.055263      -0.023583      -0.033433       0.068760      -0.048186      -0.003759      -0.039762      -0.121844      -0.095889      -0.070681      -0.032835       0.103516              9.661341      12.928608       2.149449       1.514163       5.477483       2.380523      10.577932           0.015050
           77              C       4.164407       1.416158       0.683063      -0.020145      37.524614 0.41883291E+03  0.96750848E+04                                 9.669088                            6.748389       0.057263       2.024502                    0.999391      26.868783      74.528566       0.650282       0.407747      -1.078690       0.039157       0.005358       0.024019       0.046249      -0.005982      -0.001840      -0.010719      -0.013690       0.002263      -0.012696      -0.002621       0.015317             12.220987      17.252648       2.958791       3.920437       6.399298       3.650300      13.011015           0.003972
           78              C       4.112522       1.819840       1.996728      -0.126559      35.985563 0.44062334E+03  0.10436647E+05                                 9.543613                            7.054570      -0.035062       1.951831                    0.999695      30.066461      87.932024       0.610531       0.423550      -1.055347       0.029003      -0.014198      -0.007739       0.033206      -0.003821      -0.021279      -0.010433       0.012079      -0.049824      -0.031095       0.005830       0.025264             11.306027      14.772137       1.776948       3.106669       5.900466       3.409699      13.245479           0.001511
           79              C       5.273041       2.192751       2.660119      -0.121352      36.660225 0.44796129E+03  0.10685735E+05                                 9.759466                            7.185915      -0.199636       1.901026                    0.999382      30.408733      90.109407       0.594001       0.432270      -1.046901       0.000613      -0.019170      -0.030205       0.035780      -0.005623       0.004090       0.000677      -0.040248       0.042295      -0.028349       0.013826       0.014522             11.575317      16.745854       1.461040       2.154975       5.677736       2.905122      12.302362           0.002520
           80              C       6.486979       2.147365       2.042630      -0.017238      37.143402 0.42089311E+03  0.97479569E+04                                 9.653015                            6.799662       0.062366       2.028425                    0.999395      26.928544      75.126859       0.641993       0.411940      -1.074462      -0.038030      -0.021467      -0.018969       0.047612      -0.004684      -0.003768       0.001010      -0.034997      -0.023416      -0.015841      -0.006252       0.022093             12.177200      18.224726       1.751825       3.842318       5.566143       2.743568      12.740732           0.002510
           81              C       6.525586       1.772947       0.715850      -0.110689      33.627374 0.41964588E+03  0.98049431E+04                                 9.109790                            6.881869       0.004615       1.973745                    0.999657      29.276986      84.635084       0.619417       0.423215      -1.057101      -0.022514      -0.019200       0.012282       0.032038      -0.007913      -0.027114      -0.009563       0.006501      -0.013020      -0.031993       0.003903       0.028091             10.689599      14.340961       1.948399       3.221539       5.770021       2.816643      11.957814           0.002304
           82              C       5.373004       1.424110       0.045902      -0.102981      32.935518 0.41254538E+03  0.96090415E+04                                 9.016100                            6.847241      -0.045077       1.962006                    0.999639      29.142885      84.432528       0.617031       0.426178      -1.054047       0.006814      -0.001048       0.029043       0.029850      -0.009761      -0.007800      -0.006171      -0.035971       0.074712      -0.034317       0.007178       0.027139             10.518756      15.439987       1.820926       2.520416       5.588924       2.341248      10.527358           0.001287
           83              C       7.768891       2.421241       2.795638       0.609823      24.795499 0.24620303E+03  0.50851272E+04                                 7.855736                            5.577045      -0.015398       2.051828                    0.999369      22.300098      62.624252       0.625967       0.473747      -1.017482       0.063666       0.012427       0.032591       0.072594       0.015707      -0.019789      -0.046735      -0.143599      -0.083144      -0.068144      -0.037140       0.105283              9.731544      13.329874       0.363924       1.714629       5.196501       2.445798      10.668256           0.022079
           84              C      10.673376       3.484625       0.389072       0.001414      28.661402 0.35096099E+03  0.78352169E+04                                 8.291297                            6.362885       0.100632       2.055399                    0.999193      26.280533      74.060147       0.634210       0.432594      -1.052206       0.008785       0.003268       0.008454       0.012623      -0.000214      -0.003663       0.011821       0.010478       0.019999      -0.015164       0.001138       0.014026              9.694019       9.125922       0.631192       0.368252      14.188080      -2.825359       5.768056           0.017515
           85              C      10.682652       4.817653       0.049181      -0.162413      31.922214 0.41185809E+03  0.95338406E+04                                 8.709942                            6.759525       0.319470       2.082512                    0.999806      28.713261      81.381668       0.636019       0.416022      -1.066561      -0.005183      -0.009089       0.007304       0.012760      -0.013244      -0.003380      -0.001004       0.026055       0.009456      -0.020367       0.002842       0.017524             10.123895       8.096458       1.401634       0.199511      16.398632      -2.773046       5.876595           0.003053
           86              C      11.811977       5.578443       0.195629       0.088462      36.404709 0.39653409E+03  0.90685868E+04                                 9.675829                            6.695373       0.066459       2.045117                    0.999605      25.850802      72.202006       0.631752       0.423936      -1.064350       0.000433      -0.005130      -0.003264       0.006095      -0.001151      -0.000753       0.005331       0.017490      -0.023632      -0.011890      -0.000933       0.012822             12.816311       8.279118      -0.458142       0.711447      23.115148      -4.469975       7.054668           0.025308
           87              C       0.178185       4.934886       0.716942      -0.172710      32.743826 0.42081069E+03  0.98069258E+04                                 8.884651                            6.836016       0.282054       2.064442                    0.999806      29.157535      83.289156       0.631116       0.416438      -1.064844       0.003547      -0.012491      -0.013946       0.019055       0.013998      -0.010906       0.014932       0.022485      -0.016158      -0.029246       0.007952       0.021294             10.537316       7.971494      -1.714643       1.400635      16.946232      -3.396320       6.694221           0.002524
           88              C       0.147361       3.591846       1.027326      -0.023537      29.676486 0.37818824E+03  0.86184579E+04                                 8.527852                            6.629510       0.028427       2.022930                    0.998823      27.138295      77.743940       0.616735       0.435799      -1.048292      -0.005546      -0.004480      -0.030692       0.031509      -0.004294      -0.011666      -0.003608       0.017004      -0.023722      -0.015571      -0.002455       0.018027              9.970942       8.983571      -0.185368       1.062223      14.751590      -2.358894       6.177664           0.019184
           89              N       6.234474       3.577715       6.350842       0.367961      21.425102 0.24551723E+03  0.49384663E+04                                 6.467714                            5.077626      -0.052327       2.105219                    0.999113      20.433172      52.053839       0.773259       0.393796      -1.093430       0.078496       0.012267       0.013769       0.080634       0.007958       0.024321      -0.011295       0.025338      -0.143463      -0.056807       0.012984       0.043823              7.456622      10.315287       0.716089       1.785026       7.370401      -0.280589       4.684178           0.017919
           90              N       4.988358      15.727685      10.042659       0.365057      21.477668 0.24624330E+03  0.49563239E+04                                 6.475755                            5.083381      -0.052200       2.104738                    0.999181      20.463004      52.133046       0.773283       0.393525      -1.093707       0.001219       0.079444      -0.013649       0.080617       0.003955       0.013872      -0.021787      -0.029360      -0.142036      -0.055773       0.012188       0.043585              7.466157       7.242571       0.286722       0.525433      10.466649      -1.731562       4.689251           0.017921
           91              N      10.498157      15.052031       4.578159       0.367961      21.425099 0.24551718E+03  0.49384650E+04                                 6.467713                            5.077626      -0.052327       2.105219                    0.999113      20.433170      52.053835       0.773259       0.393796      -1.093430      -0.078496      -0.012267      -0.013769       0.080634       0.007958       0.024321      -0.011295       0.025338      -0.143463      -0.056807       0.012984       0.043823              7.456622      10.315288       0.716089       1.785026       7.370401      -0.280589       4.684178           0.017919
           92              N      11.744273       2.902061       0.886342       0.365056      21.477671 0.24624334E+03  0.49563248E+04                                 6.475755                            5.083381      -0.052200       2.104738                    0.999181      20.463006      52.133051       0.773283       0.393525      -1.093707      -0.001219      -0.079444       0.013649       0.080617       0.003955       0.013872      -0.021787      -0.029360      -0.142036      -0.055773       0.012188       0.043585              7.466157       7.242572       0.286722       0.525433      10.466649      -1.731562       4.689252           0.017921
           93              O       6.977901      13.635038       6.114776      -0.578359      38.513965 0.57127953E+03  0.13941131E+05                                 9.053703                            7.395288       0.262769       2.128684                    0.997015      28.038331      74.219090       0.699140       0.358999      -1.139168       0.005450      -0.027253      -0.014692       0.031437      -0.014216       0.028627       0.045172       0.011946      -0.131330      -0.077737       0.037196       0.040540             10.477082       6.336228       0.084184      -0.749867      17.362988       2.408433       7.732031           0.038977
           94              O       7.267595      12.490998       4.210944      -0.565307      38.895674 0.55479635E+03  0.13461713E+05                                 9.175620                            7.325549       0.175276       2.111308                    0.995367      27.757783      73.651383       0.695923       0.362725      -1.134411      -0.023359      -0.001187       0.026756       0.035538      -0.028624       0.008948       0.002896       0.104247       0.124437      -0.080413       0.032128       0.048285             10.764794       7.396446       0.710530      -4.046755       7.852497      -2.119680      17.045440           0.047757
           95              O       5.717706       7.612699       9.428449      -0.569904      40.109407 0.57961001E+03  0.14230536E+05                                 9.403690                            7.529746       0.106532       2.085694                    0.994655      28.095275      75.195370       0.680087       0.366823      -1.130272       0.006550      -0.005271      -0.029703       0.030870       0.029706       0.002201       0.007584       0.104265       0.091999      -0.075766       0.029974       0.045792             11.002502       7.308979       0.141565      -4.178984       8.945890      -2.150077      16.752638           0.045815
           96              O       6.562275       6.552617       7.660137      -0.599105      43.376054 0.62967632E+03  0.15757509E+05                                 9.837908                            7.805343       0.095263       2.073665                    0.995182      28.545068      76.720301       0.674587       0.362826      -1.135228      -0.030528       0.028519       0.011259       0.043267      -0.009326       0.012978       0.051933       0.033556      -0.084724      -0.071426       0.033300       0.038127             11.622383       7.832080      -3.254023      -1.003320      18.024483       3.029796       9.010587           0.040245
           97              O       7.504273       3.780252       6.708221      -0.511623      46.863627 0.68245468E+03  0.17391797E+05                                10.474318                            8.198805      -0.049550       2.040317                    0.992195      28.062241      75.633169       0.650694       0.369367      -1.132352      -0.078139      -0.018910      -0.031676       0.086410       0.029068       0.056741       0.025757       0.234432      -0.157137      -0.103904      -0.059529       0.163433             12.877515      19.573780       2.220513       2.480859       9.047234       2.780810      10.011532           0.051671
           98              O      14.847300      17.849874      10.278725      -0.579001      38.560358 0.57212401E+03  0.13967278E+05                                 9.061322                            7.401148       0.263001       2.128299                    0.997031      28.056860      74.289511       0.698788       0.359037      -1.139107      -0.027271       0.001757       0.014847       0.031100      -0.016093      -0.041027      -0.034573      -0.004063      -0.130460      -0.077962       0.037782       0.040180             10.486148      17.145821       1.588093      -2.490511       6.573877       0.411673       7.738747           0.038976
           99              O       7.901282      11.939362       1.253556      -0.566795      38.914407 0.55507833E+03  0.13470068E+05                                 9.177832                            7.326837       0.170891       2.109760                    0.995356      27.765457      73.672356       0.695954       0.362669      -1.134472       0.002073      -0.022463      -0.025427       0.033991      -0.041549      -0.001421      -0.009793      -0.084425       0.119522      -0.079364       0.031157       0.048206             10.767875       7.651274       0.745987       1.541517       7.600691       4.301643      17.051661           0.047737
          100              O       9.056053      15.771843       6.965052      -0.568958      40.122611 0.57977412E+03  0.14236474E+05                                 9.408581                            7.533116       0.104103       2.084846                    0.994537      28.094881      75.214897       0.679580       0.367047      -1.130027      -0.006094       0.006238       0.030393       0.031619       0.014506      -0.007734      -0.003274      -0.116345       0.093198      -0.075982       0.030320       0.045662             11.008661       8.881492       0.359748       1.554761       7.382536       4.438033      16.761956           0.045802
          101              O       7.889709      16.462284       8.733365      -0.598789      43.343812 0.62899268E+03  0.15735731E+05                                 9.832491                            7.800360       0.094933       2.073651                    0.995177      28.534457      76.674098       0.674916       0.362756      -1.135310       0.032466      -0.025666      -0.011153       0.042863      -0.013182      -0.049146      -0.019899      -0.028097      -0.085677      -0.071087       0.033528       0.037560             11.616695      18.710569      -1.738813      -3.140029       7.133755       0.575449       9.005760           0.040266
          102              O       5.013990      17.013279       9.685281      -0.510082      46.803933 0.68150158E+03  0.17361881E+05                                10.466689                            8.194508      -0.061945       2.037050                    0.992178      28.041686      75.571774       0.650678       0.369496      -1.132225      -0.008486      -0.081340       0.031642       0.087690      -0.003663      -0.018015      -0.060114      -0.242665      -0.158727      -0.104503      -0.059918       0.164421             12.866159       8.634116       0.697550      -2.409709      19.959964      -2.836876      10.004397           0.051591
          103              O       9.754730       4.994708       4.814225      -0.578359      38.513991 0.57127994E+03  0.13941144E+05                                 9.053708                            7.395291       0.262767       2.128683                    0.997015      28.038338      74.219121       0.699139       0.358999      -1.139168      -0.005450       0.027253       0.014692       0.031437      -0.014216       0.028627       0.045172       0.011946      -0.131330      -0.077736       0.037196       0.040540             10.477089       6.336232       0.084186      -0.749868      17.363000       2.408435       7.732034           0.038978
          104              O       9.465036       6.138748       6.718057      -0.565307      38.895673 0.55479629E+03  0.13461711E+05                                 9.175621                            7.325549       0.175275       2.111307                    0.995367      27.757781      73.651380       0.695923       0.362725      -1.134411       0.023359       0.001187      -0.026756       0.035538      -0.028624       0.008948       0.002896       0.104247       0.124438      -0.080413       0.032129       0.048285             10.764795       7.396446       0.710530      -4.046756       7.852496      -2.119679      17.045443           0.047757
          105              O      11.014925      11.017047       1.500552      -0.569904      40.109396 0.57960982E+03  0.14230530E+05                                 9.403688                            7.529745       0.106532       2.085694                    0.994655      28.095271      75.195355       0.680087       0.366823      -1.130272      -0.006550       0.005271       0.029703       0.030870       0.029706       0.002201       0.007584       0.104266       0.091999      -0.075766       0.029974       0.045792             11.002500       7.308977       0.141565      -4.178983       8.945889      -2.150077      16.752633           0.045814
          106              O      10.170356      12.077129       3.268864      -0.599105      43.376044 0.62967614E+03  0.15757503E+05                                 9.837907                            7.805342       0.095263       2.073665                    0.995182      28.545064      76.720287       0.674587       0.362826      -1.135228       0.030528      -0.028519      -0.011259       0.043267      -0.009326       0.012978       0.051933       0.033556      -0.084723      -0.071426       0.033300       0.038127             11.622382       7.832079      -3.254022      -1.003320      18.024482       3.029795       9.010585           0.040247
          107              O       9.228358      14.849494       4.220780      -0.511623      46.863644 0.68245490E+03  0.17391804E+05                                10.474321                            8.198807      -0.049549       2.040317                    0.992195      28.062245      75.633183       0.650694       0.369367      -1.132352       0.078139       0.018910       0.031676       0.086410       0.029068       0.056741       0.025757       0.234432      -0.157137      -0.103905      -0.059529       0.163433             12.877519      19.573789       2.220514       2.480861       9.047235       2.780810      10.011533           0.051671
          108              O       1.885331       0.779872       0.650276      -0.579001      38.560362 0.57212409E+03  0.13967281E+05                                 9.061323                            7.401149       0.263001       2.128299                    0.997031      28.056862      74.289517       0.698788       0.359037      -1.139107       0.027271      -0.001757      -0.014847       0.031100      -0.016093      -0.041027      -0.034573      -0.004063      -0.130460      -0.077962       0.037782       0.040180             10.486149      17.145823       1.588094      -2.490511       6.573877       0.411673       7.738747           0.038977
          109              O       8.831349       6.690384       9.675445      -0.566795      38.914399 0.55507818E+03  0.13470064E+05                                 9.177830                            7.326836       0.170892       2.109761                    0.995356      27.765456      73.672347       0.695954       0.362669      -1.134472      -0.002073       0.022463       0.025427       0.033991      -0.041549      -0.001421      -0.009793      -0.084425       0.119522      -0.079364       0.031158       0.048206             10.767873       7.651272       0.745987       1.541517       7.600689       4.301642      17.051658           0.047735
          110              O       7.676578       2.857903       3.963949      -0.568958      40.122626 0.57977431E+03  0.14236480E+05                                 9.408583                            7.533118       0.104102       2.084845                    0.994537      28.094886      75.214918       0.679580       0.367047      -1.130027       0.006094      -0.006238      -0.030393       0.031619       0.014506      -0.007734      -0.003274      -0.116345       0.093198      -0.075982       0.030320       0.045662             11.008665       8.881495       0.359750       1.554765       7.382538       4.438035      16.761961           0.045802
          111              O       8.842922       2.167462       2.195636      -0.598789      43.343827 0.62899291E+03  0.15735738E+05                                 9.832495                            7.800362       0.094932       2.073651                    0.995177      28.534460      76.674117       0.674916       0.362756      -1.135310      -0.032466       0.025666       0.011153       0.042863      -0.013182      -0.049146      -0.019899      -0.028097      -0.085676      -0.071087       0.033528       0.037560             11.616699      18.710576      -1.738814      -3.140031       7.133757       0.575450       9.005763           0.040267
          112              O      11.718641       1.616467       1.243720      -0.510083      46.803939 0.68150167E+03  0.17361884E+05                                10.466690                            8.194508      -0.061944       2.037050                    0.992178      28.041688      75.571782       0.650678       0.369496      -1.132225       0.008486       0.081340      -0.031642       0.087689      -0.003663      -0.018015      -0.060114      -0.242665      -0.158727      -0.104503      -0.059918       0.164421             12.866160       8.634117       0.697550      -2.409709      19.959966      -2.836876      10.004398           0.051592

******************************************************
Auxiliary information for the entire system
The total spin magnetic moment of the unit cell is   19.790974
The total net atomic charge of the unit cell is   -0.000002
Accuracy of reproducing the electrostatic potential in the unit cell:
  The inner radius (bohr) =    5.0000
  The outer radius (bohr) =   12.0000
  Valid grid points have density less than (e/(bohr^3)) =    0.0001
  The number of valid grid points were=        89014
  The rms potential error without charges in kcal/mol is=      4.84517
  The rms potential error with partial charges in kcal/mol is=      0.60980
  The RRMSE value at monopole order=      0.12586
  The rms potential error with partial charges and cloud penetration in kcal/mol is=      0.61020
  The RRMSE value at monopole order with cloud penetration is=      0.12594
  The rms potential error with partial charges and atomic dipoles in kcal/mol is=      0.27352
  The RRMSE value at dipole order=      0.05645
  The rms potential error with partial charges, atomic dipoles and cloud penetration in kcal/mol is=      0.25691
  The RRMSE value at dipole order with cloud penetration=      0.05302

******************************************************
The electron densities and ab initio electrostatic potential were computed in VASP using the PBE functional and
projector augmented wave method. See the main text of the journal article for a description of computational details.
The atomic charges, dipoles, and quadrupoles were computed with the DDEC6 method as described in
(a) T. A. Manz and N. Gabaldon Limas, RSC Adv. 6 (2016) 47771-47801 DOI: 10.1039/c6ra04656h
(b) N. Gabaldon Limas and T. A. Manz, RSC Adv. 8 (2018) 2678-2707 DOI: 10.1039/c7ra11829e.
For each atom in the material, the electron cloud parameters were fit to the spherically averaged atom-in-material
electron density using radial positions for which this density was between 10^-4 and 10^-2 electrons per cubic bohr.
The polarizabilities, dispersion coefficients, and quantum Drude oscillator (QDO) parameters were fit using the MCLF method.
The magnetic structure of the system was optimized in VASP from the default ferromagnetic initial guess using spin polarization.
The atomic spin moments (ASMs) were computed on this optimized magnetic structure using the DDEC6 partition as inputs
to the method of T. A. Manz and D. S. Sholl, J. Chem. Theory Comput. 7 (2011) 4146-4164 DOI: 10.1021/ct200539n.
The RMSE and RRMSE were computed using a uniform grid with Ewald summation.
