# Supplementary material for: A collection of forcefield precursors for metal–organic frameworks
Source: RSC Adv. 2019 Nov 13;9(63):36492–507. doi: 10.1039/c9ra07327b (PMC9075174; doi:10.1039/c9ra07327b)
Supplement: RA-009-C9RA07327B-s4780 [file RA-009-C9RA07327B-s4780.xyz]

  112
jmolscript: load "" {1 1 1} spacegroup "x,y,z" unitcell [{     12.740500     0.000000     0.000000 }, {     -1.494637    12.652526     0.000000 }, {      5.734824     6.226838    10.847217 }]
Mn     8.177301     5.447626     8.135413     1.072573
Mn     8.803386    13.431738     2.711804     1.072557
Mn     9.237662     3.113419     5.423609     1.073080
Mn     0.000000     0.000000     0.000000     1.069279
H      9.791725     8.640826     6.304403     0.120294
H     10.153436    10.615845     5.204495     0.112623
H     11.000272     8.606178     1.871145     0.090751
H     10.564844     6.633266     2.948274     0.103593
H      7.031783    15.818335    10.612917     0.140776
H      1.200129     7.358396     0.310230     0.129316
H     15.901296    13.504072    10.004388     0.130654
H     16.041404    15.723619     9.489145     0.128920
H     11.159062     7.425514     9.966423     0.119426
H      7.343188     1.789589     0.219114     0.111487
H      5.248061     2.394825     3.552464     0.091078
H      3.339851     1.730951     2.475335     0.102280
H      5.870278     5.526639     5.657908     0.141145
H      3.663955     5.168502     5.113378     0.129377
H      2.531480    14.063414     6.266437     0.127259
H      4.719266    14.462939     6.781680     0.128783
H      7.188962    10.238538     4.542814     0.120298
H      6.827251     8.263519     5.642722     0.112633
H      5.980415    10.273186     8.976072     0.090754
H      6.415843    12.246098     7.898943     0.103598
H      9.948904     3.061029     0.234300     0.140767
H     15.780558    11.520968    10.536987     0.129269
H      1.079391     5.375292     0.842829     0.130659
H      0.939283     3.155745     1.358072     0.128918
H      5.821625    11.453850     0.880794     0.119431
H      9.637499    17.089775    10.628103     0.111501
H     11.732626    16.484539     7.294753     0.091082
H     13.640836    17.148413     8.371882     0.102289
H     11.110409    13.352725     5.189309     0.141137
H     13.316732    13.710862     5.733839     0.129332
H     14.449207     4.815950     4.580780     0.127271
H     12.261421     4.416425     4.065537     0.128781
C      9.761275     6.156212     5.438795     0.597121
C     10.121870     7.427868     4.740234    -0.021517
C     10.018532     8.629477     5.402999    -0.102124
C     10.245495     9.811544     4.746742    -0.110539
C     10.614536     9.823250     3.400603    -0.016978
C     10.738528     8.621403     2.763871    -0.122166
C     10.776910    11.130671     2.665161     0.609634
C     10.487716     7.435619     3.411450    -0.122996
C      6.242116    15.342508    10.484920    -0.004294
C      0.441367     7.774613    -0.029287    -0.157873
C      5.026359    13.261425    10.663899     0.085783
C     16.705279    13.951322    10.144317    -0.174449
C      4.048849    15.285310     9.823240    -0.025376
C      2.960355     0.876959    -0.015186     0.597964
C      4.180929     1.384249     0.683375    -0.021985
C      5.386362     1.422588     0.020610    -0.100556
C      6.533642     1.786659     0.676866    -0.109867
C      6.501977     2.154529     2.023006    -0.018415
C      5.293885     2.136672     2.659738    -0.121696
C      7.781323     2.469162     2.758447     0.611110
C      4.145711     1.748482     2.012159    -0.122008
C      5.490376     4.686603     5.785906    -0.004613
C      4.166312     4.463808     5.452896    -0.161345
C      3.566287     3.235101     5.606926     0.086321
C      2.881322    14.914314     6.126508    -0.167864
C      4.196238    15.154299     6.447586    -0.029330
C      7.219412    12.723152     5.408422     0.597122
C      6.858817    11.451496     6.106983    -0.021516
C      6.962155    10.249887     5.444218    -0.102122
C      6.735192     9.067820     6.100475    -0.110525
C      6.366151     9.056114     7.446614    -0.016971
C      6.242159    10.257961     8.083346    -0.122161
C      6.203777     7.748693     8.182056     0.609641
C      6.492971    11.443745     7.435767    -0.122989
C     10.738571     3.536856     0.362297    -0.004296
C     10.804496     4.877913     0.029287    -0.157854
C     11.954328     5.617939     0.183318     0.085777
C      0.275408     4.928042     0.702900    -0.174458
C      0.191338     3.594054     1.023977    -0.025374
C      8.285508    11.775567     0.015186     0.597968
C     12.799758    17.495115    10.163842    -0.021981
C      5.859501    11.229938    -0.020610    -0.100543
C     10.447045    17.092705    10.170351    -0.109846
C     10.478710    16.724835     8.824211    -0.018404
C     11.686802    16.742692     8.187479    -0.121681
C      9.199364    16.410202     8.088770     0.611118
C     12.834976    17.130882     8.835058    -0.121994
C     11.490311    14.192761     5.061311    -0.004617
C     12.814375    14.415556     5.394321    -0.161327
C     14.909037     2.991737     5.240291     0.086316
C     14.099365     3.965050     4.720709    -0.167875
C     12.784449     3.725065     4.399631    -0.029330
N      5.170873    15.948136     9.979440     0.367895
N      6.217495     3.693807     6.291386     0.366936
N     11.809814     2.931228     0.867777     0.367893
N     10.763192    15.185557     4.555831     0.366932
O      9.464673     6.234128     6.669954    -0.574067
O      9.764950     5.090747     4.761928    -0.574467
O      5.236863    17.232515     9.618227    -0.510741
O     10.421701    12.173395     3.269351    -0.599815
O     11.254676    11.088771     1.507763    -0.570389
O      8.807349     6.818380     9.600872    -0.574056
O      1.901818     0.755617     0.661680    -0.574465
O      7.485264     3.910018     6.652598    -0.509812
O      8.858516     2.238730     2.154257    -0.599856
O      7.683668     2.938716     3.915845    -0.570666
O      7.516014    12.645236     4.177263    -0.574058
O      7.215737    13.788617     6.085289    -0.574467
O     11.743824     1.646849     1.228990    -0.510738
O      6.558986     6.705969     7.577866    -0.599824
O      5.726011     7.790593     9.339454    -0.570388
O      8.173338    12.060984     1.246345    -0.574046
O     15.078869    18.123747    10.185537    -0.574463
O      9.495423    14.969346     4.194619    -0.509806
O      8.122171    16.640634     8.692960    -0.599863
O      9.297019    15.940648     6.931372    -0.570662

The following XYZ coordinates are in angstroms. Other properties are in atomic units.
The sperically averaged electron density of each atom fit to a function of the form exp(a - br)
eigen_1, eigen_2 and eigen_3 are the three eigenvalues of traceless quadrupole moment tensor
  atom number  atomic symbol              X              Y              Z     net charge C6 coefficient C8 coefficient C10 coefficient fluctuating dipole atomic polarizability isotropic forcefield polarizability              a              b squared Pearson coefficient          <r^3>          <r^4>         wp_QDO          m_QDO          q_QDO       dipole_x       dipole_y       dipole_z         dipole            Qxy            Qxz            Qyz     Q(x^2-y^2)  Q(3z^2 - R^2)        eigen_1        eigen_2        eigen_3 static polarizability      alpha(xx)      alpha(xy)      alpha(xz)      alpha(yy)      alpha(yz)      alpha(zz) atomic spin moment
            1             Mn       8.177301       5.447626       8.135413       1.072573     116.235754 0.23876163E+04  0.81771449E+05                                20.826869                           17.117171       0.062749       1.813098                    0.999994      53.962651     159.228635       0.388632       0.460183      -1.090736       0.030136       0.033863      -0.000499       0.045333       0.020989       0.023285      -0.021241      -0.002441      -0.095646      -0.052729       0.015756       0.036972             25.144690      23.814083      -1.089827      -3.301466      23.553149       2.930730      28.066839           4.543512
            2             Mn       8.803386      13.431738       2.711804       1.072557     116.235288 0.23876098E+04  0.81771265E+05                                20.826925                           17.117237       0.062712       1.813087                    0.999994      53.962520     159.228880       0.388627       0.460188      -1.090732      -0.030135      -0.033861       0.000499       0.045331       0.020987       0.023284      -0.021237      -0.002442      -0.095634      -0.052723       0.015755       0.036968             25.144738      23.814158      -1.089895      -3.301450      23.553188       2.930702      28.066869           4.543540
            3             Mn       9.237662       3.113419       5.423609       1.073080     121.731019 0.26274917E+04  0.91737687E+05                                21.220909                           17.706050       0.060376       1.821801                    0.999382      53.272743     156.315921       0.392072       0.447438      -1.103555      -0.000001      -0.000001      -0.000002       0.000002      -0.012323      -0.026946      -0.010093       0.026120       0.119813      -0.043114      -0.009305       0.052420             25.904814      26.538657       1.960639       2.118527      28.944600       5.946717      22.231184           4.611711
            4             Mn       0.000000       0.000000       0.000000       1.069279     121.874155 0.26315640E+04  0.91923747E+05                                21.241787                           17.722981       0.057541       1.820388                    0.999366      53.362140     156.661810       0.391743       0.447601      -1.103355      -0.000001      -0.000001       0.000003       0.000004      -0.016952       0.006797       0.029004      -0.015858       0.122582      -0.045118      -0.008476       0.053594             25.930363      28.473417       2.180889      -5.669777      27.054578      -2.804704      22.263092          -4.581390
            5              H       9.791725       8.640826       6.304403       0.120294       1.110818 0.81687709E+01  0.80147558E+02                                 1.737371                            1.646224      -0.997579       2.410844                    0.998140       3.381333       9.285549       0.501788       1.244092      -0.718110      -0.009314       0.003516       0.039260       0.040503      -0.000539      -0.004569       0.008709      -0.015346       0.043836      -0.015712      -0.003584       0.019296              1.771105       1.456572       0.007162      -0.274565       1.555401      -0.120866       2.301343          -0.000177
            6              H      10.153436      10.615845       5.204495       0.112623       1.126765 0.82441138E+01  0.80857664E+02                                 1.733585                            1.637465      -0.959546       2.421024                    0.998402       3.391240       9.230669       0.512032       1.219640      -0.723601      -0.007524       0.031454       0.020707       0.038403       0.000563      -0.004858       0.010039      -0.020275       0.028519      -0.016155      -0.001898       0.018053              1.770367       1.399580      -0.040291      -0.094713       2.304004       0.267049       1.607519          -0.000103
            7              H      11.000272       8.606178       1.871145       0.090751       1.139787 0.81932187E+01  0.81698731E+02                                 1.837001                            1.693758      -1.511028       2.137363                    0.992236       4.063442      11.831003       0.467806       1.313045      -0.697640       0.007451       0.001284      -0.029180       0.030144       0.000666      -0.005317       0.000757      -0.012428       0.016863      -0.010804       0.003390       0.007414              1.913949       1.458669      -0.027726      -0.439954       1.631342      -0.010796       2.651835           0.000170
            8              H      10.564844       6.633266       2.948274       0.103593       1.131956 0.82797742E+01  0.82092591E+02                                 1.788536                            1.676444      -1.210635       2.293781                    0.995602       3.695112      10.440108       0.485322       1.272891      -0.708957      -0.000278      -0.030156      -0.017660       0.034947      -0.001292      -0.002358       0.005367      -0.016354       0.014519      -0.010965      -0.000022       0.010987              1.835811       1.377433      -0.131992      -0.156079       2.338754       0.331852       1.791245          -0.000010
            9              H       7.031783      15.818335      10.612917       0.140776       1.044789 0.72674863E+01  0.69442075E+02                                 1.691104                            1.568052      -0.932580       2.457506                    0.999136       3.240564       8.861474       0.505242       1.268726      -0.712630       0.042571       0.020890       0.008778       0.048226      -0.000039       0.014978       0.001541       0.004660      -0.043377      -0.021722       0.004940       0.016782              1.763119       2.147310       0.522724      -0.029709       1.758545      -0.035490       1.383501          -0.000095
           10              H       1.200129       7.358396       0.310230       0.129316       0.981801 0.69660778E+01  0.64779481E+02                                 1.518563                            1.457792      -0.798542       2.511750                    0.999714       3.030196       7.744161       0.575736       1.144020      -0.743512       0.030651      -0.016398       0.011259       0.036540       0.000312       0.006872      -0.004169       0.009416      -0.036623      -0.015123       0.002355       0.012768              1.527230       1.626451      -0.222724       0.168699       1.634961      -0.182586       1.320277          -0.000028
           11              H      15.901296      13.504072      10.004388       0.130654       0.989637 0.71709915E+01  0.67437070E+02                                 1.552222                            1.500121      -0.793364       2.513187                    0.999741       3.083221       8.027316       0.553454       1.176806      -0.735356      -0.031320      -0.016748      -0.002898       0.035635       0.002930       0.006766      -0.002497       0.007986      -0.037897      -0.015067       0.002437       0.012630              1.551345       1.677407       0.225728       0.090734       1.656330      -0.041234       1.320297           0.000108
           12              H      16.041404      15.723619       9.489145       0.128920       1.007809 0.71708386E+01  0.69236392E+02                                 1.729431                            1.616270      -1.113613       2.365460                    0.996847       3.550373      10.208325       0.464358       1.366121      -0.690008      -0.040670       0.018625      -0.010881       0.046036       0.004184       0.008013      -0.008827       0.016538      -0.040593      -0.020498       0.003163       0.017334              1.803895       2.049865      -0.471814       0.286930       1.777625      -0.189295       1.584194           0.000210
           13              H      11.159062       7.425514       9.966423       0.119426       1.108321 0.81409984E+01  0.79753003E+02                                 1.729327                            1.639109      -0.975388       2.419257                    0.998422       3.377145       9.246460       0.505205       1.237569      -0.719542       0.004744      -0.009167      -0.039462       0.040789       0.001199      -0.008984       0.003583       0.015131       0.044345      -0.015759      -0.003516       0.019274              1.762707       1.545602       0.018273       0.087076       1.453637       0.284612       2.288881          -0.000132
           14              H       7.343188       1.789589       0.219114       0.111487       1.127407 0.82480511E+01  0.80889016E+02                                 1.732695                            1.636622      -0.951428       2.424506                    0.998520       3.392357       9.226988       0.512851       1.217801      -0.724025       0.032172      -0.003609      -0.021054       0.038618       0.002599      -0.010674       0.003736       0.020047       0.028703      -0.016342      -0.002001       0.018343              1.769460       2.299520       0.066057      -0.276249       1.401984       0.062706       1.606876          -0.000141
           15              H       5.248061       2.394825       3.552464       0.091078       1.141388 0.82124538E+01  0.82014306E+02                                 1.845887                            1.701151      -1.526488       2.131745                    0.992022       4.077524      11.916888       0.464136       1.321430      -0.695887       0.000717       0.007968       0.028938       0.030024       0.002095      -0.001398       0.005034       0.011861       0.016932      -0.010761       0.003404       0.007356              1.923666       1.642754      -0.006960      -0.041323       1.460601       0.441747       2.667645           0.000109
           16              H       3.339851       1.730951       2.475335       0.102280       1.137429 0.83251938E+01  0.82618541E+02                                 1.790382                            1.677974      -1.197475       2.298117                    0.995717       3.702251      10.449632       0.486649       1.268257      -0.709924      -0.030354      -0.003775       0.017786       0.035383       0.000324      -0.005671       0.001291       0.017182       0.014980      -0.011230      -0.000029       0.011259              1.837748       2.359430      -0.016421      -0.348755       1.360879       0.116219       1.792936           0.000122
           17              H       5.870278       5.526639       5.657908       0.141145       1.043392 0.72556472E+01  0.69314847E+02                                 1.691369                            1.568146      -0.938961       2.455746                    0.999158       3.238072       8.859665       0.504461       1.270949      -0.712173       0.015413       0.044333      -0.008685       0.047733      -0.000744       0.000214      -0.014879      -0.004528      -0.042183      -0.021299       0.004718       0.016581              1.763496       1.642409       0.463442       0.031762       2.264512       0.033661       1.383566           0.000023
           18              H       3.663955       5.168502       5.113378       0.129377       0.980276 0.69530655E+01  0.64624081E+02                                 1.516338                            1.455914      -0.794670       2.513235                    0.999719       3.029549       7.738813       0.576450       1.143212      -0.743691      -0.019946       0.028582      -0.011211       0.036612      -0.000748       0.004953      -0.006255      -0.009010      -0.036855      -0.015158       0.002542       0.012616              1.524946       1.684210      -0.214520       0.200426       1.572033      -0.145446       1.318594          -0.000090
           19              H       2.531480      14.063414       6.266437       0.127259       0.997438 0.72384679E+01  0.68208891E+02                                 1.557953                            1.505190      -0.794710       2.510832                    0.999719       3.096824       8.062241       0.553789       1.173727      -0.736078      -0.013488      -0.034056       0.003355       0.036783       0.001794       0.003397      -0.006359      -0.009438      -0.038157      -0.015142       0.002392       0.012750              1.557124       1.609877       0.218919       0.051729       1.737199      -0.085927       1.324296          -0.000068
           20              H       4.719266      14.462939       6.781680       0.128783       1.006958 0.71667723E+01  0.69197938E+02                                 1.729580                            1.616716      -1.122929       2.361647                    0.996713       3.551870      10.217810       0.463833       1.367650      -0.689709       0.023199      -0.038329       0.011022       0.046139       0.002167       0.009539      -0.006835      -0.017703      -0.040679      -0.020323       0.003171       0.017152              1.803909       1.891369      -0.489825       0.221325       1.935850      -0.262316       1.584510           0.000201
           21              H       7.188962      10.238538       4.542814       0.120298       1.110813 0.81686848E+01  0.80146093E+02                                 1.737326                            1.646184      -0.997595       2.410837                    0.998139       3.381291       9.285243       0.501811       1.244044      -0.718120       0.009315      -0.003516      -0.039260       0.040503      -0.000538      -0.004569       0.008709      -0.015345       0.043836      -0.015711      -0.003585       0.019296              1.771057       1.456538       0.007161      -0.274554       1.555358      -0.120857       2.301274          -0.000176
           22              H       6.827251       8.263519       5.642722       0.112633       1.126732 0.82437448E+01  0.80852446E+02                                 1.733482                            1.637374      -0.959546       2.421022                    0.998402       3.391145       9.230060       0.512077       1.219558      -0.723619       0.007525      -0.031454      -0.020707       0.038402       0.000563      -0.004857       0.010039      -0.020273       0.028522      -0.016154      -0.001899       0.018053              1.770260       1.399507      -0.040288      -0.094704       2.303846       0.267029       1.607426          -0.000102
           23              H       5.980415      10.273186       8.976072       0.090754       1.139783 0.81931882E+01  0.81698370E+02                                 1.836999                            1.693756      -1.511033       2.137362                    0.992236       4.063435      11.830988       0.467806       1.313047      -0.697639      -0.007451      -0.001284       0.029180       0.030144       0.000666      -0.005317       0.000757      -0.012428       0.016862      -0.010804       0.003390       0.007414              1.913946       1.458669      -0.027726      -0.439955       1.631340      -0.010797       2.651829           0.000171
           24              H       6.415843      12.246098       7.898943       0.103598       1.131968 0.82798695E+01  0.82093641E+02                                 1.788533                            1.676442      -1.210643       2.293775                    0.995602       3.695118      10.440077       0.485328       1.272873      -0.708960       0.000277       0.030155       0.017659       0.034946      -0.001292      -0.002358       0.005367      -0.016353       0.014519      -0.010964      -0.000022       0.010987              1.835807       1.377432      -0.131992      -0.156079       2.338749       0.331851       1.791241          -0.000010
           25              H       9.948904       3.061029       0.234300       0.140767       1.044807 0.72676828E+01  0.69444903E+02                                 1.691177                            1.568116      -0.932591       2.457503                    0.999136       3.240629       8.861913       0.505208       1.268795      -0.712615      -0.042573      -0.020889      -0.008777       0.048227      -0.000039       0.014977       0.001542       0.004661      -0.043381      -0.021722       0.004940       0.016782              1.763198       2.147413       0.522760      -0.029713       1.758628      -0.035495       1.383553          -0.000095
           26              H      15.780558      11.520968      10.536987       0.129269       0.981945 0.69674563E+01  0.64796401E+02                                 1.518819                            1.458023      -0.798612       2.511717                    0.999714       3.030420       7.745328       0.575630       1.144158      -0.743479      -0.030653       0.016399      -0.011258       0.036541       0.000312       0.006870      -0.004170       0.009411      -0.036623      -0.015123       0.002358       0.012765              1.527491       1.626738      -0.222788       0.168747       1.635256      -0.182639       1.320479          -0.000028
           27              H       1.079391       5.375292       0.842829       0.130659       0.989622 0.71708168E+01  0.67434646E+02                                 1.552165                            1.500069      -0.793366       2.513183                    0.999741       3.083187       8.027037       0.553486       1.176753      -0.735368       0.031319       0.016747       0.002898       0.035634       0.002931       0.006767      -0.002497       0.007987      -0.037900      -0.015068       0.002437       0.012631              1.551287       1.677346       0.225713       0.090729       1.656259      -0.041230       1.320255           0.000108
           28              H       0.939283       3.155745       1.358072       0.128918       1.007803 0.71707723E+01  0.69235573E+02                                 1.729423                            1.616262      -1.113607       2.365464                    0.996847       3.550356      10.208254       0.464359       1.366120      -0.690008       0.040670      -0.018625       0.010881       0.046037       0.004184       0.008013      -0.008827       0.016538      -0.040593      -0.020497       0.003163       0.017334              1.803888       2.049860      -0.471813       0.286930       1.777616      -0.189294       1.584187           0.000210
           29              H       5.821625      11.453850       0.880794       0.119431       1.108312 0.81408677E+01  0.79750969E+02                                 1.729275                            1.639062      -0.975409       2.419248                    0.998422       3.377090       9.246101       0.505230       1.237518      -0.719553      -0.004744       0.009169       0.039462       0.040790       0.001199      -0.008984       0.003583       0.015130       0.044345      -0.015758      -0.003516       0.019274              1.762652       1.545553       0.018270       0.087068       1.453597       0.284599       2.288805          -0.000132
           30              H       9.637499      17.089775      10.628103       0.111501       1.127367 0.82476068E+01  0.80882821E+02                                 1.732579                            1.636519      -0.951428       2.424505                    0.998520       3.392243       9.226294       0.512900       1.217714      -0.724045      -0.032172       0.003611       0.021054       0.038618       0.002599      -0.010674       0.003733       0.020045       0.028706      -0.016341      -0.002002       0.018343              1.769339       2.299343       0.066049      -0.276226       1.401901       0.062698       1.606772          -0.000140
           31              H      11.732626      16.484539       7.294753       0.091082       1.141397 0.82125295E+01  0.82015220E+02                                 1.845892                            1.701155      -1.526511       2.131734                    0.992022       4.077536      11.916920       0.464137       1.321424      -0.695888      -0.000718      -0.007968      -0.028938       0.030024       0.002096      -0.001398       0.005034       0.011861       0.016931      -0.010761       0.003405       0.007356              1.923672       1.642756      -0.006961      -0.041323       1.460605       0.441752       2.667654           0.000109
           32              H      13.640836      17.148413       8.371882       0.102289       1.137445 0.83253170E+01  0.82619889E+02                                 1.790376                            1.677969      -1.197496       2.298105                    0.995716       3.702258      10.449585       0.486658       1.268232      -0.709929       0.030353       0.003774      -0.017785       0.035382       0.000323      -0.005670       0.001291       0.017181       0.014979      -0.011229      -0.000029       0.011258              1.837742       2.359421      -0.016422      -0.348754       1.360876       0.116219       1.792930           0.000123
           33              H      11.110409      13.352725       5.189309       0.141137       1.043410 0.72558349E+01  0.69317505E+02                                 1.691434                            1.568203      -0.938974       2.455742                    0.999158       3.238133       8.860061       0.504432       1.271008      -0.712160      -0.015412      -0.044334       0.008684       0.047733      -0.000744       0.000213      -0.014878      -0.004529      -0.042187      -0.021299       0.004718       0.016580              1.763566       1.642476       0.463471       0.031766       2.264610       0.033666       1.383612           0.000023
           34              H      13.316732      13.710862       5.733839       0.129332       0.980414 0.69543859E+01  0.64640292E+02                                 1.516585                            1.456138      -0.794719       2.513211                    0.999719       3.029765       7.739941       0.576347       1.143345      -0.743659       0.019946      -0.028584       0.011210       0.036613      -0.000748       0.004954      -0.006254      -0.009005      -0.036854      -0.015158       0.002545       0.012613              1.525197       1.684509      -0.214579       0.200483       1.572295      -0.145486       1.318789          -0.000091
           35              H      14.449207       4.815950       4.580780       0.127271       0.997409 0.72381562E+01  0.68204752E+02                                 1.557870                            1.505114      -0.794702       2.510831                    0.999719       3.096769       8.061846       0.553831       1.173659      -0.736094       0.013488       0.034055      -0.003356       0.036782       0.001794       0.003397      -0.006359      -0.009440      -0.038160      -0.015143       0.002392       0.012752              1.557040       1.609782       0.218896       0.051723       1.737102      -0.085920       1.324235          -0.000067
           36              H      12.261421       4.416425       4.065537       0.128781       1.006964 0.71668113E+01  0.69198375E+02                                 1.729584                            1.616717      -1.122933       2.361645                    0.996713       3.551877      10.217818       0.463834       1.367645      -0.689710      -0.023199       0.038328      -0.011023       0.046138       0.002167       0.009539      -0.006835      -0.017702      -0.040680      -0.020323       0.003171       0.017152              1.803914       1.891372      -0.489829       0.221326       1.935857      -0.262319       1.584513           0.000201
           37              C       9.761275       6.156212       5.438795       0.597121      25.144790 0.25415441E+03  0.52797672E+04                                 7.905785                            5.643066       0.027283       2.063367                    0.999446      22.362897      62.537427       0.627516       0.469855      -1.021797      -0.017996      -0.057579       0.033983       0.069239      -0.031073       0.041714       0.008909       0.141888      -0.086788      -0.071853      -0.031702       0.103554              9.751002       5.153296       1.235771      -2.250380      13.565498      -1.861553      10.534211           0.015365
           38              C      10.121870       7.427868       4.740234      -0.021517      37.783321 0.42204418E+03  0.97660649E+04                                 9.711331                            6.773140       0.056804       2.023986                    0.999328      26.905848      74.649839       0.649368       0.407618      -1.078978       0.001896       0.042081      -0.022797       0.047897      -0.004493       0.008606       0.003603       0.011279      -0.001873      -0.011540      -0.000511       0.012051             12.286674       5.824937       1.749559      -3.088699      17.886394      -4.414113      13.148692           0.002474
           39              C      10.018532       8.629477       5.402999      -0.102124      32.724084 0.41268336E+03  0.96119242E+04                                 8.974518                            6.846006      -0.040892       1.963658                    0.999586      29.118841      84.328889       0.617481       0.425882      -1.054355      -0.003961       0.004146      -0.025071       0.025719      -0.005648       0.004529       0.010121       0.036711       0.074476      -0.033579       0.006380       0.027199             10.437558       5.259371       0.760539      -1.964489      15.553777      -2.744888      10.499525           0.001523
           40              C      10.245495       9.811544       4.746742      -0.110539      33.559090 0.42250825E+03  0.98878084E+04                                 9.097190                            6.905490       0.005145       1.973386                    0.999651      29.326215      84.823472       0.618381       0.423238      -1.057173      -0.019557      -0.024489      -0.015145       0.034807      -0.006528       0.004541       0.028851      -0.003434      -0.002335      -0.030319       0.000683       0.029636             10.643019       5.426583       1.019665      -2.379555      14.595444      -3.526827      11.907031           0.000501
           41              C      10.614536       9.823250       3.400603      -0.016978      37.506137 0.42782145E+03  0.99472060E+04                                 9.724224                            6.861501       0.055729       2.026114                    0.999355      27.005280      75.445173       0.638353       0.412674      -1.074172      -0.016661      -0.040140       0.019502       0.047636      -0.003969      -0.003369       0.004073       0.036322      -0.017021      -0.016995      -0.004957       0.021952             12.275109       5.366386       0.626931      -2.320281      18.680973      -4.216312      12.777968           0.000996
           42              C      10.738528       8.621403       2.763871      -0.122166      36.366653 0.44373734E+03  0.10561460E+05                                 9.707349                            7.152741      -0.185874       1.906364                    0.999392      30.331325      89.822487       0.595193       0.432365      -1.046693      -0.020308      -0.000896       0.029454       0.035787      -0.003024       0.001778      -0.003599       0.045762       0.043924      -0.030668       0.013284       0.017384             11.506453       5.404237       0.417876      -2.546655      16.859312      -2.541377      12.255810           0.001448
           43              C      10.776910      11.130671       2.665161       0.609634      24.859288 0.24732412E+03  0.51156305E+04                                 7.876887                            5.594388      -0.043221       2.042035                    0.999343      22.354221      62.883304       0.624027       0.474537      -1.016751       0.008560       0.064730      -0.031401       0.072451       0.027507       0.047838       0.025208       0.132071      -0.074181      -0.068267      -0.036609       0.104876              9.759777       5.323892      -0.409777      -2.358231      13.412287      -1.960621      10.543154           0.010093
           44              C      10.487716       7.435619       3.411450      -0.122996      35.532143 0.43237572E+03  0.10194680E+05                                 9.461312                            6.986321      -0.026442       1.955984                    0.999704      29.911216      87.324893       0.613659       0.423318      -1.055321      -0.016282       0.028179       0.008725       0.033694      -0.004912       0.008748       0.022587      -0.004655      -0.042675      -0.030723       0.007610       0.023112             11.214501       5.499308       0.909273      -2.919284      14.914978      -3.565950      13.229219           0.001742
           45              C       6.242116      15.342508      10.484920      -0.004294      28.996302 0.35921302E+03  0.80596194E+04                                 8.345282                            6.432086       0.109734       2.056121                    0.999134      26.426510      74.459861       0.632064       0.431900      -1.053484      -0.007978       0.001021      -0.009609       0.012530      -0.003849      -0.002146       0.010514       0.007769       0.010991      -0.012837       0.000803       0.012034              9.731203       9.230224       0.848103       0.323064      14.194661      -2.780437       5.768725           0.000713
           46              C       0.441367       7.774613      -0.029287      -0.157873      32.063851 0.41518565E+03  0.96261926E+04                                 8.729189                            6.781048       0.317013       2.080082                    0.999791      28.745997      81.427989       0.636079       0.415320      -1.067458       0.002162       0.009464      -0.007471       0.012250      -0.013744      -0.001324      -0.001367       0.028519      -0.006099      -0.018972      -0.001872       0.020844             10.141083       8.160004       1.636592       0.151017      16.415533      -2.748719       5.847712           0.000006
           47              C       5.026359      13.261425      10.663899       0.085783      36.894918 0.39683682E+03  0.90778178E+04                                 9.751052                            6.694783       0.050780       2.039047                    0.999615      25.898273      72.358783       0.632185       0.423538      -1.064532      -0.002849       0.003856       0.003591       0.005990      -0.001439      -0.000656       0.003219       0.021311      -0.028440      -0.011378      -0.004145       0.015523             12.954638       8.297973      -0.235970       0.595551      23.555299      -4.513952       7.010643           0.001429
           48              C      16.705279      13.951322      10.144317      -0.174449      33.129655 0.42586701E+03  0.99540631E+04                                 8.959057                            6.880980       0.274495       2.062098                    0.999820      29.224472      83.593095       0.628524       0.416925      -1.064574      -0.001676       0.012584       0.016306       0.020666       0.010893      -0.010244       0.012986       0.023305      -0.010583      -0.025750       0.006545       0.019205             10.649366       7.971053      -1.524165       1.257849      17.173789      -3.572646       6.803256           0.002660
           49              C       4.048849      15.285310       9.823240      -0.025376      29.605073 0.37586154E+03  0.85581749E+04                                 8.527409                            6.620965       0.005277       2.016263                    0.998648      27.155081      77.935734       0.615045       0.437367      -1.046624       0.003958       0.003809       0.029843       0.030345      -0.005311      -0.013115      -0.004559       0.018435      -0.020219      -0.017136      -0.002378       0.019514              9.976045       8.900478       0.135162       0.993817      14.744472      -2.469878       6.283183          -0.000398
           50              C       2.960355       0.876959      -0.015186       0.597964      25.155958 0.25428919E+03  0.52832267E+04                                 7.908550                            5.644653       0.027680       2.063270                    0.999479      22.366209      62.549020       0.627418       0.469870      -1.021797      -0.054342      -0.026160      -0.032918       0.068709      -0.045758      -0.003230      -0.043012      -0.120600      -0.087808      -0.070135      -0.032340       0.102474              9.754764      13.166261       2.182863       1.585903       5.558803       2.454588      10.539228           0.005495
           51              C       4.180929       1.384249       0.683375      -0.021985      37.814587 0.42244242E+03  0.97782241E+04                                 9.719318                            6.778087       0.053988       2.022838                    0.999359      26.917123      74.708305       0.648837       0.407829      -1.078768       0.042940       0.007674       0.023223       0.049417      -0.007409      -0.002262      -0.008761      -0.009310       0.005079      -0.012731       0.000120       0.012611             12.297671      17.327627       3.110220       4.029046       6.404090       3.589403      13.161296           0.003623
           52              C       5.386362       1.422588       0.020610      -0.100556      32.719701 0.41259427E+03  0.96100954E+04                                 8.980230                            6.851045      -0.045077       1.962606                    0.999578      29.105056      84.311966       0.616425       0.426601      -1.053827       0.005502      -0.003835       0.025046       0.025928      -0.010376      -0.008964      -0.006140      -0.031085       0.076133      -0.033217       0.005528       0.027689             10.444288      15.250300       1.940970       2.499004       5.581978       2.272938      10.500587          -0.000124
           53              C       6.533642       1.786659       0.676866      -0.109867      33.550787 0.42235906E+03  0.98837883E+04                                 9.097526                            6.905680       0.000393       1.972131                    0.999689      29.320520      84.814368       0.618162       0.423411      -1.057028      -0.019653      -0.020932       0.014658       0.032238      -0.007735      -0.028397      -0.007368       0.009164      -0.002154      -0.030713       0.000044       0.030668             10.643261      14.232081       2.059146       3.221935       5.790337       2.776488      11.907364           0.002634
           54              C       6.501977       2.154529       2.023006      -0.018415      37.524812 0.42809028E+03  0.99549189E+04                                 9.726725                            6.863407       0.057253       2.026511                    0.999372      27.014204      75.473154       0.638305       0.412644      -1.074202      -0.038622      -0.022376      -0.020038       0.048927      -0.006301      -0.004396       0.003099      -0.035531      -0.020927      -0.016882      -0.005947       0.022828             12.277618      18.354869       2.159716       3.912223       5.696310       2.799205      12.781675           0.001142
           55              C       5.293885       2.136672       2.659738      -0.121696      36.347152 0.44350656E+03  0.10554095E+05                                 9.699248                            7.146092      -0.180951       1.907798                    0.999387      30.325434      89.783170       0.596097       0.431786      -1.047093       0.000862      -0.019479      -0.029737       0.035560      -0.007598       0.004132      -0.002698      -0.039803       0.042353      -0.028662       0.010939       0.017723             11.496584      16.581313       1.737634       2.220152       5.654731       2.827050      12.253709           0.002796
           56              C       7.781323       2.469162       2.758447       0.611110      24.856356 0.24729301E+03  0.51152560E+04                                 7.878972                            5.596127      -0.049296       2.040250                    0.999301      22.352059      62.896140       0.623528       0.474892      -1.016476       0.061615       0.014740       0.031457       0.070733       0.011146      -0.019935      -0.049364      -0.141864      -0.072555      -0.068928      -0.035287       0.104215              9.761917      13.400615       0.543414       1.670044       5.340656       2.572100      10.544479           0.022422
           57              C       4.145711       1.748482       2.012159      -0.122008      35.425861 0.43077081E+03  0.10146709E+05                                 9.441645                            6.972631      -0.028011       1.956215                    0.999711      29.858424      87.107894       0.614396       0.423232      -1.055447       0.027710      -0.013417      -0.007506       0.031689      -0.003341      -0.021782      -0.011304       0.007805      -0.040279      -0.030255       0.006337       0.023918             11.190261      14.539585       1.975878       3.189208       5.828873       3.309841      13.202325           0.000555
           58              C       5.490376       4.686603       5.785906      -0.004613      28.979957 0.35890929E+03  0.80506771E+04                                 8.339395                            6.426763       0.107621       2.055713                    0.999164      26.418324      74.414136       0.632743       0.431550      -1.053753       0.001274      -0.007420       0.009273       0.011945      -0.004133      -0.010457       0.001182      -0.005876       0.010085      -0.012388       0.000732       0.011656              9.724861      13.918178       1.403391       2.796656       9.492092       0.005025       5.764312           0.018102
           59              C       4.166312       4.463808       5.452896      -0.161345      32.201453 0.41730368E+03  0.96889293E+04                                 8.758575                            6.802170       0.311819       2.077484                    0.999807      28.820558      81.732876       0.634466       0.415790      -1.067012       0.008873       0.004675       0.007417       0.012474      -0.017274       0.001269       0.001825      -0.019647      -0.003720      -0.019475      -0.001058       0.020532             10.177922      15.985555       2.568405       2.758451       8.681319       0.176458       5.866893           0.003286
           60              C       3.566287       3.235101       5.606926       0.086321      36.909951 0.39701072E+03  0.90830684E+04                                 9.754842                            6.696710       0.053215       2.039563                    0.999601      25.904443      72.388328       0.632010       0.423596      -1.064463       0.005486       0.001388      -0.004578       0.007279      -0.003962      -0.002847      -0.000347      -0.021147      -0.032780      -0.012212      -0.004544       0.016756             12.961228      23.414728       1.550081       4.553799       8.456436      -0.061505       7.012521           0.024765
           61              C       2.881322      14.914314       6.126508      -0.167864      32.936413 0.42275383E+03  0.98630406E+04                                 8.924254                            6.855076       0.287235       2.067005                    0.999811      29.121400      83.217212       0.629817       0.416839      -1.064645       0.012803      -0.002088      -0.015479       0.020196       0.010083      -0.012861       0.008181      -0.029058      -0.021573      -0.025886       0.003926       0.021960             10.605724      17.322276      -0.402783       3.675285       7.720388      -0.827808       6.774509           0.002881
           62              C       4.196238      15.154299       6.447586      -0.029330      29.757520 0.37833081E+03  0.86293664E+04                                 8.558024                            6.644201       0.003486       2.014270                    0.998739      27.250812      78.303709       0.613697       0.437568      -1.046400       0.005014       0.004573      -0.029994       0.030752      -0.008135       0.002964       0.013442      -0.016863      -0.017466      -0.017142      -0.002908       0.020051             10.013356      14.693475       0.819411       2.579696       9.040802      -0.697195       6.305791           0.017629
           63              C       7.219412      12.723152       5.408422       0.597122      25.144763 0.25415439E+03  0.52797671E+04                                 7.905780                            5.643068       0.027286       2.063369                    0.999446      22.362891      62.537420       0.627516       0.469855      -1.021797       0.017995       0.057579      -0.033981       0.069238      -0.031073       0.041713       0.008907       0.141888      -0.086798      -0.071850      -0.031706       0.103556              9.750982       5.153294       1.235759      -2.250382      13.565441      -1.861545      10.534212           0.015369
           64              C       6.858817      11.451496       6.106983      -0.021516      37.783335 0.42204500E+03  0.97660904E+04                                 9.711340                            6.773156       0.056793       2.023983                    0.999328      26.905859      74.649939       0.649366       0.407619      -1.078977      -0.001897      -0.042082       0.022797       0.047898      -0.004495       0.008606       0.003603       0.011285      -0.001877      -0.011542      -0.000512       0.012054             12.286667       5.824949       1.749555      -3.088712      17.886333      -4.414125      13.148719           0.002474
           65              C       6.962155      10.249887       5.444218      -0.102122      32.723813 0.41268087E+03  0.96118357E+04                                 8.974410                            6.845957      -0.040908       1.963652                    0.999586      29.118755      84.328048       0.617488       0.425878      -1.054359       0.003965      -0.004146       0.025073       0.025721      -0.005647       0.004531       0.010122       0.036712       0.074472      -0.033579       0.006380       0.027198             10.437396       5.259324       0.760508      -1.964460      15.553488      -2.744804      10.499377           0.001524
           66              C       6.735192       9.067820       6.100475      -0.110525      33.558295 0.42249795E+03  0.98874710E+04                                 9.096928                            6.905332       0.005185       1.973398                    0.999651      29.325851      84.820997       0.618400       0.423229      -1.057182       0.019563       0.024490       0.015146       0.034812      -0.006529       0.004545       0.028853      -0.003426      -0.002334      -0.030324       0.000688       0.029636             10.642677       5.426451       1.019629      -2.379479      14.594911      -3.526699      11.906668           0.000503
           67              C       6.366151       9.056114       7.446614      -0.016971      37.505859 0.42781889E+03  0.99471181E+04                                 9.724130                            6.861452       0.055741       2.026117                    0.999355      27.005189      75.444484       0.638360       0.412670      -1.074175       0.016665       0.040140      -0.019500       0.047637      -0.003970      -0.003370       0.004072       0.036325      -0.017021      -0.016996      -0.004959       0.021954             12.274971       5.366342       0.626918      -2.320242      18.680790      -4.216259      12.777783           0.000996
           68              C       6.242159      10.257961       8.083346      -0.122161      36.366511 0.44373538E+03  0.10561400E+05                                 9.707322                            7.152726      -0.185876       1.906365                    0.999392      30.331222      89.822060       0.595194       0.432365      -1.046693       0.020307       0.000895      -0.029455       0.035788      -0.003026       0.001779      -0.003600       0.045766       0.043918      -0.030669       0.013284       0.017386             11.506421       5.404232       0.417881      -2.546652      16.859264      -2.541403      12.255768           0.001448
           69              C       6.203777       7.748693       8.182056       0.609641      24.859250 0.24732397E+03  0.51156242E+04                                 7.876860                            5.594374      -0.043226       2.042034                    0.999343      22.354219      62.883185       0.624030       0.474535      -1.016753      -0.008557      -0.064730       0.031402       0.072452       0.027506       0.047837       0.025209       0.132071      -0.074183      -0.068268      -0.036608       0.104875              9.759734       5.323880      -0.409790      -2.358219      13.412233      -1.960583      10.543088           0.010091
           70              C       6.492971      11.443745       7.435767      -0.122989      35.531948 0.43237289E+03  0.10194593E+05                                 9.461264                            6.986289      -0.026422       1.955991                    0.999704      29.911132      87.324448       0.613661       0.423317      -1.055322       0.016278      -0.028180      -0.008725       0.033693      -0.004915       0.008748       0.022585      -0.004650      -0.042679      -0.030723       0.007614       0.023109             11.214442       5.499291       0.909273      -2.919278      14.914872      -3.565952      13.229164           0.001744
           71              C      10.738571       3.536856       0.362297      -0.004296      28.996333 0.35921244E+03  0.80596133E+04                                 8.345332                            6.432098       0.109757       2.056131                    0.999134      26.426465      74.460065       0.632060       0.431902      -1.053482       0.007975      -0.001020       0.009612       0.012531      -0.003852      -0.002149       0.010515       0.007771       0.010984      -0.012839       0.000803       0.012036              9.731288       9.230280       0.848065       0.323086      14.194832      -2.780494       5.768753           0.000721
           72              C      10.804496       4.877913       0.029287      -0.157854      32.063027 0.41517105E+03  0.96257913E+04                                 8.729070                            6.780929       0.317031       2.080097                    0.999791      28.745659      81.427376       0.636084       0.415320      -1.067456      -0.002166      -0.009464       0.007476       0.012253      -0.013742      -0.001329      -0.001368       0.028517      -0.006105      -0.018969      -0.001873       0.020843             10.140946       8.159979       1.636409       0.151097      16.415234      -2.748711       5.847625          -0.000000
           73              C      11.954328       5.617939       0.183318       0.085777      36.895050 0.39683857E+03  0.90778654E+04                                 9.751062                            6.694788       0.050807       2.039054                    0.999615      25.898328      72.358900       0.632187       0.423537      -1.064533       0.002850      -0.003854      -0.003587       0.005987      -0.001439      -0.000656       0.003218       0.021307      -0.028444      -0.011378      -0.004144       0.015522             12.954645       8.298036      -0.235969       0.595568      23.555257      -4.513940       7.010641           0.001440
           74              C       0.275408       4.928042       0.702900      -0.174458      33.130167 0.42587458E+03  0.99542820E+04                                 8.959155                            6.881051       0.274484       2.062090                    0.999820      29.224727      83.593943       0.628520       0.416926      -1.064574       0.001675      -0.012584      -0.016303       0.020663       0.010892      -0.010243       0.012986       0.023308      -0.010590      -0.025749       0.006543       0.019207             10.649487       7.971153      -1.524260       1.257881      17.173962      -3.572703       6.803347           0.002655
           75              C       0.191338       3.594054       1.023977      -0.025374      29.604978 0.37586006E+03  0.85581312E+04                                 8.527385                            6.620948       0.005281       2.016265                    0.998648      27.155019      77.935467       0.615046       0.437366      -1.046624      -0.003959      -0.003807      -0.029841       0.030342      -0.005311      -0.013116      -0.004558       0.018435      -0.020216      -0.017135      -0.002379       0.019514              9.976010       8.900490       0.135115       0.993835      14.744369      -2.469869       6.283171          -0.000391
           76              C       8.285508      11.775567       0.015186       0.597968      25.155975 0.25428985E+03  0.52832436E+04                                 7.908545                            5.644658       0.027685       2.063272                    0.999479      22.366238      62.549104       0.627418       0.469870      -1.021797       0.054341       0.026162       0.032915       0.068708      -0.045758      -0.003227      -0.043010      -0.120598      -0.087820      -0.070131      -0.032344       0.102475              9.754741      13.166194       2.182839       1.585885       5.558798       2.454587      10.539230           0.005498
           77              C      12.799758      17.495115      10.163842      -0.021981      37.814635 0.42244414E+03  0.97782706E+04                                 9.719311                            6.778098       0.053975       2.022833                    0.999359      26.917171      74.708384       0.648837       0.407829      -1.078769      -0.042942      -0.007671      -0.023223       0.049418      -0.007412      -0.002262      -0.008760      -0.009314       0.005076      -0.012733       0.000121       0.012613             12.297635      17.327515       3.110196       4.029040       6.404090       3.589410      13.161299           0.003624
           78              C       5.859501      11.229938      -0.020610      -0.100543      32.719060 0.41258664E+03  0.96098481E+04                                 8.980021                            6.850929      -0.045081       1.962605                    0.999578      29.104781      84.310141       0.616438       0.426594      -1.053833      -0.005504       0.003843      -0.025048       0.025931      -0.010375      -0.008965      -0.006142      -0.031088       0.076127      -0.033217       0.005528       0.027689             10.443997      15.249811       1.940877       2.498872       5.581861       2.272869      10.500320          -0.000123
           79              C      10.447045      17.092705      10.170351      -0.109846      33.549791 0.42234629E+03  0.98833700E+04                                 9.097199                            6.905482       0.000442       1.972146                    0.999689      29.320062      84.811282       0.618186       0.423400      -1.057040       0.019652       0.020941      -0.014660       0.032244      -0.007737      -0.028398      -0.007373       0.009154      -0.002152      -0.030718       0.000052       0.030667             10.642832      14.231430       2.059043       3.221780       5.790153       2.776376      11.906913           0.002634
           80              C      10.478710      16.724835       8.824211      -0.018404      37.524531 0.42808822E+03  0.99548397E+04                                 9.726605                            6.863346       0.057262       2.026512                    0.999372      27.014137      75.472369       0.638315       0.412639      -1.074207       0.038621       0.022381       0.020036       0.048928      -0.006304      -0.004395       0.003101      -0.035533      -0.020929      -0.016882      -0.005949       0.022831             12.277437      18.354621       2.159675       3.912146       5.696245       2.799150      12.781446           0.001142
           81              C      11.686802      16.742692       8.187479      -0.121681      36.346829 0.44350200E+03  0.10553947E+05                                 9.699148                            7.146025      -0.180944       1.907801                    0.999387      30.325274      89.782204       0.596104       0.431782      -1.047096      -0.000862       0.019479       0.029738       0.035560      -0.007599       0.004133      -0.002698      -0.039807       0.042344      -0.028663       0.010939       0.017723             11.496459      16.581112       1.737619       2.220152       5.654686       2.827028      12.253580           0.002796
           82              C       9.199364      16.410202       8.088770       0.611118      24.856358 0.24729347E+03  0.51152649E+04                                 7.878945                            5.596116      -0.049300       2.040248                    0.999301      22.352088      62.896094       0.623532       0.474889      -1.016478      -0.061616      -0.014736      -0.031458       0.070734       0.011146      -0.019935      -0.049362      -0.141864      -0.072559      -0.068928      -0.035286       0.104214              9.761868      13.400553       0.543392       1.669997       5.340642       2.572084      10.544409           0.022417
           83              C      12.834976      17.130882       8.835058      -0.121994      35.425586 0.43076695E+03  0.10146584E+05                                 9.441552                            6.972571      -0.027981       1.956224                    0.999711      29.858324      87.107140       0.614404       0.423228      -1.055450      -0.027710       0.013416       0.007506       0.031689      -0.003343      -0.021780      -0.011303       0.007799      -0.040287      -0.030256       0.006341       0.023914             11.190146      14.539399       1.975858       3.189195       5.828830       3.309819      13.202208           0.000556
           84              C      11.490311      14.192761       5.061311      -0.004617      28.980034 0.35890952E+03  0.80506922E+04                                 8.339448                            6.426779       0.107645       2.055723                    0.999164      26.418317      74.414423       0.632739       0.431552      -1.053751      -0.001273       0.007417      -0.009279       0.011947      -0.004136      -0.010459       0.001185      -0.005877       0.010076      -0.012390       0.000732       0.011658              9.724947      13.918362       1.403364       2.796715       9.492136       0.005010       5.764342           0.018112
           85              C      12.814375      14.415556       5.394321      -0.161327      32.200650 0.41728955E+03  0.96885406E+04                                 8.758458                            6.802054       0.311835       2.077497                    0.999807      28.820236      81.732293       0.634470       0.415790      -1.067010      -0.008871      -0.004679      -0.007425       0.012479      -0.017272       0.001269       0.001829      -0.019646      -0.003727      -0.019472      -0.001060       0.020532             10.177786      15.985307       2.568194       2.758451       8.681242       0.176377       5.866808           0.003277
           86              C      14.909037       2.991737       5.240291       0.086316      36.910025 0.39701168E+03  0.90830942E+04                                 9.754846                            6.696711       0.053238       2.039570                    0.999601      25.904476      72.388391       0.632011       0.423595      -1.064464      -0.005483      -0.001387       0.004570       0.007272      -0.003962      -0.002847      -0.000347      -0.021142      -0.032783      -0.012212      -0.004542       0.016754             12.961227      23.414683       1.550070       4.553788       8.456483      -0.061521       7.012516           0.024777
           87              C      14.099365       3.965050       4.720709      -0.167875      32.937109 0.42276412E+03  0.98633383E+04                                 8.924391                            6.855175       0.287221       2.066994                    0.999811      29.121735      83.218348       0.629811       0.416841      -1.064644      -0.012801       0.002085       0.015471       0.020188       0.010083      -0.012862       0.008181      -0.029061      -0.021577      -0.025888       0.003926       0.021962             10.605899      17.322585      -0.402883       3.675374       7.720477      -0.827835       6.774634           0.002875
           88              C      12.784449       3.725065       4.399631      -0.029330      29.757546 0.37833104E+03  0.86293736E+04                                 8.558025                            6.644202       0.003480       2.014268                    0.998739      27.250849      78.303844       0.613697       0.437567      -1.046400      -0.005012      -0.004574       0.029989       0.030747      -0.008136       0.002962       0.013441      -0.016859      -0.017464      -0.017141      -0.002908       0.020049             10.013354      14.693437       0.819341       2.579701       9.040825      -0.697218       6.305799           0.017637
           89              N       5.170873      15.948136       9.979440       0.367895      21.523447 0.24733727E+03  0.49830025E+04                                 6.486514                            5.095903      -0.042817       2.108027                    0.999160      20.451019      52.097493       0.772184       0.393717      -1.093763       0.001408       0.076118      -0.014842       0.077564       0.005461       0.015302      -0.023722      -0.028024      -0.146261      -0.058589       0.014088       0.044501              7.476822       7.286633       0.483251       0.470016      10.460838      -1.715523       4.682994           0.004936
           90              N       6.217495       3.693807       6.291386       0.366936      21.536174 0.24748698E+03  0.49867061E+04                                 6.487898                            5.096547      -0.042383       2.108021                    0.999128      20.460247      52.122308       0.772349       0.393578      -1.093874       0.074548       0.010649       0.014385       0.076666       0.008441       0.024913      -0.012190       0.023486      -0.145049      -0.057952       0.014388       0.043565              7.478942      10.308743       0.839426       1.760321       7.443861      -0.265312       4.684222           0.017307
           91              N      11.809814       2.931228       0.867777       0.367893      21.523465 0.24733730E+03  0.49830018E+04                                 6.486513                            5.095898      -0.042801       2.108032                    0.999160      20.451011      52.097414       0.772185       0.393716      -1.093764      -0.001409      -0.076118       0.014843       0.077565       0.005461       0.015301      -0.023721      -0.028023      -0.146259      -0.058588       0.014088       0.044500              7.476825       7.286655       0.483211       0.470034      10.460825      -1.715531       4.682994           0.004938
           92              N      10.763192      15.185557       4.555831       0.366932      21.536181 0.24748688E+03  0.49867025E+04                                 6.487898                            5.096543      -0.042369       2.108026                    0.999128      20.460237      52.122242       0.772350       0.393578      -1.093874      -0.074548      -0.010650      -0.014387       0.076667       0.008441       0.024912      -0.012189       0.023485      -0.145046      -0.057951       0.014387       0.043563              7.478945      10.308743       0.839385       1.760331       7.443871      -0.265329       4.684223           0.017308
           93              O       9.464673       6.234128       6.669954      -0.574067      40.135430 0.57748439E+03  0.14146374E+05                                 9.368646                            7.470701       0.173284       2.106689                    0.995306      28.006110      74.545362       0.689902       0.362421      -1.135207       0.023836       0.000665      -0.027762       0.036596      -0.028998       0.006724       0.002617       0.098107       0.138370      -0.080192       0.031630       0.048562             11.017694       7.726452       0.770800      -4.333965       8.018567      -2.136423      17.308065           0.048773
           94              O       9.764950       5.090747       4.761928      -0.574467      38.397965 0.56824524E+03  0.13851077E+05                                 9.041691                            7.379164       0.252600       2.125719                    0.996921      28.010526      74.145389       0.699276       0.359343      -1.138694      -0.006271       0.027653       0.015740       0.032431      -0.016818       0.031577       0.042395       0.013766      -0.130902      -0.077885       0.037163       0.040721             10.474196       6.340195       0.215416      -0.722813      17.396716       2.397864       7.685676           0.039067
           95              O       5.236863      17.232515       9.618227      -0.510741      46.912391 0.68311942E+03  0.17412609E+05                                10.485632                            8.204656      -0.043202       2.042399                    0.992222      28.061989      75.635701       0.650255       0.369535      -1.132248      -0.007571      -0.078378       0.032748       0.085281       0.002996      -0.018926      -0.058889      -0.242052      -0.155194      -0.103865      -0.059416       0.163281             12.900423       8.772107       1.170224      -2.546576      19.988778      -2.835356       9.940385           0.001643
           96              O      10.421701      12.173395       3.269351      -0.599815      43.081859 0.62709756E+03  0.15677931E+05                                 9.793584                            7.788040       0.111195       2.077514                    0.995351      28.579793      76.793544       0.675460       0.362704      -1.135247       0.030158      -0.029599      -0.009634       0.043341      -0.013400       0.017213       0.052394       0.033083      -0.079226      -0.073146       0.034345       0.038801             11.554428       7.621019      -2.848663      -0.918763      18.127330       3.069847       8.914936           0.034721
           97              O      11.254676      11.088771       1.507763      -0.570389      40.107315 0.58052854E+03  0.14262622E+05                                 9.410474                            7.538725       0.097980       2.081880                    0.994593      28.163812      75.471230       0.679089       0.367116      -1.129737      -0.006706       0.005280       0.031524       0.032659       0.025100       0.001990       0.007890       0.110409       0.094785      -0.076930       0.031136       0.045795             11.014147       7.560244       0.267777      -4.466054       8.943083      -2.076975      16.539114          -0.027390
           98              O       8.807349       6.818380       9.600872      -0.574056      40.086165 0.57663894E+03  0.14119680E+05                                 9.359429                            7.463591       0.174001       2.107342                    0.995377      27.991114      74.475696       0.690498       0.362262      -1.135397      -0.002629       0.023381       0.027309       0.036047      -0.039041      -0.002656      -0.006828      -0.082637       0.135256      -0.079588       0.032122       0.047466             11.006877       7.826236       0.782485       1.611830       7.902464       4.549456      17.291930           0.040778
           99              O       1.901818       0.755617       0.661680      -0.574465      38.324476 0.56698672E+03  0.13811691E+05                                 9.027082                            7.368396       0.253594       2.126292                    0.996952      27.991599      74.053528       0.700209       0.359091      -1.138981       0.027665      -0.002720      -0.015040       0.031606      -0.016197      -0.038256      -0.036537      -0.007288      -0.132577      -0.077741       0.036391       0.041350             10.455825      17.161418       1.494361      -2.462635       6.532295       0.434989       7.673762          -0.026932
          100              O       7.485264       3.910018       6.652598      -0.509812      46.874867 0.68232956E+03  0.17386851E+05                                10.479206                            8.199205      -0.050315       2.040680                    0.992166      28.046692      75.573808       0.650577       0.369471      -1.132335      -0.078858      -0.017338      -0.032666       0.087100       0.031514       0.056129       0.026537       0.233679      -0.158521      -0.104172      -0.059514       0.163686             12.893103      19.553200       2.446813       2.517499       9.194037       2.859256       9.932073           0.051838
          101              O       8.858516       2.238730       2.154257      -0.599856      43.082924 0.62713242E+03  0.15679133E+05                                 9.793915                            7.788285       0.108978       2.076799                    0.995335      28.580438      76.797879       0.675441       0.362707      -1.135237      -0.032227       0.027593       0.009739       0.043529      -0.017766      -0.050360      -0.023247      -0.025974      -0.078580      -0.073672       0.034660       0.039012             11.554765      18.647766      -1.546799      -3.156599       7.101791       0.552223       8.914739           0.039980
          102              O       7.683668       2.938716       3.915845      -0.570666      40.072292 0.57998132E+03  0.14245330E+05                                 9.403623                            7.534343       0.098250       2.082188                    0.994516      28.152200      75.421485       0.679422       0.367036      -1.129838       0.006727      -0.004791      -0.031384       0.032452       0.011684      -0.007847      -0.003193      -0.119171       0.094743      -0.077029       0.030992       0.046037             11.004819       8.855143       0.420874       1.536096       7.635701       4.673639      16.523612           0.044852
          103              O       7.516014      12.645236       4.177263      -0.574058      40.135046 0.57747828E+03  0.14146186E+05                                 9.368586                            7.470663       0.173279       2.106690                    0.995306      28.005958      74.544842       0.689904       0.362421      -1.135207      -0.023833      -0.000660       0.027759       0.036592      -0.028998       0.006724       0.002616       0.098107       0.138370      -0.080192       0.031631       0.048561             11.017611       7.726406       0.770774      -4.333924       8.018491      -2.136385      17.307937           0.048770
          104              O       7.215737      13.788617       6.085289      -0.574467      38.398108 0.56824831E+03  0.13851168E+05                                 9.041696                            7.379173       0.252609       2.125719                    0.996921      28.010630      74.145666       0.699277       0.359342      -1.138695       0.006270      -0.027653      -0.015748       0.032434      -0.016818       0.031577       0.042395       0.013767      -0.130915      -0.077886       0.037163       0.040723             10.474191       6.340200       0.215408      -0.722816      17.396694       2.397859       7.685678           0.039068
          105              O      11.743824       1.646849       1.228990      -0.510738      46.911953 0.68311194E+03  0.17412366E+05                                10.485559                            8.204606      -0.043192       2.042404                    0.992221      28.061851      75.635154       0.650257       0.369534      -1.132248       0.007569       0.078378      -0.032746       0.085280       0.002995      -0.018926      -0.058887      -0.242053      -0.155194      -0.103866      -0.059415       0.163281             12.900328       8.772037       1.170163      -2.546532      19.988637      -2.835350       9.940310           0.001636
          106              O       6.558986       6.705969       7.577866      -0.599824      43.082482 0.62710854E+03  0.15678275E+05                                 9.793671                            7.788104       0.111177       2.077503                    0.995351      28.580068      76.794468       0.675458       0.362704      -1.135247      -0.030155       0.029602       0.009636       0.043341      -0.013398       0.017211       0.052395       0.033083      -0.079226      -0.073145       0.034343       0.038802             11.554531       7.621095      -2.848704      -0.918786      18.127484       3.069895       8.915015           0.034725
          107              O       5.726011       7.790593       9.339454      -0.570388      40.107271 0.58052816E+03  0.14262611E+05                                 9.410468                            7.538726       0.097961       2.081874                    0.994593      28.163802      75.471213       0.679089       0.367116      -1.129737       0.006707      -0.005277      -0.031521       0.032656       0.025099       0.001989       0.007891       0.110412       0.094784      -0.076931       0.031136       0.045795             11.014130       7.560249       0.267761      -4.466049       8.943080      -2.076946      16.539062          -0.027392
          108              O       8.173338      12.060984       1.246345      -0.574046      40.085798 0.57663324E+03  0.14119505E+05                                 9.359371                            7.463555       0.173988       2.107341                    0.995377      27.990981      74.475248       0.690499       0.362262      -1.135397       0.002634      -0.023373      -0.027306       0.036039      -0.039041      -0.002655      -0.006827      -0.082634       0.135260      -0.079588       0.032121       0.047467             11.006791       7.826163       0.782450       1.611782       7.902411       4.549407      17.291800           0.040775
          109              O      15.078869      18.123747      10.185537      -0.574463      38.324617 0.56698989E+03  0.13811786E+05                                 9.027088                            7.368408       0.253597       2.126290                    0.996952      27.991704      74.053825       0.700210       0.359090      -1.138982      -0.027664       0.002722       0.015048       0.031609      -0.016198      -0.038256      -0.036537      -0.007287      -0.132591      -0.077743       0.036393       0.041350             10.455818      17.161385       1.494345      -2.462636       6.532300       0.434993       7.673769          -0.026930
          110              O       9.495423      14.969346       4.194619      -0.509806      46.874391 0.68232133E+03  0.17386586E+05                                10.479131                            8.199153      -0.050306       2.040686                    0.992165      28.046534      75.573209       0.650580       0.369471      -1.132335       0.078859       0.017335       0.032662       0.087098       0.031514       0.056129       0.026538       0.233680      -0.158522      -0.104173      -0.059513       0.163686             12.893006      19.553077       2.446752       2.517499       9.193947       2.859210       9.931994           0.051827
          111              O       8.122171      16.640634       8.692960      -0.599863      43.083490 0.62714247E+03  0.15679448E+05                                 9.793993                            7.788344       0.108953       2.076786                    0.995335      28.580694      76.798741       0.675439       0.362706      -1.135237       0.032229      -0.027590      -0.009741       0.043529      -0.017763      -0.050361      -0.023244      -0.025974      -0.078581      -0.073671       0.034658       0.039013             11.554851      18.647885      -1.546832      -3.156653       7.101855       0.552244       8.914812           0.039984
          112              O       9.297019      15.940648       6.931372      -0.570662      40.072264 0.57998140E+03  0.14245334E+05                                 9.403618                            7.534348       0.098220       2.082179                    0.994516      28.152205      75.421533       0.679421       0.367036      -1.129838      -0.006726       0.004793       0.031380       0.032448       0.011682      -0.007848      -0.003192      -0.119172       0.094744      -0.077030       0.030993       0.046036             11.004801       8.855146       0.420854       1.536058       7.635703       4.673629      16.523556           0.044850

******************************************************
Auxiliary information for the entire system
The total spin magnetic moment of the unit cell is   9.944261
The total net atomic charge of the unit cell is   -0.000002
Accuracy of reproducing the electrostatic potential in the unit cell:
  The inner radius (bohr) =    5.0000
  The outer radius (bohr) =   12.0000
  Valid grid points have density less than (e/(bohr^3)) =    0.0001
  The number of valid grid points were=        87119
  The rms potential error without charges in kcal/mol is=      4.80878
  The rms potential error with partial charges in kcal/mol is=      0.64537
  The RRMSE value at monopole order=      0.13421
  The rms potential error with partial charges and cloud penetration in kcal/mol is=      0.64745
  The RRMSE value at monopole order with cloud penetration is=      0.13464
  The rms potential error with partial charges and atomic dipoles in kcal/mol is=      0.26058
  The RRMSE value at dipole order=      0.05419
  The rms potential error with partial charges, atomic dipoles and cloud penetration in kcal/mol is=      0.24596
  The RRMSE value at dipole order with cloud penetration=      0.05115

******************************************************
The electron densities and ab initio electrostatic potential were computed in VASP using the PBE functional and
projector augmented wave method. See the main text of the journal article for a description of computational details.
The atomic charges, dipoles, and quadrupoles were computed with the DDEC6 method as described in
(a) T. A. Manz and N. Gabaldon Limas, RSC Adv. 6 (2016) 47771-47801 DOI: 10.1039/c6ra04656h
(b) N. Gabaldon Limas and T. A. Manz, RSC Adv. 8 (2018) 2678-2707 DOI: 10.1039/c7ra11829e.
For each atom in the material, the electron cloud parameters were fit to the spherically averaged atom-in-material
electron density using radial positions for which this density was between 10^-4 and 10^-2 electrons per cubic bohr.
The polarizabilities, dispersion coefficients, and quantum Drude oscillator (QDO) parameters were fit using the MCLF method.
The magnetic structure of the system was optimized in VASP from the default ferromagnetic initial guess using spin polarization.
The atomic spin moments (ASMs) were computed on this optimized magnetic structure using the DDEC6 partition as inputs
to the method of T. A. Manz and D. S. Sholl, J. Chem. Theory Comput. 7 (2011) 4146-4164 DOI: 10.1021/ct200539n.
The RMSE and RRMSE were computed using a uniform grid with Ewald summation.
