# Supplementary material for: A collection of forcefield precursors for metal–organic frameworks
Source: RSC Adv. 2019 Nov 13;9(63):36492–507. doi: 10.1039/c9ra07327b (PMC9075174; doi:10.1039/c9ra07327b)
Supplement: RA-009-C9RA07327B-s4781 [file RA-009-C9RA07327B-s4781.xyz]

  112
jmolscript: load "" {1 1 1} spacegroup "x,y,z" unitcell [{     12.728700     0.000000     0.000000 }, {     -1.795799    12.601385     0.000000 }, {      5.715279     6.084842    10.994922 }]
Mn     1.959740     9.343113     5.497461     1.073189
Mn     5.466450     6.300692     0.000000     1.078157
Mn     3.020168     7.023227     2.748730     1.073633
Mn    13.628012    11.663000     8.246191     1.073645
H     13.317110     5.823992     7.946030     0.104270
H     11.163207    16.461137     9.053219     0.090670
H     12.214648    14.413646     5.799821     0.111270
H     14.259624     3.780449     4.651951     0.118733
H     11.351346    11.730367     5.726155     0.133038
H      9.153317    11.417649     5.158817     0.132626
H      9.473528     7.641303     6.395746     0.132203
H     11.661596     8.028922     6.870727     0.127415
H      7.891271    10.531425     8.546353     0.103829
H      5.997197     9.899780     7.439164     0.089868
H     16.550554    10.651849    10.692562     0.110914
H      0.019926     5.091373     0.845510     0.118810
H     14.015911     9.418618    10.766228     0.134636
H      8.301147     1.113615     0.338644     0.132391
H     10.232672     6.982684    10.096637     0.128555
H     10.307714     9.203552     9.621656     0.126257
H      3.331070    12.862235     3.048892     0.104271
H      5.484973     2.225090     1.941703     0.090671
H      4.433532     4.272581     5.195101     0.111272
H      2.388556    14.905778     6.342971     0.118730
H      5.296834     6.955860     5.268767     0.133043
H      7.494863     7.268578     5.836105     0.132631
H      7.174652    11.044924     4.599176     0.132208
H      4.986584    10.657305     4.124195     0.127418
H      8.756909     8.154802     2.448569     0.103831
H     10.650983     8.786447     3.555758     0.089869
H      0.097626     8.034378     0.302360     0.110917
H     16.628254    13.594854    10.149412     0.118808
H      2.632269     9.267609     0.228694     0.134640
H      8.347033    17.572612    10.656278     0.132395
H      6.415508    11.703543     0.898285     0.128559
H      6.340466     9.482675     1.373266     0.126261
C     14.196197     6.289315     5.457879     0.599775
C     13.880389     5.019449     6.178047    -0.020308
C     13.461710     5.016056     7.506233    -0.122945
C     11.459578    16.438124     8.171426    -0.123579
C     11.684348    15.209454     7.563407    -0.018442
C     12.067861    15.219061     6.239618    -0.108442
C     14.034981     3.803074     5.553535    -0.102615
C     11.580717    13.929990     8.323156     0.611125
C     10.961310    10.895956     5.864691     0.002262
C      9.640850    10.707541     5.512854    -0.161052
C      9.026791     9.471150     5.683275     0.078761
C      9.831781     8.485619     6.234121    -0.169696
C     11.137177     8.724650     6.543078    -0.030016
C      2.512644     5.382535     0.039582     0.599826
C      7.015311    10.975569    10.314336    -0.022592
C      7.071017    10.560595     8.986150    -0.124564
C      5.932604    10.189942     8.320957    -0.120194
C      4.684514    10.239122     8.928976    -0.019689
C      4.639921    10.620159    10.252765    -0.106597
C      5.789294    10.957008    10.938848    -0.101784
C     16.161165     9.956015     8.169227     0.610739
C     13.244872     8.914762    10.627692    -0.000239
C      7.529359     1.496087    -0.015393    -0.163647
C     12.107245     6.798578    10.809108     0.079086
C     11.018000     7.456473    10.258262    -0.164417
C     11.070471     8.782534     9.949305    -0.031399
C      2.451983    12.396912     5.537043     0.599774
C      2.767791    13.666778     4.816875    -0.020309
C      3.186470    13.670171     3.488689    -0.122944
C      5.188602     2.248103     2.823496    -0.123578
C      4.963832     3.476773     3.431515    -0.018437
C      4.580319     3.467166     4.755304    -0.108446
C      2.613199    14.883153     5.441387    -0.102610
C      5.067463     4.756237     2.671766     0.611125
C      5.686870     7.790271     5.130231     0.002263
C      7.007330     7.978686     5.482068    -0.161052
C      7.621389     9.215077     5.311647     0.078766
C      6.816399    10.200608     4.760801    -0.169696
C      5.511003     9.961577     4.451844    -0.030015
C     14.135536    13.303692    10.955340     0.599826
C      9.632869     7.710658     0.680586    -0.022594
C      9.577163     8.125632     2.008772    -0.124564
C     10.715576     8.496285     2.673965    -0.120193
C     11.963666     8.447105     2.065946    -0.019684
C     -0.720441     8.066068     0.742157    -0.106600
C     10.858886     7.729219     0.056074    -0.101779
C      0.487015     8.730212     2.825695     0.610739
C      3.403308     9.771465     0.367230    -0.000240
C      3.403542    11.105298     0.015393    -0.163645
C      4.540935    11.887649     0.185814     0.079086
C      5.630180    11.229754     0.736660    -0.164416
C      5.577709     9.903693     1.045617    -0.031400
N     11.686390     9.935580     6.385851     0.368255
N     12.191804     9.497096    10.106532     0.368899
N      4.961790     8.750647     4.609071     0.368257
N      4.456376     9.189131     0.888390     0.368902
O     14.169307     7.370600     6.127470    -0.580128
O      1.760859     6.204859     4.239642    -0.567901
O     11.107063    13.963251     9.485319    -0.570013
O     11.971740    12.886172     7.734928    -0.603556
O     12.940234    10.144243     6.733290    -0.503239
O      9.302184    11.593304    10.364913    -0.581067
O      2.387648     5.661052     1.257819    -0.566926
O      3.532214     9.491787     7.007064    -0.570218
O     15.072623    10.195865     8.757455    -0.603883
O     12.221484    10.767836     9.759093    -0.504407
O      2.478873    11.315627     4.867452    -0.580135
O     14.887321    12.481368     6.755280    -0.567902
O      5.541117     4.722976     1.509603    -0.570012
O      4.676440     5.800055     3.259994    -0.603556
O      3.707946     8.541984     4.261632    -0.503237
O      7.345996     7.092923     0.630009    -0.581072
O     14.260532    13.025175     9.737103    -0.566925
O     13.115966     9.194440     3.987858    -0.570215
O      1.575557     8.490362     2.237467    -0.603882
O      4.426696     7.918391     1.235829    -0.504406

The following XYZ coordinates are in angstroms. Other properties are in atomic units.
The sperically averaged electron density of each atom fit to a function of the form exp(a - br)
eigen_1, eigen_2 and eigen_3 are the three eigenvalues of traceless quadrupole moment tensor
  atom number  atomic symbol              X              Y              Z     net charge C6 coefficient C8 coefficient C10 coefficient fluctuating dipole atomic polarizability isotropic forcefield polarizability              a              b squared Pearson coefficient          <r^3>          <r^4>         wp_QDO          m_QDO          q_QDO       dipole_x       dipole_y       dipole_z         dipole            Qxy            Qxz            Qyz     Q(x^2-y^2)  Q(3z^2 - R^2)        eigen_1        eigen_2        eigen_3 static polarizability      alpha(xx)      alpha(xy)      alpha(xz)      alpha(yy)      alpha(yz)      alpha(zz) atomic spin moment
            1             Mn       1.959740       9.343113       5.497461       1.073189     121.988924 0.26292460E+04  0.91802341E+05                                21.230713                           17.703797       0.067997       1.824153                    0.999325      53.255471     156.201908       0.392420       0.447026      -1.103952       0.000003       0.000002       0.000004       0.000005      -0.013178      -0.031579      -0.012101       0.023358       0.124891      -0.046145      -0.010934       0.057080             25.902809      26.391627       1.554084       2.102390      29.118943       5.623124      22.197858          -4.577453
            2             Mn       5.466450       6.300692       0.000000       1.078157     121.656465 0.26201236E+04  0.91406676E+05                                21.199382                           17.678226       0.057808       1.822287                    0.999340      53.143021     155.819197       0.392521       0.447288      -1.103763       0.000002       0.000003      -0.000005       0.000006      -0.014704       0.008469       0.032074      -0.016613       0.121306      -0.044769      -0.010914       0.055683             25.864124      28.601032       1.869467      -5.253353      26.840959      -2.855278      22.150382           4.608875
            3             Mn       3.020168       7.023227       2.748730       1.073633     120.050559 0.24728161E+04  0.85314909E+05                                21.158975                           17.346853       0.068876       1.815386                    0.999993      53.862734     158.788447       0.389038       0.456332      -1.094568      -0.029841      -0.034349       0.000272       0.045502       0.023549       0.023593      -0.020310      -0.008739      -0.097532      -0.053613       0.013402       0.040212             25.581593      24.068414      -1.592896      -3.095364      23.614632       2.682726      29.061732           4.552039
            4             Mn      13.628012      11.663000       8.246191       1.073645     120.051279 0.24728385E+04  0.85315670E+05                                21.158877                           17.346798       0.068893       1.815398                    0.999993      53.862047     158.785166       0.389044       0.456325      -1.094575       0.029839       0.034347      -0.000272       0.045499       0.023557       0.023594      -0.020314      -0.008740      -0.097515      -0.053616       0.013399       0.040217             25.581453      24.068245      -1.592830      -3.095359      23.614472       2.682707      29.061641           4.551944
            5              H      13.317110       5.823992       7.946030       0.104270       1.123410 0.81951894E+01  0.81153282E+02                                 1.788143                            1.674143      -1.223631       2.288427                    0.995466       3.712417      10.528053       0.482283       1.282500      -0.706686      -0.003187       0.030328       0.016840       0.034836      -0.002978      -0.003648       0.004634      -0.016338       0.008854      -0.010804      -0.000018       0.010822              1.839152       1.398691      -0.194656      -0.175271       2.354177       0.308538       1.764589           0.000105
            6              H      11.163207      16.461137       9.053219       0.090670       1.148308 0.82858850E+01  0.82887376E+02                                 1.847724                            1.704465      -1.535806       2.125779                    0.991863       4.092344      11.949276       0.465681       1.314826      -0.697134      -0.008822      -0.000812       0.029573       0.030871      -0.000375      -0.005753       0.000339      -0.012982       0.016427      -0.011216       0.003705       0.007511              1.923993       1.488194      -0.038097      -0.466267       1.641636      -0.011224       2.642149           0.000122
            7              H      12.214648      14.413646       5.799821       0.111270       1.116680 0.81345655E+01  0.79590186E+02                                 1.727394                            1.629064      -0.957325       2.420782                    0.998391       3.410451       9.299683       0.511691       1.223414      -0.722376       0.009490      -0.031848      -0.019772       0.038669      -0.000962      -0.005100       0.010094      -0.019597       0.026334      -0.015349      -0.002619       0.017967              1.768248       1.406683      -0.088759      -0.117113       2.304857       0.254632       1.593205          -0.000172
            8              H      14.259624       3.780449       4.651951       0.118733       1.126060 0.83180979E+01  0.81839526E+02                                 1.741307                            1.652044      -1.001376       2.407175                    0.998152       3.379255       9.239671       0.505961       1.230412      -0.721361       0.008731      -0.003275      -0.039346       0.040436      -0.000663      -0.004447       0.008451      -0.015835       0.043870      -0.015900      -0.003235       0.019134              1.773048       1.462987      -0.000264      -0.273388       1.560895      -0.110325       2.295263          -0.000144
            9              H      11.351346      11.730367       5.726155       0.133038       1.064835 0.74806872E+01  0.72036195E+02                                 1.717135                            1.593922      -0.925988       2.458075                    0.999163       3.286962       9.039025       0.499428       1.273573      -0.711571       0.015909       0.044388      -0.009772       0.048155       0.000284       0.000112      -0.015142      -0.004758      -0.040852      -0.021172       0.004428       0.016743              1.790166       1.670814       0.468137       0.026170       2.296622       0.023846       1.403061          -0.000130
           10              H       9.153317      11.417649       5.158817       0.132626       0.980501 0.69582978E+01  0.64712328E+02                                 1.520498                            1.459996      -0.805188       2.511125                    0.999695       3.017767       7.721772       0.573311       1.148766      -0.742476      -0.019356       0.029065      -0.012122       0.036964      -0.000327       0.005304      -0.006829      -0.008591      -0.037985      -0.015934       0.003157       0.012777              1.528135       1.670264      -0.212436       0.203686       1.583833      -0.151532       1.330308          -0.000029
           11              H       9.473528       7.641303       6.395746       0.132203       0.990305 0.71658896E+01  0.67391215E+02                                 1.555271                            1.501558      -0.807703       2.509265                    0.999687       3.074498       8.010210       0.551986       1.179900      -0.734719      -0.013839      -0.033500       0.004641       0.036541       0.001442       0.003135      -0.007354      -0.008454      -0.036432      -0.015031       0.002514       0.012517              1.555065       1.616497       0.230064       0.043623       1.727077      -0.096376       1.321622           0.000091
           12              H      11.661596       8.028922       6.870727       0.127415       1.016851 0.72557665E+01  0.70215319E+02                                 1.734715                            1.621736      -1.130859       2.356267                    0.996611       3.560165      10.225429       0.465639       1.359277      -0.691343       0.022461      -0.038880       0.009851       0.045969       0.002300       0.009275      -0.006911      -0.017834      -0.044981      -0.021085       0.003211       0.017874              1.809371       1.907460      -0.493238       0.221408       1.937586      -0.260974       1.583068           0.000174
           13              H       7.891271      10.531425       8.546353       0.103829       1.126317 0.82233663E+01  0.81512257E+02                                 1.791884                            1.677517      -1.230360       2.285377                    0.995241       3.720498      10.560399       0.481523       1.283263      -0.706494       0.031329       0.001570      -0.016722       0.035547      -0.000919      -0.004995       0.002790       0.017418       0.010398      -0.010981       0.000199       0.010782              1.843092       2.395152      -0.053539      -0.330876       1.365804       0.130471       1.768319          -0.000024
           14              H       5.997197       9.899780       7.439164       0.089868       1.156792 0.83618439E+01  0.83887424E+02                                 1.860900                            1.715243      -1.539126       2.123506                    0.991832       4.116768      12.060905       0.462733       1.319412      -0.696120       0.000965      -0.008946      -0.029752       0.031083       0.001843      -0.001242       0.005601       0.012930       0.016523      -0.011411       0.003917       0.007494              1.938489       1.659942      -0.015350      -0.055387       1.489755       0.469040       2.665771           0.000136
           15              H      16.550554      10.651849      10.692562       0.110914       1.120754 0.81726530E+01  0.80082902E+02                                 1.734228                            1.634939      -0.966608       2.417004                    0.998259       3.417130       9.335022       0.509634       1.226510      -0.721680      -0.033140       0.004750       0.019913       0.038953       0.001677      -0.010526       0.003363       0.019760       0.027156      -0.015465      -0.002495       0.017960              1.775501       2.322909       0.040401      -0.270684       1.404344       0.080548       1.599251          -0.000133
           16              H       0.019926       5.091373       0.845510       0.118810       1.127292 0.83310243E+01  0.82010292E+02                                 1.743659                            1.654200      -1.004330       2.406147                    0.998065       3.381545       9.252724       0.505158       1.231711      -0.721067      -0.004400       0.008145       0.039383       0.040457       0.001396      -0.008983       0.003235       0.015754       0.044121      -0.015968      -0.003248       0.019215              1.775503       1.561136       0.013471       0.070863       1.466714       0.286835       2.298659          -0.000181
           17              H      14.015911       9.418618      10.766228       0.134636       1.062442 0.74607506E+01  0.71797394E+02                                 1.714369                            1.591596      -0.926984       2.457514                    0.999116       3.283964       9.028288       0.499880       1.273252      -0.711605       0.040969       0.021748       0.009582       0.047363       0.001369       0.014960       0.001885       0.004231      -0.040999      -0.021157       0.004407       0.016750              1.787178       2.149313       0.535330      -0.019875       1.811043      -0.029227       1.401178           0.000002
           18              H       8.301147       1.113615       0.338644       0.132391       0.981294 0.69641326E+01  0.64765421E+02                                 1.519381                            1.459012      -0.800660       2.512011                    0.999725       3.020738       7.723560       0.574576       1.146258      -0.743050       0.031878      -0.014829       0.012209       0.037218       0.000875       0.007441      -0.004294       0.008247      -0.038169      -0.015953       0.003273       0.012680              1.527013       1.643415      -0.215580       0.178425       1.608158      -0.180063       1.329465          -0.000100
           19              H      10.232672       6.982684      10.096637       0.128555       0.996742 0.72200449E+01  0.67993596E+02                                 1.558292                            1.504228      -0.804244       2.508930                    0.999698       3.085927       8.032042       0.553426       1.175219      -0.735827      -0.032270      -0.018843      -0.005399       0.037756       0.002554       0.007621      -0.002181       0.007321      -0.036281      -0.014964       0.002531       0.012433              1.558111       1.664210       0.237431       0.101924       1.686431      -0.029655       1.323692          -0.000098
           20              H      10.307714       9.203552       9.621656       0.126257       1.018850 0.72739575E+01  0.70430319E+02                                 1.736396                            1.623303      -1.125429       2.358195                    0.996730       3.565122      10.240070       0.465648       1.358500      -0.691492      -0.042227       0.017216      -0.010150       0.046717       0.004718       0.008026      -0.008089       0.015844      -0.045096      -0.020976       0.003117       0.017859              1.811144       2.076812      -0.469891       0.289851       1.772102      -0.182542       1.584517           0.000155
           21              H       3.331070      12.862235       3.048892       0.104271       1.123421 0.81952951E+01  0.81154615E+02                                 1.788156                            1.674154      -1.223644       2.288420                    0.995466       3.712445      10.528161       0.482281       1.282500      -0.706686       0.003187      -0.030327      -0.016840       0.034835      -0.002978      -0.003648       0.004634      -0.016338       0.008855      -0.010804      -0.000017       0.010821              1.839167       1.398700      -0.194658      -0.175272       2.354198       0.308541       1.764601           0.000105
           22              H       5.484973       2.225090       1.941703       0.090671       1.148319 0.82859894E+01  0.82888709E+02                                 1.847737                            1.704476      -1.535817       2.125772                    0.991863       4.092374      11.949397       0.465679       1.314827      -0.697134       0.008822       0.000812      -0.029573       0.030871      -0.000375      -0.005753       0.000339      -0.012982       0.016426      -0.011216       0.003705       0.007511              1.924006       1.488203      -0.038097      -0.466271       1.641648      -0.011224       2.642168           0.000122
           23              H       4.433532       4.272581       5.195101       0.111272       1.116698 0.81347321E+01  0.79592233E+02                                 1.727411                            1.629079      -0.957345       2.420769                    0.998390       3.410488       9.299812       0.511689       1.223411      -0.722376      -0.009490       0.031847       0.019773       0.038668      -0.000962      -0.005100       0.010094      -0.019596       0.026336      -0.015348      -0.002619       0.017967              1.768266       1.406696      -0.088760      -0.117115       2.304882       0.254634       1.593220          -0.000171
           24              H       2.388556      14.905778       6.342971       0.118730       1.126053 0.83180257E+01  0.81838649E+02                                 1.741303                            1.652039      -1.001370       2.407179                    0.998152       3.379240       9.239625       0.505960       1.230415      -0.721360      -0.008732       0.003274       0.039346       0.040436      -0.000663      -0.004447       0.008450      -0.015835       0.043871      -0.015900      -0.003235       0.019134              1.773043       1.462983      -0.000263      -0.273387       1.560890      -0.110325       2.295257          -0.000146
           25              H       5.296834       6.955860       5.268767       0.133043       1.064850 0.74808164E+01  0.72037744E+02                                 1.717147                            1.593932      -0.926006       2.458064                    0.999163       3.286993       9.039127       0.499428       1.273567      -0.711572      -0.015909      -0.044387       0.009773       0.048154       0.000283       0.000112      -0.015142      -0.004758      -0.040852      -0.021172       0.004428       0.016743              1.790179       1.670827       0.468142       0.026171       2.296640       0.023847       1.403070          -0.000128
           26              H       7.494863       7.268578       5.836105       0.132631       0.980502 0.69583128E+01  0.64712548E+02                                 1.520503                            1.460001      -0.805189       2.511126                    0.999695       3.017770       7.721803       0.573308       1.148771      -0.742474       0.019356      -0.029064       0.012122       0.036964      -0.000327       0.005304      -0.006829      -0.008591      -0.037984      -0.015934       0.003156       0.012777              1.528140       1.670271      -0.212436       0.203687       1.583838      -0.151532       1.330313          -0.000029
           27              H       7.174652      11.044924       4.599176       0.132208       0.990298 0.71658203E+01  0.67390382E+02                                 1.555260                            1.501548      -0.807702       2.509267                    0.999687       3.074485       8.010158       0.551989       1.179896      -0.734720       0.013839       0.033500      -0.004641       0.036542       0.001442       0.003135      -0.007354      -0.008455      -0.036432      -0.015031       0.002514       0.012517              1.555055       1.616486       0.230061       0.043622       1.727064      -0.096374       1.321614           0.000091
           28              H       4.986584      10.657305       4.124195       0.127418       1.016857 0.72558120E+01  0.70215858E+02                                 1.734719                            1.621738      -1.130868       2.356262                    0.996611       3.560176      10.225462       0.465640       1.359274      -0.691344      -0.022461       0.038880      -0.009851       0.045969       0.002300       0.009275      -0.006911      -0.017834      -0.044982      -0.021086       0.003211       0.017875              1.809375       1.907463      -0.493240       0.221408       1.937591      -0.260975       1.583071           0.000174
           29              H       8.756909       8.154802       2.448569       0.103831       1.126325 0.82234426E+01  0.81513227E+02                                 1.791894                            1.677526      -1.230369       2.285372                    0.995240       3.720519      10.560483       0.481522       1.283264      -0.706494      -0.031329      -0.001570       0.016722       0.035547      -0.000919      -0.004995       0.002790       0.017418       0.010398      -0.010981       0.000199       0.010782              1.843102       2.395168      -0.053539      -0.330878       1.365811       0.130472       1.768328          -0.000024
           30              H      10.650983       8.786447       3.555758       0.089869       1.156800 0.83619173E+01  0.83888370E+02                                 1.860910                            1.715251      -1.539135       2.123501                    0.991832       4.116790      12.060996       0.462732       1.319413      -0.696119      -0.000966       0.008946       0.029752       0.031083       0.001843      -0.001243       0.005601       0.012930       0.016522      -0.011411       0.003917       0.007494              1.938499       1.659952      -0.015350      -0.055388       1.489761       0.469042       2.665784           0.000137
           31              H       0.097626       8.034378       0.302360       0.110917       1.120768 0.81727892E+01  0.80084586E+02                                 1.734242                            1.634951      -0.966625       2.416994                    0.998258       3.417161       9.335133       0.509632       1.226509      -0.721680       0.033139      -0.004750      -0.019913       0.038953       0.001677      -0.010526       0.003364       0.019760       0.027158      -0.015465      -0.002496       0.017961              1.775516       2.322929       0.040402      -0.270686       1.404355       0.080549       1.599264          -0.000132
           32              H      16.628254      13.594854      10.149412       0.118808       1.127281 0.83309227E+01  0.82009064E+02                                 1.743652                            1.654193      -1.004320       2.406154                    0.998065       3.381524       9.252662       0.505158       1.231716      -0.721066       0.004400      -0.008145      -0.039384       0.040457       0.001396      -0.008983       0.003235       0.015754       0.044122      -0.015968      -0.003248       0.019215              1.775496       1.561129       0.013471       0.070863       1.466708       0.286834       2.298649          -0.000183
           33              H       2.632269       9.267609       0.228694       0.134640       1.062454 0.74608579E+01  0.71798688E+02                                 1.714379                            1.591605      -0.926996       2.457505                    0.999116       3.283991       9.028380       0.499879       1.273248      -0.711606      -0.040968      -0.021748      -0.009583       0.047362       0.001368       0.014961       0.001885       0.004231      -0.040999      -0.021157       0.004407       0.016750              1.787189       2.149327       0.535334      -0.019875       1.811055      -0.029228       1.401186           0.000004
           34              H       8.347033      17.572612      10.656278       0.132395       0.981298 0.69641805E+01  0.64766028E+02                                 1.519391                            1.459021      -0.800663       2.512009                    0.999725       3.020747       7.723612       0.574572       1.146263      -0.743049      -0.031878       0.014829      -0.012210       0.037218       0.000875       0.007441      -0.004294       0.008247      -0.038169      -0.015953       0.003273       0.012680              1.527022       1.643424      -0.215581       0.178427       1.608169      -0.180065       1.329473          -0.000100
           35              H       6.415508      11.703543       0.898285       0.128559       0.996738 0.72200081E+01  0.67993150E+02                                 1.558286                            1.504223      -0.804246       2.508929                    0.999698       3.085920       8.032013       0.553428       1.175216      -0.735827       0.032270       0.018843       0.005399       0.037756       0.002554       0.007621      -0.002180       0.007321      -0.036281      -0.014964       0.002531       0.012433              1.558105       1.664204       0.237430       0.101923       1.686424      -0.029655       1.323688          -0.000098
           36              H       6.340466       9.482675       1.373266       0.126261       1.018853 0.72739869E+01  0.70430664E+02                                 1.736397                            1.623304      -1.125433       2.358193                    0.996730       3.565129      10.240089       0.465649       1.358496      -0.691493       0.042227      -0.017216       0.010149       0.046717       0.004718       0.008026      -0.008089       0.015844      -0.045096      -0.020976       0.003117       0.017859              1.811145       2.076814      -0.469892       0.289852       1.772103      -0.182542       1.584518           0.000155
           37              C      14.196197       6.289315       5.457879       0.599775      25.175075 0.25314050E+03  0.52541403E+04                                 7.914981                            5.634301       0.017507       2.060534                    0.999448      22.343757      62.483523       0.627504       0.470273      -1.021436       0.016095       0.058931      -0.031666       0.068808      -0.026828       0.040514       0.009436       0.143243      -0.091010      -0.070157      -0.032587       0.102744              9.781232       5.090340       1.047831      -2.200005      13.629042      -1.964415      10.624314           0.004310
           38              C      13.880389       5.019449       6.178047      -0.020308      38.298954 0.42580359E+03  0.98720970E+04                                 9.798216                            6.803183       0.054100       2.022492                    0.999314      26.932262      74.725306       0.648126       0.407611      -1.079292      -0.001332      -0.039800       0.025637       0.047361      -0.004956       0.008383       0.004174       0.013696       0.009354      -0.013087       0.000381       0.012706             12.454735       5.887602       1.441073      -3.124408      18.273624      -4.687777      13.202979           0.003925
           39              C      13.461710       5.016056       7.506233      -0.122945      35.905677 0.43820586E+03  0.10365940E+05                                 9.529311                            7.035843      -0.041192       1.950741                    0.999705      30.003923      87.714919       0.611210       0.423629      -1.055215       0.017537      -0.025953      -0.010897       0.033164      -0.004319       0.006958       0.022683      -0.006506      -0.044114      -0.029990       0.006063       0.023927             11.301328       5.601294       0.516602      -2.961777      15.048038      -3.686311      13.254651           0.000344
           40              C      11.459578      16.438124       8.171426      -0.123579      37.030675 0.45292707E+03  0.10831705E+05                                 9.821628                            7.225231      -0.206194       1.898339                    0.999280      30.485311      90.388504       0.592558       0.432222      -1.047153       0.018153      -0.004544      -0.028286       0.033916       0.000646       0.000751       0.000722       0.041312       0.036966      -0.026840       0.012094       0.014746             11.664692       5.546070      -0.113336      -2.591095      17.137353      -2.689483      12.310653           0.002828
           41              C      11.684348      15.209454       7.563407      -0.018442      37.770852 0.42499432E+03  0.98634346E+04                                 9.753393                            6.828794       0.064698       2.029409                    0.999360      26.948571      75.176338       0.641394       0.411468      -1.075140       0.014050       0.043200      -0.018685       0.049120       0.000840      -0.002187       0.007539       0.031001      -0.031069      -0.017997      -0.002838       0.020835             12.369844       5.408233       0.015405      -2.251223      18.739879      -4.512736      12.961421           0.000973
           42              C      12.067861      15.219061       6.239618      -0.108442      33.761874 0.42001702E+03  0.98173786E+04                                 9.140924                            6.889216      -0.006436       1.970366                    0.999651      29.282904      84.713357       0.618406       0.423744      -1.056599       0.015941       0.025760       0.010515       0.032066      -0.006655       0.006656       0.027392      -0.001968      -0.011668      -0.030858       0.003721       0.027137             10.758662       5.442337       0.641162      -2.391228      14.733928      -3.719519      12.099719           0.002921
           43              C      14.034981       3.803074       5.553535      -0.102615      33.125848 0.41548310E+03  0.96912862E+04                                 9.047621                            6.868550      -0.043224       1.962128                    0.999546      29.169279      84.473516       0.616694       0.425802      -1.054646       0.000933      -0.009219       0.026590       0.028158      -0.003719       0.004881       0.009842       0.037498       0.075764      -0.033548       0.005805       0.027742             10.580491       5.272855       0.376596      -1.911283      15.884939      -2.952187      10.583680          -0.000198
           44              C      11.580717      13.929990       8.323156       0.611125      24.968009 0.24600954E+03  0.50820117E+04                                 7.899496                            5.578584      -0.048267       2.041258                    0.999323      22.304847      62.718755       0.625022       0.474381      -1.016765      -0.004503      -0.061950       0.031880       0.069817       0.032968       0.045225       0.026324       0.128231      -0.078004      -0.067877      -0.036684       0.104561              9.822129       5.317460      -0.709520      -2.260620      13.373952      -2.219397      10.774974           0.021705
           45              C      10.961310      10.895956       5.864691       0.002262      28.662693 0.35095277E+03  0.78359254E+04                                 8.288646                            6.361689       0.088566       2.050959                    0.999246      26.306039      74.165228       0.634362       0.432442      -1.052173      -0.003913      -0.006995       0.007209       0.010780       0.001465      -0.013292       0.000905      -0.012685       0.015115      -0.017053       0.003965       0.013088              9.686516      13.960976       1.230859       2.919135       9.258582      -0.082889       5.839990          -0.000191
           46              C       9.640850      10.707541       5.512854      -0.161052      32.357384 0.42077342E+03  0.97846472E+04                                 8.772994                            6.822828       0.328051       2.082744                    0.999818      28.837326      81.705020       0.634888       0.414870      -1.068158       0.007188       0.002722       0.006630       0.010150      -0.013061       0.001132       0.000592      -0.022356      -0.012738      -0.015217      -0.004098       0.019315             10.187882      15.955867       2.500278       2.806801       8.639063       0.116092       5.968715          -0.000129
           47              C       9.026791       9.471150       5.683275       0.078761      37.809026 0.41415864E+03  0.95631033E+04                                 9.886181                            6.825074       0.086782       2.046477                    0.999608      26.142823      73.067209       0.628919       0.421773      -1.067058       0.007740      -0.003986      -0.002841       0.009158      -0.006626      -0.001708      -0.002837      -0.015316      -0.026554      -0.010438      -0.004297       0.014735             13.124002      23.668470       1.773519       4.589136       8.497356      -0.108315       7.206181           0.000302
           48              C       9.831781       8.485619       6.234121      -0.169696      32.891026 0.42389434E+03  0.98929617E+04                                 8.898377                            6.853403       0.281600       2.064139                    0.999798      29.171958      83.283472       0.631613       0.415515      -1.065853       0.008318      -0.000740      -0.014992       0.017161       0.006686      -0.015094       0.005924      -0.029846      -0.016963      -0.026125       0.006547       0.019577             10.544332      17.228948      -0.271488       3.606003       7.644789      -0.910161       6.759259           0.001879
           49              C      11.137177       8.724650       6.543078      -0.030016      30.149138 0.38447210E+03  0.87979128E+04                                 8.612164                            6.685200       0.024343       2.018402                    0.998859      27.335949      78.474420       0.614039       0.435908      -1.048216       0.006544       0.011122      -0.031460       0.034004      -0.006439       0.002525       0.009917      -0.024094      -0.029230      -0.015590      -0.005629       0.021219             10.076551      14.893995       0.860105       2.530063       9.049932      -0.748107       6.285727          -0.000465
           50              C       2.512644       5.382535       0.039582       0.599826      25.162663 0.25299260E+03  0.52501376E+04                                 7.911194                            5.631770       0.020782       2.061476                    0.999437      22.338179      62.455930       0.627812       0.470125      -1.021549       0.056026       0.022541       0.032217       0.068447      -0.045711      -0.004391      -0.041621      -0.122323      -0.094491      -0.070540      -0.032508       0.103048              9.776690      13.159080       2.197110       1.633277       5.550850       2.454408      10.620140           0.015076
           51              C       7.015311      10.975569      10.314336      -0.022592      38.309904 0.42597126E+03  0.98755254E+04                                 9.793465                            6.799686       0.065772       2.026232                    0.999331      26.943560      74.719542       0.649079       0.407032      -1.079832      -0.037497      -0.005746      -0.027055       0.046595      -0.006009      -0.002208      -0.009210      -0.013433       0.008031      -0.012669      -0.001143       0.013812             12.448646      17.613576       3.110398       4.193536       6.533715       3.753072      13.198646           0.002547
           52              C       7.071017      10.560595       8.986150      -0.124564      35.987982 0.43929227E+03  0.10398242E+05                                 9.543490                            7.044005      -0.042768       1.949726                    0.999694      30.047763      87.875619       0.610918       0.423562      -1.055240      -0.026288       0.015368       0.011641       0.032600      -0.005807      -0.022548      -0.010676       0.006255      -0.043311      -0.031876       0.008181       0.023695             11.320597      14.740098       1.820282       3.241192       5.942498       3.460275      13.279196           0.001585
           53              C       5.932604      10.189942       8.320957      -0.120194      36.923865 0.45112685E+03  0.10777870E+05                                 9.799578                            7.206546      -0.197859       1.901234                    0.999363      30.438012      90.201874       0.593861       0.431705      -1.047471      -0.006429       0.017808       0.030247       0.035684      -0.007070       0.000311      -0.001283      -0.038910       0.039742      -0.027324       0.012281       0.015043             11.639239      16.889206       1.505633       2.288271       5.733798       2.941935      12.294713           0.001494
           54              C       4.684514      10.239122       8.928976      -0.019689      37.850917 0.42593899E+03  0.98912219E+04                                 9.768530                            6.837550       0.061593       2.027831                    0.999377      26.977594      75.288921       0.640794       0.411609      -1.075007       0.039634       0.018417       0.018966       0.047642      -0.004886      -0.007386       0.000604      -0.032150      -0.030334      -0.018223      -0.003726       0.021950             12.390860      18.501781       1.879111       4.153893       5.685679       2.871439      12.985121           0.000918
           55              C       4.639921      10.620159      10.252765      -0.106597      33.673195 0.41859452E+03  0.97757917E+04                                 9.123965                            6.875722       0.002643       1.973760                    0.999644      29.236527      84.541935       0.619260       0.423520      -1.056744       0.023476       0.019550      -0.010332       0.032250      -0.006139      -0.025411      -0.010838       0.006971      -0.011668      -0.030303       0.003503       0.026799             10.738483      14.344164       1.908010       3.331194       5.795209       2.885502      12.076078           0.000718
           56              C       5.789294      10.957008      10.938848      -0.101784      33.153645 0.41585075E+03  0.97026310E+04                                 9.055323                            6.873320      -0.047045       1.960724                    0.999558      29.180841      84.536824       0.616208       0.426017      -1.054445      -0.007060      -0.000034      -0.027550       0.028440      -0.009091      -0.009350      -0.005894      -0.033915       0.077128      -0.033954       0.005867       0.028087             10.590602      15.584484       1.845719       2.655268       5.593732       2.311492      10.593590           0.001690
           57              C      16.161165       9.956015       8.169227       0.610739      24.973697 0.24608364E+03  0.50839802E+04                                 7.899331                            5.578643      -0.047305       2.041439                    0.999345      22.314402      62.750534       0.625143       0.474248      -1.016826      -0.060775      -0.013543      -0.031842       0.069934       0.013539      -0.019881      -0.048607      -0.139544      -0.080149      -0.067298      -0.036692       0.103990              9.821578      13.411040       0.443778       1.877685       5.279554       2.550890      10.774140           0.009932
           58              C      13.244872       8.914762      10.627692      -0.000239      28.724020 0.35182411E+03  0.78605320E+04                                 8.300889                            6.370199       0.089191       2.050676                    0.999254      26.341876      74.299268       0.633823       0.432525      -1.052084      -0.007896      -0.006610      -0.007220       0.012576       0.002260      -0.003470       0.012961       0.011156       0.016574      -0.016817       0.003207       0.013610              9.701987       9.019382       0.523828       0.494443      14.237499      -2.885274       5.849080           0.017597
           59              C       7.529359       1.496087      -0.015393      -0.163647      32.435355 0.42191192E+03  0.98183130E+04                                 8.788413                            6.833409       0.322750       2.080672                    0.999801      28.882273      81.877638       0.634171       0.415035      -1.067991       0.003052       0.007469      -0.006097       0.010113      -0.009724      -0.001330      -0.001763       0.026653      -0.011010      -0.015046      -0.003309       0.018356             10.207442       8.098054       1.382777       0.280745      16.545111      -2.803019       5.979160           0.003903
           60              C      12.107245       6.798578      10.809108       0.079086      37.791792 0.41395050E+03  0.95570690E+04                                 9.884028                            6.823489       0.087811       2.046862                    0.999619      26.134964      73.039878       0.628976       0.421790      -1.067051      -0.003144       0.007643       0.003069       0.008816      -0.002680       0.002961       0.001897       0.018247      -0.033719      -0.012140      -0.003258       0.015398             13.121928       8.302668      -0.413602       0.754705      23.858252      -4.530109       7.204864           0.025718
           61              C      11.018000       7.456473      10.258262      -0.164417      32.782928 0.42211760E+03  0.98415771E+04                                 8.881703                            6.841017       0.285631       2.065847                    0.999827      29.111869      83.081671       0.631882       0.415757      -1.065652      -0.005005       0.006155       0.014965       0.016938       0.011412      -0.007468       0.013157       0.026603      -0.023732      -0.025989       0.004253       0.021736             10.523494       7.899877      -1.591939       1.407481      16.925830      -3.433433       6.744775           0.001749
           62              C      11.070471       8.782534       9.949305      -0.031399      30.218796 0.38557597E+03  0.88295956E+04                                 8.624144                            6.694059       0.021114       2.016837                    0.998859      27.380369      78.633350       0.613727       0.435813      -1.048262       0.009466       0.008686       0.031422       0.033947      -0.004660      -0.008323      -0.003777       0.028339      -0.028968      -0.015771      -0.005877       0.021648             10.091146       8.938366       0.010177       1.098816      15.041924      -2.403050       6.293148           0.017501
           63              C       2.451983      12.396912       5.537043       0.599774      25.174974 0.25313921E+03  0.52541061E+04                                 7.914960                            5.634286       0.017520       2.060539                    0.999448      22.343681      62.483233       0.627505       0.470273      -1.021436      -0.016095      -0.058931       0.031668       0.068809      -0.026828       0.040515       0.009437       0.143241      -0.091013      -0.070156      -0.032587       0.102744              9.781209       5.090327       1.047830      -2.199997      13.629014      -1.964409      10.624286           0.004306
           64              C       2.767791      13.666778       4.816875      -0.020309      38.298991 0.42580395E+03  0.98721061E+04                                 9.798218                            6.803182       0.054102       2.022492                    0.999314      26.932275      74.725314       0.648127       0.407611      -1.079292       0.001332       0.039801      -0.025636       0.047361      -0.004955       0.008382       0.004174       0.013695       0.009359      -0.013087       0.000382       0.012705             12.454746       5.887600       1.441073      -3.124399      18.273675      -4.687781      13.202963           0.003924
           65              C       3.186470      13.670171       3.488689      -0.122944      35.905858 0.43820810E+03  0.10366008E+05                                 9.529342                            7.035859      -0.041195       1.950738                    0.999705      30.004034      87.715355       0.611209       0.423628      -1.055215      -0.017537       0.025953       0.010897       0.033164      -0.004319       0.006957       0.022683      -0.006508      -0.044112      -0.029989       0.006062       0.023927             11.301372       5.601305       0.516601      -2.961775      15.048148      -3.686327      13.254664           0.000343
           66              C       5.188602       2.248103       2.823496      -0.123578      37.030898 0.45292948E+03  0.10831781E+05                                 9.821673                            7.225252      -0.206207       1.898334                    0.999280      30.485435      90.389054       0.592557       0.432222      -1.047153      -0.018152       0.004543       0.028287       0.033916       0.000646       0.000751       0.000722       0.041311       0.036966      -0.026840       0.012094       0.014746             11.664758       5.546089      -0.113343      -2.591099      17.137498      -2.689496      12.310686           0.002829
           67              C       4.963832       3.476773       3.431515      -0.018437      37.771235 0.42499778E+03  0.98635417E+04                                 9.753475                            6.828830       0.064669       2.029398                    0.999360      26.948712      75.177007       0.641391       0.411469      -1.075138      -0.014050      -0.043200       0.018684       0.049120       0.000840      -0.002186       0.007537       0.031001      -0.031069      -0.017995      -0.002840       0.020835             12.369973       5.408271       0.015402      -2.251238      18.740120      -4.512803      12.961529           0.000976
           68              C       4.580319       3.467166       4.755304      -0.108446      33.762286 0.42002279E+03  0.98175515E+04                                 9.141002                            6.889266      -0.006451       1.970357                    0.999651      29.283158      84.714380       0.618403       0.423745      -1.056599      -0.015941      -0.025760      -0.010514       0.032066      -0.006655       0.006655       0.027393      -0.001968      -0.011662      -0.030858       0.003720       0.027138             10.758764       5.442378       0.641167      -2.391249      14.734085      -3.719567      12.099829           0.002922
           69              C       2.613199      14.883153       5.441387      -0.102610      33.125716 0.41548059E+03  0.96912122E+04                                 9.047595                            6.868526      -0.043220       1.962130                    0.999546      29.169183      84.473141       0.616696       0.425802      -1.054646      -0.000933       0.009219      -0.026590       0.028158      -0.003718       0.004881       0.009841       0.037497       0.075765      -0.033547       0.005805       0.027742             10.580468       5.272838       0.376595      -1.911274      15.884914      -2.952185      10.583652          -0.000199
           70              C       5.067463       4.756237       2.671766       0.611125      24.968443 0.24601403E+03  0.50821325E+04                                 7.899596                            5.578640      -0.048314       2.041237                    0.999323      22.305158      62.719998       0.625017       0.474382      -1.016764       0.004502       0.061947      -0.031881       0.069814       0.032967       0.045225       0.026323       0.128229      -0.078006      -0.067875      -0.036684       0.104559              9.822269       5.317522      -0.709529      -2.260646      13.374173      -2.219456      10.775111           0.021713
           71              C       5.686870       7.790271       5.130231       0.002263      28.662935 0.35095593E+03  0.78360159E+04                                 8.288693                            6.361717       0.088555       2.050953                    0.999246      26.306201      74.165849       0.634360       0.432441      -1.052172       0.003911       0.006998      -0.007206       0.010779       0.001466      -0.013291       0.000903      -0.012685       0.015107      -0.017052       0.003966       0.013085              9.686579      13.961077       1.230874       2.919164       9.258636      -0.082885       5.840023          -0.000186
           72              C       7.007330       7.978686       5.482068      -0.161052      32.357582 0.42077617E+03  0.97847304E+04                                 8.773037                            6.822855       0.328043       2.082741                    0.999818      28.837432      81.705487       0.634886       0.414870      -1.068157      -0.007188      -0.002720      -0.006627       0.010148      -0.013063       0.001132       0.000591      -0.022354      -0.012739      -0.015217      -0.004098       0.019315             10.187940      15.955973       2.500299       2.806827       8.639100       0.116096       5.968745          -0.000131
           73              C       7.621389       9.215077       5.311647       0.078766      37.809003 0.41415830E+03  0.95630937E+04                                 9.886175                            6.825070       0.086775       2.046475                    0.999608      26.142818      73.067193       0.628919       0.421773      -1.067058      -0.007741       0.003986       0.002842       0.009159      -0.006626      -0.001707      -0.002838      -0.015316      -0.026563      -0.010440      -0.004297       0.014737             13.123995      23.668457       1.773521       4.589135       8.497352      -0.108314       7.206176           0.000305
           74              C       6.816399      10.200608       4.760801      -0.169696      32.891146 0.42389619E+03  0.98930159E+04                                 8.898399                            6.853419       0.281600       2.064138                    0.999798      29.172019      83.283691       0.631612       0.415515      -1.065853      -0.008317       0.000740       0.014996       0.017164       0.006687      -0.015096       0.005925      -0.029846      -0.016968      -0.026126       0.006548       0.019578             10.544360      17.229000      -0.271495       3.606019       7.644806      -0.910163       6.759276           0.001879
           75              C       5.511003       9.961577       4.451844      -0.030015      30.149216 0.38447313E+03  0.87979427E+04                                 8.612177                            6.685208       0.024340       2.018401                    0.998859      27.336007      78.474633       0.614039       0.435908      -1.048216      -0.006546      -0.011122       0.031464       0.034008      -0.006439       0.002526       0.009917      -0.024094      -0.029238      -0.015592      -0.005628       0.021220             10.076569      14.894017       0.860103       2.530073       9.049955      -0.748109       6.285734          -0.000463
           76              C      14.135536      13.303692      10.955340       0.599826      25.162532 0.25299101E+03  0.52500956E+04                                 7.911168                            5.631753       0.020796       2.061482                    0.999437      22.338082      62.455570       0.627813       0.470125      -1.021549      -0.056026      -0.022541      -0.032219       0.068447      -0.045711      -0.004391      -0.041622      -0.122323      -0.094494      -0.070541      -0.032508       0.103049              9.776659      13.159042       2.197103       1.633267       5.550832       2.454395      10.620104           0.015073
           77              C       9.632869       7.710658       0.680586      -0.022594      38.309880 0.42597104E+03  0.98755176E+04                                 9.793458                            6.799681       0.065776       2.026233                    0.999331      26.943549      74.719470       0.649080       0.407032      -1.079833       0.037498       0.005746       0.027055       0.046595      -0.006009      -0.002208      -0.009209      -0.013433       0.008035      -0.012669      -0.001143       0.013811             12.448641      17.613602       3.110400       4.193531       6.533708       3.753058      13.198614           0.002545
           78              C       9.577163       8.125632       2.008772      -0.124564      35.988121 0.43929402E+03  0.10398296E+05                                 9.543517                            7.044020      -0.042770       1.949724                    0.999694      30.047844      87.875968       0.610917       0.423562      -1.055239       0.026289      -0.015367      -0.011641       0.032600      -0.005807      -0.022548      -0.010676       0.006255      -0.043310      -0.031875       0.008181       0.023695             11.320636      14.740195       1.820292       3.241205       5.942509       3.460274      13.279203           0.001585
           79              C      10.715576       8.496285       2.673965      -0.120193      36.924039 0.45112870E+03  0.10777930E+05                                 9.799619                            7.206566      -0.197872       1.901229                    0.999363      30.438102      90.202322       0.593859       0.431706      -1.047470       0.006428      -0.017807      -0.030248       0.035684      -0.007070       0.000310      -0.001284      -0.038910       0.039741      -0.027323       0.012280       0.015043             11.639297      16.889339       1.505642       2.288279       5.733815       2.941938      12.294739           0.001495
           80              C      11.963666       8.447105       2.065946      -0.019684      37.851225 0.42594171E+03  0.98913072E+04                                 9.768598                            6.837580       0.061570       2.027823                    0.999377      26.977705      75.289475       0.640791       0.411610      -1.075006      -0.039635      -0.018417      -0.018966       0.047643      -0.004886      -0.007385       0.000604      -0.032152      -0.030334      -0.018223      -0.003728       0.021950             12.390968      18.501984       1.879131       4.153944       5.685714       2.871458      12.985206           0.000920
           81              C      -0.720441       8.066068       0.742157      -0.106600      33.673536 0.41859937E+03  0.97759380E+04                                 9.124035                            6.875769       0.002629       1.973753                    0.999644      29.236733      84.542806       0.619257       0.423521      -1.056743      -0.023477      -0.019550       0.010331       0.032250      -0.006139      -0.025412      -0.010837       0.006970      -0.011662      -0.030303       0.003503       0.026800             10.738574      14.344298       1.908028       3.331232       5.795249       2.885525      12.076174           0.000719
           82              C      10.858886       7.729219       0.056074      -0.101779      33.153473 0.41584780E+03  0.97025445E+04                                 9.055294                            6.873295      -0.047040       1.960727                    0.999558      29.180716      84.536365       0.616209       0.426017      -1.054445       0.007060       0.000034       0.027549       0.028439      -0.009091      -0.009349      -0.005893      -0.033915       0.077128      -0.033953       0.005866       0.028087             10.590572      15.584449       1.845714       2.655261       5.593712       2.311480      10.593555           0.001689
           83              C       0.487015       8.730212       2.825695       0.610739      24.974105 0.24608789E+03  0.50840943E+04                                 7.899425                            5.578696      -0.047343       2.041421                    0.999345      22.314689      62.751682       0.625139       0.474249      -1.016824       0.060772       0.013542       0.031842       0.069932       0.013538      -0.019880      -0.048606      -0.139543      -0.080152      -0.067297      -0.036692       0.103989              9.821710      13.411247       0.443789       1.877734       5.279613       2.550923      10.774268           0.009941
           84              C       3.403308       9.771465       0.367230      -0.000240      28.724271 0.35182742E+03  0.78606272E+04                                 8.300943                            6.370232       0.089180       2.050670                    0.999254      26.342035      74.299912       0.633821       0.432526      -1.052083       0.007899       0.006608       0.007217       0.012576       0.002261      -0.003468       0.012961       0.011155       0.016569      -0.016815       0.003208       0.013608              9.702059       9.019437       0.523834       0.494444      14.237621      -2.885308       5.849118           0.017602
           85              C       3.403542      11.105298       0.015393      -0.163645      32.435502 0.42191386E+03  0.98183727E+04                                 8.788446                            6.833429       0.322741       2.080668                    0.999801      28.882356      81.878024       0.634170       0.415035      -1.067990      -0.003050      -0.007468       0.006094       0.010110      -0.009726      -0.001328      -0.001763       0.026651      -0.011012      -0.015046      -0.003310       0.018356             10.207487       8.098080       1.382781       0.280747      16.545198      -2.803042       5.979183           0.003902
           86              C       4.540935      11.887649       0.185814       0.079086      37.791839 0.41395099E+03  0.95570842E+04                                 9.884038                            6.823493       0.087805       2.046860                    0.999619      26.134988      73.039982       0.628975       0.421790      -1.067051       0.003144      -0.007644      -0.003070       0.008817      -0.002680       0.002962       0.001896       0.018247      -0.033726      -0.012142      -0.003257       0.015399             13.121943       8.302676      -0.413600       0.754705      23.858283      -4.530117       7.204870           0.025724
           87              C       5.630180      11.229754       0.736660      -0.164416      32.783005 0.42211874E+03  0.98416106E+04                                 8.881717                            6.841027       0.285628       2.065845                    0.999827      29.111912      83.081834       0.631881       0.415757      -1.065652       0.005005      -0.006155      -0.014968       0.016941       0.011413      -0.007469       0.013157       0.026603      -0.023739      -0.025990       0.004253       0.021737             10.523512       7.899891      -1.591943       1.407483      16.925862      -3.433443       6.744784           0.001748
           88              C       5.577709       9.903693       1.045617      -0.031400      30.218931 0.38557789E+03  0.88296520E+04                                 8.624172                            6.694077       0.021110       2.016834                    0.998859      27.380457      78.633701       0.613725       0.435813      -1.048262      -0.009467      -0.008687      -0.031426       0.033951      -0.004660      -0.008323      -0.003777       0.028340      -0.028975      -0.015773      -0.005877       0.021650             10.091183       8.938401       0.010179       1.098819      15.041982      -2.403064       6.293165           0.017504
           89              N      11.686390       9.935580       6.385851       0.368255      21.533525 0.24477182E+03  0.49196563E+04                                 6.487045                            5.070268      -0.039708       2.110002                    0.999143      20.422524      52.003953       0.773751       0.393851      -1.093408       0.078844       0.009295       0.013378       0.080509       0.009394       0.022668      -0.011871       0.021119      -0.137832      -0.054837       0.013916       0.040921              7.495589      10.409158       0.787479       1.831374       7.336940      -0.328107       4.740670           0.003541
           90              N      12.191804       9.497096      10.106532       0.368899      21.521044 0.24457638E+03  0.49149406E+04                                 6.485070                            5.068616      -0.038925       2.110320                    0.999100      20.417370      51.993368       0.773761       0.393909      -1.093325      -0.001442       0.080186      -0.013577       0.081340       0.004799       0.015653      -0.021139      -0.025633      -0.139915      -0.055755       0.014497       0.041258              7.493317       7.176477       0.326499       0.583421      10.564553      -1.766066       4.738921           0.015547
           91              N       4.961790       8.750647       4.609071       0.368257      21.533558 0.24477211E+03  0.49196658E+04                                 6.487061                            5.070277      -0.039730       2.109995                    0.999143      20.422554      52.004124       0.773748       0.393852      -1.093407      -0.078841      -0.009295      -0.013378       0.080506       0.009394       0.022669      -0.011871       0.021118      -0.137830      -0.054837       0.013916       0.040921              7.495611      10.409191       0.787480       1.831384       7.336963      -0.328109       4.740680           0.003543
           92              N       4.456376       9.189131       0.888390       0.368902      21.521033 0.24457604E+03  0.49149345E+04                                 6.485079                            5.068620      -0.038948       2.110312                    0.999100      20.417371      51.993458       0.773759       0.393910      -1.093324       0.001442      -0.080183       0.013576       0.081337       0.004800       0.015652      -0.021140      -0.025633      -0.139912      -0.055755       0.014497       0.041258              7.493332       7.176492       0.326498       0.583423      10.564579      -1.766074       4.738926           0.015552
           93              O      14.169307       7.370600       6.127470      -0.580128      38.982027 0.57668593E+03  0.14101224E+05                                 9.121231                            7.422687       0.271798       2.130541                    0.997061      28.086563      74.334656       0.699157       0.358273      -1.140150       0.005924      -0.026645      -0.015988       0.031633      -0.013506       0.029271       0.045234       0.009085      -0.131735      -0.077830       0.035903       0.041927             10.593187       6.393837       0.021193      -0.763344      17.700231       2.347718       7.685491          -0.027006
           94              O       1.760859       6.204859       4.239642      -0.567901      39.172918 0.55857937E+03  0.13575868E+05                                 9.221288                            7.349150       0.175383       2.110164                    0.995251      27.830229      73.892371       0.695029       0.362594      -1.134571      -0.023764       0.000375       0.027446       0.036306      -0.026369       0.009362       0.004349       0.105097       0.120477      -0.079217       0.031463       0.047754             10.840783       7.478696       0.723963      -4.131109       7.889685      -2.137341      17.153967           0.039364
           95              O      11.107063      13.963251       9.485319      -0.570013      40.117748 0.57875735E+03  0.14199936E+05                                 9.399951                            7.517184       0.132307       2.093608                    0.994661      28.090054      75.079174       0.681822       0.366138      -1.131153       0.005407      -0.005555      -0.032440       0.033353       0.028421       0.000700       0.007676       0.107482       0.101913      -0.078252       0.033807       0.044445             11.016374       7.431869       0.146335      -4.320556       8.879503      -2.134458      16.737750           0.045341
           96              O      11.971740      12.886172       7.734928      -0.603556      43.722208 0.63596395E+03  0.15956831E+05                                 9.899872                            7.847707       0.096925       2.071628                    0.995198      28.691933      77.254507       0.672214       0.363149      -1.134805      -0.034223       0.030016       0.011311       0.046905      -0.012398       0.013786       0.051788       0.030033      -0.088148      -0.071998       0.032691       0.039308             11.719281       7.890558      -3.351735      -0.997290      18.286538       2.924202       8.980747           0.040659
           97              O      12.940234      10.144243       6.733290      -0.503239      46.433761 0.66740289E+03  0.16920159E+05                                10.415147                            8.115899      -0.052191       2.042117                    0.992297      27.898326      75.090832       0.652790       0.370098      -1.131357      -0.080804      -0.016804      -0.034283       0.089370       0.029784       0.052022       0.025897       0.229018      -0.147754      -0.102568      -0.055043       0.157611             12.828757      19.564080       2.280592       2.597293       9.013200       2.753243       9.908991           0.001571
           98              O       9.302184      11.593304      10.364913      -0.581067      39.065203 0.57812112E+03  0.14146107E+05                                 9.136932                            7.434100       0.263731       2.127483                    0.997019      28.113388      74.448634       0.698262       0.358484      -1.139902      -0.028578       0.001268       0.015747       0.032654      -0.014864      -0.040654      -0.035044      -0.000204      -0.133191      -0.078081       0.036282       0.041798             10.613217      17.505320       1.603420      -2.434463       6.636002       0.426913       7.698330           0.038831
           99              O       2.387648       5.661052       1.257819      -0.566926      39.163265 0.55836463E+03  0.13569801E+05                                 9.221745                            7.349320       0.170765       2.108864                    0.995178      27.820435      73.872173       0.694773       0.362750      -1.134411       0.004013      -0.023006      -0.028474       0.036826      -0.039931      -0.002721      -0.009646      -0.086244       0.124944      -0.079897       0.031724       0.048174             10.841709       7.679715       0.752232       1.532090       7.689926       4.392181      17.155487           0.047753
          100              O       3.532214       9.491787       7.007064      -0.570218      40.212933 0.58034815E+03  0.14249909E+05                                 9.416828                            7.529342       0.126464       2.091113                    0.994671      28.122045      75.213674       0.680967       0.366317      -1.130922      -0.006286       0.004803       0.032332       0.033286       0.012550      -0.007624      -0.001931      -0.118981       0.100257      -0.077999       0.033234       0.044765             11.037665       8.827828       0.344395       1.509821       7.514393       4.588871      16.770773          -0.027407
          101              O      15.072623      10.195865       8.757455      -0.603883      43.753508 0.63647545E+03  0.15972953E+05                                 9.904170                            7.850612       0.094678       2.070770                    0.995179      28.703793      77.295635       0.672119       0.363125      -1.134817       0.034371      -0.029552      -0.011371       0.046733      -0.015257      -0.049498      -0.021224      -0.023495      -0.086911      -0.072044       0.033179       0.038865             11.724823      19.025102      -1.767353      -3.038460       7.163925       0.575573       8.985442           0.035563
          102              O      12.221484      10.767836       9.759093      -0.504407      46.500040 0.66845951E+03  0.16954061E+05                                10.425610                            8.122786      -0.048494       2.042761                    0.992175      27.917977      75.165442       0.652441       0.370140      -1.131298      -0.004338      -0.083447       0.033946       0.090191      -0.003383      -0.018462      -0.055107      -0.235952      -0.150114      -0.102274      -0.055353       0.157628             12.843201       8.595991       0.717525      -2.362577      20.015537      -2.962766       9.918075           0.050532
          103              O       2.478873      11.315627       4.867452      -0.580135      38.982369 0.57669174E+03  0.14101405E+05                                 9.121294                            7.422732       0.271784       2.130535                    0.997061      28.086661      74.335070       0.699153       0.358274      -1.140149      -0.005925       0.026644       0.015991       0.031634      -0.013507       0.029271       0.045232       0.009086      -0.131739      -0.077829       0.035905       0.041924             10.593272       6.393878       0.021201      -0.763348      17.700402       2.347730       7.685535          -0.027007
          104              O      14.887321      12.481368       6.755280      -0.567902      39.172349 0.55856940E+03  0.13575562E+05                                 9.221198                            7.349084       0.175389       2.110171                    0.995251      27.830006      73.891538       0.695032       0.362594      -1.134571       0.023766      -0.000372      -0.027446       0.036308      -0.026370       0.009363       0.004350       0.105096       0.120474      -0.079216       0.031463       0.047754             10.840673       7.478623       0.723954      -4.131058       7.889606      -2.137309      17.153788           0.039361
          105              O       5.541117       4.722976       1.509603      -0.570012      40.118525 0.57877020E+03  0.14200334E+05                                 9.400064                            7.517262       0.132329       2.093608                    0.994662      28.090368      75.080288       0.681819       0.366138      -1.131153      -0.005407       0.005554       0.032443       0.033356       0.028422       0.000699       0.007675       0.107482       0.101913      -0.078252       0.033807       0.044444             11.016518       7.431956       0.146339      -4.320622       8.879625      -2.134502      16.737973           0.045348
          106              O       4.676440       5.800055       3.259994      -0.603556      43.723270 0.63598162E+03  0.15957388E+05                                 9.900015                            7.847801       0.096963       2.071631                    0.995199      28.692351      77.255948       0.672212       0.363147      -1.134806       0.034217      -0.030016      -0.011318       0.046902      -0.012402       0.013789       0.051788       0.030034      -0.088156      -0.072001       0.032693       0.039308             11.719472       7.890671      -3.351805      -0.997303      18.286875       2.924245       8.980869           0.040661
          107              O       3.707946       8.541984       4.261632      -0.503237      46.434114 0.66740848E+03  0.16920342E+05                                10.415210                            8.115940      -0.052195       2.042113                    0.992297      27.898423      75.091276       0.652787       0.370098      -1.131357       0.080804       0.016803       0.034281       0.089369       0.029784       0.052020       0.025900       0.229017      -0.147746      -0.102572      -0.055037       0.157609             12.828848      19.564241       2.280606       2.597324       9.013262       2.753263       9.909041           0.001571
          108              O       7.345996       7.092923       0.630009      -0.581072      39.065504 0.57812627E+03  0.14146267E+05                                 9.136989                            7.434140       0.263716       2.127477                    0.997019      28.113471      74.448987       0.698260       0.358484      -1.139901       0.028577      -0.001268      -0.015750       0.032655      -0.014865      -0.040652      -0.035044      -0.000205      -0.133195      -0.078081       0.036284       0.041796             10.613294      17.505469       1.603447      -2.434476       6.636044       0.426913       7.698368           0.038828
          109              O      14.260532      13.025175       9.737103      -0.566925      39.162606 0.55835325E+03  0.13569451E+05                                 9.221642                            7.349245       0.170768       2.108871                    0.995177      27.820174      73.871206       0.694777       0.362750      -1.134411      -0.004010       0.023009       0.028474       0.036827      -0.039932      -0.002723      -0.009647      -0.086241       0.124940      -0.079897       0.031723       0.048174             10.841581       7.679625       0.752219       1.532057       7.689836       4.392114      17.155281           0.047748
          110              O      13.115966       9.194440       3.987858      -0.570215      40.213553 0.58035844E+03  0.14250226E+05                                 9.416913                            7.529400       0.126488       2.091114                    0.994672      28.122307      75.214571       0.680965       0.366316      -1.130923       0.006285      -0.004803      -0.032335       0.033289       0.012550      -0.007623      -0.001929      -0.118982       0.100258      -0.077999       0.033235       0.044764             11.037772       8.827919       0.344402       1.509845       7.514461       4.588926      16.770938          -0.027405
          111              O       1.575557       8.490362       2.237467      -0.603882      43.754444 0.63649100E+03  0.15973442E+05                                 9.904290                            7.850690       0.094715       2.070773                    0.995180      28.704171      77.296904       0.672117       0.363124      -1.134819      -0.034370       0.029546       0.011377       0.046730      -0.015262      -0.049498      -0.021227      -0.023493      -0.086919      -0.072047       0.033182       0.038865             11.724984      19.025402      -1.767385      -3.038499       7.164009       0.575580       8.985542           0.035564
          112              O       4.426696       7.918391       1.235829      -0.504406      46.500367 0.66846456E+03  0.16954228E+05                                10.425672                            8.122826      -0.048502       2.042756                    0.992175      27.918059      75.165848       0.652438       0.370141      -1.131297       0.004338       0.083447      -0.033945       0.090192      -0.003383      -0.018465      -0.055106      -0.235949      -0.150105      -0.102276      -0.055348       0.157624             12.843292       8.596049       0.717528      -2.362590      20.015709      -2.962802       9.918119           0.050526

******************************************************
Auxiliary information for the entire system
The total spin magnetic moment of the unit cell is   9.940831
The total net atomic charge of the unit cell is   -0.000000
Accuracy of reproducing the electrostatic potential in the unit cell:
  The inner radius (bohr) =    5.0000
  The outer radius (bohr) =   12.0000
  Valid grid points have density less than (e/(bohr^3)) =    0.0001
  The number of valid grid points were=        89172
  The rms potential error without charges in kcal/mol is=      4.83399
  The rms potential error with partial charges in kcal/mol is=      0.57870
  The RRMSE value at monopole order=      0.11971
  The rms potential error with partial charges and cloud penetration in kcal/mol is=      0.58062
  The RRMSE value at monopole order with cloud penetration is=      0.12011
  The rms potential error with partial charges and atomic dipoles in kcal/mol is=      0.27045
  The RRMSE value at dipole order=      0.05595
  The rms potential error with partial charges, atomic dipoles and cloud penetration in kcal/mol is=      0.25441
  The RRMSE value at dipole order with cloud penetration=      0.05263

******************************************************
The electron densities and ab initio electrostatic potential were computed in VASP using the PBE functional and
projector augmented wave method. See the main text of the journal article for a description of computational details.
The atomic charges, dipoles, and quadrupoles were computed with the DDEC6 method as described in
(a) T. A. Manz and N. Gabaldon Limas, RSC Adv. 6 (2016) 47771-47801 DOI: 10.1039/c6ra04656h
(b) N. Gabaldon Limas and T. A. Manz, RSC Adv. 8 (2018) 2678-2707 DOI: 10.1039/c7ra11829e.
For each atom in the material, the electron cloud parameters were fit to the spherically averaged atom-in-material
electron density using radial positions for which this density was between 10^-4 and 10^-2 electrons per cubic bohr.
The polarizabilities, dispersion coefficients, and quantum Drude oscillator (QDO) parameters were fit using the MCLF method.
The magnetic structure of the system was optimized in VASP from the default ferromagnetic initial guess using spin polarization.
The atomic spin moments (ASMs) were computed on this optimized magnetic structure using the DDEC6 partition as inputs
to the method of T. A. Manz and D. S. Sholl, J. Chem. Theory Comput. 7 (2011) 4146-4164 DOI: 10.1021/ct200539n.
The RMSE and RRMSE were computed using a uniform grid with Ewald summation.
