# Supplementary material for: A collection of forcefield precursors for metal–organic frameworks
Source: RSC Adv. 2019 Nov 13;9(63):36492–507. doi: 10.1039/c9ra07327b (PMC9075174; doi:10.1039/c9ra07327b)
Supplement: RA-009-C9RA07327B-s4782 [file RA-009-C9RA07327B-s4782.xyz]

  552
jmolscript: load "" {1 1 1} spacegroup "x,y,z" unitcell [{     15.174300     0.000000     0.000000 }, {      0.000000    24.885900     0.000000 }, {      0.000000     0.000000    24.885900 }]
Zn     0.458719    21.880181     0.557942     0.855284
Zn     3.745472    21.177154     0.017669     0.931706
Zn    14.673852    12.003714     9.273731     0.860092
Zn     0.458719     3.005719    24.327958     0.855284
Zn     3.745472     3.708746    -0.017669     0.931706
Zn    14.673852    12.882186    15.612169     0.860092
Zn    14.715581     0.557942     3.005719     0.855284
Zn    11.428828     0.017669     3.708746     0.931706
Zn     0.500448     9.273731    12.882186     0.860092
Zn    14.715581    24.327958    21.880181     0.855284
Zn    11.428828    -0.017669    21.177154     0.931706
Zn     0.500448    15.612169    12.003714     0.860092
Zn     7.128431    15.448669    13.000892     0.855284
Zn     3.841678    16.151696    12.460619     0.931706
Zn     8.087598     0.439236    21.716681     0.860092
Zn     7.128431     9.437231    11.885008     0.855284
Zn     3.841678     8.734204    12.425281     0.931706
Zn     8.087598    24.446664     3.169219     0.860092
Zn     8.045869    11.885008    15.448669     0.855284
Zn    11.332622    12.425281    16.151696     0.931706
Zn     7.086702     3.169219     0.439236     0.860092
Zn     8.045869    13.000892     9.437231     0.855284
Zn    11.332622    12.460619     8.734204     0.931706
Zn     7.086702    21.716681    24.446664     0.860092
H      3.195708    18.206524    22.006601     0.110085
H      2.705578    16.738256    20.277031     0.109605
H     13.974013    17.773510    20.563219     0.111464
H     14.500561    19.226846    22.285323     0.119694
H     13.672044    15.638300    19.754427     0.128445
H     13.294204    14.063022    18.059698     0.094134
H      1.631237    14.744896    16.504329     0.100125
H      2.150198    16.307730    18.149287     0.127697
H      0.350526    15.429258     7.142253     0.117817
H      0.949911    17.198645     5.748643     0.111101
H     12.315462    17.427596     4.454576     0.112527
H     11.735804    15.638300     5.838232     0.112761
H      1.361135    17.920337     3.591035     0.122640
H      1.837608    19.530454     2.015758     0.092926
H     13.530923    21.235138     2.563248     0.099395
H     12.975544    19.667327     4.188297     0.122710
H      3.238196    24.042268     1.012856     0.061760
H      4.385373    22.529205     2.349229     0.147901
H      3.796610    23.721240     3.240144     0.160763
H      3.072796    22.292789     3.232678     0.146240
H      4.235147    23.599299    23.183704     0.065202
H      3.817854    21.598473    21.859775     0.150255
H      5.342871    21.638290    21.379477     0.145907
H      4.342885    22.817882    20.966371     0.157106
H      3.195708     6.679376     2.879299     0.110085
H      2.705578     8.147644     4.608869     0.109605
H     13.974013     7.112390     4.322681     0.111464
H     14.500561     5.659054     2.600577     0.119694
H     13.672044     9.247600     5.131473     0.128445
H     13.294204    10.822878     6.826202     0.094134
H      1.631237    10.141004     8.381571     0.100125
H      2.150198     8.578170     6.736613     0.127697
H      0.350526     9.456642    17.743647     0.117817
H      0.949911     7.687255    19.137257     0.111101
H     12.315462     7.458304    20.431324     0.112527
H     11.735804     9.247600    19.047668     0.112761
H      1.361135     6.965563    21.294865     0.122640
H      1.837608     5.355446    22.870142     0.092926
H     13.530923     3.650762    22.322652     0.099395
H     12.975544     5.218573    20.697603     0.122710
H      3.238196     0.843632    23.873044     0.061760
H      4.385373     2.356695    22.536671     0.147901
H      3.796610     1.164660    21.645756     0.160763
H      3.072796     2.593111    21.653222     0.146240
H      4.235147     1.286601     1.702196     0.065202
H      3.817854     3.287427     3.026125     0.150255
H      5.342871     3.247610     3.506423     0.145907
H      4.342885     2.068018     3.919529     0.157106
H     11.978592    22.006601     6.679376     0.110085
H     12.468722    20.277031     8.147644     0.109605
H      1.200287    20.563219     7.112390     0.111464
H      0.673739    22.285323     5.659054     0.119694
H      1.502256    19.754427     9.247600     0.128445
H      1.880096    18.059698    10.822878     0.094134
H     13.543063    16.504329    10.141004     0.100125
H     13.024102    18.149287     8.578170     0.127697
H     14.823774     7.142253     9.456642     0.117817
H     14.224389     5.748643     7.687255     0.111101
H      2.858838     4.454576     7.458304     0.112527
H      3.438496     5.838232     9.247600     0.112761
H     13.813165     3.591035     6.965563     0.122640
H     13.336692     2.015758     5.355446     0.092926
H      1.643377     2.563248     3.650762     0.099395
H      2.198756     4.188297     5.218573     0.122710
H     11.936104     1.012856     0.843632     0.061760
H     10.788927     2.349229     2.356695     0.147901
H     11.377690     3.240144     1.164660     0.160763
H     12.101504     3.232678     2.593111     0.146240
H     10.939153    23.183704     1.286601     0.065202
H     11.356446    21.859775     3.287427     0.150255
H      9.831429    21.379477     3.247610     0.145907
H     10.831415    20.966371     2.068018     0.157106
H     11.978592     2.879299    18.206524     0.110085
H     12.468722     4.608869    16.738256     0.109605
H      1.200287     4.322681    17.773510     0.111464
H      0.673739     2.600577    19.226846     0.119694
H      1.502256     5.131473    15.638300     0.128445
H      1.880096     6.826202    14.063022     0.094134
H     13.543063     8.381571    14.744896     0.100125
H     13.024102     6.736613    16.307730     0.127697
H     14.823774    17.743647    15.429258     0.117817
H     14.224389    19.137257    17.198645     0.111101
H      2.858838    20.431324    17.427596     0.112527
H      3.438496    19.047668    15.638300     0.112761
H     13.813165    21.294865    17.920337     0.122640
H     13.336692    22.870142    19.530454     0.092926
H      1.643377    22.322652    21.235138     0.099395
H      2.198756    20.697603    19.667327     0.122710
H     11.936104    23.873044    24.042268     0.061760
H     10.788927    22.536671    22.529205     0.147901
H     11.377690    21.645756    23.721240     0.160763
H     12.101504    21.653222    22.292789     0.146240
H     10.939153     1.702196    23.599299     0.065202
H     11.356446     3.026125    21.598473     0.150255
H      9.831429     3.506423    21.638290     0.145907
H     10.831415     3.919529    22.817882     0.157106
H      4.391442    19.122326     9.563651     0.110085
H      4.881572    20.590594     7.834081     0.109605
H      8.787437    19.555340     8.120269     0.111464
H      8.260889    18.102004     9.842373     0.119694
H      9.089406    21.690550     7.311477     0.128445
H      9.467246    23.265828     5.616748     0.094134
H      5.955913    22.583954     4.061379     0.100125
H      5.436952    21.021120     5.706337     0.127697
H      7.236624    21.899592    19.585203     0.117817
H      6.637239    20.130205    18.191593     0.111101
H     10.445988    19.901254    16.897526     0.112527
H     11.025646    21.690550    18.281182     0.112761
H      6.226015    19.408513    16.033985     0.122640
H      5.749542    17.798396    14.458708     0.092926
H      9.230527    16.093712    15.006198     0.099395
H      9.785906    17.661523    16.631247     0.122710
H      4.348954    13.286582    13.455806     0.061760
H      3.201777    14.799645    14.792179     0.147901
H      3.790540    13.607610    15.683094     0.160763
H      4.514354    15.036061    15.675628     0.146240
H      3.352003    13.729551    10.740754     0.065202
H      3.769296    15.730377     9.416825     0.150255
H      2.244279    15.690560     8.936527     0.145907
H      3.244265    14.510968     8.523421     0.157106
H      4.391442     5.763574    15.322249     0.110085
H      4.881572     4.295306    17.051819     0.109605
H      8.787437     5.330560    16.765631     0.111464
H      8.260889     6.783896    15.043527     0.119694
H      9.089406     3.195350    17.574423     0.128445
H      9.467246     1.620072    19.269152     0.094134
H      5.955913     2.301946    20.824521     0.100125
H      5.436952     3.864780    19.179563     0.127697
H      7.236624     2.986308     5.300697     0.117817
H      6.637239     4.755695     6.694307     0.111101
H     10.445988     4.984646     7.988374     0.112527
H     11.025646     3.195350     6.604718     0.112761
H      6.226015     5.477387     8.851915     0.122640
H      5.749542     7.087504    10.427192     0.092926
H      9.230527     8.792188     9.879702     0.099395
H      9.785906     7.224377     8.254653     0.122710
H      4.348954    11.599318    11.430094     0.061760
H      3.201777    10.086255    10.093721     0.147901
H      3.790540    11.278290     9.202806     0.160763
H      4.514354     9.849839     9.210272     0.146240
H      3.352003    11.156349    14.145146     0.065202
H      3.769296     9.155523    15.469075     0.150255
H      2.244279     9.195340    15.949373     0.145907
H      3.244265    10.374932    16.362479     0.157106
H     10.782858    15.322249    19.122326     0.110085
H     10.292728    17.051819    20.590594     0.109605
H      6.386863    16.765631    19.555340     0.111464
H      6.913411    15.043527    18.102004     0.119694
H      6.084894    17.574423    21.690550     0.128445
H      5.707054    19.269152    23.265828     0.094134
H      9.218387    20.824521    22.583954     0.100125
H      9.737348    19.179563    21.021120     0.127697
H      7.937676     5.300697    21.899592     0.117817
H      8.537061     6.694307    20.130205     0.111101
H      4.728312     7.988374    19.901254     0.112527
H      4.148654     6.604718    21.690550     0.112761
H      8.948285     8.851915    19.408513     0.122640
H      9.424758    10.427192    17.798396     0.092926
H      5.943773     9.879702    16.093712     0.099395
H      5.388394     8.254653    17.661523     0.122710
H     10.825346    11.430094    13.286582     0.061760
H     11.972523    10.093721    14.799645     0.147901
H     11.383760     9.202806    13.607610     0.160763
H     10.659946     9.210272    15.036061     0.146240
H     11.822297    14.145146    13.729551     0.065202
H     11.405004    15.469075    15.730377     0.150255
H     12.930021    15.949373    15.690560     0.145907
H     11.930035    16.362479    14.510968     0.157106
H     10.782858     9.563651     5.763574     0.110085
H     10.292728     7.834081     4.295306     0.109605
H      6.386863     8.120269     5.330560     0.111464
H      6.913411     9.842373     6.783896     0.119694
H      6.084894     7.311477     3.195350     0.128445
H      5.707054     5.616748     1.620072     0.094134
H      9.218387     4.061379     2.301946     0.100125
H      9.737348     5.706337     3.864780     0.127697
H      7.937676    19.585203     2.986308     0.117817
H      8.537061    18.191593     4.755695     0.111101
H      4.728312    16.897526     4.984646     0.112527
H      4.148654    18.281182     3.195350     0.112761
H      8.948285    16.033985     5.477387     0.122640
H      9.424758    14.458708     7.087504     0.092926
H      5.943773    15.006198     8.792188     0.099395
H      5.388394    16.631247     7.224377     0.122710
H     10.825346    13.455806    11.599318     0.061760
H     11.972523    14.792179    10.086255     0.147901
H     11.383760    15.683094    11.278290     0.160763
H     10.659946    15.675628     9.849839     0.146240
H     11.822297    10.740754    11.156349     0.065202
H     11.405004     9.416825     9.155523     0.150255
H     12.930021     8.936527     9.195340     0.145907
H     11.930035     8.523421    10.374932     0.157106
C      1.312577    18.858535    22.327629    -0.021719
C      2.295872    18.114447    21.715436    -0.101670
C      2.007560    17.238463    20.685160    -0.148248
C      0.699535    17.086659    20.247168     0.066639
C     14.873849    17.850656    20.854384    -0.150236
C      0.016692    18.714197    21.877195    -0.090635
C      0.393014    16.116109    19.167120     0.114077
C     14.347301    15.456632    19.112371    -0.204322
C     14.124238    14.520923    18.084584     0.099392
C      0.993917    14.919097    17.188691     0.105523
C      1.314094    15.854807    18.166707    -0.192651
C      1.652481    19.801711    23.445006     0.590949
C     13.599208    15.332203     6.592275    -0.025854
C     14.869297    15.822455     6.579832    -0.093275
C      0.050075    16.890060     5.761086    -0.150362
C     14.289638    17.497276     4.977180     0.071632
C     12.975544    17.019467     4.999577    -0.153802
C     12.634122    15.949373     5.813346    -0.103074
C     14.685688    18.574836     4.029027     0.117988
C      0.713192    18.584790     3.389460    -0.198603
C      0.993917    19.555340     2.451261     0.096304
C     14.153070    20.545799     2.769801     0.108241
C     13.807096    19.605112     3.732885    -0.198052
C     13.251716    14.152611     7.443373     0.600152
C      2.722269    23.377814     1.552880     0.162605
C      1.462803    24.059688     2.080461     0.573500
C      3.565960    22.944800     2.690166    -0.514442
C      6.250294    23.723728    22.663589     0.576902
C      4.963514    22.954754    22.954754     0.154430
C      4.582639    22.180803    21.673130    -0.506130
C      1.312577     6.027365     2.558271    -0.021719
C      2.295872     6.771453     3.170464    -0.101670
C      2.007560     7.647437     4.200740    -0.148248
C      0.699535     7.799241     4.638732     0.066639
C     14.873849     7.035244     4.031516    -0.150236
C      0.016692     6.171703     3.008705    -0.090635
C      0.393014     8.769791     5.718780     0.114077
C     14.347301     9.429268     5.773529    -0.204322
C     14.124238    10.364977     6.801316     0.099392
C      0.993917     9.966803     7.697209     0.105523
C      1.314094     9.031093     6.719193    -0.192651
C      1.652481     5.084189     1.440894     0.590949
C     13.599208     9.553697    18.293625    -0.025854
C     14.869297     9.063445    18.306068    -0.093275
C      0.050075     7.995840    19.124814    -0.150362
C     14.289638     7.388624    19.908720     0.071632
C     12.975544     7.866433    19.886323    -0.153802
C     12.634122     8.936527    19.072554    -0.103074
C     14.685688     6.311064    20.856873     0.117988
C      0.713192     6.301110    21.496440    -0.198603
C      0.993917     5.330560    22.434639     0.096304
C     14.153070     4.340101    22.116099     0.108241
C     13.807096     5.280788    21.153015    -0.198052
C     13.251716    10.733289    17.442527     0.600152
C      2.722269     1.508086    23.333020     0.162605
C      1.462803     0.826212    22.805439     0.573500
C      3.565960     1.941100    22.195734    -0.514442
C      6.250294     1.162172     2.222311     0.576902
C      4.963514     1.931146     1.931146     0.154430
C      4.582639     2.705097     3.212770    -0.506130
C     13.861723    22.327629     6.027365    -0.021719
C     12.878428    21.715436     6.771453    -0.101670
C     13.166740    20.685160     7.647437    -0.148248
C     14.474765    20.247168     7.799241     0.066639
C      0.300451    20.854384     7.035244    -0.150236
C     -0.016692    21.877195     6.171703    -0.090635
C     14.781286    19.167120     8.769791     0.114077
C      0.826999    19.112371     9.429268    -0.204322
C      1.050062    18.084584    10.364977     0.099392
C     14.180383    17.188691     9.966803     0.105523
C     13.860206    18.166707     9.031093    -0.192651
C     13.521819    23.445006     5.084189     0.590949
C      1.575092     6.592275     9.553697    -0.025854
C      0.305003     6.579832     9.063445    -0.093275
C     15.124225     5.761086     7.995840    -0.150362
C      0.884662     4.977180     7.388624     0.071632
C      2.198756     4.999577     7.866433    -0.153802
C      2.540178     5.813346     8.936527    -0.103074
C      0.488612     4.029027     6.311064     0.117988
C     14.461108     3.389460     6.301110    -0.198603
C     14.180383     2.451261     5.330560     0.096304
C      1.021230     2.769801     4.340101     0.108241
C      1.367204     3.732885     5.280788    -0.198052
C      1.922584     7.443373    10.733289     0.600152
C     12.452031     1.552880     1.508086     0.162605
C     13.711497     2.080461     0.826212     0.573501
C     11.608339     2.690166     1.941100    -0.514442
C      8.924006    22.663589     1.162172     0.576902
C     10.210786    22.954754     1.931146     0.154430
C     10.591661    21.673130     2.705097    -0.506130
C     13.861723     2.558271    18.858535    -0.021719
C     12.878428     3.170464    18.114447    -0.101670
C     13.166740     4.200740    17.238463    -0.148248
C     14.474765     4.638732    17.086659     0.066639
C      0.300451     4.031516    17.850656    -0.150236
C     -0.016692     3.008705    18.714197    -0.090635
C     14.781286     5.718780    16.116109     0.114077
C      0.826999     5.773529    15.456632    -0.204322
C      1.050062     6.801316    14.520923     0.099392
C     14.180383     7.697209    14.919097     0.105523
C     13.860206     6.719193    15.854807    -0.192651
C     13.521819     1.440894    19.801711     0.590949
C      1.575092    18.293625    15.332203    -0.025854
C      0.305003    18.306068    15.822455    -0.093275
C     15.124225    19.124814    16.890060    -0.150363
C      0.884662    19.908720    17.497276     0.071632
C      2.198756    19.886323    17.019467    -0.153802
C      2.540178    19.072554    15.949373    -0.103074
C      0.488612    20.856873    18.574836     0.117988
C     14.461108    21.496440    18.584790    -0.198603
C     14.180383    22.434639    19.555340     0.096304
C      1.021230    22.116099    20.545799     0.108241
C      1.367204    21.153015    19.605112    -0.198052
C      1.922584    17.442527    14.152611     0.600152
C     12.452031    23.333020    23.377814     0.162605
C     13.711497    22.805439    24.059688     0.573500
C     11.608339    22.195734    22.944800    -0.514442
C      8.924006     2.222311    23.723728     0.576902
C     10.210786     1.931146    22.954754     0.154430
C     10.591661     3.212770    22.180803    -0.506130
C      6.274573    18.470315     9.884679    -0.021719
C      5.291278    19.214403     9.272486    -0.101670
C      5.579590    20.090387     8.242210    -0.148248
C      6.887615    20.242191     7.804218     0.066639
C      7.887601    19.478194     8.411434    -0.150236
C      7.570458    18.614653     9.434245    -0.090635
C      7.194136    21.212741     6.724170     0.114077
C      8.414149    21.872218     6.669421    -0.204322
C      8.637212    22.807927     5.641634     0.099392
C      6.593233    22.409753     4.745741     0.105523
C      6.273056    21.474043     5.723757    -0.192651
C      5.934669    17.527139    11.002056     0.590949
C      9.162242    21.996647    19.035225    -0.025854
C      7.892153    21.506395    19.022782    -0.093275
C      7.537075    20.438790    18.204036    -0.150362
C      8.471812    19.831574    17.420130     0.071632
C      9.785906    20.309383    17.442527    -0.153802
C     10.127328    21.379477    18.256296    -0.103074
C      8.075762    18.754014    16.471977     0.117988
C      6.873958    18.744060    15.832410    -0.198603
C      6.593233    17.773510    14.894211     0.096304
C      8.608380    16.783051    15.212751     0.108241
C      8.954354    17.723738    16.175835    -0.198052
C      9.509734    23.176239    19.886323     0.600152
C      4.864881    13.951036    13.995830     0.162605
C      6.124347    13.269162    14.523411     0.573500
C      4.021190    14.384050    15.133116    -0.514442
C      1.336856    13.605122    10.220639     0.576902
C      2.623636    14.374096    10.511804     0.154430
C      3.004511    15.148047     9.230180    -0.506130
C      6.274573     6.415585    15.001221    -0.021719
C      5.291278     5.671497    15.613414    -0.101670
C      5.579590     4.795513    16.643690    -0.148248
C      6.887615     4.643709    17.081682     0.066639
C      7.887601     5.407706    16.474466    -0.150236
C      7.570458     6.271247    15.451655    -0.090635
C      7.194136     3.673159    18.161730     0.114077
C      8.414149     3.013682    18.216479    -0.204322
C      8.637212     2.077973    19.244266     0.099392
C      6.593233     2.476147    20.140159     0.105523
C      6.273056     3.411857    19.162143    -0.192651
C      5.934669     7.358761    13.883844     0.590949
C      9.162242     2.889253     5.850675    -0.025854
C      7.892153     3.379505     5.863118    -0.093275
C      7.537075     4.447110     6.681864    -0.150363
C      8.471812     5.054326     7.465770     0.071632
C      9.785906     4.576517     7.443373    -0.153802
C     10.127328     3.506423     6.629604    -0.103074
C      8.075762     6.131886     8.413923     0.117988
C      6.873958     6.141840     9.053490    -0.198603
C      6.593233     7.112390     9.991689     0.096304
C      8.608380     8.102849     9.673149     0.108241
C      8.954354     7.162162     8.710065    -0.198052
C      9.509734     1.709661     4.999577     0.600152
C      4.864881    10.934864    10.890070     0.162605
C      6.124347    11.616738    10.362489     0.573500
C      4.021190    10.501850     9.752784    -0.514442
C      1.336856    11.280778    14.665261     0.576902
C      2.623636    10.511804    14.374096     0.154430
C      3.004511     9.737853    15.655720    -0.506130
C      8.899727    15.001221    18.470315    -0.021719
C      9.883022    15.613414    19.214403    -0.101670
C      9.594710    16.643690    20.090387    -0.148248
C      8.286685    17.081682    20.242191     0.066639
C      7.286699    16.474466    19.478194    -0.150236
C      7.603842    15.451655    18.614653    -0.090635
C      7.980164    18.161730    21.212741     0.114077
C      6.760151    18.216479    21.872218    -0.204322
C      6.537088    19.244266    22.807927     0.099392
C      8.581067    20.140159    22.409753     0.105523
C      8.901244    19.162143    21.474043    -0.192651
C      9.239631    13.883844    17.527139     0.590949
C      6.012058     5.850675    21.996647    -0.025854
C      7.282147     5.863118    21.506395    -0.093275
C      7.637225     6.681864    20.438790    -0.150363
C      6.702488     7.465770    19.831574     0.071632
C      5.388394     7.443373    20.309383    -0.153802
C      5.046972     6.629604    21.379477    -0.103074
C      7.098538     8.413923    18.754014     0.117988
C      8.300342     9.053490    18.744060    -0.198603
C      8.581067     9.991689    17.773510     0.096304
C      6.565920     9.673149    16.783051     0.108241
C      6.219946     8.710065    17.723738    -0.198052
C      5.664566     4.999577    23.176239     0.600152
C     10.309419    10.890070    13.951036     0.162605
C      9.049953    10.362489    13.269162     0.573501
C     11.153110     9.752784    14.384050    -0.514442
C     13.837444    14.665261    13.605122     0.576902
C     12.550664    14.374096    14.374096     0.154430
C     12.169789    15.655720    15.148047    -0.506130
C      8.899727     9.884679     6.415585    -0.021719
C      9.883022     9.272486     5.671497    -0.101670
C      9.594710     8.242210     4.795513    -0.148248
C      8.286685     7.804218     4.643709     0.066639
C      7.286699     8.411434     5.407706    -0.150236
C      7.603842     9.434245     6.271247    -0.090635
C      7.980164     6.724170     3.673159     0.114077
C      6.760151     6.669421     3.013682    -0.204322
C      6.537088     5.641634     2.077973     0.099392
C      8.581067     4.745741     2.476147     0.105523
C      8.901244     5.723757     3.411857    -0.192651
C      9.239631    11.002056     7.358761     0.590949
C      6.012058    19.035225     2.889253    -0.025854
C      7.282147    19.022782     3.379505    -0.093275
C      7.637225    18.204036     4.447110    -0.150363
C      6.702488    17.420130     5.054326     0.071632
C      5.388394    17.442527     4.576517    -0.153802
C      5.046972    18.256296     3.506423    -0.103074
C      7.098538    16.471977     6.131886     0.117988
C      8.300342    15.832410     6.141840    -0.198603
C      8.581067    14.894211     7.112390     0.096304
C      6.565920    15.212751     8.102849     0.108241
C      6.219946    16.175835     7.162162    -0.198052
C      5.664566    19.886323     1.709661     0.600152
C     10.309419    13.995830    10.934864     0.162605
C      9.049953    14.523411    11.616738     0.573500
C     11.153110    15.133116    10.501850    -0.514442
C     13.837444    10.220639    11.280778     0.576902
C     12.550664    10.511804    10.511804     0.154430
C     12.169789     9.230180     9.737853    -0.506130
N     15.019522    14.254644    17.158828    -0.211773
N      0.141121    20.525890     2.125256    -0.209989
N     15.019522    10.631256     7.727072    -0.211773
N      0.141121     4.360010    22.760644    -0.209989
N      0.154778    17.158828    10.631256    -0.211773
N     15.033179     2.125256     4.360010    -0.209989
N      0.154778     7.727072    14.254644    -0.211773
N     15.033179    22.760644    20.525890    -0.209989
N      7.741928    23.074206     4.715878    -0.211773
N      7.446029    16.802960    14.568206    -0.209989
N      7.741928     1.811694    20.170022    -0.211773
N      7.446029     8.082940    10.317694    -0.209989
N      7.432372    20.170022    23.074206    -0.211773
N      7.728271    10.317694    16.802960    -0.209989
N      7.432372     4.715878     1.811694    -0.211773
N      7.728271    14.568206     8.082940    -0.209989
O      0.704088    20.352933    24.046747    -0.542099
O      2.890704    19.934352    23.668979    -0.567723
O     12.025633    13.826606     7.500610    -0.581260
O     14.178866    13.575258     8.003305    -0.544945
O      2.374778    22.300006     0.721940    -0.632690
O      0.347491    23.613235     1.744253    -0.531833
O      1.575092     0.184156     2.819572    -0.537093
O      6.183527    24.679347    21.834889    -0.532465
O      7.315530    23.351187    23.195899    -0.534121
O      5.180506    22.084245    24.036793    -0.634611
O      0.704088     4.532967     0.839153    -0.542099
O      2.890704     4.951548     1.216921    -0.567723
O     12.025633    11.059294    17.385290    -0.581260
O     14.178866    11.310642    16.882595    -0.544945
O      2.374778     2.585894    24.163960    -0.632690
O      0.347491     1.272665    23.141647    -0.531833
O      1.575092    24.701744    22.066328    -0.537093
O      6.183527     0.206553     3.051011    -0.532465
O      7.315530     1.534713     1.690001    -0.534121
O      5.180506     2.801655     0.849107    -0.634611
O     14.470212    24.046747     4.532967    -0.542099
O     12.283596    23.668979     4.951548    -0.567723
O      3.148667     7.500610    11.059294    -0.581260
O      0.995434     8.003305    11.310642    -0.544945
O     12.799522     0.721940     2.585894    -0.632690
O     14.826809     1.744253     1.272665    -0.531833
O     13.599208     2.819572    24.701744    -0.537093
O      8.990773    21.834889     0.206553    -0.532465
O      7.858770    23.195899     1.534713    -0.534121
O      9.993794    24.036793     2.801655    -0.634611
O     14.470212     0.839153    20.352933    -0.542099
O     12.283596     1.216921    19.934352    -0.567723
O      3.148667    17.385290    13.826606    -0.581260
O      0.995434    16.882595    13.575258    -0.544945
O     12.799522    24.163960    22.300006    -0.632690
O     14.826809    23.141647    23.613235    -0.531833
O     13.599208    22.066328     0.184156    -0.537093
O      8.990773     3.051011    24.679347    -0.532465
O      7.858770     1.690001    23.351187    -0.534121
O      9.993794     0.849107    22.084245    -0.634611
O      6.883062    16.975917    11.603797    -0.542099
O      4.696446    17.394498    11.226029    -0.567723
O     10.735817    23.502244    19.943560    -0.581260
O      8.582584    23.753592    20.446255    -0.544945
O      5.212372    15.028844    13.164890    -0.632690
O      7.239659    13.715615    14.187203    -0.531833
O      6.012058    12.258794    15.262522    -0.537093
O      1.403623    12.649503     9.391939    -0.532465
O      0.271620    13.977663    10.752949    -0.534121
O      2.406644    15.244605    11.593843    -0.634611
O      6.883062     7.909983    13.282103    -0.542099
O      4.696446     7.491402    13.659871    -0.567723
O     10.735817     1.383656     4.942340    -0.581260
O      8.582584     1.132308     4.439645    -0.544945
O      5.212372     9.857056    11.721010    -0.632690
O      7.239659    11.170285    10.698697    -0.531833
O      6.012058    12.627106     9.623378    -0.537093
O      1.403623    12.236397    15.493961    -0.532465
O      0.271620    10.908237    14.132951    -0.534121
O      2.406644     9.641295    13.292057    -0.634611
O      8.291238    13.282103    16.975917    -0.542099
O     10.477854    13.659871    17.394498    -0.567723
O      4.438483     4.942340    23.502244    -0.581260
O      6.591716     4.439645    23.753592    -0.544945
O      9.961928    11.721010    15.028844    -0.632690
O      7.934641    10.698697    13.715615    -0.531833
O      9.162242     9.623378    12.258794    -0.537093
O     13.770677    15.493961    12.649503    -0.532465
O     14.902680    14.132951    13.977663    -0.534121
O     12.767656    13.292057    15.244605    -0.634611
O      8.291238    11.603797     7.909983    -0.542099
O     10.477854    11.226029     7.491402    -0.567723
O      4.438483    19.943560     1.383656    -0.581260
O      6.591716    20.446255     1.132308    -0.544945
O      9.961928    13.164890     9.857056    -0.632690
O      7.934641    14.187203    11.170285    -0.531833
O      9.162242    15.262522    12.627106    -0.537093
O     13.770677     9.391939    12.236397    -0.532465
O     14.902680    10.752949    10.908237    -0.534121
O     12.767656    11.593843     9.641295    -0.634611

The following XYZ coordinates are in angstroms. Other properties are in atomic units.
The sperically averaged electron density of each atom fit to a function of the form exp(a - br)
eigen_1, eigen_2 and eigen_3 are the three eigenvalues of traceless quadrupole moment tensor
  atom number  atomic symbol              X              Y              Z     net charge C6 coefficient C8 coefficient C10 coefficient fluctuating dipole atomic polarizability isotropic forcefield polarizability              a              b squared Pearson coefficient          <r^3>          <r^4>         wp_QDO          m_QDO          q_QDO       dipole_x       dipole_y       dipole_z         dipole            Qxy            Qxz            Qyz     Q(x^2-y^2)  Q(3z^2 - R^2)        eigen_1        eigen_2        eigen_3 static polarizability      alpha(xx)      alpha(xy)      alpha(xz)      alpha(yy)      alpha(yz)      alpha(zz) atomic spin moment
            1             Zn       0.458719      21.880181       0.557942       0.855284      95.783518 0.19354126E+04  0.62206085E+05                                17.535673                           14.761603       0.318156       1.951522                    0.997920      47.116945     129.927771       0.451359       0.422206      -1.126811      -0.009401       0.038031      -0.069541       0.079816      -0.007501      -0.003295       0.047996       0.010267      -0.054915      -0.056482       0.012248       0.044233             21.787965      21.165999      -1.493061       3.175940      20.604639       0.058680      23.593256           0.000000
            2             Zn       3.745472      21.177154       0.017669       0.931706      87.605041 0.17259183E+04  0.53901189E+05                                16.223130                           13.667871       0.170184       1.937054                    0.997534      44.847622     121.866322       0.483187       0.405894      -1.138078      -0.001611      -0.022693      -0.001408       0.022793       0.003959       0.009202       0.000962      -0.024663       0.043039      -0.022317       0.005315       0.017002             20.012974      24.469179      -0.482363      -0.612488      15.772567       0.425852      19.797175          -0.000000
            3             Zn      14.673852      12.003714       9.273731       0.860092      97.774570 0.19504104E+04  0.62790711E+05                                17.562314                           14.648766       0.245035       1.931330                    0.997761      47.021982     129.647054       0.461136       0.412579      -1.133662       0.003474       0.067507       0.046363       0.081968      -0.008896       0.010554      -0.040828       0.010393      -0.037990      -0.047265       0.005490       0.041776             21.865626      21.095235       3.752317       1.691027      25.413312      -0.605014      19.088332           0.000000
            4             Zn       0.458719       3.005719      24.327958       0.855284      95.783518 0.19354126E+04  0.62206085E+05                                17.535673                           14.761603       0.318156       1.951522                    0.997920      47.116945     129.927771       0.451359       0.422206      -1.126811      -0.009401      -0.038031       0.069541       0.079816       0.007501       0.003295       0.047996       0.010267      -0.054915      -0.056482       0.012248       0.044233             21.787965      21.165999       1.493061      -3.175940      20.604639       0.058680      23.593256           0.000000
            5             Zn       3.745472       3.708746      -0.017669       0.931706      87.605041 0.17259183E+04  0.53901189E+05                                16.223130                           13.667870       0.170184       1.937054                    0.997534      44.847622     121.866321       0.483187       0.405894      -1.138078      -0.001611       0.022693       0.001408       0.022793      -0.003959      -0.009202       0.000962      -0.024663       0.043039      -0.022317       0.005315       0.017002             20.012973      24.469178       0.482363       0.612488      15.772567       0.425852      19.797175          -0.000000
            6             Zn      14.673852      12.882186      15.612169       0.860092      97.774570 0.19504104E+04  0.62790711E+05                                17.562314                           14.648766       0.245035       1.931330                    0.997761      47.021982     129.647055       0.461136       0.412579      -1.133662       0.003474      -0.067507      -0.046363       0.081968       0.008896      -0.010554      -0.040828       0.010393      -0.037990      -0.047265       0.005490       0.041776             21.865627      21.095236      -3.752317      -1.691027      25.413312      -0.605014      19.088332           0.000000
            7             Zn      14.715581       0.557942       3.005719       0.855284      95.783519 0.19354126E+04  0.62206087E+05                                17.535672                           14.761603       0.318156       1.951522                    0.997920      47.116945     129.927770       0.451359       0.422206      -1.126811       0.009401      -0.069541      -0.038031       0.079816       0.003295      -0.007501      -0.047996       0.032591       0.012058      -0.056482       0.012248       0.044233             21.787964      21.165999      -3.175940      -1.493061      23.593256      -0.058680      20.604639           0.000000
            8             Zn      11.428828       0.017669       3.708746       0.931706      87.605042 0.17259183E+04  0.53901189E+05                                16.223130                           13.667870       0.170184       1.937054                    0.997534      44.847622     121.866321       0.483187       0.405894      -1.138078       0.001611      -0.001408       0.022693       0.022793      -0.009202       0.003959      -0.000962      -0.033851       0.015475      -0.022317       0.005315       0.017002             20.012974      24.469179       0.612488      -0.482363      19.797175      -0.425852      15.772567          -0.000000
            9             Zn       0.500448       9.273731      12.882186       0.860092      97.774570 0.19504104E+04  0.62790711E+05                                17.562314                           14.648766       0.245035       1.931330                    0.997761      47.021982     129.647055       0.461136       0.412579      -1.133662      -0.003474       0.046363      -0.067507       0.081968      -0.010554      -0.008896       0.040828       0.024192       0.003406      -0.047265       0.005490       0.041776             21.865627      21.095236      -1.691027       3.752317      19.088332       0.605014      25.413312           0.000000
           10             Zn      14.715581      24.327958      21.880181       0.855284      95.783518 0.19354126E+04  0.62206085E+05                                17.535673                           14.761603       0.318156       1.951522                    0.997920      47.116945     129.927771       0.451359       0.422206      -1.126811       0.009401       0.069541       0.038031       0.079816      -0.003295       0.007501      -0.047996       0.032591       0.012058      -0.056482       0.012248       0.044233             21.787965      21.165999       3.175940       1.493061      23.593256      -0.058680      20.604639           0.000000
           11             Zn      11.428828      -0.017669      21.177154       0.931706      87.605042 0.17259183E+04  0.53901189E+05                                16.223130                           13.667870       0.170184       1.937054                    0.997534      44.847622     121.866321       0.483187       0.405894      -1.138078       0.001611       0.001408      -0.022693       0.022793       0.009202      -0.003959      -0.000962      -0.033851       0.015475      -0.022317       0.005315       0.017002             20.012974      24.469179      -0.612487       0.482363      19.797175      -0.425852      15.772567          -0.000000
           12             Zn       0.500448      15.612169      12.003714       0.860092      97.774570 0.19504104E+04  0.62790711E+05                                17.562314                           14.648766       0.245035       1.931330                    0.997761      47.021982     129.647054       0.461136       0.412579      -1.133662      -0.003474      -0.046363       0.067507       0.081968       0.010554       0.008896       0.040828       0.024192       0.003406      -0.047265       0.005490       0.041776             21.865626      21.095236       1.691027      -3.752317      19.088332       0.605014      25.413312           0.000000
           13             Zn       7.128431      15.448669      13.000892       0.855284      95.783518 0.19354126E+04  0.62206085E+05                                17.535673                           14.761603       0.318156       1.951522                    0.997920      47.116945     129.927771       0.451359       0.422206      -1.126811       0.009401      -0.038031      -0.069541       0.079816      -0.007501       0.003295      -0.047996       0.010267      -0.054915      -0.056482       0.012248       0.044233             21.787965      21.165999      -1.493061      -3.175940      20.604639      -0.058680      23.593256           0.000000
           14             Zn       3.841678      16.151696      12.460619       0.931706      87.605041 0.17259183E+04  0.53901189E+05                                16.223130                           13.667870       0.170184       1.937054                    0.997534      44.847622     121.866321       0.483187       0.405894      -1.138078       0.001611       0.022693      -0.001408       0.022793       0.003959      -0.009202      -0.000962      -0.024663       0.043039      -0.022317       0.005315       0.017002             20.012973      24.469179      -0.482363       0.612488      15.772567      -0.425852      19.797175          -0.000000
           15             Zn       8.087598       0.439236      21.716681       0.860092      97.774564 0.19504103E+04  0.62790705E+05                                17.562311                           14.648764       0.245035       1.931330                    0.997761      47.021978     129.647033       0.461136       0.412579      -1.133662      -0.003474      -0.067507       0.046363       0.081968      -0.008896      -0.010554       0.040828       0.010393      -0.037990      -0.047265       0.005490       0.041776             21.865623      21.095233       3.752315      -1.691025      25.413309       0.605013      19.088328           0.000000
           16             Zn       7.128431       9.437231      11.885008       0.855284      95.783518 0.19354126E+04  0.62206086E+05                                17.535673                           14.761603       0.318156       1.951522                    0.997920      47.116945     129.927771       0.451359       0.422206      -1.126811       0.009401       0.038031       0.069541       0.079816       0.007501      -0.003295      -0.047996       0.010267      -0.054915      -0.056482       0.012248       0.044233             21.787965      21.165999       1.493061       3.175940      20.604639      -0.058680      23.593256           0.000000
           17             Zn       3.841678       8.734204      12.425281       0.931706      87.605040 0.17259183E+04  0.53901188E+05                                16.223130                           13.667870       0.170184       1.937054                    0.997534      44.847622     121.866320       0.483187       0.405894      -1.138078       0.001611      -0.022693       0.001408       0.022793      -0.003959       0.009202      -0.000962      -0.024663       0.043039      -0.022317       0.005315       0.017002             20.012973      24.469178       0.482363      -0.612488      15.772567      -0.425852      19.797174          -0.000000
           18             Zn       8.087598      24.446664       3.169219       0.860092      97.774564 0.19504103E+04  0.62790705E+05                                17.562311                           14.648764       0.245035       1.931330                    0.997761      47.021978     129.647033       0.461136       0.412579      -1.133662      -0.003474       0.067507      -0.046363       0.081968       0.008896       0.010554       0.040828       0.010393      -0.037990      -0.047265       0.005490       0.041776             21.865623      21.095233      -3.752315       1.691025      25.413309       0.605013      19.088328           0.000000
           19             Zn       8.045869      11.885008      15.448669       0.855284      95.783518 0.19354126E+04  0.62206085E+05                                17.535673                           14.761603       0.318156       1.951522                    0.997920      47.116945     129.927771       0.451359       0.422206      -1.126811      -0.009401       0.069541      -0.038031       0.079816       0.003295       0.007501       0.047996       0.032591       0.012058      -0.056482       0.012248       0.044233             21.787965      21.165999      -3.175940       1.493061      23.593256       0.058680      20.604639           0.000000
           20             Zn      11.332622      12.425281      16.151696       0.931706      87.605041 0.17259183E+04  0.53901189E+05                                16.223130                           13.667870       0.170184       1.937054                    0.997534      44.847622     121.866321       0.483187       0.405894      -1.138078      -0.001611       0.001408       0.022693       0.022793      -0.009202      -0.003959       0.000962      -0.033851       0.015475      -0.022317       0.005315       0.017002             20.012973      24.469179       0.612488       0.482363      19.797174       0.425852      15.772567          -0.000000
           21             Zn       7.086702       3.169219       0.439236       0.860092      97.774570 0.19504104E+04  0.62790711E+05                                17.562314                           14.648766       0.245035       1.931330                    0.997761      47.021982     129.647054       0.461136       0.412579      -1.133662       0.003474      -0.046363      -0.067507       0.081968      -0.010554       0.008896      -0.040828       0.024192       0.003406      -0.047265       0.005490       0.041776             21.865626      21.095236      -1.691027      -3.752317      19.088332      -0.605014      25.413312           0.000000
           22             Zn       8.045869      13.000892       9.437231       0.855284      95.783519 0.19354126E+04  0.62206086E+05                                17.535673                           14.761603       0.318156       1.951522                    0.997920      47.116945     129.927771       0.451359       0.422206      -1.126811      -0.009401      -0.069541       0.038031       0.079816      -0.003295      -0.007501       0.047996       0.032591       0.012058      -0.056482       0.012248       0.044233             21.787965      21.165999       3.175940      -1.493061      23.593256       0.058680      20.604639           0.000000
           23             Zn      11.332622      12.460619       8.734204       0.931706      87.605040 0.17259183E+04  0.53901188E+05                                16.223130                           13.667870       0.170184       1.937054                    0.997534      44.847622     121.866320       0.483187       0.405894      -1.138078      -0.001611      -0.001408      -0.022693       0.022793       0.009202       0.003959       0.000962      -0.033851       0.015475      -0.022317       0.005315       0.017002             20.012973      24.469178      -0.612488      -0.482363      19.797174       0.425852      15.772567          -0.000000
           24             Zn       7.086702      21.716681      24.446664       0.860092      97.774570 0.19504104E+04  0.62790712E+05                                17.562314                           14.648766       0.245035       1.931330                    0.997761      47.021982     129.647054       0.461136       0.412579      -1.133662       0.003474       0.046363       0.067507       0.081968       0.010554      -0.008896      -0.040828       0.024192       0.003406      -0.047265       0.005490       0.041776             21.865626      21.095235       1.691027       3.752317      19.088332      -0.605014      25.413312           0.000000
           25              H       3.195708      18.206524      22.006601       0.110085       1.147917 0.82272764E+01  0.80923206E+02                                 1.774101                            1.646894      -1.002699       2.395062                    0.997986       3.497082       9.637738       0.503712       1.236251      -0.718735       0.037034       0.002613       0.012621       0.039213      -0.005075       0.003504       0.004412       0.024207      -0.019797      -0.013559      -0.003159       0.016718              1.841277       2.400843       0.155612       0.364694       1.498599       0.208351       1.624389           0.000000
           26              H       2.705578      16.738256      20.277031       0.109605       1.204090 0.89054136E+01  0.88448611E+02                                 1.768208                            1.668788      -0.977436       2.406438                    0.998296       3.376180       9.046886       0.525884       1.172680      -0.735665       0.029711      -0.019607      -0.012781       0.037822      -0.006329       0.000626       0.011833       0.017704      -0.019282      -0.018656       0.003963       0.014693              1.805472       1.926148      -0.310651      -0.198782       1.733149       0.405546       1.757120           0.000000
           27              H      13.974013      17.773510      20.563219       0.111464       1.116325 0.81812443E+01  0.79838477E+02                                 1.700946                            1.613873      -0.896561       2.443498                    0.998793       3.362432       9.036825       0.525730       1.193853      -0.729747      -0.035014       0.000876      -0.008084       0.035945      -0.005025       0.001676       0.011605       0.021067      -0.016732      -0.019046       0.004526       0.014519              1.730118       2.149694       0.138918       0.287024       1.500840       0.209912       1.539818           0.000000
           28              H      14.500561      19.226846      22.285323       0.119694       1.142656 0.83824934E+01  0.82519558E+02                                 1.753248                            1.653619      -0.898065       2.452741                    0.998962       3.353813       9.131889       0.508620       1.223289      -0.723395      -0.030265       0.021496       0.017694       0.041123      -0.007102      -0.003522       0.007020       0.018734      -0.023392      -0.013906      -0.003068       0.016974              1.812049       1.898295      -0.358147      -0.269112       1.790164       0.405839       1.747687          -0.000000
           29              H      13.672044      15.638300      19.754427       0.128445       1.158844 0.85763689E+01  0.84550146E+02                                 1.740301                            1.652324      -0.937918       2.437656                    0.998548       3.295094       8.854068       0.520447       1.193764      -0.730943      -0.025256       0.005492       0.025133       0.036051       0.006297      -0.009753       0.007815       0.016867      -0.001148      -0.017461       0.002534       0.014928              1.755636       1.908976      -0.041835      -0.351260       1.543923       0.269830       1.814010           0.000000
           30              H      13.294204      14.063022      18.059698       0.094134       1.297790 0.92798754E+01  0.94893194E+02                                 1.993336                            1.797826      -1.206249       2.303153                    0.994253       3.773827      10.912299       0.458595       1.306123      -0.702740      -0.042234      -0.023587       0.001011       0.048385       0.008433      -0.008772       0.004558       0.009792      -0.006405      -0.014724       0.001564       0.013160              2.134723       2.715222       0.663588       0.159076       2.057043       0.193978       1.631905           0.000000
           31              H       1.631237      14.744896      16.504329       0.100125       1.047207 0.71421583E+01  0.68890845E+02                                 1.771742                            1.607700      -1.047653       2.379855                    0.996504       3.680077      10.576207       0.467910       1.357100      -0.691147       0.031949      -0.009207      -0.033487       0.047190       0.006919      -0.005662       0.006325       0.013002       0.002909      -0.014311       0.004104       0.010207              1.901954       2.030564      -0.184394      -0.649614       1.571441       0.346681       2.103859          -0.000000
           32              H       2.150198      16.307730      18.149287       0.127697       1.127868 0.85125399E+01  0.84628568E+02                                 1.771270                            1.693866      -1.033477       2.395015                    0.997409       3.469457       9.681038       0.487436       1.263951      -0.713219       0.031040       0.017590      -0.002345       0.035755       0.006160      -0.007131       0.007475       0.017577      -0.009831      -0.016166       0.002255       0.013911              1.797443       2.080572       0.375480       0.012193       1.693883       0.171650       1.617874           0.000000
           33              H       0.350526      15.429258       7.142253       0.117817       1.102949 0.79699025E+01  0.78212504E+02                                 1.767151                            1.651863      -1.008814       2.400020                    0.997764       3.517398       9.863237       0.486135       1.283885      -0.707957       0.027515      -0.017521       0.022852       0.039828      -0.002589       0.006231      -0.007419       0.015599      -0.009681      -0.012470      -0.001017       0.013487              1.849127       1.905123      -0.246633       0.436975       1.757218      -0.437624       1.885040          -0.000000
           34              H       0.949911      17.198645       5.748643       0.111101       1.127192 0.83786602E+01  0.82476286E+02                                 1.731415                            1.648758      -0.933211       2.427091                    0.998642       3.410899       9.288446       0.511424       1.216664      -0.724344       0.033909       0.008876       0.001718       0.035094       0.002720       0.005880      -0.010805       0.017056      -0.023366      -0.018395       0.004384       0.014011              1.757911       2.166088       0.294084      -0.067376       1.577507      -0.201753       1.530139           0.000000
           35              H      12.315462      17.427596       4.454576       0.112527       1.203745 0.88641808E+01  0.87828515E+02                                 1.760919                            1.659973      -0.969792       2.411801                    0.998337       3.340585       8.904814       0.530292       1.165721      -0.737670      -0.028829       0.012569      -0.022643       0.038753       0.002017       0.008183      -0.011620       0.017404      -0.016123      -0.019045       0.003918       0.015127              1.804658       1.886523      -0.205927       0.329932       1.768985      -0.427252       1.758466           0.000000
           36              H      11.735804      15.638300       5.838232       0.112761       1.183346 0.84838668E+01  0.84003388E+02                                 1.803286                            1.667125      -1.036208       2.382535                    0.997334       3.505825       9.661345       0.503535       1.228496      -0.720610      -0.037485      -0.013903       0.000131       0.039980       0.004485       0.006631      -0.005502       0.022580      -0.024295      -0.015243      -0.002214       0.017457              1.871363       2.483414       0.382124      -0.095868       1.660907      -0.189088       1.469768           0.000000
           37              H       1.361135      17.920337       3.591035       0.122640       1.171647 0.86662087E+01  0.85668064E+02                                 1.752220                            1.659375      -0.984548       2.412144                    0.998211       3.333876       8.973648       0.520026       1.191493      -0.731211       0.023269      -0.025594       0.006123       0.035128      -0.010124      -0.005964      -0.007678       0.007132      -0.023964      -0.017099       0.002361       0.014738              1.775226       1.919058      -0.365840       0.050352       1.840066      -0.305005       1.566555           0.000000
           38              H       1.837608      19.530454       2.015758       0.092926       1.295517 0.91517886E+01  0.93357828E+02                                 1.992914                            1.784802      -1.258001       2.274287                    0.993673       3.840176      11.129272       0.459998       1.305285      -0.702108       0.040729      -0.004325      -0.022041       0.046512      -0.008482      -0.009218      -0.005452       0.002867      -0.010149      -0.015615       0.004011       0.011604              2.145825       2.822821       0.096976      -0.675273       1.593984      -0.179356       2.020668          -0.000000
           39              H      13.530923      21.235138       2.563248       0.099395       1.060355 0.73548910E+01  0.71479251E+02                                 1.784950                            1.631579      -1.126836       2.340776                    0.995521       3.721930      10.743723       0.464334       1.357286      -0.690988      -0.030275       0.037133      -0.012751       0.049578      -0.010598      -0.003519      -0.006255      -0.004880      -0.027970      -0.014746      -0.001106       0.015852              1.912511       2.024634      -0.578672       0.160178       2.075978      -0.360052       1.636921          -0.000000
           40              H      12.975544      19.667327       4.188297       0.122710       1.131474 0.86191587E+01  0.86461157E+02                                 1.808969                            1.729533      -1.189776       2.318308                    0.995124       3.635071      10.385846       0.469165       1.301439      -0.703886      -0.030038       0.003307       0.018113       0.035232      -0.005979      -0.008708      -0.006519       0.014087      -0.019674      -0.016041       0.001466       0.014575              1.839055       2.148450      -0.072698      -0.358367       1.651385      -0.145506       1.717328           0.000000
           41              H       3.238196      24.042268       1.012856       0.061760       1.098223 0.85636006E+01  0.85620058E+02                                 1.763291                            1.708426      -0.847976       2.446542                    0.996763       3.815300      10.822772       0.479313       1.278107      -0.708274       0.032003       0.019927      -0.027279       0.046534       0.004933       0.001143      -0.002818       0.004687       0.010025      -0.007929       0.003416       0.004514              1.834950       1.760729       0.298998      -0.235244       1.946235      -0.312717       1.797885          -0.000000
           42              H       4.385373      22.529205       2.349229       0.147901       0.964473 0.70789571E+01  0.68696173E+02                                 1.733962                            1.644702      -1.264968       2.288118                    0.993295       3.749238      11.103982       0.440460       1.432968      -0.676189       0.015718      -0.002575      -0.010447       0.019048      -0.005150      -0.002253      -0.004559       0.012748      -0.001138      -0.010523       0.002089       0.008434              1.821632       2.275691      -0.410554      -0.129885       1.644829       0.107288       1.544377          -0.000000
           43              H       3.796610      23.721240       3.240144       0.160763       1.185396 0.92051406E+01  0.93388444E+02                                 1.840743                            1.762825      -1.352132       2.243990                    0.995971       3.545079      10.016319       0.476896       1.265958      -0.712424       0.001229       0.018378       0.006460       0.019519       0.000161       0.002576       0.003376      -0.010408       0.021928      -0.009272       0.000083       0.009190              1.888651       1.768871       0.213034       0.215502       2.163032       0.345354       1.734049          -0.000000
           44              H       3.072796      22.292789       3.232678       0.146240       1.019675 0.77946469E+01  0.75841677E+02                                 1.671136                            1.627799      -0.841119       2.480443                    0.999386       3.355253       9.277457       0.493808       1.274783      -0.711339      -0.013538      -0.007521       0.002778       0.015734       0.002165       0.000590      -0.003196       0.009325      -0.001455      -0.006619       0.001233       0.005386              1.711436       1.713888       0.283225      -0.215100       1.785029      -0.352391       1.635391           0.000000
           45              H       4.235147      23.599299      23.183704       0.065202       1.117997 0.85403730E+01  0.85600897E+02                                 1.801255                            1.718544      -1.036793       2.359513                    0.994633       3.909918      11.220634       0.471226       1.296808      -0.703472      -0.038824       0.024452       0.012917       0.047666      -0.004137      -0.001310       0.002461      -0.005952       0.011736      -0.007053       0.000712       0.006341              1.895334       2.116838      -0.496499      -0.202019       1.991747       0.148706       1.577419          -0.000000
           46              H       3.817854      21.598473      21.859775       0.150255       0.966134 0.70311274E+01  0.67816869E+02                                 1.708487                            1.617945      -1.105471       2.358809                    0.996858       3.637887      10.587814       0.454841       1.396156      -0.683610      -0.013764      -0.007031       0.008444       0.017612       0.003586      -0.000566       0.004623       0.008754      -0.004323      -0.008082       0.001534       0.006548              1.782429       2.211430       0.491936      -0.040645       1.701786      -0.044123       1.434070          -0.000000
           47              H       5.342871      21.638290      21.379477       0.145907       1.004763 0.75261467E+01  0.73266746E+02                                 1.707336                            1.638386      -1.020351       2.396737                    0.997712       3.531784      10.068593       0.470415       1.337492      -0.696361       0.015460      -0.004452       0.001177       0.016132      -0.001550      -0.001569       0.003844       0.011410       0.002970      -0.007918       0.001530       0.006388              1.767475       2.112733      -0.429865      -0.257499       1.689169       0.201100       1.500523           0.000000
           48              H       4.342885      22.817882      20.966371       0.157106       1.179386 0.93184630E+01  0.94126184E+02                                 1.798150                            1.748763      -1.017301       2.402396                    0.998513       3.347399       9.211005       0.492709       1.230691      -0.722821      -0.003866       0.017380      -0.007694       0.019396      -0.003456       0.001886      -0.004153      -0.006560       0.010986      -0.006597      -0.001276       0.007873              1.810133       1.692354      -0.124529       0.206989       1.859320      -0.305466       1.878725          -0.000000
           49              H       3.195708       6.679376       2.879299       0.110085       1.147917 0.82272764E+01  0.80923206E+02                                 1.774101                            1.646894      -1.002699       2.395062                    0.997986       3.497082       9.637738       0.503712       1.236251      -0.718735       0.037034      -0.002613      -0.012621       0.039213       0.005075      -0.003504       0.004412       0.024207      -0.019797      -0.013559      -0.003159       0.016718              1.841277       2.400843      -0.155612      -0.364694       1.498599       0.208351       1.624389           0.000000
           50              H       2.705578       8.147644       4.608869       0.109605       1.204090 0.89054132E+01  0.88448604E+02                                 1.768207                            1.668788      -0.977436       2.406438                    0.998296       3.376180       9.046885       0.525884       1.172679      -0.735665       0.029711       0.019607       0.012781       0.037822       0.006329      -0.000626       0.011833       0.017704      -0.019282      -0.018656       0.003963       0.014693              1.805472       1.926148       0.310651       0.198781       1.733149       0.405545       1.757120           0.000000
           51              H      13.974013       7.112390       4.322681       0.111464       1.116325 0.81812443E+01  0.79838477E+02                                 1.700946                            1.613873      -0.896561       2.443498                    0.998793       3.362432       9.036825       0.525730       1.193853      -0.729747      -0.035014      -0.000876       0.008084       0.035945       0.005025      -0.001676       0.011605       0.021067      -0.016732      -0.019046       0.004526       0.014519              1.730118       2.149694      -0.138918      -0.287024       1.500840       0.209912       1.539818           0.000000
           52              H      14.500561       5.659054       2.600577       0.119694       1.142656 0.83824961E+01  0.82519585E+02                                 1.753248                            1.653619      -0.898065       2.452741                    0.998962       3.353814       9.131890       0.508620       1.223289      -0.723395      -0.030265      -0.021496      -0.017694       0.041123       0.007102       0.003522       0.007020       0.018734      -0.023392      -0.013906      -0.003068       0.016974              1.812049       1.898294       0.358147       0.269112       1.790164       0.405839       1.747687          -0.000000
           53              H      13.672044       9.247600       5.131473       0.128445       1.158845 0.85763702E+01  0.84550161E+02                                 1.740301                            1.652324      -0.937918       2.437656                    0.998548       3.295094       8.854068       0.520447       1.193764      -0.730943      -0.025256      -0.005492      -0.025133       0.036051      -0.006297       0.009753       0.007815       0.016867      -0.001148      -0.017461       0.002534       0.014928              1.755637       1.908976       0.041835       0.351260       1.543923       0.269830       1.814010           0.000000
           54              H      13.294204      10.822878       6.826202       0.094134       1.297790 0.92798754E+01  0.94893194E+02                                 1.993336                            1.797826      -1.206249       2.303153                    0.994253       3.773827      10.912299       0.458595       1.306123      -0.702740      -0.042234       0.023587      -0.001011       0.048385      -0.008433       0.008772       0.004558       0.009792      -0.006405      -0.014724       0.001564       0.013160              2.134723       2.715222      -0.663588      -0.159076       2.057043       0.193978       1.631905           0.000000
           55              H       1.631237      10.141004       8.381571       0.100125       1.047207 0.71421583E+01  0.68890845E+02                                 1.771742                            1.607700      -1.047653       2.379855                    0.996504       3.680077      10.576207       0.467910       1.357100      -0.691147       0.031949       0.009207       0.033487       0.047190      -0.006919       0.005662       0.006325       0.013002       0.002909      -0.014311       0.004104       0.010207              1.901954       2.030564       0.184394       0.649614       1.571441       0.346681       2.103859          -0.000000
           56              H       2.150198       8.578170       6.736613       0.127697       1.127868 0.85125398E+01  0.84628568E+02                                 1.771270                            1.693867      -1.033477       2.395015                    0.997409       3.469457       9.681039       0.487436       1.263952      -0.713219       0.031040      -0.017590       0.002345       0.035755      -0.006160       0.007131       0.007475       0.017577      -0.009831      -0.016166       0.002255       0.013911              1.797443       2.080572      -0.375480      -0.012193       1.693883       0.171650       1.617875           0.000000
           57              H       0.350526       9.456642      17.743647       0.117817       1.102949 0.79699025E+01  0.78212504E+02                                 1.767151                            1.651863      -1.008814       2.400020                    0.997764       3.517398       9.863237       0.486135       1.283885      -0.707957       0.027515       0.017521      -0.022852       0.039828       0.002589      -0.006231      -0.007419       0.015599      -0.009681      -0.012470      -0.001017       0.013487              1.849127       1.905123       0.246633      -0.436975       1.757218      -0.437624       1.885040          -0.000000
           58              H       0.949911       7.687255      19.137257       0.111101       1.127192 0.83786602E+01  0.82476286E+02                                 1.731415                            1.648758      -0.933211       2.427091                    0.998642       3.410899       9.288446       0.511424       1.216664      -0.724344       0.033909      -0.008876      -0.001718       0.035094      -0.002720      -0.005880      -0.010805       0.017056      -0.023366      -0.018395       0.004384       0.014011              1.757911       2.166088      -0.294084       0.067376       1.577507      -0.201753       1.530139           0.000000
           59              H      12.315462       7.458304      20.431324       0.112527       1.203745 0.88641808E+01  0.87828515E+02                                 1.760919                            1.659973      -0.969792       2.411801                    0.998337       3.340585       8.904814       0.530292       1.165721      -0.737670      -0.028829      -0.012569       0.022643       0.038753      -0.002017      -0.008183      -0.011620       0.017404      -0.016123      -0.019045       0.003918       0.015127              1.804658       1.886523       0.205927      -0.329932       1.768985      -0.427252       1.758466           0.000000
           60              H      11.735804       9.247600      19.047668       0.112761       1.183346 0.84838666E+01  0.84003388E+02                                 1.803287                            1.667125      -1.036208       2.382535                    0.997334       3.505825       9.661346       0.503535       1.228496      -0.720610      -0.037485       0.013903      -0.000131       0.039980      -0.004485      -0.006631      -0.005502       0.022580      -0.024295      -0.015243      -0.002214       0.017457              1.871363       2.483414      -0.382124       0.095868       1.660908      -0.189088       1.469768           0.000000
           61              H       1.361135       6.965563      21.294865       0.122640       1.171647 0.86662087E+01  0.85668064E+02                                 1.752220                            1.659375      -0.984548       2.412144                    0.998211       3.333876       8.973648       0.520026       1.191493      -0.731211       0.023269       0.025594      -0.006123       0.035128       0.010124       0.005964      -0.007678       0.007132      -0.023964      -0.017099       0.002361       0.014738              1.775226       1.919058       0.365840      -0.050352       1.840066      -0.305005       1.566555           0.000000
           62              H       1.837608       5.355446      22.870142       0.092926       1.295517 0.91517886E+01  0.93357828E+02                                 1.992914                            1.784802      -1.258001       2.274287                    0.993673       3.840176      11.129272       0.459998       1.305285      -0.702108       0.040729       0.004325       0.022041       0.046512       0.008482       0.009218      -0.005452       0.002867      -0.010149      -0.015615       0.004011       0.011604              2.145825       2.822821      -0.096976       0.675273       1.593984      -0.179356       2.020668          -0.000000
           63              H      13.530923       3.650762      22.322652       0.099395       1.060355 0.73548910E+01  0.71479251E+02                                 1.784950                            1.631579      -1.126836       2.340776                    0.995521       3.721930      10.743723       0.464334       1.357286      -0.690988      -0.030275      -0.037133       0.012751       0.049578       0.010598       0.003519      -0.006255      -0.004880      -0.027970      -0.014746      -0.001106       0.015852              1.912511       2.024634       0.578672      -0.160178       2.075978      -0.360052       1.636921          -0.000000
           64              H      12.975544       5.218573      20.697603       0.122710       1.131474 0.86191583E+01  0.86461154E+02                                 1.808970                            1.729533      -1.189776       2.318307                    0.995124       3.635071      10.385847       0.469165       1.301439      -0.703886      -0.030038      -0.003307      -0.018113       0.035232       0.005979       0.008708      -0.006519       0.014087      -0.019674      -0.016041       0.001466       0.014575              1.839055       2.148451       0.072698       0.358367       1.651386      -0.145506       1.717328           0.000000
           65              H       3.238196       0.843632      23.873044       0.061760       1.098223 0.85636006E+01  0.85620058E+02                                 1.763291                            1.708426      -0.847976       2.446542                    0.996763       3.815300      10.822772       0.479313       1.278107      -0.708274       0.032003      -0.019927       0.027279       0.046534      -0.004933      -0.001143      -0.002818       0.004687       0.010025      -0.007929       0.003416       0.004514              1.834950       1.760729      -0.298998       0.235244       1.946235      -0.312717       1.797885          -0.000000
           66              H       4.385373       2.356695      22.536671       0.147901       0.964473 0.70789562E+01  0.68696164E+02                                 1.733962                            1.644702      -1.264968       2.288118                    0.993295       3.749238      11.103983       0.440460       1.432968      -0.676189       0.015718       0.002575       0.010447       0.019048       0.005150       0.002253      -0.004559       0.012748      -0.001138      -0.010523       0.002089       0.008434              1.821632       2.275691       0.410554       0.129885       1.644829       0.107288       1.544377          -0.000000
           67              H       3.796610       1.164660      21.645756       0.160763       1.185395 0.92051406E+01  0.93388444E+02                                 1.840743                            1.762825      -1.352132       2.243990                    0.995971       3.545079      10.016319       0.476896       1.265958      -0.712424       0.001229      -0.018378      -0.006460       0.019519      -0.000161      -0.002576       0.003376      -0.010408       0.021928      -0.009272       0.000083       0.009190              1.888651       1.768871      -0.213034      -0.215502       2.163032       0.345354       1.734049          -0.000000
           68              H       3.072796       2.593111      21.653222       0.146240       1.019675 0.77946469E+01  0.75841677E+02                                 1.671136                            1.627799      -0.841119       2.480443                    0.999386       3.355253       9.277457       0.493808       1.274783      -0.711339      -0.013538       0.007521      -0.002778       0.015734      -0.002165      -0.000590      -0.003196       0.009325      -0.001455      -0.006619       0.001233       0.005386              1.711436       1.713888      -0.283225       0.215100       1.785029      -0.352391       1.635391           0.000000
           69              H       4.235147       1.286601       1.702196       0.065202       1.117997 0.85403730E+01  0.85600897E+02                                 1.801255                            1.718544      -1.036793       2.359513                    0.994633       3.909918      11.220634       0.471226       1.296808      -0.703472      -0.038824      -0.024452      -0.012917       0.047666       0.004137       0.001310       0.002461      -0.005952       0.011736      -0.007053       0.000712       0.006341              1.895334       2.116838       0.496499       0.202019       1.991747       0.148706       1.577419          -0.000000
           70              H       3.817854       3.287427       3.026125       0.150255       0.966134 0.70311274E+01  0.67816869E+02                                 1.708487                            1.617945      -1.105471       2.358809                    0.996858       3.637887      10.587814       0.454841       1.396156      -0.683610      -0.013764       0.007031      -0.008444       0.017612      -0.003586       0.000566       0.004623       0.008754      -0.004323      -0.008082       0.001534       0.006548              1.782429       2.211430      -0.491936       0.040645       1.701786      -0.044123       1.434070          -0.000000
           71              H       5.342871       3.247610       3.506423       0.145907       1.004763 0.75261467E+01  0.73266746E+02                                 1.707336                            1.638386      -1.020351       2.396737                    0.997712       3.531784      10.068593       0.470415       1.337492      -0.696361       0.015460       0.004452      -0.001177       0.016132       0.001550       0.001569       0.003844       0.011410       0.002970      -0.007918       0.001530       0.006388              1.767475       2.112733       0.429865       0.257499       1.689169       0.201100       1.500523           0.000000
           72              H       4.342885       2.068018       3.919529       0.157106       1.179386 0.93184630E+01  0.94126184E+02                                 1.798150                            1.748763      -1.017302       2.402396                    0.998513       3.347399       9.211005       0.492709       1.230691      -0.722821      -0.003866      -0.017380       0.007694       0.019396       0.003456      -0.001886      -0.004153      -0.006560       0.010986      -0.006597      -0.001276       0.007873              1.810133       1.692354       0.124529      -0.206989       1.859320      -0.305466       1.878725          -0.000000
           73              H      11.978592      22.006601       6.679376       0.110085       1.147917 0.82272761E+01  0.80923205E+02                                 1.774101                            1.646894      -1.002699       2.395062                    0.997986       3.497082       9.637739       0.503712       1.236251      -0.718735      -0.037034       0.012621      -0.002613       0.039213      -0.003504      -0.005075      -0.004412       0.022002      -0.026412      -0.013559      -0.003159       0.016718              1.841277       2.400843      -0.364694       0.155612       1.624389      -0.208352       1.498599           0.000000
           74              H      12.468722      20.277031       8.147644       0.109605       1.204090 0.89054149E+01  0.88448627E+02                                 1.768208                            1.668788      -0.977436       2.406438                    0.998296       3.376180       9.046886       0.525884       1.172680      -0.735665      -0.029711      -0.012781       0.019607       0.037822      -0.000626      -0.006329      -0.011833       0.018493      -0.016915      -0.018656       0.003963       0.014693              1.805472       1.926148       0.198782      -0.310651       1.757120      -0.405546       1.733149           0.000000
           75              H       1.200287      20.563219       7.112390       0.111464       1.116325 0.81812443E+01  0.79838477E+02                                 1.700946                            1.613873      -0.896561       2.443498                    0.998793       3.362432       9.036825       0.525730       1.193853      -0.729747       0.035014      -0.008084      -0.000876       0.035945      -0.001676      -0.005025      -0.011605       0.018899      -0.023234      -0.019046       0.004526       0.014519              1.730118       2.149694      -0.287024       0.138918       1.539818      -0.209912       1.500840           0.000000
           76              H       0.673739      22.285323       5.659054       0.119694       1.142656 0.83824934E+01  0.82519558E+02                                 1.753248                            1.653619      -0.898065       2.452741                    0.998962       3.353813       9.131889       0.508620       1.223289      -0.723395       0.030265       0.017694      -0.021496       0.041123       0.003522      -0.007102      -0.007020       0.021063      -0.016405      -0.013906      -0.003068       0.016974              1.812049       1.898295       0.269112      -0.358147       1.747687      -0.405839       1.790165          -0.000000
           77              H       1.502256      19.754427       9.247600       0.128445       1.158844 0.85763689E+01  0.84550146E+02                                 1.740301                            1.652324      -0.937918       2.437656                    0.998548       3.295094       8.854068       0.520447       1.193764      -0.730943       0.025256       0.025133      -0.005492       0.036051       0.009753       0.006297      -0.007815       0.009007      -0.024726      -0.017461       0.002534       0.014928              1.755636       1.908976       0.351260      -0.041835       1.814010      -0.269830       1.543923           0.000000
           78              H       1.880096      18.059698      10.822878       0.094134       1.297790 0.92798754E+01  0.94893194E+02                                 1.993336                            1.797826      -1.206249       2.303153                    0.994253       3.773827      10.912299       0.458595       1.306123      -0.702740       0.042234       0.001011       0.023587       0.048385       0.008772       0.008433      -0.004558       0.008098      -0.011486      -0.014724       0.001564       0.013160              2.134723       2.715222      -0.159076       0.663588       1.631905      -0.193978       2.057043           0.000000
           79              H      13.543063      16.504329      10.141004       0.100125       1.047207 0.71421583E+01  0.68890845E+02                                 1.771742                            1.607700      -1.047653       2.379855                    0.996504       3.680077      10.576207       0.467910       1.357100      -0.691147      -0.031949      -0.033487       0.009207       0.047190       0.005662       0.006919      -0.006325       0.005047      -0.020958      -0.014311       0.004104       0.010207              1.901954       2.030564       0.649614      -0.184394       2.103859      -0.346681       1.571441          -0.000000
           80              H      13.024102      18.149287       8.578170       0.127697       1.127868 0.85125398E+01  0.84628568E+02                                 1.771270                            1.693867      -1.033477       2.395015                    0.997409       3.469457       9.681039       0.487436       1.263952      -0.713219      -0.031040      -0.002345      -0.017590       0.035755       0.007131       0.006160      -0.007475       0.013704      -0.021450      -0.016166       0.002255       0.013911              1.797443       2.080572      -0.012193       0.375480       1.617875      -0.171650       1.693883           0.000000
           81              H      14.823774       7.142253       9.456642       0.117817       1.102949 0.79699025E+01  0.78212504E+02                                 1.767151                            1.651863      -1.008814       2.400020                    0.997764       3.517398       9.863237       0.486135       1.283885      -0.707957      -0.027515       0.022852       0.017521       0.039828      -0.006231      -0.002589       0.007419       0.012640      -0.018557      -0.012470      -0.001017       0.013487              1.849127       1.905123      -0.436975      -0.246633       1.885040       0.437624       1.757218          -0.000000
           82              H      14.224389       5.748643       7.687255       0.111101       1.127192 0.83786602E+01  0.82476286E+02                                 1.731415                            1.648758      -0.933211       2.427091                    0.998642       3.410899       9.288446       0.511424       1.216664      -0.724344      -0.033909       0.001718      -0.008876       0.035094      -0.005880       0.002720       0.010805       0.020211      -0.013901      -0.018395       0.004384       0.014011              1.757911       2.166088       0.067376       0.294084       1.530139       0.201753       1.577507           0.000000
           83              H       2.858838       4.454576       7.458304       0.112527       1.203745 0.88641808E+01  0.87828515E+02                                 1.760919                            1.659973      -0.969792       2.411801                    0.998337       3.340585       8.904814       0.530292       1.165721      -0.737670       0.028829      -0.022643      -0.012569       0.038753      -0.008183       0.002017       0.011620       0.016764      -0.018044      -0.019045       0.003918       0.015127              1.804658       1.886523      -0.329932      -0.205927       1.758466       0.427252       1.768985           0.000000
           84              H       3.438496       5.838232       9.247600       0.112761       1.183346 0.84838666E+01  0.84003388E+02                                 1.803287                            1.667125      -1.036208       2.382535                    0.997334       3.505825       9.661346       0.503535       1.228496      -0.720610       0.037485       0.000131       0.013903       0.039980      -0.006631       0.004485       0.005502       0.023438      -0.021723      -0.015243      -0.002214       0.017457              1.871363       2.483414       0.095868       0.382124       1.469768       0.189088       1.660908           0.000000
           85              H      13.813165       3.591035       6.965563       0.122640       1.171647 0.86662087E+01  0.85668064E+02                                 1.752220                            1.659375      -0.984548       2.412144                    0.998211       3.333876       8.973648       0.520026       1.191493      -0.731211      -0.023269       0.006123       0.025594       0.035128       0.005964      -0.010124       0.007678       0.015548       0.001284      -0.017099       0.002361       0.014738              1.775226       1.919058      -0.050352      -0.365840       1.566555       0.305005       1.840066           0.000000
           86              H      13.336692       2.015758       5.355446       0.092926       1.295517 0.91517886E+01  0.93357828E+02                                 1.992914                            1.784802      -1.258001       2.274287                    0.993673       3.840176      11.129272       0.459998       1.305285      -0.702108      -0.040729      -0.022041       0.004325       0.046512       0.009218      -0.008482       0.005452       0.006508       0.000774      -0.015615       0.004011       0.011604              2.145825       2.822821       0.675273       0.096976       2.020668       0.179356       1.593984          -0.000000
           87              H       1.643377       2.563248       3.650762       0.099395       1.060355 0.73548910E+01  0.71479251E+02                                 1.784950                            1.631579      -1.126836       2.340776                    0.995521       3.721930      10.743723       0.464334       1.357286      -0.690988       0.030275      -0.012751      -0.037133       0.049578       0.003519      -0.010598       0.006255       0.011545       0.021305      -0.014746      -0.001106       0.015852              1.912511       2.024634      -0.160178      -0.578672       1.636921       0.360052       2.075978          -0.000000
           88              H       2.198756       4.188297       5.218573       0.122710       1.131474 0.86191583E+01  0.86461154E+02                                 1.808970                            1.729533      -1.189776       2.318307                    0.995124       3.635071      10.385847       0.469165       1.301439      -0.703886       0.030038       0.018113      -0.003307       0.035232       0.008708      -0.005979       0.006519       0.016881      -0.011294      -0.016041       0.001466       0.014575              1.839055       2.148451       0.358367      -0.072698       1.717328       0.145506       1.651386           0.000000
           89              H      11.936104       1.012856       0.843632       0.061760       1.098223 0.85636004E+01  0.85620056E+02                                 1.763291                            1.708426      -0.847976       2.446542                    0.996763       3.815300      10.822772       0.479313       1.278107      -0.708274      -0.032003      -0.027279      -0.019927       0.046534      -0.001143       0.004933       0.002818      -0.002669      -0.012043      -0.007929       0.003416       0.004514              1.834950       1.760729       0.235244       0.298998       1.797885       0.312717       1.946235          -0.000000
           90              H      10.788927       2.349229       2.356695       0.147901       0.964472 0.70789528E+01  0.68696122E+02                                 1.733962                            1.644702      -1.264968       2.288118                    0.993295       3.749238      11.103982       0.440460       1.432968      -0.676189      -0.015718      -0.010447       0.002575       0.019048       0.002253      -0.005150       0.004559       0.006943      -0.018553      -0.010523       0.002089       0.008434              1.821632       2.275690       0.129885      -0.410554       1.544377      -0.107289       1.644828          -0.000000
           91              H      11.377690       3.240144       1.164660       0.160763       1.185395 0.92051341E+01  0.93388369E+02                                 1.840743                            1.762825      -1.352132       2.243990                    0.995971       3.545078      10.016318       0.476896       1.265959      -0.712423      -0.001229       0.006460      -0.018378       0.019519      -0.002576       0.000161      -0.003376      -0.016168       0.004648      -0.009272       0.000083       0.009190              1.888651       1.768870      -0.215501       0.213033       1.734049      -0.345354       2.163033          -0.000000
           92              H      12.101504       3.232678       2.593111       0.146240       1.019675 0.77946501E+01  0.75841713E+02                                 1.671136                            1.627799      -0.841119       2.480443                    0.999386       3.355253       9.277456       0.493808       1.274782      -0.711339       0.013538       0.002778       0.007521       0.015734      -0.000590       0.002165       0.003196       0.005390      -0.013260      -0.006619       0.001233       0.005386              1.711436       1.713888       0.215100       0.283225       1.635391       0.352391       1.785029           0.000000
           93              H      10.939153      23.183704       1.286601       0.065202       1.117997 0.85403730E+01  0.85600897E+02                                 1.801255                            1.718544      -1.036793       2.359513                    0.994633       3.909918      11.220634       0.471226       1.296808      -0.703472       0.038824       0.012917      -0.024452       0.047666       0.001310      -0.004137      -0.002461      -0.008844       0.003060      -0.007053       0.000712       0.006341              1.895334       2.116838       0.202019      -0.496499       1.577419      -0.148706       1.991747          -0.000000
           94              H      11.356446      21.859775       3.287427       0.150255       0.966134 0.70311274E+01  0.67816869E+02                                 1.708487                            1.617945      -1.105471       2.358809                    0.996858       3.637887      10.587814       0.454841       1.396156      -0.683610       0.013764       0.008444       0.007031       0.017612       0.000566       0.003586      -0.004623       0.006539      -0.010970      -0.008082       0.001534       0.006548              1.782429       2.211430       0.040645       0.491936       1.434070       0.044123       1.701787          -0.000000
           95              H       9.831429      21.379477       3.247610       0.145907       1.004763 0.75261467E+01  0.73266746E+02                                 1.707336                            1.638386      -1.020351       2.396737                    0.997712       3.531784      10.068593       0.470415       1.337492      -0.696361      -0.015460       0.001177       0.004452       0.016132       0.001569      -0.001550      -0.003844       0.004220      -0.018599      -0.007918       0.001530       0.006388              1.767475       2.112733       0.257499      -0.429865       1.500523      -0.201100       1.689169           0.000000
           96              H      10.831415      20.966371       2.068018       0.157106       1.179386 0.93184630E+01  0.94126184E+02                                 1.798150                            1.748763      -1.017301       2.402396                    0.998513       3.347399       9.211005       0.492709       1.230691      -0.722821       0.003866      -0.007694      -0.017380       0.019396      -0.001886      -0.003456       0.004153      -0.008773       0.004347      -0.006597      -0.001276       0.007873              1.810133       1.692354      -0.206989      -0.124529       1.878725       0.305466       1.859320          -0.000000
           97              H      11.978592       2.879299      18.206524       0.110085       1.147917 0.82272761E+01  0.80923205E+02                                 1.774101                            1.646894      -1.002699       2.395062                    0.997986       3.497082       9.637739       0.503712       1.236251      -0.718735      -0.037034      -0.012621       0.002613       0.039213       0.003504       0.005075      -0.004413       0.022002      -0.026412      -0.013559      -0.003159       0.016718              1.841277       2.400843       0.364694      -0.155612       1.624389      -0.208352       1.498599           0.000000
           98              H      12.468722       4.608869      16.738256       0.109605       1.204090 0.89054132E+01  0.88448604E+02                                 1.768207                            1.668788      -0.977436       2.406438                    0.998296       3.376180       9.046885       0.525884       1.172679      -0.735665      -0.029711       0.012781      -0.019607       0.037822       0.000626       0.006329      -0.011833       0.018493      -0.016915      -0.018656       0.003963       0.014693              1.805472       1.926148      -0.198781       0.310651       1.757120      -0.405546       1.733149           0.000000
           99              H       1.200287       4.322681      17.773510       0.111464       1.116325 0.81812443E+01  0.79838477E+02                                 1.700946                            1.613873      -0.896561       2.443498                    0.998793       3.362432       9.036825       0.525730       1.193853      -0.729747       0.035014       0.008084       0.000876       0.035945       0.001676       0.005025      -0.011605       0.018899      -0.023234      -0.019046       0.004526       0.014519              1.730118       2.149694       0.287024      -0.138918       1.539818      -0.209912       1.500840           0.000000
          100              H       0.673739       2.600577      19.226846       0.119694       1.142656 0.83824934E+01  0.82519558E+02                                 1.753248                            1.653619      -0.898065       2.452741                    0.998962       3.353813       9.131889       0.508620       1.223289      -0.723395       0.030265      -0.017694       0.021496       0.041123      -0.003522       0.007102      -0.007020       0.021063      -0.016405      -0.013906      -0.003068       0.016974              1.812049       1.898295      -0.269112       0.358147       1.747687      -0.405839       1.790165           0.000000
          101              H       1.502256       5.131473      15.638300       0.128445       1.158844 0.85763670E+01  0.84550126E+02                                 1.740302                            1.652324      -0.937918       2.437656                    0.998548       3.295093       8.854067       0.520447       1.193764      -0.730943       0.025256      -0.025133       0.005492       0.036051      -0.009753      -0.006297      -0.007815       0.009007      -0.024726      -0.017461       0.002534       0.014928              1.755637       1.908977      -0.351260       0.041835       1.814011      -0.269830       1.543923           0.000000
          102              H       1.880096       6.826202      14.063022       0.094134       1.297790 0.92798754E+01  0.94893194E+02                                 1.993336                            1.797826      -1.206249       2.303153                    0.994253       3.773827      10.912299       0.458595       1.306123      -0.702740       0.042234      -0.001011      -0.023587       0.048385      -0.008772      -0.008433      -0.004558       0.008098      -0.011486      -0.014724       0.001564       0.013160              2.134723       2.715222       0.159076      -0.663588       1.631905      -0.193978       2.057043           0.000000
          103              H      13.543063       8.381571      14.744896       0.100125       1.047207 0.71421583E+01  0.68890845E+02                                 1.771742                            1.607700      -1.047653       2.379855                    0.996504       3.680077      10.576207       0.467910       1.357100      -0.691147      -0.031949       0.033487      -0.009207       0.047190      -0.005662      -0.006919      -0.006325       0.005047      -0.020958      -0.014311       0.004104       0.010207              1.901954       2.030564      -0.649614       0.184394       2.103859      -0.346681       1.571441          -0.000000
          104              H      13.024102       6.736613      16.307730       0.127697       1.127868 0.85125398E+01  0.84628568E+02                                 1.771270                            1.693867      -1.033477       2.395015                    0.997409       3.469457       9.681039       0.487436       1.263952      -0.713219      -0.031040       0.002345       0.017590       0.035755      -0.007131      -0.006160      -0.007475       0.013704      -0.021450      -0.016166       0.002255       0.013911              1.797443       2.080572       0.012193      -0.375480       1.617875      -0.171650       1.693883           0.000000
          105              H      14.823774      17.743647      15.429258       0.117817       1.102949 0.79699025E+01  0.78212504E+02                                 1.767151                            1.651863      -1.008814       2.400020                    0.997764       3.517398       9.863237       0.486135       1.283885      -0.707957      -0.027515      -0.022852      -0.017521       0.039828       0.006231       0.002589       0.007419       0.012640      -0.018557      -0.012470      -0.001017       0.013487              1.849127       1.905123       0.436975       0.246633       1.885040       0.437624       1.757218          -0.000000
          106              H      14.224389      19.137257      17.198645       0.111101       1.127192 0.83786602E+01  0.82476286E+02                                 1.731415                            1.648758      -0.933211       2.427091                    0.998642       3.410899       9.288446       0.511424       1.216664      -0.724344      -0.033909      -0.001718       0.008876       0.035094       0.005880      -0.002720       0.010805       0.020211      -0.013901      -0.018395       0.004384       0.014011              1.757911       2.166088      -0.067376      -0.294084       1.530139       0.201753       1.577507           0.000000
          107              H       2.858838      20.431324      17.427596       0.112527       1.203745 0.88641808E+01  0.87828515E+02                                 1.760919                            1.659973      -0.969792       2.411801                    0.998337       3.340585       8.904814       0.530292       1.165721      -0.737670       0.028829       0.022643       0.012569       0.038753       0.008183      -0.002017       0.011620       0.016764      -0.018044      -0.019045       0.003918       0.015127              1.804658       1.886523       0.329932       0.205927       1.758466       0.427252       1.768985           0.000000
          108              H       3.438496      19.047668      15.638300       0.112761       1.183346 0.84838666E+01  0.84003388E+02                                 1.803287                            1.667125      -1.036208       2.382535                    0.997334       3.505825       9.661346       0.503535       1.228496      -0.720610       0.037485      -0.000131      -0.013903       0.039980       0.006631      -0.004485       0.005502       0.023438      -0.021723      -0.015243      -0.002214       0.017457              1.871363       2.483414      -0.095868      -0.382124       1.469768       0.189088       1.660908           0.000000
          109              H      13.813165      21.294865      17.920337       0.122640       1.171647 0.86662087E+01  0.85668064E+02                                 1.752220                            1.659375      -0.984548       2.412144                    0.998211       3.333876       8.973648       0.520026       1.191493      -0.731211      -0.023269      -0.006123      -0.025594       0.035128      -0.005964       0.010124       0.007678       0.015548       0.001284      -0.017099       0.002361       0.014738              1.775226       1.919058       0.050352       0.365840       1.566555       0.305005       1.840066           0.000000
          110              H      13.336692      22.870142      19.530454       0.092926       1.295517 0.91517886E+01  0.93357828E+02                                 1.992914                            1.784802      -1.258001       2.274287                    0.993673       3.840176      11.129272       0.459998       1.305285      -0.702108      -0.040729       0.022041      -0.004325       0.046512      -0.009218       0.008482       0.005452       0.006508       0.000774      -0.015615       0.004011       0.011604              2.145825       2.822821      -0.675273      -0.096976       2.020668       0.179356       1.593984          -0.000000
          111              H       1.643377      22.322652      21.235138       0.099395       1.060355 0.73548910E+01  0.71479251E+02                                 1.784950                            1.631579      -1.126836       2.340776                    0.995521       3.721930      10.743723       0.464334       1.357286      -0.690988       0.030275       0.012751       0.037133       0.049578      -0.003519       0.010598       0.006255       0.011545       0.021305      -0.014746      -0.001106       0.015852              1.912511       2.024634       0.160178       0.578672       1.636921       0.360052       2.075978          -0.000000
          112              H       2.198756      20.697603      19.667327       0.122710       1.131474 0.86191583E+01  0.86461154E+02                                 1.808970                            1.729533      -1.189776       2.318307                    0.995124       3.635071      10.385847       0.469165       1.301439      -0.703886       0.030038      -0.018113       0.003307       0.035232      -0.008708       0.005979       0.006519       0.016881      -0.011294      -0.016041       0.001466       0.014575              1.839055       2.148451      -0.358367       0.072698       1.717328       0.145506       1.651386           0.000000
          113              H      11.936104      23.873044      24.042268       0.061760       1.098223 0.85636004E+01  0.85620056E+02                                 1.763291                            1.708426      -0.847976       2.446542                    0.996763       3.815300      10.822772       0.479313       1.278107      -0.708274      -0.032003       0.027279       0.019927       0.046534       0.001143      -0.004933       0.002818      -0.002669      -0.012043      -0.007929       0.003416       0.004514              1.834950       1.760729      -0.235244      -0.298998       1.797885       0.312717       1.946235          -0.000000
          114              H      10.788927      22.536671      22.529205       0.147901       0.964472 0.70789528E+01  0.68696122E+02                                 1.733962                            1.644702      -1.264968       2.288118                    0.993295       3.749238      11.103982       0.440460       1.432968      -0.676189      -0.015718       0.010447      -0.002575       0.019048      -0.002253       0.005150       0.004559       0.006943      -0.018553      -0.010523       0.002089       0.008434              1.821632       2.275690      -0.129885       0.410554       1.544377      -0.107289       1.644828          -0.000000
          115              H      11.377690      21.645756      23.721240       0.160763       1.185395 0.92051341E+01  0.93388369E+02                                 1.840743                            1.762825      -1.352132       2.243990                    0.995971       3.545078      10.016318       0.476896       1.265959      -0.712423      -0.001229      -0.006460       0.018378       0.019519       0.002576      -0.000161      -0.003376      -0.016168       0.004648      -0.009272       0.000083       0.009190              1.888651       1.768870       0.215501      -0.213033       1.734049      -0.345354       2.163033          -0.000000
          116              H      12.101504      21.653222      22.292789       0.146240       1.019675 0.77946501E+01  0.75841713E+02                                 1.671136                            1.627799      -0.841119       2.480443                    0.999386       3.355253       9.277456       0.493808       1.274782      -0.711339       0.013538      -0.002778      -0.007521       0.015734       0.000590      -0.002165       0.003196       0.005390      -0.013260      -0.006619       0.001233       0.005386              1.711436       1.713888      -0.215100      -0.283225       1.635391       0.352391       1.785029           0.000000
          117              H      10.939153       1.702196      23.599299       0.065202       1.117997 0.85403730E+01  0.85600897E+02                                 1.801255                            1.718544      -1.036793       2.359513                    0.994633       3.909918      11.220634       0.471226       1.296808      -0.703472       0.038824      -0.012917       0.024452       0.047666      -0.001310       0.004137      -0.002461      -0.008844       0.003060      -0.007053       0.000712       0.006341              1.895334       2.116838      -0.202019       0.496499       1.577419      -0.148706       1.991747          -0.000000
          118              H      11.356446       3.026125      21.598473       0.150255       0.966134 0.70311274E+01  0.67816869E+02                                 1.708487                            1.617945      -1.105471       2.358809                    0.996858       3.637887      10.587814       0.454841       1.396156      -0.683610       0.013764      -0.008444      -0.007031       0.017612      -0.000566      -0.003586      -0.004623       0.006539      -0.010970      -0.008082       0.001534       0.006548              1.782429       2.211430      -0.040645      -0.491936       1.434070       0.044123       1.701787          -0.000000
          119              H       9.831429       3.506423      21.638290       0.145907       1.004763 0.75261467E+01  0.73266746E+02                                 1.707336                            1.638386      -1.020351       2.396737                    0.997712       3.531784      10.068593       0.470415       1.337492      -0.696361      -0.015460      -0.001177      -0.004452       0.016132      -0.001569       0.001550      -0.003844       0.004220      -0.018599      -0.007918       0.001530       0.006388              1.767475       2.112733      -0.257499       0.429865       1.500523      -0.201100       1.689169           0.000000
          120              H      10.831415       3.919529      22.817882       0.157106       1.179386 0.93184630E+01  0.94126184E+02                                 1.798150                            1.748763      -1.017301       2.402396                    0.998513       3.347399       9.211005       0.492709       1.230691      -0.722821       0.003866       0.007694       0.017380       0.019396       0.001886       0.003456       0.004153      -0.008773       0.004347      -0.006597      -0.001276       0.007873              1.810133       1.692354       0.206989       0.124529       1.878725       0.305466       1.859320          -0.000000
          121              H       4.391442      19.122326       9.563651       0.110085       1.147917 0.82272761E+01  0.80923205E+02                                 1.774101                            1.646894      -1.002699       2.395062                    0.997986       3.497082       9.637739       0.503712       1.236251      -0.718735      -0.037034      -0.002613       0.012621       0.039213      -0.005075      -0.003504      -0.004412       0.024207      -0.019797      -0.013559      -0.003159       0.016718              1.841277       2.400843       0.155612      -0.364694       1.498599      -0.208352       1.624389           0.000000
          122              H       4.881572      20.590594       7.834081       0.109605       1.204090 0.89054136E+01  0.88448611E+02                                 1.768208                            1.668788      -0.977436       2.406438                    0.998296       3.376180       9.046886       0.525884       1.172680      -0.735665      -0.029711       0.019607      -0.012781       0.037822      -0.006329      -0.000626      -0.011833       0.017704      -0.019282      -0.018656       0.003963       0.014693              1.805472       1.926148      -0.310651       0.198782       1.733149      -0.405546       1.757120           0.000000
          123              H       8.787437      19.555340       8.120269       0.111464       1.116325 0.81812443E+01  0.79838477E+02                                 1.700946                            1.613873      -0.896561       2.443498                    0.998793       3.362432       9.036825       0.525730       1.193853      -0.729747       0.035014      -0.000876      -0.008084       0.035945      -0.005025      -0.001676      -0.011605       0.021067      -0.016732      -0.019046       0.004526       0.014519              1.730118       2.149694       0.138918      -0.287024       1.500840      -0.209912       1.539818           0.000000
          124              H       8.260889      18.102004       9.842373       0.119694       1.142656 0.83824934E+01  0.82519558E+02                                 1.753248                            1.653619      -0.898065       2.452741                    0.998962       3.353813       9.131889       0.508620       1.223289      -0.723395       0.030265      -0.021496       0.017694       0.041123      -0.007102       0.003522      -0.007020       0.018734      -0.023392      -0.013906      -0.003068       0.016974              1.812049       1.898295      -0.358147       0.269112       1.790165      -0.405839       1.747687          -0.000000
          125              H       9.089406      21.690550       7.311477       0.128445       1.158845 0.85763702E+01  0.84550161E+02                                 1.740301                            1.652324      -0.937918       2.437656                    0.998548       3.295094       8.854068       0.520447       1.193764      -0.730943       0.025256      -0.005492       0.025133       0.036051       0.006297       0.009753      -0.007815       0.016867      -0.001148      -0.017461       0.002534       0.014928              1.755637       1.908976      -0.041835       0.351260       1.543923      -0.269830       1.814010           0.000000
          126              H       9.467246      23.265828       5.616748       0.094134       1.297790 0.92798754E+01  0.94893194E+02                                 1.993336                            1.797826      -1.206249       2.303153                    0.994253       3.773827      10.912299       0.458595       1.306123      -0.702740       0.042234       0.023587       0.001011       0.048385       0.008433       0.008772      -0.004558       0.009792      -0.006405      -0.014724       0.001564       0.013160              2.134723       2.715222       0.663588      -0.159076       2.057043      -0.193978       1.631905           0.000000
          127              H       5.955913      22.583954       4.061379       0.100125       1.047200 0.71421004E+01  0.68890207E+02                                 1.771741                            1.607699      -1.047653       2.379855                    0.996504       3.680067      10.576202       0.467907       1.357110      -0.691145      -0.031949       0.009207      -0.033487       0.047190       0.006919       0.005662      -0.006325       0.013002       0.002909      -0.014311       0.004104       0.010207              1.901953       2.030563      -0.184394       0.649613       1.571440      -0.346681       2.103857          -0.000000
          128              H       5.436952      21.021120       5.706337       0.127697       1.127868 0.85125400E+01  0.84628568E+02                                 1.771270                            1.693866      -1.033477       2.395015                    0.997409       3.469457       9.681038       0.487436       1.263951      -0.713219      -0.031040      -0.017590      -0.002345       0.035755       0.006160       0.007131      -0.007475       0.017577      -0.009831      -0.016166       0.002255       0.013911              1.797443       2.080572       0.375480      -0.012194       1.693883      -0.171650       1.617874           0.000000
          129              H       7.236624      21.899592      19.585203       0.117817       1.102949 0.79699025E+01  0.78212504E+02                                 1.767151                            1.651863      -1.008814       2.400020                    0.997764       3.517398       9.863237       0.486135       1.283885      -0.707957      -0.027515       0.017521       0.022852       0.039828      -0.002589      -0.006231       0.007419       0.015599      -0.009681      -0.012470      -0.001017       0.013487              1.849127       1.905123      -0.246633      -0.436975       1.757218       0.437624       1.885040          -0.000000
          130              H       6.637239      20.130205      18.191593       0.111101       1.127192 0.83786602E+01  0.82476286E+02                                 1.731415                            1.648758      -0.933211       2.427091                    0.998642       3.410899       9.288446       0.511424       1.216664      -0.724344      -0.033909      -0.008876       0.001718       0.035094       0.002720      -0.005880       0.010805       0.017056      -0.023366      -0.018395       0.004384       0.014011              1.757911       2.166088       0.294084       0.067376       1.577507       0.201753       1.530139           0.000000
          131              H      10.445988      19.901254      16.897526       0.112527       1.203745 0.88641808E+01  0.87828515E+02                                 1.760919                            1.659973      -0.969792       2.411801                    0.998337       3.340585       8.904814       0.530292       1.165721      -0.737670       0.028829      -0.012569      -0.022643       0.038753       0.002017      -0.008183       0.011620       0.017404      -0.016123      -0.019045       0.003918       0.015127              1.804658       1.886523      -0.205927      -0.329932       1.768985       0.427252       1.758466           0.000000
          132              H      11.025646      21.690550      18.281182       0.112761       1.183346 0.84838666E+01  0.84003388E+02                                 1.803287                            1.667125      -1.036208       2.382535                    0.997334       3.505825       9.661346       0.503535       1.228496      -0.720610       0.037485       0.013903       0.000131       0.039980       0.004485      -0.006631       0.005502       0.022580      -0.024295      -0.015243      -0.002214       0.017457              1.871363       2.483414       0.382124       0.095868       1.660908       0.189088       1.469768           0.000000
          133              H       6.226015      19.408513      16.033985       0.122640       1.171647 0.86662105E+01  0.85668079E+02                                 1.752219                            1.659375      -0.984548       2.412144                    0.998211       3.333877       8.973648       0.520026       1.191492      -0.731212      -0.023269       0.025594       0.006123       0.035128      -0.010124       0.005964       0.007678       0.007132      -0.023964      -0.017099       0.002361       0.014738              1.775226       1.919057      -0.365840      -0.050352       1.840066       0.305005       1.566554           0.000000
          134              H       5.749542      17.798396      14.458708       0.092926       1.295517 0.91517894E+01  0.93357840E+02                                 1.992914                            1.784802      -1.258001       2.274287                    0.993673       3.840176      11.129273       0.459998       1.305285      -0.702108      -0.040729       0.004325      -0.022041       0.046512      -0.008482       0.009218       0.005452       0.002867      -0.010149      -0.015615       0.004011       0.011604              2.145825       2.822822       0.096976       0.675274       1.593984       0.179356       2.020669          -0.000000
          135              H       9.230527      16.093712      15.006198       0.099395       1.060355 0.73548910E+01  0.71479251E+02                                 1.784950                            1.631579      -1.126836       2.340776                    0.995521       3.721930      10.743723       0.464334       1.357286      -0.690988       0.030275      -0.037133      -0.012751       0.049578      -0.010598       0.003519       0.006255      -0.004880      -0.027970      -0.014746      -0.001106       0.015852              1.912511       2.024634      -0.578672      -0.160178       2.075978       0.360052       1.636921          -0.000000
          136              H       9.785906      17.661523      16.631247       0.122710       1.131474 0.86191583E+01  0.86461154E+02                                 1.808970                            1.729533      -1.189776       2.318307                    0.995124       3.635071      10.385847       0.469165       1.301439      -0.703886       0.030038      -0.003307       0.018113       0.035232      -0.005979       0.008708       0.006519       0.014087      -0.019674      -0.016041       0.001466       0.014575              1.839055       2.148451      -0.072698       0.358367       1.651386       0.145506       1.717328           0.000000
          137              H       4.348954      13.286582      13.455806       0.061760       1.098223 0.85636006E+01  0.85620058E+02                                 1.763291                            1.708426      -0.847976       2.446542                    0.996763       3.815300      10.822772       0.479313       1.278107      -0.708274      -0.032003      -0.019927      -0.027279       0.046534       0.004933      -0.001143       0.002818       0.004687       0.010025      -0.007929       0.003416       0.004514              1.834950       1.760729       0.298998       0.235244       1.946235       0.312717       1.797885          -0.000000
          138              H       3.201777      14.799645      14.792179       0.147901       0.964473 0.70789571E+01  0.68696173E+02                                 1.733962                            1.644702      -1.264968       2.288118                    0.993295       3.749238      11.103982       0.440460       1.432968      -0.676189      -0.015718       0.002575      -0.010447       0.019048      -0.005150       0.002253       0.004559       0.012748      -0.001138      -0.010523       0.002089       0.008434              1.821632       2.275691      -0.410554       0.129885       1.644829      -0.107288       1.544377          -0.000000
          139              H       3.790540      13.607610      15.683094       0.160763       1.185396 0.92051408E+01  0.93388444E+02                                 1.840743                            1.762825      -1.352132       2.243990                    0.995971       3.545079      10.016318       0.476896       1.265958      -0.712424      -0.001229      -0.018378       0.006460       0.019519       0.000161      -0.002576      -0.003376      -0.010408       0.021928      -0.009272       0.000083       0.009190              1.888650       1.768871       0.213034      -0.215502       2.163032      -0.345354       1.734049          -0.000000
          140              H       4.514354      15.036061      15.675628       0.146240       1.019675 0.77946472E+01  0.75841679E+02                                 1.671136                            1.627798      -0.841119       2.480443                    0.999386       3.355253       9.277456       0.493809       1.274782      -0.711339       0.013538       0.007521       0.002778       0.015734       0.002165      -0.000590       0.003196       0.009325      -0.001455      -0.006619       0.001233       0.005386              1.711436       1.713888       0.283225       0.215100       1.785029       0.352391       1.635391           0.000000
          141              H       3.352003      13.729551      10.740754       0.065202       1.117997 0.85403730E+01  0.85600897E+02                                 1.801255                            1.718544      -1.036793       2.359513                    0.994633       3.909918      11.220634       0.471226       1.296808      -0.703472       0.038824      -0.024452       0.012917       0.047666      -0.004137       0.001310      -0.002461      -0.005952       0.011736      -0.007053       0.000712       0.006341              1.895334       2.116838      -0.496499       0.202019       1.991747      -0.148706       1.577419          -0.000000
          142              H       3.769296      15.730377       9.416825       0.150255       0.966134 0.70311274E+01  0.67816869E+02                                 1.708487                            1.617945      -1.105471       2.358809                    0.996858       3.637887      10.587814       0.454841       1.396156      -0.683610       0.013764       0.007031       0.008444       0.017612       0.003586       0.000566      -0.004623       0.008754      -0.004323      -0.008082       0.001534       0.006548              1.782429       2.211430       0.491936       0.040645       1.701786       0.044123       1.434070          -0.000000
          143              H       2.244279      15.690560       8.936527       0.145907       1.004763 0.75261467E+01  0.73266746E+02                                 1.707336                            1.638386      -1.020351       2.396737                    0.997712       3.531784      10.068593       0.470415       1.337492      -0.696361      -0.015460       0.004452       0.001177       0.016132      -0.001550       0.001569      -0.003844       0.011410       0.002970      -0.007918       0.001530       0.006388              1.767475       2.112733      -0.429865       0.257499       1.689169      -0.201100       1.500523           0.000000
          144              H       3.244265      14.510968       8.523421       0.157106       1.179386 0.93184630E+01  0.94126184E+02                                 1.798150                            1.748763      -1.017301       2.402396                    0.998513       3.347399       9.211005       0.492709       1.230691      -0.722821       0.003866      -0.017380      -0.007694       0.019396      -0.003456      -0.001886       0.004153      -0.006560       0.010986      -0.006597      -0.001276       0.007873              1.810133       1.692354      -0.124529      -0.206989       1.859320       0.305466       1.878725          -0.000000
          145              H       4.391442       5.763574      15.322249       0.110085       1.147917 0.82272761E+01  0.80923205E+02                                 1.774101                            1.646894      -1.002699       2.395062                    0.997986       3.497082       9.637739       0.503712       1.236251      -0.718735      -0.037034       0.002613      -0.012621       0.039213       0.005075       0.003504      -0.004412       0.024207      -0.019797      -0.013559      -0.003159       0.016718              1.841277       2.400843      -0.155612       0.364694       1.498599      -0.208352       1.624389           0.000000
          146              H       4.881572       4.295306      17.051819       0.109605       1.204090 0.89054132E+01  0.88448604E+02                                 1.768207                            1.668788      -0.977436       2.406438                    0.998296       3.376180       9.046885       0.525884       1.172679      -0.735665      -0.029711      -0.019607       0.012781       0.037822       0.006329       0.000626      -0.011833       0.017704      -0.019282      -0.018656       0.003963       0.014693              1.805472       1.926148       0.310651      -0.198781       1.733149      -0.405546       1.757120           0.000000
          147              H       8.787437       5.330560      16.765631       0.111464       1.116325 0.81812442E+01  0.79838474E+02                                 1.700945                            1.613873      -0.896561       2.443498                    0.998793       3.362432       9.036824       0.525730       1.193853      -0.729747       0.035014       0.000876       0.008084       0.035945       0.005025       0.001676      -0.011605       0.021067      -0.016732      -0.019046       0.004526       0.014519              1.730117       2.149694      -0.138918       0.287024       1.500840      -0.209912       1.539818           0.000000
          148              H       8.260889       6.783896      15.043527       0.119694       1.142656 0.83824934E+01  0.82519558E+02                                 1.753248                            1.653619      -0.898065       2.452741                    0.998962       3.353813       9.131889       0.508620       1.223289      -0.723395       0.030265       0.021496      -0.017694       0.041123       0.007102      -0.003522      -0.007020       0.018734      -0.023392      -0.013906      -0.003068       0.016974              1.812049       1.898295       0.358147      -0.269112       1.790165      -0.405839       1.747687          -0.000000
          149              H       9.089406       3.195350      17.574423       0.128445       1.158845 0.85763702E+01  0.84550161E+02                                 1.740301                            1.652324      -0.937918       2.437656                    0.998548       3.295094       8.854068       0.520447       1.193764      -0.730943       0.025256       0.005492      -0.025133       0.036051      -0.006297      -0.009753      -0.007815       0.016867      -0.001148      -0.017461       0.002534       0.014928              1.755637       1.908976       0.041835      -0.351260       1.543923      -0.269830       1.814010           0.000000
          150              H       9.467246       1.620072      19.269152       0.094134       1.297790 0.92798754E+01  0.94893194E+02                                 1.993336                            1.797826      -1.206249       2.303153                    0.994253       3.773827      10.912299       0.458595       1.306123      -0.702740       0.042234      -0.023587      -0.001011       0.048385      -0.008433      -0.008772      -0.004558       0.009792      -0.006405      -0.014724       0.001564       0.013160              2.134723       2.715222      -0.663588       0.159076       2.057043      -0.193978       1.631905           0.000000
          151              H       5.955913       2.301946      20.824521       0.100125       1.047200 0.71421004E+01  0.68890207E+02                                 1.771741                            1.607699      -1.047653       2.379855                    0.996504       3.680067      10.576202       0.467907       1.357110      -0.691145      -0.031949      -0.009207       0.033487       0.047190      -0.006919      -0.005662      -0.006325       0.013002       0.002909      -0.014311       0.004104       0.010207              1.901953       2.030563       0.184394      -0.649613       1.571440      -0.346681       2.103857          -0.000000
          152              H       5.436952       3.864780      19.179563       0.127697       1.127868 0.85125402E+01  0.84628568E+02                                 1.771270                            1.693866      -1.033477       2.395015                    0.997409       3.469457       9.681037       0.487436       1.263951      -0.713219      -0.031040       0.017590       0.002345       0.035755      -0.006160      -0.007131      -0.007475       0.017577      -0.009831      -0.016166       0.002255       0.013911              1.797443       2.080572      -0.375480       0.012193       1.693883      -0.171650       1.617874           0.000000
          153              H       7.236624       2.986308       5.300697       0.117817       1.102949 0.79699025E+01  0.78212504E+02                                 1.767151                            1.651863      -1.008814       2.400020                    0.997764       3.517398       9.863237       0.486135       1.283885      -0.707957      -0.027515      -0.017521      -0.022852       0.039828       0.002589       0.006231       0.007419       0.015599      -0.009681      -0.012470      -0.001017       0.013487              1.849127       1.905123       0.246633       0.436975       1.757218       0.437624       1.885040          -0.000000
          154              H       6.637239       4.755695       6.694307       0.111101       1.127192 0.83786602E+01  0.82476286E+02                                 1.731415                            1.648758      -0.933211       2.427091                    0.998642       3.410899       9.288446       0.511424       1.216664      -0.724344      -0.033909       0.008876      -0.001718       0.035094      -0.002720       0.005880       0.010805       0.017056      -0.023366      -0.018395       0.004384       0.014011              1.757911       2.166088      -0.294084      -0.067376       1.577507       0.201753       1.530139           0.000000
          155              H      10.445988       4.984646       7.988374       0.112527       1.203745 0.88641808E+01  0.87828515E+02                                 1.760919                            1.659973      -0.969792       2.411801                    0.998337       3.340585       8.904814       0.530292       1.165721      -0.737670       0.028829       0.012569       0.022643       0.038753      -0.002017       0.008183       0.011620       0.017404      -0.016123      -0.019045       0.003918       0.015127              1.804658       1.886523       0.205927       0.329932       1.768985       0.427252       1.758466           0.000000
          156              H      11.025646       3.195350       6.604718       0.112761       1.183346 0.84838666E+01  0.84003388E+02                                 1.803287                            1.667125      -1.036208       2.382535                    0.997334       3.505825       9.661346       0.503535       1.228496      -0.720610       0.037485      -0.013903      -0.000131       0.039980      -0.004485       0.006631       0.005502       0.022580      -0.024295      -0.015243      -0.002214       0.017457              1.871363       2.483414      -0.382124      -0.095868       1.660908       0.189088       1.469768           0.000000
          157              H       6.226015       5.477387       8.851915       0.122640       1.171647 0.86662105E+01  0.85668079E+02                                 1.752219                            1.659375      -0.984548       2.412144                    0.998211       3.333877       8.973648       0.520026       1.191492      -0.731212      -0.023269      -0.025594      -0.006123       0.035128       0.010124      -0.005964       0.007678       0.007132      -0.023964      -0.017099       0.002361       0.014738              1.775226       1.919057       0.365840       0.050352       1.840066       0.305005       1.566554           0.000000
          158              H       5.749542       7.087504      10.427192       0.092926       1.295517 0.91517880E+01  0.93357823E+02                                 1.992914                            1.784802      -1.258001       2.274287                    0.993673       3.840176      11.129273       0.459998       1.305286      -0.702108      -0.040729      -0.004325       0.022041       0.046512       0.008482      -0.009218       0.005452       0.002867      -0.010149      -0.015615       0.004011       0.011604              2.145825       2.822822      -0.096976      -0.675274       1.593984       0.179356       2.020668          -0.000000
          159              H       9.230527       8.792188       9.879702       0.099395       1.060355 0.73548910E+01  0.71479251E+02                                 1.784950                            1.631579      -1.126836       2.340776                    0.995521       3.721930      10.743723       0.464334       1.357286      -0.690988       0.030275       0.037133       0.012751       0.049578       0.010598      -0.003519       0.006255      -0.004880      -0.027970      -0.014746      -0.001106       0.015852              1.912511       2.024634       0.578672       0.160178       2.075978       0.360052       1.636921          -0.000000
          160              H       9.785906       7.224377       8.254653       0.122710       1.131474 0.86191583E+01  0.86461154E+02                                 1.808970                            1.729533      -1.189776       2.318307                    0.995124       3.635071      10.385847       0.469165       1.301439      -0.703886       0.030038       0.003307      -0.018113       0.035232       0.005979      -0.008708       0.006519       0.014087      -0.019674      -0.016041       0.001466       0.014575              1.839055       2.148451       0.072698      -0.358367       1.651386       0.145506       1.717328           0.000000
          161              H       4.348954      11.599318      11.430094       0.061760       1.098223 0.85636006E+01  0.85620058E+02                                 1.763291                            1.708426      -0.847976       2.446542                    0.996763       3.815300      10.822772       0.479313       1.278107      -0.708274      -0.032003       0.019927       0.027279       0.046534      -0.004933       0.001143       0.002818       0.004687       0.010025      -0.007929       0.003416       0.004514              1.834950       1.760729      -0.298998      -0.235244       1.946235       0.312717       1.797885          -0.000000
          162              H       3.201777      10.086255      10.093721       0.147901       0.964473 0.70789571E+01  0.68696173E+02                                 1.733962                            1.644702      -1.264968       2.288118                    0.993295       3.749238      11.103982       0.440460       1.432968      -0.676189      -0.015718      -0.002575       0.010447       0.019048       0.005150      -0.002253       0.004559       0.012748      -0.001138      -0.010523       0.002089       0.008434              1.821632       2.275691       0.410554      -0.129885       1.644829      -0.107288       1.544377          -0.000000
          163              H       3.790540      11.278290       9.202806       0.160763       1.185395 0.92051358E+01  0.93388390E+02                                 1.840743                            1.762826      -1.352132       2.243990                    0.995971       3.545078      10.016318       0.476896       1.265959      -0.712423      -0.001229       0.018378      -0.006460       0.019519      -0.000161       0.002576      -0.003376      -0.010408       0.021928      -0.009272       0.000083       0.009190              1.888651       1.768871      -0.213034       0.215502       2.163032      -0.345354       1.734049          -0.000000
          164              H       4.514354       9.849839       9.210272       0.146240       1.019675 0.77946472E+01  0.75841678E+02                                 1.671136                            1.627798      -0.841119       2.480443                    0.999386       3.355253       9.277456       0.493808       1.274782      -0.711339       0.013538      -0.007521      -0.002778       0.015734      -0.002165       0.000590       0.003196       0.009325      -0.001455      -0.006619       0.001233       0.005386              1.711436       1.713888      -0.283225      -0.215100       1.785029       0.352391       1.635391           0.000000
          165              H       3.352003      11.156349      14.145146       0.065202       1.117997 0.85403730E+01  0.85600897E+02                                 1.801255                            1.718544      -1.036793       2.359513                    0.994633       3.909918      11.220634       0.471226       1.296808      -0.703472       0.038824       0.024452      -0.012917       0.047666       0.004137      -0.001310      -0.002461      -0.005952       0.011736      -0.007053       0.000712       0.006341              1.895334       2.116838       0.496499      -0.202019       1.991747      -0.148706       1.577419          -0.000000
          166              H       3.769296       9.155523      15.469075       0.150255       0.966134 0.70311274E+01  0.67816869E+02                                 1.708487                            1.617945      -1.105471       2.358809                    0.996858       3.637887      10.587814       0.454841       1.396156      -0.683610       0.013764      -0.007031      -0.008444       0.017612      -0.003586      -0.000566      -0.004623       0.008754      -0.004323      -0.008082       0.001534       0.006548              1.782429       2.211430      -0.491936      -0.040645       1.701786       0.044123       1.434070          -0.000000
          167              H       2.244279       9.195340      15.949373       0.145907       1.004763 0.75261467E+01  0.73266746E+02                                 1.707336                            1.638386      -1.020351       2.396737                    0.997712       3.531784      10.068593       0.470415       1.337492      -0.696361      -0.015460      -0.004452      -0.001177       0.016132       0.001550      -0.001569      -0.003844       0.011410       0.002970      -0.007918       0.001530       0.006388              1.767475       2.112733       0.429865      -0.257499       1.689169      -0.201100       1.500523           0.000000
          168              H       3.244265      10.374932      16.362479       0.157106       1.179386 0.93184627E+01  0.94126177E+02                                 1.798150                            1.748763      -1.017301       2.402396                    0.998513       3.347399       9.211004       0.492710       1.230691      -0.722821       0.003866       0.017380       0.007694       0.019396       0.003456       0.001886       0.004153      -0.006560       0.010986      -0.006597      -0.001276       0.007873              1.810133       1.692354       0.124529       0.206989       1.859320       0.305466       1.878725          -0.000000
          169              H      10.782858      15.322249      19.122326       0.110085       1.147917 0.82272761E+01  0.80923205E+02                                 1.774101                            1.646894      -1.002699       2.395062                    0.997986       3.497082       9.637739       0.503712       1.236251      -0.718735       0.037034      -0.012621      -0.002613       0.039213      -0.003504       0.005075       0.004412       0.022002      -0.026412      -0.013559      -0.003159       0.016718              1.841277       2.400843      -0.364694      -0.155612       1.624389       0.208352       1.498599           0.000000
          170              H      10.292728      17.051819      20.590594       0.109605       1.204090 0.89054132E+01  0.88448604E+02                                 1.768207                            1.668788      -0.977436       2.406438                    0.998296       3.376180       9.046885       0.525884       1.172679      -0.735665       0.029711       0.012781       0.019607       0.037822      -0.000626       0.006329       0.011833       0.018493      -0.016915      -0.018656       0.003963       0.014693              1.805472       1.926148       0.198781       0.310651       1.757120       0.405545       1.733149           0.000000
          171              H       6.386863      16.765631      19.555340       0.111464       1.116325 0.81812442E+01  0.79838474E+02                                 1.700945                            1.613873      -0.896561       2.443498                    0.998793       3.362432       9.036824       0.525730       1.193853      -0.729747      -0.035014       0.008084      -0.000876       0.035945      -0.001676       0.005025       0.011605       0.018899      -0.023234      -0.019046       0.004526       0.014519              1.730117       2.149694      -0.287024      -0.138918       1.539818       0.209912       1.500840           0.000000
          172              H       6.913411      15.043527      18.102004       0.119694       1.142656 0.83824934E+01  0.82519558E+02                                 1.753248                            1.653619      -0.898065       2.452741                    0.998962       3.353813       9.131889       0.508620       1.223289      -0.723395      -0.030265      -0.017694      -0.021496       0.041123       0.003522       0.007102       0.007020       0.021063      -0.016405      -0.013906      -0.003068       0.016974              1.812049       1.898295       0.269112       0.358147       1.747687       0.405839       1.790165          -0.000000
          173              H       6.084894      17.574423      21.690550       0.128445       1.158845 0.85763702E+01  0.84550161E+02                                 1.740301                            1.652324      -0.937918       2.437656                    0.998548       3.295094       8.854068       0.520447       1.193764      -0.730943      -0.025256      -0.025133      -0.005492       0.036051       0.009753      -0.006297       0.007815       0.009007      -0.024726      -0.017461       0.002534       0.014928              1.755637       1.908976       0.351260       0.041835       1.814010       0.269830       1.543923           0.000000
          174              H       5.707054      19.269152      23.265828       0.094134       1.297790 0.92798754E+01  0.94893194E+02                                 1.993336                            1.797826      -1.206249       2.303153                    0.994253       3.773827      10.912299       0.458595       1.306123      -0.702740      -0.042234      -0.001011       0.023587       0.048385       0.008772      -0.008433       0.004558       0.008098      -0.011486      -0.014724       0.001564       0.013160              2.134723       2.715222      -0.159076      -0.663588       1.631905       0.193978       2.057043           0.000000
          175              H       9.218387      20.824521      22.583954       0.100125       1.047207 0.71421583E+01  0.68890845E+02                                 1.771742                            1.607700      -1.047653       2.379855                    0.996504       3.680077      10.576207       0.467910       1.357100      -0.691147       0.031949       0.033487       0.009207       0.047190       0.005662      -0.006919       0.006325       0.005047      -0.020958      -0.014311       0.004104       0.010207              1.901954       2.030564       0.649614       0.184394       2.103859       0.346681       1.571441          -0.000000
          176              H       9.737348      19.179563      21.021120       0.127697       1.127868 0.85125398E+01  0.84628568E+02                                 1.771270                            1.693867      -1.033477       2.395015                    0.997409       3.469457       9.681039       0.487436       1.263952      -0.713219       0.031040       0.002345      -0.017590       0.035755       0.007131      -0.006160       0.007475       0.013704      -0.021450      -0.016166       0.002255       0.013911              1.797443       2.080572      -0.012193      -0.375480       1.617875       0.171650       1.693883           0.000000
          177              H       7.937676       5.300697      21.899592       0.117817       1.102949 0.79699030E+01  0.78212507E+02                                 1.767150                            1.651862      -1.008814       2.400020                    0.997764       3.517398       9.863236       0.486135       1.283884      -0.707957       0.027515      -0.022852       0.017521       0.039828      -0.006231       0.002589      -0.007419       0.012640      -0.018557      -0.012470      -0.001017       0.013487              1.849127       1.905123      -0.436974       0.246633       1.885039      -0.437624       1.757218          -0.000000
          178              H       8.537061       6.694307      20.130205       0.111101       1.127192 0.83786602E+01  0.82476284E+02                                 1.731415                            1.648758      -0.933211       2.427092                    0.998642       3.410899       9.288445       0.511424       1.216664      -0.724344       0.033909      -0.001718      -0.008876       0.035094      -0.005880      -0.002720      -0.010805       0.020211      -0.013901      -0.018395       0.004384       0.014011              1.757911       2.166087       0.067376      -0.294084       1.530139      -0.201753       1.577507           0.000000
          179              H       4.728312       7.988374      19.901254       0.112527       1.203745 0.88641808E+01  0.87828515E+02                                 1.760919                            1.659973      -0.969792       2.411801                    0.998337       3.340585       8.904814       0.530292       1.165721      -0.737670      -0.028829       0.022643      -0.012569       0.038753      -0.008183      -0.002017      -0.011620       0.016764      -0.018044      -0.019045       0.003918       0.015127              1.804658       1.886523      -0.329932       0.205927       1.758466      -0.427252       1.768985           0.000000
          180              H       4.148654       6.604718      21.690550       0.112761       1.183346 0.84838666E+01  0.84003388E+02                                 1.803287                            1.667125      -1.036208       2.382535                    0.997334       3.505825       9.661346       0.503535       1.228496      -0.720610      -0.037485      -0.000131       0.013903       0.039980      -0.006631      -0.004485      -0.005502       0.023438      -0.021723      -0.015243      -0.002214       0.017457              1.871363       2.483414       0.095868      -0.382124       1.469768      -0.189088       1.660908           0.000000
          181              H       8.948285       8.851915      19.408513       0.122640       1.171647 0.86662121E+01  0.85668101E+02                                 1.752219                            1.659375      -0.984548       2.412144                    0.998211       3.333877       8.973649       0.520026       1.191492      -0.731212       0.023269      -0.006123       0.025594       0.035128       0.005964       0.010124      -0.007678       0.015548       0.001284      -0.017099       0.002361       0.014738              1.775226       1.919058      -0.050352       0.365840       1.566554      -0.305005       1.840066           0.000000
          182              H       9.424758      10.427192      17.798396       0.092926       1.295517 0.91517886E+01  0.93357828E+02                                 1.992914                            1.784802      -1.258001       2.274287                    0.993673       3.840176      11.129272       0.459998       1.305285      -0.702108       0.040729       0.022041       0.004325       0.046512       0.009218       0.008482      -0.005452       0.006508       0.000774      -0.015615       0.004011       0.011604              2.145825       2.822821       0.675273      -0.096976       2.020668      -0.179356       1.593984          -0.000000
          183              H       5.943773       9.879702      16.093712       0.099395       1.060355 0.73548910E+01  0.71479251E+02                                 1.784950                            1.631579      -1.126836       2.340776                    0.995521       3.721930      10.743723       0.464334       1.357286      -0.690988      -0.030275       0.012751      -0.037133       0.049578       0.003519       0.010598      -0.006255       0.011545       0.021305      -0.014746      -0.001106       0.015852              1.912511       2.024634      -0.160178       0.578672       1.636921      -0.360052       2.075978          -0.000000
          184              H       5.388394       8.254653      17.661523       0.122710       1.131474 0.86191583E+01  0.86461154E+02                                 1.808970                            1.729533      -1.189776       2.318307                    0.995124       3.635071      10.385847       0.469165       1.301439      -0.703886      -0.030038      -0.018113      -0.003307       0.035232       0.008708       0.005979      -0.006519       0.016881      -0.011294      -0.016041       0.001466       0.014575              1.839055       2.148451       0.358367       0.072698       1.717328      -0.145506       1.651386           0.000000
          185              H      10.825346      11.430094      13.286582       0.061760       1.098223 0.85636006E+01  0.85620058E+02                                 1.763291                            1.708426      -0.847976       2.446542                    0.996763       3.815300      10.822772       0.479313       1.278107      -0.708274       0.032003       0.027279      -0.019927       0.046534      -0.001143      -0.004933      -0.002818      -0.002669      -0.012043      -0.007929       0.003416       0.004514              1.834950       1.760729       0.235244      -0.298998       1.797885      -0.312717       1.946235          -0.000000
          186              H      11.972523      10.093721      14.799645       0.147901       0.964473 0.70789571E+01  0.68696173E+02                                 1.733962                            1.644702      -1.264968       2.288118                    0.993295       3.749238      11.103982       0.440460       1.432968      -0.676189       0.015718       0.010447       0.002575       0.019048       0.002253       0.005150      -0.004559       0.006943      -0.018553      -0.010523       0.002089       0.008434              1.821632       2.275691       0.129885       0.410554       1.544377       0.107288       1.644829          -0.000000
          187              H      11.383760       9.202806      13.607610       0.160763       1.185395 0.92051358E+01  0.93388390E+02                                 1.840743                            1.762826      -1.352132       2.243990                    0.995971       3.545078      10.016318       0.476896       1.265959      -0.712423       0.001229      -0.006460      -0.018378       0.019519      -0.002576      -0.000161       0.003376      -0.016168       0.004648      -0.009272       0.000083       0.009190              1.888651       1.768871      -0.215502      -0.213034       1.734049       0.345354       2.163032          -0.000000
          188              H      10.659946       9.210272      15.036061       0.146240       1.019675 0.77946472E+01  0.75841678E+02                                 1.671136                            1.627798      -0.841119       2.480443                    0.999386       3.355253       9.277456       0.493808       1.274782      -0.711339      -0.013538      -0.002778       0.007521       0.015734      -0.000590      -0.002165      -0.003196       0.005390      -0.013260      -0.006619       0.001233       0.005386              1.711436       1.713888       0.215100      -0.283225       1.635391      -0.352391       1.785029           0.000000
          189              H      11.822297      14.145146      13.729551       0.065202       1.117997 0.85403730E+01  0.85600897E+02                                 1.801255                            1.718544      -1.036793       2.359513                    0.994633       3.909918      11.220634       0.471226       1.296808      -0.703472      -0.038824      -0.012917      -0.024452       0.047666       0.001310       0.004137       0.002461      -0.008844       0.003060      -0.007053       0.000712       0.006341              1.895334       2.116838       0.202019       0.496499       1.577419       0.148706       1.991747          -0.000000
          190              H      11.405004      15.469075      15.730377       0.150255       0.966134 0.70311274E+01  0.67816869E+02                                 1.708487                            1.617945      -1.105471       2.358809                    0.996858       3.637887      10.587814       0.454841       1.396156      -0.683610      -0.013764      -0.008444       0.007031       0.017612       0.000566      -0.003586       0.004623       0.006539      -0.010970      -0.008082       0.001534       0.006548              1.782429       2.211430       0.040645      -0.491936       1.434070      -0.044123       1.701786          -0.000000
          191              H      12.930021      15.949373      15.690560       0.145907       1.004763 0.75261467E+01  0.73266746E+02                                 1.707336                            1.638386      -1.020351       2.396737                    0.997712       3.531784      10.068593       0.470415       1.337492      -0.696361       0.015460      -0.001177       0.004452       0.016132       0.001569       0.001550       0.003844       0.004220      -0.018599      -0.007918       0.001530       0.006388              1.767475       2.112733       0.257499       0.429865       1.500523       0.201100       1.689169           0.000000
          192              H      11.930035      16.362479      14.510968       0.157106       1.179386 0.93184630E+01  0.94126184E+02                                 1.798150                            1.748763      -1.017301       2.402396                    0.998513       3.347399       9.211005       0.492709       1.230691      -0.722821      -0.003866       0.007694      -0.017380       0.019396      -0.001886       0.003456      -0.004153      -0.008773       0.004347      -0.006597      -0.001276       0.007873              1.810133       1.692354      -0.206989       0.124529       1.878725      -0.305466       1.859320          -0.000000
          193              H      10.782858       9.563651       5.763574       0.110085       1.147917 0.82272761E+01  0.80923205E+02                                 1.774101                            1.646894      -1.002699       2.395062                    0.997986       3.497082       9.637739       0.503712       1.236251      -0.718735       0.037034       0.012621       0.002613       0.039213       0.003504      -0.005075       0.004412       0.022002      -0.026412      -0.013559      -0.003159       0.016718              1.841277       2.400843       0.364694       0.155612       1.624389       0.208352       1.498599           0.000000
          194              H      10.292728       7.834081       4.295306       0.109605       1.204090 0.89054132E+01  0.88448604E+02                                 1.768207                            1.668788      -0.977436       2.406438                    0.998296       3.376180       9.046885       0.525884       1.172679      -0.735665       0.029711      -0.012781      -0.019607       0.037822       0.000626      -0.006329       0.011833       0.018493      -0.016915      -0.018656       0.003963       0.014693              1.805472       1.926148      -0.198781      -0.310651       1.757120       0.405545       1.733149           0.000000
          195              H       6.386863       8.120269       5.330560       0.111464       1.116325 0.81812443E+01  0.79838477E+02                                 1.700946                            1.613873      -0.896561       2.443498                    0.998793       3.362432       9.036825       0.525730       1.193853      -0.729747      -0.035014      -0.008084       0.000876       0.035945       0.001676      -0.005025       0.011605       0.018899      -0.023234      -0.019046       0.004526       0.014519              1.730118       2.149694       0.287024       0.138918       1.539818       0.209912       1.500840           0.000000
          196              H       6.913411       9.842373       6.783896       0.119694       1.142656 0.83824934E+01  0.82519558E+02                                 1.753248                            1.653619      -0.898065       2.452741                    0.998962       3.353813       9.131889       0.508620       1.223289      -0.723395      -0.030265       0.017694       0.021496       0.041123      -0.003522      -0.007102       0.007020       0.021063      -0.016405      -0.013906      -0.003068       0.016974              1.812049       1.898295      -0.269112      -0.358147       1.747687       0.405839       1.790165           0.000000
          197              H       6.084894       7.311477       3.195350       0.128445       1.158845 0.85763702E+01  0.84550161E+02                                 1.740301                            1.652324      -0.937918       2.437656                    0.998548       3.295094       8.854068       0.520447       1.193764      -0.730943      -0.025256       0.025133       0.005492       0.036051      -0.009753       0.006297       0.007815       0.009007      -0.024726      -0.017461       0.002534       0.014928              1.755637       1.908976      -0.351260      -0.041835       1.814010       0.269830       1.543923           0.000000
          198              H       5.707054       5.616748       1.620072       0.094134       1.297790 0.92798754E+01  0.94893194E+02                                 1.993336                            1.797826      -1.206249       2.303153                    0.994253       3.773827      10.912299       0.458595       1.306123      -0.702740      -0.042234       0.001011      -0.023587       0.048385      -0.008772       0.008433       0.004558       0.008098      -0.011486      -0.014724       0.001564       0.013160              2.134723       2.715222       0.159076       0.663588       1.631905       0.193978       2.057043           0.000000
          199              H       9.218387       4.061379       2.301946       0.100125       1.047207 0.71421583E+01  0.68890845E+02                                 1.771742                            1.607700      -1.047653       2.379855                    0.996504       3.680077      10.576207       0.467910       1.357100      -0.691147       0.031949      -0.033487      -0.009207       0.047190      -0.005662       0.006919       0.006325       0.005047      -0.020958      -0.014311       0.004104       0.010207              1.901954       2.030564      -0.649614      -0.184394       2.103859       0.346681       1.571441          -0.000000
          200              H       9.737348       5.706337       3.864780       0.127697       1.127868 0.85125398E+01  0.84628568E+02                                 1.771270                            1.693867      -1.033477       2.395015                    0.997409       3.469457       9.681039       0.487436       1.263952      -0.713219       0.031040      -0.002345       0.017590       0.035755      -0.007131       0.006160       0.007475       0.013704      -0.021450      -0.016166       0.002255       0.013911              1.797443       2.080572       0.012193       0.375480       1.617875       0.171650       1.693883           0.000000
          201              H       7.937676      19.585203       2.986308       0.117817       1.102949 0.79699025E+01  0.78212504E+02                                 1.767151                            1.651863      -1.008814       2.400020                    0.997764       3.517398       9.863237       0.486135       1.283885      -0.707957       0.027515       0.022852      -0.017521       0.039828       0.006231      -0.002589      -0.007419       0.012640      -0.018557      -0.012470      -0.001017       0.013487              1.849127       1.905123       0.436975      -0.246633       1.885040      -0.437624       1.757218          -0.000000
          202              H       8.537061      18.191593       4.755695       0.111101       1.127192 0.83786602E+01  0.82476286E+02                                 1.731415                            1.648758      -0.933211       2.427091                    0.998642       3.410899       9.288446       0.511424       1.216664      -0.724344       0.033909       0.001718       0.008876       0.035094       0.005880       0.002720      -0.010805       0.020211      -0.013901      -0.018395       0.004384       0.014011              1.757911       2.166088      -0.067376       0.294084       1.530139      -0.201753       1.577507           0.000000
          203              H       4.728312      16.897526       4.984646       0.112527       1.203745 0.88641808E+01  0.87828515E+02                                 1.760919                            1.659973      -0.969792       2.411801                    0.998337       3.340585       8.904814       0.530292       1.165721      -0.737670      -0.028829      -0.022643       0.012569       0.038753       0.008183       0.002017      -0.011620       0.016764      -0.018045      -0.019045       0.003918       0.015127              1.804658       1.886523       0.329932      -0.205927       1.758466      -0.427252       1.768985           0.000000
          204              H       4.148654      18.281182       3.195350       0.112761       1.183346 0.84838666E+01  0.84003388E+02                                 1.803287                            1.667125      -1.036208       2.382535                    0.997334       3.505825       9.661346       0.503535       1.228496      -0.720610      -0.037485       0.000131      -0.013903       0.039980       0.006631       0.004485      -0.005502       0.023438      -0.021723      -0.015243      -0.002214       0.017457              1.871363       2.483414      -0.095868       0.382124       1.469768      -0.189088       1.660908           0.000000
          205              H       8.948285      16.033985       5.477387       0.122640       1.171647 0.86662087E+01  0.85668064E+02                                 1.752220                            1.659375      -0.984548       2.412144                    0.998211       3.333876       8.973648       0.520026       1.191493      -0.731211       0.023269       0.006123      -0.025594       0.035128      -0.005964      -0.010124      -0.007678       0.015548       0.001284      -0.017099       0.002361       0.014738              1.775226       1.919058       0.050352      -0.365840       1.566555      -0.305005       1.840066           0.000000
          206              H       9.424758      14.458708       7.087504       0.092926       1.295517 0.91517886E+01  0.93357828E+02                                 1.992914                            1.784802      -1.258001       2.274287                    0.993673       3.840176      11.129272       0.459998       1.305285      -0.702108       0.040729      -0.022041      -0.004325       0.046512      -0.009218      -0.008482      -0.005452       0.006508       0.000774      -0.015615       0.004011       0.011604              2.145825       2.822821      -0.675273       0.096976       2.020668      -0.179356       1.593984          -0.000000
          207              H       5.943773      15.006198       8.792188       0.099395       1.060355 0.73548910E+01  0.71479251E+02                                 1.784950                            1.631579      -1.126836       2.340776                    0.995521       3.721930      10.743723       0.464334       1.357286      -0.690988      -0.030275      -0.012751       0.037133       0.049578      -0.003519      -0.010598      -0.006255       0.011545       0.021305      -0.014746      -0.001106       0.015852              1.912511       2.024634       0.160178      -0.578672       1.636921      -0.360052       2.075978          -0.000000
          208              H       5.388394      16.631247       7.224377       0.122710       1.131474 0.86191583E+01  0.86461154E+02                                 1.808970                            1.729533      -1.189776       2.318307                    0.995124       3.635071      10.385847       0.469165       1.301439      -0.703886      -0.030038       0.018113       0.003307       0.035232      -0.008708      -0.005979      -0.006519       0.016881      -0.011294      -0.016041       0.001466       0.014575              1.839055       2.148451      -0.358367      -0.072698       1.717328      -0.145506       1.651386           0.000000
          209              H      10.825346      13.455806      11.599318       0.061760       1.098223 0.85636006E+01  0.85620058E+02                                 1.763291                            1.708426      -0.847976       2.446542                    0.996763       3.815300      10.822772       0.479313       1.278107      -0.708274       0.032003      -0.027279       0.019927       0.046534       0.001143       0.004933      -0.002818      -0.002669      -0.012043      -0.007929       0.003416       0.004514              1.834950       1.760729      -0.235244       0.298998       1.797885      -0.312717       1.946235          -0.000000
          210              H      11.972523      14.792179      10.086255       0.147901       0.964473 0.70789571E+01  0.68696173E+02                                 1.733962                            1.644702      -1.264968       2.288118                    0.993295       3.749238      11.103982       0.440460       1.432968      -0.676189       0.015718      -0.010447      -0.002575       0.019048      -0.002253      -0.005150      -0.004559       0.006943      -0.018553      -0.010523       0.002089       0.008434              1.821632       2.275691      -0.129885      -0.410554       1.544377       0.107288       1.644829          -0.000000
          211              H      11.383760      15.683094      11.278290       0.160763       1.185395 0.92051358E+01  0.93388390E+02                                 1.840743                            1.762826      -1.352132       2.243990                    0.995971       3.545078      10.016318       0.476896       1.265959      -0.712423       0.001229       0.006460       0.018378       0.019519       0.002576       0.000161       0.003376      -0.016168       0.004648      -0.009272       0.000083       0.009190              1.888651       1.768871       0.215502       0.213034       1.734049       0.345354       2.163032          -0.000000
          212              H      10.659946      15.675628       9.849839       0.146240       1.019675 0.77946472E+01  0.75841678E+02                                 1.671136                            1.627798      -0.841119       2.480443                    0.999386       3.355253       9.277456       0.493808       1.274782      -0.711339      -0.013538       0.002778      -0.007521       0.015734       0.000590       0.002165      -0.003196       0.005390      -0.013260      -0.006619       0.001233       0.005386              1.711436       1.713888      -0.215100       0.283225       1.635391      -0.352391       1.785029           0.000000
          213              H      11.822297      10.740754      11.156349       0.065202       1.117997 0.85403730E+01  0.85600897E+02                                 1.801255                            1.718544      -1.036793       2.359513                    0.994633       3.909918      11.220634       0.471226       1.296808      -0.703472      -0.038824       0.012917       0.024452       0.047666      -0.001310      -0.004137       0.002461      -0.008844       0.003060      -0.007053       0.000712       0.006341              1.895334       2.116838      -0.202019      -0.496499       1.577419       0.148706       1.991747          -0.000000
          214              H      11.405004       9.416825       9.155523       0.150255       0.966134 0.70311331E+01  0.67816931E+02                                 1.708487                            1.617945      -1.105471       2.358809                    0.996858       3.637888      10.587814       0.454841       1.396155      -0.683610      -0.013764       0.008444      -0.007031       0.017612      -0.000566       0.003586       0.004623       0.006539      -0.010970      -0.008082       0.001534       0.006548              1.782429       2.211430      -0.040645       0.491936       1.434070      -0.044123       1.701786          -0.000000
          215              H      12.930021       8.936527       9.195340       0.145907       1.004763 0.75261467E+01  0.73266747E+02                                 1.707336                            1.638386      -1.020351       2.396737                    0.997712       3.531784      10.068593       0.470415       1.337492      -0.696361       0.015460       0.001177      -0.004452       0.016132      -0.001569      -0.001550       0.003844       0.004220      -0.018599      -0.007918       0.001530       0.006388              1.767475       2.112733      -0.257499      -0.429865       1.500523       0.201100       1.689169           0.000000
          216              H      11.930035       8.523421      10.374932       0.157106       1.179386 0.93184627E+01  0.94126177E+02                                 1.798150                            1.748763      -1.017301       2.402396                    0.998513       3.347399       9.211004       0.492710       1.230691      -0.722821      -0.003866      -0.007694       0.017380       0.019396       0.001886      -0.003456      -0.004153      -0.008773       0.004347      -0.006597      -0.001276       0.007873              1.810133       1.692354       0.206989      -0.124529       1.878725      -0.305466       1.859320          -0.000000
          217              C       1.312577      18.858535      22.327629      -0.021719      38.531764 0.43484952E+03  0.10162740E+05                                 9.954423                            6.943660      -0.086392       1.978463                    0.999238      27.269809      76.647452       0.630326       0.415785      -1.071011      -0.011421      -0.029504      -0.028830       0.042803       0.000815      -0.004536      -0.011123       0.002824      -0.002422      -0.012530       0.000815       0.011715             13.620923      10.987166       1.470597       3.036849      13.120071       9.429930      16.755532          -0.000000
          218              C       2.295872      18.114447      21.715436      -0.101670      35.528874 0.42847496E+03  0.10061260E+05                                 9.455673                            6.945368       0.049694       1.984288                    0.999656      29.431927      85.233849       0.617850       0.422179      -1.057983      -0.026020      -0.012307      -0.008001       0.029876       0.005321       0.010747      -0.017826       0.027862      -0.027023      -0.029735       0.007565       0.022171             11.891359      10.417717       0.632436       1.887080      11.705924       7.590826      13.550436           0.000000
          219              C       2.007560      17.238463      20.685160      -0.148248      35.793130 0.43793610E+03  0.10328361E+05                                 9.469454                            6.990435       0.146729       2.011860                    0.999773      29.835263      86.279999       0.620664       0.418436      -1.061508      -0.004592       0.012542       0.021927       0.025674      -0.023377      -0.017733       0.007222       0.015368      -0.024810      -0.023033      -0.013495       0.036528             11.929315      10.678991       1.784761       3.188506      11.469344       7.526898      13.639609           0.000000
          220              C       0.699535      17.086659      20.247168       0.066639      39.379062 0.42317437E+03  0.98500990E+04                                10.243470                            6.931593      -0.145959       1.963758                    0.999315      26.834885      75.958071       0.618026       0.425773      -1.061726       0.000561       0.005556       0.009517       0.011035       0.014425      -0.002047       0.016630      -0.014288       0.032448      -0.025056       0.000007       0.025049             14.727563      10.628328       2.184116       3.249753      15.802861      11.304276      17.751499          -0.000000
          221              C      14.873849      17.850656      20.854384      -0.150236      35.550128 0.44501953E+03  0.10534705E+05                                 9.431546                            7.057935       0.143258       2.012566                    0.999722      29.835046      86.363102       0.616390       0.419766      -1.060957       0.017577       0.014773       0.016692       0.028387       0.000393       0.008764      -0.003157       0.047304      -0.057727      -0.021944      -0.012754       0.034698             11.862301       9.505916       0.484387       1.354014      12.419678       7.998776      13.661308           0.000000
          222              C       0.016692      18.714197      21.877195      -0.090635      33.858056 0.42238245E+03  0.98891046E+04                                 9.193202                            6.920493      -0.023767       1.966789                    0.999613      29.206613      84.634682       0.615256       0.425206      -1.055416       0.014240      -0.017318      -0.013937       0.026399      -0.020213      -0.018803      -0.011489       0.004161      -0.012980      -0.033714       0.009110       0.024604             11.472527      10.149293       1.192496       2.493351      11.064232       7.042883      13.204055          -0.000000
          223              C       0.393014      16.116109      19.167120       0.114077      38.278953 0.40698011E+03  0.93867964E+04                                10.073145                            6.812281      -0.193847       1.949907                    0.999263      26.411226      74.562754       0.621039       0.427605      -1.059953       0.001746      -0.006056      -0.001840       0.006566      -0.012947       0.009658      -0.001690      -0.004024      -0.009931      -0.015302      -0.002370       0.017671             14.328606      10.361776       4.062523       1.831827      15.314922      10.336112      17.309121          -0.000000
          224              C      14.347301      15.456632      19.112371      -0.204322      35.716419 0.45149384E+03  0.10692442E+05                                 9.368733                            7.035185       0.213414       2.033420                    0.999882      29.981203      85.903861       0.629145       0.411084      -1.069926       0.006235      -0.005794      -0.002283       0.008813      -0.006779      -0.022383       0.002310       0.013874       0.016873      -0.018824      -0.009519       0.028343             11.519625      10.752548       4.033280       1.437952      12.140980       6.489393      11.665347           0.000000
          225              C      14.124238      14.520923      18.084584       0.099392      27.768120 0.33262153E+03  0.73361066E+04                                 8.078648                            6.132316       0.196519       2.080445                    0.999657      25.993326      73.109035       0.655030       0.423965      -1.056180       0.045284       0.000196      -0.016897       0.048334      -0.003298       0.007368      -0.034657       0.011361      -0.057141      -0.044377       0.012511       0.031866              9.764635       9.720144       2.740279       0.151520       9.758067       4.762962       9.815693          -0.000000
          226              C       0.993917      14.919097      17.188691       0.105523      28.363919 0.33446015E+03  0.73876023E+04                                 8.249621                            6.194998       0.263854       2.111485                    0.999409      25.723613      72.428792       0.644433       0.430298      -1.052163      -0.047973      -0.016438       0.015430       0.053007      -0.023765      -0.006118      -0.034412      -0.006441      -0.009763      -0.044164       0.003593       0.040571             10.198299       9.516425       2.342913      -0.702535      10.246988       5.197902      10.831484          -0.000000
          227              C       1.314094      15.854807      18.166707      -0.192651      35.201649 0.46068683E+03  0.11001535E+05                                 9.385667                            7.188655       0.098770       2.000822                    0.999413      30.134813      87.645030       0.609730       0.420650      -1.060284      -0.004720       0.000805      -0.004264       0.006412       0.010235       0.003369      -0.010468       0.016889      -0.036964      -0.020958       0.001455       0.019503             11.612261       8.941709       1.811788      -0.604562      11.761674       7.102400      14.133398          -0.000000
          228              C       1.652481      19.801711      23.445006       0.590949      25.640855 0.25313628E+03  0.52547609E+04                                 8.029209                            5.645186       0.114527       2.094839                    0.999701      22.333857      62.488393       0.624992       0.472099      -1.020305       0.023313       0.036950       0.049501       0.066025      -0.003511      -0.002996      -0.077789      -0.073245       0.001642      -0.062186      -0.036090       0.098276             10.533977      10.434157       0.655579       1.094392       9.008289       5.886485      12.159484           0.000000
          229              C      13.599208      15.332203       6.592275      -0.025854      38.531164 0.42700758E+03  0.99307993E+04                                 9.933320                            6.863893      -0.026496       1.998781                    0.999371      27.125421      75.971229       0.636533       0.413749      -1.072690       0.010430       0.029589      -0.030793       0.043961      -0.007786      -0.003518       0.011187       0.001245       0.013691      -0.012949      -0.002927       0.015876             13.734514      11.014715       3.281651      -0.833073      17.962499      -9.250138      12.226329          -0.000000
          230              C      14.869297      15.822455       6.579832      -0.093275      34.720569 0.42742283E+03  0.10043758E+05                                 9.382923                            6.972818      -0.012499       1.969552                    0.999668      29.331396      85.343769       0.611051       0.426570      -1.053845      -0.012083       0.015853      -0.024753       0.031781      -0.022225       0.011773       0.007412      -0.000680       0.006784      -0.029251       0.007575       0.021676             11.969418      10.309667       2.910255      -0.609119      14.403408      -7.300285      11.195178          -0.000000
          231              C       0.050075      16.890060       5.761086      -0.150362      35.760282 0.43978347E+03  0.10390562E+05                                 9.499255                            7.023383       0.131205       2.010864                    0.999665      29.796568      86.454878       0.616341       0.420615      -1.059343      -0.014664      -0.023844       0.014860       0.031692       0.011625      -0.001594       0.008276       0.043077      -0.028466      -0.024461      -0.004765       0.029226             12.266706       9.384063       1.578816      -0.185421      14.654421      -8.465590      12.761635          -0.000000
          232              C      14.289638      17.497276       4.977180       0.071632      39.062342 0.41432190E+03  0.95965836E+04                                10.197116                            6.862286      -0.142446       1.967956                    0.999344      26.652574      75.342760       0.620435       0.426217      -1.061075      -0.007756      -0.007184       0.001662       0.010702      -0.001502      -0.016199      -0.011970      -0.031085      -0.006033      -0.027187       0.003683       0.023503             14.838275      10.756873       3.589597      -1.968495      18.172088     -11.297833      15.585863          -0.000000
          233              C      12.975544      17.019467       4.999577      -0.153802      35.998017 0.44390257E+03  0.10495016E+05                                 9.473998                            7.021377       0.138337       2.006384                    0.999760      29.953975      86.473633       0.622046       0.416474      -1.063721       0.010552      -0.025242       0.008136       0.028542      -0.016665       0.025565      -0.011173       0.024689      -0.003672      -0.021331      -0.018803       0.040134             11.879795      10.877011       3.406540      -1.375681      14.019202      -7.212000      10.743170           0.000000
          234              C      12.634122      15.949373       5.813346      -0.103074      35.863337 0.43176660E+03  0.10150373E+05                                 9.489022                            6.957106       0.056481       1.984722                    0.999648      29.482107      85.220461       0.619775       0.420377      -1.059907       0.027784       0.004344      -0.008317       0.029326       0.010816      -0.000606       0.012829       0.035484      -0.021620      -0.025715       0.001037       0.024678             11.910796      10.760394       2.076539      -0.327312      13.988207      -7.347331      10.983789           0.000000
          235              C      14.685688      18.574836       4.029027       0.117988      38.069468 0.39746866E+03  0.91181315E+04                                10.050185                            6.737807      -0.179486       1.958338                    0.999288      26.202143      73.899048       0.623358       0.428317      -1.058960       0.000512      -0.001247      -0.005129       0.005304       0.009573       0.017583       0.003385      -0.002249       0.026867      -0.019841      -0.003438       0.023279             14.493087      10.624494       1.954791      -4.248456      17.590043     -10.402798      15.264725          -0.000000
          236              C       0.713192      18.584790       3.389460      -0.198603      35.154217 0.43166380E+03  0.10128231E+05                                 9.295803                            6.897374       0.207845       2.033872                    0.999797      29.751510      85.387860       0.631633       0.413288      -1.066433      -0.007616       0.001717      -0.008915       0.011850      -0.021352       0.011994       0.004047      -0.010057      -0.023678      -0.025990      -0.000478       0.026468             11.542151      10.986673       1.434292      -4.267976      11.291588      -6.475411      12.348191           0.000000
          237              C       0.993917      19.555340       2.451261       0.096304      28.549813 0.33362333E+03  0.73649702E+04                                 8.234925                            6.145349       0.172967       2.072198                    0.999689      26.028319      73.281227       0.653617       0.424491      -1.055676      -0.049494       0.020078      -0.002348       0.053463       0.004626       0.004794       0.037901       0.021910      -0.002009      -0.043872       0.009383       0.034490             10.097941      10.115525       0.044049      -2.946587       9.849144      -5.032417      10.329153          -0.000000
          238              C      14.153070      20.545799       2.769801       0.108241      28.562439 0.34026935E+03  0.75614610E+04                                 8.337275                            6.285745       0.111441       2.061570                    0.999039      25.960500      73.733964       0.632996       0.435434      -1.047226       0.047562      -0.015880      -0.018502       0.053448      -0.001427       0.028507       0.034710      -0.021212       0.013422      -0.045033      -0.002503       0.047536             10.351957       9.644813      -0.830061      -2.451402      10.746082      -5.220733      10.664975          -0.000000
          239              C      13.807096      19.605112       3.732885      -0.198052      36.160886 0.47295231E+03  0.11386208E+05                                 9.598853                            7.311046       0.008777       1.971255                    0.998887      30.496540      89.500779       0.600304       0.423812      -1.056690       0.010164       0.002599      -0.001876       0.010658       0.010454      -0.010590       0.013613       0.025223       0.002740      -0.026785       0.008071       0.018714             12.023424       9.267476      -0.987362      -1.808084      14.595955      -7.290466      12.206840          -0.000000
          240              C      13.251716      14.152611       7.443373       0.600152      25.154825 0.24379291E+03  0.50192165E+04                                 7.940960                            5.546548       0.081721       2.087018                    0.999629      22.159395      61.977448       0.628689       0.473212      -1.018532      -0.021993      -0.049336       0.028743       0.061188      -0.009890      -0.005301       0.076968      -0.024917       0.127538      -0.065063      -0.033694       0.098757             10.509362      10.405314       1.653977      -0.570863      12.764954      -5.690702       8.357818           0.000000
          241              C       2.722269      23.377814       1.552880       0.162605      24.107059 0.34506768E+03  0.76822928E+04                                 7.391997                            6.244668      -0.040583       2.022845                    0.999343      25.419332      71.875266       0.649193       0.423785      -1.056091       0.037955      -0.127582      -0.019605       0.134544       0.032516       0.036702       0.011873      -0.014527       0.064104      -0.051629      -0.004867       0.056495              8.608729       9.945798      -1.351362       0.412279       8.107697       0.811761       7.772692           0.000000
          242              C       1.462803      24.059688       2.080461       0.573500      21.512099 0.24988555E+03  0.51804693E+04                                 7.226754                            5.663604      -0.019520       2.065541                    0.999212      22.128635      62.262275       0.613765       0.481367      -1.013413      -0.064061       0.030218       0.027591       0.076014       0.000426       0.024284      -0.090628      -0.081516       0.198465      -0.083936      -0.050027       0.133963              8.650015      10.850352      -1.620423      -0.901958       8.955693       3.000209       6.143999           0.000000
          243              C       3.565960      22.944800       2.690166      -0.514442      29.227485 0.48903540E+03  0.11898702E+05                                 8.143577                            7.196761      -0.005720       1.940621                    0.998540      33.705468     100.169008       0.633843       0.397160      -1.071600      -0.038502       0.014210      -0.062676       0.074918       0.005724       0.010837      -0.017135       0.031918       0.058599      -0.033528       0.004864       0.028663              9.081842      10.992247      -0.964903       2.089556       7.898520      -0.485051       8.354760           0.000000
          244              C       6.250294      23.723728      22.663589       0.576902      21.608465 0.25228483E+03  0.52358275E+04                                 7.214055                            5.671428       0.009096       2.072287                    0.999421      22.104951      61.962223       0.617287       0.478107      -1.016473       0.066839       0.039122      -0.012909       0.078515      -0.022739      -0.011320       0.090641      -0.089893       0.183342      -0.082521      -0.051342       0.133862              8.564992      10.101644       2.031448      -0.235635       9.103155      -3.064177       6.490176           0.000000
          245              C       4.963514      22.954754      22.954754       0.154430      24.449033 0.35713003E+03  0.80113087E+04                                 7.460881                            6.367644      -0.062896       2.017692                    0.999169      25.526246      72.212159       0.641308       0.425758      -1.055935      -0.029074      -0.129896       0.030276       0.136510      -0.021168       0.027162      -0.005988      -0.038097       0.135545      -0.056229       0.000832       0.055397              8.589871       9.209620       1.214664      -0.203303       8.298923      -0.471315       8.261070           0.000000
          246              C       4.582639      22.180803      21.673130      -0.506130      28.557770 0.49201433E+03  0.11955168E+05                                 7.950730                            7.179602       0.144173       1.991246                    0.998146      33.314856      98.022888       0.641614       0.392875      -1.077584       0.016490       0.034927       0.074306       0.083745      -0.001932       0.006006       0.014345       0.005369       0.079143      -0.021526      -0.009906       0.031433              8.634330       9.561778       0.844273       1.035235       7.795300       1.282477       8.545911           0.000000
          247              C       1.312577       6.027365       2.558271      -0.021719      38.531764 0.43484952E+03  0.10162740E+05                                 9.954424                            6.943660      -0.086392       1.978463                    0.999238      27.269809      76.647453       0.630326       0.415785      -1.071011      -0.011421       0.029504       0.028830       0.042803      -0.000815       0.004536      -0.011123       0.002824      -0.002422      -0.012530       0.000815       0.011715             13.620924      10.987166      -1.470597      -3.036850      13.120072       9.429930      16.755533          -0.000000
          248              C       2.295872       6.771453       3.170464      -0.101670      35.528872 0.42847494E+03  0.10061259E+05                                 9.455672                            6.945368       0.049694       1.984288                    0.999656      29.431926      85.233845       0.617850       0.422179      -1.057983      -0.026021       0.012307       0.008001       0.029876      -0.005321      -0.010747      -0.017826       0.027862      -0.027023      -0.029735       0.007565       0.022171             11.891358      10.417716      -0.632436      -1.887080      11.705923       7.590825      13.550435           0.000000
          249              C       2.007560       7.647437       4.200740      -0.148248      35.793128 0.43793608E+03  0.10328360E+05                                 9.469453                            6.990435       0.146729       2.011860                    0.999773      29.835262      86.279994       0.620664       0.418436      -1.061508      -0.004592      -0.012542      -0.021927       0.025674       0.023377       0.017733       0.007222       0.015367      -0.024810      -0.023033      -0.013495       0.036528             11.929314      10.678991      -1.784761      -3.188506      11.469344       7.526898      13.639608           0.000000
          250              C       0.699535       7.799241       4.638732       0.066639      39.379060 0.42317434E+03  0.98500982E+04                                10.243470                            6.931592      -0.145959       1.963758                    0.999315      26.834884      75.958068       0.618026       0.425773      -1.061726       0.000561      -0.005556      -0.009517       0.011035      -0.014425       0.002047       0.016630      -0.014288       0.032448      -0.025056       0.000007       0.025049             14.727562      10.628328      -2.184116      -3.249753      15.802861      11.304276      17.751498          -0.000000
          251              C      14.873849       7.035244       4.031516      -0.150236      35.550129 0.44501954E+03  0.10534705E+05                                 9.431546                            7.057935       0.143258       2.012566                    0.999722      29.835046      86.363104       0.616390       0.419766      -1.060957       0.017577      -0.014773      -0.016692       0.028387      -0.000393      -0.008764      -0.003157       0.047304      -0.057727      -0.021944      -0.012754       0.034698             11.862302       9.505916      -0.484387      -1.354015      12.419679       7.998777      13.661309           0.000000
          252              C       0.016692       6.171703       3.008705      -0.090635      33.858058 0.42238247E+03  0.98891052E+04                                 9.193202                            6.920493      -0.023767       1.966789                    0.999613      29.206614      84.634686       0.615255       0.425206      -1.055416       0.014240       0.017318       0.013937       0.026399       0.020213       0.018803      -0.011489       0.004161      -0.012980      -0.033714       0.009110       0.024604             11.472527      10.149294      -1.192497      -2.493351      11.064233       7.042884      13.204056          -0.000000
          253              C       0.393014       8.769791       5.718780       0.114077      38.278953 0.40698011E+03  0.93867964E+04                                10.073145                            6.812281      -0.193847       1.949907                    0.999263      26.411226      74.562754       0.621039       0.427605      -1.059953       0.001746       0.006056       0.001840       0.006566       0.012947      -0.009658      -0.001690      -0.004024      -0.009931      -0.015302      -0.002370       0.017671             14.328606      10.361776      -4.062523      -1.831827      15.314922      10.336112      17.309121          -0.000000
          254              C      14.347301       9.429268       5.773529      -0.204322      35.716420 0.45149385E+03  0.10692442E+05                                 9.368733                            7.035185       0.213414       2.033420                    0.999882      29.981203      85.903863       0.629145       0.411084      -1.069926       0.006235       0.005794       0.002283       0.008813       0.006779       0.022383       0.002310       0.013874       0.016873      -0.018824      -0.009519       0.028343             11.519626      10.752549      -4.033281      -1.437952      12.140981       6.489394      11.665348           0.000000
          255              C      14.124238      10.364977       6.801316       0.099392      27.768122 0.33262155E+03  0.73361072E+04                                 8.078649                            6.132316       0.196519       2.080445                    0.999657      25.993327      73.109038       0.655030       0.423965      -1.056180       0.045284      -0.000196       0.016897       0.048334       0.003298      -0.007368      -0.034657       0.011361      -0.057141      -0.044377       0.012511       0.031866              9.764635       9.720144      -2.740279      -0.151520       9.758067       4.762962       9.815693          -0.000000
          256              C       0.993917       9.966803       7.697209       0.105523      28.363918 0.33446013E+03  0.73876018E+04                                 8.249621                            6.194998       0.263854       2.111485                    0.999409      25.723612      72.428791       0.644433       0.430298      -1.052163      -0.047973       0.016438      -0.015430       0.053007       0.023765       0.006118      -0.034412      -0.006441      -0.009763      -0.044164       0.003593       0.040571             10.198299       9.516425      -2.342913       0.702535      10.246988       5.197902      10.831484          -0.000000
          257              C       1.314094       9.031093       6.719193      -0.192651      35.201650 0.46068684E+03  0.11001536E+05                                 9.385667                            7.188655       0.098770       2.000822                    0.999413      30.134813      87.645032       0.609730       0.420650      -1.060284      -0.004720      -0.000805       0.004264       0.006412      -0.010235      -0.003369      -0.010468       0.016889      -0.036964      -0.020958       0.001455       0.019503             11.612261       8.941710      -1.811788       0.604562      11.761674       7.102400      14.133399          -0.000000
          258              C       1.652481       5.084189       1.440894       0.590949      25.640855 0.25313628E+03  0.52547608E+04                                 8.029210                            5.645186       0.114526       2.094839                    0.999701      22.333857      62.488394       0.624992       0.472099      -1.020305       0.023313      -0.036950      -0.049501       0.066025       0.003511       0.002996      -0.077789      -0.073245       0.001642      -0.062186      -0.036090       0.098276             10.533977      10.434158      -0.655579      -1.094392       9.008289       5.886485      12.159485           0.000000
          259              C      13.599208       9.553697      18.293625      -0.025854      38.531164 0.42700758E+03  0.99307993E+04                                 9.933320                            6.863893      -0.026496       1.998781                    0.999371      27.125421      75.971228       0.636533       0.413749      -1.072690       0.010430      -0.029589       0.030793       0.043961       0.007786       0.003518       0.011187       0.001245       0.013691      -0.012949      -0.002927       0.015876             13.734514      11.014714      -3.281651       0.833073      17.962498      -9.250138      12.226329          -0.000000
          260              C      14.869297       9.063445      18.306068      -0.093275      34.720568 0.42742281E+03  0.10043758E+05                                 9.382923                            6.972818      -0.012498       1.969552                    0.999668      29.331395      85.343766       0.611051       0.426570      -1.053845      -0.012083      -0.015853       0.024753       0.031781       0.022225      -0.011773       0.007412      -0.000680       0.006785      -0.029251       0.007575       0.021676             11.969418      10.309667      -2.910255       0.609119      14.403408      -7.300285      11.195178          -0.000000
          261              C       0.050075       7.995840      19.124814      -0.150362      35.760281 0.43978346E+03  0.10390562E+05                                 9.499255                            7.023383       0.131205       2.010864                    0.999665      29.796568      86.454876       0.616341       0.420615      -1.059343      -0.014664       0.023844      -0.014860       0.031692      -0.011625       0.001594       0.008276       0.043077      -0.028466      -0.024461      -0.004765       0.029226             12.266706       9.384063      -1.578816       0.185421      14.654421      -8.465590      12.761634          -0.000000
          262              C      14.289638       7.388624      19.908720       0.071632      39.062342 0.41432190E+03  0.95965836E+04                                10.197115                            6.862286      -0.142446       1.967956                    0.999344      26.652574      75.342758       0.620435       0.426217      -1.061075      -0.007756       0.007184      -0.001662       0.010702       0.001502       0.016199      -0.011970      -0.031085      -0.006033      -0.027187       0.003683       0.023503             14.838274      10.756873      -3.589596       1.968495      18.172087     -11.297833      15.585862          -0.000000
          263              C      12.975544       7.866433      19.886323      -0.153802      35.998015 0.44390255E+03  0.10495015E+05                                 9.473998                            7.021377       0.138337       2.006384                    0.999760      29.953974      86.473630       0.622046       0.416474      -1.063721       0.010552       0.025242      -0.008136       0.028542       0.016665      -0.025565      -0.011173       0.024689      -0.003671      -0.021331      -0.018802       0.040134             11.879795      10.877011      -3.406540       1.375681      14.019202      -7.212000      10.743170           0.000000
          264              C      12.634122       8.936527      19.072554      -0.103074      35.863336 0.43176658E+03  0.10150373E+05                                 9.489022                            6.957106       0.056481       1.984722                    0.999648      29.482106      85.220459       0.619775       0.420377      -1.059907       0.027784      -0.004344       0.008317       0.029326      -0.010816       0.000606       0.012829       0.035484      -0.021620      -0.025715       0.001037       0.024678             11.910796      10.760394      -2.076539       0.327312      13.988207      -7.347331      10.983789           0.000000
          265              C      14.685688       6.311064      20.856873       0.117988      38.069468 0.39746866E+03  0.91181315E+04                                10.050185                            6.737807      -0.179486       1.958338                    0.999288      26.202143      73.899048       0.623358       0.428317      -1.058960       0.000512       0.001247       0.005129       0.005304      -0.009573      -0.017583       0.003385      -0.002249       0.026867      -0.019841      -0.003438       0.023279             14.493087      10.624494      -1.954791       4.248456      17.590043     -10.402798      15.264724          -0.000000
          266              C       0.713192       6.301110      21.496440      -0.198603      35.154217 0.43166380E+03  0.10128231E+05                                 9.295803                            6.897374       0.207845       2.033872                    0.999797      29.751510      85.387860       0.631633       0.413288      -1.066433      -0.007616      -0.001717       0.008915       0.011850       0.021352      -0.011994       0.004047      -0.010057      -0.023678      -0.025990      -0.000478       0.026468             11.542151      10.986673      -1.434292       4.267976      11.291588      -6.475411      12.348191           0.000000
          267              C       0.993917       5.330560      22.434639       0.096304      28.549813 0.33362334E+03  0.73649704E+04                                 8.234925                            6.145350       0.172967       2.072198                    0.999689      26.028319      73.281229       0.653617       0.424491      -1.055676      -0.049494      -0.020078       0.002348       0.053463      -0.004626      -0.004794       0.037901       0.021910      -0.002009      -0.043872       0.009383       0.034490             10.097941      10.115526      -0.044049       2.946587       9.849144      -5.032417      10.329154          -0.000000
          268              C      14.153070       4.340101      22.116099       0.108241      28.562440 0.34026937E+03  0.75614615E+04                                 8.337275                            6.285745       0.111441       2.061570                    0.999039      25.960501      73.733965       0.632996       0.435434      -1.047226       0.047562       0.015880       0.018502       0.053448       0.001427      -0.028507       0.034710      -0.021212       0.013422      -0.045033      -0.002503       0.047536             10.351957       9.644813       0.830061       2.451402      10.746082      -5.220733      10.664975          -0.000000
          269              C      13.807096       5.280788      21.153015      -0.198052      36.160886 0.47295231E+03  0.11386208E+05                                 9.598854                            7.311047       0.008777       1.971255                    0.998887      30.496540      89.500782       0.600304       0.423812      -1.056690       0.010164      -0.002599       0.001876       0.010658      -0.010454       0.010590       0.013613       0.025223       0.002740      -0.026785       0.008071       0.018714             12.023424       9.267476       0.987363       1.808085      14.595956      -7.290466      12.206841          -0.000000
          270              C      13.251716      10.733289      17.442527       0.600152      25.154825 0.24379291E+03  0.50192165E+04                                 7.940960                            5.546548       0.081721       2.087018                    0.999629      22.159395      61.977448       0.628689       0.473212      -1.018532      -0.021993       0.049336      -0.028743       0.061188       0.009890       0.005301       0.076968      -0.024917       0.127538      -0.065063      -0.033694       0.098757             10.509362      10.405314      -1.653977       0.570863      12.764954      -5.690702       8.357818           0.000000
          271              C       2.722269       1.508086      23.333020       0.162605      24.107059 0.34506768E+03  0.76822927E+04                                 7.391997                            6.244668      -0.040583       2.022845                    0.999343      25.419332      71.875267       0.649193       0.423785      -1.056091       0.037955       0.127582       0.019605       0.134544      -0.032516      -0.036702       0.011873      -0.014527       0.064104      -0.051629      -0.004867       0.056495              8.608729       9.945798       1.351362      -0.412279       8.107697       0.811761       7.772692           0.000000
          272              C       1.462803       0.826212      22.805439       0.573500      21.512099 0.24988555E+03  0.51804693E+04                                 7.226754                            5.663604      -0.019520       2.065541                    0.999212      22.128635      62.262275       0.613765       0.481367      -1.013413      -0.064061      -0.030218      -0.027591       0.076014      -0.000426      -0.024284      -0.090628      -0.081516       0.198465      -0.083936      -0.050027       0.133963              8.650015      10.850352       1.620423       0.901958       8.955693       3.000209       6.143999           0.000000
          273              C       3.565960       1.941100      22.195734      -0.514442      29.227485 0.48903541E+03  0.11898702E+05                                 8.143577                            7.196761      -0.005720       1.940621                    0.998540      33.705468     100.169010       0.633843       0.397160      -1.071600      -0.038502      -0.014210       0.062676       0.074918      -0.005724      -0.010837      -0.017135       0.031918       0.058599      -0.033528       0.004864       0.028663              9.081843      10.992247       0.964903      -2.089556       7.898520      -0.485051       8.354760           0.000000
          274              C       6.250294       1.162172       2.222311       0.576902      21.608465 0.25228483E+03  0.52358275E+04                                 7.214055                            5.671428       0.009096       2.072287                    0.999421      22.104951      61.962222       0.617287       0.478107      -1.016473       0.066839      -0.039122       0.012909       0.078515       0.022739       0.011320       0.090641      -0.089893       0.183342      -0.082521      -0.051342       0.133862              8.564991      10.101643      -2.031448       0.235635       9.103155      -3.064177       6.490176           0.000000
          275              C       4.963514       1.931146       1.931146       0.154430      24.449033 0.35713003E+03  0.80113087E+04                                 7.460881                            6.367644      -0.062896       2.017692                    0.999169      25.526246      72.212159       0.641308       0.425758      -1.055935      -0.029074       0.129896      -0.030276       0.136510       0.021168      -0.027162      -0.005988      -0.038097       0.135545      -0.056229       0.000832       0.055397              8.589871       9.209619      -1.214664       0.203303       8.298923      -0.471315       8.261070          -0.000000
          276              C       4.582639       2.705097       3.212770      -0.506130      28.557770 0.49201433E+03  0.11955168E+05                                 7.950730                            7.179603       0.144173       1.991246                    0.998146      33.314856      98.022890       0.641614       0.392875      -1.077584       0.016490      -0.034927      -0.074306       0.083745       0.001932      -0.006006       0.014345       0.005369       0.079143      -0.021526      -0.009906       0.031433              8.634330       9.561779      -0.844273      -1.035235       7.795300       1.282477       8.545912           0.000000
          277              C      13.861723      22.327629       6.027365      -0.021719      38.531764 0.43484952E+03  0.10162740E+05                                 9.954423                            6.943660      -0.086392       1.978463                    0.999238      27.269809      76.647452       0.630326       0.415785      -1.071011       0.011421      -0.028830       0.029504       0.042803       0.004536       0.000815       0.011123       0.002623      -0.003025      -0.012530       0.000815       0.011715             13.620923      10.987166      -3.036849       1.470597      16.755532      -9.429930      13.120071          -0.000000
          278              C      12.878428      21.715436       6.771453      -0.101670      35.528873 0.42847496E+03  0.10061260E+05                                 9.455673                            6.945368       0.049694       1.984288                    0.999656      29.431927      85.233849       0.617850       0.422179      -1.057983       0.026021      -0.008001       0.012307       0.029876      -0.010747       0.005321       0.017826       0.027442      -0.028281      -0.029735       0.007565       0.022171             11.891359      10.417717      -1.887080       0.632436      13.550435      -7.590826      11.705924           0.000000
          279              C      13.166740      20.685160       7.647437      -0.148248      35.793129 0.43793608E+03  0.10328360E+05                                 9.469454                            6.990435       0.146729       2.011860                    0.999773      29.835262      86.279998       0.620664       0.418436      -1.061508       0.004592       0.021927      -0.012542       0.025674       0.017733      -0.023377      -0.007222       0.020089      -0.010646      -0.023033      -0.013495       0.036528             11.929315      10.678991      -3.188506       1.784761      13.639609      -7.526899      11.469345           0.000000
          280              C      14.474765      20.247168       7.799241       0.066639      39.379059 0.42317434E+03  0.98500982E+04                                10.243470                            6.931592      -0.145959       1.963758                    0.999315      26.834884      75.958067       0.618026       0.425773      -1.061726      -0.000561       0.009517      -0.005556       0.011035       0.002047       0.014425      -0.016630      -0.023368       0.005209      -0.025056       0.000007       0.025049             14.727562      10.628328      -3.249753       2.184116      17.751497     -11.304275      15.802860          -0.000000
          281              C       0.300451      20.854384       7.035244      -0.150236      35.550129 0.44501953E+03  0.10534705E+05                                 9.431546                            7.057935       0.143258       2.012566                    0.999722      29.835046      86.363102       0.616390       0.419766      -1.060957      -0.017577       0.016692      -0.014773       0.028387      -0.008764       0.000393       0.003157       0.052516      -0.042093      -0.021944      -0.012754       0.034698             11.862301       9.505916      -1.354014       0.484387      13.661308      -7.998776      12.419678          -0.000000
          282              C      -0.016692      21.877195       6.171703      -0.090635      33.858057 0.42238247E+03  0.98891052E+04                                 9.193202                            6.920493      -0.023767       1.966789                    0.999613      29.206614      84.634684       0.615256       0.425206      -1.055416      -0.014240      -0.013937       0.017318       0.026399       0.018803      -0.020213       0.011489       0.008571       0.000248      -0.033714       0.009110       0.024604             11.472527      10.149293      -2.493350       1.192496      13.204055      -7.042883      11.064232           0.000000
          283              C      14.781286      19.167120       8.769791       0.114077      38.278953 0.40698011E+03  0.93867964E+04                                10.073144                            6.812281      -0.193847       1.949907                    0.999263      26.411226      74.562753       0.621039       0.427605      -1.059953      -0.001746      -0.001840       0.006056       0.006566      -0.009658      -0.012947       0.001690       0.002953       0.011001      -0.015302      -0.002370       0.017671             14.328606      10.361776      -1.831827       4.062523      17.309120     -10.336112      15.314922          -0.000000
          284              C       0.826999      19.112371       9.429268      -0.204322      35.716420 0.45149385E+03  0.10692442E+05                                 9.368733                            7.035185       0.213414       2.033420                    0.999882      29.981203      85.903862       0.629145       0.411084      -1.069926      -0.006235      -0.002283       0.005794       0.008813       0.022383      -0.006779      -0.002310      -0.001500      -0.029247      -0.018824      -0.009519       0.028343             11.519626      10.752549      -1.437952       4.033281      11.665347      -6.489394      12.140981           0.000000
          285              C       1.050062      18.084584      10.364977       0.099392      27.768121 0.33262155E+03  0.73361071E+04                                 8.078648                            6.132316       0.196519       2.080445                    0.999657      25.993327      73.109037       0.655030       0.423965      -1.056180      -0.045284      -0.016897      -0.000196       0.048334      -0.007368      -0.003298       0.034657       0.034251       0.011529      -0.044377       0.012511       0.031866              9.764635       9.720144      -0.151520       2.740279       9.815693      -4.762962       9.758067          -0.000000
          286              C      14.180383      17.188691       9.966803       0.105523      28.363919 0.33446014E+03  0.73876023E+04                                 8.249621                            6.194998       0.263854       2.111485                    0.999409      25.723613      72.428792       0.644433       0.430298      -1.052163       0.047973       0.015430       0.016438       0.053007       0.006118      -0.023765       0.034412       0.001661       0.014543      -0.044164       0.003593       0.040571             10.198299       9.516425       0.702535       2.342913      10.831484      -5.197902      10.246988          -0.000000
          287              C      13.860206      18.166707       9.031093      -0.192651      35.201650 0.46068684E+03  0.11001536E+05                                 9.385667                            7.188655       0.098770       2.000822                    0.999413      30.134813      87.645031       0.609730       0.420650      -1.060284       0.004720      -0.004264      -0.000805       0.006412      -0.003369       0.010235       0.010468       0.026926      -0.006851      -0.020958       0.001455       0.019503             11.612261       8.941710       0.604562       1.811788      14.133398      -7.102400      11.761674          -0.000000
          288              C      13.521819      23.445006       5.084189       0.590949      25.640855 0.25313628E+03  0.52547609E+04                                 8.029209                            5.645186       0.114527       2.094839                    0.999701      22.333857      62.488393       0.624992       0.472099      -1.020305      -0.023313       0.049501      -0.036950       0.066025       0.002996      -0.003511       0.077789      -0.037444       0.109047      -0.062186      -0.036090       0.098276             10.533977      10.434157      -1.094392       0.655579      12.159484      -5.886485       9.008288           0.000000
          289              C       1.575092       6.592275       9.553697      -0.025854      38.531164 0.42700758E+03  0.99307993E+04                                 9.933320                            6.863893      -0.026496       1.998781                    0.999371      27.125421      75.971228       0.636533       0.413749      -1.072690      -0.010430      -0.030793      -0.029589       0.043961       0.003518      -0.007786      -0.011187      -0.006223      -0.008713      -0.012949      -0.002927       0.015876             13.734514      11.014714       0.833073       3.281651      12.226329       9.250138      17.962498          -0.000000
          290              C       0.305003       6.579832       9.063445      -0.093275      34.720567 0.42742280E+03  0.10043758E+05                                 9.382922                            6.972818      -0.012498       1.969552                    0.999668      29.331395      85.343765       0.611051       0.426570      -1.053845       0.012083      -0.024753      -0.015853       0.031781      -0.011773      -0.022225      -0.007412      -0.003732      -0.002372      -0.029251       0.007575       0.021676             11.969417      10.309667       0.609119       2.910255      11.195177       7.300285      14.403408          -0.000000
          291              C      15.124225       5.761086       7.995840      -0.150362      35.760281 0.43978346E+03  0.10390561E+05                                 9.499254                            7.023383       0.131205       2.010864                    0.999665      29.796568      86.454875       0.616341       0.420615      -1.059343       0.014664       0.014860       0.023844       0.031692       0.001594       0.011625      -0.008276       0.035772      -0.050383      -0.024461      -0.004765       0.029226             12.266705       9.384062       0.185421       1.578816      12.761634       8.465589      14.654420          -0.000000
          292              C       0.884662       4.977180       7.388624       0.071632      39.062342 0.41432190E+03  0.95965836E+04                                10.197116                            6.862286      -0.142446       1.967956                    0.999344      26.652574      75.342759       0.620435       0.426217      -1.061075       0.007756       0.001662       0.007184       0.010702       0.016199      -0.001502       0.011970      -0.012526       0.049645      -0.027187       0.003683       0.023503             14.838274      10.756873       1.968495       3.589597      15.585863      11.297833      18.172087          -0.000000
          293              C       2.198756       4.999577       7.866433      -0.153802      35.998018 0.44390258E+03  0.10495016E+05                                 9.473998                            7.021377       0.138337       2.006384                    0.999760      29.953975      86.473635       0.622046       0.416474      -1.063721      -0.010552       0.008136       0.025242       0.028542      -0.025565      -0.016665       0.011173       0.014180      -0.035198      -0.021331      -0.018802       0.040134             11.879795      10.877012       1.375682       3.406540      10.743171       7.212001      14.019203           0.000000
          294              C       2.540178       5.813346       8.936527      -0.103074      35.863338 0.43176661E+03  0.10150373E+05                                 9.489022                            6.957106       0.056481       1.984722                    0.999648      29.482107      85.220463       0.619774       0.420377      -1.059907      -0.027784      -0.008317      -0.004344       0.029326       0.000606       0.010816      -0.012829       0.028552      -0.042417      -0.025715       0.001037       0.024678             11.910797      10.760394       0.327312       2.076540      10.983789       7.347332      13.988207           0.000000
          295              C       0.488612       4.029027       6.311064       0.117988      38.069468 0.39746866E+03  0.91181315E+04                                10.050185                            6.737807      -0.179486       1.958338                    0.999288      26.202143      73.899048       0.623358       0.428317      -1.058960      -0.000512      -0.005129       0.001247       0.005304      -0.017583       0.009573      -0.003385      -0.014558      -0.010060      -0.019841      -0.003438       0.023279             14.493087      10.624494       4.248456       1.954791      15.264725      10.402798      17.590043          -0.000000
          296              C      14.461108       3.389460       6.301110      -0.198603      35.154217 0.43166380E+03  0.10128231E+05                                 9.295803                            6.897374       0.207845       2.033872                    0.999797      29.751510      85.387861       0.631633       0.413288      -1.066433       0.007616      -0.008915      -0.001717       0.011850      -0.011994      -0.021352      -0.004047       0.006811       0.026924      -0.025990      -0.000478       0.026468             11.542151      10.986674       4.267976       1.434292      12.348191       6.475411      11.291588           0.000000
          297              C      14.180383       2.451261       5.330560       0.096304      28.549813 0.33362333E+03  0.73649702E+04                                 8.234925                            6.145349       0.172967       2.072198                    0.999689      26.028319      73.281227       0.653617       0.424491      -1.055676       0.049494      -0.002348      -0.020078       0.053463      -0.004794       0.004626      -0.037901       0.011959      -0.031860      -0.043872       0.009383       0.034490             10.097941      10.115525       2.946587       0.044049      10.329153       5.032417       9.849144          -0.000000
          298              C       1.021230       2.769801       4.340101       0.108241      28.562439 0.34026935E+03  0.75614610E+04                                 8.337275                            6.285745       0.111441       2.061570                    0.999039      25.960500      73.733964       0.632996       0.435434      -1.047226      -0.047562      -0.018502       0.015880       0.053448      -0.028507      -0.001427      -0.034710      -0.017317       0.025106      -0.045033      -0.002503       0.047536             10.351957       9.644813       2.451402      -0.830061      10.664975       5.220734      10.746082          -0.000000
          299              C       1.367204       3.732885       5.280788      -0.198052      36.160886 0.47295231E+03  0.11386208E+05                                 9.598853                            7.311046       0.008777       1.971255                    0.998887      30.496540      89.500780       0.600304       0.423812      -1.056690      -0.010164      -0.001876      -0.002599       0.010658       0.010590       0.010454      -0.013613       0.011241      -0.039204      -0.026785       0.008071       0.018714             12.023424       9.267476       1.808084      -0.987362      12.206840       7.290466      14.595955          -0.000000
          300              C       1.922584       7.443373      10.733289       0.600152      25.154825 0.24379291E+03  0.50192165E+04                                 7.940959                            5.546548       0.081721       2.087018                    0.999629      22.159395      61.977447       0.628689       0.473212      -1.018532       0.021993       0.028743       0.049336       0.061188       0.005301      -0.009890      -0.076968      -0.076227      -0.026394      -0.065063      -0.033694       0.098757             10.509362      10.405314       0.570863       1.653977       8.357817       5.690702      12.764954           0.000000
          301              C      12.452031       1.552880       1.508086       0.162605      24.107063 0.34506779E+03  0.76822956E+04                                 7.391998                            6.244669      -0.040583       2.022845                    0.999343      25.419332      71.875266       0.649193       0.423785      -1.056091      -0.037955      -0.019605       0.127582       0.134544      -0.036702       0.032516      -0.011873      -0.039316      -0.010261      -0.051629      -0.004867       0.056495              8.608730       9.945802      -0.412278      -1.351363       7.772691      -0.811762       8.107698           0.000000
          302              C      13.711497       2.080461       0.826212       0.573501      21.512100 0.24988556E+03  0.51804694E+04                                 7.226754                            5.663604      -0.019520       2.065541                    0.999212      22.128635      62.262274       0.613765       0.481366      -1.013413       0.064061       0.027591      -0.030218       0.076014      -0.024284       0.000426       0.090628      -0.139990       0.023042      -0.083936      -0.050027       0.133963              8.650014      10.850351       0.901958      -1.620423       6.143999      -3.000210       8.955693           0.000000
          303              C      11.608339       2.690166       1.941100      -0.514442      29.227479 0.48903532E+03  0.11898699E+05                                 8.143576                            7.196761      -0.005720       1.940621                    0.998540      33.705466     100.169002       0.633843       0.397160      -1.071600       0.038502      -0.062676      -0.014210       0.074918      -0.010837       0.005724       0.017135      -0.013340      -0.077176      -0.033528       0.004864       0.028663              9.081841      10.992247      -2.089553      -0.964903       8.354756       0.485048       7.898520           0.000000
          304              C       8.924006      22.663589       1.162172       0.576902      21.608466 0.25228483E+03  0.52358275E+04                                 7.214055                            5.671428       0.009096       2.072287                    0.999421      22.104951      61.962222       0.617287       0.478107      -1.016473      -0.066839      -0.012909      -0.039122       0.078515       0.011320      -0.022739      -0.090641      -0.136617       0.043168      -0.082521      -0.051342       0.133862              8.564991      10.101643       0.235635       2.031448       6.490176       3.064177       9.103155           0.000000
          305              C      10.210786      22.954754       1.931146       0.154430      24.449032 0.35713000E+03  0.80113078E+04                                 7.460881                            6.367644      -0.062896       2.017692                    0.999169      25.526245      72.212158       0.641308       0.425758      -1.055935       0.029074       0.030276       0.129896       0.136510      -0.027162      -0.021168       0.005988      -0.086821      -0.010626      -0.056229       0.000832       0.055397              8.589871       9.209619       0.203303       1.214665       8.261070       0.471315       8.298923           0.000000
          306              C      10.591661      21.673130       2.705097      -0.506130      28.557770 0.49201434E+03  0.11955168E+05                                 7.950730                            7.179603       0.144173       1.991246                    0.998146      33.314856      98.022889       0.641614       0.392875      -1.077584      -0.016490       0.074306      -0.034927       0.083745      -0.006006      -0.001932      -0.014345      -0.036887      -0.047625      -0.021526      -0.009906       0.031433              8.634330       9.561778      -1.035235       0.844273       8.545912      -1.282477       7.795300           0.000000
          307              C      13.861723       2.558271      18.858535      -0.021719      38.531763 0.43484952E+03  0.10162740E+05                                 9.954423                            6.943660      -0.086392       1.978463                    0.999238      27.269809      76.647452       0.630326       0.415785      -1.071011       0.011421       0.028830      -0.029504       0.042803      -0.004536      -0.000815       0.011123       0.002623      -0.003025      -0.012530       0.000815       0.011715             13.620923      10.987166       3.036849      -1.470597      16.755532      -9.429930      13.120071          -0.000000
          308              C      12.878428       3.170464      18.114447      -0.101670      35.528874 0.42847497E+03  0.10061260E+05                                 9.455673                            6.945368       0.049694       1.984288                    0.999656      29.431927      85.233850       0.617850       0.422179      -1.057983       0.026021       0.008001      -0.012307       0.029876       0.010747      -0.005321       0.017826       0.027442      -0.028281      -0.029735       0.007565       0.022171             11.891359      10.417717       1.887080      -0.632437      13.550436      -7.590826      11.705924           0.000000
          309              C      13.166740       4.200740      17.238463      -0.148248      35.793128 0.43793608E+03  0.10328360E+05                                 9.469454                            6.990435       0.146729       2.011860                    0.999773      29.835262      86.279995       0.620664       0.418436      -1.061508       0.004592      -0.021927       0.012542       0.025674      -0.017733       0.023378      -0.007222       0.020089      -0.010646      -0.023033      -0.013495       0.036528             11.929315      10.678991       3.188506      -1.784761      13.639609      -7.526898      11.469344           0.000000
          310              C      14.474765       4.638732      17.086659       0.066639      39.379059 0.42317434E+03  0.98500982E+04                                10.243470                            6.931592      -0.145959       1.963758                    0.999315      26.834884      75.958067       0.618026       0.425773      -1.061726      -0.000561      -0.009517       0.005556       0.011035      -0.002047      -0.014425      -0.016630      -0.023368       0.005208      -0.025056       0.000007       0.025049             14.727562      10.628327       3.249753      -2.184116      17.751498     -11.304275      15.802861          -0.000000
          311              C       0.300451       4.031516      17.850656      -0.150236      35.550129 0.44501953E+03  0.10534705E+05                                 9.431546                            7.057935       0.143258       2.012566                    0.999722      29.835046      86.363102       0.616390       0.419766      -1.060957      -0.017577      -0.016692       0.014773       0.028387       0.008764      -0.000393       0.003157       0.052516      -0.042093      -0.021944      -0.012754       0.034698             11.862301       9.505916       1.354014      -0.484387      13.661309      -7.998776      12.419678           0.000000
          312              C      -0.016692       3.008705      18.714197      -0.090635      33.858057 0.42238247E+03  0.98891053E+04                                 9.193202                            6.920493      -0.023767       1.966789                    0.999613      29.206614      84.634685       0.615256       0.425206      -1.055416      -0.014240       0.013937      -0.017318       0.026399      -0.018803       0.020213       0.011489       0.008571       0.000248      -0.033714       0.009110       0.024604             11.472527      10.149293       2.493351      -1.192496      13.204055      -7.042883      11.064232          -0.000000
          313              C      14.781286       5.718780      16.116109       0.114077      38.278953 0.40698011E+03  0.93867964E+04                                10.073144                            6.812281      -0.193847       1.949907                    0.999263      26.411226      74.562753       0.621039       0.427605      -1.059953      -0.001746       0.001840      -0.006056       0.006566       0.009658       0.012947       0.001690       0.002953       0.011001      -0.015302      -0.002370       0.017671             14.328606      10.361776       1.831827      -4.062523      17.309120     -10.336112      15.314922          -0.000000
          314              C       0.826999       5.773529      15.456632      -0.204322      35.716418 0.45149384E+03  0.10692442E+05                                 9.368732                            7.035185       0.213414       2.033420                    0.999882      29.981203      85.903859       0.629145       0.411084      -1.069926      -0.006235       0.002283      -0.005794       0.008813      -0.022383       0.006779      -0.002310      -0.001500      -0.029247      -0.018824      -0.009519       0.028343             11.519624      10.752548       1.437952      -4.033280      11.665346      -6.489393      12.140979           0.000000
          315              C       1.050062       6.801316      14.520923       0.099392      27.768121 0.33262155E+03  0.73361070E+04                                 8.078648                            6.132316       0.196519       2.080445                    0.999657      25.993327      73.109036       0.655030       0.423965      -1.056180      -0.045284       0.016897       0.000196       0.048334       0.007368       0.003298       0.034657       0.034251       0.011529      -0.044377       0.012511       0.031866              9.764634       9.720144       0.151519      -2.740278       9.815693      -4.762962       9.758067          -0.000000
          316              C      14.180383       7.697209      14.919097       0.105523      28.363919 0.33446014E+03  0.73876023E+04                                 8.249621                            6.194998       0.263854       2.111485                    0.999409      25.723613      72.428792       0.644433       0.430298      -1.052163       0.047973      -0.015430      -0.016438       0.053007      -0.006118       0.023765       0.034412       0.001661       0.014543      -0.044164       0.003593       0.040571             10.198299       9.516425      -0.702535      -2.342913      10.831484      -5.197902      10.246988          -0.000000
          317              C      13.860206       6.719193      15.854807      -0.192651      35.201650 0.46068684E+03  0.11001536E+05                                 9.385667                            7.188655       0.098770       2.000822                    0.999413      30.134813      87.645032       0.609730       0.420650      -1.060284       0.004720       0.004264       0.000805       0.006412       0.003369      -0.010235       0.010468       0.026926      -0.006851      -0.020958       0.001455       0.019503             11.612261       8.941710      -0.604562      -1.811788      14.133399      -7.102400      11.761674          -0.000000
          318              C      13.521819       1.440894      19.801711       0.590949      25.640853 0.25313626E+03  0.52547604E+04                                 8.029210                            5.645186       0.114527       2.094839                    0.999701      22.333856      62.488393       0.624992       0.472099      -1.020305      -0.023313      -0.049501       0.036950       0.066025      -0.002996       0.003511       0.077789      -0.037444       0.109047      -0.062186      -0.036090       0.098276             10.533977      10.434158       1.094392      -0.655579      12.159485      -5.886485       9.008289           0.000000
          319              C       1.575092      18.293625      15.332203      -0.025854      38.531165 0.42700758E+03  0.99307994E+04                                 9.933321                            6.863893      -0.026496       1.998781                    0.999371      27.125421      75.971230       0.636533       0.413749      -1.072690      -0.010430       0.030793       0.029589       0.043961      -0.003518       0.007786      -0.011187      -0.006223      -0.008713      -0.012949      -0.002927       0.015876             13.734514      11.014715      -0.833073      -3.281652      12.226329       9.250138      17.962499          -0.000000
          320              C       0.305003      18.306068      15.822455      -0.093275      34.720568 0.42742282E+03  0.10043758E+05                                 9.382922                            6.972818      -0.012498       1.969552                    0.999668      29.331396      85.343766       0.611051       0.426570      -1.053845       0.012083       0.024753       0.015853       0.031781       0.011773       0.022225      -0.007412      -0.003732      -0.002372      -0.029251       0.007575       0.021676             11.969417      10.309666      -0.609119      -2.910255      11.195177       7.300284      14.403407          -0.000000
          321              C      15.124225      19.124814      16.890060      -0.150363      35.760281 0.43978346E+03  0.10390562E+05                                 9.499255                            7.023383       0.131205       2.010864                    0.999665      29.796568      86.454877       0.616341       0.420615      -1.059343       0.014664      -0.014860      -0.023844       0.031692      -0.001594      -0.011625      -0.008276       0.035772      -0.050383      -0.024461      -0.004765       0.029226             12.266706       9.384063      -0.185421      -1.578816      12.761635       8.465590      14.654421          -0.000000
          322              C       0.884662      19.908720      17.497276       0.071632      39.062342 0.41432190E+03  0.95965836E+04                                10.197116                            6.862286      -0.142446       1.967956                    0.999344      26.652574      75.342759       0.620435       0.426217      -1.061075       0.007756      -0.001662      -0.007184       0.010702      -0.016199       0.001502       0.011970      -0.012526       0.049645      -0.027186       0.003683       0.023503             14.838274      10.756873      -1.968495      -3.589597      15.585862      11.297833      18.172087          -0.000000
          323              C       2.198756      19.886323      17.019467      -0.153802      35.998016 0.44390256E+03  0.10495016E+05                                 9.473998                            7.021378       0.138337       2.006384                    0.999760      29.953974      86.473633       0.622046       0.416474      -1.063721      -0.010552      -0.008136      -0.025242       0.028542       0.025565       0.016665       0.011173       0.014180      -0.035198      -0.021331      -0.018802       0.040134             11.879795      10.877012      -1.375681      -3.406540      10.743171       7.212001      14.019203           0.000000
          324              C       2.540178      19.072554      15.949373      -0.103074      35.863338 0.43176661E+03  0.10150373E+05                                 9.489022                            6.957106       0.056481       1.984722                    0.999648      29.482107      85.220463       0.619774       0.420377      -1.059907      -0.027784       0.008317       0.004344       0.029326      -0.000606      -0.010816      -0.012829       0.028552      -0.042417      -0.025715       0.001037       0.024678             11.910797      10.760394      -0.327312      -2.076540      10.983789       7.347332      13.988207           0.000000
          325              C       0.488612      20.856873      18.574836       0.117988      38.069468 0.39746866E+03  0.91181314E+04                                10.050185                            6.737807      -0.179486       1.958338                    0.999288      26.202143      73.899047       0.623358       0.428317      -1.058960      -0.000512       0.005129      -0.001247       0.005304       0.017583      -0.009573      -0.003385      -0.014558      -0.010060      -0.019841      -0.003438       0.023279             14.493087      10.624494      -4.248456      -1.954791      15.264724      10.402798      17.590042          -0.000000
          326              C      14.461108      21.496440      18.584790      -0.198603      35.154217 0.43166379E+03  0.10128231E+05                                 9.295803                            6.897374       0.207845       2.033872                    0.999797      29.751510      85.387859       0.631633       0.413288      -1.066433       0.007616       0.008915       0.001717       0.011850       0.011994       0.021352      -0.004047       0.006811       0.026924      -0.025990      -0.000478       0.026468             11.542150      10.986673      -4.267976      -1.434292      12.348191       6.475411      11.291588           0.000000
          327              C      14.180383      22.434639      19.555340       0.096304      28.549813 0.33362334E+03  0.73649703E+04                                 8.234925                            6.145349       0.172967       2.072198                    0.999689      26.028319      73.281227       0.653617       0.424491      -1.055676       0.049494       0.002348       0.020078       0.053463       0.004794      -0.004626      -0.037901       0.011959      -0.031860      -0.043872       0.009383       0.034490             10.097941      10.115525      -2.946587      -0.044049      10.329153       5.032417       9.849144          -0.000000
          328              C       1.021230      22.116099      20.545799       0.108241      28.562439 0.34026935E+03  0.75614610E+04                                 8.337275                            6.285745       0.111441       2.061570                    0.999039      25.960500      73.733964       0.632996       0.435434      -1.047226      -0.047562       0.018502      -0.015880       0.053448       0.028507       0.001427      -0.034710      -0.017317       0.025106      -0.045033      -0.002503       0.047536             10.351957       9.644813      -2.451402       0.830061      10.664975       5.220734      10.746082          -0.000000
          329              C       1.367204      21.153015      19.605112      -0.198052      36.160886 0.47295231E+03  0.11386208E+05                                 9.598853                            7.311046       0.008777       1.971255                    0.998887      30.496540      89.500780       0.600304       0.423812      -1.056690      -0.010164       0.001876       0.002599       0.010658      -0.010590      -0.010454      -0.013613       0.011241      -0.039204      -0.026785       0.008071       0.018714             12.023424       9.267476      -1.808084       0.987362      12.206841       7.290466      14.595955          -0.000000
          330              C       1.922584      17.442527      14.152611       0.600152      25.154827 0.24379293E+03  0.50192170E+04                                 7.940960                            5.546548       0.081721       2.087018                    0.999629      22.159396      61.977449       0.628689       0.473212      -1.018532       0.021993      -0.028743      -0.049336       0.061188      -0.005301       0.009890      -0.076968      -0.076227      -0.026394      -0.065063      -0.033694       0.098757             10.509362      10.405314      -0.570863      -1.653977       8.357817       5.690702      12.764954           0.000000
          331              C      12.452031      23.333020      23.377814       0.162605      24.107063 0.34506779E+03  0.76822955E+04                                 7.391998                            6.244669      -0.040583       2.022845                    0.999343      25.419332      71.875266       0.649193       0.423785      -1.056091      -0.037955       0.019605      -0.127582       0.134544       0.036702      -0.032516      -0.011873      -0.039316      -0.010261      -0.051629      -0.004867       0.056495              8.608730       9.945802       0.412278       1.351363       7.772691      -0.811762       8.107698           0.000000
          332              C      13.711497      22.805439      24.059688       0.573500      21.512099 0.24988555E+03  0.51804693E+04                                 7.226754                            5.663604      -0.019520       2.065541                    0.999212      22.128635      62.262275       0.613765       0.481367      -1.013413       0.064061      -0.027591       0.030218       0.076014       0.024284      -0.000426       0.090628      -0.139990       0.023042      -0.083936      -0.050027       0.133963              8.650015      10.850352      -0.901958       1.620423       6.143999      -3.000210       8.955693           0.000000
          333              C      11.608339      22.195734      22.944800      -0.514442      29.227480 0.48903535E+03  0.11898700E+05                                 8.143576                            7.196761      -0.005720       1.940621                    0.998540      33.705467     100.169004       0.633843       0.397160      -1.071600       0.038502       0.062676       0.014210       0.074918       0.010837      -0.005724       0.017135      -0.013340      -0.077176      -0.033528       0.004864       0.028663              9.081841      10.992247       2.089553       0.964903       8.354756       0.485048       7.898520           0.000000
          334              C       8.924006       2.222311      23.723728       0.576902      21.608466 0.25228483E+03  0.52358275E+04                                 7.214055                            5.671428       0.009096       2.072287                    0.999421      22.104951      61.962222       0.617287       0.478107      -1.016473      -0.066839       0.012909       0.039122       0.078515      -0.011320       0.022739      -0.090641      -0.136617       0.043168      -0.082521      -0.051342       0.133862              8.564991      10.101643      -0.235635      -2.031448       6.490176       3.064177       9.103155           0.000000
          335              C      10.210786       1.931146      22.954754       0.154430      24.449034 0.35713003E+03  0.80113088E+04                                 7.460881                            6.367644      -0.062896       2.017692                    0.999169      25.526246      72.212159       0.641308       0.425758      -1.055935       0.029074      -0.030276      -0.129896       0.136510       0.027162       0.021168       0.005988      -0.086821      -0.010626      -0.056229       0.000832       0.055397              8.589871       9.209620      -0.203303      -1.214665       8.261070       0.471315       8.298923           0.000000
          336              C      10.591661       3.212770      22.180803      -0.506130      28.557771 0.49201436E+03  0.11955169E+05                                 7.950730                            7.179602       0.144173       1.991246                    0.998146      33.314857      98.022890       0.641614       0.392875      -1.077584      -0.016490      -0.074306       0.034927       0.083745       0.006006       0.001932      -0.014345      -0.036887      -0.047625      -0.021526      -0.009906       0.031433              8.634330       9.561778       1.035235      -0.844273       8.545911      -1.282477       7.795300           0.000000
          337              C       6.274573      18.470315       9.884679      -0.021719      38.531763 0.43484952E+03  0.10162740E+05                                 9.954423                            6.943660      -0.086392       1.978463                    0.999238      27.269809      76.647451       0.630326       0.415785      -1.071011       0.011421       0.029504      -0.028830       0.042803       0.000815       0.004536       0.011123       0.002824      -0.002422      -0.012530       0.000815       0.011715             13.620923      10.987166       1.470597      -3.036849      13.120071      -9.429930      16.755532          -0.000000
          338              C       5.291278      19.214403       9.272486      -0.101670      35.528872 0.42847494E+03  0.10061259E+05                                 9.455673                            6.945368       0.049694       1.984289                    0.999656      29.431926      85.233847       0.617850       0.422179      -1.057983       0.026020       0.012307      -0.008001       0.029876       0.005321      -0.010747       0.017826       0.027862      -0.027023      -0.029735       0.007565       0.022171             11.891359      10.417717       0.632437      -1.887080      11.705924      -7.590826      13.550436           0.000000
          339              C       5.579590      20.090387       8.242210      -0.148248      35.793128 0.43793608E+03  0.10328360E+05                                 9.469454                            6.990435       0.146729       2.011860                    0.999773      29.835262      86.279996       0.620664       0.418436      -1.061508       0.004592      -0.012542       0.021927       0.025674      -0.023377       0.017733      -0.007222       0.015367      -0.024810      -0.023033      -0.013495       0.036528             11.929315      10.678991       1.784761      -3.188506      11.469345      -7.526898      13.639609           0.000000
          340              C       6.887615      20.242191       7.804218       0.066639      39.379057 0.42317434E+03  0.98500982E+04                                10.243470                            6.931592      -0.145959       1.963758                    0.999315      26.834884      75.958067       0.618026       0.425773      -1.061726      -0.000561      -0.005556       0.009517       0.011035       0.014425       0.002047      -0.016630      -0.014288       0.032448      -0.025056       0.000007       0.025049             14.727562      10.628328       2.184116      -3.249753      15.802861     -11.304276      17.751498          -0.000000
          341              C       7.887601      19.478194       8.411434      -0.150236      35.550128 0.44501953E+03  0.10534705E+05                                 9.431546                            7.057935       0.143258       2.012566                    0.999722      29.835046      86.363102       0.616390       0.419766      -1.060957      -0.017577      -0.014773       0.016692       0.028387       0.000393      -0.008764       0.003157       0.047304      -0.057727      -0.021944      -0.012754       0.034698             11.862301       9.505916       0.484387      -1.354014      12.419679      -7.998776      13.661309           0.000000
          342              C       7.570458      18.614653       9.434245      -0.090635      33.858056 0.42238245E+03  0.98891048E+04                                 9.193202                            6.920493      -0.023767       1.966789                    0.999613      29.206613      84.634683       0.615256       0.425206      -1.055416      -0.014240       0.017318      -0.013937       0.026399      -0.020213       0.018803       0.011489       0.004161      -0.012980      -0.033714       0.009110       0.024604             11.472527      10.149293       1.192496      -2.493351      11.064232      -7.042883      13.204055           0.000000
          343              C       7.194136      21.212741       6.724170       0.114077      38.278951 0.40698012E+03  0.93867967E+04                                10.073144                            6.812281      -0.193847       1.949907                    0.999263      26.411226      74.562750       0.621039       0.427605      -1.059953      -0.001746       0.006056      -0.001840       0.006566      -0.012947      -0.009657       0.001690      -0.004024      -0.009931      -0.015302      -0.002370       0.017671             14.328606      10.361775       4.062522      -1.831827      15.314922     -10.336113      17.309122          -0.000000
          344              C       8.414149      21.872218       6.669421      -0.204322      35.716417 0.45149382E+03  0.10692441E+05                                 9.368732                            7.035185       0.213414       2.033420                    0.999882      29.981202      85.903857       0.629145       0.411084      -1.069926      -0.006235       0.005794      -0.002283       0.008813      -0.006779       0.022383      -0.002310       0.013874       0.016873      -0.018824      -0.009519       0.028343             11.519623      10.752547       4.033279      -1.437951      12.140978      -6.489392      11.665345           0.000000
          345              C       8.637212      22.807927       5.641634       0.099392      27.768119 0.33262153E+03  0.73361064E+04                                 8.078647                            6.132315       0.196519       2.080445                    0.999657      25.993325      73.109026       0.655030       0.423965      -1.056180      -0.045284      -0.000196      -0.016897       0.048334      -0.003298      -0.007368       0.034657       0.011361      -0.057141      -0.044377       0.012511       0.031866              9.764633       9.720144       2.740278      -0.151519       9.758065      -4.762960       9.815691           0.000000
          346              C       6.593233      22.409753       4.745741       0.105523      28.363781 0.33445800E+03  0.73875512E+04                                 8.249643                            6.195014       0.263854       2.111485                    0.999409      25.723484      72.428666       0.644426       0.430303      -1.052159       0.047973       0.016438       0.015430       0.053007      -0.023765       0.006118       0.034412      -0.006441      -0.009763      -0.044164       0.003593       0.040571             10.198330       9.516451       2.342923       0.702534      10.247023      -5.197922      10.831517          -0.000000
          347              C       6.273056      21.474043       5.723757      -0.192651      35.201626 0.46068659E+03  0.11001528E+05                                 9.385663                            7.188652       0.098770       2.000822                    0.999413      30.134802      87.644992       0.609731       0.420650      -1.060284       0.004720      -0.000805      -0.004264       0.006412       0.010235      -0.003369       0.010468       0.016889      -0.036964      -0.020958       0.001455       0.019503             11.612257       8.941706       1.811788       0.604560      11.761670      -7.102398      14.133393          -0.000000
          348              C       5.934669      17.527139      11.002056       0.590949      25.640855 0.25313628E+03  0.52547609E+04                                 8.029209                            5.645186       0.114527       2.094839                    0.999701      22.333857      62.488393       0.624992       0.472099      -1.020305      -0.023313      -0.036950       0.049501       0.066025      -0.003511       0.002996       0.077789      -0.073245       0.001642      -0.062186      -0.036090       0.098276             10.533977      10.434157       0.655579      -1.094392       9.008289      -5.886485      12.159484           0.000000
          349              C       9.162242      21.996647      19.035225      -0.025854      38.531165 0.42700758E+03  0.99307994E+04                                 9.933321                            6.863893      -0.026496       1.998781                    0.999371      27.125421      75.971230       0.636533       0.413749      -1.072690      -0.010430      -0.029589      -0.030793       0.043961      -0.007786       0.003518      -0.011187       0.001245       0.013691      -0.012949      -0.002927       0.015876             13.734514      11.014715       3.281651       0.833073      17.962499       9.250138      12.226329          -0.000000
          350              C       7.892153      21.506395      19.022782      -0.093275      34.720569 0.42742283E+03  0.10043758E+05                                 9.382923                            6.972818      -0.012499       1.969552                    0.999668      29.331396      85.343769       0.611051       0.426570      -1.053845       0.012083      -0.015853      -0.024753       0.031781      -0.022225      -0.011773      -0.007412      -0.000680       0.006785      -0.029251       0.007575       0.021676             11.969418      10.309667       2.910255       0.609119      14.403408       7.300285      11.195178          -0.000000
          351              C       7.537075      20.438790      18.204036      -0.150362      35.760281 0.43978346E+03  0.10390562E+05                                 9.499255                            7.023383       0.131205       2.010864                    0.999665      29.796568      86.454877       0.616341       0.420615      -1.059343       0.014664       0.023844       0.014860       0.031692       0.011625       0.001594      -0.008276       0.043077      -0.028466      -0.024461      -0.004765       0.029226             12.266706       9.384063       1.578816       0.185421      14.654421       8.465590      12.761634          -0.000000
          352              C       8.471812      19.831574      17.420130       0.071632      39.062342 0.41432190E+03  0.95965836E+04                                10.197116                            6.862286      -0.142446       1.967956                    0.999344      26.652574      75.342759       0.620435       0.426217      -1.061075       0.007756       0.007184       0.001662       0.010702      -0.001502       0.016199       0.011970      -0.031085      -0.006033      -0.027187       0.003683       0.023503             14.838275      10.756873       3.589597       1.968495      18.172088      11.297833      15.585863          -0.000000
          353              C       9.785906      20.309383      17.442527      -0.153802      35.998017 0.44390257E+03  0.10495016E+05                                 9.473998                            7.021377       0.138337       2.006384                    0.999760      29.953975      86.473633       0.622046       0.416474      -1.063721      -0.010552       0.025242       0.008136       0.028542      -0.016665      -0.025565       0.011173       0.024689      -0.003672      -0.021331      -0.018802       0.040134             11.879795      10.877011       3.406540       1.375681      14.019202       7.212000      10.743170           0.000000
          354              C      10.127328      21.379477      18.256296      -0.103074      35.863337 0.43176659E+03  0.10150373E+05                                 9.489022                            6.957106       0.056481       1.984722                    0.999648      29.482106      85.220461       0.619774       0.420377      -1.059907      -0.027784      -0.004344      -0.008317       0.029326       0.010816       0.000606      -0.012829       0.035484      -0.021620      -0.025715       0.001037       0.024678             11.910797      10.760394       2.076539       0.327312      13.988207       7.347332      10.983789           0.000000
          355              C       8.075762      18.754014      16.471977       0.117988      38.069468 0.39746866E+03  0.91181314E+04                                10.050185                            6.737807      -0.179486       1.958338                    0.999288      26.202143      73.899048       0.623358       0.428317      -1.058960      -0.000512       0.001247      -0.005129       0.005304       0.009573      -0.017583      -0.003385      -0.002249       0.026867      -0.019841      -0.003438       0.023279             14.493087      10.624494       1.954791       4.248456      17.590043      10.402798      15.264725          -0.000000
          356              C       6.873958      18.744060      15.832410      -0.198603      35.154218 0.43166380E+03  0.10128231E+05                                 9.295803                            6.897374       0.207845       2.033872                    0.999797      29.751510      85.387860       0.631633       0.413288      -1.066433       0.007616      -0.001717      -0.008915       0.011850      -0.021352      -0.011994      -0.004047      -0.010057      -0.023678      -0.025990      -0.000478       0.026468             11.542151      10.986674       1.434292       4.267976      11.291588       6.475412      12.348192           0.000000
          357              C       6.593233      17.773510      14.894211       0.096304      28.549812 0.33362333E+03  0.73649702E+04                                 8.234925                            6.145349       0.172967       2.072198                    0.999689      26.028319      73.281227       0.653617       0.424491      -1.055676       0.049494      -0.020078      -0.002348       0.053463       0.004626      -0.004794      -0.037901       0.021910      -0.002009      -0.043872       0.009383       0.034490             10.097941      10.115525       0.044049       2.946587       9.849144       5.032417      10.329153          -0.000000
          358              C       8.608380      16.783051      15.212751       0.108241      28.562440 0.34026937E+03  0.75614615E+04                                 8.337275                            6.285745       0.111441       2.061570                    0.999039      25.960501      73.733965       0.632996       0.435434      -1.047226      -0.047562       0.015880      -0.018502       0.053448      -0.001427      -0.028507      -0.034710      -0.021212       0.013422      -0.045033      -0.002503       0.047536             10.351957       9.644813      -0.830061       2.451402      10.746082       5.220733      10.664975          -0.000000
          359              C       8.954354      17.723738      16.175835      -0.198052      36.160886 0.47295231E+03  0.11386208E+05                                 9.598853                            7.311046       0.008777       1.971255                    0.998887      30.496540      89.500780       0.600304       0.423812      -1.056690      -0.010164      -0.002599      -0.001876       0.010658       0.010454       0.010590      -0.013613       0.025223       0.002740      -0.026785       0.008071       0.018714             12.023424       9.267476      -0.987362       1.808084      14.595955       7.290466      12.206841          -0.000000
          360              C       9.509734      23.176239      19.886323       0.600152      25.154825 0.24379291E+03  0.50192165E+04                                 7.940960                            5.546548       0.081721       2.087018                    0.999629      22.159395      61.977448       0.628689       0.473212      -1.018532       0.021993       0.049336       0.028743       0.061188      -0.009890       0.005301      -0.076968      -0.024917       0.127538      -0.065063      -0.033694       0.098757             10.509362      10.405314       1.653977       0.570863      12.764954       5.690702       8.357818           0.000000
          361              C       4.864881      13.951036      13.995830       0.162605      24.107060 0.34506769E+03  0.76822928E+04                                 7.391997                            6.244668      -0.040583       2.022845                    0.999343      25.419332      71.875266       0.649193       0.423785      -1.056091      -0.037955       0.127582      -0.019605       0.134544       0.032516      -0.036702      -0.011873      -0.014527       0.064104      -0.051629      -0.004867       0.056495              8.608729       9.945798      -1.351362      -0.412279       8.107697      -0.811761       7.772692           0.000000
          362              C       6.124347      13.269162      14.523411       0.573500      21.512099 0.24988555E+03  0.51804692E+04                                 7.226754                            5.663604      -0.019520       2.065541                    0.999212      22.128635      62.262275       0.613765       0.481367      -1.013413       0.064061      -0.030218       0.027591       0.076014       0.000426      -0.024284       0.090628      -0.081516       0.198465      -0.083936      -0.050027       0.133963              8.650015      10.850352      -1.620423       0.901958       8.955693      -3.000209       6.143999           0.000000
          363              C       4.021190      14.384050      15.133116      -0.514442      29.227484 0.48903535E+03  0.11898700E+05                                 8.143577                            7.196761      -0.005720       1.940621                    0.998540      33.705466     100.169002       0.633843       0.397160      -1.071600       0.038502      -0.014210      -0.062676       0.074918       0.005724      -0.010837       0.017135       0.031918       0.058599      -0.033528       0.004864       0.028663              9.081842      10.992247      -0.964903      -2.089556       7.898520       0.485051       8.354760           0.000000
          364              C       1.336856      13.605122      10.220639       0.576902      21.608466 0.25228483E+03  0.52358274E+04                                 7.214055                            5.671428       0.009096       2.072287                    0.999421      22.104951      61.962222       0.617287       0.478107      -1.016473      -0.066839      -0.039122      -0.012909       0.078515      -0.022739       0.011320      -0.090641      -0.089893       0.183342      -0.082521      -0.051342       0.133862              8.564991      10.101643       2.031448       0.235635       9.103154       3.064177       6.490176           0.000000
          365              C       2.623636      14.374096      10.511804       0.154430      24.449033 0.35713003E+03  0.80113087E+04                                 7.460881                            6.367644      -0.062896       2.017692                    0.999169      25.526246      72.212159       0.641308       0.425758      -1.055935       0.029074       0.129896       0.030276       0.136510      -0.021168      -0.027162       0.005988      -0.038097       0.135545      -0.056229       0.000832       0.055397              8.589871       9.209620       1.214665       0.203303       8.298923       0.471315       8.261070           0.000000
          366              C       3.004511      15.148047       9.230180      -0.506130      28.557770 0.49201434E+03  0.11955168E+05                                 7.950730                            7.179603       0.144173       1.991246                    0.998146      33.314856      98.022889       0.641614       0.392875      -1.077584      -0.016490      -0.034927       0.074306       0.083745      -0.001932      -0.006006      -0.014345       0.005369       0.079143      -0.021526      -0.009906       0.031433              8.634330       9.561779       0.844273      -1.035235       7.795300      -1.282477       8.545912           0.000000
          367              C       6.274573       6.415585      15.001221      -0.021719      38.531763 0.43484952E+03  0.10162740E+05                                 9.954424                            6.943660      -0.086392       1.978463                    0.999238      27.269809      76.647453       0.630326       0.415785      -1.071011       0.011421      -0.029504       0.028830       0.042803      -0.000815      -0.004536       0.011123       0.002824      -0.002422      -0.012530       0.000815       0.011715             13.620924      10.987166      -1.470597       3.036849      13.120071      -9.429930      16.755533          -0.000000
          368              C       5.291278       5.671497      15.613414      -0.101670      35.528872 0.42847496E+03  0.10061259E+05                                 9.455673                            6.945368       0.049694       1.984288                    0.999656      29.431927      85.233848       0.617850       0.422179      -1.057983       0.026020      -0.012307       0.008001       0.029876      -0.005321       0.010747       0.017826       0.027862      -0.027023      -0.029735       0.007565       0.022171             11.891358      10.417717      -0.632437       1.887080      11.705923      -7.590826      13.550435           0.000000
          369              C       5.579590       4.795513      16.643690      -0.148248      35.793128 0.43793608E+03  0.10328360E+05                                 9.469454                            6.990435       0.146729       2.011860                    0.999773      29.835262      86.279995       0.620664       0.418436      -1.061508       0.004592       0.012542      -0.021927       0.025674       0.023377      -0.017733      -0.007222       0.015367      -0.024810      -0.023033      -0.013495       0.036528             11.929315      10.678991      -1.784762       3.188506      11.469345      -7.526898      13.639609           0.000000
          370              C       6.887615       4.643709      17.081682       0.066639      39.379057 0.42317434E+03  0.98500983E+04                                10.243470                            6.931592      -0.145959       1.963758                    0.999315      26.834884      75.958067       0.618026       0.425773      -1.061726      -0.000561       0.005556      -0.009517       0.011035      -0.014425      -0.002047      -0.016630      -0.014288       0.032448      -0.025056       0.000007       0.025049             14.727563      10.628327      -2.184116       3.249753      15.802861     -11.304276      17.751499          -0.000000
          371              C       7.887601       5.407706      16.474466      -0.150236      35.550128 0.44501953E+03  0.10534705E+05                                 9.431546                            7.057935       0.143258       2.012566                    0.999722      29.835046      86.363102       0.616390       0.419766      -1.060957      -0.017577       0.014773      -0.016692       0.028387      -0.000393       0.008764       0.003157       0.047304      -0.057727      -0.021943      -0.012754       0.034698             11.862301       9.505916      -0.484387       1.354014      12.419679      -7.998777      13.661309           0.000000
          372              C       7.570458       6.271247      15.451655      -0.090635      33.858057 0.42238247E+03  0.98891052E+04                                 9.193202                            6.920493      -0.023767       1.966789                    0.999613      29.206614      84.634684       0.615256       0.425206      -1.055416      -0.014240      -0.017318       0.013937       0.026399       0.020213      -0.018803       0.011489       0.004161      -0.012980      -0.033714       0.009110       0.024604             11.472527      10.149293      -1.192496       2.493350      11.064232      -7.042883      13.204055          -0.000000
          373              C       7.194136       3.673159      18.161730       0.114077      38.278950 0.40698010E+03  0.93867960E+04                                10.073144                            6.812281      -0.193846       1.949907                    0.999263      26.411225      74.562748       0.621039       0.427605      -1.059953      -0.001746      -0.006056       0.001840       0.006566       0.012947       0.009658       0.001690      -0.004024      -0.009931      -0.015302      -0.002370       0.017671             14.328606      10.361775      -4.062522       1.831827      15.314923     -10.336113      17.309122          -0.000000
          374              C       8.414149       3.013682      18.216479      -0.204322      35.716417 0.45149381E+03  0.10692441E+05                                 9.368731                            7.035185       0.213414       2.033420                    0.999882      29.981202      85.903856       0.629145       0.411084      -1.069926      -0.006235      -0.005794       0.002283       0.008813       0.006779      -0.022383      -0.002310       0.013874       0.016873      -0.018824      -0.009519       0.028343             11.519623      10.752547      -4.033279       1.437951      12.140978      -6.489392      11.665345           0.000000
          375              C       8.637212       2.077973      19.244266       0.099392      27.768120 0.33262154E+03  0.73361067E+04                                 8.078648                            6.132316       0.196519       2.080445                    0.999657      25.993325      73.109029       0.655030       0.423965      -1.056180      -0.045284       0.000196       0.016897       0.048334       0.003298       0.007368       0.034657       0.011361      -0.057141      -0.044377       0.012511       0.031866              9.764634       9.720144      -2.740278       0.151519       9.758065      -4.762961       9.815691           0.000000
          376              C       6.593233       2.476147      20.140159       0.105523      28.363781 0.33445800E+03  0.73875512E+04                                 8.249643                            6.195014       0.263854       2.111485                    0.999409      25.723484      72.428666       0.644426       0.430303      -1.052159       0.047973      -0.016438      -0.015430       0.053007       0.023765      -0.006118       0.034412      -0.006441      -0.009763      -0.044164       0.003593       0.040571             10.198330       9.516451      -2.342923      -0.702534      10.247023      -5.197922      10.831517          -0.000000
          377              C       6.273056       3.411857      19.162143      -0.192651      35.201625 0.46068656E+03  0.11001527E+05                                 9.385663                            7.188651       0.098770       2.000822                    0.999413      30.134801      87.644989       0.609731       0.420650      -1.060284       0.004720       0.000805       0.004264       0.006412      -0.010235       0.003369       0.010468       0.016889      -0.036964      -0.020958       0.001455       0.019503             11.612256       8.941706      -1.811788      -0.604560      11.761670      -7.102398      14.133393          -0.000000
          378              C       5.934669       7.358761      13.883844       0.590949      25.640855 0.25313628E+03  0.52547609E+04                                 8.029209                            5.645186       0.114527       2.094839                    0.999701      22.333857      62.488393       0.624992       0.472099      -1.020305      -0.023313       0.036950      -0.049501       0.066025       0.003511      -0.002996       0.077789      -0.073245       0.001642      -0.062186      -0.036090       0.098276             10.533977      10.434157      -0.655579       1.094392       9.008289      -5.886485      12.159484           0.000000
          379              C       9.162242       2.889253       5.850675      -0.025854      38.531164 0.42700758E+03  0.99307993E+04                                 9.933320                            6.863893      -0.026496       1.998781                    0.999371      27.125421      75.971228       0.636533       0.413749      -1.072690      -0.010430       0.029589       0.030793       0.043961       0.007786      -0.003518      -0.011187       0.001245       0.013691      -0.012949      -0.002927       0.015876             13.734514      11.014714      -3.281651      -0.833073      17.962498       9.250138      12.226329          -0.000000
          380              C       7.892153       3.379505       5.863118      -0.093275      34.720569 0.42742283E+03  0.10043758E+05                                 9.382923                            6.972818      -0.012499       1.969552                    0.999668      29.331396      85.343768       0.611051       0.426570      -1.053845       0.012083       0.015853       0.024753       0.031781       0.022225       0.011773      -0.007412      -0.000680       0.006785      -0.029251       0.007575       0.021676             11.969417      10.309667      -2.910255      -0.609119      14.403408       7.300285      11.195178          -0.000000
          381              C       7.537075       4.447110       6.681864      -0.150363      35.760281 0.43978346E+03  0.10390562E+05                                 9.499255                            7.023383       0.131205       2.010864                    0.999665      29.796568      86.454877       0.616341       0.420615      -1.059343       0.014664      -0.023844      -0.014860       0.031692      -0.011625      -0.001594      -0.008276       0.043077      -0.028466      -0.024461      -0.004765       0.029226             12.266706       9.384063      -1.578816      -0.185421      14.654421       8.465590      12.761635          -0.000000
          382              C       8.471812       5.054326       7.465770       0.071632      39.062341 0.41432190E+03  0.95965836E+04                                10.197115                            6.862286      -0.142446       1.967956                    0.999344      26.652574      75.342758       0.620435       0.426217      -1.061075       0.007757      -0.007184      -0.001662       0.010702       0.001502      -0.016199       0.011970      -0.031085      -0.006033      -0.027187       0.003683       0.023503             14.838274      10.756873      -3.589596      -1.968495      18.172087      11.297833      15.585862          -0.000000
          383              C       9.785906       4.576517       7.443373      -0.153802      35.998017 0.44390258E+03  0.10495016E+05                                 9.473998                            7.021377       0.138337       2.006384                    0.999760      29.953975      86.473634       0.622046       0.416474      -1.063721      -0.010552      -0.025242      -0.008136       0.028542       0.016665       0.025565       0.011173       0.024689      -0.003672      -0.021331      -0.018803       0.040134             11.879795      10.877012      -3.406540      -1.375681      14.019203       7.212001      10.743171           0.000000
          384              C      10.127328       3.506423       6.629604      -0.103074      35.863336 0.43176658E+03  0.10150373E+05                                 9.489022                            6.957106       0.056481       1.984722                    0.999648      29.482106      85.220460       0.619774       0.420377      -1.059907      -0.027784       0.004344       0.008317       0.029326      -0.010816      -0.000606      -0.012829       0.035484      -0.021620      -0.025715       0.001037       0.024678             11.910797      10.760394      -2.076539      -0.327312      13.988207       7.347331      10.983789           0.000000
          385              C       8.075762       6.131886       8.413923       0.117988      38.069467 0.39746866E+03  0.91181314E+04                                10.050185                            6.737807      -0.179486       1.958338                    0.999288      26.202143      73.899047       0.623358       0.428317      -1.058960      -0.000512      -0.001247       0.005129       0.005304      -0.009573       0.017583      -0.003385      -0.002249       0.026867      -0.019841      -0.003438       0.023279             14.493087      10.624494      -1.954791      -4.248456      17.590042      10.402798      15.264724          -0.000000
          386              C       6.873958       6.141840       9.053490      -0.198603      35.154218 0.43166380E+03  0.10128231E+05                                 9.295803                            6.897374       0.207845       2.033872                    0.999797      29.751510      85.387860       0.631633       0.413288      -1.066433       0.007616       0.001717       0.008915       0.011850       0.021352       0.011994      -0.004047      -0.010057      -0.023678      -0.025990      -0.000478       0.026468             11.542151      10.986674      -1.434292      -4.267976      11.291588       6.475412      12.348192           0.000000
          387              C       6.593233       7.112390       9.991689       0.096304      28.549813 0.33362334E+03  0.73649703E+04                                 8.234925                            6.145349       0.172967       2.072198                    0.999689      26.028319      73.281228       0.653617       0.424491      -1.055676       0.049494       0.020078       0.002348       0.053463      -0.004626       0.004794      -0.037901       0.021910      -0.002009      -0.043872       0.009383       0.034490             10.097941      10.115525      -0.044049      -2.946587       9.849144       5.032417      10.329154          -0.000000
          388              C       8.608380       8.102849       9.673149       0.108241      28.562439 0.34026935E+03  0.75614610E+04                                 8.337275                            6.285745       0.111441       2.061570                    0.999039      25.960500      73.733964       0.632996       0.435434      -1.047226      -0.047562      -0.015880       0.018502       0.053448       0.001427       0.028507      -0.034710      -0.021212       0.013422      -0.045033      -0.002503       0.047536             10.351957       9.644813       0.830061      -2.451402      10.746082       5.220733      10.664975          -0.000000
          389              C       8.954354       7.162162       8.710065      -0.198052      36.160886 0.47295231E+03  0.11386208E+05                                 9.598853                            7.311046       0.008777       1.971255                    0.998887      30.496540      89.500780       0.600304       0.423812      -1.056690      -0.010164       0.002599       0.001876       0.010658      -0.010454      -0.010590      -0.013613       0.025223       0.002740      -0.026785       0.008071       0.018714             12.023424       9.267476       0.987362      -1.808084      14.595955       7.290466      12.206840          -0.000000
          390              C       9.509734       1.709661       4.999577       0.600152      25.154825 0.24379291E+03  0.50192165E+04                                 7.940959                            5.546548       0.081721       2.087018                    0.999629      22.159395      61.977447       0.628689       0.473212      -1.018532       0.021993      -0.049336      -0.028743       0.061188       0.009890      -0.005301      -0.076968      -0.024917       0.127538      -0.065063      -0.033694       0.098757             10.509362      10.405314      -1.653977      -0.570863      12.764954       5.690702       8.357817           0.000000
          391              C       4.864881      10.934864      10.890070       0.162605      24.107060 0.34506769E+03  0.76822928E+04                                 7.391997                            6.244668      -0.040583       2.022845                    0.999343      25.419332      71.875266       0.649193       0.423785      -1.056091      -0.037955      -0.127582       0.019605       0.134544      -0.032516       0.036702      -0.011873      -0.014527       0.064104      -0.051629      -0.004867       0.056495              8.608729       9.945798       1.351362       0.412279       8.107697      -0.811761       7.772692           0.000000
          392              C       6.124347      11.616738      10.362489       0.573500      21.512099 0.24988555E+03  0.51804693E+04                                 7.226754                            5.663604      -0.019520       2.065541                    0.999212      22.128635      62.262275       0.613765       0.481367      -1.013413       0.064061       0.030218      -0.027591       0.076014      -0.000426       0.024284       0.090628      -0.081516       0.198465      -0.083936      -0.050027       0.133963              8.650015      10.850352       1.620423      -0.901958       8.955693      -3.000209       6.143999           0.000000
          393              C       4.021190      10.501850       9.752784      -0.514442      29.227484 0.48903537E+03  0.11898701E+05                                 8.143577                            7.196761      -0.005720       1.940621                    0.998540      33.705466     100.169002       0.633843       0.397160      -1.071600       0.038502       0.014210       0.062676       0.074918      -0.005724       0.010837       0.017135       0.031918       0.058599      -0.033528       0.004864       0.028663              9.081842      10.992247       0.964903       2.089556       7.898520       0.485051       8.354760           0.000000
          394              C       1.336856      11.280778      14.665261       0.576902      21.608466 0.25228483E+03  0.52358274E+04                                 7.214055                            5.671428       0.009096       2.072287                    0.999421      22.104951      61.962223       0.617287       0.478107      -1.016473      -0.066839       0.039122       0.012909       0.078515       0.022739      -0.011320      -0.090641      -0.089893       0.183342      -0.082521      -0.051342       0.133862              8.564991      10.101644      -2.031448      -0.235635       9.103155       3.064177       6.490176           0.000000
          395              C       2.623636      10.511804      14.374096       0.154430      24.449033 0.35713003E+03  0.80113086E+04                                 7.460881                            6.367644      -0.062896       2.017692                    0.999169      25.526246      72.212160       0.641308       0.425758      -1.055935       0.029074      -0.129896      -0.030276       0.136510       0.021168       0.027162       0.005988      -0.038097       0.135545      -0.056229       0.000832       0.055397              8.589871       9.209620      -1.214665      -0.203303       8.298923       0.471315       8.261070          -0.000000
          396              C       3.004511       9.737853      15.655720      -0.506130      28.557770 0.49201434E+03  0.11955168E+05                                 7.950730                            7.179603       0.144173       1.991246                    0.998146      33.314856      98.022889       0.641614       0.392875      -1.077584      -0.016490       0.034927      -0.074306       0.083745       0.001932       0.006006      -0.014345       0.005369       0.079143      -0.021526      -0.009906       0.031433              8.634330       9.561779      -0.844273       1.035235       7.795300      -1.282477       8.545912           0.000000
          397              C       8.899727      15.001221      18.470315      -0.021719      38.531764 0.43484952E+03  0.10162740E+05                                 9.954424                            6.943660      -0.086392       1.978463                    0.999238      27.269809      76.647453       0.630326       0.415785      -1.071011      -0.011421       0.028830       0.029504       0.042803       0.004536      -0.000815      -0.011123       0.002623      -0.003025      -0.012530       0.000815       0.011715             13.620923      10.987166      -3.036849      -1.470597      16.755533       9.429930      13.120071          -0.000000
          398              C       9.883022      15.613414      19.214403      -0.101670      35.528873 0.42847496E+03  0.10061259E+05                                 9.455672                            6.945368       0.049694       1.984288                    0.999656      29.431927      85.233847       0.617850       0.422179      -1.057983      -0.026021       0.008001       0.012307       0.029876      -0.010747      -0.005321      -0.017826       0.027442      -0.028281      -0.029735       0.007565       0.022171             11.891358      10.417716      -1.887080      -0.632437      13.550435       7.590825      11.705923           0.000000
          399              C       9.594710      16.643690      20.090387      -0.148248      35.793129 0.43793608E+03  0.10328360E+05                                 9.469454                            6.990435       0.146729       2.011860                    0.999773      29.835262      86.279996       0.620664       0.418436      -1.061508      -0.004592      -0.021927      -0.012542       0.025674       0.017733       0.023377       0.007222       0.020089      -0.010646      -0.023033      -0.013495       0.036528             11.929315      10.678991      -3.188506      -1.784762      13.639609       7.526898      11.469345           0.000000
          400              C       8.286685      17.081682      20.242191       0.066639      39.379060 0.42317434E+03  0.98500982E+04                                10.243470                            6.931592      -0.145959       1.963758                    0.999315      26.834884      75.958068       0.618026       0.425773      -1.061726       0.000561      -0.009517      -0.005556       0.011035       0.002047      -0.014425       0.016630      -0.023368       0.005208      -0.025056       0.000007       0.025049             14.727562      10.628328      -3.249753      -2.184116      17.751498      11.304276      15.802861          -0.000000
          401              C       7.286699      16.474466      19.478194      -0.150236      35.550129 0.44501953E+03  0.10534705E+05                                 9.431546                            7.057935       0.143258       2.012566                    0.999722      29.835046      86.363103       0.616390       0.419766      -1.060957       0.017577      -0.016692      -0.014773       0.028387      -0.008764      -0.000393      -0.003157       0.052516      -0.042093      -0.021943      -0.012754       0.034698             11.862302       9.505916      -1.354014      -0.484387      13.661309       7.998777      12.419679           0.000000
          402              C       7.603842      15.451655      18.614653      -0.090635      33.858057 0.42238247E+03  0.98891053E+04                                 9.193202                            6.920493      -0.023767       1.966789                    0.999613      29.206614      84.634685       0.615256       0.425206      -1.055416       0.014240       0.013937       0.017318       0.026399       0.018803       0.020213      -0.011489       0.008571       0.000248      -0.033714       0.009110       0.024604             11.472527      10.149293      -2.493351      -1.192496      13.204055       7.042883      11.064232           0.000000
          403              C       7.980164      18.161730      21.212741       0.114077      38.278953 0.40698011E+03  0.93867964E+04                                10.073145                            6.812281      -0.193847       1.949907                    0.999263      26.411226      74.562754       0.621039       0.427605      -1.059953       0.001746       0.001840       0.006056       0.006566      -0.009657       0.012947      -0.001690       0.002953       0.011001      -0.015302      -0.002370       0.017671             14.328606      10.361776      -1.831827      -4.062523      17.309121      10.336112      15.314922          -0.000000
          404              C       6.760151      18.216479      21.872218      -0.204322      35.716419 0.45149384E+03  0.10692442E+05                                 9.368732                            7.035185       0.213414       2.033420                    0.999882      29.981203      85.903861       0.629145       0.411084      -1.069926       0.006235       0.002283       0.005794       0.008813       0.022383       0.006779       0.002310      -0.001500      -0.029247      -0.018824      -0.009519       0.028343             11.519625      10.752548      -1.437952      -4.033280      11.665347       6.489393      12.140980           0.000000
          405              C       6.537088      19.244266      22.807927       0.099392      27.768121 0.33262155E+03  0.73361071E+04                                 8.078648                            6.132316       0.196519       2.080445                    0.999657      25.993327      73.109037       0.655030       0.423965      -1.056180       0.045284       0.016897      -0.000196       0.048334      -0.007368       0.003298      -0.034657       0.034251       0.011529      -0.044377       0.012511       0.031866              9.764635       9.720144      -0.151520      -2.740279       9.815693       4.762962       9.758067          -0.000000
          406              C       8.581067      20.140159      22.409753       0.105523      28.363919 0.33446014E+03  0.73876023E+04                                 8.249621                            6.194998       0.263854       2.111485                    0.999409      25.723613      72.428792       0.644433       0.430298      -1.052163      -0.047973      -0.015430       0.016438       0.053007       0.006118       0.023765      -0.034412       0.001661       0.014543      -0.044164       0.003593       0.040571             10.198299       9.516425       0.702536      -2.342913      10.831484       5.197902      10.246988          -0.000000
          407              C       8.901244      19.162143      21.474043      -0.192651      35.201651 0.46068686E+03  0.11001536E+05                                 9.385667                            7.188655       0.098770       2.000822                    0.999413      30.134814      87.645034       0.609730       0.420650      -1.060284      -0.004720       0.004264      -0.000805       0.006412      -0.003369      -0.010235      -0.010468       0.026926      -0.006851      -0.020958       0.001455       0.019503             11.612261       8.941710       0.604562      -1.811788      14.133399       7.102400      11.761674          -0.000000
          408              C       9.239631      13.883844      17.527139       0.590949      25.640855 0.25313628E+03  0.52547608E+04                                 8.029209                            5.645185       0.114527       2.094839                    0.999701      22.333857      62.488393       0.624992       0.472099      -1.020305       0.023313      -0.049501      -0.036950       0.066025       0.002996       0.003511      -0.077789      -0.037444       0.109047      -0.062186      -0.036090       0.098276             10.533977      10.434157      -1.094392      -0.655579      12.159484       5.886485       9.008288           0.000000
          409              C       6.012058       5.850675      21.996647      -0.025854      38.531164 0.42700758E+03  0.99307992E+04                                 9.933320                            6.863893      -0.026496       1.998781                    0.999371      27.125421      75.971227       0.636533       0.413749      -1.072690       0.010430       0.030793      -0.029589       0.043961       0.003518       0.007786       0.011187      -0.006223      -0.008713      -0.012949      -0.002927       0.015876             13.734513      11.014714       0.833073      -3.281651      12.226328      -9.250137      17.962497          -0.000000
          410              C       7.282147       5.863118      21.506395      -0.093275      34.720568 0.42742280E+03  0.10043757E+05                                 9.382923                            6.972818      -0.012499       1.969552                    0.999668      29.331395      85.343765       0.611051       0.426570      -1.053845      -0.012083       0.024753      -0.015853       0.031781      -0.011773       0.022225       0.007412      -0.003732      -0.002372      -0.029251       0.007575       0.021676             11.969417      10.309667       0.609119      -2.910255      11.195177      -7.300285      14.403408          -0.000000
          411              C       7.637225       6.681864      20.438790      -0.150363      35.760282 0.43978346E+03  0.10390562E+05                                 9.499255                            7.023383       0.131205       2.010864                    0.999665      29.796568      86.454876       0.616341       0.420615      -1.059343      -0.014664      -0.014860       0.023844       0.031692       0.001594      -0.011625       0.008276       0.035772      -0.050383      -0.024461      -0.004765       0.029226             12.266706       9.384063       0.185421      -1.578816      12.761635      -8.465590      14.654421          -0.000000
          412              C       6.702488       7.465770      19.831574       0.071632      39.062342 0.41432190E+03  0.95965836E+04                                10.197116                            6.862286      -0.142446       1.967956                    0.999344      26.652574      75.342759       0.620435       0.426217      -1.061075      -0.007756      -0.001662       0.007184       0.010702       0.016199       0.001502      -0.011970      -0.012526       0.049645      -0.027187       0.003683       0.023503             14.838275      10.756873       1.968495      -3.589597      15.585863     -11.297833      18.172087          -0.000000
          413              C       5.388394       7.443373      20.309383      -0.153802      35.998018 0.44390258E+03  0.10495016E+05                                 9.473998                            7.021378       0.138337       2.006384                    0.999760      29.953975      86.473635       0.622046       0.416474      -1.063721       0.010552      -0.008136       0.025242       0.028542      -0.025565       0.016665      -0.011173       0.014180      -0.035198      -0.021331      -0.018802       0.040134             11.879795      10.877012       1.375682      -3.406540      10.743171      -7.212001      14.019203           0.000000
          414              C       5.046972       6.629604      21.379477      -0.103074      35.863337 0.43176658E+03  0.10150373E+05                                 9.489022                            6.957106       0.056481       1.984722                    0.999648      29.482106      85.220460       0.619774       0.420377      -1.059907       0.027784       0.008317      -0.004344       0.029326       0.000606      -0.010816       0.012829       0.028552      -0.042417      -0.025715       0.001037       0.024678             11.910797      10.760394       0.327312      -2.076539      10.983789      -7.347331      13.988207           0.000000
          415              C       7.098538       8.413923      18.754014       0.117988      38.069468 0.39746866E+03  0.91181315E+04                                10.050185                            6.737807      -0.179486       1.958338                    0.999288      26.202143      73.899049       0.623358       0.428317      -1.058960       0.000512       0.005129       0.001247       0.005304      -0.017583      -0.009573       0.003385      -0.014558      -0.010060      -0.019841      -0.003438       0.023279             14.493088      10.624495       4.248456      -1.954791      15.264725     -10.402799      17.590043          -0.000000
          416              C       8.300342       9.053490      18.744060      -0.198603      35.154218 0.43166381E+03  0.10128231E+05                                 9.295803                            6.897374       0.207845       2.033872                    0.999797      29.751511      85.387862       0.631633       0.413288      -1.066433      -0.007616       0.008915      -0.001717       0.011850      -0.011994       0.021352       0.004047       0.006811       0.026924      -0.025990      -0.000478       0.026468             11.542151      10.986673       4.267976      -1.434292      12.348191      -6.475411      11.291588           0.000000
          417              C       8.581067       9.991689      17.773510       0.096304      28.549813 0.33362333E+03  0.73649703E+04                                 8.234925                            6.145349       0.172967       2.072198                    0.999689      26.028319      73.281228       0.653617       0.424491      -1.055676      -0.049494       0.002348      -0.020078       0.053463      -0.004794      -0.004626       0.037901       0.011959      -0.031860      -0.043872       0.009383       0.034490             10.097941      10.115525       2.946587      -0.044049      10.329154      -5.032417       9.849144          -0.000000
          418              C       6.565920       9.673149      16.783051       0.108241      28.562440 0.34026937E+03  0.75614615E+04                                 8.337275                            6.285745       0.111441       2.061570                    0.999039      25.960501      73.733965       0.632996       0.435434      -1.047226       0.047562       0.018502       0.015880       0.053448      -0.028507       0.001427       0.034710      -0.017317       0.025106      -0.045033      -0.002503       0.047536             10.351957       9.644813       2.451402       0.830061      10.664975      -5.220733      10.746082          -0.000000
          419              C       6.219946       8.710065      17.723738      -0.198052      36.160886 0.47295231E+03  0.11386208E+05                                 9.598853                            7.311047       0.008777       1.971255                    0.998887      30.496540      89.500781       0.600304       0.423812      -1.056690       0.010164       0.001876      -0.002599       0.010658       0.010590      -0.010454       0.013613       0.011241      -0.039204      -0.026785       0.008071       0.018714             12.023424       9.267476       1.808085       0.987362      12.206841      -7.290466      14.595956          -0.000000
          420              C       5.664566       4.999577      23.176239       0.600152      25.154826 0.24379291E+03  0.50192165E+04                                 7.940959                            5.546548       0.081721       2.087018                    0.999629      22.159395      61.977447       0.628689       0.473212      -1.018532      -0.021993      -0.028743       0.049336       0.061188       0.005301       0.009890       0.076968      -0.076227      -0.026394      -0.065063      -0.033694       0.098757             10.509362      10.405314       0.570863      -1.653977       8.357817      -5.690701      12.764954           0.000000
          421              C      10.309419      10.890070      13.951036       0.162605      24.107060 0.34506769E+03  0.76822928E+04                                 7.391997                            6.244668      -0.040583       2.022845                    0.999343      25.419332      71.875266       0.649193       0.423785      -1.056091       0.037955       0.019605       0.127582       0.134544      -0.036702      -0.032516       0.011873      -0.039316      -0.010261      -0.051629      -0.004867       0.056495              8.608729       9.945798      -0.412279       1.351362       7.772692       0.811761       8.107697           0.000000
          422              C       9.049953      10.362489      13.269162       0.573501      21.512100 0.24988555E+03  0.51804694E+04                                 7.226754                            5.663604      -0.019520       2.065541                    0.999212      22.128635      62.262275       0.613765       0.481366      -1.013413      -0.064061      -0.027591      -0.030218       0.076014      -0.024284      -0.000426      -0.090628      -0.139990       0.023042      -0.083936      -0.050027       0.133963              8.650015      10.850352       0.901958       1.620423       6.143999       3.000209       8.955693           0.000000
          423              C      11.153110       9.752784      14.384050      -0.514442      29.227484 0.48903537E+03  0.11898701E+05                                 8.143577                            7.196761      -0.005720       1.940621                    0.998540      33.705466     100.169002       0.633843       0.397160      -1.071600      -0.038502       0.062676      -0.014210       0.074918      -0.010837      -0.005724      -0.017135      -0.013340      -0.077176      -0.033528       0.004864       0.028663              9.081842      10.992247      -2.089556       0.964903       8.354760      -0.485051       7.898520           0.000000
          424              C      13.837444      14.665261      13.605122       0.576902      21.608466 0.25228483E+03  0.52358274E+04                                 7.214055                            5.671428       0.009096       2.072287                    0.999421      22.104951      61.962223       0.617287       0.478107      -1.016473       0.066839       0.012909      -0.039122       0.078515       0.011320       0.022739       0.090641      -0.136617       0.043168      -0.082521      -0.051342       0.133862              8.564991      10.101644       0.235635      -2.031448       6.490176      -3.064177       9.103155           0.000000
          425              C      12.550664      14.374096      14.374096       0.154430      24.449034 0.35713003E+03  0.80113087E+04                                 7.460881                            6.367644      -0.062896       2.017692                    0.999169      25.526246      72.212159       0.641308       0.425758      -1.055935      -0.029074      -0.030276       0.129896       0.136510      -0.027162       0.021168      -0.005988      -0.086821      -0.010626      -0.056229       0.000832       0.055397              8.589871       9.209620       0.203303      -1.214665       8.261070      -0.471315       8.298923           0.000000
          426              C      12.169789      15.655720      15.148047      -0.506130      28.557770 0.49201433E+03  0.11955168E+05                                 7.950730                            7.179603       0.144173       1.991246                    0.998146      33.314856      98.022889       0.641614       0.392875      -1.077584       0.016490      -0.074306      -0.034927       0.083745      -0.006006       0.001932       0.014345      -0.036887      -0.047625      -0.021526      -0.009906       0.031433              8.634330       9.561778      -1.035235      -0.844273       8.545912       1.282477       7.795300           0.000000
          427              C       8.899727       9.884679       6.415585      -0.021719      38.531763 0.43484952E+03  0.10162740E+05                                 9.954423                            6.943660      -0.086392       1.978463                    0.999238      27.269809      76.647452       0.630326       0.415785      -1.071011      -0.011421      -0.028830      -0.029504       0.042803      -0.004536       0.000815      -0.011123       0.002623      -0.003025      -0.012530       0.000815       0.011715             13.620923      10.987166       3.036849       1.470597      16.755532       9.429930      13.120071          -0.000000
          428              C       9.883022       9.272486       5.671497      -0.101670      35.528873 0.42847496E+03  0.10061259E+05                                 9.455672                            6.945368       0.049694       1.984288                    0.999656      29.431927      85.233847       0.617850       0.422179      -1.057983      -0.026020      -0.008001      -0.012307       0.029876       0.010747       0.005321      -0.017826       0.027442      -0.028281      -0.029735       0.007565       0.022171             11.891358      10.417716       1.887080       0.632436      13.550434       7.590825      11.705923           0.000000
          429              C       9.594710       8.242210       4.795513      -0.148248      35.793128 0.43793608E+03  0.10328360E+05                                 9.469453                            6.990435       0.146729       2.011860                    0.999773      29.835262      86.279994       0.620664       0.418436      -1.061508      -0.004592       0.021927       0.012542       0.025674      -0.017733      -0.023377       0.007222       0.020089      -0.010646      -0.023033      -0.013495       0.036528             11.929314      10.678991       3.188506       1.784761      13.639608       7.526898      11.469344           0.000000
          430              C       8.286685       7.804218       4.643709       0.066639      39.379059 0.42317434E+03  0.98500982E+04                                10.243470                            6.931592      -0.145959       1.963758                    0.999315      26.834884      75.958067       0.618026       0.425773      -1.061726       0.000561       0.009517       0.005556       0.011035      -0.002047       0.014425       0.016630      -0.023368       0.005208      -0.025056       0.000007       0.025049             14.727562      10.628327       3.249753       2.184116      17.751498      11.304275      15.802861          -0.000000
          431              C       7.286699       8.411434       5.407706      -0.150236      35.550129 0.44501953E+03  0.10534705E+05                                 9.431546                            7.057935       0.143258       2.012566                    0.999722      29.835046      86.363104       0.616390       0.419766      -1.060957       0.017577       0.016692       0.014773       0.028387       0.008764       0.000393      -0.003157       0.052516      -0.042093      -0.021944      -0.012754       0.034698             11.862302       9.505916       1.354015       0.484387      13.661309       7.998777      12.419679           0.000000
          432              C       7.603842       9.434245       6.271247      -0.090635      33.858058 0.42238248E+03  0.98891054E+04                                 9.193202                            6.920493      -0.023767       1.966789                    0.999613      29.206614      84.634686       0.615256       0.425206      -1.055416       0.014240      -0.013937      -0.017318       0.026399      -0.018803      -0.020213      -0.011489       0.008571       0.000248      -0.033714       0.009110       0.024604             11.472527      10.149293       2.493351       1.192497      13.204055       7.042884      11.064233          -0.000000
          433              C       7.980164       6.724170       3.673159       0.114077      38.278953 0.40698011E+03  0.93867964E+04                                10.073144                            6.812281      -0.193847       1.949907                    0.999263      26.411226      74.562753       0.621039       0.427605      -1.059953       0.001746      -0.001840      -0.006056       0.006566       0.009658      -0.012947      -0.001690       0.002953       0.011001      -0.015302      -0.002370       0.017671             14.328606      10.361776       1.831827       4.062522      17.309120      10.336112      15.314922          -0.000000
          434              C       6.760151       6.669421       3.013682      -0.204322      35.716418 0.45149383E+03  0.10692441E+05                                 9.368732                            7.035185       0.213414       2.033420                    0.999882      29.981203      85.903859       0.629145       0.411084      -1.069926       0.006235      -0.002283      -0.005794       0.008813      -0.022383      -0.006779       0.002310      -0.001500      -0.029247      -0.018824      -0.009519       0.028343             11.519625      10.752548       1.437952       4.033280      11.665347       6.489393      12.140980           0.000000
          435              C       6.537088       5.641634       2.077973       0.099392      27.768121 0.33262155E+03  0.73361071E+04                                 8.078648                            6.132316       0.196519       2.080445                    0.999657      25.993327      73.109036       0.655030       0.423965      -1.056180       0.045284      -0.016897       0.000196       0.048334       0.007368      -0.003298      -0.034657       0.034251       0.011529      -0.044377       0.012511       0.031866              9.764634       9.720144       0.151519       2.740279       9.815693       4.762962       9.758067           0.000000
          436              C       8.581067       4.745741       2.476147       0.105523      28.363919 0.33446014E+03  0.73876023E+04                                 8.249621                            6.194998       0.263854       2.111485                    0.999409      25.723613      72.428792       0.644433       0.430298      -1.052163      -0.047973       0.015430      -0.016438       0.053007      -0.006118      -0.023765      -0.034412       0.001661       0.014543      -0.044164       0.003593       0.040571             10.198299       9.516425      -0.702536       2.342913      10.831484       5.197902      10.246988          -0.000000
          437              C       8.901244       5.723757       3.411857      -0.192651      35.201650 0.46068684E+03  0.11001536E+05                                 9.385667                            7.188655       0.098770       2.000822                    0.999413      30.134813      87.645032       0.609730       0.420650      -1.060284      -0.004720      -0.004264       0.000805       0.006412       0.003369       0.010235      -0.010468       0.026926      -0.006851      -0.020958       0.001455       0.019503             11.612261       8.941710      -0.604562       1.811788      14.133399       7.102400      11.761674          -0.000000
          438              C       9.239631      11.002056       7.358761       0.590949      25.640855 0.25313628E+03  0.52547609E+04                                 8.029209                            5.645186       0.114527       2.094839                    0.999701      22.333857      62.488393       0.624992       0.472099      -1.020305       0.023313       0.049501       0.036950       0.066025      -0.002996      -0.003511      -0.077789      -0.037444       0.109047      -0.062186      -0.036090       0.098276             10.533977      10.434157       1.094392       0.655579      12.159484       5.886485       9.008288           0.000000
          439              C       6.012058      19.035225       2.889253      -0.025854      38.531165 0.42700758E+03  0.99307993E+04                                 9.933320                            6.863893      -0.026496       1.998781                    0.999371      27.125421      75.971228       0.636533       0.413749      -1.072690       0.010430      -0.030793       0.029589       0.043961      -0.003518      -0.007786       0.011187      -0.006223      -0.008713      -0.012949      -0.002927       0.015876             13.734513      11.014714      -0.833073       3.281651      12.226328      -9.250137      17.962498          -0.000000
          440              C       7.282147      19.022782       3.379505      -0.093275      34.720569 0.42742283E+03  0.10043758E+05                                 9.382923                            6.972818      -0.012499       1.969552                    0.999668      29.331396      85.343768       0.611051       0.426570      -1.053845      -0.012083      -0.024753       0.015853       0.031782       0.011773      -0.022225       0.007412      -0.003732      -0.002372      -0.029251       0.007575       0.021676             11.969417      10.309667      -0.609119       2.910255      11.195178      -7.300285      14.403408          -0.000000
          441              C       7.637225      18.204036       4.447110      -0.150363      35.760283 0.43978348E+03  0.10390562E+05                                 9.499255                            7.023383       0.131205       2.010864                    0.999665      29.796569      86.454879       0.616341       0.420615      -1.059343      -0.014664       0.014860      -0.023844       0.031692      -0.001594       0.011625       0.008276       0.035772      -0.050383      -0.024461      -0.004765       0.029226             12.266706       9.384063      -0.185421       1.578816      12.761635      -8.465590      14.654421          -0.000000
          442              C       6.702488      17.420130       5.054326       0.071632      39.062342 0.41432190E+03  0.95965836E+04                                10.197116                            6.862286      -0.142446       1.967956                    0.999344      26.652574      75.342759       0.620435       0.426217      -1.061075      -0.007756       0.001662      -0.007184       0.010702      -0.016199      -0.001502      -0.011970      -0.012526       0.049645      -0.027187       0.003683       0.023503             14.838274      10.756873      -1.968495       3.589596      15.585863     -11.297833      18.172087          -0.000000
          443              C       5.388394      17.442527       4.576517      -0.153802      35.998017 0.44390258E+03  0.10495016E+05                                 9.473998                            7.021377       0.138337       2.006384                    0.999760      29.953975      86.473634       0.622046       0.416474      -1.063721       0.010552       0.008136      -0.025242       0.028542       0.025565      -0.016665      -0.011173       0.014180      -0.035198      -0.021331      -0.018802       0.040134             11.879795      10.877012      -1.375681       3.406540      10.743171      -7.212001      14.019203           0.000000
          444              C       5.046972      18.256296       3.506423      -0.103074      35.863336 0.43176658E+03  0.10150373E+05                                 9.489022                            6.957106       0.056481       1.984722                    0.999648      29.482106      85.220459       0.619775       0.420377      -1.059907       0.027784      -0.008317       0.004344       0.029326      -0.000606       0.010816       0.012829       0.028552      -0.042417      -0.025715       0.001037       0.024678             11.910796      10.760394      -0.327312       2.076539      10.983789      -7.347331      13.988207           0.000000
          445              C       7.098538      16.471977       6.131886       0.117988      38.069468 0.39746866E+03  0.91181315E+04                                10.050185                            6.737807      -0.179486       1.958338                    0.999288      26.202143      73.899048       0.623358       0.428317      -1.058960       0.000512      -0.005129      -0.001247       0.005304       0.017583       0.009573       0.003385      -0.014558      -0.010060      -0.019841      -0.003438       0.023279             14.493087      10.624494      -4.248456       1.954791      15.264725     -10.402798      17.590043          -0.000000
          446              C       8.300342      15.832410       6.141840      -0.198603      35.154217 0.43166380E+03  0.10128231E+05                                 9.295803                            6.897374       0.207845       2.033872                    0.999797      29.751510      85.387860       0.631633       0.413288      -1.066433      -0.007616      -0.008915       0.001717       0.011850       0.011994      -0.021352       0.004047       0.006811       0.026924      -0.025990      -0.000478       0.026468             11.542151      10.986673      -4.267976       1.434292      12.348191      -6.475411      11.291588           0.000000
          447              C       8.581067      14.894211       7.112390       0.096304      28.549812 0.33362333E+03  0.73649702E+04                                 8.234925                            6.145349       0.172967       2.072198                    0.999689      26.028319      73.281226       0.653617       0.424491      -1.055676      -0.049494      -0.002348       0.020078       0.053463       0.004794       0.004626       0.037901       0.011959      -0.031860      -0.043872       0.009383       0.034490             10.097941      10.115525      -2.946587       0.044049      10.329153      -5.032417       9.849144          -0.000000
          448              C       6.565920      15.212751       8.102849       0.108241      28.562440 0.34026937E+03  0.75614615E+04                                 8.337275                            6.285745       0.111441       2.061570                    0.999039      25.960501      73.733965       0.632996       0.435434      -1.047226       0.047562      -0.018502      -0.015880       0.053448       0.028507      -0.001427       0.034710      -0.017317       0.025106      -0.045033      -0.002503       0.047536             10.351957       9.644813      -2.451402      -0.830061      10.664975      -5.220733      10.746082          -0.000000
          449              C       6.219946      16.175835       7.162162      -0.198052      36.160886 0.47295231E+03  0.11386208E+05                                 9.598853                            7.311047       0.008777       1.971255                    0.998887      30.496540      89.500781       0.600304       0.423812      -1.056690       0.010164      -0.001876       0.002599       0.010658      -0.010590       0.010454       0.013613       0.011241      -0.039204      -0.026785       0.008071       0.018714             12.023424       9.267476      -1.808084      -0.987363      12.206841      -7.290466      14.595956          -0.000000
          450              C       5.664566      19.886323       1.709661       0.600152      25.154826 0.24379291E+03  0.50192165E+04                                 7.940959                            5.546548       0.081721       2.087018                    0.999629      22.159395      61.977447       0.628689       0.473212      -1.018532      -0.021993       0.028743      -0.049336       0.061188      -0.005301      -0.009890       0.076968      -0.076227      -0.026394      -0.065063      -0.033694       0.098757             10.509362      10.405314      -0.570863       1.653977       8.357817      -5.690701      12.764954           0.000000
          451              C      10.309419      13.995830      10.934864       0.162605      24.107059 0.34506768E+03  0.76822927E+04                                 7.391997                            6.244668      -0.040583       2.022845                    0.999343      25.419332      71.875267       0.649193       0.423785      -1.056091       0.037955      -0.019605      -0.127582       0.134544       0.036702       0.032516       0.011873      -0.039316      -0.010261      -0.051629      -0.004867       0.056495              8.608729       9.945798       0.412279      -1.351362       7.772692       0.811761       8.107697           0.000000
          452              C       9.049953      14.523411      11.616738       0.573500      21.512099 0.24988555E+03  0.51804692E+04                                 7.226754                            5.663604      -0.019520       2.065541                    0.999212      22.128635      62.262275       0.613765       0.481367      -1.013413      -0.064061       0.027591       0.030218       0.076014       0.024284       0.000426      -0.090628      -0.139990       0.023042      -0.083936      -0.050027       0.133963              8.650015      10.850352      -0.901958      -1.620423       6.143999       3.000209       8.955693           0.000000
          453              C      11.153110      15.133116      10.501850      -0.514442      29.227485 0.48903540E+03  0.11898702E+05                                 8.143577                            7.196761      -0.005720       1.940621                    0.998540      33.705467     100.169004       0.633843       0.397160      -1.071600      -0.038502      -0.062676       0.014210       0.074918       0.010837       0.005724      -0.017135      -0.013340      -0.077176      -0.033528       0.004864       0.028663              9.081842      10.992247       2.089556      -0.964903       8.354760      -0.485051       7.898520           0.000000
          454              C      13.837444      10.220639      11.280778       0.576902      21.608466 0.25228483E+03  0.52358274E+04                                 7.214055                            5.671428       0.009096       2.072287                    0.999421      22.104951      61.962223       0.617287       0.478107      -1.016473       0.066839      -0.012909       0.039122       0.078515      -0.011320      -0.022739       0.090641      -0.136617       0.043168      -0.082521      -0.051342       0.133862              8.564991      10.101644      -0.235635       2.031448       6.490176      -3.064177       9.103155           0.000000
          455              C      12.550664      10.511804      10.511804       0.154430      24.449033 0.35713003E+03  0.80113087E+04                                 7.460881                            6.367644      -0.062896       2.017692                    0.999169      25.526246      72.212159       0.641308       0.425758      -1.055935      -0.029074       0.030276      -0.129896       0.136510       0.027162      -0.021168      -0.005988      -0.086821      -0.010626      -0.056229       0.000832       0.055397              8.589871       9.209620      -0.203303       1.214665       8.261070      -0.471315       8.298923          -0.000000
          456              C      12.169789       9.230180       9.737853      -0.506130      28.557770 0.49201434E+03  0.11955168E+05                                 7.950730                            7.179603       0.144173       1.991246                    0.998146      33.314857      98.022891       0.641614       0.392875      -1.077584       0.016490       0.074306       0.034927       0.083745       0.006006      -0.001932       0.014345      -0.036887      -0.047625      -0.021526      -0.009906       0.031433              8.634330       9.561779       1.035235       0.844273       8.545912       1.282477       7.795300           0.000000
          457              N      15.019522      14.254644      17.158828      -0.211773      34.290208 0.47624361E+03  0.11254520E+05                                 8.832224                            7.073182       0.014153       2.044252                    0.998388      27.028164      73.546290       0.657925       0.393942      -1.098246       0.034122       0.098016       0.113459       0.153767      -0.010874      -0.026961      -0.061618       0.071370      -0.077102      -0.091113       0.031973       0.059140             10.512436      11.057518       2.690473      -0.884905      10.368147       4.270350      10.111643          -0.000000
          458              N       0.141121      20.525890       2.125256      -0.209989      34.982557 0.48171133E+03  0.11400609E+05                                 8.929006                            7.087103       0.085904       2.067601                    0.998756      26.943679      73.042517       0.661886       0.391005      -1.101814      -0.041095      -0.106647       0.103058       0.153894      -0.033477       0.018790       0.059753       0.061678      -0.081665      -0.092023       0.031879       0.060144             10.782209      10.864540      -1.128294      -2.703112      10.377510      -4.604123      11.104576          -0.000000
          459              N      15.019522      10.631256       7.727072      -0.211773      34.290210 0.47624364E+03  0.11254521E+05                                 8.832224                            7.073182       0.014153       2.044252                    0.998388      27.028165      73.546291       0.657925       0.393942      -1.098246       0.034122      -0.098016      -0.113459       0.153767       0.010874       0.026961      -0.061618       0.071370      -0.077102      -0.091113       0.031973       0.059140             10.512436      11.057518      -2.690473       0.884905      10.368147       4.270350      10.111643          -0.000000
          460              N       0.141121       4.360010      22.760644      -0.209989      34.982558 0.48171135E+03  0.11400609E+05                                 8.929006                            7.087103       0.085904       2.067601                    0.998756      26.943680      73.042517       0.661886       0.391005      -1.101814      -0.041095       0.106647      -0.103058       0.153894       0.033477      -0.018790       0.059753       0.061678      -0.081665      -0.092023       0.031879       0.060144             10.782208      10.864540       1.128294       2.703112      10.377510      -4.604122      11.104576          -0.000000
          461              N       0.154778      17.158828      10.631256      -0.211773      34.290209 0.47624361E+03  0.11254520E+05                                 8.832224                            7.073182       0.014153       2.044252                    0.998388      27.028164      73.546291       0.657925       0.393942      -1.098246      -0.034122       0.113459      -0.098016       0.153767       0.026961      -0.010874       0.061618       0.074236      -0.068504      -0.091113       0.031973       0.059140             10.512436      11.057518       0.884905       2.690473      10.111644      -4.270351      10.368148          -0.000000
          462              N      15.033179       2.125256       4.360010      -0.209989      34.982557 0.48171132E+03  0.11400608E+05                                 8.929006                            7.087103       0.085904       2.067601                    0.998756      26.943679      73.042516       0.661886       0.391005      -1.101814       0.041095       0.103058       0.106647       0.153894      -0.018790      -0.033477      -0.059753       0.071671      -0.051685      -0.092023       0.031879       0.060144             10.782209      10.864540       2.703112      -1.128294      11.104576       4.604122      10.377510          -0.000000
          463              N       0.154778       7.727072      14.254644      -0.211773      34.290209 0.47624361E+03  0.11254520E+05                                 8.832224                            7.073182       0.014153       2.044252                    0.998388      27.028164      73.546291       0.657925       0.393942      -1.098246      -0.034122      -0.113459       0.098016       0.153767      -0.026961       0.010874       0.061618       0.074236      -0.068504      -0.091113       0.031973       0.059140             10.512436      11.057518      -0.884905      -2.690473      10.111644      -4.270351      10.368148          -0.000000
          464              N      15.033179      22.760644      20.525890      -0.209989      34.982557 0.48171132E+03  0.11400608E+05                                 8.929006                            7.087103       0.085904       2.067601                    0.998756      26.943679      73.042516       0.661886       0.391005      -1.101814       0.041095      -0.103058      -0.106647       0.153894       0.018790       0.033477      -0.059753       0.071671      -0.051685      -0.092023       0.031879       0.060144             10.782209      10.864540      -2.703112       1.128294      11.104576       4.604122      10.377510          -0.000000
          465              N       7.741928      23.074206       4.715878      -0.211773      34.290164 0.47624297E+03  0.11254501E+05                                 8.832217                            7.073177       0.014153       2.044252                    0.998388      27.028140      73.546217       0.657925       0.393942      -1.098246      -0.034122      -0.098016       0.113459       0.153767      -0.010874       0.026961       0.061618       0.071370      -0.077102      -0.091113       0.031973       0.059140             10.512427      11.057511       2.690472       0.884905      10.368138      -4.270345      10.111633          -0.000000
          466              N       7.446029      16.802960      14.568206      -0.209989      34.982557 0.48171133E+03  0.11400609E+05                                 8.929006                            7.087103       0.085904       2.067601                    0.998756      26.943679      73.042517       0.661886       0.391005      -1.101814       0.041095       0.106647       0.103058       0.153894      -0.033477      -0.018790      -0.059753       0.061678      -0.081665      -0.092023       0.031879       0.060144             10.782209      10.864540      -1.128294       2.703112      10.377510       4.604122      11.104576          -0.000000
          467              N       7.741928       1.811694      20.170022      -0.211773      34.290164 0.47624297E+03  0.11254502E+05                                 8.832217                            7.073177       0.014153       2.044252                    0.998388      27.028140      73.546218       0.657925       0.393942      -1.098246      -0.034122       0.098016      -0.113459       0.153767       0.010874      -0.026961       0.061618       0.071370      -0.077102      -0.091113       0.031973       0.059140             10.512428      11.057511      -2.690472      -0.884905      10.368138      -4.270345      10.111634          -0.000000
          468              N       7.446029       8.082940      10.317694      -0.209989      34.982557 0.48171132E+03  0.11400608E+05                                 8.929006                            7.087103       0.085904       2.067601                    0.998756      26.943679      73.042516       0.661886       0.391005      -1.101814       0.041095      -0.106647      -0.103058       0.153894       0.033477       0.018790      -0.059753       0.061678      -0.081665      -0.092023       0.031879       0.060144             10.782209      10.864540       1.128294      -2.703112      10.377510       4.604122      11.104576          -0.000000
          469              N       7.432372      20.170022      23.074206      -0.211773      34.290209 0.47624361E+03  0.11254520E+05                                 8.832224                            7.073182       0.014153       2.044252                    0.998388      27.028164      73.546291       0.657925       0.393942      -1.098246       0.034122      -0.113459      -0.098016       0.153767       0.026961       0.010874      -0.061618       0.074236      -0.068504      -0.091113       0.031973       0.059140             10.512436      11.057518       0.884905      -2.690473      10.111644       4.270351      10.368148          -0.000000
          470              N       7.728271      10.317694      16.802960      -0.209989      34.982557 0.48171133E+03  0.11400609E+05                                 8.929006                            7.087103       0.085904       2.067601                    0.998756      26.943679      73.042517       0.661886       0.391005      -1.101814      -0.041095      -0.103058       0.106647       0.153894      -0.018790       0.033477       0.059753       0.071671      -0.051685      -0.092023       0.031879       0.060144             10.782209      10.864540       2.703112       1.128294      11.104576      -4.604123      10.377510          -0.000000
          471              N       7.432372       4.715878       1.811694      -0.211773      34.290209 0.47624361E+03  0.11254520E+05                                 8.832224                            7.073182       0.014153       2.044252                    0.998388      27.028164      73.546291       0.657925       0.393942      -1.098246       0.034122       0.113459       0.098016       0.153767      -0.026961      -0.010874      -0.061618       0.074236      -0.068504      -0.091113       0.031973       0.059140             10.512436      11.057518      -0.884905       2.690473      10.111644       4.270351      10.368148          -0.000000
          472              N       7.728271      14.568206       8.082940      -0.209989      34.982558 0.48171135E+03  0.11400609E+05                                 8.929006                            7.087103       0.085904       2.067601                    0.998756      26.943680      73.042517       0.661886       0.391005      -1.101814      -0.041095       0.103058      -0.106647       0.153894       0.018790      -0.033477       0.059753       0.071671      -0.051685      -0.092023       0.031879       0.060144             10.782209      10.864540      -2.703112      -1.128294      11.104576      -4.604122      10.377510          -0.000000
          473              O       0.704088      20.352933      24.046747      -0.542099      38.849722 0.54200104E+03  0.13067157E+05                                 9.178187                            7.237386       0.217186       2.123224                    0.996792      27.527975      72.669670       0.701020       0.362405      -1.135321       0.019159       0.005967      -0.004311       0.020525      -0.036032      -0.040606      -0.026313      -0.039200      -0.005526      -0.072975       0.030812       0.042163             11.296892       9.844691      -3.535386      -3.804963      10.514681       5.833969      13.531303          -0.000000
          474              O       2.890704      19.934352      23.668979      -0.567723      38.326256 0.52884597E+03  0.12651242E+05                                 9.007454                            7.073039       0.463432       2.204365                    0.997398      27.396276      71.658060       0.721752       0.354743      -1.143268      -0.034701      -0.001678       0.008626       0.035797       0.025439       0.028021      -0.029919       0.032126      -0.075799      -0.061818       0.016833       0.044985             11.101400      15.528119       3.537239       4.484036       7.838980       3.158906       9.937099          -0.000000
          475              O      12.025633      13.826606       7.500610      -0.581260      38.416518 0.53677297E+03  0.12892716E+05                                 9.025982                            7.127932       0.456545       2.195386                    0.997293      27.727613      72.744477       0.718430       0.354950      -1.142747       0.031728      -0.003707      -0.001593       0.031984       0.035948      -0.027563       0.023764       0.057135      -0.031725      -0.062764       0.007671       0.055093             11.115439      15.397183       4.849947      -2.799500      10.491224      -3.041730       7.457910          -0.000000
          476              O      14.178866      13.575258       8.003305      -0.544945      40.897314 0.56044481E+03  0.13647214E+05                                 9.544492                            7.409205       0.121154       2.092848                    0.996022      27.692566      73.855664       0.684784       0.367318      -1.129692      -0.020090       0.003887       0.000480       0.020468      -0.039293       0.025997       0.028884      -0.015122       0.083686      -0.069228       0.024589       0.044639             11.901403      10.725549      -4.087121       3.723669      14.712980      -5.962641      10.265680          -0.000000
          477              O       2.374778      22.300006       0.721940      -0.632690      43.204165 0.72316172E+03  0.18717575E+05                                 9.729116                            8.241381       0.027963       2.029644                    0.997232      29.658362      80.833043       0.671887       0.352205      -1.144706       0.027368       0.102429       0.081507       0.133732       0.022543       0.032619       0.105017      -0.045125      -0.059108      -0.103501      -0.021508       0.125009             11.462264      12.567396      -0.368567      -0.247837      11.691849       4.590161      10.127546          -0.000000
          478              O       0.347491      23.613235       1.744253      -0.531833      35.314809 0.58603035E+03  0.14395486E+05                                 8.553776                            7.527367       0.139518       2.107779                    0.994937      27.374885      72.750335       0.687705       0.362575      -1.136116       0.010429       0.011280      -0.009133       0.017872       0.037742       0.030543      -0.031292       0.034858       0.022417      -0.069391       0.026279       0.043112              9.729804      11.295022       0.974630       0.830212      10.063724       2.733921       7.830665          -0.000000
          479              O       1.575092       0.184156       2.819572      -0.537093      33.553053 0.49104105E+03  0.11523911E+05                                 8.228578                            6.813387       0.564055       2.250540                    0.996927      26.736919      69.126606       0.736181       0.354519      -1.144157      -0.021977      -0.016262      -0.017174       0.032286      -0.018875      -0.005624       0.011009      -0.125035       0.058403      -0.075206       0.016159       0.059047              9.674557       8.735396      -1.204267      -0.993286      12.339204       4.304023       7.949069          -0.000000
          480              O       6.183527      24.679347      21.834889      -0.532465      34.592814 0.49946447E+03  0.11776270E+05                                 8.421470                            6.885976       0.422349       2.207669                    0.995475      26.753398      69.421325       0.729701       0.356006      -1.142502       0.017691      -0.013753       0.021811       0.031270       0.005814      -0.024946      -0.011836      -0.110351       0.052124      -0.070960       0.018439       0.052522              9.951998       8.969647       1.805341      -1.322337      12.653575      -4.408226       8.232772          -0.000000
          481              O       7.315530      23.351187      23.195899      -0.534121      34.099017 0.56180132E+03  0.13643799E+05                                 8.309192                            7.341327       0.278798       2.151372                    0.995634      27.254477      71.818670       0.701061       0.359747      -1.139310      -0.010486       0.010476       0.005817       0.015923      -0.048887       0.033149       0.028911       0.014485       0.049265      -0.077821       0.032800       0.045021              9.339247      10.473108      -0.597877       1.600447       9.028653      -2.830684       8.515980          -0.000000
          482              O       5.180506      22.084245      24.036793      -0.634611      43.067255 0.72041554E+03  0.18626792E+05                                 9.700643                            8.223276       0.046098       2.034226                    0.997356      29.698081      80.870495       0.672997       0.351996      -1.144998      -0.019342       0.079675      -0.108473       0.135973      -0.005528       0.026359      -0.101448      -0.008825       0.112452      -0.095139      -0.025243       0.120382             11.401155      12.247637       0.820979      -1.066718       9.741951      -4.430277      12.213875          -0.000000
          483              O       0.704088       4.532967       0.839153      -0.542099      38.849723 0.54200106E+03  0.13067158E+05                                 9.178187                            7.237386       0.217186       2.123223                    0.996792      27.527975      72.669671       0.701020       0.362405      -1.135321       0.019159      -0.005967       0.004311       0.020525       0.036032       0.040606      -0.026313      -0.039200      -0.005526      -0.072975       0.030812       0.042163             11.296892       9.844691       3.535387       3.804964      10.514681       5.833970      13.531303          -0.000000
          484              O       2.890704       4.951548       1.216921      -0.567723      38.326257 0.52884598E+03  0.12651242E+05                                 9.007454                            7.073040       0.463432       2.204365                    0.997398      27.396276      71.658061       0.721752       0.354743      -1.143268      -0.034701       0.001678      -0.008626       0.035797      -0.025439      -0.028021      -0.029919       0.032126      -0.075799      -0.061818       0.016833       0.044985             11.101400      15.528120      -3.537239      -4.484036       7.838981       3.158906       9.937099          -0.000000
          485              O      12.025633      11.059294      17.385290      -0.581260      38.416519 0.53677299E+03  0.12892716E+05                                 9.025982                            7.127932       0.456545       2.195386                    0.997293      27.727613      72.744478       0.718430       0.354950      -1.142747       0.031728       0.003707       0.001593       0.031984      -0.035948       0.027563       0.023764       0.057135      -0.031725      -0.062764       0.007671       0.055093             11.115440      15.397183      -4.849947       2.799500      10.491225      -3.041731       7.457911          -0.000000
          486              O      14.178866      11.310642      16.882595      -0.544945      40.897313 0.56044480E+03  0.13647213E+05                                 9.544492                            7.409205       0.121154       2.092848                    0.996022      27.692566      73.855663       0.684784       0.367318      -1.129692      -0.020090      -0.003887      -0.000480       0.020468       0.039293      -0.025997       0.028884      -0.015122       0.083686      -0.069228       0.024589       0.044639             11.901403      10.725549       4.087121      -3.723669      14.712980      -5.962641      10.265680          -0.000000
          487              O       2.374778       2.585894      24.163960      -0.632690      43.204165 0.72316172E+03  0.18717575E+05                                 9.729115                            8.241381       0.027963       2.029644                    0.997232      29.658362      80.833042       0.671887       0.352205      -1.144706       0.027368      -0.102429      -0.081507       0.133732      -0.022543      -0.032619       0.105017      -0.045125      -0.059108      -0.103501      -0.021508       0.125009             11.462264      12.567396       0.368567       0.247837      11.691849       4.590161      10.127546          -0.000000
          488              O       0.347491       1.272665      23.141647      -0.531833      35.314809 0.58603036E+03  0.14395486E+05                                 8.553776                            7.527368       0.139518       2.107779                    0.994937      27.374885      72.750336       0.687705       0.362575      -1.136116       0.010429      -0.011280       0.009133       0.017872      -0.037742      -0.030543      -0.031291       0.034858       0.022417      -0.069391       0.026279       0.043112              9.729804      11.295022      -0.974630      -0.830212      10.063725       2.733921       7.830665          -0.000000
          489              O       1.575092      24.701744      22.066328      -0.537093      33.553053 0.49104105E+03  0.11523911E+05                                 8.228578                            6.813387       0.564055       2.250540                    0.996927      26.736919      69.126606       0.736181       0.354519      -1.144157      -0.021977       0.016262       0.017174       0.032286       0.018875       0.005624       0.011009      -0.125035       0.058403      -0.075206       0.016159       0.059047              9.674557       8.735396       1.204267       0.993286      12.339204       4.304023       7.949069          -0.000000
          490              O       6.183527       0.206553       3.051011      -0.532465      34.592813 0.49946445E+03  0.11776270E+05                                 8.421469                            6.885976       0.422349       2.207669                    0.995475      26.753398      69.421324       0.729701       0.356006      -1.142502       0.017691       0.013753      -0.021811       0.031270      -0.005814       0.024946      -0.011836      -0.110351       0.052124      -0.070960       0.018439       0.052522              9.951998       8.969646      -1.805341       1.322337      12.653575      -4.408226       8.232772          -0.000000
          491              O       7.315530       1.534713       1.690001      -0.534121      34.099017 0.56180133E+03  0.13643800E+05                                 8.309192                            7.341327       0.278798       2.151372                    0.995634      27.254477      71.818671       0.701061       0.359747      -1.139310      -0.010486      -0.010476      -0.005817       0.015923       0.048887      -0.033149       0.028911       0.014485       0.049265      -0.077821       0.032800       0.045021              9.339247      10.473108       0.597877      -1.600447       9.028653      -2.830684       8.515981          -0.000000
          492              O       5.180506       2.801655       0.849107      -0.634611      43.067253 0.72041550E+03  0.18626791E+05                                 9.700643                            8.223277       0.046098       2.034226                    0.997356      29.698080      80.870494       0.672997       0.351996      -1.144997      -0.019342      -0.079675       0.108473       0.135973       0.005528      -0.026359      -0.101448      -0.008825       0.112452      -0.095139      -0.025243       0.120382             11.401155      12.247637      -0.820979       1.066718       9.741951      -4.430277      12.213876          -0.000000
          493              O      14.470212      24.046747       4.532967      -0.542099      38.849721 0.54200103E+03  0.13067157E+05                                 9.178187                            7.237386       0.217186       2.123224                    0.996792      27.527975      72.669669       0.701020       0.362405      -1.135321      -0.019159      -0.004311      -0.005967       0.020525       0.040606      -0.036032       0.026313      -0.016837       0.061563      -0.072975       0.030812       0.042163             11.296891       9.844691       3.804963      -3.535386      13.531302      -5.833969      10.514680          -0.000000
          494              O      12.283596      23.668979       4.951548      -0.567723      38.326256 0.52884597E+03  0.12651242E+05                                 9.007454                            7.073039       0.463432       2.204365                    0.997398      27.396276      71.658060       0.721752       0.354743      -1.143268       0.034701       0.008626       0.001678       0.035797      -0.028021       0.025439       0.029919       0.053962      -0.010289      -0.061818       0.016833       0.044985             11.101400      15.528119      -4.484036       3.537239       9.937099      -3.158906       7.838980          -0.000000
          495              O       3.148667       7.500610      11.059294      -0.581260      38.416519 0.53677299E+03  0.12892716E+05                                 9.025982                            7.127932       0.456545       2.195386                    0.997293      27.727613      72.744478       0.718430       0.354950      -1.142747      -0.031728      -0.001593       0.003707       0.031984       0.027563       0.035948      -0.023764       0.044430      -0.069840      -0.062764       0.007671       0.055093             11.115440      15.397183       2.799500       4.849947       7.457911       3.041731      10.491225          -0.000000
          496              O       0.995434       8.003305      11.310642      -0.544945      40.897313 0.56044480E+03  0.13647213E+05                                 9.544492                            7.409205       0.121154       2.092848                    0.996022      27.692566      73.855663       0.684784       0.367318      -1.129692       0.020090       0.000480      -0.003887       0.020468      -0.025997      -0.039293      -0.028884      -0.049404      -0.019160      -0.069228       0.024589       0.044639             11.901403      10.725549      -3.723669      -4.087121      10.265680       5.962641      14.712980          -0.000000
          497              O      12.799522       0.721940       2.585894      -0.632690      43.204163 0.72316172E+03  0.18717575E+05                                 9.729115                            8.241381       0.027963       2.029644                    0.997232      29.658362      80.833042       0.671887       0.352205      -1.144706      -0.027368       0.081507      -0.102429       0.133732      -0.032619       0.022543      -0.105017       0.006992       0.097242      -0.103501      -0.021508       0.125009             11.462263      12.567396       0.247837      -0.368567      10.127545      -4.590161      11.691849          -0.000000
          498              O      14.826809       1.744253       1.272665      -0.531833      35.314809 0.58603035E+03  0.14395486E+05                                 8.553776                            7.527368       0.139518       2.107779                    0.994937      27.374885      72.750335       0.687705       0.362575      -1.136116      -0.010429      -0.009133      -0.011280       0.017872      -0.030543       0.037742       0.031291       0.006221      -0.063496      -0.069391       0.026279       0.043112              9.729804      11.295022      -0.830212       0.974630       7.830665      -2.733921      10.063725          -0.000000
          499              O      13.599208       2.819572      24.701744      -0.537093      33.553053 0.49104105E+03  0.11523911E+05                                 8.228579                            6.813387       0.564055       2.250540                    0.996927      26.736919      69.126606       0.736181       0.354519      -1.144157       0.021977      -0.017174       0.016262       0.032286       0.005624      -0.018875      -0.011009      -0.091719       0.158352      -0.075206       0.016159       0.059047              9.674557       8.735397       0.993286      -1.204267       7.949069      -4.304023      12.339204          -0.000000
          500              O       8.990773      21.834889       0.206553      -0.532465      34.592818 0.49946452E+03  0.11776272E+05                                 8.421470                            6.885977       0.422349       2.207669                    0.995475      26.753399      69.421329       0.729701       0.356006      -1.142502      -0.017691       0.021811       0.013753       0.031270       0.024946       0.005814       0.011836      -0.081237       0.139464      -0.070960       0.018439       0.052522              9.951998       8.969648       1.322337       1.805341       8.232772       4.408226      12.653575          -0.000000
          501              O       7.858770      23.195899       1.534713      -0.534121      34.099014 0.56180125E+03  0.13643797E+05                                 8.309191                            7.341326       0.278798       2.151372                    0.995634      27.254476      71.818665       0.701061       0.359747      -1.139310       0.010486       0.005817      -0.010476       0.015923      -0.033149      -0.048887      -0.028911      -0.017390      -0.046361      -0.077821       0.032800       0.045021              9.339246      10.473107      -1.600446      -0.597877       8.515980       2.830683       9.028652          -0.000000
          502              O       9.993794      24.036793       2.801655      -0.634611      43.067254 0.72041551E+03  0.18626791E+05                                 9.700644                            8.223277       0.046098       2.034226                    0.997356      29.698080      80.870494       0.672997       0.351996      -1.144997       0.019342      -0.108473      -0.079675       0.135973      -0.026359      -0.005528       0.101448      -0.060638      -0.042988      -0.095139      -0.025243       0.120382             11.401155      12.247638       1.066718       0.820979      12.213876       4.430277       9.741951          -0.000000
          503              O      14.470212       0.839153      20.352933      -0.542099      38.849722 0.54200104E+03  0.13067157E+05                                 9.178187                            7.237386       0.217186       2.123224                    0.996792      27.527975      72.669670       0.701020       0.362405      -1.135321      -0.019159       0.004311       0.005967       0.020525      -0.040606       0.036032       0.026313      -0.016837       0.061563      -0.072975       0.030812       0.042163             11.296891       9.844691      -3.804963       3.535386      13.531302      -5.833969      10.514681          -0.000000
          504              O      12.283596       1.216921      19.934352      -0.567723      38.326257 0.52884599E+03  0.12651243E+05                                 9.007454                            7.073040       0.463432       2.204365                    0.997398      27.396276      71.658061       0.721752       0.354743      -1.143268       0.034701      -0.008626      -0.001678       0.035797       0.028021      -0.025439       0.029919       0.053962      -0.010289      -0.061818       0.016833       0.044985             11.101400      15.528120       4.484036      -3.537239       9.937099      -3.158906       7.838981          -0.000000
          505              O       3.148667      17.385290      13.826606      -0.581260      38.416520 0.53677300E+03  0.12892716E+05                                 9.025983                            7.127933       0.456545       2.195386                    0.997293      27.727613      72.744479       0.718430       0.354950      -1.142747      -0.031728       0.001593      -0.003707       0.031984      -0.027563      -0.035948      -0.023764       0.044430      -0.069840      -0.062764       0.007671       0.055093             11.115440      15.397184      -2.799500      -4.849947       7.457911       3.041731      10.491225          -0.000000
          506              O       0.995434      16.882595      13.575258      -0.544945      40.897313 0.56044479E+03  0.13647213E+05                                 9.544492                            7.409205       0.121154       2.092848                    0.996022      27.692566      73.855663       0.684784       0.367318      -1.129692       0.020090      -0.000480       0.003887       0.020468       0.025997       0.039293      -0.028884      -0.049404      -0.019160      -0.069228       0.024589       0.044639             11.901403      10.725549       3.723669       4.087121      10.265680       5.962641      14.712980          -0.000000
          507              O      12.799522      24.163960      22.300006      -0.632690      43.204163 0.72316172E+03  0.18717575E+05                                 9.729115                            8.241381       0.027963       2.029644                    0.997232      29.658362      80.833043       0.671887       0.352205      -1.144706      -0.027368      -0.081507       0.102429       0.133732       0.032619      -0.022543      -0.105017       0.006992       0.097242      -0.103501      -0.021508       0.125009             11.462263      12.567396      -0.247837       0.368567      10.127545      -4.590161      11.691849          -0.000000
          508              O      14.826809      23.141647      23.613235      -0.531833      35.314809 0.58603035E+03  0.14395486E+05                                 8.553776                            7.527367       0.139518       2.107779                    0.994937      27.374885      72.750335       0.687705       0.362575      -1.136116      -0.010429       0.009133       0.011280       0.017872       0.030543      -0.037742       0.031291       0.006221      -0.063496      -0.069391       0.026279       0.043112              9.729804      11.295022       0.830212      -0.974630       7.830665      -2.733921      10.063725          -0.000000
          509              O      13.599208      22.066328       0.184156      -0.537093      33.553053 0.49104105E+03  0.11523911E+05                                 8.228579                            6.813387       0.564055       2.250540                    0.996927      26.736919      69.126606       0.736181       0.354519      -1.144157       0.021977       0.017174      -0.016262       0.032286      -0.005624       0.018875      -0.011009      -0.091719       0.158352      -0.075206       0.016159       0.059047              9.674557       8.735397      -0.993286       1.204267       7.949069      -4.304023      12.339204          -0.000000
          510              O       8.990773       3.051011      24.679347      -0.532465      34.592820 0.49946455E+03  0.11776273E+05                                 8.421471                            6.885977       0.422349       2.207669                    0.995475      26.753399      69.421331       0.729701       0.356006      -1.142502      -0.017691      -0.021811      -0.013753       0.031270      -0.024946      -0.005814       0.011836      -0.081237       0.139464      -0.070960       0.018439       0.052522              9.951999       8.969648      -1.322337      -1.805341       8.232773       4.408226      12.653576          -0.000000
          511              O       7.858770       1.690001      23.351187      -0.534121      34.099014 0.56180125E+03  0.13643797E+05                                 8.309191                            7.341326       0.278798       2.151372                    0.995634      27.254476      71.818665       0.701061       0.359747      -1.139310       0.010486      -0.005817       0.010476       0.015923       0.033149       0.048887      -0.028911      -0.017390      -0.046361      -0.077821       0.032800       0.045021              9.339246      10.473107       1.600446       0.597877       8.515980       2.830683       9.028652          -0.000000
          512              O       9.993794       0.849107      22.084245      -0.634611      43.067253 0.72041550E+03  0.18626791E+05                                 9.700643                            8.223276       0.046098       2.034226                    0.997356      29.698080      80.870493       0.672997       0.351996      -1.144998       0.019342       0.108473       0.079675       0.135973       0.026359       0.005528       0.101448      -0.060638      -0.042988      -0.095139      -0.025243       0.120382             11.401155      12.247637      -1.066718      -0.820979      12.213876       4.430277       9.741951          -0.000000
          513              O       6.883062      16.975917      11.603797      -0.542099      38.849722 0.54200104E+03  0.13067157E+05                                 9.178187                            7.237386       0.217186       2.123223                    0.996792      27.527975      72.669670       0.701020       0.362405      -1.135321      -0.019159      -0.005967      -0.004311       0.020525      -0.036032       0.040606       0.026313      -0.039200      -0.005526      -0.072975       0.030812       0.042163             11.296891       9.844691      -3.535386       3.804963      10.514681      -5.833969      13.531302          -0.000000
          514              O       4.696446      17.394498      11.226029      -0.567723      38.326256 0.52884597E+03  0.12651242E+05                                 9.007453                            7.073039       0.463432       2.204365                    0.997398      27.396276      71.658060       0.721752       0.354743      -1.143268       0.034701       0.001678       0.008626       0.035797       0.025439      -0.028021       0.029919       0.032126      -0.075799      -0.061818       0.016833       0.044985             11.101400      15.528119       3.537239      -4.484036       7.838980      -3.158906       9.937099          -0.000000
          515              O      10.735817      23.502244      19.943560      -0.581260      38.416521 0.53677300E+03  0.12892717E+05                                 9.025983                            7.127933       0.456545       2.195386                    0.997293      27.727613      72.744479       0.718430       0.354950      -1.142747      -0.031728       0.003707      -0.001593       0.031984       0.035948       0.027563      -0.023764       0.057135      -0.031725      -0.062764       0.007671       0.055093             11.115440      15.397184       4.849947       2.799500      10.491225       3.041731       7.457911          -0.000000
          516              O       8.582584      23.753592      20.446255      -0.544945      40.897313 0.56044480E+03  0.13647213E+05                                 9.544492                            7.409205       0.121154       2.092848                    0.996022      27.692566      73.855663       0.684784       0.367318      -1.129692       0.020090      -0.003887       0.000480       0.020468      -0.039293      -0.025997      -0.028884      -0.015122       0.083686      -0.069228       0.024589       0.044639             11.901403      10.725549      -4.087122      -3.723669      14.712980       5.962641      10.265680          -0.000000
          517              O       5.212372      15.028844      13.164890      -0.632690      43.204164 0.72316172E+03  0.18717575E+05                                 9.729115                            8.241381       0.027963       2.029644                    0.997232      29.658362      80.833042       0.671887       0.352205      -1.144706      -0.027368      -0.102429       0.081507       0.133732       0.022543      -0.032619      -0.105017      -0.045125      -0.059108      -0.103501      -0.021508       0.125009             11.462264      12.567396      -0.368567       0.247837      11.691849      -4.590161      10.127546          -0.000000
          518              O       7.239659      13.715615      14.187203      -0.531833      35.314809 0.58603035E+03  0.14395486E+05                                 8.553776                            7.527367       0.139518       2.107779                    0.994937      27.374885      72.750335       0.687705       0.362575      -1.136116      -0.010429      -0.011280      -0.009133       0.017872       0.037742      -0.030543       0.031291       0.034858       0.022417      -0.069391       0.026279       0.043112              9.729804      11.295022       0.974630      -0.830212      10.063725      -2.733921       7.830665          -0.000000
          519              O       6.012058      12.258794      15.262522      -0.537093      33.553054 0.49104106E+03  0.11523912E+05                                 8.228579                            6.813387       0.564055       2.250540                    0.996927      26.736919      69.126607       0.736181       0.354519      -1.144157       0.021977       0.016262      -0.017174       0.032286      -0.018875       0.005624      -0.011009      -0.125035       0.058403      -0.075206       0.016159       0.059047              9.674557       8.735397      -1.204268       0.993286      12.339205      -4.304024       7.949069          -0.000000
          520              O       1.403623      12.649503       9.391939      -0.532465      34.592819 0.49946453E+03  0.11776272E+05                                 8.421470                            6.885977       0.422349       2.207669                    0.995475      26.753399      69.421330       0.729701       0.356006      -1.142502      -0.017691       0.013753       0.021811       0.031270       0.005814       0.024946       0.011836      -0.110351       0.052124      -0.070960       0.018439       0.052522              9.951999       8.969648       1.805341       1.322337      12.653576       4.408226       8.232772          -0.000000
          521              O       0.271620      13.977663      10.752949      -0.534121      34.099017 0.56180132E+03  0.13643799E+05                                 8.309192                            7.341327       0.278798       2.151372                    0.995634      27.254477      71.818670       0.701061       0.359747      -1.139310       0.010486      -0.010476       0.005817       0.015923      -0.048887      -0.033149      -0.028911       0.014485       0.049265      -0.077821       0.032800       0.045021              9.339247      10.473107      -0.597876      -1.600446       9.028652       2.830684       8.515980          -0.000000
          522              O       2.406644      15.244605      11.593843      -0.634611      43.067253 0.72041550E+03  0.18626791E+05                                 9.700643                            8.223277       0.046098       2.034226                    0.997356      29.698080      80.870494       0.672997       0.351996      -1.144997       0.019342      -0.079675      -0.108473       0.135973      -0.005528      -0.026359       0.101448      -0.008825       0.112452      -0.095139      -0.025243       0.120382             11.401155      12.247637       0.820980       1.066718       9.741951       4.430277      12.213876          -0.000000
          523              O       6.883062       7.909983      13.282103      -0.542099      38.849722 0.54200104E+03  0.13067157E+05                                 9.178187                            7.237386       0.217186       2.123224                    0.996792      27.527975      72.669670       0.701020       0.362405      -1.135321      -0.019159       0.005967       0.004311       0.020525       0.036032      -0.040606       0.026313      -0.039200      -0.005526      -0.072975       0.030812       0.042163             11.296892       9.844691       3.535386      -3.804963      10.514681      -5.833969      13.531303          -0.000000
          524              O       4.696446       7.491402      13.659871      -0.567723      38.326256 0.52884597E+03  0.12651242E+05                                 9.007454                            7.073039       0.463432       2.204365                    0.997398      27.396276      71.658060       0.721752       0.354743      -1.143268       0.034701      -0.001678      -0.008626       0.035797      -0.025439       0.028021       0.029919       0.032126      -0.075799      -0.061818       0.016833       0.044985             11.101400      15.528119      -3.537239       4.484036       7.838980      -3.158906       9.937099          -0.000000
          525              O      10.735817       1.383656       4.942340      -0.581260      38.416518 0.53677297E+03  0.12892716E+05                                 9.025982                            7.127932       0.456545       2.195386                    0.997293      27.727613      72.744477       0.718430       0.354950      -1.142747      -0.031728      -0.003707       0.001593       0.031984      -0.035948      -0.027563      -0.023764       0.057135      -0.031725      -0.062764       0.007671       0.055093             11.115439      15.397182      -4.849946      -2.799500      10.491225       3.041730       7.457910          -0.000000
          526              O       8.582584       1.132308       4.439645      -0.544945      40.897313 0.56044480E+03  0.13647213E+05                                 9.544492                            7.409205       0.121154       2.092848                    0.996022      27.692566      73.855663       0.684784       0.367318      -1.129692       0.020090       0.003887      -0.000480       0.020468       0.039293       0.025997      -0.028884      -0.015122       0.083686      -0.069228       0.024589       0.044639             11.901403      10.725549       4.087121       3.723669      14.712980       5.962641      10.265680          -0.000000
          527              O       5.212372       9.857056      11.721010      -0.632690      43.204165 0.72316172E+03  0.18717575E+05                                 9.729116                            8.241381       0.027963       2.029644                    0.997232      29.658362      80.833042       0.671887       0.352205      -1.144706      -0.027368       0.102429      -0.081507       0.133732      -0.022543       0.032619      -0.105017      -0.045125      -0.059108      -0.103501      -0.021508       0.125009             11.462264      12.567396       0.368567      -0.247837      11.691849      -4.590161      10.127546          -0.000000
          528              O       7.239659      11.170285      10.698697      -0.531833      35.314809 0.58603035E+03  0.14395486E+05                                 8.553776                            7.527367       0.139518       2.107779                    0.994937      27.374885      72.750335       0.687705       0.362575      -1.136116      -0.010429       0.011280       0.009133       0.017872      -0.037742       0.030543       0.031291       0.034858       0.022417      -0.069391       0.026279       0.043112              9.729804      11.295022      -0.974630       0.830212      10.063724      -2.733921       7.830665          -0.000000
          529              O       6.012058      12.627106       9.623378      -0.537093      33.553053 0.49104105E+03  0.11523911E+05                                 8.228578                            6.813387       0.564055       2.250540                    0.996927      26.736919      69.126606       0.736181       0.354519      -1.144157       0.021977      -0.016262       0.017174       0.032286       0.018875      -0.005624      -0.011009      -0.125035       0.058403      -0.075206       0.016159       0.059047              9.674557       8.735396       1.204267      -0.993286      12.339204      -4.304023       7.949069          -0.000000
          530              O       1.403623      12.236397      15.493961      -0.532465      34.592820 0.49946455E+03  0.11776273E+05                                 8.421471                            6.885977       0.422349       2.207668                    0.995475      26.753399      69.421331       0.729701       0.356006      -1.142502      -0.017691      -0.013753      -0.021811       0.031270      -0.005814      -0.024946       0.011836      -0.110351       0.052124      -0.070960       0.018439       0.052522              9.951999       8.969648      -1.805341      -1.322337      12.653576       4.408226       8.232773          -0.000000
          531              O       0.271620      10.908237      14.132951      -0.534121      34.099017 0.56180132E+03  0.13643799E+05                                 8.309192                            7.341327       0.278798       2.151372                    0.995634      27.254477      71.818670       0.701061       0.359747      -1.139310       0.010486       0.010476      -0.005817       0.015923       0.048887       0.033149      -0.028911       0.014485       0.049265      -0.077821       0.032800       0.045021              9.339247      10.473107       0.597876       1.600446       9.028652       2.830684       8.515980          -0.000000
          532              O       2.406644       9.641295      13.292057      -0.634611      43.067253 0.72041550E+03  0.18626791E+05                                 9.700643                            8.223277       0.046098       2.034226                    0.997356      29.698080      80.870494       0.672997       0.351996      -1.144997       0.019342       0.079675       0.108473       0.135973       0.005528       0.026359       0.101448      -0.008825       0.112452      -0.095139      -0.025243       0.120382             11.401155      12.247637      -0.820980      -1.066718       9.741951       4.430277      12.213876          -0.000000
          533              O       8.291238      13.282103      16.975917      -0.542099      38.849722 0.54200104E+03  0.13067157E+05                                 9.178187                            7.237386       0.217186       2.123223                    0.996792      27.527975      72.669670       0.701020       0.362405      -1.135321       0.019159       0.004311      -0.005967       0.020525       0.040606       0.036032      -0.026313      -0.016837       0.061563      -0.072975       0.030812       0.042163             11.296891       9.844691       3.804963       3.535386      13.531302       5.833969      10.514681          -0.000000
          534              O      10.477854      13.659871      17.394498      -0.567723      38.326257 0.52884597E+03  0.12651242E+05                                 9.007454                            7.073040       0.463432       2.204365                    0.997398      27.396275      71.658060       0.721752       0.354743      -1.143268      -0.034701      -0.008626       0.001678       0.035797      -0.028021      -0.025439      -0.029919       0.053962      -0.010289      -0.061818       0.016833       0.044985             11.101400      15.528120      -4.484036      -3.537239       9.937100       3.158906       7.838981          -0.000000
          535              O       4.438483       4.942340      23.502244      -0.581260      38.416520 0.53677299E+03  0.12892716E+05                                 9.025982                            7.127932       0.456545       2.195386                    0.997293      27.727613      72.744478       0.718430       0.354950      -1.142747       0.031728       0.001593       0.003707       0.031984       0.027563      -0.035948       0.023764       0.044430      -0.069840      -0.062764       0.007671       0.055093             11.115439      15.397183       2.799500      -4.849947       7.457911      -3.041731      10.491225          -0.000000
          536              O       6.591716       4.439645      23.753592      -0.544945      40.897313 0.56044480E+03  0.13647213E+05                                 9.544492                            7.409205       0.121154       2.092848                    0.996022      27.692566      73.855663       0.684784       0.367318      -1.129692      -0.020090      -0.000480      -0.003887       0.020468      -0.025997       0.039293       0.028884      -0.049404      -0.019160      -0.069228       0.024589       0.044639             11.901403      10.725549      -3.723669       4.087121      10.265680      -5.962641      14.712979          -0.000000
          537              O       9.961928      11.721010      15.028844      -0.632690      43.204165 0.72316172E+03  0.18717575E+05                                 9.729116                            8.241381       0.027963       2.029644                    0.997232      29.658362      80.833042       0.671887       0.352205      -1.144706       0.027368      -0.081507      -0.102429       0.133732      -0.032619      -0.022543       0.105017       0.006992       0.097242      -0.103501      -0.021508       0.125009             11.462264      12.567396       0.247837       0.368567      10.127546       4.590161      11.691849          -0.000000
          538              O       7.934641      10.698697      13.715615      -0.531833      35.314809 0.58603035E+03  0.14395486E+05                                 8.553776                            7.527367       0.139518       2.107779                    0.994937      27.374885      72.750335       0.687705       0.362575      -1.136116       0.010429       0.009133      -0.011280       0.017872      -0.030543      -0.037742      -0.031291       0.006221      -0.063496      -0.069391       0.026279       0.043112              9.729804      11.295022      -0.830212      -0.974630       7.830665       2.733921      10.063724          -0.000000
          539              O       9.162242       9.623378      12.258794      -0.537093      33.553053 0.49104105E+03  0.11523911E+05                                 8.228578                            6.813387       0.564055       2.250540                    0.996927      26.736919      69.126606       0.736181       0.354519      -1.144157      -0.021977       0.017174       0.016262       0.032286       0.005624       0.018875       0.011009      -0.091719       0.158352      -0.075206       0.016159       0.059047              9.674557       8.735396       0.993286       1.204267       7.949069       4.304023      12.339204          -0.000000
          540              O      13.770677      15.493961      12.649503      -0.532465      34.592819 0.49946453E+03  0.11776272E+05                                 8.421470                            6.885977       0.422349       2.207669                    0.995475      26.753399      69.421330       0.729701       0.356006      -1.142502       0.017691      -0.021811       0.013753       0.031270       0.024946      -0.005814      -0.011836      -0.081237       0.139464      -0.070960       0.018439       0.052522              9.951999       8.969648       1.322337      -1.805341       8.232772      -4.408226      12.653576          -0.000000
          541              O      14.902680      14.132951      13.977663      -0.534121      34.099017 0.56180132E+03  0.13643799E+05                                 8.309192                            7.341327       0.278798       2.151372                    0.995634      27.254477      71.818670       0.701061       0.359747      -1.139310      -0.010486      -0.005817      -0.010476       0.015923      -0.033149       0.048887       0.028911      -0.017390      -0.046361      -0.077821       0.032800       0.045021              9.339247      10.473107      -1.600446       0.597876       8.515980      -2.830684       9.028652          -0.000000
          542              O      12.767656      13.292057      15.244605      -0.634611      43.067253 0.72041550E+03  0.18626791E+05                                 9.700643                            8.223277       0.046098       2.034226                    0.997356      29.698080      80.870494       0.672997       0.351996      -1.144997      -0.019342       0.108473      -0.079675       0.135973      -0.026359       0.005528      -0.101448      -0.060638      -0.042988      -0.095139      -0.025243       0.120382             11.401155      12.247637       1.066718      -0.820980      12.213876      -4.430277       9.741951          -0.000000
          543              O       8.291238      11.603797       7.909983      -0.542099      38.849722 0.54200104E+03  0.13067157E+05                                 9.178187                            7.237386       0.217186       2.123224                    0.996792      27.527975      72.669670       0.701020       0.362405      -1.135321       0.019159      -0.004311       0.005967       0.020525      -0.040606      -0.036032      -0.026313      -0.016837       0.061563      -0.072975       0.030812       0.042163             11.296891       9.844691      -3.804963      -3.535386      13.531302       5.833969      10.514681          -0.000000
          544              O      10.477854      11.226029       7.491402      -0.567723      38.326256 0.52884596E+03  0.12651242E+05                                 9.007454                            7.073040       0.463432       2.204365                    0.997398      27.396275      71.658059       0.721752       0.354743      -1.143268      -0.034701       0.008626      -0.001678       0.035797       0.028021       0.025439      -0.029919       0.053962      -0.010289      -0.061818       0.016833       0.044985             11.101400      15.528120       4.484036       3.537239       9.937099       3.158906       7.838981          -0.000000
          545              O       4.438483      19.943560       1.383656      -0.581260      38.416518 0.53677297E+03  0.12892716E+05                                 9.025982                            7.127932       0.456545       2.195386                    0.997293      27.727613      72.744477       0.718430       0.354950      -1.142747       0.031728      -0.001593      -0.003707       0.031984      -0.027563       0.035948       0.023764       0.044430      -0.069840      -0.062764       0.007671       0.055093             11.115439      15.397183      -2.799500       4.849947       7.457910      -3.041730      10.491224          -0.000000
          546              O       6.591716      20.446255       1.132308      -0.544945      40.897313 0.56044479E+03  0.13647213E+05                                 9.544491                            7.409205       0.121154       2.092848                    0.996022      27.692566      73.855662       0.684784       0.367317      -1.129692      -0.020090       0.000480       0.003887       0.020468       0.025997      -0.039293       0.028884      -0.049404      -0.019160      -0.069228       0.024589       0.044639             11.901402      10.725549       3.723668      -4.087121      10.265679      -5.962640      14.712979          -0.000000
          547              O       9.961928      13.164890       9.857056      -0.632690      43.204165 0.72316172E+03  0.18717575E+05                                 9.729116                            8.241381       0.027963       2.029644                    0.997232      29.658362      80.833042       0.671887       0.352205      -1.144706       0.027368       0.081507       0.102429       0.133732       0.032619       0.022543       0.105017       0.006992       0.097242      -0.103501      -0.021508       0.125009             11.462264      12.567396      -0.247837      -0.368567      10.127546       4.590161      11.691849          -0.000000
          548              O       7.934641      14.187203      11.170285      -0.531833      35.314809 0.58603035E+03  0.14395486E+05                                 8.553776                            7.527367       0.139518       2.107779                    0.994937      27.374885      72.750335       0.687705       0.362575      -1.136116       0.010429      -0.009133       0.011280       0.017872       0.030543       0.037742      -0.031291       0.006221      -0.063496      -0.069391       0.026279       0.043112              9.729804      11.295022       0.830212       0.974630       7.830665       2.733921      10.063724          -0.000000
          549              O       9.162242      15.262522      12.627106      -0.537093      33.553054 0.49104106E+03  0.11523912E+05                                 8.228579                            6.813387       0.564055       2.250540                    0.996927      26.736919      69.126607       0.736181       0.354519      -1.144157      -0.021977      -0.017174      -0.016262       0.032286      -0.005624      -0.018875       0.011009      -0.091719       0.158352      -0.075206       0.016159       0.059047              9.674557       8.735397      -0.993286      -1.204268       7.949069       4.304023      12.339205          -0.000000
          550              O      13.770677       9.391939      12.236397      -0.532465      34.592819 0.49946453E+03  0.11776272E+05                                 8.421470                            6.885977       0.422349       2.207669                    0.995475      26.753399      69.421330       0.729701       0.356006      -1.142502       0.017691       0.021811      -0.013753       0.031270      -0.024946       0.005814      -0.011836      -0.081237       0.139464      -0.070960       0.018439       0.052522              9.951999       8.969648      -1.322337       1.805341       8.232772      -4.408226      12.653576          -0.000000
          551              O      14.902680      10.752949      10.908237      -0.534121      34.099017 0.56180132E+03  0.13643799E+05                                 8.309192                            7.341327       0.278798       2.151372                    0.995634      27.254477      71.818670       0.701061       0.359747      -1.139310      -0.010486       0.005817       0.010476       0.015923       0.033149      -0.048887       0.028911      -0.017390      -0.046361      -0.077821       0.032800       0.045021              9.339247      10.473107       1.600446      -0.597876       8.515980      -2.830684       9.028652          -0.000000
          552              O      12.767656      11.593843       9.641295      -0.634611      43.067253 0.72041551E+03  0.18626791E+05                                 9.700643                            8.223277       0.046098       2.034226                    0.997356      29.698080      80.870494       0.672997       0.351996      -1.144997      -0.019342      -0.108473       0.079675       0.135973       0.026359      -0.005528      -0.101448      -0.060638      -0.042988      -0.095139      -0.025243       0.120382             11.401155      12.247637      -1.066718       0.820980      12.213876      -4.430277       9.741951          -0.000000

******************************************************
Auxiliary information for the entire system
The total spin magnetic moment of the unit cell is   0.000005
The total net atomic charge of the unit cell is   -0.000010
Accuracy of reproducing the electrostatic potential in the unit cell:
  The inner radius (bohr) =    5.0000
  The outer radius (bohr) =   12.0000
  Valid grid points have density less than (e/(bohr^3)) =    0.0001
  The number of valid grid points were=       613640
  The rms potential error without charges in kcal/mol is=      2.29669
  The rms potential error with partial charges in kcal/mol is=      0.32488
  The RRMSE value at monopole order=      0.14145
  The rms potential error with partial charges and cloud penetration in kcal/mol is=      0.32206
  The RRMSE value at monopole order with cloud penetration is=      0.14023
  The rms potential error with partial charges and atomic dipoles in kcal/mol is=      0.24739
  The RRMSE value at dipole order=      0.10772
  The rms potential error with partial charges, atomic dipoles and cloud penetration in kcal/mol is=      0.23204
  The RRMSE value at dipole order with cloud penetration=      0.10103

******************************************************
The electron densities and ab initio electrostatic potential were computed in VASP using the PBE functional and
projector augmented wave method. See the main text of the journal article for a description of computational details.
The atomic charges, dipoles, and quadrupoles were computed with the DDEC6 method as described in
(a) T. A. Manz and N. Gabaldon Limas, RSC Adv. 6 (2016) 47771-47801 DOI: 10.1039/c6ra04656h
(b) N. Gabaldon Limas and T. A. Manz, RSC Adv. 8 (2018) 2678-2707 DOI: 10.1039/c7ra11829e.
For each atom in the material, the electron cloud parameters were fit to the spherically averaged atom-in-material
electron density using radial positions for which this density was between 10^-4 and 10^-2 electrons per cubic bohr.
The polarizabilities, dispersion coefficients, and quantum Drude oscillator (QDO) parameters were fit using the MCLF method.
The magnetic structure of the system was optimized in VASP from the default ferromagnetic initial guess using spin polarization.
The atomic spin moments (ASMs) were computed on this optimized magnetic structure using the DDEC6 partition as inputs
to the method of T. A. Manz and D. S. Sholl, J. Chem. Theory Comput. 7 (2011) 4146-4164 DOI: 10.1021/ct200539n.
The RMSE and RRMSE were computed using a uniform grid with Ewald summation.
