# Supplementary material for: A collection of forcefield precursors for metal–organic frameworks
Source: RSC Adv. 2019 Nov 13;9(63):36492–507. doi: 10.1039/c9ra07327b (PMC9075174; doi:10.1039/c9ra07327b)
Supplement: RA-009-C9RA07327B-s4783 [file RA-009-C9RA07327B-s4783.xyz]

  276
jmolscript: load "" {1 1 1} spacegroup "x,y,z" unitcell [{     15.133000     0.000000     0.000000 }, {      0.000000    17.677600     0.000000 }, {      0.000000     0.000000    17.677600 }]
Zn    14.665088    15.103388    15.846377     0.858434
Zn    14.665088     2.574212     1.831223     0.858434
Zn     0.467912    15.846377     2.574212     0.858434
Zn     0.467912     1.831223    15.103388     0.858434
Zn     7.098588    15.103388     1.831223     0.858434
Zn     7.098588     2.574212    15.846377     0.858434
Zn     8.034412    15.846377    15.103388     0.858434
Zn     8.034412     1.831223     2.574212     0.858434
Zn    11.349750    15.043638    15.043638     0.937332
Zn    11.349750     2.633962     2.633962     0.937332
Zn     3.783250    15.043638     2.633962     0.937332
Zn     3.783250     2.633962    15.043638     0.937332
H     11.809793    15.264608    10.839904     0.114417
H     12.347015    15.545681     8.575404     0.110278
H      1.128922    15.819684     9.538833     0.110435
H      0.593214    15.558056    11.803334     0.124413
H      1.364997    14.877468     7.458179     0.122941
H      1.788721    14.958785     5.186608     0.090710
H     13.571274    16.839682     4.543143     0.095734
H     13.020433    16.797256     6.784663     0.123107
H     11.805253    15.902769     0.243951     0.067358
H     11.149994    13.613520    17.559160     0.148438
H     12.616382    13.150367     0.321732     0.147285
H     11.650897    13.861006     1.380621     0.157320
H     11.809793     2.412992     6.837696     0.114417
H     12.347015     2.131919     9.102196     0.110278
H      1.128922     1.857916     8.138767     0.110435
H      0.593214     2.119544     5.874266     0.124413
H      1.364997     2.800132    10.219421     0.122941
H      1.788721     2.718815    12.490992     0.090710
H     13.571274     0.837918    13.134457     0.095734
H     13.020433     0.880344    10.892937     0.123107
H     11.805253     1.774831    17.433649     0.067358
H     11.149994     4.064080     0.118440     0.148438
H     12.616382     4.527233    17.355868     0.147285
H     11.650897     3.816594    16.296979     0.157320
H      3.323207    10.839904     2.412992     0.114417
H      2.785985     8.575404     2.131919     0.110278
H     14.004078     9.538833     1.857916     0.110435
H     14.539786    11.803334     2.119544     0.124413
H     13.768003     7.458179     2.800132     0.122941
H     13.344279     5.186608     2.718815     0.090710
H      1.561726     4.543143     0.837918     0.095734
H      2.112567     6.784663     0.880344     0.123107
H      3.327747     0.243951     1.774831     0.067358
H      3.983006    17.559160     4.064080     0.148438
H      2.516618     0.321732     4.527233     0.147285
H      3.482103     1.380621     3.816594     0.157320
H      3.323207     6.837696    15.264608     0.114417
H      2.785985     9.102196    15.545681     0.110278
H     14.004078     8.138767    15.819684     0.110435
H     14.539786     5.874266    15.558056     0.124413
H     13.768003    10.219421    14.877468     0.122941
H     13.344279    12.490992    14.958785     0.090710
H      1.561726    13.134457    16.839682     0.095734
H      2.112567    10.892937    16.797256     0.123107
H      3.327747    17.433649    15.902769     0.067358
H      3.983006     0.118440    13.613520     0.148438
H      2.516618    17.355868    13.150367     0.147285
H      3.482103    16.296979    13.861006     0.157320
H      4.243293    15.264608     6.837696     0.114416
H      4.780515    15.545681     9.102196     0.110278
H      8.695422    15.819684     8.138767     0.110435
H      8.159714    15.558056     5.874266     0.124413
H      8.931497    14.877468    10.219421     0.122941
H      9.355221    14.958785    12.490992     0.090710
H      6.004774    16.839682    13.134457     0.095734
H      5.453933    16.797256    10.892937     0.123107
H      4.238753    15.902769    17.433649     0.067358
H      3.583494    13.613520     0.118440     0.148438
H      5.049882    13.150367    17.355868     0.147285
H      4.084397    13.861006    16.296979     0.157320
H      4.243293     2.412992    10.839904     0.114416
H      4.780515     2.131919     8.575404     0.110278
H      8.695422     1.857916     9.538833     0.110435
H      8.159714     2.119544    11.803334     0.124413
H      8.931497     2.800132     7.458179     0.122941
H      9.355221     2.718815     5.186608     0.090710
H      6.004774     0.837918     4.543143     0.095734
H      5.453933     0.880344     6.784663     0.123107
H      4.238753     1.774831     0.243951     0.067358
H      3.583494     4.064080    17.559160     0.148438
H      5.049882     4.527233     0.321732     0.147285
H      4.084397     3.816594     1.380621     0.157320
H     10.889707    10.839904    15.264608     0.114416
H     10.352485     8.575404    15.545681     0.110278
H      6.437578     9.538833    15.819684     0.110435
H      6.973286    11.803334    15.558056     0.124413
H      6.201503     7.458179    14.877468     0.122941
H      5.777779     5.186608    14.958785     0.090710
H      9.128226     4.543143    16.839682     0.095734
H      9.679067     6.784663    16.797256     0.123107
H     10.894247     0.243951    15.902769     0.067358
H     11.549506    17.559160    13.613520     0.148438
H     10.083118     0.321732    13.150367     0.147285
H     11.048603     1.380621    13.861006     0.157320
H     10.889707     6.837696     2.412992     0.114416
H     10.352485     9.102196     2.131919     0.110278
H      6.437578     8.138767     1.857916     0.110435
H      6.973286     5.874266     2.119544     0.124413
H      6.201503    10.219421     2.800132     0.122941
H      5.777779    12.490992     2.718815     0.090710
H      9.128226    13.134457     0.837918     0.095734
H      9.679067    10.892937     0.880344     0.123107
H     10.894247    17.433649     1.774831     0.067358
H     11.549506     0.118440     4.064080     0.148438
H     10.083118    17.355868     4.527233     0.147285
H     11.048603    16.296979     3.816594     0.157320
C     13.705958    15.372441    11.538170    -0.022693
C     12.717773    15.374209    10.581811    -0.108754
C     13.041619    15.535075     9.224172    -0.149792
C     14.359704    15.681799     8.815819     0.069814
C      0.222455    15.701244     9.795158    -0.149992
C     15.037662    15.545681    11.149262    -0.093541
C     14.695656    15.793168     7.392772     0.116125
C      0.727897    15.276982     6.876586    -0.202103
C      0.979105    15.333550     5.513643     0.103129
C     14.169028    16.417187     5.149485     0.107008
C     13.831562    16.401277     6.485911    -0.190835
C     13.353359    15.177987    12.973591     0.595668
C     12.475645    15.190362     0.031820     0.155876
C     13.743791    15.434313     0.816705     0.573738
C     11.924804    13.832722     0.440172    -0.507331
C     13.705958     2.305159     6.139430    -0.022693
C     12.717773     2.303391     7.095789    -0.108754
C     13.041619     2.142525     8.453428    -0.149792
C     14.359704     1.995801     8.861781     0.069814
C      0.222455     1.976356     7.882442    -0.149992
C     15.037662     2.131919     6.528338    -0.093541
C     14.695656     1.884432    10.284828     0.116125
C      0.727897     2.400618    10.801014    -0.202103
C      0.979105     2.344050    12.163957     0.103129
C     14.169028     1.260413    12.528115     0.107008
C     13.831562     1.276323    11.191689    -0.190835
C     13.353359     2.499613     4.704009     0.595668
C     12.475645     2.487238    -0.031820     0.155877
C     13.743791     2.243287    16.860895     0.573738
C     11.924804     3.844878    17.237428    -0.507331
C      1.427042    11.538170     2.305159    -0.022693
C      2.415227    10.581811     2.303391    -0.108754
C      2.091381     9.224172     2.142525    -0.149792
C      0.773296     8.815819     1.995801     0.069814
C     14.910545     9.795158     1.976356    -0.149992
C      0.095338    11.149262     2.131919    -0.093541
C      0.437344     7.392772     1.884432     0.116125
C     14.405103     6.876586     2.400618    -0.202103
C     14.153895     5.513643     2.344050     0.103129
C      0.963972     5.149485     1.260413     0.107008
C      1.301438     6.485911     1.276323    -0.190835
C      1.779641    12.973591     2.499613     0.595668
C      2.657355     0.031820     2.487238     0.155876
C      1.389209     0.816705     2.243287     0.573738
C      3.208196     0.440172     3.844878    -0.507331
C      1.427042     6.139430    15.372441    -0.022693
C      2.415227     7.095789    15.374209    -0.108754
C      2.091381     8.453428    15.535075    -0.149792
C      0.773296     8.861781    15.681799     0.069814
C     14.910545     7.882442    15.701244    -0.149992
C      0.095338     6.528338    15.545681    -0.093541
C      0.437344    10.284828    15.793168     0.116125
C     14.405103    10.801014    15.276982    -0.202103
C     14.153895    12.163957    15.333550     0.103129
C      0.963972    12.528115    16.417187     0.107008
C      1.301438    11.191689    16.401277    -0.190835
C      1.779641     4.704009    15.177987     0.595668
C      2.657355    -0.031820    15.190362     0.155877
C      1.389209    16.860895    15.434313     0.573738
C      3.208196    17.237428    13.832722    -0.507332
C      6.139458    15.372441     6.139430    -0.022693
C      5.151273    15.374209     7.095789    -0.108754
C      5.475119    15.535075     8.453428    -0.149792
C      6.793204    15.681799     8.861781     0.069814
C      7.788955    15.701244     7.882442    -0.149992
C      7.471162    15.545681     6.528338    -0.093541
C      7.129156    15.793168    10.284828     0.116125
C      8.294397    15.276982    10.801014    -0.202103
C      8.545605    15.333550    12.163957     0.103129
C      6.602528    16.417187    12.528115     0.107008
C      6.265062    16.401277    11.191689    -0.190835
C      5.786859    15.177987     4.704009     0.595668
C      4.909145    15.190362    -0.031820     0.155877
C      6.177291    15.434313    16.860895     0.573738
C      4.358304    13.832722    17.237428    -0.507332
C      6.139458     2.305159    11.538170    -0.022693
C      5.151273     2.303391    10.581811    -0.108754
C      5.475119     2.142525     9.224172    -0.149792
C      6.793204     1.995801     8.815819     0.069814
C      7.788955     1.976356     9.795158    -0.149992
C      7.471162     2.131919    11.149262    -0.093541
C      7.129156     1.884432     7.392772     0.116125
C      8.294397     2.400618     6.876586    -0.202103
C      8.545605     2.344050     5.513643     0.103129
C      6.602528     1.260413     5.149485     0.107008
C      6.265062     1.276323     6.485911    -0.190835
C      5.786859     2.499613    12.973591     0.595668
C      4.909145     2.487238     0.031820     0.155876
C      6.177291     2.243287     0.816705     0.573738
C      4.358304     3.844878     0.440172    -0.507331
C      8.993542    11.538170    15.372441    -0.022693
C      9.981727    10.581811    15.374209    -0.108754
C      9.657881     9.224172    15.535075    -0.149792
C      8.339796     8.815819    15.681799     0.069814
C      7.344045     9.795158    15.701244    -0.149992
C      7.661838    11.149262    15.545681    -0.093541
C      8.003844     7.392772    15.793168     0.116125
C      6.838603     6.876586    15.276982    -0.202103
C      6.587395     5.513643    15.333550     0.103129
C      8.530472     5.149485    16.417187     0.107008
C      8.867938     6.485911    16.401277    -0.190835
C      9.346141    12.973591    15.177987     0.595668
C     10.223855     0.031820    15.190362     0.155876
C      8.955709     0.816705    15.434313     0.573738
C     10.774696     0.440172    13.832722    -0.507332
C      8.993542     6.139430     2.305159    -0.022693
C      9.981727     7.095789     2.303391    -0.108754
C      9.657881     8.453428     2.142525    -0.149792
C      8.339796     8.861781     1.995801     0.069814
C      7.344045     7.882442     1.976356    -0.149992
C      7.661838     6.528338     2.131919    -0.093541
C      8.003844    10.284828     1.884432     0.116125
C      6.838603    10.801014     2.400618    -0.202103
C      6.587395    12.163957     2.344050     0.103129
C      8.530472    12.528115     1.260413     0.107008
C      8.867938    11.191689     1.276323    -0.190835
C      9.346141     4.704009     2.499613     0.595668
C     10.223855    -0.031820     2.487238     0.155877
C      8.955709    16.860895     2.243287     0.573738
C     10.774696    17.237428     3.844878    -0.507332
N      0.148303    15.881556     4.656280    -0.210194
N      0.148303     1.796044    13.021320    -0.210194
N     14.984697     4.656280     1.796044    -0.210194
N     14.984697    13.021320    15.881556    -0.210194
N      7.714803    15.881556    13.021320    -0.210194
N      7.714803     1.796044     4.656280    -0.210194
N      7.418197     4.656280    15.881556    -0.210194
N      7.418197    13.021320     1.796044    -0.210194
O     14.314305    15.132026    13.797367    -0.563424
O     12.145746    15.087832    13.249361    -0.559274
O     12.749553    15.193897    16.332335    -0.634516
O     14.845473    15.443151     0.222738    -0.533568
O     13.642399    15.568662     2.073582    -0.534880
O     14.314305     2.545574     3.880233    -0.563424
O     12.145746     2.589768     4.428239    -0.559274
O     12.749553     2.483703     1.345265    -0.634516
O     14.845473     2.234449    17.454862    -0.533568
O     13.642399     2.108938    15.604018    -0.534880
O      0.818695    13.797367     2.545574    -0.563424
O      2.987254    13.249361     2.589768    -0.559274
O      2.383448    16.332335     2.483703    -0.634516
O      0.287527     0.222738     2.234449    -0.533568
O      1.490600     2.073582     2.108938    -0.534880
O      0.818695     3.880233    15.132026    -0.563424
O      2.987254     4.428239    15.087832    -0.559274
O      2.383448     1.345265    15.193897    -0.634516
O      0.287527    17.454862    15.443151    -0.533568
O      1.490600    15.604018    15.568662    -0.534880
O      6.747805    15.132026     3.880233    -0.563424
O      4.579246    15.087832     4.428239    -0.559274
O      5.183052    15.193897     1.345265    -0.634516
O      7.278973    15.443151    17.454862    -0.533568
O      6.075900    15.568662    15.604018    -0.534880
O      6.747805     2.545574    13.797367    -0.563424
O      4.579246     2.589768    13.249361    -0.559274
O      5.183052     2.483703    16.332335    -0.634516
O      7.278973     2.234449     0.222738    -0.533568
O      6.075900     2.108938     2.073582    -0.534880
O      8.385195    13.797367    15.132026    -0.563424
O     10.553754    13.249361    15.087832    -0.559274
O      9.949948    16.332335    15.193897    -0.634516
O      7.854027     0.222738    15.443151    -0.533568
O      9.057101     2.073582    15.568662    -0.534880
O      8.385195     3.880233     2.545574    -0.563424
O     10.553754     4.428239     2.589768    -0.559274
O      9.949948     1.345265     2.483703    -0.634516
O      7.854027    17.454862     2.234449    -0.533568
O      9.057101    15.604018     2.108938    -0.534880

The following XYZ coordinates are in angstroms. Other properties are in atomic units.
The sperically averaged electron density of each atom fit to a function of the form exp(a - br)
eigen_1, eigen_2 and eigen_3 are the three eigenvalues of traceless quadrupole moment tensor
  atom number  atomic symbol              X              Y              Z     net charge C6 coefficient C8 coefficient C10 coefficient fluctuating dipole atomic polarizability isotropic forcefield polarizability              a              b squared Pearson coefficient          <r^3>          <r^4>         wp_QDO          m_QDO          q_QDO       dipole_x       dipole_y       dipole_z         dipole            Qxy            Qxz            Qyz     Q(x^2-y^2)  Q(3z^2 - R^2)        eigen_1        eigen_2        eigen_3 static polarizability      alpha(xx)      alpha(xy)      alpha(xz)      alpha(yy)      alpha(yz)      alpha(zz) atomic spin moment
            1             Zn      14.665088      15.103388      15.846377       0.858434      97.432747 0.19641900E+04  0.63350198E+05                                17.604321                           14.761947       0.269069       1.936529                    0.997797      47.146658     130.139913       0.456464       0.416040      -1.131217       0.008623       0.076505      -0.020062       0.079561       0.000017       0.008237       0.002818       0.062173       0.122813      -0.051642       0.008532       0.043110             21.883786      20.866187       3.870507      -1.620975      22.028672      -2.511411      22.756499          -0.000002
            2             Zn      14.665088       2.574212       1.831223       0.858434      97.432750 0.19641901E+04  0.63350201E+05                                17.604321                           14.761947       0.269069       1.936529                    0.997797      47.146659     130.139915       0.456464       0.416040      -1.131217       0.008623      -0.076505       0.020062       0.079561      -0.000017      -0.008237       0.002818       0.062173       0.122813      -0.051642       0.008532       0.043110             21.883787      20.866187      -3.870507       1.620975      22.028673      -2.511412      22.756500          -0.000002
            3             Zn       0.467912      15.846377       2.574212       0.858434      97.432746 0.19641906E+04  0.63350222E+05                                17.604322                           14.761949       0.269069       1.936529                    0.997797      47.146658     130.139912       0.456464       0.416040      -1.131217      -0.008623      -0.020062      -0.076505       0.079561      -0.008237       0.000017      -0.002818      -0.030320      -0.154667      -0.051642       0.008532       0.043110             21.883785      20.866179       1.620969       3.870503      22.756502       2.511410      22.028675          -0.000002
            4             Zn       0.467912       1.831223      15.103388       0.858434      97.432749 0.19641907E+04  0.63350224E+05                                17.604322                           14.761950       0.269069       1.936529                    0.997797      47.146659     130.139916       0.456464       0.416040      -1.131217      -0.008623       0.020062       0.076505       0.079561       0.008237      -0.000017      -0.002818      -0.030320      -0.154667      -0.051642       0.008532       0.043110             21.883786      20.866179      -1.620969      -3.870503      22.756503       2.511410      22.028676          -0.000002
            5             Zn       7.098588      15.103388       1.831223       0.858434      97.432748 0.19641906E+04  0.63350222E+05                                17.604322                           14.761950       0.269069       1.936529                    0.997797      47.146658     130.139913       0.456464       0.416040      -1.131217       0.008623       0.076505       0.020062       0.079561       0.000017      -0.008237      -0.002818       0.062173       0.122813      -0.051642       0.008532       0.043110             21.883786      20.866180       3.870503       1.620969      22.028675       2.511410      22.756503          -0.000002
            6             Zn       7.098588       2.574212      15.846377       0.858434      97.432747 0.19641906E+04  0.63350222E+05                                17.604322                           14.761950       0.269069       1.936529                    0.997797      47.146658     130.139914       0.456464       0.416040      -1.131217       0.008623      -0.076505      -0.020062       0.079561      -0.000017       0.008237      -0.002818       0.062173       0.122813      -0.051642       0.008532       0.043110             21.883786      20.866180      -3.870503      -1.620969      22.028675       2.511410      22.756503          -0.000002
            7             Zn       8.034412      15.846377      15.103388       0.858434      97.432749 0.19641904E+04  0.63350212E+05                                17.604322                           14.761948       0.269069       1.936529                    0.997797      47.146658     130.139912       0.456464       0.416040      -1.131217      -0.008623      -0.020062       0.076505       0.079561      -0.008237      -0.000017       0.002818      -0.030320      -0.154667      -0.051642       0.008532       0.043110             21.883787      20.866183       1.620971      -3.870508      22.756500      -2.511411      22.028676          -0.000002
            8             Zn       8.034412       1.831223       2.574212       0.858434      97.432749 0.19641904E+04  0.63350212E+05                                17.604322                           14.761948       0.269069       1.936529                    0.997797      47.146658     130.139912       0.456464       0.416040      -1.131217      -0.008623       0.020062      -0.076505       0.079561       0.008237       0.000017       0.002818      -0.030320      -0.154667      -0.051642       0.008532       0.043110             21.883787      20.866183      -1.620971       3.870507      22.756501      -2.511411      22.028676          -0.000002
            9             Zn      11.349750      15.043638      15.043638       0.937332      87.175826 0.17039737E+04  0.53006988E+05                                16.150202                           13.571693       0.201874       1.948942                    0.997567      44.556703     120.548803       0.485735       0.405356      -1.139291       0.000000      -0.015304      -0.015304       0.021642       0.011603      -0.011603      -0.008100      -0.026786       0.026786      -0.024362       0.000829       0.023533             19.949525      24.492319      -0.480004       0.480001      17.678131      -2.268200      17.678124          -0.000003
           10             Zn      11.349750       2.633962       2.633962       0.937332      87.175823 0.17039736E+04  0.53006985E+05                                16.150202                           13.571693       0.201874       1.948942                    0.997567      44.556702     120.548800       0.485735       0.405356      -1.139291      -0.000000       0.015304       0.015304       0.021642      -0.011603       0.011603      -0.008100      -0.026786       0.026786      -0.024362       0.000829       0.023533             19.949524      24.492319       0.480004      -0.480001      17.678130      -2.268200      17.678124          -0.000003
           11             Zn       3.783250      15.043638       2.633962       0.937332      87.175824 0.17039734E+04  0.53006976E+05                                16.150202                           13.571692       0.201874       1.948942                    0.997567      44.556703     120.548802       0.485735       0.405356      -1.139291       0.000000      -0.015304       0.015304       0.021642       0.011603       0.011603       0.008100      -0.026786       0.026786      -0.024362       0.000829       0.023533             19.949524      24.492316      -0.480005      -0.480005      17.678129       2.268200      17.678129          -0.000003
           12             Zn       3.783250       2.633962      15.043638       0.937332      87.175820 0.17039733E+04  0.53006973E+05                                16.150201                           13.571691       0.201874       1.948942                    0.997567      44.556702     120.548798       0.485735       0.405356      -1.139291      -0.000000       0.015304      -0.015304       0.021642      -0.011603      -0.011603       0.008100      -0.026786       0.026786      -0.024362       0.000829       0.023533             19.949524      24.492315       0.480005       0.480005      17.678128       2.268200      17.678128          -0.000003
           13              H      11.809793      15.264608      10.839904       0.114417       1.121308 0.80046836E+01  0.78296388E+02                                 1.752978                            1.629154      -1.029802       2.384803                    0.997691       3.496962       9.651059       0.503613       1.243402      -0.716777      -0.037418      -0.005781       0.010593       0.039316       0.004846       0.001336      -0.001080       0.026679      -0.007927      -0.013034      -0.002550       0.015584              1.819356       2.400183       0.125816      -0.337888       1.329326      -0.065176       1.728561          -0.000001
           14              H      12.347015      15.545681       8.575404       0.110278       1.181733 0.87255145E+01  0.86276048E+02                                 1.748353                            1.653094      -0.965520       2.411211                    0.998357       3.376886       9.047514       0.527438       1.174452      -0.734916      -0.029394      -0.001208      -0.024100       0.038030       0.002446       0.004423      -0.001017       0.030756       0.018655      -0.018756       0.004067       0.014689              1.788153       1.917778       0.031719       0.358909       1.323479      -0.065687       2.123201          -0.000001
           15              H       1.128922      15.819684       9.538833       0.110435       1.113886 0.81929285E+01  0.79990322E+02                                 1.699154                            1.615442      -0.947511       2.419922                    0.998564       3.368158       9.057791       0.525210       1.194470      -0.729568       0.036358       0.005152      -0.005712       0.037163       0.003292       0.002561      -0.002289       0.031899       0.013864      -0.018873       0.004345       0.014527              1.727995       2.149151       0.083897      -0.281943       1.298845      -0.010622       1.735989          -0.000001
           16              H       0.593214      15.558056      11.803334       0.124413       1.131632 0.82566387E+01  0.81192276E+02                                 1.758934                            1.654061      -0.970934       2.423445                    0.998415       3.372246       9.258220       0.501261       1.242599      -0.718629       0.031716      -0.000569       0.029498       0.043317      -0.000131       0.007154      -0.000517       0.027145       0.001482      -0.013839      -0.002684       0.016523              1.824701       1.914338       0.042311       0.456866       1.366236      -0.015875       2.193529          -0.000001
           17              H       1.364997      14.877468       7.458179       0.122941       1.202148 0.89883273E+01  0.89553126E+02                                 1.777576                            1.686923      -0.997110       2.406720                    0.998209       3.328803       8.958101       0.517799       1.187252      -0.732792       0.023535      -0.016684       0.020742       0.035531      -0.013031       0.001594      -0.004107       0.016286       0.010282      -0.017468       0.002774       0.014693              1.792828       1.896899      -0.253595       0.268410       1.472280      -0.170295       2.009306          -0.000001
           18              H       1.788721      14.958785       5.186608       0.090710       1.331569 0.95186920E+01  0.97737840E+02                                 2.009816                            1.807002      -1.185499       2.307932                    0.994452       3.783511      10.883519       0.463713       1.286386      -0.706992       0.040892      -0.021066      -0.014989       0.048380      -0.014565      -0.000983      -0.002468       0.009171       0.006105      -0.016642       0.002352       0.014289              2.157393       2.702974      -0.436902      -0.573790       1.712085       0.267606       2.057119          -0.000001
           19              H      13.571274      16.839682       4.543143       0.095734       1.042027 0.72162666E+01  0.69822545E+02                                 1.766899                            1.617590      -1.123473       2.341495                    0.995350       3.722538      10.733465       0.465551       1.359739      -0.690446      -0.027933       0.021420      -0.032440       0.047869      -0.010782       0.001448      -0.006935       0.006156       0.022303      -0.015913       0.002716       0.013197              1.885084       1.986768      -0.345916       0.507385       1.547870      -0.286739       2.120613          -0.000001
           20              H      13.020433      16.797256       6.784663       0.123107       1.135467 0.86436570E+01  0.86637180E+02                                 1.803922                            1.725254      -1.111774       2.354247                    0.996194       3.600297      10.231629       0.473216       1.291337      -0.706327      -0.030344       0.015061       0.009972       0.035313      -0.010535      -0.000122      -0.002270       0.022572       0.006050      -0.016696       0.002223       0.014472              1.830549       2.080093      -0.316519      -0.249353       1.570606       0.058536       1.840948          -0.000001
           21              H      11.805253      15.902769       0.243951       0.067358       1.108676 0.85187834E+01  0.85164954E+02                                 1.781993                            1.709752      -0.888260       2.429986                    0.996276       3.829526      10.906390       0.476105       1.286826      -0.706203      -0.036508       0.028882       0.001518       0.046576      -0.004376      -0.002813      -0.004223      -0.008067      -0.009479      -0.008290       0.000009       0.008282              1.865067       1.990873      -0.482032      -0.142994       2.004362       0.171668       1.599967          -0.000001
           22              H      11.149994      13.613520      17.559160       0.148438       0.941297 0.67940210E+01  0.64997454E+02                                 1.681722                            1.592266      -1.078019       2.370667                    0.997226       3.625545      10.523269       0.457511       1.399379      -0.682931      -0.013930       0.001363      -0.011094       0.017860       0.001741       0.004596      -0.002379       0.004206      -0.024889      -0.010253       0.002479       0.007774              1.759074       2.164142       0.298696       0.383980       1.479740       0.115576       1.633340          -0.000001
           23              H      12.616382      13.150367       0.321732       0.147285       1.009618 0.76506828E+01  0.74503286E+02                                 1.691675                            1.636622      -0.974129       2.420474                    0.998372       3.446920       9.707703       0.479074       1.312889      -0.702249       0.014693      -0.003633      -0.002981       0.015426      -0.001556      -0.000242      -0.002970       0.004664      -0.017245      -0.006983       0.001265       0.005718              1.741182       1.977673      -0.460916      -0.079266       1.874787       0.079280       1.371085          -0.000001
           24              H      11.650897      13.861006       1.380621       0.157320       1.197737 0.94473819E+01  0.95940600E+02                                 1.824367                            1.765577      -1.152485       2.338161                    0.997210       3.425535       9.510674       0.487441       1.237352      -0.720463      -0.003472       0.008353       0.017467       0.019671       0.000364      -0.003143      -0.001810      -0.005073       0.021037      -0.006760      -0.001345       0.008105              1.848444       1.748202       0.044309      -0.293501       1.570383       0.065298       2.226746          -0.000001
           25              H      11.809793       2.412992       6.837696       0.114417       1.121308 0.80046848E+01  0.78296403E+02                                 1.752978                            1.629154      -1.029803       2.384802                    0.997691       3.496962       9.651059       0.503613       1.243402      -0.716777      -0.037418       0.005781      -0.010593       0.039316      -0.004846      -0.001336      -0.001081       0.026679      -0.007927      -0.013034      -0.002550       0.015584              1.819357       2.400183      -0.125816       0.337888       1.329326      -0.065176       1.728561          -0.000001
           26              H      12.347015       2.131919       9.102196       0.110278       1.181733 0.87255180E+01  0.86276086E+02                                 1.748353                            1.653094      -0.965521       2.411211                    0.998357       3.376887       9.047515       0.527438       1.174452      -0.734917      -0.029394       0.001208       0.024100       0.038029      -0.002446      -0.004423      -0.001017       0.030756       0.018655      -0.018756       0.004067       0.014689              1.788152       1.917778      -0.031719      -0.358909       1.323479      -0.065687       2.123201          -0.000001
           27              H       1.128922       1.857916       8.138767       0.110435       1.113886 0.81929285E+01  0.79990322E+02                                 1.699154                            1.615442      -0.947511       2.419922                    0.998564       3.368158       9.057791       0.525210       1.194470      -0.729568       0.036358      -0.005152       0.005712       0.037163      -0.003292      -0.002561      -0.002289       0.031899       0.013864      -0.018873       0.004345       0.014527              1.727995       2.149151      -0.083897       0.281943       1.298845      -0.010622       1.735989          -0.000001
           28              H       0.593214       2.119544       5.874266       0.124413       1.131631 0.82566346E+01  0.81192226E+02                                 1.758934                            1.654061      -0.970934       2.423445                    0.998415       3.372245       9.258217       0.501261       1.242599      -0.718629       0.031716       0.000569      -0.029498       0.043317       0.000131      -0.007154      -0.000517       0.027145       0.001482      -0.013839      -0.002684       0.016523              1.824701       1.914338      -0.042311      -0.456866       1.366236      -0.015875       2.193529          -0.000001
           29              H       1.364997       2.800132      10.219421       0.122941       1.202147 0.89883249E+01  0.89553093E+02                                 1.777575                            1.686922      -0.997110       2.406720                    0.998209       3.328803       8.958099       0.517800       1.187251      -0.732792       0.023535       0.016684      -0.020742       0.035531       0.013032      -0.001594      -0.004107       0.016286       0.010282      -0.017468       0.002774       0.014693              1.792828       1.896898       0.253595      -0.268410       1.472279      -0.170295       2.009305          -0.000001
           30              H       1.788721       2.718815      12.490992       0.090710       1.331569 0.95186920E+01  0.97737840E+02                                 2.009816                            1.807002      -1.185499       2.307932                    0.994452       3.783511      10.883519       0.463713       1.286386      -0.706992       0.040892       0.021066       0.014989       0.048380       0.014565       0.000983      -0.002468       0.009171       0.006105      -0.016642       0.002352       0.014289              2.157393       2.702974       0.436902       0.573790       1.712085       0.267606       2.057119          -0.000001
           31              H      13.571274       0.837918      13.134457       0.095734       1.042027 0.72162666E+01  0.69822545E+02                                 1.766899                            1.617590      -1.123473       2.341495                    0.995350       3.722538      10.733465       0.465551       1.359739      -0.690446      -0.027933      -0.021420       0.032440       0.047869       0.010782      -0.001448      -0.006935       0.006156       0.022303      -0.015913       0.002716       0.013197              1.885084       1.986768       0.345916      -0.507385       1.547870      -0.286739       2.120613          -0.000001
           32              H      13.020433       0.880344      10.892937       0.123107       1.135467 0.86436580E+01  0.86637195E+02                                 1.803922                            1.725254      -1.111774       2.354247                    0.996194       3.600297      10.231630       0.473216       1.291337      -0.706327      -0.030344      -0.015061      -0.009972       0.035313       0.010535       0.000122      -0.002270       0.022572       0.006050      -0.016696       0.002224       0.014472              1.830550       2.080094       0.316519       0.249353       1.570607       0.058536       1.840948          -0.000001
           33              H      11.805253       1.774831      17.433649       0.067358       1.108677 0.85187886E+01  0.85165013E+02                                 1.781993                            1.709752      -0.888260       2.429985                    0.996276       3.829527      10.906391       0.476106       1.286825      -0.706203      -0.036508      -0.028882      -0.001518       0.046576       0.004376       0.002813      -0.004223      -0.008067      -0.009479      -0.008290       0.000009       0.008282              1.865067       1.990873       0.482032       0.142994       2.004362       0.171668       1.599967          -0.000001
           34              H      11.149994       4.064080       0.118440       0.148438       0.941297 0.67940210E+01  0.64997454E+02                                 1.681722                            1.592266      -1.078019       2.370667                    0.997226       3.625545      10.523269       0.457511       1.399379      -0.682931      -0.013930      -0.001363       0.011094       0.017860      -0.001741      -0.004596      -0.002379       0.004206      -0.024889      -0.010253       0.002479       0.007774              1.759074       2.164142      -0.298696      -0.383980       1.479740       0.115576       1.633340          -0.000001
           35              H      12.616382       4.527233      17.355868       0.147285       1.009618 0.76506788E+01  0.74503242E+02                                 1.691675                            1.636623      -0.974129       2.420474                    0.998372       3.446919       9.707702       0.479074       1.312890      -0.702249       0.014693       0.003633       0.002981       0.015426       0.001556       0.000242      -0.002970       0.004664      -0.017245      -0.006983       0.001265       0.005718              1.741182       1.977673       0.460916       0.079266       1.874788       0.079280       1.371085          -0.000001
           36              H      11.650897       3.816594      16.296979       0.157320       1.197738 0.94473836E+01  0.95940624E+02                                 1.824368                            1.765577      -1.152485       2.338161                    0.997210       3.425535       9.510675       0.487441       1.237352      -0.720463      -0.003472      -0.008353      -0.017467       0.019671      -0.000364       0.003143      -0.001810      -0.005073       0.021037      -0.006760      -0.001345       0.008105              1.848444       1.748203      -0.044309       0.293501       1.570383       0.065298       2.226746          -0.000001
           37              H       3.323207      10.839904       2.412992       0.114417       1.121308 0.80046845E+01  0.78296401E+02                                 1.752978                            1.629155      -1.029802       2.384802                    0.997691       3.496962       9.651060       0.503613       1.243402      -0.716777       0.037418       0.010593       0.005781       0.039316      -0.001336       0.004846       0.001081       0.017303      -0.036056      -0.013034      -0.002550       0.015584              1.819357       2.400183       0.337888       0.125816       1.728561       0.065176       1.329326          -0.000001
           38              H       2.785985       8.575404       2.131919       0.110278       1.181733 0.87255183E+01  0.86276092E+02                                 1.748353                            1.653094      -0.965521       2.411211                    0.998357       3.376887       9.047516       0.527438       1.174452      -0.734917       0.029394      -0.024100       0.001208       0.038029      -0.004423       0.002446       0.001017       0.006050      -0.055461      -0.018756       0.004067       0.014689              1.788153       1.917778      -0.358909       0.031719       2.123201       0.065687       1.323479          -0.000001
           39              H      14.004078       9.538833       1.857916       0.110435       1.113886 0.81929285E+01  0.79990324E+02                                 1.699155                            1.615443      -0.947511       2.419922                    0.998564       3.368158       9.057792       0.525210       1.194470      -0.729568      -0.036358      -0.005712      -0.005152       0.037163      -0.002561       0.003292       0.002289       0.009018      -0.054781      -0.018873       0.004345       0.014527              1.727995       2.149152       0.281944       0.083897       1.735989       0.010622       1.298845          -0.000001
           40              H      14.539786      11.803334       2.119544       0.124413       1.131631 0.82566303E+01  0.81192179E+02                                 1.758934                            1.654061      -0.970934       2.423445                    0.998415       3.372244       9.258216       0.501260       1.242600      -0.718629      -0.031716       0.029498       0.000569       0.043317      -0.007154      -0.000131       0.000517       0.012832      -0.041459      -0.013839      -0.002684       0.016523              1.824701       1.914338      -0.456866       0.042311       2.193529       0.015875       1.366236          -0.000001
           41              H      13.768003       7.458179       2.800132       0.122941       1.202147 0.89883245E+01  0.89553084E+02                                 1.777575                            1.686922      -0.997110       2.406720                    0.998209       3.328803       8.958098       0.517800       1.187251      -0.732792      -0.023535       0.020742       0.016684       0.035531      -0.001594      -0.013032       0.004107       0.003002      -0.029570      -0.017468       0.002774       0.014693              1.792827       1.896898      -0.268410      -0.253594       2.009305       0.170295       1.472279          -0.000001
           42              H      13.344279       5.186608       2.718815       0.090710       1.331568 0.95186880E+01  0.97737795E+02                                 2.009817                            1.807002      -1.185499       2.307932                    0.994452       3.783510      10.883518       0.463713       1.286387      -0.706992      -0.040892      -0.014989       0.021066       0.048380       0.000983      -0.014565       0.002468       0.001533      -0.016810      -0.016642       0.002352       0.014289              2.157393       2.702974       0.573790      -0.436902       2.057119      -0.267606       1.712085          -0.000001
           43              H       1.561726       4.543143       0.837918       0.095734       1.042027 0.72162666E+01  0.69822545E+02                                 1.766899                            1.617590      -1.123473       2.341495                    0.995350       3.722538      10.733465       0.465551       1.359739      -0.690446       0.027933      -0.032440      -0.021420       0.047869      -0.001448      -0.010782       0.006935      -0.008074      -0.020385      -0.015913       0.002716       0.013197              1.885084       1.986768      -0.507385      -0.345916       2.120613       0.286739       1.547870          -0.000001
           44              H       2.112567       6.784663       0.880344       0.123107       1.135466 0.86436566E+01  0.86637178E+02                                 1.803922                            1.725254      -1.111774       2.354247                    0.996194       3.600297      10.231630       0.473216       1.291337      -0.706327       0.030344       0.009972      -0.015061       0.035313       0.000122      -0.010535       0.002270       0.008261      -0.036882      -0.016696       0.002224       0.014472              1.830549       2.080094       0.249353      -0.316519       1.840948      -0.058536       1.570607          -0.000001
           45              H       3.327747       0.243951       1.774831       0.067358       1.108677 0.85187886E+01  0.85165013E+02                                 1.781993                            1.709752      -0.888260       2.429985                    0.996276       3.829527      10.906391       0.476106       1.286825      -0.706203       0.036508       0.001518      -0.028882       0.046576       0.002813      -0.004376       0.004223       0.000706       0.016841      -0.008290       0.000009       0.008282              1.865067       1.990873       0.142994      -0.482032       1.599968      -0.171668       2.004362          -0.000001
           46              H       3.983006      17.559160       4.064080       0.148438       0.941297 0.67940198E+01  0.64997439E+02                                 1.681722                            1.592265      -1.078019       2.370667                    0.997226       3.625545      10.523269       0.457511       1.399379      -0.682931       0.013930      -0.011094      -0.001363       0.017860      -0.004596       0.001741       0.002379       0.014547       0.006136      -0.010253       0.002479       0.007774              1.759074       2.164142      -0.383980       0.298696       1.633340      -0.115576       1.479740          -0.000001
           47              H       2.516618       0.321732       4.527233       0.147285       1.009618 0.76506779E+01  0.74503230E+02                                 1.691674                            1.636622      -0.974129       2.420474                    0.998372       3.446919       9.707701       0.479074       1.312890      -0.702249      -0.014693      -0.002981       0.003633       0.015426       0.000242      -0.001556       0.002970       0.010954       0.001627      -0.006983       0.001265       0.005718              1.741182       1.977673       0.079266      -0.460916       1.371085      -0.079280       1.874787          -0.000001
           48              H       3.482103       1.380621       3.816594       0.157320       1.197737 0.94473776E+01  0.95940546E+02                                 1.824367                            1.765577      -1.152485       2.338161                    0.997210       3.425534       9.510671       0.487441       1.237352      -0.720463       0.003472       0.017467      -0.008353       0.019671       0.003143       0.000364       0.001810      -0.013055      -0.002910      -0.006760      -0.001345       0.008105              1.848443       1.748202       0.293501       0.044309       2.226746      -0.065298       1.570382          -0.000001
           49              H       3.323207       6.837696      15.264608       0.114417       1.121308 0.80046845E+01  0.78296401E+02                                 1.752978                            1.629155      -1.029802       2.384803                    0.997691       3.496962       9.651060       0.503613       1.243402      -0.716777       0.037418      -0.010593      -0.005781       0.039316       0.001336      -0.004846       0.001080       0.017303      -0.036056      -0.013034      -0.002550       0.015584              1.819357       2.400183      -0.337888      -0.125816       1.728561       0.065176       1.329326          -0.000001
           50              H       2.785985       9.102196      15.545681       0.110278       1.181733 0.87255183E+01  0.86276092E+02                                 1.748353                            1.653094      -0.965521       2.411211                    0.998357       3.376887       9.047516       0.527438       1.174452      -0.734917       0.029394       0.024100      -0.001208       0.038029       0.004423      -0.002446       0.001017       0.006050      -0.055461      -0.018756       0.004067       0.014689              1.788153       1.917778       0.358909      -0.031719       2.123201       0.065687       1.323479          -0.000001
           51              H      14.004078       8.138767      15.819684       0.110435       1.113886 0.81929285E+01  0.79990322E+02                                 1.699154                            1.615442      -0.947511       2.419922                    0.998564       3.368158       9.057791       0.525210       1.194470      -0.729568      -0.036358       0.005712       0.005152       0.037163       0.002561      -0.003292       0.002289       0.009018      -0.054781      -0.018873       0.004345       0.014527              1.727995       2.149151      -0.281943      -0.083897       1.735989       0.010622       1.298845          -0.000001
           52              H      14.539786       5.874266      15.558056       0.124413       1.131631 0.82566332E+01  0.81192210E+02                                 1.758934                            1.654061      -0.970934       2.423445                    0.998415       3.372245       9.258217       0.501261       1.242599      -0.718629      -0.031716      -0.029498      -0.000569       0.043317       0.007154       0.000131       0.000517       0.012832      -0.041459      -0.013839      -0.002684       0.016523              1.824701       1.914337       0.456866      -0.042311       2.193529       0.015875       1.366236          -0.000001
           53              H      13.768003      10.219421      14.877468       0.122941       1.202147 0.89883240E+01  0.89553075E+02                                 1.777575                            1.686922      -0.997110       2.406720                    0.998209       3.328803       8.958097       0.517800       1.187251      -0.732792      -0.023535      -0.020742      -0.016684       0.035531       0.001594       0.013032       0.004107       0.003002      -0.029570      -0.017468       0.002774       0.014693              1.792827       1.896898       0.268410       0.253594       2.009304       0.170295       1.472279          -0.000001
           54              H      13.344279      12.490992      14.958785       0.090710       1.331568 0.95186880E+01  0.97737795E+02                                 2.009817                            1.807002      -1.185499       2.307932                    0.994452       3.783510      10.883518       0.463713       1.286387      -0.706992      -0.040892       0.014989      -0.021066       0.048380      -0.000983       0.014565       0.002468       0.001533      -0.016810      -0.016642       0.002352       0.014289              2.157393       2.702974      -0.573790       0.436902       2.057119      -0.267606       1.712085          -0.000001
           55              H       1.561726      13.134457      16.839682       0.095734       1.042027 0.72162666E+01  0.69822545E+02                                 1.766899                            1.617590      -1.123473       2.341495                    0.995350       3.722538      10.733465       0.465551       1.359739      -0.690446       0.027933       0.032440       0.021420       0.047869       0.001448       0.010782       0.006935      -0.008074      -0.020385      -0.015913       0.002716       0.013197              1.885084       1.986768       0.507385       0.345916       2.120613       0.286739       1.547870          -0.000001
           56              H       2.112567      10.892937      16.797256       0.123107       1.135467 0.86436617E+01  0.86637236E+02                                 1.803922                            1.725254      -1.111774       2.354247                    0.996194       3.600298      10.231631       0.473216       1.291337      -0.706327       0.030344      -0.009972       0.015061       0.035313      -0.000122       0.010535       0.002270       0.008261      -0.036882      -0.016696       0.002224       0.014472              1.830549       2.080093      -0.249353       0.316519       1.840948      -0.058536       1.570607          -0.000001
           57              H       3.327747      17.433649      15.902769       0.067358       1.108676 0.85187834E+01  0.85164954E+02                                 1.781993                            1.709752      -0.888260       2.429986                    0.996276       3.829526      10.906390       0.476105       1.286826      -0.706203       0.036508      -0.001518       0.028882       0.046576      -0.002813       0.004376       0.004223       0.000706       0.016841      -0.008290       0.000009       0.008282              1.865067       1.990873      -0.142994       0.482032       1.599968      -0.171668       2.004362          -0.000001
           58              H       3.983006       0.118440      13.613520       0.148438       0.941297 0.67940207E+01  0.64997448E+02                                 1.681722                            1.592265      -1.078019       2.370667                    0.997226       3.625545      10.523268       0.457511       1.399379      -0.682931       0.013930       0.011094       0.001363       0.017860       0.004596      -0.001741       0.002379       0.014547       0.006136      -0.010253       0.002479       0.007774              1.759074       2.164142       0.383980      -0.298696       1.633340      -0.115576       1.479740          -0.000001
           59              H       2.516618      17.355868      13.150367       0.147285       1.009618 0.76506774E+01  0.74503226E+02                                 1.691675                            1.636622      -0.974129       2.420474                    0.998372       3.446919       9.707702       0.479074       1.312890      -0.702249      -0.014693       0.002981      -0.003633       0.015426      -0.000242       0.001556       0.002970       0.010955       0.001627      -0.006983       0.001265       0.005718              1.741182       1.977673      -0.079266       0.460916       1.371085      -0.079280       1.874787          -0.000001
           60              H       3.482103      16.296979      13.861006       0.157320       1.197737 0.94473817E+01  0.95940594E+02                                 1.824367                            1.765577      -1.152485       2.338161                    0.997210       3.425535       9.510673       0.487441       1.237351      -0.720463       0.003472      -0.017467       0.008353       0.019671      -0.003143      -0.000364       0.001810      -0.013055      -0.002910      -0.006760      -0.001345       0.008105              1.848443       1.748202      -0.293501      -0.044309       2.226746      -0.065298       1.570382          -0.000001
           61              H       4.243293      15.264608       6.837696       0.114416       1.121309 0.80046870E+01  0.78296431E+02                                 1.752979                            1.629155      -1.029803       2.384802                    0.997691       3.496963       9.651063       0.503613       1.243402      -0.716777      -0.037418      -0.005781      -0.010593       0.039316       0.004846      -0.001336       0.001080       0.026679      -0.007927      -0.013034      -0.002550       0.015584              1.819357       2.400184       0.125817       0.337888       1.329326       0.065176       1.728561          -0.000001
           62              H       4.780515      15.545681       9.102196       0.110278       1.181733 0.87255129E+01  0.86276026E+02                                 1.748352                            1.653094      -0.965520       2.411211                    0.998357       3.376886       9.047513       0.527438       1.174452      -0.734917      -0.029394      -0.001208       0.024100       0.038029       0.002446      -0.004423       0.001017       0.030756       0.018655      -0.018756       0.004067       0.014689              1.788152       1.917778       0.031718      -0.358909       1.323478       0.065687       2.123200          -0.000001
           63              H       8.695422      15.819684       8.138767       0.110435       1.113886 0.81929284E+01  0.79990319E+02                                 1.699154                            1.615442      -0.947511       2.419922                    0.998564       3.368158       9.057790       0.525210       1.194469      -0.729568       0.036358       0.005152       0.005712       0.037163       0.003292      -0.002561       0.002289       0.031899       0.013864      -0.018873       0.004345       0.014527              1.727995       2.149151       0.083897       0.281943       1.298845       0.010622       1.735989          -0.000001
           64              H       8.159714      15.558056       5.874266       0.124413       1.131631 0.82566346E+01  0.81192226E+02                                 1.758934                            1.654061      -0.970934       2.423445                    0.998415       3.372245       9.258217       0.501261       1.242599      -0.718629       0.031716      -0.000569      -0.029498       0.043317      -0.000131      -0.007154       0.000517       0.027145       0.001482      -0.013839      -0.002684       0.016523              1.824701       1.914338       0.042311      -0.456866       1.366236       0.015875       2.193529          -0.000001
           65              H       8.931497      14.877468      10.219421       0.122941       1.202147 0.89883226E+01  0.89553059E+02                                 1.777574                            1.686922      -0.997110       2.406720                    0.998209       3.328803       8.958097       0.517800       1.187251      -0.732792       0.023535      -0.016684      -0.020742       0.035531      -0.013032      -0.001594       0.004107       0.016286       0.010282      -0.017468       0.002774       0.014693              1.792827       1.896898      -0.253594      -0.268410       1.472279       0.170295       2.009304          -0.000001
           66              H       9.355221      14.958785      12.490992       0.090710       1.331569 0.95186935E+01  0.97737858E+02                                 2.009817                            1.807002      -1.185500       2.307932                    0.994452       3.783511      10.883519       0.463713       1.286386      -0.706992       0.040892      -0.021066       0.014989       0.048380      -0.014565       0.000983       0.002468       0.009171       0.006105      -0.016642       0.002352       0.014289              2.157393       2.702974      -0.436902       0.573790       1.712085      -0.267606       2.057119          -0.000001
           67              H       6.004774      16.839682      13.134457       0.095734       1.042027 0.72162666E+01  0.69822545E+02                                 1.766899                            1.617590      -1.123473       2.341495                    0.995350       3.722538      10.733465       0.465551       1.359739      -0.690446      -0.027933       0.021420       0.032440       0.047869      -0.010782      -0.001448       0.006935       0.006156       0.022303      -0.015913       0.002716       0.013197              1.885084       1.986768      -0.345916      -0.507385       1.547870       0.286739       2.120613          -0.000001
           68              H       5.453933      16.797256      10.892937       0.123107       1.135467 0.86436580E+01  0.86637195E+02                                 1.803922                            1.725254      -1.111774       2.354247                    0.996194       3.600297      10.231630       0.473216       1.291337      -0.706327      -0.030344       0.015061      -0.009972       0.035313      -0.010535       0.000122       0.002270       0.022572       0.006050      -0.016696       0.002224       0.014472              1.830550       2.080094      -0.316519       0.249353       1.570607      -0.058536       1.840948          -0.000001
           69              H       4.238753      15.902769      17.433649       0.067358       1.108676 0.85187834E+01  0.85164954E+02                                 1.781993                            1.709752      -0.888260       2.429986                    0.996276       3.829526      10.906390       0.476105       1.286826      -0.706203      -0.036508       0.028882      -0.001518       0.046576      -0.004376       0.002813       0.004223      -0.008067      -0.009479      -0.008290       0.000009       0.008282              1.865067       1.990873      -0.482032       0.142994       2.004362      -0.171668       1.599968          -0.000001
           70              H       3.583494      13.613520       0.118440       0.148438       0.941297 0.67940198E+01  0.64997439E+02                                 1.681722                            1.592265      -1.078019       2.370667                    0.997226       3.625545      10.523269       0.457511       1.399379      -0.682931      -0.013930       0.001363       0.011094       0.017860       0.001741      -0.004596       0.002379       0.004206      -0.024889      -0.010253       0.002479       0.007774              1.759074       2.164142       0.298696      -0.383980       1.479740      -0.115576       1.633340          -0.000001
           71              H       5.049882      13.150367      17.355868       0.147285       1.009618 0.76506828E+01  0.74503285E+02                                 1.691675                            1.636622      -0.974129       2.420474                    0.998372       3.446920       9.707703       0.479074       1.312889      -0.702249       0.014693      -0.003633       0.002981       0.015426      -0.001556       0.000242       0.002970       0.004664      -0.017245      -0.006983       0.001265       0.005718              1.741182       1.977673      -0.460916       0.079266       1.874787      -0.079280       1.371085          -0.000001
           72              H       4.084397      13.861006      16.296979       0.157320       1.197737 0.94473778E+01  0.95940551E+02                                 1.824367                            1.765577      -1.152485       2.338161                    0.997210       3.425534       9.510672       0.487441       1.237352      -0.720463      -0.003472       0.008353      -0.017467       0.019671       0.000364       0.003143       0.001810      -0.005073       0.021037      -0.006760      -0.001345       0.008105              1.848444       1.748202       0.044309       0.293501       1.570383      -0.065298       2.226746          -0.000001
           73              H       4.243293       2.412992      10.839904       0.114416       1.121308 0.80046836E+01  0.78296393E+02                                 1.752979                            1.629155      -1.029802       2.384803                    0.997691       3.496962       9.651061       0.503613       1.243403      -0.716777      -0.037418       0.005781       0.010593       0.039316      -0.004846       0.001336       0.001080       0.026679      -0.007927      -0.013034      -0.002550       0.015584              1.819357       2.400184      -0.125817      -0.337888       1.329326       0.065176       1.728561          -0.000001
           74              H       4.780515       2.131919       8.575404       0.110278       1.181733 0.87255142E+01  0.86276042E+02                                 1.748353                            1.653094      -0.965520       2.411211                    0.998357       3.376886       9.047513       0.527438       1.174452      -0.734917      -0.029393       0.001208      -0.024100       0.038029      -0.002446       0.004423       0.001017       0.030756       0.018655      -0.018756       0.004067       0.014689              1.788152       1.917778      -0.031718       0.358909       1.323479       0.065687       2.123201          -0.000001
           75              H       8.695422       1.857916       9.538833       0.110435       1.113886 0.81929297E+01  0.79990336E+02                                 1.699155                            1.615443      -0.947511       2.419922                    0.998564       3.368158       9.057791       0.525210       1.194470      -0.729568       0.036358      -0.005152      -0.005712       0.037163      -0.003292       0.002561       0.002289       0.031899       0.013864      -0.018873       0.004345       0.014527              1.727995       2.149151      -0.083897      -0.281944       1.298845       0.010622       1.735989          -0.000001
           76              H       8.159714       2.119544      11.803334       0.124413       1.131631 0.82566345E+01  0.81192227E+02                                 1.758934                            1.654061      -0.970934       2.423445                    0.998415       3.372245       9.258218       0.501261       1.242600      -0.718629       0.031716       0.000569       0.029498       0.043317       0.000131       0.007154       0.000517       0.027145       0.001482      -0.013839      -0.002684       0.016523              1.824701       1.914338      -0.042311       0.456866       1.366236       0.015875       2.193529          -0.000001
           77              H       8.931497       2.800132       7.458179       0.122941       1.202147 0.89883221E+01  0.89553050E+02                                 1.777574                            1.686921      -0.997110       2.406720                    0.998209       3.328803       8.958096       0.517800       1.187250      -0.732792       0.023535       0.016684       0.020742       0.035531       0.013032       0.001594       0.004107       0.016286       0.010282      -0.017468       0.002774       0.014693              1.792827       1.896897       0.253594       0.268410       1.472278       0.170295       2.009304          -0.000001
           78              H       9.355221       2.718815       5.186608       0.090710       1.331569 0.95186930E+01  0.97737855E+02                                 2.009817                            1.807002      -1.185499       2.307932                    0.994452       3.783511      10.883520       0.463713       1.286386      -0.706992       0.040892       0.021066      -0.014989       0.048380       0.014565      -0.000983       0.002468       0.009171       0.006105      -0.016642       0.002352       0.014289              2.157393       2.702975       0.436902      -0.573790       1.712085      -0.267606       2.057119          -0.000001
           79              H       6.004774       0.837918       4.543143       0.095734       1.042027 0.72162666E+01  0.69822545E+02                                 1.766899                            1.617590      -1.123473       2.341495                    0.995350       3.722538      10.733465       0.465551       1.359739      -0.690446      -0.027933      -0.021420      -0.032440       0.047869       0.010782       0.001448       0.006935       0.006156       0.022303      -0.015913       0.002716       0.013197              1.885084       1.986768       0.345916       0.507385       1.547870       0.286739       2.120613          -0.000001
           80              H       5.453933       0.880344       6.784663       0.123107       1.135467 0.86436617E+01  0.86637236E+02                                 1.803922                            1.725254      -1.111774       2.354247                    0.996194       3.600298      10.231631       0.473216       1.291337      -0.706327      -0.030344      -0.015061       0.009972       0.035313       0.010535      -0.000122       0.002270       0.022572       0.006050      -0.016696       0.002224       0.014472              1.830549       2.080093       0.316519      -0.249353       1.570607      -0.058536       1.840948          -0.000001
           81              H       4.238753       1.774831       0.243951       0.067358       1.108677 0.85187886E+01  0.85165013E+02                                 1.781993                            1.709752      -0.888260       2.429985                    0.996276       3.829527      10.906391       0.476106       1.286825      -0.706203      -0.036508      -0.028882       0.001518       0.046576       0.004376      -0.002813       0.004223      -0.008067      -0.009479      -0.008290       0.000009       0.008282              1.865067       1.990873       0.482032      -0.142994       2.004362      -0.171668       1.599968          -0.000001
           82              H       3.583494       4.064080      17.559160       0.148438       0.941297 0.67940207E+01  0.64997448E+02                                 1.681722                            1.592265      -1.078019       2.370667                    0.997226       3.625545      10.523268       0.457511       1.399379      -0.682931      -0.013930      -0.001363      -0.011094       0.017860      -0.001741       0.004596       0.002379       0.004206      -0.024889      -0.010253       0.002479       0.007774              1.759074       2.164142      -0.298696       0.383980       1.479740      -0.115576       1.633340          -0.000001
           83              H       5.049882       4.527233       0.321732       0.147285       1.009618 0.76506783E+01  0.74503238E+02                                 1.691675                            1.636623      -0.974129       2.420474                    0.998372       3.446919       9.707703       0.479074       1.312890      -0.702249       0.014693       0.003633      -0.002981       0.015426       0.001556      -0.000242       0.002970       0.004664      -0.017245      -0.006983       0.001265       0.005718              1.741182       1.977673       0.460916      -0.079266       1.874788      -0.079280       1.371085          -0.000001
           84              H       4.084397       3.816594       1.380621       0.157320       1.197737 0.94473817E+01  0.95940594E+02                                 1.824367                            1.765577      -1.152485       2.338161                    0.997210       3.425535       9.510673       0.487441       1.237351      -0.720463      -0.003472      -0.008353       0.017467       0.019671      -0.000364      -0.003143       0.001810      -0.005073       0.021037      -0.006760      -0.001345       0.008105              1.848443       1.748202      -0.044309      -0.293501       1.570382      -0.065298       2.226746          -0.000001
           85              H      10.889707      10.839904      15.264608       0.114416       1.121308 0.80046836E+01  0.78296393E+02                                 1.752979                            1.629155      -1.029803       2.384802                    0.997691       3.496962       9.651061       0.503613       1.243403      -0.716777       0.037418       0.010593      -0.005781       0.039316      -0.001336      -0.004846      -0.001081       0.017303      -0.036056      -0.013034      -0.002550       0.015584              1.819357       2.400184       0.337888      -0.125817       1.728561      -0.065176       1.329326          -0.000001
           86              H      10.352485       8.575404      15.545681       0.110278       1.181733 0.87255151E+01  0.86276060E+02                                 1.748353                            1.653095      -0.965520       2.411211                    0.998357       3.376886       9.047516       0.527438       1.174453      -0.734916       0.029393      -0.024100      -0.001208       0.038029      -0.004423      -0.002446      -0.001017       0.006050      -0.055461      -0.018756       0.004067       0.014689              1.788153       1.917779      -0.358909      -0.031719       2.123202      -0.065687       1.323479          -0.000001
           87              H       6.437578       9.538833      15.819684       0.110435       1.113886 0.81929285E+01  0.79990325E+02                                 1.699155                            1.615443      -0.947511       2.419922                    0.998564       3.368158       9.057792       0.525210       1.194470      -0.729568      -0.036358      -0.005712       0.005152       0.037163      -0.002561      -0.003292      -0.002289       0.009018      -0.054781      -0.018873       0.004345       0.014527              1.727995       2.149152       0.281944      -0.083897       1.735989      -0.010622       1.298845          -0.000001
           88              H       6.973286      11.803334      15.558056       0.124413       1.131631 0.82566291E+01  0.81192161E+02                                 1.758934                            1.654060      -0.970934       2.423445                    0.998415       3.372244       9.258215       0.501261       1.242600      -0.718629      -0.031716       0.029498      -0.000569       0.043317      -0.007154       0.000131      -0.000517       0.012832      -0.041459      -0.013839      -0.002684       0.016523              1.824700       1.914337      -0.456866      -0.042311       2.193529      -0.015875       1.366236          -0.000001
           89              H       6.201503       7.458179      14.877468       0.122941       1.202147 0.89883245E+01  0.89553084E+02                                 1.777575                            1.686922      -0.997110       2.406720                    0.998209       3.328803       8.958098       0.517800       1.187251      -0.732792      -0.023535       0.020742      -0.016684       0.035531      -0.001594       0.013032      -0.004107       0.003002      -0.029570      -0.017468       0.002774       0.014693              1.792827       1.896898      -0.268410       0.253594       2.009305      -0.170295       1.472279          -0.000001
           90              H       5.777779       5.186608      14.958785       0.090710       1.331568 0.95186880E+01  0.97737795E+02                                 2.009817                            1.807002      -1.185499       2.307932                    0.994452       3.783510      10.883518       0.463713       1.286387      -0.706992      -0.040892      -0.014989      -0.021066       0.048380       0.000983       0.014565      -0.002468       0.001533      -0.016810      -0.016642       0.002352       0.014289              2.157393       2.702974       0.573790       0.436902       2.057119       0.267606       1.712085          -0.000001
           91              H       9.128226       4.543143      16.839682       0.095734       1.042027 0.72162674E+01  0.69822553E+02                                 1.766899                            1.617590      -1.123473       2.341495                    0.995350       3.722538      10.733464       0.465551       1.359739      -0.690446       0.027933      -0.032440       0.021420       0.047869      -0.001448       0.010782      -0.006935      -0.008074      -0.020385      -0.015913       0.002716       0.013197              1.885084       1.986768      -0.507385       0.345916       2.120613      -0.286739       1.547870          -0.000001
           92              H       9.679067       6.784663      16.797256       0.123107       1.135467 0.86436617E+01  0.86637236E+02                                 1.803922                            1.725254      -1.111774       2.354247                    0.996194       3.600298      10.231631       0.473216       1.291337      -0.706327       0.030344       0.009972       0.015061       0.035313       0.000122       0.010535      -0.002270       0.008261      -0.036882      -0.016696       0.002224       0.014472              1.830549       2.080093       0.249353       0.316519       1.840948       0.058536       1.570607          -0.000001
           93              H      10.894247       0.243951      15.902769       0.067358       1.108677 0.85187894E+01  0.85165020E+02                                 1.781993                            1.709752      -0.888260       2.429985                    0.996276       3.829527      10.906390       0.476106       1.286825      -0.706203       0.036508       0.001518       0.028882       0.046576       0.002813       0.004376      -0.004223       0.000706       0.016841      -0.008290       0.000009       0.008282              1.865067       1.990872       0.142994       0.482031       1.599967       0.171668       2.004362          -0.000001
           94              H      11.549506      17.559160      13.613520       0.148438       0.941297 0.67940206E+01  0.64997447E+02                                 1.681722                            1.592265      -1.078019       2.370667                    0.997226       3.625545      10.523268       0.457511       1.399379      -0.682931       0.013930      -0.011094       0.001363       0.017860      -0.004596      -0.001741      -0.002379       0.014547       0.006136      -0.010253       0.002479       0.007774              1.759074       2.164142      -0.383980      -0.298696       1.633340       0.115576       1.479740          -0.000001
           95              H      10.083118       0.321732      13.150367       0.147285       1.009618 0.76506774E+01  0.74503226E+02                                 1.691675                            1.636622      -0.974129       2.420474                    0.998372       3.446919       9.707702       0.479074       1.312890      -0.702249      -0.014693      -0.002981      -0.003633       0.015426       0.000242       0.001556      -0.002970       0.010954       0.001627      -0.006983       0.001265       0.005718              1.741182       1.977673       0.079266       0.460916       1.371085       0.079280       1.874787          -0.000001
           96              H      11.048603       1.380621      13.861006       0.157320       1.197737 0.94473757E+01  0.95940517E+02                                 1.824366                            1.765576      -1.152484       2.338162                    0.997210       3.425534       9.510669       0.487441       1.237351      -0.720463       0.003472       0.017467       0.008353       0.019671       0.003143      -0.000364      -0.001810      -0.013055      -0.002910      -0.006760      -0.001345       0.008105              1.848443       1.748201       0.293500      -0.044309       2.226745       0.065298       1.570382          -0.000001
           97              H      10.889707       6.837696       2.412992       0.114416       1.121308 0.80046843E+01  0.78296397E+02                                 1.752978                            1.629155      -1.029803       2.384802                    0.997691       3.496962       9.651059       0.503613       1.243402      -0.716777       0.037418      -0.010593       0.005781       0.039316       0.001336       0.004846      -0.001080       0.017303      -0.036055      -0.013034      -0.002550       0.015584              1.819357       2.400183      -0.337888       0.125816       1.728561      -0.065176       1.329326          -0.000001
           98              H      10.352485       9.102196       2.131919       0.110278       1.181733 0.87255186E+01  0.86276099E+02                                 1.748353                            1.653094      -0.965520       2.411211                    0.998357       3.376887       9.047517       0.527438       1.174452      -0.734917       0.029393       0.024100       0.001208       0.038029       0.004423       0.002446      -0.001017       0.006050      -0.055461      -0.018756       0.004067       0.014689              1.788153       1.917778       0.358909       0.031719       2.123201      -0.065687       1.323479          -0.000001
           99              H       6.437578       8.138767       1.857916       0.110435       1.113887 0.81929326E+01  0.79990369E+02                                 1.699155                            1.615443      -0.947511       2.419922                    0.998564       3.368159       9.057793       0.525210       1.194469      -0.729568      -0.036358       0.005712      -0.005152       0.037163       0.002561       0.003292      -0.002289       0.009018      -0.054781      -0.018873       0.004345       0.014527              1.727995       2.149151      -0.281943       0.083897       1.735989      -0.010622       1.298845          -0.000001
          100              H       6.973286       5.874266       2.119544       0.124413       1.131631 0.82566345E+01  0.81192229E+02                                 1.758934                            1.654061      -0.970934       2.423445                    0.998415       3.372245       9.258219       0.501260       1.242600      -0.718629      -0.031716      -0.029498       0.000569       0.043317       0.007154      -0.000131      -0.000517       0.012832      -0.041459      -0.013839      -0.002684       0.016523              1.824701       1.914338       0.456866       0.042311       2.193530      -0.015875       1.366236          -0.000001
          101              H       6.201503      10.219421       2.800132       0.122941       1.202147 0.89883226E+01  0.89553059E+02                                 1.777574                            1.686922      -0.997110       2.406720                    0.998209       3.328803       8.958097       0.517800       1.187251      -0.732792      -0.023535      -0.020742       0.016684       0.035531       0.001594      -0.013031      -0.004107       0.003002      -0.029570      -0.017468       0.002774       0.014693              1.792827       1.896898       0.268410      -0.253594       2.009304      -0.170295       1.472279          -0.000001
          102              H       5.777779      12.490992       2.718815       0.090710       1.331569 0.95186920E+01  0.97737840E+02                                 2.009816                            1.807002      -1.185499       2.307932                    0.994452       3.783511      10.883519       0.463713       1.286386      -0.706992      -0.040892       0.014989       0.021066       0.048380      -0.000983      -0.014565      -0.002468       0.001533      -0.016810      -0.016642       0.002352       0.014289              2.157393       2.702974      -0.573790      -0.436902       2.057119       0.267606       1.712085          -0.000001
          103              H       9.128226      13.134457       0.837918       0.095734       1.042027 0.72162666E+01  0.69822545E+02                                 1.766899                            1.617590      -1.123473       2.341495                    0.995350       3.722538      10.733465       0.465551       1.359739      -0.690446       0.027933       0.032440      -0.021420       0.047869       0.001448      -0.010782      -0.006935      -0.008074      -0.020385      -0.015913       0.002716       0.013197              1.885084       1.986768       0.507385      -0.345916       2.120613      -0.286739       1.547870          -0.000001
          104              H       9.679067      10.892937       0.880344       0.123107       1.135467 0.86436617E+01  0.86637236E+02                                 1.803922                            1.725254      -1.111774       2.354247                    0.996194       3.600298      10.231631       0.473216       1.291337      -0.706327       0.030344      -0.009972      -0.015061       0.035313      -0.000122      -0.010535      -0.002270       0.008261      -0.036882      -0.016696       0.002224       0.014472              1.830549       2.080093      -0.249353      -0.316519       1.840948       0.058536       1.570607          -0.000001
          105              H      10.894247      17.433649       1.774831       0.067358       1.108677 0.85187886E+01  0.85165013E+02                                 1.781993                            1.709752      -0.888260       2.429985                    0.996276       3.829527      10.906391       0.476106       1.286825      -0.706203       0.036508      -0.001518      -0.028882       0.046576      -0.002813      -0.004376      -0.004223       0.000706       0.016841      -0.008290       0.000009       0.008282              1.865067       1.990873      -0.142994      -0.482032       1.599968       0.171668       2.004362          -0.000001
          106              H      11.549506       0.118440       4.064080       0.148438       0.941297 0.67940206E+01  0.64997448E+02                                 1.681722                            1.592265      -1.078019       2.370667                    0.997226       3.625545      10.523268       0.457511       1.399379      -0.682931       0.013930       0.011094      -0.001363       0.017860       0.004596       0.001741      -0.002379       0.014547       0.006136      -0.010253       0.002479       0.007774              1.759074       2.164142       0.383980       0.298696       1.633340       0.115576       1.479740          -0.000001
          107              H      10.083118      17.355868       4.527233       0.147285       1.009618 0.76506774E+01  0.74503226E+02                                 1.691675                            1.636622      -0.974129       2.420474                    0.998372       3.446919       9.707702       0.479074       1.312890      -0.702249      -0.014693       0.002981       0.003633       0.015426      -0.000242      -0.001556      -0.002970       0.010955       0.001627      -0.006983       0.001265       0.005718              1.741182       1.977673      -0.079266      -0.460916       1.371085       0.079280       1.874787          -0.000001
          108              H      11.048603      16.296979       3.816594       0.157320       1.197737 0.94473776E+01  0.95940546E+02                                 1.824367                            1.765577      -1.152485       2.338161                    0.997210       3.425534       9.510671       0.487441       1.237352      -0.720463       0.003472      -0.017467      -0.008353       0.019671      -0.003143       0.000364      -0.001810      -0.013055      -0.002910      -0.006760      -0.001345       0.008105              1.848443       1.748202      -0.293501       0.044309       2.226745       0.065298       1.570382          -0.000001
          109              C      13.705958      15.372441      11.538170      -0.022693      38.879015 0.43907146E+03  0.10286309E+05                                10.012654                            6.977671      -0.086983       1.977147                    0.999224      27.349230      76.965913       0.628731       0.415831      -1.070973       0.015159       0.002406      -0.043676       0.046294      -0.002147       0.001707       0.003548      -0.006328      -0.033427      -0.012050       0.002239       0.009812             13.760044      11.221279       1.039056      -3.123649       5.656875      -2.570734      24.401979          -0.000001
          110              C      12.717773      15.374209      10.581811      -0.108754      36.114517 0.43910400E+03  0.10367284E+05                                 9.551803                            7.026947       0.064438       1.987092                    0.999653      29.601124      85.770990       0.615193       0.421694      -1.058993       0.024010      -0.003814      -0.015948       0.029075       0.003266      -0.011708       0.002066       0.011586      -0.066831      -0.025771       0.005162       0.020609             12.050911      10.743224       0.753290      -1.785641       5.127462      -1.510889      20.282048          -0.000002
          111              C      13.041619      15.535075       9.224172      -0.149792      36.451937 0.44926590E+03  0.10658024E+05                                 9.586964                            7.083447       0.139058       2.007608                    0.999762      29.995326      86.853956       0.616475       0.418810      -1.061810       0.004549      -0.010031       0.028655       0.030699      -0.000950       0.028499       0.000639       0.026089       0.018147      -0.020797      -0.015807       0.036604             12.135959      11.077826       0.836278      -3.711849       5.098815      -1.506159      20.231236          -0.000003
          112              C      14.359704      15.681799       8.815819       0.069814      39.498273 0.41725468E+03  0.96830825E+04                                10.260988                            6.886218      -0.149862       1.964026                    0.999316      26.763608      75.767922       0.619302       0.426178      -1.060934      -0.000943      -0.004060       0.008527       0.009491      -0.011176      -0.008433      -0.005076      -0.007481       0.056914      -0.023536       0.002268       0.021268             14.875039      10.852964       0.568692      -4.045898       5.462991      -1.337795      28.309162          -0.000001
          113              C       0.222455      15.701244       9.795158      -0.149992      36.254749 0.45472860E+03  0.10814833E+05                                 9.552303                            7.125540       0.145456       2.010789                    0.999759      29.961351      86.722711       0.615069       0.418711      -1.062405      -0.016926      -0.001884       0.020806       0.026887       0.005175      -0.007384       0.002381       0.049558      -0.054221      -0.021038      -0.014260       0.035298             12.152402       9.620088       0.466204      -1.161707       5.100369      -1.045769      21.736748          -0.000002
          114              C      15.037662      15.545681      11.149262      -0.093541      34.781166 0.43931416E+03  0.10376399E+05                                 9.355259                            7.052259      -0.007265       1.969117                    0.999627      29.428869      85.367175       0.610832       0.424534      -1.056921      -0.013864      -0.001338      -0.018662       0.023286      -0.000238       0.024242      -0.000477       0.004778      -0.030072      -0.027073       0.002615       0.024458             11.736131      10.445654       0.840278      -2.445198       5.206718      -1.436041      19.556022          -0.000001
          115              C      14.695656      15.793168       7.392772       0.116125      38.507224 0.39946870E+03  0.91737508E+04                                10.110109                            6.748989      -0.176210       1.957594                    0.999352      26.263532      74.064860       0.623758       0.427588      -1.059616      -0.001825      -0.002500      -0.001379       0.003389       0.017640       0.004860       0.005628      -0.001707      -0.001753      -0.017377      -0.003185       0.020561             14.545532      10.182876      -1.774757      -4.431707       6.274374      -1.215020      27.179348          -0.000001
          116              C       0.727897      15.276982       6.876586      -0.202103      35.465920 0.43742439E+03  0.10285754E+05                                 9.325066                            6.920802       0.231086       2.039292                    0.999807      29.801388      85.306491       0.634354       0.410621      -1.069376      -0.008120      -0.003751      -0.006763       0.011213      -0.009861       0.022858      -0.011217       0.000386      -0.005165      -0.023338      -0.006751       0.030090             11.589165      10.451504      -2.120634      -4.075995       5.614233       0.418369      18.701757          -0.000002
          117              C       0.979105      15.333550       5.513643       0.103129      27.724777 0.32544391E+03  0.71399289E+04                                 8.065528                            6.061423       0.184917       2.078193                    0.999696      25.844503      72.537165       0.659453       0.423355      -1.056388      -0.044552       0.013985      -0.012633       0.048374       0.009162      -0.002218       0.008720      -0.013076      -0.132591      -0.045405       0.011459       0.033947              9.826927       9.429533      -2.155399      -2.144516       5.273705       0.091611      14.777543          -0.000001
          118              C      14.169028      16.417187       5.149485       0.107008      28.359234 0.33582563E+03  0.74344688E+04                                 8.271045                            6.227123       0.163822       2.078489                    0.999234      25.849698      73.159292       0.638966       0.433004      -1.049222       0.048322      -0.028759      -0.004203       0.056389       0.018052       0.022842      -0.000132      -0.037810      -0.092779      -0.044924       0.002245       0.042679             10.217978       9.308184      -2.521908      -1.413524       5.755847      -0.205518      15.589902          -0.000000
          119              C      13.831562      16.401277       6.485911      -0.190835      35.487259 0.46421732E+03  0.11119882E+05                                 9.465084                            7.236183       0.032572       1.980843                    0.999035      30.258177      88.472529       0.604503       0.422989      -1.057590       0.006197      -0.000174      -0.000787       0.006249      -0.003292      -0.009426       0.007259       0.010890      -0.057186      -0.022955       0.003774       0.019181             11.741304       8.820645      -2.054446      -0.893318       6.289045      -1.350426      20.114221          -0.000001
          120              C      13.353359      15.177987      12.973591       0.595668      25.403359 0.24796499E+03  0.51244728E+04                                 7.984140                            5.587232       0.097635       2.090123                    0.999668      22.263335      62.293113       0.627788       0.472100      -1.019597      -0.019587      -0.011122       0.058332       0.062529      -0.003169       0.007246       0.023081      -0.130628      -0.169829      -0.062377      -0.034740       0.097117             10.524778      10.495905       0.453149      -1.600033       4.816416      -2.020231      16.262014          -0.000000
          121              C      12.475645      15.190362       0.031820       0.155876      24.180707 0.35014382E+03  0.78190242E+04                                 7.400412                            6.295222      -0.080638       2.010184                    0.999138      25.466746      71.974663       0.646239       0.424431      -1.056336      -0.027997      -0.072302      -0.108710       0.133526       0.008039      -0.040080      -0.023270      -0.039941       0.074886      -0.053266      -0.004200       0.057467              8.541071       9.345940       0.945072       1.001353       7.505127       0.167609       8.772147          -0.000001
          122              C      13.743791      15.434313       0.816705       0.573738      21.654939 0.25322492E+03  0.52626465E+04                                 7.235347                            5.686388      -0.043601       2.054451                    0.999206      22.173560      62.291256       0.615475       0.478848      -1.015612       0.065286       0.009694       0.039429       0.076882      -0.002668      -0.010380      -0.028443      -0.206984      -0.156145      -0.081928      -0.051945       0.133873              8.610291      10.458871       1.033346       1.738170       4.666796       1.429178      10.705206          -0.000000
          123              C      11.924804      13.832722       0.440172      -0.507331      28.635586 0.49112478E+03  0.11942146E+05                                 7.999705                            7.198566       0.066663       1.965032                    0.998235      33.471118      98.896044       0.636626       0.395668      -1.074417       0.026027       0.070779      -0.032918       0.082284       0.008353      -0.006232      -0.020969      -0.021066      -0.043544      -0.025015      -0.006147       0.031161              8.745251       9.933710       1.790845      -0.321880       9.128938      -0.364898       7.173107          -0.000001
          124              C      13.705958       2.305159       6.139430      -0.022693      38.879017 0.43907148E+03  0.10286310E+05                                10.012654                            6.977671      -0.086983       1.977147                    0.999224      27.349231      76.965915       0.628731       0.415831      -1.070973       0.015159      -0.002406       0.043676       0.046294       0.002148      -0.001707       0.003548      -0.006328      -0.033427      -0.012050       0.002239       0.009812             13.760044      11.221278      -1.039056       3.123649       5.656875      -2.570734      24.401979          -0.000001
          125              C      12.717773       2.303391       7.095789      -0.108754      36.114519 0.43910402E+03  0.10367285E+05                                 9.551804                            7.026947       0.064437       1.987091                    0.999653      29.601125      85.770994       0.615193       0.421694      -1.058993       0.024010       0.003814       0.015948       0.029075      -0.003266       0.011708       0.002066       0.011586      -0.066831      -0.025771       0.005162       0.020609             12.050912      10.743224      -0.753290       1.785641       5.127462      -1.510889      20.282048          -0.000002
          126              C      13.041619       2.142525       8.453428      -0.149792      36.451941 0.44926594E+03  0.10658025E+05                                 9.586965                            7.083447       0.139058       2.007608                    0.999762      29.995328      86.853964       0.616475       0.418810      -1.061810       0.004549       0.010031      -0.028655       0.030699       0.000950      -0.028499       0.000639       0.026089       0.018147      -0.020797      -0.015807       0.036604             12.135960      11.077827      -0.836278       3.711850       5.098815      -1.506159      20.231239          -0.000003
          127              C      14.359704       1.995801       8.861781       0.069814      39.498274 0.41725471E+03  0.96830832E+04                                10.260988                            6.886217      -0.149862       1.964026                    0.999316      26.763609      75.767923       0.619302       0.426178      -1.060934      -0.000943       0.004060      -0.008527       0.009491       0.011176       0.008433      -0.005076      -0.007481       0.056914      -0.023536       0.002268       0.021268             14.875038      10.852963      -0.568692       4.045898       5.462991      -1.337796      28.309161          -0.000001
          128              C       0.222455       1.976356       7.882442      -0.149992      36.254748 0.45472859E+03  0.10814833E+05                                 9.552302                            7.125540       0.145456       2.010789                    0.999759      29.961351      86.722708       0.615069       0.418711      -1.062405      -0.016926       0.001884      -0.020806       0.026887      -0.005175       0.007384       0.002381       0.049558      -0.054221      -0.021038      -0.014260       0.035298             12.152401       9.620088      -0.466204       1.161707       5.100369      -1.045769      21.736746          -0.000002
          129              C      15.037662       2.131919       6.528338      -0.093541      34.781163 0.43931414E+03  0.10376398E+05                                 9.355259                            7.052258      -0.007265       1.969117                    0.999627      29.428868      85.367168       0.610833       0.424534      -1.056921      -0.013864       0.001338       0.018662       0.023286       0.000238      -0.024242      -0.000477       0.004778      -0.030072      -0.027073       0.002615       0.024458             11.736130      10.445653      -0.840278       2.445198       5.206718      -1.436041      19.556019          -0.000001
          130              C      14.695656       1.884432      10.284828       0.116125      38.507224 0.39946870E+03  0.91737508E+04                                10.110109                            6.748989      -0.176210       1.957594                    0.999352      26.263532      74.064858       0.623758       0.427588      -1.059616      -0.001825       0.002500       0.001379       0.003389      -0.017640      -0.004860       0.005628      -0.001707      -0.001753      -0.017377      -0.003185       0.020561             14.545532      10.182875       1.774757       4.431707       6.274373      -1.215019      27.179347          -0.000001
          131              C       0.727897       2.400618      10.801014      -0.202103      35.465920 0.43742439E+03  0.10285754E+05                                 9.325065                            6.920802       0.231086       2.039292                    0.999807      29.801388      85.306487       0.634354       0.410621      -1.069376      -0.008120       0.003751       0.006763       0.011213       0.009861      -0.022858      -0.011217       0.000386      -0.005165      -0.023338      -0.006751       0.030090             11.589164      10.451503       2.120634       4.075995       5.614233       0.418369      18.701756          -0.000002
          132              C       0.979105       2.344050      12.163957       0.103129      27.724775 0.32544389E+03  0.71399283E+04                                 8.065527                            6.061423       0.184917       2.078193                    0.999696      25.844502      72.537160       0.659453       0.423355      -1.056388      -0.044552      -0.013985       0.012633       0.048374      -0.009162       0.002218       0.008720      -0.013076      -0.132591      -0.045405       0.011459       0.033947              9.826926       9.429533       2.155399       2.144516       5.273705       0.091611      14.777542          -0.000001
          133              C      14.169028       1.260413      12.528115       0.107008      28.359233 0.33582563E+03  0.74344686E+04                                 8.271045                            6.227122       0.163823       2.078489                    0.999234      25.849698      73.159288       0.638966       0.433004      -1.049222       0.048322       0.028759       0.004203       0.056389      -0.018052      -0.022842      -0.000132      -0.037810      -0.092779      -0.044924       0.002245       0.042679             10.217977       9.308184       2.521908       1.413524       5.755847      -0.205518      15.589901          -0.000000
          134              C      13.831562       1.276323      11.191689      -0.190835      35.487257 0.46421729E+03  0.11119881E+05                                 9.465084                            7.236182       0.032572       1.980843                    0.999035      30.258176      88.472526       0.604503       0.422989      -1.057590       0.006197       0.000174       0.000787       0.006249       0.003292       0.009426       0.007259       0.010890      -0.057186      -0.022955       0.003774       0.019181             11.741303       8.820645       2.054446       0.893319       6.289045      -1.350426      20.114220          -0.000001
          135              C      13.353359       2.499613       4.704009       0.595668      25.403360 0.24796500E+03  0.51244728E+04                                 7.984140                            5.587232       0.097635       2.090124                    0.999668      22.263335      62.293112       0.627788       0.472100      -1.019597      -0.019587       0.011122      -0.058332       0.062529       0.003169      -0.007246       0.023081      -0.130628      -0.169829      -0.062377      -0.034740       0.097117             10.524778      10.495904      -0.453149       1.600033       4.816416      -2.020231      16.262014          -0.000000
          136              C      12.475645       2.487238      -0.031820       0.155877      24.180707 0.35014381E+03  0.78190241E+04                                 7.400412                            6.295222      -0.080638       2.010184                    0.999138      25.466746      71.974663       0.646239       0.424431      -1.056336      -0.027997       0.072302       0.108710       0.133526      -0.008039       0.040080      -0.023270      -0.039941       0.074886      -0.053266      -0.004200       0.057467              8.541071       9.345940      -0.945072      -1.001353       7.505127       0.167609       8.772147          -0.000001
          137              C      13.743791       2.243287      16.860895       0.573738      21.654938 0.25322492E+03  0.52626464E+04                                 7.235348                            5.686388      -0.043601       2.054451                    0.999206      22.173560      62.291258       0.615475       0.478848      -1.015612       0.065286      -0.009694      -0.039429       0.076882       0.002668       0.010380      -0.028443      -0.206984      -0.156145      -0.081928      -0.051945       0.133873              8.610291      10.458871      -1.033346      -1.738170       4.666796       1.429178      10.705206          -0.000000
          138              C      11.924804       3.844878      17.237428      -0.507331      28.635586 0.49112479E+03  0.11942146E+05                                 7.999704                            7.198566       0.066663       1.965032                    0.998235      33.471118      98.896043       0.636626       0.395668      -1.074417       0.026027      -0.070779       0.032918       0.082284      -0.008353       0.006232      -0.020969      -0.021066      -0.043544      -0.025015      -0.006147       0.031161              8.745251       9.933709      -1.790845       0.321880       9.128937      -0.364898       7.173107          -0.000001
          139              C       1.427042      11.538170       2.305159      -0.022693      38.879014 0.43907146E+03  0.10286309E+05                                10.012653                            6.977671      -0.086983       1.977147                    0.999224      27.349230      76.965911       0.628731       0.415831      -1.070973      -0.015159      -0.043676      -0.002406       0.046294      -0.001707      -0.002147      -0.003548       0.013550       0.026206      -0.012050       0.002239       0.009812             13.760044      11.221278       3.123648       1.039056      24.401978       2.570734       5.656875          -0.000001
          140              C       2.415227      10.581811       2.303391      -0.108754      36.114518 0.43910400E+03  0.10367284E+05                                 9.551804                            7.026947       0.064438       1.987092                    0.999653      29.601124      85.770992       0.615193       0.421694      -1.058993      -0.024010      -0.015948       0.003814       0.029075       0.011708       0.003266      -0.002066       0.039209       0.016036      -0.025771       0.005162       0.020609             12.050912      10.743224       1.785641       0.753290      20.282049       1.510889       5.127462          -0.000002
          141              C       2.091381       9.224172       2.142525      -0.149792      36.451942 0.44926595E+03  0.10658026E+05                                 9.586965                            7.083448       0.139058       2.007608                    0.999762      29.995328      86.853967       0.616475       0.418810      -1.061810      -0.004549       0.028655       0.010031       0.030699      -0.028499      -0.000950      -0.000639       0.003971      -0.048207      -0.020797      -0.015807       0.036604             12.135961      11.077828       3.711850       0.836278      20.231240       1.506160       5.098815          -0.000003
          142              C       0.773296       8.815819       1.995801       0.069814      39.498276 0.41725473E+03  0.96830839E+04                                10.260988                            6.886218      -0.149863       1.964026                    0.999316      26.763610      75.767927       0.619302       0.426178      -1.060934       0.000943       0.008527       0.004060       0.009491       0.008433      -0.011176       0.005076      -0.032198      -0.017235      -0.023536       0.002268       0.021268             14.875039      10.852964       4.045898       0.568692      28.309162       1.337796       5.462991          -0.000001
          143              C      14.910545       9.795158       1.976356      -0.149992      36.254748 0.45472859E+03  0.10814833E+05                                 9.552303                            7.125540       0.145456       2.010789                    0.999759      29.961351      86.722710       0.615069       0.418711      -1.062405       0.016926       0.020806       0.001884       0.026887       0.007384       0.005175      -0.002381       0.051890      -0.047227      -0.021038      -0.014260       0.035298             12.152401       9.620088       1.161707       0.466204      21.736746       1.045769       5.100369          -0.000002
          144              C       0.095338      11.149262       2.131919      -0.093541      34.781162 0.43931413E+03  0.10376398E+05                                 9.355258                            7.052258      -0.007264       1.969117                    0.999627      29.428867      85.367165       0.610833       0.424534      -1.056921       0.013864      -0.018662       0.001338       0.023286      -0.024242      -0.000238       0.000477       0.017425       0.007869      -0.027073       0.002615       0.024458             11.736130      10.445653       2.445198       0.840278      19.556019       1.436041       5.206718          -0.000001
          145              C       0.437344       7.392772       1.884432       0.116125      38.507225 0.39946870E+03  0.91737509E+04                                10.110110                            6.748989      -0.176210       1.957594                    0.999352      26.263532      74.064862       0.623758       0.427588      -1.059615       0.001825      -0.001379       0.002500       0.003389      -0.004860       0.017640      -0.005628       0.000023       0.003437      -0.017377      -0.003185       0.020561             14.545533      10.182876       4.431708      -1.774757      27.179351       1.215020       6.274374          -0.000001
          146              C      14.405103       6.876586       2.400618      -0.202103      35.465919 0.43742437E+03  0.10285754E+05                                 9.325065                            6.920802       0.231086       2.039292                    0.999807      29.801387      85.306484       0.634354       0.410621      -1.069376       0.008120      -0.006763       0.003751       0.011213      -0.022858      -0.009861       0.011216       0.002776       0.002004      -0.023338      -0.006752       0.030090             11.589164      10.451503       4.075995      -2.120634      18.701756      -0.418369       5.614233          -0.000002
          147              C      14.153895       5.513643       2.344050       0.103129      27.724776 0.32544390E+03  0.71399286E+04                                 8.065527                            6.061423       0.184917       2.078193                    0.999696      25.844502      72.537161       0.659453       0.423355      -1.056388       0.044552      -0.012633      -0.013985       0.048374       0.002218       0.009162      -0.008720       0.059757       0.085910      -0.045405       0.011459       0.033947              9.826927       9.429533       2.144516      -2.155399      14.777542      -0.091611       5.273705          -0.000001
          148              C       0.963972       5.149485       1.260413       0.107008      28.359234 0.33582563E+03  0.74344687E+04                                 8.271045                            6.227123       0.163822       2.078489                    0.999234      25.849698      73.159290       0.638966       0.433004      -1.049222      -0.048322      -0.004203       0.028759       0.056389      -0.022842       0.018052       0.000132       0.027484       0.103104      -0.044924       0.002245       0.042679             10.217978       9.308184       1.413524      -2.521908      15.589902       0.205518       5.755847          -0.000000
          149              C       1.301438       6.485911       1.276323      -0.190835      35.487260 0.46421732E+03  0.11119882E+05                                 9.465084                            7.236183       0.032572       1.980843                    0.999035      30.258177      88.472529       0.604503       0.422989      -1.057590      -0.006197      -0.000787       0.000174       0.006249       0.009426      -0.003292      -0.007259       0.034038       0.012258      -0.022955       0.003774       0.019181             11.741304       8.820645       0.893319      -2.054446      20.114221       1.350426       6.289045          -0.000001
          150              C       1.779641      12.973591       2.499613       0.595668      25.403360 0.24796500E+03  0.51244728E+04                                 7.984140                            5.587232       0.097635       2.090124                    0.999668      22.263335      62.293112       0.627788       0.472100      -1.019597       0.019587       0.058332       0.011122       0.062529      -0.007246      -0.003169      -0.023081       0.019600       0.280857      -0.062377      -0.034740       0.097117             10.524778      10.495904       1.600033       0.453149      16.262014       2.020231       4.816416          -0.000000
          151              C       2.657355       0.031820       2.487238       0.155876      24.180708 0.35014376E+03  0.78190227E+04                                 7.400413                            6.295222      -0.080638       2.010184                    0.999138      25.466746      71.974663       0.646239       0.424431      -1.056336       0.027997      -0.108710       0.072302       0.133526       0.040080       0.008039       0.023270      -0.057414       0.022468      -0.053266      -0.004200       0.057467              8.541072       9.345941      -1.001358       0.945072       8.772149      -0.167609       7.505127          -0.000001
          152              C       1.389209       0.816705       2.243287       0.573738      21.654942 0.25322491E+03  0.52626462E+04                                 7.235348                            5.686388      -0.043601       2.054451                    0.999206      22.173560      62.291257       0.615475       0.478848      -1.015612      -0.065286       0.039429      -0.009694       0.076882       0.010380      -0.002668       0.028443      -0.025419       0.388548      -0.081928      -0.051945       0.133873              8.610293      10.458874      -1.738177       1.033347      10.705209      -1.429179       4.666797          -0.000000
          153              C       3.208196       0.440172       3.844878      -0.507331      28.635587 0.49112483E+03  0.11942147E+05                                 7.999705                            7.198566       0.066663       1.965032                    0.998235      33.471118      98.896043       0.636626       0.395668      -1.074417      -0.026027      -0.032918      -0.070779       0.082284       0.006232       0.008353       0.020969       0.011239       0.053371      -0.025015      -0.006147       0.031161              8.745251       9.933709       0.321880       1.790845       7.173107       0.364898       9.128938          -0.000001
          154              C       1.427042       6.139430      15.372441      -0.022693      38.879014 0.43907145E+03  0.10286309E+05                                10.012653                            6.977671      -0.086983       1.977147                    0.999224      27.349230      76.965910       0.628731       0.415831      -1.070973      -0.015159       0.043676       0.002406       0.046294       0.001707       0.002147      -0.003548       0.013549       0.026206      -0.012050       0.002239       0.009812             13.760043      11.221278      -3.123648      -1.039056      24.401977       2.570733       5.656874          -0.000000
          155              C       2.415227       7.095789      15.374209      -0.108754      36.114518 0.43910400E+03  0.10367285E+05                                 9.551804                            7.026947       0.064438       1.987092                    0.999653      29.601124      85.770993       0.615193       0.421694      -1.058993      -0.024010       0.015948      -0.003814       0.029075      -0.011708      -0.003266      -0.002066       0.039209       0.016036      -0.025771       0.005162       0.020609             12.050912      10.743224      -1.785641      -0.753290      20.282049       1.510889       5.127462          -0.000002
          156              C       2.091381       8.453428      15.535075      -0.149792      36.451941 0.44926595E+03  0.10658025E+05                                 9.586965                            7.083447       0.139058       2.007608                    0.999762      29.995328      86.853966       0.616475       0.418810      -1.061810      -0.004549      -0.028655      -0.010031       0.030699       0.028499       0.000950      -0.000639       0.003971      -0.048207      -0.020797      -0.015807       0.036604             12.135961      11.077827      -3.711850      -0.836278      20.231239       1.506160       5.098815          -0.000003
          157              C       0.773296       8.861781      15.681799       0.069814      39.498272 0.41725468E+03  0.96830825E+04                                10.260988                            6.886217      -0.149862       1.964026                    0.999316      26.763608      75.767921       0.619302       0.426178      -1.060934       0.000943      -0.008527      -0.004060       0.009491      -0.008433       0.011176       0.005076      -0.032198      -0.017235      -0.023536       0.002268       0.021268             14.875039      10.852964      -4.045898      -0.568692      28.309161       1.337796       5.462991          -0.000001
          158              C      14.910545       7.882442      15.701244      -0.149992      36.254746 0.45472857E+03  0.10814832E+05                                 9.552302                            7.125540       0.145456       2.010789                    0.999759      29.961350      86.722705       0.615069       0.418711      -1.062405       0.016926      -0.020806      -0.001884       0.026887      -0.007384      -0.005175      -0.002381       0.051890      -0.047227      -0.021038      -0.014260       0.035298             12.152401       9.620088      -1.161707      -0.466204      21.736745       1.045769       5.100369          -0.000002
          159              C       0.095338       6.528338      15.545681      -0.093541      34.781162 0.43931412E+03  0.10376398E+05                                 9.355258                            7.052258      -0.007264       1.969117                    0.999627      29.428867      85.367164       0.610833       0.424534      -1.056921       0.013864       0.018662      -0.001338       0.023286       0.024242       0.000238       0.000477       0.017425       0.007870      -0.027073       0.002615       0.024458             11.736130      10.445653      -2.445198      -0.840278      19.556018       1.436041       5.206718          -0.000001
          160              C       0.437344      10.284828      15.793168       0.116125      38.507223 0.39946870E+03  0.91737508E+04                                10.110109                            6.748988      -0.176210       1.957594                    0.999352      26.263532      74.064858       0.623758       0.427588      -1.059616       0.001825       0.001379      -0.002500       0.003389       0.004860      -0.017640      -0.005628       0.000023       0.003437      -0.017377      -0.003185       0.020561             14.545532      10.182875      -4.431707       1.774757      27.179347       1.215020       6.274373          -0.000001
          161              C      14.405103      10.801014      15.276982      -0.202103      35.465917 0.43742435E+03  0.10285753E+05                                 9.325065                            6.920802       0.231086       2.039292                    0.999807      29.801386      85.306481       0.634354       0.410621      -1.069376       0.008120       0.006763      -0.003751       0.011214       0.022858       0.009861       0.011217       0.002776       0.002004      -0.023338      -0.006751       0.030089             11.589164      10.451503      -4.075995       2.120634      18.701756      -0.418369       5.614233          -0.000002
          162              C      14.153895      12.163957      15.333550       0.103129      27.724776 0.32544390E+03  0.71399286E+04                                 8.065527                            6.061422       0.184917       2.078193                    0.999696      25.844502      72.537160       0.659453       0.423355      -1.056388       0.044552       0.012633       0.013985       0.048374      -0.002218      -0.009162      -0.008720       0.059757       0.085910      -0.045405       0.011459       0.033947              9.826926       9.429533      -2.144516       2.155399      14.777542      -0.091611       5.273705          -0.000001
          163              C       0.963972      12.528115      16.417187       0.107008      28.359232 0.33582561E+03  0.74344681E+04                                 8.271045                            6.227123       0.163823       2.078489                    0.999234      25.849697      73.159287       0.638966       0.433004      -1.049222      -0.048322       0.004203      -0.028759       0.056389       0.022842      -0.018052       0.000132       0.027484       0.103104      -0.044924       0.002245       0.042679             10.217977       9.308184      -1.413524       2.521908      15.589901       0.205518       5.755847          -0.000000
          164              C       1.301438      11.191689      16.401277      -0.190835      35.487261 0.46421733E+03  0.11119882E+05                                 9.465085                            7.236183       0.032572       1.980843                    0.999035      30.258178      88.472534       0.604503       0.422989      -1.057590      -0.006197       0.000787      -0.000174       0.006249      -0.009426       0.003292      -0.007259       0.034038       0.012258      -0.022955       0.003774       0.019181             11.741305       8.820646      -0.893319       2.054446      20.114223       1.350426       6.289046          -0.000001
          165              C       1.779641       4.704009      15.177987       0.595668      25.403359 0.24796500E+03  0.51244728E+04                                 7.984140                            5.587232       0.097635       2.090124                    0.999668      22.263335      62.293112       0.627788       0.472100      -1.019597       0.019587      -0.058332      -0.011122       0.062529       0.007246       0.003169      -0.023081       0.019600       0.280857      -0.062377      -0.034740       0.097117             10.524778      10.495904      -1.600033      -0.453149      16.262014       2.020231       4.816416          -0.000000
          166              C       2.657355      -0.031820      15.190362       0.155877      24.180708 0.35014376E+03  0.78190227E+04                                 7.400412                            6.295221      -0.080638       2.010184                    0.999138      25.466745      71.974659       0.646239       0.424431      -1.056336       0.027997       0.108710      -0.072302       0.133526      -0.040080      -0.008039       0.023270      -0.057414       0.022468      -0.053266      -0.004200       0.057467              8.541072       9.345940       1.001358      -0.945072       8.772148      -0.167609       7.505127          -0.000001
          167              C       1.389209      16.860895      15.434313       0.573738      21.654942 0.25322491E+03  0.52626463E+04                                 7.235349                            5.686388      -0.043601       2.054451                    0.999206      22.173560      62.291258       0.615475       0.478848      -1.015612      -0.065286      -0.039429       0.009694       0.076882      -0.010380       0.002668       0.028443      -0.025419       0.388548      -0.081928      -0.051945       0.133873              8.610293      10.458874       1.738177      -1.033347      10.705209      -1.429179       4.666797          -0.000000
          168              C       3.208196      17.237428      13.832722      -0.507332      28.635588 0.49112483E+03  0.11942147E+05                                 7.999705                            7.198567       0.066663       1.965032                    0.998235      33.471119      98.896047       0.636626       0.395668      -1.074417      -0.026027       0.032918       0.070779       0.082284      -0.006232      -0.008353       0.020969       0.011239       0.053371      -0.025015      -0.006147       0.031161              8.745252       9.933710      -0.321880      -1.790845       7.173107       0.364898       9.128938          -0.000001
          169              C       6.139458      15.372441       6.139430      -0.022693      38.879016 0.43907148E+03  0.10286310E+05                                10.012654                            6.977671      -0.086983       1.977147                    0.999224      27.349231      76.965915       0.628731       0.415831      -1.070973       0.015159       0.002406       0.043676       0.046294      -0.002148      -0.001707      -0.003548      -0.006328      -0.033427      -0.012050       0.002239       0.009812             13.760044      11.221279       1.039056       3.123648       5.656875       2.570734      24.401979          -0.000001
          170              C       5.151273      15.374209       7.095789      -0.108754      36.114519 0.43910401E+03  0.10367285E+05                                 9.551804                            7.026947       0.064437       1.987092                    0.999653      29.601125      85.770997       0.615193       0.421694      -1.058993       0.024010      -0.003814       0.015948       0.029075       0.003266       0.011708      -0.002066       0.011586      -0.066831      -0.025771       0.005162       0.020609             12.050912      10.743225       0.753290       1.785642       5.127462       1.510889      20.282049          -0.000002
          171              C       5.475119      15.535075       8.453428      -0.149792      36.451946 0.44926602E+03  0.10658027E+05                                 9.586966                            7.083448       0.139058       2.007608                    0.999762      29.995330      86.853972       0.616475       0.418810      -1.061810       0.004549      -0.010031      -0.028655       0.030699      -0.000950      -0.028499      -0.000639       0.026089       0.018147      -0.020797      -0.015807       0.036604             12.135962      11.077828       0.836278       3.711851       5.098816       1.506160      20.231241          -0.000003
          172              C       6.793204      15.681799       8.861781       0.069814      39.498275 0.41725470E+03  0.96830831E+04                                10.260988                            6.886217      -0.149863       1.964026                    0.999316      26.763609      75.767924       0.619302       0.426178      -1.060934      -0.000943      -0.004060      -0.008527       0.009491      -0.011176       0.008433       0.005076      -0.007481       0.056914      -0.023536       0.002268       0.021268             14.875039      10.852964       0.568692       4.045898       5.462991       1.337796      28.309163          -0.000001
          173              C       7.788955      15.701244       7.882442      -0.149992      36.254746 0.45472856E+03  0.10814832E+05                                 9.552302                            7.125540       0.145456       2.010789                    0.999759      29.961350      86.722704       0.615069       0.418711      -1.062405      -0.016926      -0.001884      -0.020806       0.026887       0.005175       0.007384      -0.002381       0.049558      -0.054221      -0.021038      -0.014260       0.035298             12.152401       9.620088       0.466204       1.161706       5.100369       1.045769      21.736745          -0.000002
          174              C       7.471162      15.545681       6.528338      -0.093541      34.781164 0.43931414E+03  0.10376399E+05                                 9.355259                            7.052258      -0.007265       1.969117                    0.999627      29.428868      85.367169       0.610832       0.424534      -1.056921      -0.013864      -0.001338       0.018662       0.023286      -0.000238      -0.024242       0.000477       0.004778      -0.030072      -0.027073       0.002615       0.024458             11.736130      10.445654       0.840278       2.445198       5.206718       1.436041      19.556020          -0.000001
          175              C       7.129156      15.793168      10.284828       0.116125      38.507226 0.39946873E+03  0.91737515E+04                                10.110110                            6.748989      -0.176210       1.957594                    0.999352      26.263533      74.064862       0.623758       0.427588      -1.059616      -0.001825      -0.002500       0.001379       0.003389       0.017640      -0.004860      -0.005628      -0.001707      -0.001753      -0.017377      -0.003185       0.020561             14.545533      10.182876      -1.774757       4.431707       6.274374       1.215020      27.179350          -0.000001
          176              C       8.294397      15.276982      10.801014      -0.202103      35.465922 0.43742441E+03  0.10285755E+05                                 9.325066                            6.920802       0.231086       2.039292                    0.999807      29.801388      85.306489       0.634354       0.410621      -1.069376      -0.008120      -0.003751       0.006763       0.011214      -0.009861      -0.022858       0.011217       0.000386      -0.005165      -0.023338      -0.006751       0.030090             11.589165      10.451504      -2.120634       4.075996       5.614234      -0.418369      18.701758          -0.000002
          177              C       8.545605      15.333550      12.163957       0.103129      27.724774 0.32544386E+03  0.71399275E+04                                 8.065527                            6.061422       0.184917       2.078193                    0.999696      25.844501      72.537156       0.659453       0.423355      -1.056388      -0.044552       0.013985       0.012633       0.048374       0.009162       0.002218      -0.008720      -0.013076      -0.132591      -0.045405       0.011459       0.033947              9.826926       9.429533      -2.155399       2.144516       5.273704      -0.091611      14.777541          -0.000001
          178              C       6.602528      16.417187      12.528115       0.107008      28.359232 0.33582561E+03  0.74344681E+04                                 8.271045                            6.227123       0.163823       2.078489                    0.999234      25.849697      73.159287       0.638966       0.433004      -1.049222       0.048322      -0.028759       0.004203       0.056389       0.018052      -0.022842       0.000132      -0.037810      -0.092779      -0.044924       0.002245       0.042679             10.217977       9.308184      -2.521908       1.413524       5.755847       0.205518      15.589902          -0.000000
          179              C       6.265062      16.401277      11.191689      -0.190835      35.487259 0.46421731E+03  0.11119881E+05                                 9.465084                            7.236182       0.032572       1.980843                    0.999035      30.258177      88.472528       0.604503       0.422989      -1.057591       0.006197      -0.000174       0.000787       0.006249      -0.003292       0.009426      -0.007259       0.010890      -0.057186      -0.022955       0.003774       0.019181             11.741304       8.820645      -2.054446       0.893319       6.289045       1.350426      20.114221          -0.000001
          180              C       5.786859      15.177987       4.704009       0.595668      25.403359 0.24796499E+03  0.51244728E+04                                 7.984140                            5.587233       0.097635       2.090123                    0.999668      22.263335      62.293115       0.627788       0.472100      -1.019597      -0.019587      -0.011122      -0.058332       0.062529      -0.003169      -0.007246      -0.023081      -0.130628      -0.169829      -0.062377      -0.034740       0.097117             10.524779      10.495905       0.453149       1.600033       4.816416       2.020231      16.262015          -0.000000
          181              C       4.909145      15.190362      -0.031820       0.155877      24.180708 0.35014376E+03  0.78190226E+04                                 7.400412                            6.295221      -0.080638       2.010184                    0.999138      25.466745      71.974660       0.646239       0.424431      -1.056336      -0.027997      -0.072302       0.108710       0.133526       0.008039       0.040080       0.023270      -0.039941       0.074886      -0.053266      -0.004200       0.057467              8.541072       9.345940       0.945072      -1.001358       7.505127      -0.167609       8.772148          -0.000001
          182              C       6.177291      15.434313      16.860895       0.573738      21.654942 0.25322491E+03  0.52626462E+04                                 7.235348                            5.686388      -0.043601       2.054451                    0.999206      22.173560      62.291257       0.615475       0.478848      -1.015612       0.065286       0.009694      -0.039429       0.076882      -0.002668       0.010380       0.028443      -0.206984      -0.156145      -0.081928      -0.051945       0.133873              8.610293      10.458874       1.033347      -1.738177       4.666797      -1.429178      10.705209          -0.000000
          183              C       4.358304      13.832722      17.237428      -0.507332      28.635588 0.49112485E+03  0.11942148E+05                                 7.999706                            7.198567       0.066663       1.965032                    0.998235      33.471120      98.896055       0.636626       0.395669      -1.074417       0.026027       0.070779       0.032918       0.082284       0.008353       0.006232       0.020969      -0.021066      -0.043544      -0.025015      -0.006147       0.031161              8.745252       9.933710       1.790845       0.321880       9.128939       0.364898       7.173108          -0.000001
          184              C       6.139458       2.305159      11.538170      -0.022693      38.879014 0.43907146E+03  0.10286309E+05                                10.012653                            6.977671      -0.086983       1.977147                    0.999224      27.349230      76.965911       0.628731       0.415831      -1.070973       0.015159      -0.002406      -0.043676       0.046294       0.002147       0.001707      -0.003548      -0.006328      -0.033427      -0.012050       0.002239       0.009812             13.760043      11.221278      -1.039056      -3.123648       5.656875       2.570733      24.401977          -0.000001
          185              C       5.151273       2.303391      10.581811      -0.108754      36.114515 0.43910397E+03  0.10367283E+05                                 9.551803                            7.026946       0.064438       1.987092                    0.999653      29.601123      85.770986       0.615193       0.421694      -1.058993       0.024010       0.003814      -0.015948       0.029075      -0.003266      -0.011708      -0.002066       0.011586      -0.066831      -0.025771       0.005162       0.020609             12.050910      10.743224      -0.753290      -1.785641       5.127462       1.510889      20.282046          -0.000002
          186              C       5.475119       2.142525       9.224172      -0.149792      36.451941 0.44926595E+03  0.10658025E+05                                 9.586964                            7.083447       0.139058       2.007608                    0.999762      29.995328      86.853961       0.616475       0.418810      -1.061810       0.004549       0.010031       0.028655       0.030699       0.000950       0.028499      -0.000639       0.026089       0.018147      -0.020797      -0.015807       0.036604             12.135960      11.077827      -0.836278      -3.711850       5.098815       1.506159      20.231238          -0.000003
          187              C       6.793204       1.995801       8.815819       0.069814      39.498272 0.41725468E+03  0.96830825E+04                                10.260988                            6.886217      -0.149862       1.964026                    0.999316      26.763608      75.767920       0.619302       0.426178      -1.060934      -0.000943       0.004060       0.008527       0.009491       0.011176      -0.008433       0.005076      -0.007481       0.056914      -0.023536       0.002268       0.021268             14.875039      10.852963      -0.568692      -4.045898       5.462991       1.337796      28.309161          -0.000001
          188              C       7.788955       1.976356       9.795158      -0.149992      36.254743 0.45472852E+03  0.10814831E+05                                 9.552301                            7.125539       0.145456       2.010789                    0.999759      29.961349      86.722698       0.615069       0.418711      -1.062405      -0.016926       0.001884       0.020806       0.026887      -0.005175      -0.007384      -0.002381       0.049558      -0.054221      -0.021038      -0.014260       0.035298             12.152399       9.620087      -0.466204      -1.161706       5.100368       1.045769      21.736743          -0.000002
          189              C       7.471162       2.131919      11.149262      -0.093541      34.781163 0.43931412E+03  0.10376398E+05                                 9.355259                            7.052258      -0.007265       1.969117                    0.999627      29.428867      85.367167       0.610832       0.424534      -1.056921      -0.013864       0.001338      -0.018662       0.023286       0.000238       0.024242       0.000477       0.004778      -0.030072      -0.027073       0.002615       0.024458             11.736130      10.445654      -0.840278      -2.445198       5.206718       1.436041      19.556020          -0.000001
          190              C       7.129156       1.884432       7.392772       0.116125      38.507224 0.39946870E+03  0.91737509E+04                                10.110110                            6.748989      -0.176211       1.957594                    0.999352      26.263532      74.064862       0.623758       0.427588      -1.059615      -0.001825       0.002500      -0.001379       0.003389      -0.017640       0.004860      -0.005628      -0.001707      -0.001753      -0.017377      -0.003185       0.020561             14.545533      10.182876       1.774757      -4.431707       6.274374       1.215020      27.179350          -0.000001
          191              C       8.294397       2.400618       6.876586      -0.202103      35.465922 0.43742442E+03  0.10285755E+05                                 9.325066                            6.920802       0.231086       2.039292                    0.999807      29.801388      85.306489       0.634354       0.410621      -1.069376      -0.008120       0.003751      -0.006763       0.011213       0.009861       0.022858       0.011217       0.000386      -0.005165      -0.023338      -0.006751       0.030090             11.589165      10.451504       2.120634      -4.075996       5.614234      -0.418369      18.701758          -0.000002
          192              C       8.545605       2.344050       5.513643       0.103129      27.724775 0.32544389E+03  0.71399282E+04                                 8.065527                            6.061423       0.184917       2.078193                    0.999696      25.844502      72.537162       0.659453       0.423355      -1.056388      -0.044552      -0.013985      -0.012633       0.048374      -0.009162      -0.002218      -0.008720      -0.013076      -0.132591      -0.045405       0.011459       0.033947              9.826927       9.429533       2.155399      -2.144516       5.273705      -0.091611      14.777542          -0.000001
          193              C       6.602528       1.260413       5.149485       0.107008      28.359234 0.33582563E+03  0.74344688E+04                                 8.271045                            6.227123       0.163822       2.078489                    0.999234      25.849698      73.159292       0.638966       0.433004      -1.049222       0.048322       0.028759      -0.004203       0.056389      -0.018052       0.022842       0.000132      -0.037810      -0.092778      -0.044924       0.002245       0.042679             10.217978       9.308184       2.521908      -1.413524       5.755847       0.205518      15.589902          -0.000000
          194              C       6.265062       1.276323       6.485911      -0.190835      35.487261 0.46421733E+03  0.11119882E+05                                 9.465085                            7.236183       0.032572       1.980843                    0.999035      30.258178      88.472535       0.604503       0.422989      -1.057590       0.006197       0.000174      -0.000787       0.006249       0.003292      -0.009426      -0.007259       0.010890      -0.057186      -0.022955       0.003774       0.019181             11.741305       8.820646       2.054446      -0.893319       6.289046       1.350426      20.114223          -0.000001
          195              C       5.786859       2.499613      12.973591       0.595668      25.403359 0.24796499E+03  0.51244728E+04                                 7.984140                            5.587232       0.097635       2.090124                    0.999668      22.263335      62.293112       0.627788       0.472100      -1.019597      -0.019587       0.011122       0.058332       0.062529       0.003169       0.007246      -0.023081      -0.130628      -0.169829      -0.062377      -0.034740       0.097117             10.524778      10.495904      -0.453149      -1.600033       4.816416       2.020231      16.262013          -0.000000
          196              C       4.909145       2.487238       0.031820       0.155876      24.180708 0.35014376E+03  0.78190226E+04                                 7.400413                            6.295222      -0.080638       2.010184                    0.999138      25.466746      71.974664       0.646239       0.424431      -1.056336      -0.027997       0.072302      -0.108710       0.133526      -0.008039      -0.040080       0.023270      -0.039941       0.074886      -0.053266      -0.004200       0.057467              8.541072       9.345941      -0.945072       1.001358       7.505127      -0.167609       8.772149          -0.000001
          197              C       6.177291       2.243287       0.816705       0.573738      21.654942 0.25322491E+03  0.52626462E+04                                 7.235348                            5.686388      -0.043601       2.054451                    0.999206      22.173560      62.291256       0.615475       0.478848      -1.015612       0.065286      -0.009694       0.039429       0.076882       0.002668      -0.010380       0.028443      -0.206984      -0.156145      -0.081928      -0.051945       0.133873              8.610293      10.458874      -1.033347       1.738177       4.666797      -1.429178      10.705209          -0.000000
          198              C       4.358304       3.844878       0.440172      -0.507331      28.635588 0.49112483E+03  0.11942147E+05                                 7.999705                            7.198566       0.066663       1.965032                    0.998235      33.471119      98.896046       0.636626       0.395668      -1.074417       0.026027      -0.070779      -0.032918       0.082284      -0.008353      -0.006232       0.020969      -0.021066      -0.043544      -0.025015      -0.006147       0.031161              8.745251       9.933709      -1.790845      -0.321880       9.128938       0.364898       7.173107          -0.000001
          199              C       8.993542      11.538170      15.372441      -0.022693      38.879015 0.43907145E+03  0.10286309E+05                                10.012653                            6.977671      -0.086983       1.977147                    0.999224      27.349230      76.965912       0.628731       0.415831      -1.070973      -0.015159      -0.043676       0.002406       0.046294      -0.001707       0.002147       0.003548       0.013549       0.026206      -0.012050       0.002239       0.009812             13.760044      11.221278       3.123648      -1.039056      24.401979      -2.570734       5.656875          -0.000001
          200              C       9.981727      10.581811      15.374209      -0.108754      36.114516 0.43910397E+03  0.10367284E+05                                 9.551803                            7.026946       0.064438       1.987092                    0.999653      29.601123      85.770989       0.615193       0.421694      -1.058993      -0.024010      -0.015948      -0.003814       0.029075       0.011708      -0.003266       0.002066       0.039209       0.016036      -0.025771       0.005162       0.020609             12.050911      10.743224       1.785641      -0.753290      20.282048      -1.510889       5.127462          -0.000002
          201              C       9.657881       9.224172      15.535075      -0.149792      36.451944 0.44926599E+03  0.10658027E+05                                 9.586965                            7.083448       0.139058       2.007608                    0.999762      29.995329      86.853971       0.616475       0.418810      -1.061810      -0.004549       0.028655      -0.010031       0.030699      -0.028499       0.000950       0.000639       0.003971      -0.048207      -0.020797      -0.015807       0.036604             12.135961      11.077828       3.711850      -0.836278      20.231240      -1.506160       5.098815          -0.000003
          202              C       8.339796       8.815819      15.681799       0.069814      39.498274 0.41725470E+03  0.96830831E+04                                10.260988                            6.886217      -0.149863       1.964026                    0.999316      26.763609      75.767924       0.619302       0.426178      -1.060934       0.000943       0.008527      -0.004060       0.009491       0.008433       0.011176      -0.005076      -0.032198      -0.017235      -0.023536       0.002268       0.021268             14.875039      10.852964       4.045898      -0.568692      28.309161      -1.337796       5.462991          -0.000001
          203              C       7.344045       9.795158      15.701244      -0.149992      36.254746 0.45472857E+03  0.10814832E+05                                 9.552303                            7.125540       0.145456       2.010789                    0.999759      29.961350      86.722708       0.615069       0.418711      -1.062405       0.016926       0.020806      -0.001884       0.026887       0.007384      -0.005175       0.002381       0.051890      -0.047227      -0.021038      -0.014260       0.035298             12.152401       9.620089       1.161707      -0.466204      21.736746      -1.045769       5.100369          -0.000002
          204              C       7.661838      11.149262      15.545681      -0.093541      34.781166 0.43931419E+03  0.10376400E+05                                 9.355259                            7.052259      -0.007265       1.969117                    0.999627      29.428869      85.367173       0.610832       0.424534      -1.056921       0.013864      -0.018662      -0.001338       0.023286      -0.024242       0.000238      -0.000477       0.017425       0.007869      -0.027073       0.002615       0.024458             11.736131      10.445654       2.445199      -0.840278      19.556021      -1.436041       5.206718          -0.000001
          205              C       8.003844       7.392772      15.793168       0.116125      38.507226 0.39946873E+03  0.91737516E+04                                10.110110                            6.748989      -0.176210       1.957594                    0.999352      26.263533      74.064863       0.623758       0.427588      -1.059616       0.001825      -0.001379      -0.002500       0.003389      -0.004860      -0.017640       0.005628       0.000023       0.003437      -0.017377      -0.003185       0.020561             14.545533      10.182876       4.431707       1.774757      27.179349      -1.215020       6.274374          -0.000001
          206              C       6.838603       6.876586      15.276982      -0.202103      35.465917 0.43742435E+03  0.10285753E+05                                 9.325065                            6.920802       0.231086       2.039292                    0.999807      29.801386      85.306482       0.634354       0.410621      -1.069376       0.008120      -0.006763      -0.003751       0.011214      -0.022858       0.009861      -0.011217       0.002776       0.002004      -0.023338      -0.006751       0.030089             11.589164      10.451504       4.075995       2.120634      18.701756       0.418369       5.614233          -0.000002
          207              C       6.587395       5.513643      15.333550       0.103129      27.724774 0.32544388E+03  0.71399280E+04                                 8.065527                            6.061422       0.184917       2.078193                    0.999696      25.844501      72.537157       0.659453       0.423355      -1.056388       0.044552      -0.012633       0.013985       0.048374       0.002218      -0.009162       0.008720       0.059757       0.085910      -0.045405       0.011459       0.033947              9.826926       9.429533       2.144516       2.155399      14.777541       0.091611       5.273705          -0.000001
          208              C       8.530472       5.149485      16.417187       0.107008      28.359234 0.33582563E+03  0.74344686E+04                                 8.271045                            6.227123       0.163823       2.078489                    0.999234      25.849698      73.159290       0.638966       0.433004      -1.049222      -0.048322      -0.004203      -0.028759       0.056389      -0.022842      -0.018052      -0.000132       0.027484       0.103104      -0.044924       0.002245       0.042679             10.217978       9.308184       1.413524       2.521908      15.589902      -0.205518       5.755847          -0.000000
          209              C       8.867938       6.485911      16.401277      -0.190835      35.487261 0.46421733E+03  0.11119882E+05                                 9.465085                            7.236183       0.032572       1.980843                    0.999035      30.258178      88.472535       0.604503       0.422989      -1.057590      -0.006197      -0.000787      -0.000174       0.006249       0.009426       0.003292       0.007259       0.034038       0.012258      -0.022955       0.003774       0.019181             11.741305       8.820646       0.893319       2.054446      20.114223      -1.350426       6.289046          -0.000001
          210              C       9.346141      12.973591      15.177987       0.595668      25.403360 0.24796499E+03  0.51244728E+04                                 7.984140                            5.587232       0.097635       2.090123                    0.999668      22.263335      62.293113       0.627788       0.472100      -1.019597       0.019587       0.058332      -0.011122       0.062529      -0.007246       0.003169       0.023081       0.019600       0.280857      -0.062377      -0.034740       0.097117             10.524778      10.495905       1.600033      -0.453149      16.262014      -2.020231       4.816416           0.000000
          211              C      10.223855       0.031820      15.190362       0.155876      24.180707 0.35014376E+03  0.78190226E+04                                 7.400412                            6.295222      -0.080638       2.010184                    0.999138      25.466746      71.974663       0.646239       0.424431      -1.056336       0.027997      -0.108710      -0.072302       0.133526       0.040080      -0.008039      -0.023270      -0.057414       0.022468      -0.053266      -0.004200       0.057467              8.541071       9.345939      -1.001357      -0.945072       8.772149       0.167609       7.505127          -0.000001
          212              C       8.955709       0.816705      15.434313       0.573738      21.654941 0.25322492E+03  0.52626466E+04                                 7.235348                            5.686388      -0.043601       2.054451                    0.999206      22.173560      62.291256       0.615475       0.478848      -1.015612      -0.065286       0.039429       0.009694       0.076882       0.010380       0.002668      -0.028443      -0.025419       0.388548      -0.081928      -0.051945       0.133873              8.610292      10.458873      -1.738171      -1.033346      10.705206       1.429178       4.666796          -0.000000
          213              C      10.774696       0.440172      13.832722      -0.507332      28.635587 0.49112483E+03  0.11942147E+05                                 7.999705                            7.198567       0.066663       1.965032                    0.998235      33.471118      98.896044       0.636626       0.395668      -1.074417      -0.026027      -0.032918       0.070779       0.082284       0.006232      -0.008353      -0.020969       0.011239       0.053371      -0.025015      -0.006147       0.031161              8.745252       9.933709       0.321880      -1.790845       7.173107      -0.364898       9.128939          -0.000001
          214              C       8.993542       6.139430       2.305159      -0.022693      38.879017 0.43907148E+03  0.10286310E+05                                10.012654                            6.977671      -0.086983       1.977147                    0.999224      27.349231      76.965914       0.628731       0.415831      -1.070973      -0.015159       0.043676      -0.002406       0.046294       0.001707      -0.002147       0.003548       0.013549       0.026206      -0.012050       0.002239       0.009812             13.760044      11.221278      -3.123648       1.039056      24.401978      -2.570734       5.656875          -0.000001
          215              C       9.981727       7.095789       2.303391      -0.108754      36.114516 0.43910397E+03  0.10367283E+05                                 9.551803                            7.026946       0.064438       1.987092                    0.999653      29.601123      85.770988       0.615193       0.421694      -1.058993      -0.024010       0.015948       0.003814       0.029075      -0.011708       0.003266       0.002066       0.039209       0.016036      -0.025771       0.005162       0.020609             12.050911      10.743224      -1.785641       0.753290      20.282048      -1.510889       5.127462          -0.000002
          216              C       9.657881       8.453428       2.142525      -0.149792      36.451946 0.44926601E+03  0.10658027E+05                                 9.586966                            7.083448       0.139058       2.007608                    0.999762      29.995330      86.853976       0.616475       0.418810      -1.061810      -0.004549      -0.028655       0.010031       0.030699       0.028499      -0.000950       0.000639       0.003971      -0.048207      -0.020797      -0.015807       0.036604             12.135962      11.077828      -3.711850       0.836278      20.231242      -1.506160       5.098816          -0.000003
          217              C       8.339796       8.861781       1.995801       0.069814      39.498274 0.41725470E+03  0.96830832E+04                                10.260988                            6.886218      -0.149863       1.964026                    0.999316      26.763609      75.767925       0.619302       0.426178      -1.060934       0.000943      -0.008527       0.004060       0.009491      -0.008433      -0.011176      -0.005076      -0.032198      -0.017235      -0.023536       0.002268       0.021268             14.875039      10.852964      -4.045898       0.568692      28.309162      -1.337796       5.462991          -0.000001
          218              C       7.344045       7.882442       1.976356      -0.149992      36.254748 0.45472858E+03  0.10814832E+05                                 9.552303                            7.125540       0.145456       2.010789                    0.999759      29.961351      86.722711       0.615069       0.418711      -1.062405       0.016926      -0.020806       0.001884       0.026887      -0.007384       0.005175       0.002381       0.051890      -0.047227      -0.021038      -0.014260       0.035298             12.152402       9.620089      -1.161706       0.466204      21.736747      -1.045770       5.100369          -0.000002
          219              C       7.661838       6.528338       2.131919      -0.093541      34.781167 0.43931420E+03  0.10376400E+05                                 9.355259                            7.052259      -0.007265       1.969117                    0.999627      29.428870      85.367178       0.610832       0.424534      -1.056921       0.013864       0.018662       0.001338       0.023286       0.024242      -0.000238      -0.000477       0.017425       0.007869      -0.027073       0.002615       0.024458             11.736131      10.445654      -2.445198       0.840278      19.556021      -1.436041       5.206718          -0.000001
          220              C       8.003844      10.284828       1.884432       0.116125      38.507224 0.39946870E+03  0.91737509E+04                                10.110109                            6.748989      -0.176210       1.957594                    0.999352      26.263532      74.064859       0.623758       0.427588      -1.059616       0.001825       0.001379       0.002500       0.003389       0.004860       0.017640       0.005628       0.000023       0.003437      -0.017377      -0.003185       0.020561             14.545532      10.182875      -4.431707      -1.774757      27.179349      -1.215020       6.274374          -0.000001
          221              C       6.838603      10.801014       2.400618      -0.202103      35.465918 0.43742438E+03  0.10285754E+05                                 9.325065                            6.920802       0.231086       2.039292                    0.999807      29.801387      85.306482       0.634354       0.410621      -1.069376       0.008120       0.006763       0.003751       0.011214       0.022858      -0.009861      -0.011216       0.002775       0.002004      -0.023338      -0.006751       0.030089             11.589164      10.451503      -4.075995      -2.120634      18.701755       0.418369       5.614233          -0.000002
          222              C       6.587395      12.163957       2.344050       0.103129      27.724774 0.32544387E+03  0.71399278E+04                                 8.065527                            6.061423       0.184917       2.078193                    0.999696      25.844501      72.537158       0.659453       0.423355      -1.056388       0.044552       0.012633      -0.013985       0.048374      -0.002218       0.009162       0.008720       0.059757       0.085910      -0.045405       0.011459       0.033947              9.826926       9.429533      -2.144516      -2.155399      14.777541       0.091611       5.273705          -0.000001
          223              C       8.530472      12.528115       1.260413       0.107008      28.359232 0.33582561E+03  0.74344681E+04                                 8.271045                            6.227123       0.163823       2.078489                    0.999234      25.849697      73.159287       0.638966       0.433004      -1.049222      -0.048322       0.004203       0.028759       0.056389       0.022842       0.018052      -0.000132       0.027484       0.103104      -0.044924       0.002245       0.042679             10.217977       9.308184      -1.413524      -2.521908      15.589901      -0.205518       5.755847          -0.000000
          224              C       8.867938      11.191689       1.276323      -0.190835      35.487258 0.46421730E+03  0.11119881E+05                                 9.465084                            7.236183       0.032572       1.980843                    0.999035      30.258177      88.472528       0.604503       0.422989      -1.057590      -0.006197       0.000787       0.000174       0.006249      -0.009426      -0.003292       0.007259       0.034038       0.012258      -0.022955       0.003774       0.019181             11.741304       8.820645      -0.893319      -2.054446      20.114221      -1.350426       6.289045          -0.000001
          225              C       9.346141       4.704009       2.499613       0.595668      25.403359 0.24796499E+03  0.51244728E+04                                 7.984140                            5.587232       0.097635       2.090124                    0.999668      22.263335      62.293112       0.627788       0.472100      -1.019597       0.019587      -0.058332       0.011122       0.062529       0.007246      -0.003169       0.023081       0.019600       0.280857      -0.062377      -0.034740       0.097117             10.524778      10.495904      -1.600033       0.453149      16.262014      -2.020231       4.816416          -0.000000
          226              C      10.223855      -0.031820       2.487238       0.155877      24.180707 0.35014377E+03  0.78190230E+04                                 7.400412                            6.295222      -0.080638       2.010184                    0.999138      25.466746      71.974662       0.646239       0.424431      -1.056336       0.027997       0.108710       0.072302       0.133526      -0.040080       0.008039      -0.023270      -0.057414       0.022468      -0.053266      -0.004200       0.057467              8.541071       9.345939       1.001357       0.945072       8.772149       0.167609       7.505126          -0.000001
          227              C       8.955709      16.860895       2.243287       0.573738      21.654940 0.25322492E+03  0.52626466E+04                                 7.235348                            5.686388      -0.043601       2.054451                    0.999206      22.173560      62.291257       0.615475       0.478848      -1.015612      -0.065286      -0.039429      -0.009694       0.076882      -0.010380      -0.002668      -0.028443      -0.025419       0.388548      -0.081928      -0.051945       0.133873              8.610292      10.458873       1.738171       1.033346      10.705207       1.429178       4.666796          -0.000000
          228              C      10.774696      17.237428       3.844878      -0.507332      28.635587 0.49112482E+03  0.11942147E+05                                 7.999705                            7.198567       0.066663       1.965032                    0.998235      33.471118      98.896045       0.636626       0.395668      -1.074417      -0.026027       0.032918      -0.070779       0.082284      -0.006232       0.008353      -0.020969       0.011239       0.053371      -0.025015      -0.006147       0.031161              8.745252       9.933709      -0.321880       1.790845       7.173107      -0.364898       9.128938          -0.000001
          229              N       0.148303      15.881556       4.656280      -0.210194      34.663798 0.47664735E+03  0.11262009E+05                                 8.898077                            7.071579       0.040983       2.054577                    0.998394      26.949957      73.232469       0.658902       0.393429      -1.099037      -0.038030      -0.009933       0.148589       0.153700      -0.011525       0.030388       0.001664       0.003077      -0.259537      -0.093330       0.034753       0.058577             10.689320      10.622968      -2.941955      -1.406139       6.457014       0.260492      14.987978          -0.000001
          230              N       0.148303       1.796044      13.021320      -0.210194      34.663796 0.47664733E+03  0.11262008E+05                                 8.898078                            7.071579       0.040983       2.054577                    0.998394      26.949956      73.232468       0.658901       0.393429      -1.099037      -0.038030       0.009933      -0.148589       0.153700       0.011525      -0.030388       0.001664       0.003077      -0.259537      -0.093330       0.034753       0.058577             10.689320      10.622968       2.941955       1.406140       6.457014       0.260492      14.987978          -0.000001
          231              N      14.984697       4.656280       1.796044      -0.210194      34.663797 0.47664733E+03  0.11262008E+05                                 8.898078                            7.071579       0.040983       2.054577                    0.998394      26.949956      73.232468       0.658901       0.393429      -1.099037       0.038030       0.148589       0.009933       0.153700      -0.030388      -0.011525      -0.001664       0.131307       0.125153      -0.093330       0.034753       0.058577             10.689321      10.622968       1.406140      -2.941954      14.987980      -0.260492       6.457014          -0.000001
          232              N      14.984697      13.021320      15.881556      -0.210194      34.663797 0.47664733E+03  0.11262008E+05                                 8.898078                            7.071579       0.040983       2.054577                    0.998394      26.949956      73.232467       0.658902       0.393429      -1.099037       0.038030      -0.148589      -0.009933       0.153700       0.030388       0.011525      -0.001664       0.131307       0.125153      -0.093330       0.034753       0.058577             10.689320      10.622968      -1.406140       2.941954      14.987979      -0.260492       6.457014          -0.000001
          233              N       7.714803      15.881556      13.021320      -0.210194      34.663797 0.47664733E+03  0.11262008E+05                                 8.898078                            7.071579       0.040983       2.054577                    0.998394      26.949956      73.232467       0.658902       0.393429      -1.099037      -0.038030      -0.009933      -0.148589       0.153700      -0.011525      -0.030388      -0.001664       0.003077      -0.259537      -0.093330       0.034753       0.058577             10.689320      10.622968      -2.941954       1.406139       6.457014      -0.260492      14.987979          -0.000001
          234              N       7.714803       1.796044       4.656280      -0.210194      34.663797 0.47664733E+03  0.11262009E+05                                 8.898078                            7.071579       0.040983       2.054577                    0.998394      26.949956      73.232469       0.658901       0.393430      -1.099037      -0.038030       0.009933       0.148589       0.153700       0.011525       0.030388      -0.001664       0.003077      -0.259537      -0.093330       0.034753       0.058577             10.689321      10.622968       2.941955      -1.406140       6.457014      -0.260492      14.987980          -0.000001
          235              N       7.418197       4.656280      15.881556      -0.210194      34.663796 0.47664733E+03  0.11262008E+05                                 8.898077                            7.071579       0.040983       2.054577                    0.998394      26.949956      73.232466       0.658902       0.393429      -1.099037       0.038030       0.148589      -0.009933       0.153700      -0.030388       0.011525       0.001664       0.131307       0.125153      -0.093330       0.034753       0.058577             10.689319      10.622968       1.406140       2.941954      14.987977       0.260492       6.457014          -0.000001
          236              N       7.418197      13.021320       1.796044      -0.210194      34.663796 0.47664733E+03  0.11262008E+05                                 8.898077                            7.071579       0.040983       2.054577                    0.998394      26.949956      73.232466       0.658902       0.393429      -1.099037       0.038030      -0.148589       0.009933       0.153700       0.030388      -0.011525       0.001664       0.131307       0.125153      -0.093330       0.034753       0.058577             10.689319      10.622968      -1.406140      -2.941954      14.987977       0.260492       6.457014          -0.000001
          237              O      14.314305      15.132026      13.797367      -0.563424      41.158421 0.57935525E+03  0.14197441E+05                                 9.540266                            7.487038       0.204101       2.111990                    0.996589      28.002247      74.441848       0.688866       0.362833      -1.135384      -0.017402       0.008652       0.001064       0.019463      -0.006130       0.056767       0.012381      -0.042835      -0.044953      -0.072915       0.029175       0.043740             11.803545      10.402487      -0.292507       5.365732       6.573115      -2.073572      18.435034          -0.000001
          238              O      12.145746      15.087832      13.249361      -0.559274      37.483032 0.51169404E+03  0.12153198E+05                                 8.892898                            6.971641       0.432275       2.195850                    0.997284      27.259307      71.287902       0.723994       0.356198      -1.140901       0.035804      -0.003165       0.003911       0.036156       0.002475      -0.039410       0.010822      -0.004289      -0.119665      -0.061275       0.023000       0.038275             10.992589      15.302213       0.935267      -5.646362       5.774933      -1.281646      11.900621          -0.000001
          239              O      12.749553      15.193897      16.332335      -0.634516      42.747856 0.71600032E+03  0.18479288E+05                                 9.639908                            8.186705       0.038822       2.031314                    0.997723      29.661886      80.629075       0.676079       0.351024      -1.146095      -0.022604      -0.005830       0.133971       0.135990       0.013002      -0.029430      -0.002186       0.076613       0.349934      -0.098809      -0.024008       0.122817             11.308550      12.114577       0.076853       0.961119       6.296035      -0.415333      15.515038          -0.000000
          240              O      14.845473      15.443151       0.222738      -0.533568      34.600356 0.57579041E+03  0.14073359E+05                                 8.411965                            7.446872       0.210073       2.129173                    0.995204      27.361680      72.392420       0.693838       0.361172      -1.137896      -0.010913       0.011869       0.003258       0.016449      -0.009184      -0.055864      -0.014747      -0.018452      -0.106081      -0.076376       0.029793       0.046583              9.473230      10.798024       0.383007      -1.426379       6.055285       0.701583      11.566382          -0.000001
          241              O      13.642399      15.568662       2.073582      -0.534880      33.569893 0.49174012E+03  0.11543389E+05                                 8.227508                            6.814198       0.543466       2.244407                    0.996456      26.737400      69.116844       0.736857       0.354099      -1.144599       0.020627      -0.001680      -0.023650       0.031427      -0.001033       0.020528       0.015761      -0.092808       0.143632      -0.073946       0.015940       0.058006              9.645770       8.699059       0.327297       1.902828       5.908110       2.184977      14.330140          -0.000001
          242              O      14.314305       2.545574       3.880233      -0.563424      41.158420 0.57935524E+03  0.14197441E+05                                 9.540266                            7.487038       0.204100       2.111989                    0.996589      28.002246      74.441847       0.688866       0.362833      -1.135384      -0.017402      -0.008652      -0.001064       0.019463       0.006130      -0.056767       0.012381      -0.042835      -0.044953      -0.072915       0.029175       0.043740             11.803546      10.402488       0.292507      -5.365732       6.573115      -2.073572      18.435035          -0.000001
          243              O      12.145746       2.589768       4.428239      -0.559274      37.483030 0.51169402E+03  0.12153197E+05                                 8.892897                            6.971640       0.432276       2.195850                    0.997284      27.259307      71.287900       0.723994       0.356197      -1.140901       0.035804       0.003165      -0.003911       0.036156      -0.002475       0.039410       0.010822      -0.004289      -0.119665      -0.061275       0.023000       0.038275             10.992588      15.302212      -0.935267       5.646361       5.774933      -1.281646      11.900620          -0.000001
          244              O      12.749553       2.483703       1.345265      -0.634516      42.747858 0.71600035E+03  0.18479289E+05                                 9.639908                            8.186705       0.038822       2.031314                    0.997723      29.661887      80.629076       0.676079       0.351024      -1.146095      -0.022604       0.005830      -0.133971       0.135990      -0.013002       0.029430      -0.002186       0.076613       0.349934      -0.098809      -0.024008       0.122817             11.308550      12.114576      -0.076853      -0.961119       6.296035      -0.415333      15.515038          -0.000000
          245              O      14.845473       2.234449      17.454862      -0.533568      34.600355 0.57579040E+03  0.14073359E+05                                 8.411965                            7.446872       0.210073       2.129173                    0.995204      27.361679      72.392420       0.693838       0.361172      -1.137896      -0.010913      -0.011869      -0.003258       0.016449       0.009184       0.055864      -0.014747      -0.018452      -0.106081      -0.076376       0.029793       0.046583              9.473231      10.798025      -0.383008       1.426379       6.055285       0.701583      11.566382          -0.000001
          246              O      13.642399       2.108938      15.604018      -0.534880      33.569894 0.49174013E+03  0.11543390E+05                                 8.227508                            6.814198       0.543466       2.244407                    0.996456      26.737401      69.116846       0.736857       0.354099      -1.144599       0.020627       0.001680       0.023650       0.031427       0.001033      -0.020528       0.015761      -0.092808       0.143632      -0.073946       0.015940       0.058006              9.645769       8.699059      -0.327297      -1.902828       5.908110       2.184977      14.330140          -0.000001
          247              O       0.818695      13.797367       2.545574      -0.563424      41.158419 0.57935524E+03  0.14197441E+05                                 9.540265                            7.487038       0.204100       2.111989                    0.996589      28.002247      74.441848       0.688866       0.362833      -1.135384       0.017402       0.001064      -0.008652       0.019463      -0.056767      -0.006130      -0.012381       0.001059       0.086729      -0.072915       0.029175       0.043740             11.803545      10.402487      -5.365732      -0.292507      18.435033       2.073572       6.573115          -0.000001
          248              O       2.987254      13.249361       2.589768      -0.559274      37.483030 0.51169400E+03  0.12153197E+05                                 8.892897                            6.971640       0.432276       2.195850                    0.997284      27.259306      71.287898       0.723994       0.356198      -1.140901      -0.035804       0.003911       0.003165       0.036156       0.039410       0.002475      -0.010822       0.057688       0.066266      -0.061275       0.023000       0.038275             10.992589      15.302212       5.646362       0.935267      11.900622       1.281646       5.774933          -0.000001
          249              O       2.383448      16.332335       2.483703      -0.634516      42.747855 0.71600023E+03  0.18479286E+05                                 9.639908                            8.186705       0.038822       2.031314                    0.997723      29.661886      80.629073       0.676079       0.351024      -1.146095       0.022604       0.133971       0.005830       0.135990       0.029430       0.013002       0.002186      -0.136660      -0.289887      -0.098809      -0.024008       0.122817             11.308549      12.114571      -0.961128       0.076852      15.515042       0.415334       6.296035          -0.000000
          250              O       0.287527       0.222738       2.234449      -0.533568      34.600353 0.57579039E+03  0.14073358E+05                                 8.411965                            7.446872       0.210073       2.129173                    0.995204      27.361679      72.392420       0.693838       0.361172      -1.137896       0.010913       0.003258      -0.011869       0.016449       0.055864      -0.009184       0.014747       0.043814       0.080718      -0.076376       0.029793       0.046583              9.473230      10.798023       1.426378       0.383008      11.566382      -0.701584       6.055285          -0.000001
          251              O       1.490600       2.073582       2.108938      -0.534880      33.569895 0.49174000E+03  0.11543386E+05                                 8.227508                            6.814196       0.543466       2.244407                    0.996456      26.737400      69.116842       0.736857       0.354099      -1.144599      -0.020627      -0.023650       0.001680       0.031427      -0.020528      -0.001033      -0.015761      -0.118220       0.067396      -0.073946       0.015940       0.058006              9.645771       8.699061      -1.902835       0.327299      14.330142      -2.184977       5.908110          -0.000001
          252              O       0.818695       3.880233      15.132026      -0.563424      41.158420 0.57935525E+03  0.14197441E+05                                 9.540266                            7.487038       0.204100       2.111989                    0.996589      28.002247      74.441849       0.688866       0.362833      -1.135384       0.017402      -0.001064       0.008652       0.019463       0.056767       0.006130      -0.012381       0.001059       0.086729      -0.072915       0.029175       0.043740             11.803545      10.402488       5.365732       0.292507      18.435033       2.073572       6.573115          -0.000001
          253              O       2.987254       4.428239      15.087832      -0.559274      37.483032 0.51169402E+03  0.12153197E+05                                 8.892897                            6.971640       0.432276       2.195850                    0.997284      27.259307      71.287900       0.723994       0.356197      -1.140901      -0.035804      -0.003911      -0.003165       0.036156      -0.039410      -0.002475      -0.010822       0.057688       0.066266      -0.061275       0.023000       0.038275             10.992589      15.302212      -5.646362      -0.935267      11.900622       1.281646       5.774933          -0.000001
          254              O       2.383448       1.345265      15.193897      -0.634516      42.747855 0.71600024E+03  0.18479286E+05                                 9.639908                            8.186705       0.038822       2.031314                    0.997723      29.661886      80.629074       0.676079       0.351024      -1.146095       0.022604      -0.133971      -0.005830       0.135990      -0.029430      -0.013002       0.002186      -0.136660      -0.289887      -0.098809      -0.024008       0.122817             11.308549      12.114572       0.961128      -0.076852      15.515042       0.415334       6.296035          -0.000000
          255              O       0.287527      17.454862      15.443151      -0.533568      34.600352 0.57579037E+03  0.14073358E+05                                 8.411964                            7.446872       0.210073       2.129173                    0.995204      27.361679      72.392418       0.693838       0.361172      -1.137896       0.010913      -0.003258       0.011869       0.016449      -0.055864       0.009184       0.014747       0.043814       0.080718      -0.076376       0.029793       0.046583              9.473230      10.798022      -1.426378      -0.383007      11.566382      -0.701584       6.055284          -0.000001
          256              O       1.490600      15.604018      15.568662      -0.534880      33.569894 0.49173998E+03  0.11543385E+05                                 8.227508                            6.814196       0.543466       2.244408                    0.996456      26.737399      69.116840       0.736857       0.354099      -1.144599      -0.020627       0.023650      -0.001680       0.031427       0.020528       0.001033      -0.015761      -0.118220       0.067396      -0.073946       0.015940       0.058006              9.645771       8.699061       1.902835      -0.327299      14.330142      -2.184977       5.908110          -0.000001
          257              O       6.747805      15.132026       3.880233      -0.563424      41.158420 0.57935526E+03  0.14197442E+05                                 9.540266                            7.487038       0.204100       2.111989                    0.996589      28.002247      74.441849       0.688866       0.362833      -1.135384      -0.017402       0.008652      -0.001064       0.019463      -0.006130      -0.056767      -0.012381      -0.042835      -0.044953      -0.072915       0.029175       0.043740             11.803545      10.402488      -0.292507      -5.365732       6.573115       2.073572      18.435033          -0.000001
          258              O       4.579246      15.087832       4.428239      -0.559274      37.483034 0.51169405E+03  0.12153198E+05                                 8.892898                            6.971641       0.432276       2.195850                    0.997284      27.259307      71.287902       0.723994       0.356198      -1.140901       0.035804      -0.003165      -0.003911       0.036156       0.002475       0.039410      -0.010822      -0.004289      -0.119665      -0.061275       0.023000       0.038275             10.992589      15.302213       0.935267       5.646362       5.774933       1.281646      11.900623          -0.000001
          259              O       5.183052      15.193897       1.345265      -0.634516      42.747855 0.71600024E+03  0.18479286E+05                                 9.639908                            8.186705       0.038822       2.031314                    0.997723      29.661886      80.629074       0.676079       0.351024      -1.146095      -0.022604      -0.005830      -0.133971       0.135990       0.013002       0.029430       0.002186       0.076613       0.349934      -0.098809      -0.024008       0.122817             11.308550      12.114572       0.076852      -0.961128       6.296035       0.415334      15.515042          -0.000000
          260              O       7.278973      15.443151      17.454862      -0.533568      34.600352 0.57579038E+03  0.14073358E+05                                 8.411965                            7.446872       0.210073       2.129173                    0.995204      27.361679      72.392419       0.693838       0.361172      -1.137896      -0.010913       0.011869      -0.003258       0.016449      -0.009184       0.055864       0.014747      -0.018452      -0.106081      -0.076376       0.029793       0.046583              9.473230      10.798023       0.383007       1.426379       6.055285      -0.701583      11.566382          -0.000001
          261              O       6.075900      15.568662      15.604018      -0.534880      33.569895 0.49174001E+03  0.11543386E+05                                 8.227508                            6.814197       0.543466       2.244407                    0.996456      26.737400      69.116843       0.736857       0.354099      -1.144599       0.020627      -0.001680       0.023650       0.031427      -0.001033      -0.020528      -0.015761      -0.092808       0.143632      -0.073946       0.015940       0.058006              9.645771       8.699061       0.327299      -1.902835       5.908110      -2.184977      14.330142          -0.000001
          262              O       6.747805       2.545574      13.797367      -0.563424      41.158420 0.57935525E+03  0.14197441E+05                                 9.540266                            7.487038       0.204100       2.111989                    0.996589      28.002247      74.441849       0.688866       0.362833      -1.135384      -0.017402      -0.008652       0.001064       0.019463       0.006130       0.056767      -0.012381      -0.042835      -0.044953      -0.072915       0.029175       0.043740             11.803545      10.402488       0.292507       5.365732       6.573115       2.073572      18.435033          -0.000001
          263              O       4.579246       2.589768      13.249361      -0.559274      37.483033 0.51169404E+03  0.12153198E+05                                 8.892898                            6.971640       0.432276       2.195850                    0.997284      27.259307      71.287901       0.723994       0.356198      -1.140901       0.035804       0.003165       0.003911       0.036156      -0.002475      -0.039410      -0.010822      -0.004289      -0.119665      -0.061275       0.023000       0.038275             10.992589      15.302212      -0.935267      -5.646362       5.774933       1.281646      11.900622          -0.000001
          264              O       5.183052       2.483703      16.332335      -0.634516      42.747855 0.71600023E+03  0.18479286E+05                                 9.639907                            8.186705       0.038822       2.031314                    0.997723      29.661886      80.629073       0.676079       0.351024      -1.146095      -0.022604       0.005830       0.133971       0.135990      -0.013002      -0.029430       0.002186       0.076613       0.349934      -0.098809      -0.024008       0.122817             11.308549      12.114571      -0.076852       0.961128       6.296034       0.415334      15.515042          -0.000000
          265              O       7.278973       2.234449       0.222738      -0.533568      34.600352 0.57579038E+03  0.14073358E+05                                 8.411965                            7.446872       0.210073       2.129173                    0.995204      27.361679      72.392419       0.693838       0.361172      -1.137896      -0.010913      -0.011869       0.003258       0.016449       0.009184      -0.055864       0.014747      -0.018452      -0.106081      -0.076376       0.029793       0.046583              9.473230      10.798023      -0.383007      -1.426379       6.055285      -0.701583      11.566382          -0.000001
          266              O       6.075900       2.108938       2.073582      -0.534880      33.569896 0.49174003E+03  0.11543387E+05                                 8.227508                            6.814197       0.543466       2.244407                    0.996456      26.737400      69.116844       0.736857       0.354099      -1.144599       0.020627       0.001680      -0.023650       0.031427       0.001033       0.020528      -0.015761      -0.092808       0.143632      -0.073946       0.015940       0.058006              9.645771       8.699061      -0.327299       1.902835       5.908110      -2.184977      14.330143          -0.000001
          267              O       8.385195      13.797367      15.132026      -0.563424      41.158420 0.57935524E+03  0.14197441E+05                                 9.540265                            7.487038       0.204100       2.111989                    0.996589      28.002247      74.441848       0.688866       0.362833      -1.135384       0.017402       0.001064       0.008652       0.019463      -0.056767       0.006130       0.012381       0.001059       0.086729      -0.072915       0.029175       0.043740             11.803545      10.402488      -5.365732       0.292507      18.435033      -2.073572       6.573115          -0.000001
          268              O      10.553754      13.249361      15.087832      -0.559274      37.483033 0.51169405E+03  0.12153198E+05                                 8.892898                            6.971641       0.432275       2.195850                    0.997284      27.259307      71.287902       0.723994       0.356198      -1.140901      -0.035804       0.003911      -0.003165       0.036156       0.039410      -0.002475       0.010822       0.057688       0.066266      -0.061275       0.023000       0.038275             10.992589      15.302212       5.646362      -0.935268      11.900623      -1.281647       5.774933          -0.000001
          269              O       9.949948      16.332335      15.193897      -0.634516      42.747857 0.71600027E+03  0.18479287E+05                                 9.639908                            8.186705       0.038822       2.031314                    0.997723      29.661887      80.629075       0.676079       0.351024      -1.146095       0.022604       0.133971      -0.005830       0.135990       0.029430      -0.013002      -0.002186      -0.136660      -0.289887      -0.098809      -0.024008       0.122817             11.308549      12.114571      -0.961127      -0.076853      15.515042      -0.415333       6.296034          -0.000000
          270              O       7.854027       0.222738      15.443151      -0.533568      34.600355 0.57579038E+03  0.14073358E+05                                 8.411965                            7.446872       0.210073       2.129173                    0.995204      27.361679      72.392418       0.693838       0.361172      -1.137896       0.010913       0.003258       0.011869       0.016449       0.055864       0.009184      -0.014747       0.043814       0.080718      -0.076376       0.029793       0.046583              9.473230      10.798025       1.426379      -0.383007      11.566382       0.701583       6.055285          -0.000001
          271              O       9.057101       2.073582      15.568662      -0.534880      33.569892 0.49174008E+03  0.11543388E+05                                 8.227508                            6.814197       0.543466       2.244407                    0.996456      26.737399      69.116841       0.736857       0.354099      -1.144599      -0.020627      -0.023650      -0.001680       0.031427      -0.020528       0.001033       0.015761      -0.118220       0.067396      -0.073946       0.015940       0.058006              9.645770       8.699059      -1.902828      -0.327297      14.330140       2.184977       5.908110          -0.000001
          272              O       8.385195       3.880233       2.545574      -0.563424      41.158421 0.57935525E+03  0.14197441E+05                                 9.540266                            7.487038       0.204100       2.111990                    0.996589      28.002246      74.441848       0.688866       0.362833      -1.135384       0.017402      -0.001064      -0.008652       0.019463       0.056767      -0.006130       0.012381       0.001059       0.086729      -0.072915       0.029175       0.043740             11.803546      10.402488       5.365733      -0.292507      18.435034      -2.073572       6.573115          -0.000001
          273              O      10.553754       4.428239       2.589768      -0.559274      37.483032 0.51169403E+03  0.12153198E+05                                 8.892898                            6.971640       0.432276       2.195850                    0.997284      27.259307      71.287901       0.723994       0.356198      -1.140901      -0.035804      -0.003911       0.003165       0.036156      -0.039410       0.002475       0.010822       0.057688       0.066266      -0.061275       0.023000       0.038275             10.992589      15.302212      -5.646362       0.935268      11.900622      -1.281646       5.774933          -0.000001
          274              O       9.949948       1.345265       2.483703      -0.634516      42.747855 0.71600023E+03  0.18479286E+05                                 9.639908                            8.186705       0.038822       2.031314                    0.997723      29.661886      80.629073       0.676079       0.351024      -1.146095       0.022604      -0.133971       0.005830       0.135990      -0.029430       0.013002      -0.002186      -0.136660      -0.289887      -0.098809      -0.024008       0.122817             11.308549      12.114571       0.961127       0.076853      15.515042      -0.415333       6.296034          -0.000000
          275              O       7.854027      17.454862       2.234449      -0.533568      34.600355 0.57579038E+03  0.14073358E+05                                 8.411965                            7.446872       0.210073       2.129173                    0.995204      27.361679      72.392418       0.693838       0.361172      -1.137896       0.010913      -0.003258      -0.011869       0.016449      -0.055864      -0.009184      -0.014747       0.043814       0.080718      -0.076376       0.029793       0.046583              9.473230      10.798025      -1.426379       0.383007      11.566382       0.701583       6.055285          -0.000001
          276              O       9.057101      15.604018       2.108938      -0.534880      33.569894 0.49174011E+03  0.11543389E+05                                 8.227508                            6.814198       0.543466       2.244407                    0.996456      26.737400      69.116844       0.736857       0.354099      -1.144599      -0.020627       0.023650       0.001680       0.031427       0.020528      -0.001033       0.015761      -0.118220       0.067395      -0.073946       0.015940       0.058006              9.645770       8.699060       1.902828       0.327297      14.330140       2.184977       5.908110          -0.000001

******************************************************
Auxiliary information for the entire system
The total spin magnetic moment of the unit cell is   -0.000278
The total net atomic charge of the unit cell is   -0.000028
Accuracy of reproducing the electrostatic potential in the unit cell:
  The inner radius (bohr) =    5.0000
  The outer radius (bohr) =   12.0000
  Valid grid points have density less than (e/(bohr^3)) =    0.0001
  The number of valid grid points were=       335698
  The rms potential error without charges in kcal/mol is=      2.32370
  The rms potential error with partial charges in kcal/mol is=      0.27524
  The RRMSE value at monopole order=      0.11845
  The rms potential error with partial charges and cloud penetration in kcal/mol is=      0.27203
  The RRMSE value at monopole order with cloud penetration is=      0.11707
  The rms potential error with partial charges and atomic dipoles in kcal/mol is=      0.24199
  The RRMSE value at dipole order=      0.10414
  The rms potential error with partial charges, atomic dipoles and cloud penetration in kcal/mol is=      0.22796
  The RRMSE value at dipole order with cloud penetration=      0.09810

******************************************************
The electron densities and ab initio electrostatic potential were computed in VASP using the PBE functional and
projector augmented wave method. See the main text of the journal article for a description of computational details.
The atomic charges, dipoles, and quadrupoles were computed with the DDEC6 method as described in
(a) T. A. Manz and N. Gabaldon Limas, RSC Adv. 6 (2016) 47771-47801 DOI: 10.1039/c6ra04656h
(b) N. Gabaldon Limas and T. A. Manz, RSC Adv. 8 (2018) 2678-2707 DOI: 10.1039/c7ra11829e.
For each atom in the material, the electron cloud parameters were fit to the spherically averaged atom-in-material
electron density using radial positions for which this density was between 10^-4 and 10^-2 electrons per cubic bohr.
The polarizabilities, dispersion coefficients, and quantum Drude oscillator (QDO) parameters were fit using the MCLF method.
The magnetic structure of the system was optimized in VASP from the default ferromagnetic initial guess using spin polarization.
The atomic spin moments (ASMs) were computed on this optimized magnetic structure using the DDEC6 partition as inputs
to the method of T. A. Manz and D. S. Sholl, J. Chem. Theory Comput. 7 (2011) 4146-4164 DOI: 10.1021/ct200539n.
The RMSE and RRMSE were computed using a uniform grid with Ewald summation.
