# Supplementary material for: A collection of forcefield precursors for metal–organic frameworks
Source: RSC Adv. 2019 Nov 13;9(63):36492–507. doi: 10.1039/c9ra07327b (PMC9075174; doi:10.1039/c9ra07327b)
Supplement: RA-009-C9RA07327B-s4784 [file RA-009-C9RA07327B-s4784.xyz]

  164
jmolscript: load "" {1 1 1} spacegroup "x,y,z" unitcell [{     11.736800     0.000000     0.000000 }, {      2.701922    11.421563     0.000000 }, {      2.151601     1.701996    15.216677 }]
Cd    12.938387     5.520854     1.954582     0.874592
Cd     7.163415     0.952637     5.653756     0.874592
Cd     3.651936     7.602705    13.262095     0.874591
Cd     9.426908    12.170922     9.562921     0.874592
H     12.455328     5.394332     6.902285     0.113257
H     11.237048     5.130659     8.843933     0.101472
H      8.942757     4.897825     8.773936     0.126618
H      9.045258     5.366989     4.799340     0.145419
H      5.700638     4.795370     7.541385     0.131708
H      6.874768     5.319358     8.437647     0.105180
H     10.613340     3.432188     1.766656     0.081403
H     10.024534     1.243266     1.894476     0.120713
H     12.216854    10.674109     1.660139     0.134238
H     11.711475     8.452767     1.763613     0.100351
H      3.639331     7.537678     2.527490     0.096371
H      4.267603     9.728110     2.443798     0.120458
H      2.107328     0.318903     1.993385     0.123798
H      2.584601     2.540294     1.900563     0.089912
H      7.397743     1.393595     0.706054     0.113257
H     10.086394     4.220449    13.981083     0.101472
H     10.841142     6.399518    14.051080     0.126617
H      8.209382     4.705779     2.808999     0.145417
H      9.535610     7.828975     0.066953     0.131708
H     10.907002     8.509003    14.387368     0.105180
H      9.731228     2.734405     5.841682     0.081403
H     11.996907     2.803486     5.713862     0.120713
H      2.314674     2.841118     5.948199     0.134238
H      4.592696     2.821549     5.844726     0.100351
H      7.341490    10.466223     5.080848     0.096372
H      5.065256    10.359084     5.164540     0.120458
H     14.719058    10.295247     5.614954     0.123798
H     12.447459    10.342179     5.707776     0.089912
H      4.134995     7.729227     8.314392     0.113254
H      5.353275     7.992900     6.372744     0.101470
H      7.647566     8.225734     6.442741     0.126617
H      7.545065     7.756570    10.417337     0.145419
H     10.889685     8.328189     7.675292     0.131708
H      9.715555     7.804201     6.779030     0.105180
H      5.976983     9.691371    13.450021     0.081403
H      6.565789    11.880293    13.322201     0.120713
H      4.373469     2.449450    13.556538     0.134238
H      4.878848     4.670792    13.453064     0.100351
H     12.950992     5.585881    12.689187     0.096369
H     12.322720     3.395449    12.772879     0.120457
H     14.482995    12.804656    13.223292     0.123798
H     14.005722    10.583265    13.316114     0.089913
H      9.192580    11.729964    14.510623     0.113254
H      6.503929     8.903110     1.235594     0.101470
H      5.749181     6.724041     1.165597     0.126617
H      8.380941     8.417780    12.407678     0.145418
H      7.054713     5.294584    15.149724     0.131708
H      5.683321     4.614556     0.829309     0.105180
H      6.859095    10.389154     9.374995     0.081403
H      4.593416    10.320073     9.502815     0.120713
H     14.275649    10.282441     9.268478     0.134238
H     11.997627    10.302010     9.371951     0.100351
H      9.248833     2.657336    10.135829     0.096369
H     11.525067     2.764475    10.052137     0.120457
H      1.871265     2.828312     9.601723     0.123798
H      4.142864     2.781380     9.508901     0.089913
C     11.635986     5.532206     4.360795     0.557759
C     10.865066     5.397547     5.649496     0.011407
C     11.528124     5.326930     6.867438    -0.175802
C     10.797773     5.156403     8.024362    -0.065721
C      9.421379     5.022416     7.986473    -0.241465
C      8.759315     5.073393     6.776747     0.270668
C      9.490183     5.291679     5.612823    -0.238510
C      6.637234     4.666876     7.759897    -0.175653
C      6.813139     3.281550     8.337826     0.601701
C     11.291256     2.796773     1.812306     0.108440
C     10.925115     1.471021     1.882303    -0.177709
C     11.856215     0.499812     1.935105     0.109263
C     14.187395    10.486700     2.006471     0.108572
C     12.891725    10.056710     1.822958    -0.177828
C     12.596025     8.712406     1.882303     0.108845
C      2.996008     8.178176     2.328152     0.094271
C      3.380581     9.498083     2.285545    -0.202935
C      1.412382     0.933419     1.944691    -0.201724
C      1.691794     2.281551     1.883825     0.096663
C      7.452192     2.222670     3.247543     0.557759
C      7.760707     2.941884     1.958843     0.011407
C      7.676785     2.280379     0.740900    -0.175802
C     10.162467     4.653852    14.800653    -0.065721
C     10.609714     5.962433    14.838543    -0.241465
C      8.560919     4.916454     0.831591     0.270668
C      8.180243     4.255468     1.995515    -0.238510
C     11.596641     8.589950    15.065119    -0.175653
C     12.904263     8.099855    14.487190     0.601701
C     10.193514     1.928419     5.796032     0.108440
C     11.567948     1.979525     5.726036    -0.177708
C     12.298723     0.849852     5.673234     0.109263
C      2.043412     0.880360     5.601867     0.108573
C      2.760128     2.042243     5.785381    -0.177827
C      4.136399     2.020529     5.726036     0.108846
C      6.866295    11.239715     5.280187     0.094270
C      5.493306    11.169327     5.322794    -0.202935
C     14.281031    11.112995     5.663647    -0.201724
C     12.904785    11.151441     5.724514     0.096663
C      4.954337     7.591353    10.855882     0.557759
C      5.725257     7.726012     9.567181     0.011407
C      5.062199     7.796629     8.349239    -0.175801
C      5.792550     7.967156     7.192315    -0.065720
C      7.168944     8.101143     7.230204    -0.241466
C      7.831008     8.050166     8.439930     0.270667
C      7.100140     7.831880     9.603854    -0.238510
C      9.953089     8.456683     7.456780    -0.175653
C      9.777184     9.842009     6.878851     0.601700
C      5.299067    10.326786    13.404371     0.108440
C      5.665208    11.652538    13.334374    -0.177708
C      4.734108    12.623747    13.281572     0.109264
C      2.402928     2.636859    13.210206     0.108573
C      3.698598     3.066849    13.393719    -0.177827
C      3.994298     4.411153    13.334374     0.108846
C     13.594315     4.945383    12.888525     0.094271
C     13.209742     3.625476    12.931132    -0.202935
C     15.177941    12.190140    13.271986    -0.201724
C     14.898529    10.842008    13.332852     0.096662
C      9.138131    10.900889    11.969134     0.557760
C      8.829616    10.181675    13.257834     0.011407
C      8.913538    10.843180    14.475777    -0.175802
C      6.427856     8.469707     0.416024    -0.065720
C      5.980609     7.161126     0.378134    -0.241466
C      8.029404     8.207105    14.385086     0.270667
C      8.410080     8.868091    13.221162    -0.238510
C      4.993682     4.533609     0.151558    -0.175653
C      3.686060     5.023704     0.729487     0.601701
C      6.396809    11.195140     9.420645     0.108440
C      5.022375    11.144034     9.490641    -0.177708
C      4.291600    12.273707     9.543443     0.109264
C     14.546911    12.243199     9.614810     0.108573
C     13.830195    11.081316     9.431296    -0.177827
C     12.453924    11.103030     9.490641     0.108845
C      9.724028     1.883844     9.936490     0.094270
C     11.097017     1.954232     9.893883    -0.202935
C      2.309292     2.010564     9.553030    -0.201724
C      3.685538     1.972118     9.492163     0.096663
N     12.522818     3.222843     1.804546    -0.198451
N     13.492929     7.773194     2.097619    -0.200473
N      9.495371     0.828020     5.803793    -0.198451
N      4.843908     0.931499     5.510720    -0.200472
N      4.067505     9.900716    13.412131    -0.198451
N      3.097394     5.350365    13.119058    -0.200473
N      7.094952    12.295539     9.412884    -0.198451
N     11.746415    12.192060     9.705957    -0.200472
O     11.033110     5.907045     3.323170    -0.565900
O     12.848787     5.206080     4.337970    -0.591670
O      7.413857     4.915600     6.597495    -0.167879
O      7.038909     2.299798     7.595861    -0.588465
O      6.660001     3.151314     9.577224    -0.562891
O      7.226208     2.895645     4.285168    -0.565901
O      7.490361     0.967367     3.270368    -0.591671
O      9.024211     6.189449     1.010844    -0.167880
O     11.656071     5.952144     0.012478    -0.588464
O     13.066255     8.218898    13.247791    -0.562891
O      5.557213     7.216514    11.893507    -0.565900
O      3.741536     7.917479    10.878707    -0.591671
O      9.176466     8.207959     8.619182    -0.167879
O      9.551414    10.823761     7.620816    -0.588464
O      9.930322     9.972245     5.639453    -0.562891
O      9.364115    10.227914    10.931509    -0.565901
O      9.099962    12.156192    11.946309    -0.591671
O      7.566112     6.934110    14.205833    -0.167880
O      2.782651     5.469419    -0.012478    -0.588464
O      3.524068     4.904661     1.968886    -0.562891

The following XYZ coordinates are in angstroms. Other properties are in atomic units.
The sperically averaged electron density of each atom fit to a function of the form exp(a - br)
eigen_1, eigen_2 and eigen_3 are the three eigenvalues of traceless quadrupole moment tensor
  atom number  atomic symbol              X              Y              Z     net charge C6 coefficient C8 coefficient C10 coefficient fluctuating dipole atomic polarizability isotropic forcefield polarizability              a              b squared Pearson coefficient          <r^3>          <r^4>         wp_QDO          m_QDO          q_QDO       dipole_x       dipole_y       dipole_z         dipole            Qxy            Qxz            Qyz     Q(x^2-y^2)  Q(3z^2 - R^2)        eigen_1        eigen_2        eigen_3 static polarizability      alpha(xx)      alpha(xy)      alpha(xz)      alpha(yy)      alpha(yz)      alpha(zz) atomic spin moment
            1             Cd      12.938387       5.520854       1.954582       0.874592     179.584890 0.46454332E+04  0.17942176E+06                                25.028389                           21.906886       1.022633       2.016638                    0.997940      79.409328     213.993457       0.409346       0.387406      -1.192516      -0.024992      -0.001235      -0.025299       0.035583      -0.042967       0.043381      -0.028068       0.254880       0.242128      -0.176560       0.040716       0.135844             28.957579      22.374330       6.050084      -7.455922      34.786339      -2.157556      29.712069          -0.000022
            2             Cd       7.163415       0.952637       5.653756       0.874592     179.584784 0.46454314E+04  0.17942167E+06                                25.028381                           21.906884       1.022630       2.016638                    0.997940      79.409311     213.993403       0.409346       0.387406      -1.192516       0.006954       0.024037       0.025299       0.035583       0.018687      -0.017327       0.048677      -0.266365       0.242127      -0.176559       0.040716       0.135843             28.957566      36.839263       2.628200      -3.816034      20.321362      -6.758981      29.712071          -0.000022
            3             Cd       3.651936       7.602705      13.262095       0.874591     179.584885 0.46454332E+04  0.17942176E+06                                25.028390                           21.906888       1.022633       2.016638                    0.997940      79.409331     213.993473       0.409346       0.387406      -1.192516       0.024992       0.001235       0.025299       0.035583      -0.042967       0.043381      -0.028068       0.254880       0.242128      -0.176560       0.040716       0.135844             28.957581      22.374331       6.050084      -7.455922      34.786341      -2.157555      29.712071          -0.000022
            4             Cd       9.426908      12.170922       9.562921       0.874592     179.584792 0.46454317E+04  0.17942169E+06                                25.028384                           21.906887       1.022630       2.016637                    0.997940      79.409316     213.993430       0.409346       0.387406      -1.192516      -0.006955      -0.024037      -0.025299       0.035583       0.018687      -0.017327       0.048677      -0.266366       0.242126      -0.176559       0.040716       0.135843             28.957569      36.839270       2.628200      -3.816035      20.321364      -6.758982      29.712075          -0.000022
            5              H      12.455328       5.394332       6.902285       0.113257       1.115494 0.82254869E+01  0.80288849E+02                                 1.686033                            1.608644      -1.071709       2.361474                    0.997976       3.384490       9.064050       0.531891       1.179749      -0.732736       0.036694       0.004068       0.002334       0.036992       0.002848       0.008378      -0.002570       0.030665       0.012956      -0.018293       0.000036       0.018257              1.699198       2.197056       0.036586       0.023471       1.435139       0.014581       1.465398           0.000019
            6              H      11.237048       5.130659       8.843933       0.101472       1.004937 0.69710278E+01  0.64853578E+02                                 1.537774                            1.452556      -0.675716       2.547070                    0.999923       3.135952       8.022859       0.580054       1.135012      -0.744792       0.016796       0.003688       0.033631       0.037773       0.003496       0.000324      -0.001533       0.031365       0.033772      -0.021770       0.010413       0.011357              1.571800       1.465527      -0.055132       0.360441       1.323482      -0.072876       1.926390           0.000005
            7              H       8.942757       4.897825       8.773936       0.126618       1.049248 0.78902745E+01  0.77571099E+02                                 1.740534                            1.671053      -1.010642       2.406624                    0.997543       3.516786      10.010608       0.469439       1.327148      -0.699091      -0.014008      -0.000322       0.034538       0.037272       0.002942       0.000430       0.000700       0.020085       0.053886      -0.019456       0.001467       0.017989              1.766786       1.819936       0.041610      -0.341248       1.521621      -0.121241       1.958802          -0.000005
            8              H       9.045258       5.366989       4.799340       0.145419       1.022534 0.74837937E+01  0.73098656E+02                                 1.753148                            1.658431      -1.319508       2.277489                    0.994175       3.562785      10.333316       0.455003       1.378175      -0.687884      -0.018201       0.005143      -0.030588       0.035963      -0.006309       0.009804      -0.002966       0.012095       0.010597      -0.010656      -0.004943       0.015599              1.791960       1.624414      -0.006531       0.264239       1.437609       0.015058       2.313857          -0.000010
            9              H       5.700638       4.795370       7.541385       0.131708       1.066664 0.79843927E+01  0.78121294E+02                                 1.726301                            1.651272      -0.765124       2.526923                    0.999333       3.330940       9.222328       0.488824       1.280638      -0.710844      -0.031493       0.006404      -0.009700       0.033569       0.000389      -0.000078      -0.003343       0.026636       0.022717      -0.017554       0.008006       0.009548              1.761668       2.306378      -0.023242       0.161543       1.568598       0.013894       1.410027           0.000005
           10              H       6.874768       5.319358       8.437647       0.105180       1.195403 0.94391010E+01  0.98090037E+02                                 1.953279                            1.857147      -1.618225       2.094963                    0.990829       4.261983      12.914654       0.430149       1.370229      -0.686180       0.008424       0.020426       0.022122       0.031266       0.005800       0.000557       0.003281       0.006660       0.014947      -0.009638       0.002638       0.007000              2.022022       1.729125       0.112899       0.036243       2.457099       0.523294       1.879842          -0.000003
           11              H      10.613340       3.432188       1.766656       0.081403       1.022579 0.73760368E+01  0.72267859E+02                                 1.776212                            1.660201      -1.365631       2.212437                    0.993391       4.041906      12.000696       0.446123       1.401296      -0.680455      -0.027941       0.030024      -0.000955       0.041025      -0.001195      -0.000935      -0.001287      -0.007345      -0.029123      -0.009892       0.001107       0.008785              1.824600       2.049420      -0.582739       0.065800       2.037232      -0.053443       1.387148          -0.000008
           12              H      10.024534       1.243266       1.894476       0.120713       0.912624 0.68362348E+01  0.65878403E+02                                 1.664178                            1.615698      -1.365464       2.231870                    0.993732       3.870884      11.488945       0.443859       1.431972      -0.675138      -0.031206      -0.010259       0.004495       0.033155       0.004232      -0.001121       0.001404       0.001174      -0.029301      -0.010069       0.000913       0.009156              1.657830       2.083893       0.085672      -0.022603       1.574602      -0.004300       1.314993          -0.000006
           13              H      12.216854      10.674109       1.660139       0.134238       0.967725 0.70974364E+01  0.67889467E+02                                 1.638513                            1.577128      -1.068802       2.388675                    0.997319       3.403302       9.526308       0.487239       1.314206      -0.701466      -0.028040       0.022081      -0.002494       0.035778       0.000784       0.005568      -0.004412       0.005635      -0.039305      -0.015449       0.004768       0.010682              1.641842       1.665159      -0.319588       0.062171       1.931389      -0.038843       1.328977          -0.000003
           14              H      11.711475       8.452767       1.763613       0.100351       1.070500 0.75780593E+01  0.73196767E+02                                 1.719234                            1.601968      -0.808345       2.499976                    0.999453       3.368857       9.272826       0.499334       1.269934      -0.712211      -0.048921      -0.011801      -0.000567       0.050327      -0.000669       0.004037       0.000161       0.016106      -0.056355      -0.019232       0.001317       0.017915              1.766046       2.230320       0.451450       0.128811       1.671804       0.075278       1.396014          -0.000002
           15              H       3.639331       7.537678       2.527490       0.096371       1.142595 0.82899006E+01  0.81608080E+02                                 1.764841                            1.652374      -0.954835       2.422474                    0.998257       3.458559       9.502916       0.503760       1.235090      -0.719660       0.033798      -0.030804       0.012859       0.047503      -0.002678       0.010472      -0.005667       0.015319      -0.040034      -0.018093      -0.000735       0.018827              1.801540       1.848638      -0.485839       0.067645       2.114317      -0.065256       1.441665          -0.000001
           16              H       4.267603       9.728110       2.443798       0.120458       0.980121 0.72655803E+01  0.69718579E+02                                 1.628752                            1.576424      -1.037090       2.389552                    0.997365       3.474477       9.655999       0.497646       1.282646      -0.707638       0.031752       0.006602       0.004967       0.032809      -0.001758       0.007800      -0.004799       0.004204      -0.047398      -0.018686       0.005254       0.013432              1.626095       1.917579       0.166292       0.120432       1.560045       0.084457       1.400662          -0.000001
           17              H       2.107328       0.318903       1.993385       0.123798       0.992939 0.73434316E+01  0.70362211E+02                                 1.627831                            1.574726      -0.878347       2.468259                    0.999132       3.323641       9.106253       0.504805       1.266317      -0.712848       0.026248      -0.021093       0.000423       0.033676      -0.001911      -0.001119       0.000660       0.010066      -0.055329      -0.018497       0.003847       0.014650              1.625127       1.693214      -0.312257       0.037616       1.825893      -0.023452       1.356274           0.000001
           18              H       2.584601       2.540294       1.900563       0.089912       1.090164 0.78272711E+01  0.76088986E+02                                 1.721329                            1.612839      -0.843685       2.468153                    0.999298       3.455704       9.489692       0.505582       1.246244      -0.716785       0.045651       0.010647       0.004166       0.047061      -0.006665      -0.000580      -0.001634       0.016895      -0.047816      -0.016164      -0.002566       0.018729              1.759463       2.284019       0.424528      -0.024605       1.629204      -0.057037       1.365167           0.000002
           19              H       7.397743       1.393595       0.706054       0.113257       1.115496 0.82255072E+01  0.80289095E+02                                 1.686035                            1.608646      -1.071713       2.361472                    0.997976       3.384493       9.064060       0.531891       1.179748      -0.732736      -0.012406      -0.034771      -0.002334       0.036992       0.009416      -0.000572       0.008744      -0.024862       0.012956      -0.018293       0.000036       0.018257              1.699200       1.491912       0.203398       0.019593       2.140288       0.019483       1.465400           0.000019
           20              H      10.086394       4.220449      13.981083       0.101472       1.004937 0.69710275E+01  0.64853573E+02                                 1.537774                            1.452556      -0.675716       2.547070                    0.999923       3.135953       8.022861       0.580054       1.135011      -0.744793      -0.007456      -0.015496      -0.033631       0.037773       0.010152      -0.001417       0.000668      -0.024907       0.033772      -0.021770       0.010413       0.011357              1.571800       1.306308      -0.017466       0.012059       1.482701       0.367536       1.926390           0.000005
           21              H      10.841142       6.399518      14.051080       0.126617       1.049248 0.78902767E+01  0.77571123E+02                                 1.740534                            1.671053      -1.010642       2.406624                    0.997543       3.516786      10.010607       0.469439       1.327148      -0.699091       0.003538       0.013558      -0.034538       0.037272       0.007130       0.000781       0.000258      -0.015320       0.053885      -0.019456       0.001467       0.017989              1.766786       1.556074       0.104030      -0.196543       1.785483      -0.304172       1.958802          -0.000005
           22              H       8.209382       4.705779       2.808999       0.145417       1.022536 0.74838138E+01  0.73098905E+02                                 1.753151                            1.658434      -1.319512       2.277487                    0.994175       3.562789      10.333333       0.455002       1.378177      -0.687884      -0.000815       0.018896       0.030588       0.035963      -0.002931      -0.000630       0.010224      -0.016467       0.010597      -0.010656      -0.004943       0.015599              1.791964       1.444585       0.036010       0.075485       1.617442       0.253675       2.313863          -0.000010
           23              H       9.535610       7.828975       0.066953       0.131708       1.066664 0.79843961E+01  0.78121337E+02                                 1.726301                            1.651272      -0.765124       2.526923                    0.999333       3.330940       9.222329       0.488823       1.280638      -0.710844       0.001018       0.032121       0.009700       0.033569       0.006315      -0.003271       0.000694      -0.023464       0.022717      -0.017554       0.008006       0.009548              1.761668       1.597284       0.144503       0.050709       2.277693       0.154005       1.410027           0.000005
           24              H      10.907002       8.509003      14.387368       0.105180       1.195402 0.94390835E+01  0.98089789E+02                                 1.953276                            1.857144      -1.618222       2.094965                    0.990829       4.261975      12.914616       0.430149       1.370228      -0.686181      -0.021816      -0.003496      -0.022122       0.031266       0.006677       0.003321      -0.000214      -0.000757       0.014948      -0.009638       0.002638       0.007000              2.022018       2.469098      -0.062152       0.517581       1.717118      -0.085197       1.879839          -0.000003
           25              H       9.731228       2.734405       5.841682       0.081403       1.022578 0.73760294E+01  0.72267766E+02                                 1.776211                            1.660200      -1.365630       2.212437                    0.993391       4.041904      12.000687       0.446123       1.401295      -0.680455      -0.022785       0.034102       0.000955       0.041025      -0.002714      -0.001468      -0.000614       0.005496      -0.029123      -0.009892       0.001107       0.008785              1.824598       1.776779      -0.518242      -0.036860       2.309869       0.076336       1.387147          -0.000008
           26              H      11.996907       2.803486       5.713862       0.120713       0.912623 0.68362267E+01  0.65878311E+02                                 1.664177                            1.615697      -1.365464       2.231870                    0.993732       3.870883      11.488944       0.443859       1.431973      -0.675138       0.017168       0.028006      -0.004495       0.033155       0.004046       0.001108      -0.001414       0.002743      -0.029301      -0.010069       0.000913       0.009156              1.657829       1.639977       0.190685      -0.009388       2.018517      -0.021006       1.314993          -0.000006
           27              H       2.314674       2.841118       5.948199       0.134238       0.967724 0.70974245E+01  0.67889331E+02                                 1.638512                            1.577127      -1.068801       2.388675                    0.997319       3.403301       9.526306       0.487239       1.314207      -0.701466      -0.015033       0.032370       0.002494       0.035778       0.001963      -0.003012       0.006434      -0.004335      -0.039305      -0.015449       0.004768       0.010682              1.641841       1.774086      -0.345356      -0.023487       1.822459       0.069443       1.328976          -0.000002
           28              H       4.592696       2.821549       5.844726       0.100351       1.070500 0.75780603E+01  0.73196780E+02                                 1.719234                            1.601968      -0.808346       2.499976                    0.999453       3.368858       9.272830       0.499334       1.269934      -0.712211       0.022746       0.044890       0.000567       0.050327       0.003010       0.001086       0.003891      -0.014998      -0.056355      -0.019232       0.001317       0.017915              1.766047       1.903677       0.528722       0.102910       1.998448       0.108021       1.396015          -0.000002
           29              H       7.341490      10.466223       5.080848       0.096372       1.142592 0.82898727E+01  0.81607732E+02                                 1.764838                            1.652371      -0.954831       2.422476                    0.998257       3.458554       9.502896       0.503761       1.235090      -0.719660       0.022196      -0.039981      -0.012859       0.047503       0.001037      -0.003105       0.011495      -0.016095      -0.040034      -0.018093      -0.000735       0.018827              1.801536       1.882551      -0.493861      -0.047931       2.080395       0.080851       1.441663          -0.000001
           30              H       5.065256      10.359084       5.164540       0.120458       0.980120 0.72655774E+01  0.69718545E+02                                 1.628752                            1.576424      -1.037090       2.389552                    0.997365       3.474476       9.655996       0.497646       1.282647      -0.707638      -0.013734      -0.029379      -0.004967       0.032809      -0.000630      -0.002874       0.008695      -0.005334      -0.047398      -0.018686       0.005254       0.013431              1.626095       1.653500       0.228764       0.109913       1.824123       0.097755       1.400662          -0.000001
           31              H      14.719058      10.295247       5.614954       0.123798       0.992939 0.73434341E+01  0.70362237E+02                                 1.627831                            1.574726      -0.878347       2.468259                    0.999132       3.323642       9.106254       0.504805       1.266316      -0.712848       0.014484      -0.030399      -0.000423       0.033676       0.000547       0.000385      -0.001241      -0.010712      -0.055329      -0.018497       0.003847       0.014650              1.625127       1.678954      -0.308883      -0.014162       1.840153       0.042004       1.356274           0.000001
           32              H      12.447459      10.342179       5.707776       0.089912       1.090163 0.78272654E+01  0.76088922E+02                                 1.721329                            1.612839      -0.843685       2.468154                    0.999298       3.455703       9.489691       0.505582       1.246244      -0.716785      -0.020871      -0.041974      -0.004166       0.047061      -0.002173      -0.001724      -0.000189      -0.021076      -0.047816      -0.016164      -0.002566       0.018729              1.759463       1.854118       0.526226      -0.061170       2.059105      -0.010813       1.365167           0.000002
           33              H       4.134995       7.729227       8.314392       0.113254       1.115500 0.82255369E+01  0.80289462E+02                                 1.686039                            1.608649      -1.071716       2.361471                    0.997976       3.384499       9.064082       0.531890       1.179749      -0.732736      -0.036694      -0.004068      -0.002334       0.036992       0.002848       0.008378      -0.002570       0.030665       0.012956      -0.018293       0.000036       0.018257              1.699204       2.197066       0.036586       0.023471       1.435144       0.014581       1.465403           0.000019
           34              H       5.353275       7.992900       6.372744       0.101470       1.004940 0.69710483E+01  0.64853825E+02                                 1.537778                            1.452559      -0.675716       2.547069                    0.999923       3.135956       8.022876       0.580053       1.135013      -0.744792      -0.016796      -0.003688      -0.033631       0.037773       0.003496       0.000324      -0.001533       0.031365       0.033772      -0.021770       0.010413       0.011357              1.571804       1.465530      -0.055132       0.360442       1.323485      -0.072876       1.926396           0.000005
           35              H       7.647566       8.225734       6.442741       0.126617       1.049248 0.78902828E+01  0.77571209E+02                                 1.740536                            1.671055      -1.010643       2.406623                    0.997543       3.516788      10.010619       0.469438       1.327150      -0.699091       0.014008       0.000322      -0.034538       0.037272       0.002942       0.000430       0.000700       0.020085       0.053886      -0.019456       0.001467       0.017989              1.766788       1.819938       0.041610      -0.341249       1.521622      -0.121241       1.958804          -0.000005
           36              H       7.545065       7.756570      10.417337       0.145419       1.022534 0.74837907E+01  0.73098616E+02                                 1.753148                            1.658431      -1.319508       2.277489                    0.994175       3.562784      10.333311       0.455003       1.378175      -0.687884       0.018201      -0.005143       0.030588       0.035963      -0.006309       0.009804      -0.002966       0.012095       0.010597      -0.010656      -0.004943       0.015599              1.791960       1.624413      -0.006531       0.264239       1.437609       0.015058       2.313856          -0.000010
           37              H      10.889685       8.328189       7.675292       0.131708       1.066664 0.79843897E+01  0.78121260E+02                                 1.726301                            1.651272      -0.765123       2.526923                    0.999333       3.330939       9.222326       0.488823       1.280639      -0.710844       0.031493      -0.006404       0.009700       0.033569       0.000389      -0.000078      -0.003343       0.026636       0.022717      -0.017554       0.008006       0.009548              1.761668       2.306378      -0.023242       0.161543       1.568598       0.013894       1.410027           0.000005
           38              H       9.715555       7.804201       6.779030       0.105180       1.195403 0.94390981E+01  0.98090008E+02                                 1.953280                            1.857147      -1.618225       2.094963                    0.990829       4.261983      12.914657       0.430148       1.370230      -0.686180      -0.008424      -0.020426      -0.022122       0.031266       0.005800       0.000557       0.003281       0.006660       0.014947      -0.009638       0.002638       0.007000              2.022022       1.729125       0.112899       0.036243       2.457099       0.523294       1.879842          -0.000003
           39              H       5.976983       9.691371      13.450021       0.081403       1.022579 0.73760368E+01  0.72267859E+02                                 1.776212                            1.660201      -1.365631       2.212437                    0.993391       4.041906      12.000696       0.446123       1.401296      -0.680455       0.027941      -0.030024       0.000955       0.041025      -0.001195      -0.000935      -0.001287      -0.007345      -0.029123      -0.009892       0.001107       0.008785              1.824600       2.049420      -0.582739       0.065800       2.037232      -0.053443       1.387148          -0.000008
           40              H       6.565789      11.880293      13.322201       0.120713       0.912624 0.68362340E+01  0.65878398E+02                                 1.664178                            1.615698      -1.365464       2.231870                    0.993732       3.870884      11.488947       0.443859       1.431973      -0.675138       0.031206       0.010259      -0.004495       0.033155       0.004232      -0.001121       0.001404       0.001174      -0.029301      -0.010069       0.000913       0.009156              1.657830       2.083894       0.085672      -0.022603       1.574603      -0.004300       1.314993          -0.000006
           41              H       4.373469       2.449450      13.556538       0.134238       0.967724 0.70974313E+01  0.67889412E+02                                 1.638513                            1.577128      -1.068801       2.388675                    0.997319       3.403301       9.526307       0.487238       1.314207      -0.701466       0.028040      -0.022081       0.002494       0.035778       0.000784       0.005568      -0.004412       0.005635      -0.039305      -0.015449       0.004768       0.010682              1.641842       1.665159      -0.319588       0.062171       1.931389      -0.038843       1.328977          -0.000002
           42              H       4.878848       4.670792      13.453064       0.100351       1.070500 0.75780593E+01  0.73196767E+02                                 1.719234                            1.601968      -0.808345       2.499976                    0.999453       3.368857       9.272826       0.499334       1.269934      -0.712211       0.048921       0.011801       0.000567       0.050327      -0.000669       0.004037       0.000161       0.016106      -0.056355      -0.019232       0.001317       0.017915              1.766046       2.230320       0.451450       0.128811       1.671804       0.075278       1.396014          -0.000002
           43              H      12.950992       5.585881      12.689187       0.096369       1.142597 0.82899223E+01  0.81608355E+02                                 1.764845                            1.652377      -0.954838       2.422472                    0.998257       3.458563       9.502933       0.503759       1.235092      -0.719659      -0.033798       0.030804      -0.012859       0.047503      -0.002678       0.010472      -0.005667       0.015319      -0.040034      -0.018093      -0.000735       0.018828              1.801544       1.848642      -0.485841       0.067645       2.114322      -0.065256       1.441668          -0.000001
           44              H      12.322720       3.395449      12.772879       0.120457       0.980121 0.72655838E+01  0.69718625E+02                                 1.628753                            1.576425      -1.037091       2.389551                    0.997365       3.474478       9.656004       0.497646       1.282647      -0.707637      -0.031752      -0.006602      -0.004967       0.032809      -0.001758       0.007800      -0.004799       0.004204      -0.047398      -0.018686       0.005254       0.013432              1.626096       1.917580       0.166293       0.120432       1.560045       0.084457       1.400663          -0.000001
           45              H      14.482995      12.804656      13.223292       0.123798       0.992939 0.73434311E+01  0.70362199E+02                                 1.627831                            1.574726      -0.878346       2.468260                    0.999132       3.323641       9.106250       0.504805       1.266316      -0.712848      -0.026248       0.021093      -0.000423       0.033676      -0.001911      -0.001119       0.000660       0.010066      -0.055329      -0.018497       0.003847       0.014650              1.625127       1.693213      -0.312256       0.037616       1.825893      -0.023452       1.356274           0.000001
           46              H      14.005722      10.583265      13.316114       0.089913       1.090162 0.78272575E+01  0.76088817E+02                                 1.721327                            1.612837      -0.843683       2.468154                    0.999298       3.455701       9.489680       0.505583       1.246243      -0.716785      -0.045651      -0.010647      -0.004166       0.047061      -0.006665      -0.000580      -0.001634       0.016895      -0.047816      -0.016164      -0.002566       0.018729              1.759461       2.284016       0.424527      -0.024604       1.629202      -0.057037       1.365165           0.000002
           47              H       9.192580      11.729964      14.510623       0.113254       1.115500 0.82255404E+01  0.80289511E+02                                 1.686040                            1.608650      -1.071717       2.361470                    0.997976       3.384499       9.064085       0.531890       1.179750      -0.732736       0.012406       0.034772       0.002334       0.036992       0.009416      -0.000572       0.008745      -0.024862       0.012956      -0.018293       0.000036       0.018257              1.699205       1.491916       0.203399       0.019593       2.140295       0.019484       1.465404           0.000019
           48              H       6.503929       8.903110       1.235594       0.101470       1.004939 0.69710429E+01  0.64853758E+02                                 1.537777                            1.452559      -0.675716       2.547069                    0.999923       3.135956       8.022874       0.580053       1.135013      -0.744792       0.007456       0.015496       0.033631       0.037773       0.010152      -0.001417       0.000668      -0.024907       0.033772      -0.021770       0.010413       0.011357              1.571803       1.306310      -0.017467       0.012059       1.482704       0.367537       1.926394           0.000005
           49              H       5.749181       6.724041       1.165597       0.126617       1.049249 0.78902861E+01  0.77571244E+02                                 1.740535                            1.671054      -1.010643       2.406623                    0.997543       3.516788      10.010617       0.469438       1.327149      -0.699091      -0.003538      -0.013558       0.034538       0.037272       0.007130       0.000781       0.000258      -0.015320       0.053886      -0.019456       0.001467       0.017989              1.766788       1.556075       0.104030      -0.196544       1.785484      -0.304172       1.958804          -0.000005
           50              H       8.380941       8.417780      12.407678       0.145418       1.022536 0.74838152E+01  0.73098916E+02                                 1.753151                            1.658434      -1.319512       2.277487                    0.994175       3.562789      10.333330       0.455002       1.378175      -0.687884       0.000815      -0.018896      -0.030588       0.035963      -0.002931      -0.000630       0.010224      -0.016467       0.010597      -0.010656      -0.004943       0.015599              1.791963       1.444585       0.036010       0.075485       1.617442       0.253675       2.313862          -0.000010
           51              H       7.054713       5.294584      15.149724       0.131708       1.066664 0.79843896E+01  0.78121252E+02                                 1.726300                            1.651271      -0.765123       2.526923                    0.999333       3.330939       9.222323       0.488824       1.280638      -0.710845      -0.001018      -0.032121      -0.009700       0.033569       0.006315      -0.003271       0.000694      -0.023464       0.022717      -0.017554       0.008006       0.009548              1.761667       1.597283       0.144503       0.050709       2.277691       0.154005       1.410027           0.000005
           52              H       5.683321       4.614556       0.829309       0.105180       1.195401 0.94390801E+01  0.98089741E+02                                 1.953275                            1.857144      -1.618222       2.094965                    0.990829       4.261974      12.914611       0.430150       1.370228      -0.686181       0.021816       0.003496       0.022122       0.031266       0.006677       0.003321      -0.000214      -0.000757       0.014948      -0.009638       0.002638       0.007000              2.022017       2.469097      -0.062152       0.517581       1.717117      -0.085197       1.879838          -0.000003
           53              H       6.859095      10.389154       9.374995       0.081403       1.022578 0.73760294E+01  0.72267766E+02                                 1.776211                            1.660200      -1.365630       2.212437                    0.993391       4.041904      12.000687       0.446123       1.401295      -0.680455       0.022785      -0.034102      -0.000955       0.041025      -0.002714      -0.001468      -0.000614       0.005496      -0.029123      -0.009892       0.001107       0.008785              1.824598       1.776779      -0.518242      -0.036860       2.309869       0.076336       1.387147          -0.000008
           54              H       4.593416      10.320073       9.502815       0.120713       0.912623 0.68362300E+01  0.65878350E+02                                 1.664177                            1.615698      -1.365464       2.231870                    0.993732       3.870884      11.488947       0.443859       1.431973      -0.675138      -0.017168      -0.028006       0.004495       0.033155       0.004046       0.001108      -0.001414       0.002743      -0.029301      -0.010069       0.000913       0.009156              1.657829       1.639978       0.190686      -0.009388       2.018518      -0.021006       1.314993          -0.000006
           55              H      14.275649      10.282441       9.268478       0.134238       0.967724 0.70974250E+01  0.67889335E+02                                 1.638512                            1.577127      -1.068801       2.388675                    0.997319       3.403301       9.526305       0.487239       1.314206      -0.701466       0.015033      -0.032370      -0.002494       0.035778       0.001963      -0.003012       0.006434      -0.004335      -0.039305      -0.015449       0.004768       0.010682              1.641841       1.774086      -0.345356      -0.023487       1.822459       0.069443       1.328976          -0.000002
           56              H      11.997627      10.302010       9.371951       0.100351       1.070500 0.75780589E+01  0.73196765E+02                                 1.719234                            1.601968      -0.808346       2.499976                    0.999453       3.368858       9.272830       0.499334       1.269934      -0.712211      -0.022746      -0.044890      -0.000567       0.050327       0.003010       0.001086       0.003891      -0.014998      -0.056355      -0.019232       0.001317       0.017915              1.766046       1.903677       0.528722       0.102910       1.998448       0.108021       1.396015          -0.000002
           57              H       9.248833       2.657336      10.135829       0.096369       1.142595 0.82899014E+01  0.81608087E+02                                 1.764842                            1.652374      -0.954834       2.422474                    0.998257       3.458560       9.502917       0.503760       1.235090      -0.719660      -0.022196       0.039981       0.012859       0.047503       0.001037      -0.003105       0.011495      -0.016095      -0.040034      -0.018093      -0.000735       0.018827              1.801540       1.882556      -0.493863      -0.047931       2.080400       0.080851       1.441666          -0.000001
           58              H      11.525067       2.764475      10.052137       0.120457       0.980121 0.72655851E+01  0.69718640E+02                                 1.628753                            1.576425      -1.037092       2.389551                    0.997365       3.474478       9.656004       0.497646       1.282647      -0.707637       0.013734       0.029379       0.004967       0.032809      -0.000630      -0.002874       0.008695      -0.005334      -0.047398      -0.018686       0.005254       0.013432              1.626096       1.653501       0.228764       0.109913       1.824124       0.097755       1.400663          -0.000001
           59              H       1.871265       2.828312       9.601723       0.123798       0.992939 0.73434294E+01  0.70362187E+02                                 1.627831                            1.574726      -0.878347       2.468259                    0.999132       3.323641       9.106254       0.504805       1.266317      -0.712848      -0.014484       0.030399       0.000423       0.033676       0.000547       0.000385      -0.001241      -0.010712      -0.055329      -0.018497       0.003847       0.014650              1.625127       1.678954      -0.308883      -0.014163       1.840153       0.042004       1.356274           0.000001
           60              H       4.142864       2.781380       9.508901       0.089913       1.090162 0.78272598E+01  0.76088851E+02                                 1.721328                            1.612838      -0.843684       2.468154                    0.999298       3.455702       9.489686       0.505582       1.246244      -0.716785       0.020871       0.041974       0.004166       0.047061      -0.002173      -0.001724      -0.000189      -0.021076      -0.047816      -0.016164      -0.002566       0.018729              1.759462       1.854116       0.526226      -0.061169       2.059103      -0.010813       1.365166           0.000002
           61              C      11.635986       5.532206       4.360795       0.557759      23.020302 0.26477263E+03  0.55612306E+04                                 7.464999                            5.753610      -0.041653       2.032682                    0.999532      22.992715      64.817574       0.621970       0.468855      -1.021548       0.027919       0.010536      -0.045545       0.054450       0.042376       0.020909       0.035471      -0.118872      -0.153724      -0.065606      -0.043124       0.108730              8.574927       8.393468      -0.444962      -2.946067       4.927504      -1.267186      12.403811          -0.000008
           62              C      10.865066       5.397547       5.649496       0.011407      34.859845 0.44580649E+03  0.10510237E+05                                 9.328303                            7.090154      -0.079916       1.982792                    0.999279      27.344714      77.831353       0.614390       0.422860      -1.063824      -0.028768      -0.002174       0.032444       0.043416      -0.003952       0.010239      -0.003011      -0.016152      -0.039941      -0.019220       0.002493       0.016726             10.855841      11.524848       0.436647      -3.567767       5.619704      -0.685441      15.422970          -0.000013
           63              C      11.528124       5.326930       6.867438      -0.175802      31.320551 0.46477371E+03  0.11143923E+05                                 8.644013                            7.251706       0.005542       1.958937                    0.999649      30.686051      89.961204       0.602060       0.424297      -1.056075      -0.025365       0.004818      -0.003030       0.025996       0.005595       0.010580       0.008336       0.050460      -0.045135      -0.024955      -0.011017       0.035972              9.157325       9.588649       0.094571      -0.941664       5.570911      -0.391493      12.312415           0.000008
           64              C      10.797773       5.156403       8.024362      -0.065721      28.706342 0.40950746E+03  0.94869944E+04                                 8.101526                            6.764958       0.169519       2.029972                    0.999813      28.595457      81.672583       0.630870       0.419083      -1.062238      -0.033050       0.019602      -0.018476       0.042637       0.002210       0.013405       0.007075       0.035185       0.086148      -0.032778      -0.002500       0.035278              8.595415      10.243340       0.066841      -0.459057       5.297999      -0.635410      10.244904          -0.000003
           65              C       9.421379       5.022416       7.986473      -0.241465      30.990582 0.49403658E+03  0.12045339E+05                                 8.609020                            7.486599      -0.185129       1.906981                    0.998507      31.414733      93.314718       0.590480       0.425443      -1.053823       0.038996       0.021346       0.018271       0.048064       0.013058      -0.026905       0.003261       0.012643       0.089397      -0.035002      -0.008807       0.043809              8.988904      11.778565       0.409493      -0.278879       5.833939      -0.448707       9.354208          -0.000012
           66              C       8.759315       5.073393       6.776747       0.270668      28.197796 0.36795463E+03  0.83425629E+04                                 8.367990                            6.663835      -0.206964       1.960483                    0.999324      25.495998      73.271866       0.596919       0.452570      -1.036622      -0.049475      -0.008946      -0.012637       0.051841       0.012849      -0.009961       0.001106       0.055680      -0.013671      -0.028838      -0.006378       0.035215              9.414705      12.615359       1.117548      -2.446368       5.406435      -0.460689      10.222321          -0.000012
           67              C       9.490183       5.291679       5.612823      -0.238510      35.431537 0.49606281E+03  0.12127409E+05                                 9.508845                            7.549033      -0.191074       1.903512                    0.998366      31.457085      94.079679       0.581564       0.430802      -1.048774       0.020377       0.002990      -0.011911       0.023791      -0.015468       0.039543       0.003936      -0.057157      -0.039190      -0.059487       0.019299       0.040188             10.669440      13.006060       0.715595      -3.600838       6.046631      -0.487074      12.955628          -0.000024
           68              C       6.637234       4.666876       7.759897      -0.175653      28.334846 0.41424563E+03  0.96886958E+04                                 8.201097                            6.805112      -0.346271       1.884874                    0.996493      29.555302      86.682216       0.624676       0.419222      -1.055102       0.038412       0.012576      -0.093725       0.102069       0.010987      -0.029878       0.014186       0.079966       0.141926      -0.068178       0.002377       0.065801              9.105615       8.977182       0.983518      -1.590616      11.311113      -0.813101       7.028552          -0.000001
           69              C       6.813139       3.281550       8.337826       0.601701      20.818254 0.25276298E+03  0.52697997E+04                                 7.072773                            5.714066      -0.059941       2.038262                    0.999720      22.587580      64.315776       0.606481       0.484405      -1.009006       0.008184      -0.041847       0.011966       0.044287       0.013044       0.012917       0.002469       0.137680      -0.141532      -0.048999      -0.045861       0.094860              7.733956       4.634991       0.251914      -1.078799      10.476578      -0.917285       8.090300           0.000003
           70              C      11.291256       2.796773       1.812306       0.108440      24.097925 0.33375758E+03  0.74265585E+04                                 7.555567                            6.324954      -0.097974       1.998423                    0.998094      26.233511      76.071881       0.612399       0.449485      -1.032573       0.044380      -0.010334       0.007968       0.046259      -0.017222      -0.003974       0.005276       0.007079       0.148445      -0.042350      -0.007876       0.050225              8.087474       8.846219       0.128276      -0.030323      11.177500      -0.416003       4.238701          -0.000021
           71              C      10.925115       1.471021       1.882303      -0.177709      30.194976 0.44936458E+03  0.10721223E+05                                 8.595771                            7.204408      -0.102810       1.951678                    0.998102      29.880817      88.381682       0.592695       0.433141      -1.046997       0.006194       0.008660       0.008530       0.013643       0.018582      -0.007685       0.005443       0.018211       0.074102      -0.034328       0.007641       0.026686              9.290588       8.694224      -0.662756      -0.138800      14.393029      -0.443213       4.784511          -0.000023
           72              C      11.856215       0.499812       1.935105       0.109263      30.603595 0.38976513E+03  0.89264059E+04                                 8.721017                            6.728624      -0.051597       2.006880                    0.999571      26.100440      74.326565       0.613976       0.435593      -1.051127       0.001729      -0.000059       0.002048       0.002682       0.001296       0.001460       0.002543       0.002983       0.004550      -0.003597      -0.000328       0.003925             10.113121       8.499864       1.433405       0.015150      17.021403      -0.156326       4.818096          -0.000013
           73              C      14.187395      10.486700       2.006471       0.108572      31.767214 0.40812178E+03  0.94297722E+04                                 8.897599                            6.857576      -0.062840       2.000280                    0.999419      26.192375      74.268471       0.613496       0.432098      -1.056060      -0.001411      -0.004581      -0.001315       0.004970      -0.002088      -0.008946       0.003365      -0.001003      -0.029842      -0.014462       0.003580       0.010882             10.377093       8.303225       1.864379       0.624863      17.784511      -0.122446       5.043544          -0.000011
           74              C      12.891725      10.056710       1.822958      -0.177828      30.941094 0.44263127E+03  0.10465805E+05                                 8.619740                            7.073999       0.165061       2.035543                    0.999330      29.338178      84.920355       0.611021       0.423954      -1.058153      -0.003685      -0.007463       0.017497       0.019375      -0.018531      -0.013983       0.001629       0.016071       0.009907      -0.023572      -0.002271       0.025843              9.497948       8.721430       2.234360       0.523045      14.788589       0.269067       4.983825          -0.000017
           75              C      12.596025       8.712406       1.882303       0.108845      24.110261 0.31097338E+03  0.67354660E+04                                 7.313772                            5.921446       0.325253       2.133670                    0.999825      25.174916      69.871381       0.668803       0.422828      -1.058263       0.035366      -0.011957       0.021398       0.043030      -0.001807      -0.013562       0.009923       0.059017       0.094656      -0.046546       0.006594       0.039952              8.083424       7.816004       1.462741       0.481859      12.180454      -0.005547       4.253814          -0.000014
           76              C       2.996008       8.178176       2.328152       0.094271      24.626866 0.32208820E+03  0.70532292E+04                                 7.448601                            6.060819       0.168889       2.074149                    0.999690      25.842787      72.640242       0.653994       0.427680      -1.052929      -0.044528       0.003712      -0.013667       0.046726      -0.023676      -0.004709      -0.004292       0.026833       0.098356      -0.044087       0.010661       0.033426              8.127391       8.117440       0.835399       0.615678      11.939154       0.187231       4.325579          -0.000013
           77              C       3.380581       9.498083       2.285545      -0.202935      32.287948 0.46755923E+03  0.11208099E+05                                 8.843775                            7.257834       0.107433       2.003527                    0.999322      30.194661      88.012418       0.604786       0.422482      -1.059034      -0.006130      -0.007200      -0.010606       0.014209       0.009286       0.005841      -0.000649       0.038802      -0.013270      -0.019554      -0.005225       0.024779              9.702542       8.318796       0.296667       0.758619      15.510245       0.208378       5.278586          -0.000010
           78              C       1.412382       0.933419       1.944691      -0.201724      30.076940 0.45214959E+03  0.10754087E+05                                 8.425147                            7.137202       0.168154       2.025099                    0.999499      29.960134      87.140914       0.609550       0.422479      -1.058464      -0.003125       0.007260       0.000802       0.007945      -0.023171      -0.001730       0.008809       0.013837      -0.024656      -0.022737      -0.006751       0.029488              8.966490       8.928871       1.772562       0.132397      12.981972      -0.378081       4.988627          -0.000007
           79              C       1.691794       2.281551       1.883825       0.096663      23.878362 0.32295495E+03  0.70784507E+04                                 7.302637                            6.078189       0.227400       2.093749                    0.999804      25.774364      72.529663       0.651436       0.428981      -1.051909      -0.043210       0.017079       0.010680       0.047675       0.003256       0.000305       0.007871       0.058589       0.075078      -0.042894       0.016902       0.025991              7.823618       8.267605       0.922105      -0.017407      10.976658      -0.576723       4.226592          -0.000006
           80              C       7.452192       2.222670       3.247543       0.557759      23.020274 0.26477214E+03  0.55612178E+04                                 7.464992                            5.753604      -0.041644       2.032685                    0.999532      22.992703      64.817526       0.621970       0.468855      -1.021549      -0.016681      -0.024743       0.045545       0.054450       0.011254       0.039332       0.012181       0.144246      -0.153724      -0.065606      -0.043124       0.108730              8.574919       4.911816       0.378665      -1.911361       8.409145      -2.575219      12.403796          -0.000009
           81              C       7.760707       2.941884       1.958843       0.011407      34.859826 0.44580613E+03  0.10510227E+05                                 9.328302                            7.090152      -0.079921       1.982791                    0.999279      27.344707      77.831332       0.614389       0.422860      -1.063824       0.008740       0.027495      -0.032444       0.043416      -0.007151      -0.000573       0.010657       0.010897      -0.039937      -0.019219       0.002494       0.016725             10.855840       6.128295       1.713274      -1.488367      11.016252      -3.314155      15.422974          -0.000013
           82              C       7.676785       2.280379       0.740900      -0.175802      31.320535 0.46477347E+03  0.11143916E+05                                 8.644009                            7.251703       0.005553       1.958940                    0.999649      30.686041      89.961156       0.602060       0.424297      -1.056075       0.001151       0.025793       0.003030       0.025996       0.016306       0.010547       0.008377      -0.040098      -0.045135      -0.024954      -0.011017       0.035971              9.157321       5.826207       0.984625      -0.597760       9.333343      -0.826253      12.312412           0.000008
           83              C      10.162467       4.653852      14.800653      -0.065721      28.706324 0.40950705E+03  0.94869826E+04                                 8.101523                            6.764955       0.169520       2.029972                    0.999813      28.595450      81.672557       0.630870       0.419083      -1.062238      -0.011467       0.036675       0.018476       0.042637       0.009858       0.009971       0.011416      -0.029475       0.086147      -0.032778      -0.002500       0.035278              8.595411       5.590031       1.167643      -0.724022       9.951303      -0.300444      10.244900          -0.000003
           84              C      10.609714       5.962433      14.838543      -0.241465      30.990591 0.49403658E+03  0.12045339E+05                                 8.609021                            7.486598      -0.185128       1.906981                    0.998507      31.414735      93.314718       0.590480       0.425443      -1.053823      -0.029750      -0.033035      -0.018271       0.048064       0.014507      -0.003020      -0.026933       0.000399       0.089397      -0.035003      -0.008807       0.043809              8.988905       6.332456       1.697844      -0.500852      11.280049      -0.168088       9.354210          -0.000012
           85              C       8.560919       4.916454       0.831591       0.270668      28.197788 0.36795445E+03  0.83425577E+04                                 8.367988                            6.663833      -0.206964       1.960483                    0.999324      25.495999      73.271867       0.596919       0.452570      -1.036622       0.020096       0.046087       0.012637       0.051841       0.023961      -0.001216      -0.009948      -0.038264      -0.013671      -0.028837      -0.006378       0.035215              9.414702       6.289201       2.614084      -1.011490      11.732585      -2.274600      10.222320          -0.000012
           86              C       8.180243       4.255468       1.995515      -0.238510      35.431528 0.49606264E+03  0.12127403E+05                                 9.508842                            7.549030      -0.191069       1.903514                    0.998366      31.457066      94.079599       0.581564       0.430801      -1.048774      -0.007601      -0.019141       0.011911       0.023791      -0.026632       0.012933       0.037575       0.037239      -0.039191      -0.059487       0.019298       0.040188             10.669437       6.736078       2.198841      -1.302940      12.316601      -3.391998      12.955632          -0.000025
           87              C      11.596641       8.589950      15.065119      -0.175653      28.334834 0.41424539E+03  0.96886885E+04                                 8.201094                            6.805110      -0.346271       1.884874                    0.996493      29.555293      86.682178       0.624676       0.419222      -1.055102      -0.021081      -0.034485       0.093725       0.102069       0.027737       0.006927      -0.032341      -0.061644       0.141926      -0.068178       0.002376       0.065801              9.105612      11.628079       0.356409      -1.157438       8.660206      -1.360712       7.028552          -0.000000
           88              C      12.904263       8.099855      14.487190       0.601701      20.818265 0.25276316E+03  0.52698043E+04                                 7.072775                            5.714068      -0.059941       2.038262                    0.999720      22.587579      64.315773       0.606481       0.484405      -1.009006       0.038839      -0.017598      -0.011966       0.044287       0.042505       0.005376       0.012001      -0.111398      -0.141532      -0.048999      -0.045861       0.094860              7.733959      10.279872      -1.083457      -1.140999       4.831704      -0.838655       8.090301           0.000003
           89              C      10.193514       1.928419       5.796032       0.108440      24.097929 0.33375783E+03  0.74265653E+04                                 7.555568                            6.324956      -0.097973       1.998423                    0.998094      26.233509      76.071869       0.612399       0.449485      -1.032573      -0.000160      -0.045567      -0.007968       0.046259      -0.013810       0.004219      -0.005082      -0.021761       0.148445      -0.042350      -0.007876       0.050225              8.087474      11.111423      -0.407591      -0.411808       8.912296       0.066257       4.238702          -0.000021
           90              C      11.567948       1.979525       5.726036      -0.177708      30.194973 0.44936461E+03  0.10721224E+05                                 8.595770                            7.204408      -0.102809       1.951678                    0.998102      29.880816      88.381679       0.592695       0.433141      -1.046997      -0.009853      -0.004035      -0.008530       0.013643       0.020692       0.003527      -0.008732       0.000371       0.074102      -0.034328       0.007641       0.026686              9.290587      13.794056      -1.869196      -0.463260       9.293193      -0.033042       4.784511          -0.000023
           91              C      12.298723       0.849852       5.673234       0.109263      30.603598 0.38976526E+03  0.89264096E+04                                 8.721018                            6.728625      -0.051597       2.006880                    0.999571      26.100443      74.326579       0.613976       0.435593      -1.051127      -0.000340      -0.001697      -0.002049       0.002682       0.001827       0.002811       0.000836      -0.001505       0.004550      -0.003597      -0.000328       0.003925             10.113120      17.212027      -0.627580      -0.148640       8.309237       0.050731       4.818097          -0.000013
           92              C       2.043412       0.880360       5.601867       0.108573      31.767200 0.40812166E+03  0.94297687E+04                                 8.897595                            6.857574      -0.062839       2.000281                    0.999419      26.192374      74.268465       0.613496       0.432098      -1.056060       0.004783       0.000319       0.001315       0.004971      -0.002091       0.001215      -0.009481      -0.000973      -0.029842      -0.014462       0.003580       0.010881             10.377086      18.117356      -0.457298       0.024691       7.970361       0.636268       5.043542          -0.000011
           93              C       2.760128       2.042243       5.785381      -0.177827      30.941065 0.44263118E+03  0.10465802E+05                                 8.619735                            7.073999       0.165062       2.035543                    0.999330      29.338173      84.920335       0.611021       0.423954      -1.058153       0.008110       0.001868      -0.017497       0.019375      -0.012967      -0.001634      -0.013983      -0.030973       0.009907      -0.023572      -0.002271       0.025843              9.497940      15.468140       0.638329       0.382253       8.041855       0.447054       4.983824          -0.000017
           94              C       4.136399       2.020529       5.726036       0.108846      24.110242 0.31097318E+03  0.67354603E+04                                 7.313767                            5.921443       0.325257       2.133671                    0.999825      25.174908      69.871345       0.668803       0.422828      -1.058263       0.003494      -0.037169      -0.021398       0.043030       0.011606       0.006535      -0.015482      -0.054381       0.094655      -0.046545       0.006594       0.039952              8.083417      12.604520       0.329950       0.105532       7.391919       0.470195       4.253812          -0.000014
           95              C       6.866295      11.239715       5.280187       0.094270      24.626905 0.32208893E+03  0.70532487E+04                                 7.448606                            6.060824       0.168896       2.074151                    0.999690      25.842821      72.640340       0.653994       0.427680      -1.052929       0.006636       0.044186       0.013666       0.046725      -0.015158      -0.005263      -0.003595      -0.045211       0.098362      -0.044092       0.010664       0.033428              8.127396      12.110920      -0.109314       0.323937       7.945684       0.556042       4.325584          -0.000012
           96              C       5.493306      11.169327       5.322794      -0.202935      32.287946 0.46755913E+03  0.11208096E+05                                 8.843775                            7.257833       0.107433       2.003528                    0.999322      30.194655      88.012396       0.604786       0.422482      -1.059034       0.008418       0.004307       0.010606       0.014209       0.016994       0.000713       0.005834      -0.026368      -0.013270      -0.019554      -0.005225       0.024779              9.702542      15.262046      -1.345857       0.377424       8.566995       0.690273       5.278585          -0.000009
           97              C      14.281031      11.112995       5.663647      -0.201724      30.076938 0.45214975E+03  0.10754091E+05                                 8.425148                            7.137204       0.168154       2.025099                    0.999499      29.960131      87.140903       0.609550       0.422479      -1.058464      -0.006346       0.004712      -0.000802       0.007945      -0.017616       0.008174      -0.003712      -0.033134      -0.024656      -0.022737      -0.006751       0.029488              8.966489      13.561367       0.676680      -0.337447       8.349471       0.215879       4.988628          -0.000007
           98              C      12.904785      11.151441       5.724514       0.096663      23.878357 0.32295492E+03  0.70784498E+04                                 7.302636                            6.078189       0.227400       2.093749                    0.999804      25.774363      72.529656       0.651437       0.428981      -1.051909      -0.006673       0.045981      -0.010680       0.047675       0.016036       0.007730      -0.001516      -0.049461       0.075078      -0.042894       0.016902       0.025991              7.823616      11.246236       0.217465      -0.565242       7.998020       0.115827       4.226592          -0.000006
           99              C       4.954337       7.591353      10.855882       0.557759      23.020303 0.26477265E+03  0.55612311E+04                                 7.465000                            5.753610      -0.041653       2.032682                    0.999532      22.992715      64.817577       0.621970       0.468856      -1.021548      -0.027919      -0.010536       0.045545       0.054450       0.042376       0.020909       0.035471      -0.118872      -0.153724      -0.065606      -0.043124       0.108730              8.574928       8.393468      -0.444962      -2.946067       4.927504      -1.267186      12.403812          -0.000008
          100              C       5.725257       7.726012       9.567181       0.011407      34.859849 0.44580656E+03  0.10510239E+05                                 9.328303                            7.090154      -0.079915       1.982792                    0.999279      27.344715      77.831353       0.614390       0.422860      -1.063824       0.028768       0.002174      -0.032443       0.043416      -0.003953       0.010239      -0.003011      -0.016153      -0.039941      -0.019219       0.002493       0.016726             10.855841      11.524849       0.436647      -3.567766       5.619704      -0.685441      15.422970          -0.000013
          101              C       5.062199       7.796629       8.349239      -0.175801      31.320517 0.46477298E+03  0.11143901E+05                                 8.644005                            7.251698       0.005543       1.958937                    0.999649      30.686033      89.961125       0.602060       0.424297      -1.056075       0.025365      -0.004818       0.003030       0.025996       0.005595       0.010580       0.008336       0.050461      -0.045135      -0.024955      -0.011017       0.035972              9.157317       9.588645       0.094571      -0.941663       5.570905      -0.391493      12.312400           0.000008
          102              C       5.792550       7.967156       7.192315      -0.065720      28.706319 0.40950697E+03  0.94869800E+04                                 8.101521                            6.764952       0.169521       2.029973                    0.999813      28.595441      81.672519       0.630870       0.419082      -1.062239       0.033050      -0.019602       0.018476       0.042637       0.002210       0.013405       0.007075       0.035186       0.086148      -0.032778      -0.002500       0.035278              8.595409      10.243335       0.066841      -0.459056       5.297995      -0.635410      10.244899          -0.000003
          103              C       7.168944       8.101143       7.230204      -0.241466      30.990589 0.49403669E+03  0.12045342E+05                                 8.609022                            7.486600      -0.185128       1.906981                    0.998507      31.414738      93.314738       0.590480       0.425443      -1.053823      -0.038996      -0.021346      -0.018271       0.048064       0.013058      -0.026905       0.003261       0.012643       0.089397      -0.035003      -0.008807       0.043809              8.988906      11.778568       0.409493      -0.278879       5.833939      -0.448706       9.354210          -0.000012
          104              C       7.831008       8.050166       8.439930       0.270667      28.197803 0.36795473E+03  0.83425656E+04                                 8.367991                            6.663836      -0.206964       1.960483                    0.999324      25.496002      73.271878       0.596919       0.452570      -1.036622       0.049475       0.008946       0.012638       0.051841       0.012849      -0.009961       0.001106       0.055680      -0.013671      -0.028838      -0.006378       0.035215              9.414706      12.615361       1.117548      -2.446368       5.406436      -0.460689      10.222323          -0.000012
          105              C       7.100140       7.831880       9.603854      -0.238510      35.431539 0.49606282E+03  0.12127409E+05                                 9.508846                            7.549033      -0.191074       1.903512                    0.998366      31.457085      94.079681       0.581564       0.430802      -1.048774      -0.020377      -0.002990       0.011911       0.023791      -0.015468       0.039543       0.003936      -0.057157      -0.039190      -0.059487       0.019299       0.040188             10.669441      13.006062       0.715595      -3.600839       6.046631      -0.487074      12.955629          -0.000025
          106              C       9.953089       8.456683       7.456780      -0.175653      28.334841 0.41424553E+03  0.96886928E+04                                 8.201095                            6.805111      -0.346271       1.884874                    0.996493      29.555297      86.682197       0.624676       0.419222      -1.055102      -0.038412      -0.012576       0.093725       0.102069       0.010987      -0.029878       0.014186       0.079966       0.141926      -0.068178       0.002377       0.065801              9.105614       8.977181       0.983518      -1.590615      11.311110      -0.813100       7.028550          -0.000001
          107              C       9.777184       9.842009       6.878851       0.601700      20.818257 0.25276303E+03  0.52698011E+04                                 7.072774                            5.714067      -0.059941       2.038262                    0.999720      22.587583      64.315790       0.606481       0.484405      -1.009006      -0.008184       0.041847      -0.011966       0.044287       0.013044       0.012917       0.002469       0.137680      -0.141532      -0.048999      -0.045861       0.094860              7.733958       4.634992       0.251914      -1.078799      10.476580      -0.917285       8.090301           0.000003
          108              C       5.299067      10.326786      13.404371       0.108440      24.097923 0.33375755E+03  0.74265575E+04                                 7.555566                            6.324953      -0.097973       1.998423                    0.998094      26.233509      76.071869       0.612400       0.449485      -1.032573      -0.044380       0.010334      -0.007968       0.046259      -0.017222      -0.003974       0.005276       0.007079       0.148445      -0.042350      -0.007876       0.050225              8.087472       8.846218       0.128276      -0.030323      11.177498      -0.416003       4.238700          -0.000021
          109              C       5.665208      11.652538      13.334374      -0.177708      30.194969 0.44936446E+03  0.10721219E+05                                 8.595769                            7.204406      -0.102809       1.951678                    0.998102      29.880812      88.381663       0.592696       0.433141      -1.046997      -0.006195      -0.008660      -0.008530       0.013643       0.018582      -0.007686       0.005443       0.018211       0.074102      -0.034328       0.007641       0.026686              9.290586       8.694223      -0.662755      -0.138800      14.393025      -0.443213       4.784510          -0.000023
          110              C       4.734108      12.623747      13.281572       0.109264      30.603595 0.38976515E+03  0.89264062E+04                                 8.721017                            6.728624      -0.051597       2.006880                    0.999571      26.100440      74.326566       0.613976       0.435593      -1.051127      -0.001729       0.000059      -0.002048       0.002682       0.001296       0.001460       0.002543       0.002983       0.004550      -0.003597      -0.000328       0.003925             10.113121       8.499864       1.433405       0.015150      17.021403      -0.156326       4.818096          -0.000013
          111              C       2.402928       2.636859      13.210206       0.108573      31.767219 0.40812186E+03  0.94297745E+04                                 8.897599                            6.857576      -0.062839       2.000280                    0.999419      26.192377      74.268475       0.613496       0.432098      -1.056060       0.001411       0.004581       0.001315       0.004970      -0.002088      -0.008946       0.003365      -0.001003      -0.029842      -0.014462       0.003580       0.010882             10.377094       8.303226       1.864378       0.624863      17.784511      -0.122446       5.043544          -0.000011
          112              C       3.698598       3.066849      13.393719      -0.177827      30.941093 0.44263125E+03  0.10465805E+05                                 8.619740                            7.073999       0.165061       2.035543                    0.999330      29.338176      84.920350       0.611021       0.423954      -1.058153       0.003685       0.007463      -0.017497       0.019375      -0.018531      -0.013983       0.001629       0.016071       0.009907      -0.023572      -0.002271       0.025843              9.497948       8.721430       2.234360       0.523045      14.788589       0.269067       4.983825          -0.000017
          113              C       3.994298       4.411153      13.334374       0.108846      24.110259 0.31097334E+03  0.67354650E+04                                 7.313771                            5.921445       0.325252       2.133670                    0.999825      25.174914      69.871375       0.668803       0.422828      -1.058263      -0.035366       0.011957      -0.021398       0.043030      -0.001807      -0.013562       0.009923       0.059017       0.094656      -0.046546       0.006594       0.039952              8.083424       7.816004       1.462741       0.481859      12.180453      -0.005547       4.253814          -0.000014
          114              C      13.594315       4.945383      12.888525       0.094271      24.626851 0.32208792E+03  0.70532215E+04                                 7.448597                            6.060815       0.168889       2.074149                    0.999690      25.842778      72.640203       0.653995       0.427680      -1.052929       0.044528      -0.003712       0.013667       0.046726      -0.023676      -0.004709      -0.004292       0.026833       0.098355      -0.044087       0.010661       0.033426              8.127387       8.117436       0.835396       0.615678      11.939147       0.187230       4.325577          -0.000012
          115              C      13.209742       3.625476      12.931132      -0.202935      32.287936 0.46755901E+03  0.11208092E+05                                 8.843772                            7.257831       0.107435       2.003528                    0.999322      30.194653      88.012379       0.604787       0.422482      -1.059034       0.006130       0.007200       0.010606       0.014209       0.009286       0.005841      -0.000649       0.038802      -0.013270      -0.019554      -0.005225       0.024779              9.702539       8.318793       0.296666       0.758619      15.510239       0.208378       5.278584          -0.000009
          116              C      15.177941      12.190140      13.271986      -0.201724      30.076939 0.45214958E+03  0.10754086E+05                                 8.425148                            7.137202       0.168154       2.025099                    0.999499      29.960134      87.140916       0.609550       0.422479      -1.058464       0.003125      -0.007260      -0.000802       0.007945      -0.023171      -0.001730       0.008809       0.013837      -0.024656      -0.022737      -0.006751       0.029488              8.966490       8.928871       1.772562       0.132397      12.981972      -0.378081       4.988627          -0.000007
          117              C      14.898529      10.842008      13.332852       0.096662      23.878375 0.32295519E+03  0.70784575E+04                                 7.302641                            6.078193       0.227400       2.093748                    0.999804      25.774373      72.529700       0.651436       0.428981      -1.051909       0.043210      -0.017079      -0.010680       0.047675       0.003256       0.000304       0.007871       0.058589       0.075079      -0.042894       0.016902       0.025991              7.823622       8.267607       0.922105      -0.017407      10.976664      -0.576724       4.226594          -0.000006
          118              C       9.138131      10.900889      11.969134       0.557760      23.020271 0.26477211E+03  0.55612170E+04                                 7.464992                            5.753604      -0.041644       2.032685                    0.999532      22.992701      64.817520       0.621970       0.468855      -1.021549       0.016680       0.024743      -0.045545       0.054450       0.011254       0.039332       0.012181       0.144246      -0.153724      -0.065606      -0.043124       0.108730              8.574918       4.911815       0.378665      -1.911361       8.409144      -2.575218      12.403796          -0.000008
          119              C       8.829616      10.181675      13.257834       0.011407      34.859836 0.44580628E+03  0.10510231E+05                                 9.328303                            7.090153      -0.079921       1.982791                    0.999279      27.344711      77.831343       0.614389       0.422860      -1.063824      -0.008740      -0.027495       0.032444       0.043416      -0.007151      -0.000573       0.010657       0.010897      -0.039937      -0.019218       0.002494       0.016724             10.855842       6.128296       1.713274      -1.488367      11.016253      -3.314154      15.422976          -0.000013
          120              C       8.913538      10.843180      14.475777      -0.175802      31.320507 0.46477287E+03  0.11143898E+05                                 8.644002                            7.251696       0.005555       1.958941                    0.999649      30.686026      89.961088       0.602060       0.424297      -1.056075      -0.001151      -0.025793      -0.003030       0.025996       0.016306       0.010547       0.008377      -0.040098      -0.045135      -0.024955      -0.011017       0.035972              9.157313       5.826201       0.984626      -0.597759       9.333340      -0.826252      12.312399           0.000008
          121              C       6.427856       8.469707       0.416024      -0.065720      28.706311 0.40950678E+03  0.94869744E+04                                 8.101519                            6.764951       0.169521       2.029973                    0.999813      28.595442      81.672517       0.630870       0.419082      -1.062239       0.011467      -0.036675      -0.018476       0.042637       0.009858       0.009971       0.011416      -0.029475       0.086148      -0.032778      -0.002500       0.035278              8.595408       5.590028       1.167643      -0.724021       9.951298      -0.300443      10.244896          -0.000003
          122              C       5.980609       7.161126       0.378134      -0.241466      30.990593 0.49403659E+03  0.12045339E+05                                 8.609022                            7.486599      -0.185129       1.906981                    0.998507      31.414737      93.314735       0.590480       0.425443      -1.053823       0.029749       0.033035       0.018271       0.048064       0.014507      -0.003020      -0.026933       0.000399       0.089397      -0.035003      -0.008807       0.043809              8.988907       6.332457       1.697844      -0.500852      11.280052      -0.168088       9.354212          -0.000012
          123              C       8.029404       8.207105      14.385086       0.270667      28.197791 0.36795448E+03  0.83425588E+04                                 8.367989                            6.663833      -0.206964       1.960483                    0.999324      25.496001      73.271876       0.596919       0.452570      -1.036622      -0.020096      -0.046087      -0.012637       0.051841       0.023961      -0.001216      -0.009948      -0.038264      -0.013671      -0.028837      -0.006378       0.035215              9.414703       6.289202       2.614084      -1.011490      11.732587      -2.274600      10.222321          -0.000012
          124              C       8.410080       8.868091      13.221162      -0.238510      35.431532 0.49606268E+03  0.12127405E+05                                 9.508844                            7.549031      -0.191069       1.903514                    0.998366      31.457068      94.079608       0.581564       0.430801      -1.048774       0.007601       0.019141      -0.011911       0.023791      -0.026632       0.012933       0.037575       0.037239      -0.039191      -0.059487       0.019298       0.040188             10.669438       6.736079       2.198842      -1.302940      12.316602      -3.391999      12.955634          -0.000025
          125              C       4.993682       4.533609       0.151558      -0.175653      28.334847 0.41424562E+03  0.96886951E+04                                 8.201097                            6.805112      -0.346271       1.884874                    0.996493      29.555300      86.682204       0.624676       0.419222      -1.055102       0.021081       0.034485      -0.093725       0.102069       0.027737       0.006927      -0.032341      -0.061644       0.141926      -0.068178       0.002376       0.065801              9.105615      11.628084       0.356409      -1.157439       8.660208      -1.360713       7.028554          -0.000000
          126              C       3.686060       5.023704       0.729487       0.601701      20.818267 0.25276318E+03  0.52698048E+04                                 7.072775                            5.714068      -0.059941       2.038262                    0.999720      22.587580      64.315775       0.606481       0.484405      -1.009006      -0.038839       0.017598       0.011966       0.044287       0.042505       0.005376       0.012001      -0.111397      -0.141532      -0.048999      -0.045861       0.094860              7.733959      10.279873      -1.083457      -1.140999       4.831704      -0.838655       8.090301           0.000003
          127              C       6.396809      11.195140       9.420645       0.108440      24.097931 0.33375787E+03  0.74265663E+04                                 7.555568                            6.324956      -0.097973       1.998423                    0.998094      26.233510      76.071871       0.612399       0.449485      -1.032573       0.000160       0.045567       0.007968       0.046259      -0.013810       0.004219      -0.005082      -0.021761       0.148445      -0.042350      -0.007876       0.050225              8.087474      11.111423      -0.407591      -0.411808       8.912296       0.066257       4.238702          -0.000021
          128              C       5.022375      11.144034       9.490641      -0.177708      30.194961 0.44936438E+03  0.10721217E+05                                 8.595768                            7.204406      -0.102809       1.951678                    0.998102      29.880808      88.381647       0.592696       0.433141      -1.046997       0.009853       0.004034       0.008530       0.013643       0.020692       0.003527      -0.008732       0.000371       0.074102      -0.034328       0.007641       0.026686              9.290584      13.794052      -1.869195      -0.463260       9.293191      -0.033042       4.784510          -0.000023
          129              C       4.291600      12.273707       9.543443       0.109264      30.603600 0.38976528E+03  0.89264100E+04                                 8.721017                            6.728625      -0.051597       2.006881                    0.999571      26.100443      74.326577       0.613976       0.435593      -1.051127       0.000340       0.001697       0.002049       0.002682       0.001827       0.002811       0.000836      -0.001505       0.004550      -0.003597      -0.000328       0.003925             10.113120      17.212027      -0.627580      -0.148640       8.309237       0.050731       4.818097          -0.000013
          130              C      14.546911      12.243199       9.614810       0.108573      31.767203 0.40812170E+03  0.94297701E+04                                 8.897596                            6.857575      -0.062839       2.000281                    0.999419      26.192376      74.268475       0.613496       0.432098      -1.056060      -0.004783      -0.000319      -0.001315       0.004971      -0.002091       0.001215      -0.009481      -0.000973      -0.029842      -0.014462       0.003580       0.010881             10.377088      18.117359      -0.457298       0.024691       7.970362       0.636269       5.043542          -0.000011
          131              C      13.830195      11.081316       9.431296      -0.177827      30.941073 0.44263130E+03  0.10465806E+05                                 8.619737                            7.073999       0.165061       2.035543                    0.999330      29.338178      84.920354       0.611021       0.423954      -1.058153      -0.008110      -0.001868       0.017497       0.019376      -0.012967      -0.001634      -0.013983      -0.030973       0.009907      -0.023572      -0.002271       0.025843              9.497941      15.468144       0.638329       0.382253       8.041856       0.447054       4.983825          -0.000017
          132              C      12.453924      11.103030       9.490641       0.108845      24.110253 0.31097334E+03  0.67354647E+04                                 7.313770                            5.921446       0.325256       2.133671                    0.999825      25.174915      69.871376       0.668803       0.422828      -1.058263      -0.003494       0.037169       0.021398       0.043030       0.011606       0.006535      -0.015482      -0.054381       0.094655      -0.046545       0.006594       0.039952              8.083421      12.604527       0.329950       0.105532       7.391922       0.470195       4.253814          -0.000014
          133              C       9.724028       1.883844       9.936490       0.094270      24.626896 0.32208874E+03  0.70532437E+04                                 7.448604                            6.060822       0.168896       2.074151                    0.999690      25.842817      72.640325       0.653994       0.427680      -1.052929      -0.006637      -0.044186      -0.013666       0.046725      -0.015158      -0.005263      -0.003595      -0.045211       0.098362      -0.044092       0.010664       0.033428              8.127394      12.110916      -0.109316       0.323936       7.945683       0.556042       4.325582          -0.000012
          134              C      11.097017       1.954232       9.893883      -0.202935      32.287941 0.46755904E+03  0.11208093E+05                                 8.843774                            7.257832       0.107434       2.003528                    0.999322      30.194653      88.012385       0.604787       0.422482      -1.059034      -0.008418      -0.004307      -0.010606       0.014209       0.016994       0.000713       0.005834      -0.026368      -0.013271      -0.019554      -0.005225       0.024779              9.702541      15.262044      -1.345857       0.377424       8.566994       0.690273       5.278584          -0.000010
          135              C       2.309292       2.010564       9.553030      -0.201724      30.076943 0.45214985E+03  0.10754094E+05                                 8.425149                            7.137204       0.168154       2.025099                    0.999499      29.960135      87.140921       0.609550       0.422479      -1.058464       0.006346      -0.004712       0.000802       0.007945      -0.017616       0.008174      -0.003712      -0.033134      -0.024656      -0.022737      -0.006751       0.029488              8.966490      13.561369       0.676680      -0.337447       8.349472       0.215879       4.988629          -0.000007
          136              C       3.685538       1.972118       9.492163       0.096663      23.878372 0.32295518E+03  0.70784571E+04                                 7.302639                            6.078192       0.227400       2.093748                    0.999804      25.774374      72.529700       0.651436       0.428981      -1.051909       0.006673      -0.045981       0.010680       0.047675       0.016036       0.007730      -0.001516      -0.049461       0.075078      -0.042894       0.016902       0.025991              7.823620      11.246243       0.217464      -0.565243       7.998023       0.115827       4.226594          -0.000006
          137              N      12.522818       3.222843       1.804546      -0.198451      30.304009 0.47714367E+03  0.11295127E+05                                 8.140166                            7.116929       0.135897       2.090712                    0.997423      26.861754      73.453365       0.649975       0.398077      -1.094024      -0.033774      -0.144566       0.018607       0.149620      -0.038391       0.009320       0.011620       0.140763       0.084238      -0.095700       0.028567       0.067132              8.592611       9.793187       0.368190      -0.218548      11.112059      -0.329467       4.872587          -0.000011
          138              N      13.492929       7.773194       2.097619      -0.200473      31.441050 0.48236551E+03  0.11430167E+05                                 8.334647                            7.140883       0.044811       2.056000                    0.997731      26.944723      73.303855       0.652035       0.396423      -1.097050       0.038734       0.148289      -0.001759       0.153274      -0.037414       0.004823       0.003466       0.141015       0.077750      -0.092950       0.025731       0.067220              9.008571       9.629802       1.099058       0.616138      12.393666       0.075367       5.002246          -0.000008
          139              N       9.495371       0.828020       5.803793      -0.198451      30.304016 0.47714391E+03  0.11295134E+05                                 8.140167                            7.116930       0.135897       2.090712                    0.997423      26.861758      73.453376       0.649975       0.398077      -1.094024       0.148458      -0.000413      -0.018607       0.149620      -0.002787       0.013453       0.006394      -0.160245       0.084238      -0.095699       0.028567       0.067132              8.592611      11.207128       0.033699      -0.370931       9.698117      -0.136833       4.872588          -0.000011
          140              N       4.843908       0.931499       5.510720      -0.200472      31.440963 0.48236391E+03  0.11430117E+05                                 8.334625                            7.140866       0.044811       2.056000                    0.997731      26.944688      73.303677       0.652037       0.396422      -1.097050      -0.153222      -0.003557       0.001759       0.153274      -0.001859       0.004483       0.003895      -0.159595       0.077747      -0.092950       0.025730       0.067220              9.008542      12.739562       0.363385       0.215183       9.283830       0.582240       5.002233          -0.000008
          141              N       4.067505       9.900716      13.412131      -0.198451      30.304009 0.47714368E+03  0.11295128E+05                                 8.140166                            7.116929       0.135897       2.090712                    0.997423      26.861755      73.453368       0.649975       0.398077      -1.094024       0.033774       0.144566      -0.018607       0.149620      -0.038391       0.009320       0.011620       0.140763       0.084238      -0.095700       0.028567       0.067132              8.592611       9.793187       0.368190      -0.218547      11.112059      -0.329467       4.872587          -0.000011
          142              N       3.097394       5.350365      13.119058      -0.200473      31.441053 0.48236557E+03  0.11430168E+05                                 8.334648                            7.140884       0.044811       2.056000                    0.997731      26.944724      73.303858       0.652035       0.396423      -1.097050      -0.038734      -0.148289       0.001759       0.153274      -0.037414       0.004823       0.003466       0.141015       0.077750      -0.092950       0.025731       0.067220              9.008572       9.629803       1.099057       0.616138      12.393666       0.075367       5.002246          -0.000008
          143              N       7.094952      12.295539       9.412884      -0.198451      30.304014 0.47714385E+03  0.11295133E+05                                 8.140167                            7.116930       0.135897       2.090712                    0.997423      26.861757      73.453379       0.649975       0.398077      -1.094024      -0.148458       0.000413       0.018607       0.149620      -0.002787       0.013453       0.006394      -0.160245       0.084238      -0.095699       0.028567       0.067132              8.592611      11.207130       0.033698      -0.370931       9.698116      -0.136833       4.872588          -0.000011
          144              N      11.746415      12.192060       9.705957      -0.200472      31.440960 0.48236384E+03  0.11430115E+05                                 8.334624                            7.140865       0.044812       2.056000                    0.997731      26.944686      73.303667       0.652037       0.396422      -1.097050       0.153222       0.003557      -0.001759       0.153273      -0.001859       0.004483       0.003895      -0.159595       0.077747      -0.092950       0.025730       0.067220              9.008541      12.739559       0.363385       0.215182       9.283831       0.582241       5.002233          -0.000008
          145              O      11.033110       5.907045       3.323170      -0.565900      34.237894 0.55713864E+03  0.13517939E+05                                 8.353461                            7.326006       0.382248       2.165531                    0.995846      28.046952      74.150508       0.698806       0.361246      -1.136819       0.010601      -0.010072       0.013776       0.020090       0.019175       0.033579      -0.009341      -0.060516       0.089374      -0.063709       0.020921       0.042788              8.995457       6.892080      -0.142939       0.381360       6.541136      -1.763224      13.553155          -0.000029
          146              O      12.848787       5.206080       4.337970      -0.591670      30.465852 0.51292600E+03  0.12175612E+05                                 7.590323                            6.925936       0.680247       2.246684                    0.998842      28.170094      73.369727       0.735761       0.350698      -1.146681      -0.020855       0.013798      -0.017479       0.030509      -0.016222      -0.030713       0.027193       0.036526      -0.197978      -0.079170       0.010520       0.068650              7.858000       9.812264      -0.909577      -1.804761       6.084363      -0.331169       7.677372          -0.000012
          147              O       7.413857       4.915600       6.597495      -0.167879      24.828957 0.34018112E+03  0.73098659E+04                                 6.862491                            5.740925       0.147121       2.173374                    0.998503      22.572637      56.506679       0.784553       0.363316      -1.133067       0.031673      -0.036745       0.173790       0.180433       0.054440      -0.102280      -0.025113       0.241062       0.006844      -0.133493      -0.056631       0.190124              7.578687      10.914560       1.337012      -2.632971       5.148935      -0.492580       6.672565          -0.000020
          148              O       7.038909       2.299798       7.595861      -0.588465      40.067559 0.67892843E+03  0.17321097E+05                                 9.298488                            8.148880      -0.036860       2.029245                    0.993216      28.817141      78.322908       0.654563       0.366778      -1.131624       0.001017       0.015167       0.001872       0.015316      -0.001744      -0.003049       0.050761       0.004829      -0.053348      -0.057868       0.011032       0.046837              9.805293       6.989344      -0.238506      -0.956703      11.864651       3.209424      10.561884          -0.000016
          149              O       6.660001       3.151314       9.577224      -0.562891      29.797117 0.48647694E+03  0.11397163E+05                                 7.496543                            6.763914       0.643663       2.258722                    0.997053      27.345567      70.781015       0.741321       0.352667      -1.144954       0.001531      -0.021762      -0.003257       0.022057       0.012945       0.004052      -0.046018       0.103040       0.124003      -0.090018       0.032363       0.057655              7.860567       6.272305       0.554020      -1.615764       6.809590      -1.412067      10.499807          -0.000014
          150              O       7.226208       2.895645       4.285168      -0.565901      34.237905 0.55713885E+03  0.13517946E+05                                 8.353463                            7.326008       0.382247       2.165530                    0.995846      28.046955      74.150517       0.698805       0.361246      -1.136819       0.007361      -0.012635      -0.013776       0.020090       0.003585      -0.001360       0.034827       0.071285       0.089375      -0.063709       0.020921       0.042788              8.995459       6.495693      -0.049170      -1.628076       6.937526       0.777027      13.553158          -0.000028
          151              O       7.490361       0.967367       3.270368      -0.591671      30.465853 0.51292588E+03  0.12175608E+05                                 7.590323                            6.925935       0.680247       2.246684                    0.998842      28.170101      73.369747       0.735761       0.350698      -1.146681      -0.008626       0.023471       0.017479       0.030509      -0.006320       0.019392      -0.036148      -0.047190      -0.197979      -0.079170       0.010521       0.068650              7.858000       5.874388       0.021977      -0.737746      10.022239      -1.680050       7.677372          -0.000012
          152              O       9.024211       6.189449       1.010844      -0.167880      24.828970 0.34018136E+03  0.73098725E+04                                 6.862494                            5.740928       0.147119       2.173373                    0.998503      22.572643      56.506705       0.784552       0.363316      -1.133066       0.028466      -0.039282      -0.173790       0.180433       0.102673      -0.047985      -0.093752      -0.166727       0.006844      -0.133492      -0.056631       0.190124              7.578690       6.053547       2.486951      -1.085484      10.009953      -2.448854       6.672569          -0.000020
          153              O      11.656071       5.952144       0.012478      -0.588464      40.067545 0.67892821E+03  0.17321090E+05                                 9.298485                            8.148878      -0.036861       2.029245                    0.993216      28.817135      78.322882       0.654563       0.366778      -1.131624      -0.014994       0.002502      -0.001872       0.015316      -0.000478       0.048696      -0.014653      -0.005880      -0.053347      -0.057868       0.011031       0.046837              9.805289      11.499414      -1.305423       2.902979       7.354577      -1.669843      10.561877          -0.000016
          154              O      13.066255       8.218898      13.247791      -0.562891      29.797135 0.48647744E+03  0.11397178E+05                                 7.496547                            6.763918       0.643660       2.258721                    0.997053      27.345569      70.781024       0.741321       0.352667      -1.144954       0.020825      -0.006500       0.003257       0.022057       0.034656      -0.043850       0.014537      -0.080518       0.124003      -0.090018       0.032362       0.057655              7.860571       7.029350       0.374932      -1.746106       6.052552      -1.247294      10.499811          -0.000015
          155              O       5.557213       7.216514      11.893507      -0.565900      34.237878 0.55713831E+03  0.13517929E+05                                 8.353458                            7.326003       0.382249       2.165531                    0.995846      28.046947      74.150484       0.698806       0.361246      -1.136819      -0.010601       0.010072      -0.013776       0.020090       0.019175       0.033579      -0.009341      -0.060516       0.089374      -0.063709       0.020921       0.042788              8.995453       6.892077      -0.142939       0.381361       6.541134      -1.763223      13.553149          -0.000028
          156              O       3.741536       7.917479      10.878707      -0.591671      30.465847 0.51292591E+03  0.12175609E+05                                 7.590322                            6.925935       0.680248       2.246684                    0.998842      28.170095      73.369723       0.735761       0.350698      -1.146681       0.020855      -0.013798       0.017479       0.030510      -0.016222      -0.030713       0.027193       0.036526      -0.197979      -0.079170       0.010520       0.068650              7.857998       9.812261      -0.909576      -1.804760       6.084362      -0.331169       7.677371          -0.000012
          157              O       9.176466       8.207959       8.619182      -0.167879      24.828953 0.34018105E+03  0.73098640E+04                                 6.862490                            5.740924       0.147121       2.173374                    0.998503      22.572636      56.506673       0.784553       0.363316      -1.133067      -0.031674       0.036745      -0.173790       0.180433       0.054440      -0.102280      -0.025113       0.241062       0.006844      -0.133493      -0.056631       0.190124              7.578686      10.914558       1.337011      -2.632970       5.148934      -0.492580       6.672564          -0.000020
          158              O       9.551414      10.823761       7.620816      -0.588464      40.067549 0.67892820E+03  0.17321089E+05                                 9.298486                            8.148879      -0.036860       2.029246                    0.993216      28.817137      78.322890       0.654563       0.366778      -1.131624      -0.001017      -0.015167      -0.001872       0.015316      -0.001744      -0.003049       0.050761       0.004829      -0.053347      -0.057868       0.011032       0.046837              9.805291       6.989342      -0.238506      -0.956702      11.864649       3.209424      10.561881          -0.000016
          159              O       9.930322       9.972245       5.639453      -0.562891      29.797119 0.48647697E+03  0.11397164E+05                                 7.496543                            6.763914       0.643663       2.258722                    0.997053      27.345569      70.781020       0.741321       0.352667      -1.144954      -0.001531       0.021762       0.003258       0.022057       0.012945       0.004052      -0.046019       0.103040       0.124003      -0.090018       0.032363       0.057655              7.860567       6.272305       0.554021      -1.615764       6.809590      -1.412067      10.499807          -0.000014
          160              O       9.364115      10.227914      10.931509      -0.565901      34.237894 0.55713863E+03  0.13517939E+05                                 8.353461                            7.326006       0.382247       2.165531                    0.995846      28.046950      74.150499       0.698806       0.361246      -1.136819      -0.007361       0.012635       0.013776       0.020090       0.003585      -0.001360       0.034827       0.071285       0.089375      -0.063709       0.020921       0.042788              8.995457       6.495692      -0.049170      -1.628075       6.937525       0.777027      13.553155          -0.000028
          161              O       9.099962      12.156192      11.946309      -0.591671      30.465852 0.51292587E+03  0.12175608E+05                                 7.590323                            6.925935       0.680248       2.246684                    0.998842      28.170100      73.369744       0.735761       0.350698      -1.146681       0.008626      -0.023472      -0.017479       0.030509      -0.006320       0.019392      -0.036148      -0.047190      -0.197979      -0.079170       0.010521       0.068650              7.858000       5.874388       0.021977      -0.737746      10.022238      -1.680050       7.677373          -0.000012
          162              O       7.566112       6.934110      14.205833      -0.167880      24.828965 0.34018127E+03  0.73098701E+04                                 6.862492                            5.740926       0.147119       2.173373                    0.998503      22.572642      56.506698       0.784552       0.363316      -1.133067      -0.028466       0.039282       0.173790       0.180433       0.102673      -0.047985      -0.093752      -0.166727       0.006844      -0.133492      -0.056631       0.190124              7.578688       6.053546       2.486950      -1.085483      10.009951      -2.448853       6.672568          -0.000020
          163              O       2.782651       5.469419      -0.012478      -0.588464      40.067542 0.67892815E+03  0.17321087E+05                                 9.298484                            8.148878      -0.036861       2.029245                    0.993216      28.817134      78.322877       0.654563       0.366778      -1.131624       0.014994      -0.002502       0.001872       0.015316      -0.000478       0.048696      -0.014653      -0.005880      -0.053348      -0.057868       0.011031       0.046837              9.805289      11.499413      -1.305423       2.902979       7.354577      -1.669843      10.561876          -0.000016
          164              O       3.524068       4.904661       1.968886      -0.562891      29.797132 0.48647739E+03  0.11397176E+05                                 7.496547                            6.763917       0.643660       2.258721                    0.997053      27.345567      70.781018       0.741321       0.352667      -1.144954      -0.020825       0.006500      -0.003257       0.022057       0.034656      -0.043850       0.014537      -0.080518       0.124003      -0.090018       0.032363       0.057655              7.860571       7.029350       0.374932      -1.746106       6.052552      -1.247294      10.499810          -0.000014

******************************************************
Auxiliary information for the entire system
The total spin magnetic moment of the unit cell is   -0.001344
The total net atomic charge of the unit cell is   -0.000001
Accuracy of reproducing the electrostatic potential in the unit cell:
  The inner radius (bohr) =    5.0000
  The outer radius (bohr) =   12.0000
  Valid grid points have density less than (e/(bohr^3)) =    0.0001
  The number of valid grid points were=         6656
  The rms potential error without charges in kcal/mol is=      7.72538
  The rms potential error with partial charges in kcal/mol is=      1.02644
  The RRMSE value at monopole order=      0.13287
  The rms potential error with partial charges and cloud penetration in kcal/mol is=      1.02944
  The RRMSE value at monopole order with cloud penetration is=      0.13325
  The rms potential error with partial charges and atomic dipoles in kcal/mol is=      0.58509
  The RRMSE value at dipole order=      0.07574
  The rms potential error with partial charges, atomic dipoles and cloud penetration in kcal/mol is=      0.58102
  The RRMSE value at dipole order with cloud penetration=      0.07521

******************************************************
The electron densities and ab initio electrostatic potential were computed in VASP using the PBE functional and
projector augmented wave method. See the main text of the journal article for a description of computational details.
The atomic charges, dipoles, and quadrupoles were computed with the DDEC6 method as described in
(a) T. A. Manz and N. Gabaldon Limas, RSC Adv. 6 (2016) 47771-47801 DOI: 10.1039/c6ra04656h
(b) N. Gabaldon Limas and T. A. Manz, RSC Adv. 8 (2018) 2678-2707 DOI: 10.1039/c7ra11829e.
For each atom in the material, the electron cloud parameters were fit to the spherically averaged atom-in-material
electron density using radial positions for which this density was between 10^-4 and 10^-2 electrons per cubic bohr.
The polarizabilities, dispersion coefficients, and quantum Drude oscillator (QDO) parameters were fit using the MCLF method.
The magnetic structure of the system was optimized in VASP from the default ferromagnetic initial guess using spin polarization.
The atomic spin moments (ASMs) were computed on this optimized magnetic structure using the DDEC6 partition as inputs
to the method of T. A. Manz and D. S. Sholl, J. Chem. Theory Comput. 7 (2011) 4146-4164 DOI: 10.1021/ct200539n.
The RMSE and RRMSE were computed using a uniform grid with Ewald summation.
