# Supplementary material for: A collection of forcefield precursors for metal–organic frameworks
Source: RSC Adv. 2019 Nov 13;9(63):36492–507. doi: 10.1039/c9ra07327b (PMC9075174; doi:10.1039/c9ra07327b)
Supplement: RA-009-C9RA07327B-s4785 [file RA-009-C9RA07327B-s4785.xyz]

  108
jmolscript: load "" {1 1 1} spacegroup "x,y,z" unitcell [{     17.531100     0.000000     0.000000 }, {      8.043785    15.576809     0.000000 }, {      8.043785     4.899201    14.786305 }]
Cu    24.230378    10.251110     7.402616     0.850611
Cu    20.225972    16.825769     7.402616     0.877029
Cu    20.225972    12.318964    13.643619     0.877026
Cu    13.392698     3.650241     7.383689     0.877030
Cu     9.388292    10.224900     7.383689     0.850614
Cu    13.392698     8.157046     1.142686     0.877027
H     10.105902    11.217422    11.524446     0.129788
H     17.491777     2.341140     7.023495     0.129559
H     14.603838    12.144974     0.013308     0.129429
H     10.971047     1.066745     3.261859     0.129430
H      5.981668     6.008325     7.762810     0.129789
H      8.083108     8.173415    -0.013308     0.129557
H      5.981668     9.258588     3.261859     0.129788
H      8.083108     2.558061     7.762810     0.129559
H     10.971047     3.431835    -0.013308     0.129428
H     14.603838     3.832456    11.524446     0.129429
H     10.105902    14.467685     7.023495     0.129790
H     17.491777     7.403394     0.013308     0.129557
H     23.634589    11.142640    11.472694     0.130006
H     23.634589    14.395040     6.968786     0.130006
H     20.744753    15.887336    11.472694     0.129632
H     12.873917     4.588674     3.313611     0.129632
H      9.984081     6.080970     7.817519     0.130006
H      9.984081     9.333370     3.313611     0.130006
C     25.657970    10.693291     9.849010     0.601818
C     25.637687    11.102703    11.297624    -0.003711
C     26.808198    11.356485    11.969070    -0.131155
C     23.067933    16.964895     7.052920     0.605248
C     24.394849    16.256855     6.985938    -0.006861
C     25.569155    16.967815     7.015658    -0.130335
C     21.273882    14.976347    13.885671     0.605214
C     21.628348    16.286696    13.234630    -0.007377
C     22.390905    17.214551    13.900162    -0.130525
C     12.344788     2.584676     4.937295     0.605214
C     11.990322     2.790548     3.488681    -0.007377
C     11.227765     1.866963     2.817235    -0.130526
C      7.960700     7.763583     7.733385     0.601818
C      7.980983     6.259717     7.800367    -0.003711
C      6.810472     5.542527     7.770647    -0.131154
C     10.550737     8.445237     0.900634     0.605247
C      9.223821     8.731512     1.551675    -0.006861
C      8.049515     8.479690     0.886143    -0.130334
C      7.960700     9.782719     4.937295     0.601818
C      7.980983     9.373307     3.488681    -0.003711
C      6.810472     9.119525     2.817235    -0.131155
C     10.550737     3.511115     7.733385     0.605248
C      9.223821     4.219155     7.800367    -0.006861
C      8.049515     3.508195     7.770647    -0.130335
C     12.344788     5.499663     0.900634     0.605214
C     11.990322     4.189314     1.551675    -0.007377
C     11.227765     3.261459     0.886143    -0.130525
C     21.273882    17.891334     9.849010     0.605214
C     21.628348    17.685462    11.297624    -0.007377
C     22.390905    18.609047    11.969070    -0.130526
C     25.657970    12.712427     7.052920     0.601818
C     25.637687    14.216293     6.985938    -0.003711
C     26.808198    14.933483     7.015658    -0.131155
C     23.067933    12.030773    13.885671     0.605247
C     24.394849    11.744498    13.234630    -0.006861
C     25.569155    11.996320    13.900162    -0.130335
C     24.445697    11.306721    11.938758    -0.109909
C     26.816497    11.815338    13.291410     0.141322
C     28.004678    12.148218    13.943486    -0.074631
C     29.025777    12.523483    14.474314    -0.031664
C     24.445697    14.889058     6.977953    -0.109909
C     26.816497    16.333033     7.035324     0.141323
C     28.004678    17.056715     7.146221    -0.074631
C     29.025777    17.678632     7.335486    -0.031659
C     21.262702    16.532740    11.938758    -0.109291
C     22.802414    18.405885    13.291410     0.141081
C     23.643359    19.308877    13.943486    -0.075060
C     24.445301    20.043966    14.474314    -0.031987
C     12.355968     3.943270     2.847547    -0.109291
C     10.816256     2.070125     1.494895     0.141082
C      9.975311     1.167133     0.842819    -0.075065
C      9.173369     0.432044     0.311991    -0.031964
C      9.172973     5.586952     7.808352    -0.109909
C      6.802173     4.142977     7.750981     0.141324
C      5.613992     3.419295     7.640084    -0.074635
C      4.592893     2.797378     7.450819    -0.031638
C      9.172973     9.169289     2.847547    -0.109909
C      6.802173     8.660672     1.494895     0.141323
C      5.613992     8.327792     0.842819    -0.074636
C      4.592893     7.952527     0.311991    -0.031642
O      9.258735    10.569572     9.308718    -0.521638
O     24.542601    10.530539     9.302804    -0.528750
O     15.053207     2.646950     7.105411    -0.527537
O     22.049999    16.235246     7.070220    -0.534938
O     13.639502     9.898436     0.277835    -0.527639
O     20.617509    14.169649    13.187610    -0.535251
O     19.979168    17.099030     5.477587    -0.527639
O     13.001161     3.501033     5.483501    -0.535250
O     24.359935     8.315368     7.680894    -0.521638
O      9.076069     8.333259     7.716085    -0.528751
O     18.565463    12.898674    14.508470    -0.527538
O     11.568671     8.658304     1.598695    -0.534939
O     24.359935     9.906438     5.477587    -0.521638
O      9.076069     9.945471     5.483501    -0.528751
O     18.565463    17.829060     7.680894    -0.527538
O     11.568671     4.240764     7.716085    -0.534938
O     19.979168    10.577574    14.508470    -0.527639
O     13.001161     6.306361     1.598695    -0.535250
O     13.639502     3.376980     9.308718    -0.527639
O     20.617509    16.974977     9.302804    -0.535250
O      9.258735    12.160642     7.105411    -0.521638
O     24.542601    12.142751     7.070220    -0.528750
O     15.053207     7.577336     0.277835    -0.527537
O     22.049999    11.817706    13.187610    -0.534939

The following XYZ coordinates are in angstroms. Other properties are in atomic units.
The sperically averaged electron density of each atom fit to a function of the form exp(a - br)
eigen_1, eigen_2 and eigen_3 are the three eigenvalues of traceless quadrupole moment tensor
  atom number  atomic symbol              X              Y              Z     net charge C6 coefficient C8 coefficient C10 coefficient fluctuating dipole atomic polarizability isotropic forcefield polarizability              a              b squared Pearson coefficient          <r^3>          <r^4>         wp_QDO          m_QDO          q_QDO       dipole_x       dipole_y       dipole_z         dipole            Qxy            Qxz            Qyz     Q(x^2-y^2)  Q(3z^2 - R^2)        eigen_1        eigen_2        eigen_3 static polarizability      alpha(xx)      alpha(xy)      alpha(xz)      alpha(yy)      alpha(yz)      alpha(zz) atomic spin moment
            1             Cu      24.230378      10.251110       7.402616       0.850611      50.627241 0.74987749E+03  0.18951851E+05                                11.980949                            9.492968       0.971267       2.244172                    0.996165      39.916423      96.545934       0.537774       0.450656      -1.112303      -0.140821       0.006247       0.004511       0.141032       0.004544       0.003282      -0.001254      -0.180536       0.182197      -0.120809       0.059171       0.061638             15.990132       7.439167       0.204140       0.147420      21.026014       2.295022      19.505217          -0.002314
            2             Cu      20.225972      16.825769       7.402616       0.877029      48.596382 0.71424462E+03  0.17811904E+05                                11.611623                            9.218005       1.135487       2.300640                    0.996784      39.365608      94.216635       0.550535       0.446127      -1.116432      -0.060663      -0.132002       0.004808       0.145354      -0.070833       0.000550       0.003690       0.112550       0.182061      -0.120880       0.059287       0.061593             15.463833      17.716522      -5.225470       2.018369       9.816008      -0.881628      18.858968          -0.648671
            3             Cu      20.225972      12.318964      13.643619       0.877026      48.596941 0.71425316E+03  0.17812178E+05                                11.611734                            9.218078       1.135475       2.300636                    0.996784      39.365686      94.217108       0.550531       0.446128      -1.116430      -0.060663      -0.036953      -0.126815       0.145353      -0.021756      -0.067412      -0.041020      -0.022388      -0.222754      -0.120881       0.059287       0.061594             15.464011      17.716763       0.272430      -5.595179      17.438170      -3.407084      11.237099          -0.648664
            4             Cu      13.392698       3.650241       7.383689       0.877030      48.596340 0.71424390E+03  0.17811881E+05                                11.611615                            9.217999       1.135489       2.300640                    0.996784      39.365596      94.216586       0.550535       0.446127      -1.116432       0.060663       0.132002      -0.004808       0.145353      -0.070833       0.000550       0.003690       0.112551       0.182061      -0.120880       0.059287       0.061593             15.463822      17.716512      -5.225467       2.018367       9.816002      -0.881628      18.858952           0.648662
            5             Cu       9.388292      10.224900       7.383689       0.850614      50.626974 0.74987316E+03  0.18951710E+05                                11.980895                            9.492930       0.971276       2.244175                    0.996165      39.916387      96.545697       0.537776       0.450655      -1.112304       0.140821      -0.006247      -0.004511       0.141031       0.004544       0.003282      -0.001254      -0.180531       0.182192      -0.120806       0.059169       0.061636             15.990051       7.439136       0.204138       0.147418      21.025902       2.295006      19.505114           0.002317
            6             Cu      13.392698       8.157046       1.142686       0.877027      48.596756 0.71425050E+03  0.17812093E+05                                11.611697                            9.218055       1.135476       2.300636                    0.996784      39.365663      94.216964       0.550532       0.446128      -1.116431       0.060663       0.036953       0.126815       0.145353      -0.021756      -0.067411      -0.041019      -0.022387      -0.222752      -0.120880       0.059287       0.061593             15.463952      17.716695       0.272427      -5.595152      17.438102      -3.407067      11.237060           0.648653
            7              H      10.105902      11.217422      11.524446       0.129788       1.268519 0.96328973E+01  0.97606299E+02                                 1.846259                            1.749422      -1.060815       2.385192                    0.997512       3.342454       9.057284       0.507366       1.191416      -0.732488       0.036724      -0.006311      -0.019463       0.042039      -0.002457      -0.006057       0.002077       0.021505      -0.014836      -0.009288      -0.006141       0.015428              1.878909       2.157355      -0.093568      -0.226691       1.507889       0.185930       1.971481           0.000000
            8              H      17.491777       2.341140       7.023495       0.129559       1.267298 0.96203316E+01  0.97442739E+02                                 1.844780                            1.748048      -1.056368       2.387213                    0.997540       3.340806       9.049791       0.507690       1.191099      -0.732570      -0.001465       0.041976       0.000115       0.042002       0.003155       0.000441      -0.000711      -0.020402      -0.027932      -0.009414      -0.005936       0.015350              1.877402       1.860678      -0.092317       0.001502       2.329811      -0.020466       1.441717           0.000278
            9              H      14.603838      12.144974       0.013308       0.129429       1.268457 0.96321449E+01  0.97595533E+02                                 1.846098                            1.749276      -1.057036       2.386778                    0.997529       3.342889       9.057942       0.507428       1.191310      -0.732514       0.011149      -0.007390       0.039787       0.041976       0.001570       0.007210      -0.000511       0.001219       0.038631      -0.009430      -0.005903       0.015333              1.878730       1.568190       0.124243       0.180650       1.812407      -0.192561       2.255594           0.000271
           10              H      10.971047       1.066745       3.261859       0.129430       1.268444 0.96320055E+01  0.97593657E+02                                 1.846074                            1.749254      -1.057036       2.386778                    0.997529       3.342876       9.057852       0.507435       1.191298      -0.732517      -0.011149      -0.035444       0.019529       0.041976       0.007338      -0.000777      -0.006359      -0.016430      -0.014315      -0.009430      -0.005903       0.015334              1.878705       1.568171       0.210554       0.061118       2.096743      -0.286775       1.971201          -0.000270
           11              H       5.981668       6.008325       7.762810       0.129789       1.268518 0.96328836E+01  0.97606080E+02                                 1.846254                            1.749418      -1.060813       2.385193                    0.997512       3.342448       9.057250       0.507369       1.191412      -0.732489      -0.036724       0.020460      -0.000131       0.042039      -0.006523      -0.000427       0.000671       0.017260      -0.027572      -0.009288      -0.006141       0.015429              1.878904       2.157349      -0.244616      -0.017521       2.036637       0.010736       1.442724          -0.000002
           12              H       8.083108       8.173415      -0.013308       0.129557       1.267323 0.96205919E+01  0.97446256E+02                                 1.844825                            1.748088      -1.056370       2.387213                    0.997540       3.340836       9.049980       0.507676       1.191122      -0.732565       0.001465      -0.013312      -0.039810       0.042002       0.001410       0.002856       0.006644       0.001800       0.038671      -0.009414      -0.005936       0.015349              1.877449       1.860728      -0.027611      -0.088109       1.517381       0.248739       2.254238          -0.000279
           13              H       5.981668       9.258588       3.261859       0.129788       1.268523 0.96329358E+01  0.97606808E+02                                 1.846265                            1.749427      -1.060814       2.385192                    0.997512       3.342458       9.057307       0.507365       1.191418      -0.732488      -0.036724       0.006311       0.019463       0.042039      -0.002457      -0.006057       0.002077       0.021505      -0.014836      -0.009288      -0.006141       0.015428              1.878915       2.157362      -0.093568      -0.226692       1.507894       0.185931       1.971488          -0.000002
           14              H       8.083108       2.558061       7.762810       0.129559       1.267296 0.96203146E+01  0.97442500E+02                                 1.844776                            1.748045      -1.056368       2.387213                    0.997540       3.340805       9.049778       0.507691       1.191097      -0.732571       0.001465      -0.041976      -0.000115       0.042002       0.003155       0.000441      -0.000712      -0.020402      -0.027933      -0.009414      -0.005936       0.015350              1.877398       1.860674      -0.092317       0.001502       2.329805      -0.020466       1.441715          -0.000279
           15              H      10.971047       3.431835      -0.013308       0.129428       1.268466 0.96322303E+01  0.97596681E+02                                 1.846113                            1.749289      -1.057036       2.386778                    0.997529       3.342897       9.057997       0.507423       1.191317      -0.732512      -0.011149       0.007390      -0.039787       0.041976       0.001570       0.007210      -0.000511       0.001218       0.038631      -0.009430      -0.005903       0.015333              1.878746       1.568201       0.124245       0.180652       1.812422      -0.192564       2.255614          -0.000271
           16              H      14.603838       3.832456      11.524446       0.129429       1.268440 0.96319709E+01  0.97593188E+02                                 1.846068                            1.749249      -1.057037       2.386777                    0.997529       3.342873       9.057829       0.507437       1.191295      -0.732517       0.011149       0.035444      -0.019529       0.041976       0.007338      -0.000777      -0.006359      -0.016430      -0.014315      -0.009430      -0.005903       0.015334              1.878699       1.568167       0.210553       0.061117       2.096736      -0.286774       1.971194           0.000270
           17              H      10.105902      14.467685       7.023495       0.129790       1.268514 0.96328395E+01  0.97605498E+02                                 1.846247                            1.749412      -1.060813       2.385193                    0.997512       3.342444       9.057226       0.507370       1.191409      -0.732490       0.036724      -0.020460       0.000131       0.042039      -0.006523      -0.000427       0.000671       0.017260      -0.027572      -0.009288      -0.006141       0.015429              1.878896       2.157341      -0.244614      -0.017521       2.036629       0.010736       1.442720           0.000001
           18              H      17.491777       7.403394       0.013308       0.129557       1.267319 0.96205564E+01  0.97445783E+02                                 1.844820                            1.748083      -1.056370       2.387213                    0.997540       3.340832       9.049957       0.507677       1.191120      -0.732566      -0.001465       0.013312       0.039810       0.042002       0.001411       0.002856       0.006644       0.001799       0.038671      -0.009414      -0.005936       0.015349              1.877443       1.860722      -0.027611      -0.088109       1.517377       0.248738       2.254230           0.000278
           19              H      23.634589      11.142640      11.472694       0.130006       1.148404 0.85952165E+01  0.84844452E+02                                 1.725951                            1.646572      -1.191335       2.319610                    0.996372       3.383413       9.118946       0.524570       1.182867      -0.732086      -0.036644      -0.007729      -0.020818       0.042847       0.004590       0.010373       0.001264       0.013746      -0.011202      -0.009932      -0.005710       0.015642              1.765546       2.054859       0.064875       0.156054       1.416927       0.161308       1.824852          -0.000214
           20              H      23.634589      14.395040       6.968786       0.130006       1.148401 0.85951853E+01  0.84843998E+02                                 1.725942                            1.646564      -1.191335       2.319610                    0.996372       3.383406       9.118895       0.524574       1.182860      -0.732087      -0.036644      -0.022192      -0.000789       0.042847       0.011290       0.001095       0.000635       0.011845      -0.016904      -0.009932      -0.005710       0.015642              1.765536       2.054847       0.168537       0.012500       1.880807       0.007604       1.360954          -0.000215
           21              H      20.744753      15.887336      11.472694       0.129632       1.148219 0.85932419E+01  0.84818834E+02                                 1.725672                            1.646311      -1.187384       2.321298                    0.996391       3.383656       9.118831       0.524654       1.182763      -0.732113      -0.023667      -0.028913      -0.020879       0.042803       0.008266       0.005969       0.008509      -0.000543      -0.010734      -0.009723      -0.005868       0.015591              1.765268       1.603935       0.297609       0.214912       1.867392       0.064760       1.824477          -0.000427
           22              H      12.873917       4.588674       3.313611       0.129632       1.148219 0.85932427E+01  0.84818822E+02                                 1.725670                            1.646309      -1.187386       2.321297                    0.996391       3.383656       9.118822       0.524655       1.182760      -0.732113       0.023667       0.028913       0.020879       0.042803       0.008266       0.005969       0.008509      -0.000542      -0.010735      -0.009723      -0.005868       0.015591              1.765266       1.603933       0.297609       0.214911       1.867390       0.064760       1.824475           0.000427
           23              H       9.984081       6.080970       7.817519       0.130006       1.148402 0.85951907E+01  0.84844064E+02                                 1.725942                            1.646564      -1.191335       2.319609                    0.996372       3.383407       9.118898       0.524574       1.182860      -0.732087       0.036644       0.022192       0.000789       0.042847       0.011290       0.001095       0.000635       0.011845      -0.016904      -0.009932      -0.005710       0.015642              1.765536       2.054847       0.168537       0.012500       1.880807       0.007604       1.360954           0.000214
           24              H       9.984081       9.333370       3.313611       0.130006       1.148404 0.85952179E+01  0.84844454E+02                                 1.725950                            1.646571      -1.191336       2.319609                    0.996372       3.383413       9.118940       0.524571       1.182865      -0.732086       0.036644       0.007729       0.020818       0.042847       0.004590       0.010373       0.001264       0.013746      -0.011202      -0.009932      -0.005710       0.015642              1.765545       2.054857       0.064875       0.156054       1.416926       0.161307       1.824851           0.000214
           25              C      25.657970      10.693291       9.849010       0.601818      23.376013 0.25304608E+03  0.52411115E+04                                 7.638803                            5.649753      -0.008812       2.060192                    0.999602      21.988689      61.022479       0.625161       0.473032      -1.022002      -0.000788      -0.019198      -0.052766       0.056155      -0.000850      -0.000754      -0.047018      -0.136575      -0.239996      -0.091101      -0.028277       0.119378             10.017720       7.183707      -0.032311      -0.112781       5.775041       3.825464      17.094411           0.000104
           26              C      25.637687      11.102703      11.297624      -0.003711      40.170260 0.40220530E+03  0.91779321E+04                                10.109188                            6.578764       0.091817       2.040329                    0.999331      26.350875      72.145714       0.665177       0.403526      -1.083790      -0.000046       0.008249       0.030562       0.031655       0.000892      -0.000483      -0.000724       0.009361      -0.029710      -0.009964       0.000232       0.009732             14.587579      12.618129       0.109209       0.253867       7.253386       5.884871      23.891222           0.000427
           27              C      26.808198      11.356485      11.969070      -0.131155      37.284749 0.42529424E+03  0.99570840E+04                                 9.821982                            6.918857       0.067789       1.997633                    0.999608      29.272504      84.344890       0.619802       0.422095      -1.059194      -0.012762       0.001965      -0.000321       0.012916      -0.008357      -0.022788      -0.023066      -0.025500      -0.106466      -0.052908       0.015100       0.037808             13.310073      13.964995       1.934636       5.679476       7.023264       4.798169      18.941960          -0.000026
           28              C      23.067933      16.964895       7.052920       0.605248      23.294176 0.25219840E+03  0.52196057E+04                                 7.622283                            5.641720      -0.011012       2.060070                    0.999604      21.955183      60.922922       0.625315       0.473273      -1.021787      -0.049670       0.024802      -0.002079       0.055557       0.026714       0.016318      -0.008938      -0.040270       0.354714      -0.094198      -0.025670       0.119868              9.986426      15.767277      -4.558768      -0.271486       9.588295       0.145732       4.603706          -0.000500
           29              C      24.394849      16.256855       6.985938      -0.006861      40.147960 0.40214769E+03  0.91758120E+04                                10.103787                            6.577574       0.090244       2.040159                    0.999310      26.348249      72.123112       0.665380       0.403438      -1.083906       0.029667      -0.015724      -0.001813       0.033625       0.009048       0.002779      -0.000227      -0.013206      -0.000713      -0.011667       0.000249       0.011418             14.573199      23.181648      -5.187978      -0.207051      15.155656       0.133695       5.382293           0.000197
           30              C      25.569155      16.967815       7.015658      -0.130335      37.244985 0.42489157E+03  0.99449932E+04                                 9.814336                            6.915371       0.068458       1.998028                    0.999606      29.255461      84.275976       0.620006       0.422070      -1.059243      -0.006289      -0.011386       0.001985       0.013159       0.004932       0.000788      -0.001264      -0.066245       0.110763      -0.051957       0.014961       0.036996             13.293570      24.075954       0.757791       0.281097      10.471717      -0.088749       5.333039          -0.000741
           31              C      21.273882      14.976347      13.885671       0.605214      23.299107 0.25224284E+03  0.52208804E+04                                 7.623782                            5.642463      -0.011609       2.059814                    0.999605      21.959012      60.940377       0.625218       0.473315      -1.021741      -0.017633      -0.046864       0.024253       0.055636      -0.058164      -0.038761       0.042894       0.141289      -0.054199      -0.094311      -0.025576       0.119887              9.988672       6.034576       3.337811      -0.520739      14.923748      -4.505141       9.007693          -0.000417
           32              C      21.628348      16.286696      13.234630      -0.007377      40.177668 0.40245122E+03  0.91846307E+04                                10.108565                            6.579975       0.089936       2.039903                    0.999311      26.359922      72.166624       0.665260       0.403428      -1.083893       0.007806       0.029496      -0.014129       0.033624       0.000450       0.005165       0.005941       0.012701       0.018406      -0.011540       0.000214       0.011326             14.580763       8.471147       5.778516       0.457808      21.161572      -5.705298      14.109571           0.000622
           33              C      22.390905      17.214551      13.900162      -0.130525      37.273825 0.42518143E+03  0.99539138E+04                                 9.820486                            6.918353       0.067076       1.997449                    0.999606      29.267966      84.333198       0.619761       0.422146      -1.059148      -0.004449      -0.004810      -0.011491       0.013227      -0.033410      -0.004695       0.007468       0.053135       0.053055      -0.051847       0.015044       0.036803             13.305209      10.060102       7.758684       1.590471      19.835574      -0.108645      10.019952          -0.000746
           34              C      12.344788       2.584676       4.937295       0.605214      23.299134 0.25224296E+03  0.52208829E+04                                 7.623787                            5.642464      -0.011611       2.059813                    0.999605      21.959010      60.940355       0.625218       0.473315      -1.021741       0.017633      -0.008282       0.052114       0.055636      -0.055087      -0.043021       0.021407       0.076439      -0.248751      -0.094311      -0.025576       0.119887              9.988681       6.034576       0.555491       3.332204       6.902841      -1.847552      17.028626           0.000417
           35              C      11.990322       2.790548       3.488681      -0.007377      40.177663 0.40245115E+03  0.91846280E+04                                10.108560                            6.579971       0.089935       2.039902                    0.999311      26.359929      72.166620       0.665260       0.403428      -1.083894      -0.007806       0.004135      -0.032442       0.033624       0.005045      -0.001197       0.000122      -0.004862      -0.034281      -0.011539       0.000213       0.011326             14.580753       8.471136       2.252014       5.341271      11.400429      -2.471117      23.870695          -0.000622
           36              C      11.227765       1.866963       2.817235      -0.130526      37.273848 0.42518206E+03  0.99539294E+04                                 9.820487                            6.918357       0.067074       1.997448                    0.999606      29.267970      84.333141       0.619761       0.422146      -1.059148       0.004449       0.012420       0.000952       0.013227      -0.014965      -0.030237      -0.009861       0.000833      -0.103853      -0.051847       0.015044       0.036803             13.305205      10.060099       3.950002       6.864709      10.926047       2.843381      18.929470           0.000746
           37              C       7.960700       7.763583       7.733385       0.601818      23.376010 0.25304609E+03  0.52411113E+04                                 7.638801                            5.649753      -0.008812       2.060192                    0.999602      21.988682      61.022444       0.625161       0.473032      -1.022002       0.000789       0.056126       0.001628       0.056155      -0.000983      -0.000569       0.018498       0.061159       0.353210      -0.091100      -0.028278       0.119378             10.017708       7.183701      -0.117229       0.004799      18.258888      -0.310865       4.610535          -0.000104
           38              C       7.980983       6.259717       7.800367      -0.003711      40.170173 0.40220467E+03  0.91779131E+04                                10.109167                            6.578756       0.091818       2.040330                    0.999331      26.350854      72.145605       0.665177       0.403526      -1.083790       0.000046      -0.031605       0.001781       0.031656      -0.000178       0.000999       0.002456       0.018962      -0.000908      -0.009964       0.000232       0.009732             14.587526      12.618082       0.275296       0.023820      25.759214      -0.246771       5.385281          -0.000427
           39              C       6.810472       5.542527       7.770647      -0.131154      37.284646 0.42529334E+03  0.99570567E+04                                 9.821957                            6.918849       0.067790       1.997634                    0.999608      29.272481      84.344767       0.619803       0.422095      -1.059194       0.012762      -0.000313      -0.001966       0.012916      -0.024260      -0.000765       0.001197       0.047728       0.113223      -0.052908       0.015099       0.037808             13.310005      13.964907       5.999657       0.050149      20.627895       0.290459       5.337213           0.000024
           40              C      10.550737       8.445237       0.900634       0.605247      23.294178 0.25219830E+03  0.52196040E+04                                 7.622287                            5.641721      -0.011011       2.060071                    0.999604      21.955192      60.922980       0.625314       0.473274      -1.021787       0.049670      -0.005827      -0.024197       0.055557       0.023892       0.020226      -0.054109      -0.176602      -0.054284      -0.094198      -0.025670       0.119868              9.986445      15.767334      -1.691529      -4.242038       5.183814       1.605086       9.008186           0.000500
           41              C       9.223821       8.731512       1.551675      -0.006861      40.148073 0.40214819E+03  0.91758281E+04                                10.103815                            6.577582       0.090244       2.040159                    0.999310      26.348261      72.123210       0.665379       0.403439      -1.083905      -0.029667       0.006667       0.014356       0.033625       0.005484       0.007715       0.001896      -0.006799       0.018506      -0.011667       0.000249       0.011418             14.573272      23.181805      -1.828258      -4.859574       6.428944       3.025164      14.109066          -0.000197
           42              C       8.049515       8.479690       0.886143      -0.130334      37.245079 0.42489139E+03  0.99449938E+04                                 9.814366                            6.915373       0.068458       1.998029                    0.999606      29.255475      84.276195       0.620005       0.422070      -1.059242       0.006289       0.001696       0.011433       0.013158       0.002299       0.004434      -0.007659      -0.085547       0.052854      -0.051956       0.014961       0.036995             13.293656      24.076142       0.505186       0.630945       5.788395       1.463013      10.016431           0.000740
           43              C       7.960700       9.782719       4.937295       0.601818      23.376015 0.25304611E+03  0.52411121E+04                                 7.638804                            5.649754      -0.008813       2.060192                    0.999602      21.988688      61.022475       0.625161       0.473032      -1.022002       0.000789       0.019198       0.052766       0.056155      -0.000850      -0.000754      -0.047018      -0.136575      -0.239996      -0.091101      -0.028277       0.119378             10.017721       7.183707      -0.032311      -0.112782       5.775042       3.825465      17.094415          -0.000104
           44              C       7.980983       9.373307       3.488681      -0.003711      40.170257 0.40220527E+03  0.91779312E+04                                10.109187                            6.578763       0.091817       2.040329                    0.999331      26.350874      72.145708       0.665177       0.403526      -1.083790       0.000046      -0.008249      -0.030562       0.031655       0.000892      -0.000483      -0.000724       0.009361      -0.029710      -0.009964       0.000232       0.009732             14.587578      12.618129       0.109209       0.253867       7.253386       5.884870      23.891220          -0.000427
           45              C       6.810472       9.119525       2.817235      -0.131155      37.284750 0.42529410E+03  0.99570809E+04                                 9.821984                            6.918858       0.067789       1.997633                    0.999608      29.272501      84.344906       0.619802       0.422095      -1.059193       0.012761      -0.001965       0.000321       0.012916      -0.008357      -0.022788      -0.023066      -0.025501      -0.106466      -0.052907       0.015099       0.037808             13.310077      13.964997       1.934635       5.679474       7.023265       4.798172      18.941969           0.000025
           46              C      10.550737       3.511115       7.733385       0.605248      23.294179 0.25219842E+03  0.52196064E+04                                 7.622284                            5.641721      -0.011012       2.060070                    0.999604      21.955184      60.922928       0.625315       0.473273      -1.021787       0.049670      -0.024802       0.002079       0.055557       0.026714       0.016318      -0.008938      -0.040269       0.354714      -0.094198      -0.025670       0.119868              9.986428      15.767281      -4.558771      -0.271486       9.588297       0.145732       4.603707           0.000500
           47              C       9.223821       4.219155       7.800367      -0.006861      40.147962 0.40214768E+03  0.91758119E+04                                10.103787                            6.577574       0.090244       2.040159                    0.999310      26.348249      72.123112       0.665380       0.403438      -1.083906      -0.029667       0.015724       0.001813       0.033625       0.009048       0.002779      -0.000227      -0.013206      -0.000713      -0.011667       0.000249       0.011418             14.573200      23.181652      -5.187981      -0.207051      15.155655       0.133695       5.382294          -0.000197
           48              C       8.049515       3.508195       7.770647      -0.130335      37.244993 0.42489160E+03  0.99449939E+04                                 9.814338                            6.915371       0.068457       1.998028                    0.999606      29.255460      84.275967       0.620006       0.422070      -1.059243       0.006289       0.011386      -0.001985       0.013158       0.004932       0.000787      -0.001264      -0.066245       0.110764      -0.051957       0.014961       0.036996             13.293574      24.075966       0.757789       0.281097      10.471715      -0.088749       5.333041           0.000741
           49              C      12.344788       5.499663       0.900634       0.605214      23.299102 0.25224280E+03  0.52208794E+04                                 7.623780                            5.642463      -0.011609       2.059814                    0.999605      21.959011      60.940374       0.625218       0.473315      -1.021741       0.017633       0.046864      -0.024253       0.055636      -0.058164      -0.038761       0.042894       0.141289      -0.054199      -0.094311      -0.025576       0.119887              9.988671       6.034575       3.337811      -0.520739      14.923746      -4.505139       9.007690           0.000417
           50              C      11.990322       4.189314       1.551675      -0.007377      40.177665 0.40245120E+03  0.91846298E+04                                10.108564                            6.579974       0.089937       2.039903                    0.999311      26.359921      72.166614       0.665260       0.403428      -1.083893      -0.007806      -0.029496       0.014129       0.033624       0.000450       0.005165       0.005941       0.012701       0.018406      -0.011540       0.000214       0.011326             14.580761       8.471146       5.778514       0.457811      21.161566      -5.705294      14.109571          -0.000621
           51              C      11.227765       3.261459       0.886143      -0.130525      37.273821 0.42518118E+03  0.99539077E+04                                 9.820487                            6.918351       0.067076       1.997450                    0.999606      29.267965      84.333232       0.619761       0.422146      -1.059148       0.004449       0.004810       0.011491       0.013227      -0.033410      -0.004695       0.007468       0.053135       0.053054      -0.051847       0.015044       0.036803             13.305210      10.060099       7.758681       1.590471      19.835572      -0.108652      10.019961           0.000746
           52              C      21.273882      17.891334       9.849010       0.605214      23.299130 0.25224291E+03  0.52208818E+04                                 7.623786                            5.642464      -0.011610       2.059813                    0.999605      21.959010      60.940359       0.625218       0.473315      -1.021741      -0.017633       0.008282      -0.052114       0.055636      -0.055087      -0.043021       0.021407       0.076439      -0.248751      -0.094311      -0.025576       0.119887              9.988679       6.034575       0.555491       3.332202       6.902841      -1.847553      17.028622          -0.000417
           53              C      21.628348      17.685462      11.297624      -0.007377      40.177667 0.40245119E+03  0.91846293E+04                                10.108561                            6.579972       0.089935       2.039902                    0.999311      26.359930      72.166631       0.665260       0.403428      -1.083894       0.007806      -0.004135       0.032442       0.033624       0.005045      -0.001197       0.000122      -0.004862      -0.034281      -0.011539       0.000213       0.011326             14.580756       8.471136       2.252014       5.341270      11.400432      -2.471120      23.870698           0.000622
           54              C      22.390905      18.609047      11.969070      -0.130526      37.273833 0.42518205E+03  0.99539284E+04                                 9.820482                            6.918356       0.067074       1.997448                    0.999606      29.267968      84.333108       0.619761       0.422146      -1.059149      -0.004449      -0.012420      -0.000952       0.013227      -0.014965      -0.030237      -0.009862       0.000832      -0.103853      -0.051847       0.015044       0.036803             13.305198      10.060096       3.950001       6.864705      10.926043       2.843382      18.929454          -0.000747
           55              C      25.657970      12.712427       7.052920       0.601818      23.376011 0.25304610E+03  0.52411114E+04                                 7.638801                            5.649753      -0.008812       2.060192                    0.999602      21.988682      61.022444       0.625161       0.473032      -1.022002      -0.000789      -0.056126      -0.001628       0.056155      -0.000983      -0.000569       0.018498       0.061159       0.353210      -0.091100      -0.028278       0.119378             10.017709       7.183701      -0.117227       0.004799      18.258890      -0.310865       4.610535           0.000104
           56              C      25.637687      14.216293       6.985938      -0.003711      40.170175 0.40220468E+03  0.91779135E+04                                10.109169                            6.578757       0.091818       2.040329                    0.999331      26.350854      72.145612       0.665177       0.403526      -1.083790      -0.000046       0.031605      -0.001781       0.031656      -0.000178       0.000999       0.002456       0.018962      -0.000908      -0.009964       0.000232       0.009732             14.587529      12.618081       0.275297       0.023820      25.759223      -0.246771       5.385282           0.000427
           57              C      26.808198      14.933483       7.015658      -0.131155      37.284664 0.42529367E+03  0.99570656E+04                                 9.821960                            6.918852       0.067789       1.997633                    0.999608      29.272488      84.344778       0.619802       0.422095      -1.059194      -0.012762       0.000313       0.001966       0.012916      -0.024260      -0.000765       0.001197       0.047728       0.113223      -0.052908       0.015099       0.037808             13.310010      13.964911       5.999665       0.050149      20.627904       0.290459       5.337215          -0.000025
           58              C      23.067933      12.030773      13.885671       0.605247      23.294178 0.25219831E+03  0.52196042E+04                                 7.622286                            5.641720      -0.011011       2.060071                    0.999604      21.955192      60.922974       0.625315       0.473273      -1.021787      -0.049670       0.005827       0.024197       0.055557       0.023892       0.020226      -0.054109      -0.176602      -0.054284      -0.094198      -0.025670       0.119868              9.986443      15.767331      -1.691529      -4.242037       5.183814       1.605085       9.008184          -0.000500
           59              C      24.394849      11.744498      13.234630      -0.006861      40.148070 0.40214818E+03  0.91758279E+04                                10.103814                            6.577582       0.090244       2.040159                    0.999310      26.348261      72.123209       0.665379       0.403439      -1.083905       0.029667      -0.006667      -0.014356       0.033625       0.005484       0.007715       0.001896      -0.006799       0.018506      -0.011667       0.000249       0.011419             14.573270      23.181803      -1.828257      -4.859572       6.428944       3.025163      14.109064           0.000197
           60              C      25.569155      11.996320      13.900162      -0.130335      37.245074 0.42489146E+03  0.99449951E+04                                 9.814365                            6.915374       0.068458       1.998028                    0.999606      29.255474      84.276175       0.620005       0.422070      -1.059242      -0.006289      -0.001697      -0.011433       0.013158       0.002299       0.004434      -0.007659      -0.085547       0.052854      -0.051956       0.014961       0.036995             13.293653      24.076137       0.505187       0.630950       5.788394       1.463012      10.016428          -0.000740
           61              C      24.445697      11.306721      11.938758      -0.109909      35.785724 0.41568614E+03  0.96835314E+04                                 9.535288                            6.864061      -0.101732       1.942291                    0.999505      29.127306      83.909923       0.618600       0.425038      -1.056609       0.016441       0.004184       0.010026       0.019706       0.011315       0.027008      -0.026659      -0.053275      -0.098563      -0.058804       0.007180       0.051624             12.205742      13.330544      -1.426931      -4.498390       6.396942       3.950472      16.889740           0.000771
           62              C      26.816497      11.815338      13.291410       0.141322      48.408025 0.37117693E+03  0.83592045E+04                                11.555442                            6.471624      -0.252066       1.944906                    0.998618      25.564094      71.121445       0.642755       0.423133      -1.063629       0.023853       0.008096       0.012368       0.028062       0.002048       0.007399       0.008398       0.033871       0.012708      -0.021769       0.002263       0.019506             18.938248      30.634232       4.378919       9.621759       8.121656       4.557174      18.058857          -0.000476
           63              C      28.004678      12.148218      13.943486      -0.074631      99.014033 0.46946627E+03  0.11162563E+05                                17.472474                            7.207432       0.385471       2.080644                    0.999763      29.303763      82.561229       0.620810       0.414943      -1.073601      -0.098946      -0.033720      -0.052303       0.116889      -0.035603      -0.070927      -0.000544      -0.061652       0.105583      -0.097838       0.017320       0.080518             33.462304      60.939736      13.236274      28.078048      13.528782       7.447106      25.918394           0.000132
           64              C      29.025777      12.523483      14.474314      -0.031664     113.233279 0.45729230E+03  0.10856486E+05                                18.841602                            7.197120       0.119983       1.997124                    0.999710      29.604857      84.729014       0.607374       0.424771      -1.061971       0.113769       0.041145       0.059355       0.134756      -0.025938      -0.039286      -0.016117      -0.073155       0.036543      -0.072190       0.032024       0.040166             36.201641      66.174709      14.984074      30.682108      14.828736       8.227605      27.601477          -0.000256
           65              C      24.445697      14.889058       6.977953      -0.109909      35.785597 0.41568480E+03  0.96834898E+04                                 9.535256                            6.864045      -0.101730       1.942291                    0.999505      29.127263      83.909676       0.618602       0.425038      -1.056610       0.016441       0.010833       0.000818       0.019706       0.029196       0.002246       0.001282       0.031052       0.154420      -0.058804       0.007180       0.051624             12.205689      13.330478      -4.718895       0.060311      18.210576       0.036190       5.076012           0.000770
           66              C      26.816497      16.333033       7.035324       0.141323      48.407792 0.37117656E+03  0.83591908E+04                                11.555388                            6.471613      -0.252068       1.944906                    0.998618      25.564075      71.121283       0.642757       0.423132      -1.063630       0.023853       0.014287       0.003795       0.028062       0.007668      -0.000383      -0.000217       0.007871      -0.065293      -0.021769       0.002263       0.019506             18.938086      30.633896      10.510594       1.130453      19.796888       0.688731       6.383474          -0.000476
           67              C      28.004678      17.056715       7.146221      -0.074631      99.012788 0.46946372E+03  0.11162478E+05                                17.472284                            7.207390       0.385471       2.080644                    0.999763      29.303726      82.560804       0.620815       0.414940      -1.073603      -0.098946      -0.060255      -0.015558       0.116889      -0.078526      -0.011489      -0.006995      -0.081119       0.047183      -0.097839       0.017321       0.080518             33.461812      60.938759      30.815706       3.733416      29.139185       2.274697      10.307493           0.000132
           68              C      29.025777      17.678632       7.335486      -0.031659     113.230812 0.45728615E+03  0.10856288E+05                                18.841267                            7.197034       0.119989       1.997125                    0.999710      29.604720      84.728050       0.607383       0.424767      -1.061975       0.113769       0.069284       0.020389       0.134756      -0.045450      -0.012266      -0.007463      -0.047037       0.114901      -0.072190       0.032025       0.040166             36.200872      66.173225      33.837053       4.573453      31.250174       2.786369      11.179218          -0.000257
           69              C      21.262702      16.532740      11.938758      -0.109291      35.777746 0.41562951E+03  0.96820699E+04                                 9.534466                            6.864215      -0.102318       1.942123                    0.999503      29.124596      83.906799       0.618497       0.425115      -1.056541       0.011210       0.013091       0.009453       0.019657      -0.014869      -0.010737       0.035775       0.048701      -0.096115      -0.057872       0.007324       0.050548             12.201796       6.693407       2.001787       1.445549      13.032976      -5.803849      16.879005           0.001555
           70              C      22.802414      18.405885      13.291410       0.141081      48.444784 0.37139534E+03  0.83656502E+04                                11.561724                            6.473906      -0.237830       1.949389                    0.998746      25.573651      71.162779       0.642562       0.423182      -1.063561       0.018174       0.017422       0.012581       0.028144       0.015047       0.010866       0.002851      -0.016242       0.012464      -0.021741       0.002096       0.019646             18.950338      16.443630      11.725404       8.467229      22.345206       6.463253      18.062178          -0.000940
           71              C      23.643359      19.308877      13.943486      -0.075060      99.157188 0.46997016E+03  0.11177981E+05                                17.489321                            7.211956       0.384225       2.080066                    0.999763      29.319930      82.630083       0.620506       0.415018      -1.073510      -0.075444      -0.072474      -0.052335       0.116976      -0.045791      -0.033067      -0.062626      -0.022223       0.105223      -0.097790       0.017492       0.080298             33.498419      34.339960      27.026889      19.516849      40.218884      21.552894      25.936412           0.000271
           72              C      24.445301      20.043966      14.474314      -0.031987     113.369211 0.45765780E+03  0.10867728E+05                                18.856615                            7.200561       0.119152       1.996729                    0.999710      29.617844      84.786254       0.607135       0.424838      -1.061891       0.088826       0.082279       0.059416       0.134870      -0.044881      -0.032410      -0.027386       0.000170       0.036124      -0.072160       0.031817       0.040343             36.233524      37.889604      29.639281      21.403332      43.193900      23.506154      27.617069          -0.000518
           73              C      12.355968       3.943270       2.847547      -0.109291      35.777733 0.41562935E+03  0.96820644E+04                                 9.534462                            6.864212      -0.102317       1.942123                    0.999503      29.124592      83.906764       0.618497       0.425115      -1.056541      -0.011210      -0.013091      -0.009453       0.019657      -0.014869      -0.010737       0.035775       0.048701      -0.096115      -0.057872       0.007324       0.050548             12.201790       6.693405       2.001785       1.445550      13.032967      -5.803844      16.878998          -0.001553
           74              C      10.816256       2.070125       1.494895       0.141082      48.444776 0.37139531E+03  0.83656511E+04                                11.561725                            6.473909      -0.237833       1.949388                    0.998746      25.573657      71.162844       0.642562       0.423183      -1.063560      -0.018174      -0.017422      -0.012581       0.028145       0.015047       0.010866       0.002851      -0.016242       0.012464      -0.021741       0.002096       0.019645             18.950326      16.443611      11.725385       8.467214      22.345191       6.463229      18.062176           0.000940
           75              C       9.975311       1.167133       0.842819      -0.075065      99.158609 0.46997606E+03  0.11178159E+05                                17.489497                            7.212012       0.384209       2.080059                    0.999763      29.320091      82.630747       0.620502       0.415019      -1.073509       0.075445       0.072475       0.052336       0.116977      -0.045791      -0.033067      -0.062625      -0.022223       0.105222      -0.097789       0.017492       0.080298             33.498797      34.340344      27.027213      19.517081      40.219347      21.553153      25.936699          -0.000271
           76              C       9.173369       0.432044       0.311991      -0.031964     113.365957 0.45764521E+03  0.10867346E+05                                18.856233                            7.200434       0.119190       1.996745                    0.999710      29.617474      84.784658       0.607144       0.424834      -1.061894      -0.088826      -0.082279      -0.059416       0.134871      -0.044880      -0.032409      -0.027385       0.000170       0.036123      -0.072158       0.031816       0.040342             36.232733      37.888787      29.638611      21.402847      43.192943      23.505613      27.616469           0.000517
           77              C       9.172973       5.586952       7.808352      -0.109909      35.785604 0.41568489E+03  0.96834925E+04                                 9.535257                            6.864045      -0.101730       1.942291                    0.999505      29.127268      83.909691       0.618602       0.425038      -1.056610      -0.016441      -0.010833      -0.000818       0.019706       0.029196       0.002247       0.001282       0.031052       0.154420      -0.058804       0.007180       0.051624             12.205689      13.330481      -4.718896       0.060311      18.210575       0.036190       5.076012          -0.000770
           78              C       6.802173       4.142977       7.750981       0.141324      48.407772 0.37117652E+03  0.83591904E+04                                11.555385                            6.471614      -0.252070       1.944905                    0.998618      25.564079      71.121318       0.642756       0.423132      -1.063630      -0.023853      -0.014287      -0.003795       0.028062       0.007668      -0.000383      -0.000217       0.007871      -0.065292      -0.021769       0.002263       0.019506             18.938070      30.633861      10.510572       1.130450      19.796878       0.688729       6.383471           0.000476
           79              C       5.613992       3.419295       7.640084      -0.074635      99.013913 0.46946848E+03  0.11162620E+05                                17.472418                            7.207430       0.385457       2.080637                    0.999763      29.303864      82.561318       0.620813       0.414940      -1.073603       0.098947       0.060256       0.015558       0.116890      -0.078525      -0.011489      -0.006995      -0.081118       0.047182      -0.097838       0.017320       0.080518             33.462105      60.939307      30.815996       3.733449      29.139440       2.274717      10.307569          -0.000132
           80              C       4.592893       2.797378       7.450819      -0.031638     113.227723 0.45727421E+03  0.10855926E+05                                18.840902                            7.196912       0.120025       1.997140                    0.999710      29.604371      84.726524       0.607392       0.424763      -1.061978      -0.113769      -0.069284      -0.020389       0.134757      -0.045449      -0.012265      -0.007463      -0.047035       0.114898      -0.072188       0.032023       0.040165             36.200120      66.171824      33.836322       4.573364      31.249529       2.786315      11.179008           0.000255
           81              C       9.172973       9.169289       2.847547      -0.109909      35.785727 0.41568619E+03  0.96835327E+04                                 9.535288                            6.864061      -0.101733       1.942290                    0.999505      29.127309      83.909927       0.618600       0.425038      -1.056609      -0.016441      -0.004184      -0.010026       0.019706       0.011315       0.027008      -0.026659      -0.053275      -0.098563      -0.058804       0.007180       0.051624             12.205742      13.330543      -1.426931      -4.498390       6.396942       3.950472      16.889740          -0.000770
           82              C       6.802173       8.660672       1.494895       0.141323      48.408015 0.37117692E+03  0.83592054E+04                                11.555443                            6.471626      -0.252069       1.944906                    0.998618      25.564100      71.121501       0.642754       0.423133      -1.063629      -0.023853      -0.008096      -0.012368       0.028062       0.002048       0.007399       0.008398       0.033871       0.012708      -0.021769       0.002263       0.019505             18.938236      30.634201       4.378908       9.621735       8.121653       4.557172      18.058853           0.000476
           83              C       5.613992       8.327792       0.842819      -0.074636      99.015334 0.46947171E+03  0.11162727E+05                                17.472632                            7.207482       0.385456       2.080637                    0.999763      29.303916      82.561831       0.620807       0.414943      -1.073600       0.098947       0.033720       0.052304       0.116890      -0.035603      -0.070926      -0.000544      -0.061652       0.105583      -0.097837       0.017319       0.080518             33.462647      60.940380      13.236416      28.078356      13.528906       7.447186      25.918655          -0.000132
           84              C       4.592893       7.952527       0.311991      -0.031642     113.230062 0.45727987E+03  0.10856108E+05                                18.841223                            7.196994       0.120020       1.997139                    0.999710      29.604493      84.727431       0.607383       0.424768      -1.061974      -0.113769      -0.041145      -0.059355       0.134757      -0.025937      -0.039285      -0.016117      -0.073153       0.036542      -0.072188       0.032023       0.040165             36.200857      66.173250      14.983746      30.681413      14.828439       8.227424      27.600882           0.000255
           85              O       9.258735      10.569572       9.308718      -0.521638      30.527169 0.46068135E+03  0.10654716E+05                                 7.751156                            6.583259       0.407157       2.176604                    0.999159      27.035520      69.697988       0.750676       0.352787      -1.144008      -0.011008      -0.003401       0.010136       0.015345      -0.010479      -0.050291      -0.013098      -0.043925      -0.060196      -0.069219       0.033437       0.035782              9.138341       7.189726      -0.786512      -2.345635       6.422152       2.453396      13.803146           0.000176
           86              O      24.542601      10.530539       9.302804      -0.528750      31.504167 0.47784363E+03  0.11154653E+05                                 7.936703                            6.718341       0.386883       2.167916                    0.999067      27.195521      70.467043       0.740741       0.354217      -1.142700       0.011259      -0.006125       0.016860       0.021179       0.011603       0.049610      -0.016041      -0.056347      -0.077737      -0.073835       0.029061       0.044775              9.418697       7.222610       0.798712       2.482942       6.623450       2.659763      14.410031          -0.000206
           87              O      15.053207       2.646950       7.105411      -0.527537      30.646718 0.46319801E+03  0.10728287E+05                                 7.773417                            6.603599       0.404500       2.174358                    0.999180      27.114008      69.966719       0.749060       0.353042      -1.143720       0.005602      -0.014839      -0.006723       0.017228      -0.023530       0.006058       0.002862      -0.088921       0.108279      -0.068761       0.031882       0.036879              9.163280      10.995159      -4.437243      -0.211750      10.785872       0.099107       5.708811           0.056276
           88              O      22.049999      16.235246       7.070220      -0.534938      31.633310 0.48061600E+03  0.11236502E+05                                 7.960610                            6.740482       0.384533       2.165627                    0.999090      27.280447      70.759417       0.739023       0.354499      -1.142382       0.020337       0.001692      -0.011585       0.023466       0.035212       0.003793      -0.006670       0.071839       0.136741      -0.073576       0.027457       0.046119              9.445313      15.706731      -1.755748      -0.177715       6.800727       0.066390       5.828482          -0.050689
           89              O      13.639502       9.898436       0.277835      -0.527639      30.654306 0.46333152E+03  0.10732218E+05                                 7.774863                            6.604690       0.404335       2.174277                    0.999179      27.116381      69.976966       0.748970       0.353057      -1.143701      -0.007251       0.010158      -0.012040       0.017342      -0.041435      -0.011645      -0.021257       0.054736       0.076945      -0.068707       0.031868       0.036840              9.164783       5.964138       1.002872      -0.485401      11.305379      -4.415679      10.224831           0.056419
           90              O      20.617509      14.169649      13.187610      -0.535251      31.654292 0.48097321E+03  0.11247094E+05                                 7.964514                            6.743202       0.383540       2.165169                    0.999089      27.288726      70.791058       0.738829       0.354522      -1.142348       0.000091       0.022966       0.005281       0.023565       0.001105      -0.017659       0.045399       0.034382      -0.133408      -0.073629       0.027493       0.046136              9.450775       7.431891       3.557875      -0.434284      14.253199      -1.588667       6.667235          -0.050745
           91              O      19.979168      17.099030       5.477587      -0.527639      30.654114 0.46332796E+03  0.10732111E+05                                 7.774816                            6.604653       0.404334       2.174277                    0.999179      27.116363      69.976771       0.748974       0.353055      -1.143702       0.007251       0.008234      -0.013430       0.017342      -0.024086      -0.035670      -0.036709       0.008100      -0.062960      -0.068707       0.031868       0.036839              9.164723       5.964099      -0.145342       1.104626       7.695018      -3.219443      13.835052          -0.056420
           92              O      13.001161       3.501033       5.483501      -0.535250      31.654220 0.48097195E+03  0.11247056E+05                                 7.964498                            6.743190       0.383539       2.165169                    0.999089      27.288720      70.790998       0.738830       0.354521      -1.142348      -0.000091      -0.012236      -0.020140       0.023566      -0.016415       0.006603       0.051199       0.051888      -0.080888      -0.073629       0.027493       0.046136              9.450752       7.431872       0.706773       3.513896       6.469026       0.990488      14.451358           0.050747
           93              O      24.359935       8.315368       7.680894      -0.521638      30.527201 0.46068192E+03  0.10654734E+05                                 7.751168                            6.583269       0.407156       2.176604                    0.999159      27.035507      69.697999       0.750674       0.352788      -1.144007       0.011009      -0.008551       0.006416       0.015345      -0.051034       0.005871       0.005036       0.010805       0.103996      -0.069219       0.033437       0.035781              9.138354       7.189735      -2.473976      -0.008852      14.537978      -0.235641       5.687347          -0.000177
           94              O       9.076069       8.333259       7.716085      -0.528751      31.504040 0.47784159E+03  0.11154591E+05                                 7.936669                            6.718318       0.386883       2.167916                    0.999067      27.195517      70.466931       0.740744       0.354216      -1.142701      -0.011258      -0.014078       0.011117       0.021179       0.050742      -0.004589       0.007148       0.013644       0.132230      -0.073836       0.029061       0.044775              9.418643       7.222579       2.608127      -0.022755      15.227838      -0.191198       5.805512           0.000205
           95              O      18.565463      12.898674      14.508470      -0.527538      30.646929 0.46320167E+03  0.10728396E+05                                 7.773466                            6.603636       0.404502       2.174359                    0.999180      27.114026      69.966900       0.749056       0.353043      -1.143719      -0.005602       0.011049       0.011972       0.017228      -0.001650      -0.024241      -0.000594      -0.099351       0.076986      -0.068761       0.031882       0.036879              9.163352      10.995284      -1.596622      -4.145506       6.270261       1.595305      10.224511          -0.056276
           96              O      11.568671       8.658304       1.598695      -0.534939      31.633465 0.48061849E+03  0.11236577E+05                                 7.960645                            6.740505       0.384533       2.165627                    0.999090      27.280471      70.759570       0.739021       0.354500      -1.142381      -0.020337       0.010465      -0.005250       0.023466       0.014675       0.032232      -0.036487      -0.018151      -0.133231      -0.073576       0.027457       0.046119              9.445371      15.706854      -0.720914      -1.610773       5.964324       0.343530       6.664936           0.050688
           97              O      24.359935       9.906438       5.477587      -0.521638      30.527153 0.46068096E+03  0.10654705E+05                                 7.751155                            6.583258       0.407157       2.176604                    0.999159      27.035500      69.697933       0.750675       0.352787      -1.144008       0.011009       0.003401      -0.010135       0.015345      -0.010479      -0.050291      -0.013098      -0.043924      -0.060193      -0.069218       0.033437       0.035781              9.138342       7.189723      -0.786512      -2.345635       6.422151       2.453398      13.803151          -0.000177
           98              O       9.076069       9.945471       5.483501      -0.528751      31.504140 0.47784324E+03  0.11154641E+05                                 7.936693                            6.718335       0.386883       2.167916                    0.999067      27.195533      70.467042       0.740742       0.354217      -1.142700      -0.011258       0.006125      -0.016861       0.021179       0.011603       0.049610      -0.016042      -0.056346      -0.077740      -0.073836       0.029061       0.044775              9.418684       7.222603       0.798711       2.482939       6.623442       2.659757      14.410006           0.000205
           99              O      18.565463      17.829060       7.680894      -0.527538      30.646705 0.46319776E+03  0.10728279E+05                                 7.773414                            6.603596       0.404500       2.174358                    0.999180      27.114006      69.966702       0.749060       0.353042      -1.143720      -0.005602       0.014839       0.006723       0.017228      -0.023530       0.006058       0.002862      -0.088921       0.108279      -0.068761       0.031882       0.036879              9.163276      10.995153      -4.437241      -0.211749      10.785868       0.099107       5.708808          -0.056276
          100              O      11.568671       4.240764       7.716085      -0.534938      31.633324 0.48061625E+03  0.11236510E+05                                 7.960613                            6.740484       0.384532       2.165627                    0.999090      27.280452      70.759439       0.739023       0.354499      -1.142382      -0.020337      -0.001692       0.011585       0.023466       0.035212       0.003793      -0.006670       0.071839       0.136741      -0.073576       0.027457       0.046119              9.445317      15.706738      -1.755750      -0.177715       6.800730       0.066390       5.828484           0.050689
          101              O      19.979168      10.577574      14.508470      -0.527639      30.654387 0.46333288E+03  0.10732258E+05                                 7.774882                            6.604704       0.404335       2.174278                    0.999179      27.116389      69.977041       0.748968       0.353057      -1.143701       0.007251      -0.010158       0.012040       0.017342      -0.041435      -0.011645      -0.021257       0.054736       0.076944      -0.068707       0.031867       0.036840              9.164810       5.964153       1.002879      -0.485406      11.305421      -4.415697      10.224855          -0.056419
          102              O      13.001161       6.306361       1.598695      -0.535250      31.654232 0.48097222E+03  0.11247064E+05                                 7.964499                            6.743191       0.383540       2.165169                    0.999089      27.288721      70.791003       0.738830       0.354521      -1.142348      -0.000091      -0.022966      -0.005281       0.023565       0.001105      -0.017659       0.045399       0.034381      -0.133408      -0.073629       0.027493       0.046135              9.450753       7.431877       3.557865      -0.434280      14.253161      -1.588657       6.667222           0.050746
          103              O      13.639502       3.376980       9.308718      -0.527639      30.654134 0.46332834E+03  0.10732123E+05                                 7.774821                            6.604657       0.404333       2.174276                    0.999179      27.116369      69.976803       0.748974       0.353055      -1.143702      -0.007251      -0.008234       0.013430       0.017342      -0.024086      -0.035670      -0.036708       0.008101      -0.062960      -0.068707       0.031868       0.036840              9.164728       5.964102      -0.145342       1.104626       7.695024      -3.219445      13.835059           0.056419
          104              O      20.617509      16.974977       9.302804      -0.535250      31.654246 0.48097241E+03  0.11247070E+05                                 7.964505                            6.743195       0.383540       2.165169                    0.999089      27.288721      70.791022       0.738830       0.354521      -1.142348       0.000091       0.012236       0.020140       0.023566      -0.016416       0.006603       0.051199       0.051888      -0.080888      -0.073629       0.027493       0.046136              9.450761       7.431878       0.706773       3.513900       6.469031       0.990487      14.451373          -0.050746
          105              O       9.258735      12.160642       7.105411      -0.521638      30.527200 0.46068199E+03  0.10654735E+05                                 7.751164                            6.583267       0.407156       2.176604                    0.999159      27.035525      69.698034       0.750675       0.352787      -1.144008      -0.011008       0.008551      -0.006416       0.015345      -0.051035       0.005871       0.005036       0.010807       0.103998      -0.069219       0.033437       0.035782              9.138348       7.189733      -2.473975      -0.008852      14.537965      -0.235641       5.687345           0.000176
          106              O      24.542601      12.142751       7.070220      -0.528750      31.504035 0.47784140E+03  0.11154586E+05                                 7.936671                            6.718319       0.386883       2.167916                    0.999067      27.195500      70.466896       0.740743       0.354216      -1.142700       0.011259       0.014078      -0.011117       0.021178       0.050742      -0.004589       0.007148       0.013643       0.132228      -0.073835       0.029061       0.044775              9.418647       7.222580       2.608129      -0.022755      15.227848      -0.191199       5.805513          -0.000206
          107              O      15.053207       7.577336       0.277835      -0.527537      30.646860 0.46320052E+03  0.10728361E+05                                 7.773450                            6.603624       0.404503       2.174359                    0.999180      27.114018      69.966834       0.749057       0.353042      -1.143719       0.005602      -0.011049      -0.011972       0.017228      -0.001650      -0.024241      -0.000594      -0.099351       0.076986      -0.068761       0.031882       0.036879              9.163329      10.995249      -1.596616      -4.145489       6.270248       1.595302      10.224489           0.056276
          108              O      22.049999      11.817706      13.187610      -0.534939      31.633520 0.48061939E+03  0.11236604E+05                                 7.960658                            6.740514       0.384534       2.165627                    0.999090      27.280475      70.759618       0.739020       0.354500      -1.142381       0.020337      -0.010465       0.005250       0.023466       0.014675       0.032232      -0.036487      -0.018152      -0.133232      -0.073576       0.027457       0.046119              9.445391      15.706891      -0.720917      -1.610782       5.964333       0.343531       6.664947          -0.050688

******************************************************
Auxiliary information for the entire system
The total spin magnetic moment of the unit cell is   -0.000031
The total net atomic charge of the unit cell is   -0.000000
Accuracy of reproducing the electrostatic potential in the unit cell:
  The inner radius (bohr) =    5.0000
  The outer radius (bohr) =   12.0000
  Valid grid points have density less than (e/(bohr^3)) =    0.0001
  The number of valid grid points were=       866080
  The rms potential error without charges in kcal/mol is=      1.84959
  The rms potential error with partial charges in kcal/mol is=      0.65182
  The RRMSE value at monopole order=      0.35241
  The rms potential error with partial charges and cloud penetration in kcal/mol is=      0.66086
  The RRMSE value at monopole order with cloud penetration is=      0.35730
  The rms potential error with partial charges and atomic dipoles in kcal/mol is=      0.49541
  The RRMSE value at dipole order=      0.26785
  The rms potential error with partial charges, atomic dipoles and cloud penetration in kcal/mol is=      0.48272
  The RRMSE value at dipole order with cloud penetration=      0.26098

******************************************************
The electron densities and ab initio electrostatic potential were computed in VASP using the PBE functional and
projector augmented wave method. See the main text of the journal article for a description of computational details.
The atomic charges, dipoles, and quadrupoles were computed with the DDEC6 method as described in
(a) T. A. Manz and N. Gabaldon Limas, RSC Adv. 6 (2016) 47771-47801 DOI: 10.1039/c6ra04656h
(b) N. Gabaldon Limas and T. A. Manz, RSC Adv. 8 (2018) 2678-2707 DOI: 10.1039/c7ra11829e.
For each atom in the material, the electron cloud parameters were fit to the spherically averaged atom-in-material
electron density using radial positions for which this density was between 10^-4 and 10^-2 electrons per cubic bohr.
The polarizabilities, dispersion coefficients, and quantum Drude oscillator (QDO) parameters were fit using the MCLF method.
The magnetic structure of the system was optimized in VASP from the default ferromagnetic initial guess using spin polarization.
The atomic spin moments (ASMs) were computed on this optimized magnetic structure using the DDEC6 partition as inputs
to the method of T. A. Manz and D. S. Sholl, J. Chem. Theory Comput. 7 (2011) 4146-4164 DOI: 10.1021/ct200539n.
The RMSE and RRMSE were computed using a uniform grid with Ewald summation.
