# Supplementary material for: A collection of forcefield precursors for metal–organic frameworks
Source: RSC Adv. 2019 Nov 13;9(63):36492–507. doi: 10.1039/c9ra07327b (PMC9075174; doi:10.1039/c9ra07327b)
Supplement: RA-009-C9RA07327B-s4786 [file RA-009-C9RA07327B-s4786.xyz]

  104
jmolscript: load "" {1 1 1} spacegroup "x,y,z" unitcell [{      8.528400     0.000000     0.000000 }, {      1.946748    12.213322     0.000000 }, {     -1.946748    -5.239142    11.032525 }]
Cu     7.122700     2.091184    10.965889     0.734905
Cu     5.669900     9.008642     6.593037     0.760983
Cu     1.405700     4.882996     0.066636     0.734919
Cu     2.858500    -2.034462     4.439488     0.760991
H      5.631841    -0.056199     7.167831     0.140959
H      6.471190     1.231626     6.732047     0.125027
H     -0.904552    -1.381368     6.825823     0.101378
H     -0.201416    -0.076370     6.220138     0.097787
H      7.495854    -1.406152     4.468173     0.143922
H      6.730973     0.000119     4.482515     0.124568
H      8.342533     9.604801     1.820367     0.092921
H      5.176286    -0.666647     1.920763     0.121990
H      4.330351     5.877237     9.080871     0.124549
H      5.579124     3.953115     9.081975     0.091593
H      7.160759     6.498946     3.024015     0.140765
H      6.321410     5.552856     4.000394     0.125472
H      5.168752     6.758461     1.680254     0.101356
H      4.465616     5.651529     2.599263     0.097890
H      5.296746     4.639382     0.646506     0.143822
H      6.061627     4.049090     1.922969     0.124329
H      4.450067    -2.475794     9.457080     0.092968
H      7.616314     2.021033     0.221754     0.121977
H      8.462249     5.681769     9.204436     0.124757
H      7.213476     6.508155     7.466813     0.091756
H      2.896559     7.030379     3.864694     0.140959
H      2.057210     5.742554     4.300478     0.125027
H      0.904552     8.355548     4.206702     0.101378
H      8.729816     7.050550     4.812387     0.097787
H      1.032546     8.380332     6.564352     0.143922
H      1.797427     6.974061     6.550010     0.124567
H      0.185867    -2.630621     9.212158     0.092921
H      3.352114     7.640827     9.111762     0.121990
H      4.198049     1.096943     1.951654     0.124549
H      2.949276     3.021065     1.950550     0.091593
H      1.367641     0.475234     8.008510     0.140765
H      2.206990     1.421324     7.032131     0.125472
H      3.359648     0.215719     9.352271     0.101356
H      4.062784     1.322651     8.433262     0.097889
H      3.231654     2.334798    10.386019     0.143822
H      2.466773     2.925090     9.109556     0.124330
H      4.078333     9.449974     1.575445     0.092970
H      0.912086     4.953147    10.810771     0.121978
H      0.066151     1.292411     1.828089     0.124758
H      1.314924     0.466025     3.565712     0.091758
C      6.954897     0.557779     8.601618     0.657779
C      6.537330     0.346664     7.172575    -0.321641
C      7.457026    -0.534946     6.341716    -0.127879
C      6.860691    -0.845786     4.980192    -0.327049
C      5.539292    -1.565125     5.081471     0.656982
C      7.924433     9.920952     1.027569     0.109321
C      7.200181    11.084853     1.093213    -0.181538
C      6.590730    11.582774    -0.018314     0.102464
C      4.763088     5.597898     9.879736    -0.189398
C      5.504682     4.446177     9.889776     0.088759
C      5.837703     7.530736     4.193683     0.661276
C      6.255270     6.330416     3.389964    -0.326717
C      5.335574     5.958069     2.237175    -0.127740
C      5.931909     4.861519     1.372336    -0.322448
C      7.253308     5.261580     0.765988     0.653760
C      4.868167    -3.327562     9.402580     0.110102
C      5.592419    -3.767543    10.482112    -0.180829
C      6.201870    -4.985199    10.455083     0.102935
C      8.029512     6.523227     9.294792    -0.188737
C      7.287918     7.026349     8.258728     0.089639
C      1.573503     6.416401     2.430907     0.657779
C      1.991070     6.627516     3.859950    -0.321641
C      1.071374     7.509126     4.690809    -0.127879
C      1.667709     7.819966     6.052333    -0.327049
C      2.989108     8.539305     5.951054     0.656981
C      0.603967    -2.946772    10.004956     0.109321
C      1.328219    -4.110673     9.939312    -0.181537
C      3.884418     0.630548     0.018314     0.102464
C      3.765312     1.376282     1.152789    -0.189399
C      3.023718     2.528003     1.142749     0.088759
C      2.690697    -0.556556     6.838842     0.661276
C      2.273130     0.643764     7.642561    -0.326717
C      3.192826     1.016111     8.795350    -0.127740
C      2.596491     2.112661     9.660189    -0.322449
C      1.275092     1.712600    10.266537     0.653761
C      3.660233    10.301742     1.629945     0.110103
C      2.935981    10.741723     0.550413    -0.180829
C      0.379782    -0.253943     0.577442     0.102937
C      0.498888     0.450953     1.737733    -0.188736
C      1.240482    -0.052169     2.773797     0.089639
N      6.121118     3.986834    10.959159    -0.222789
N      6.671482     8.189387     8.302527    -0.225895
N      2.407282     2.987346     0.073366    -0.222791
N      1.856918    -1.215207     2.729998    -0.225895
O      6.737136     1.683422     9.090139    -0.542114
O      7.458605    -0.414320     9.208407    -0.532550
O      5.397646    -2.357560     6.029275    -0.532221
O      4.665344    -1.302995     4.215969    -0.551799
O      6.055464     7.489159     5.420059    -0.547709
O      5.333995     8.495861     3.575862    -0.538406
O      7.394954     6.457680     0.456747    -0.525508
O      8.127256     4.367310     0.631502    -0.545736
O      1.791264     5.290758     1.942386    -0.542117
O      1.069795     7.388500     1.824118    -0.532547
O      3.130754     9.331740     5.003250    -0.532223
O      3.863056     8.277175     6.816556    -0.551798
O      2.472936    -0.514979     5.612466    -0.547710
O      3.194405    -1.521681     7.456663    -0.538405
O      1.133446     0.516500    10.575778    -0.525511
O      0.401144     2.606870    10.401023    -0.545733

The following XYZ coordinates are in angstroms. Other properties are in atomic units.
The sperically averaged electron density of each atom fit to a function of the form exp(a - br)
eigen_1, eigen_2 and eigen_3 are the three eigenvalues of traceless quadrupole moment tensor
  atom number  atomic symbol              X              Y              Z     net charge C6 coefficient C8 coefficient C10 coefficient fluctuating dipole atomic polarizability isotropic forcefield polarizability              a              b squared Pearson coefficient          <r^3>          <r^4>         wp_QDO          m_QDO          q_QDO       dipole_x       dipole_y       dipole_z         dipole            Qxy            Qxz            Qyz     Q(x^2-y^2)  Q(3z^2 - R^2)        eigen_1        eigen_2        eigen_3 static polarizability      alpha(xx)      alpha(xy)      alpha(xz)      alpha(yy)      alpha(yz)      alpha(zz) atomic spin moment
            1             Cu       7.122700       2.091184      10.965889       0.734905      62.692337 0.11878301E+04  0.33516353E+05                                13.813109                           12.113848       1.079653       2.246495                    0.993021      43.053809     108.306707       0.468557       0.463278      -1.110003      -0.027474       0.080384      -0.006271       0.085181       0.118476      -0.003524       0.012967       0.258575       0.378595      -0.238951       0.112126       0.126825             15.373319      17.344264      -0.320052      -0.941316      14.789449       1.530450      13.986243          -0.001092
            2             Cu       5.669900       9.008642       6.593037       0.760983      61.938820 0.11697726E+04  0.32832643E+05                                13.562563                           11.900182       1.270139       2.309061                    0.994165      42.592016     106.352901       0.480689       0.453980      -1.117275       0.028379      -0.040937       0.071859       0.087435       0.054994      -0.108598       0.134666       0.007106      -0.378941      -0.244582       0.114133       0.130450             15.085630      17.030016       0.711128       0.646794      12.731065       0.669432      15.495810           0.693682
            3             Cu       1.405700       4.882996       0.066636       0.734919      62.692107 0.11878243E+04  0.33516111E+05                                13.812968                           12.113728       1.079698       2.246511                    0.993021      43.053643     108.305749       0.468565       0.463271      -1.110008       0.027473      -0.080383       0.006271       0.085179       0.118469      -0.003525       0.012967       0.258560       0.378571      -0.238936       0.112119       0.126817             15.373158      17.344078      -0.320040      -0.941303      14.789287       1.530430      13.986108           0.001160
            4             Cu       2.858500      -2.034462       4.439488       0.760991      61.938598 0.11697671E+04  0.32832439E+05                                13.562497                           11.900125       1.270153       2.309067                    0.994165      42.591891     106.352371       0.480693       0.453978      -1.117277      -0.028378       0.040936      -0.071857       0.087433       0.054993      -0.108596       0.134664       0.007106      -0.378934      -0.244578       0.114130       0.130448             15.085556      17.029931       0.711125       0.646787      12.731007       0.669431      15.495729          -0.693698
            5              H       5.631841      -0.056199       7.167831       0.140959       0.918459 0.69755984E+01  0.67145746E+02                                 1.648999                            1.609789      -1.056932       2.380342                    0.995547       3.662328      10.647017       0.456753       1.393117      -0.684006      -0.022149      -0.018975      -0.004867       0.029569       0.002829      -0.000011      -0.002844       0.013963      -0.001253      -0.008312       0.000530       0.007782              1.667830       2.095710       0.284885      -0.001375       1.466972       0.132012       1.440808          -0.000048
            6              H       6.471190       1.231626       6.732047       0.125027       1.090288 0.86723626E+01  0.85144745E+02                                 1.628149                            1.622552      -0.835757       2.468465                    0.999180       3.273869       8.583117       0.548018       1.138390      -0.744800       0.006314       0.019838      -0.013268       0.024687       0.002165      -0.002342      -0.003149      -0.009840       0.000019      -0.005939      -0.001255       0.007194              1.608605       1.372367      -0.029905      -0.017295       1.878524      -0.172081       1.574924           0.000007
            7              H      -0.904552      -1.381368       6.825823       0.101378       0.975153 0.78291948E+01  0.77257530E+02                                 1.683575                            1.679819      -1.154053       2.321301                    0.994158       3.836274      11.144650       0.459244       1.351571      -0.691981      -0.000481      -0.028662       0.015522       0.032599      -0.007523       0.000337      -0.005290      -0.012039      -0.001833      -0.009823      -0.002076       0.011900              1.676156       1.494415      -0.127975       0.088857       1.901614      -0.173541       1.632440           0.000132
            8              H      -0.201416      -0.076370       6.220138       0.097787       1.092802 0.84133631E+01  0.83569142E+02                                 1.749095                            1.688920      -0.831188       2.468060                    0.997162       3.625255      10.179307       0.485009       1.271392      -0.710713       0.027159       0.017020      -0.006369       0.032678       0.005609      -0.001587       0.001245       0.001617      -0.012392      -0.005870      -0.001875       0.007745              1.774867       2.302138       0.345455      -0.043913       1.511956       0.032999       1.510507          -0.000380
            9              H       7.495854      -1.406152       4.468173       0.143922       0.924590 0.69275307E+01  0.66429802E+02                                 1.643674                            1.594905      -1.010895       2.401258                    0.996615       3.602698      10.383091       0.463873       1.376963      -0.687429       0.022937      -0.016275      -0.007013       0.028986      -0.003208      -0.002239       0.007968       0.002893       0.006963      -0.008676      -0.000998       0.009674              1.665367       1.751920      -0.268295      -0.279041       1.580367       0.225605       1.663815          -0.000085
           10              H       6.730973       0.000119       4.482515       0.124568       1.123207 0.89468449E+01  0.89383198E+02                                 1.724952                            1.698870      -0.822442       2.475444                    0.999113       3.423138       9.342277       0.506802       1.209711      -0.726540      -0.003869       0.023265      -0.004122       0.023942       0.001519       0.006065      -0.002998      -0.011159      -0.011088      -0.010354       0.002170       0.008184              1.723046       1.482309      -0.021442       0.044584       1.860984      -0.332250       1.825846           0.000775
           11              H       8.342533       9.604801       1.820367       0.092921       1.012083 0.72035473E+01  0.69488594E+02                                 1.714559                            1.605034      -0.972538       2.409251                    0.997448       3.663026      10.457065       0.473463       1.341076      -0.694631       0.016883      -0.015768       0.040242       0.046401      -0.004570       0.006578       0.002263      -0.004057       0.039705      -0.013347      -0.001763       0.015109              1.765033       1.608700      -0.238132       0.366701       1.617629      -0.321978       2.068771           0.000001
           12              H       5.176286      -0.666647       1.920763       0.121990       1.013900 0.76064621E+01  0.74733350E+02                                 1.740581                            1.669294      -1.275205       2.271609                    0.995211       3.792975      11.098046       0.453795       1.373771      -0.687201      -0.005294       0.014357       0.030255       0.033904      -0.005963       0.004169       0.005989      -0.009269       0.004135      -0.011560       0.002391       0.009169              1.755584       1.472686      -0.147792      -0.052720       1.665254       0.200079       2.128812          -0.000130
           13              H       4.330351       5.877237       9.080871       0.124549       1.078015 0.80221942E+01  0.78690804E+02                                 1.730493                            1.653583      -0.944810       2.434609                    0.998197       3.424676       9.536161       0.488523       1.278175      -0.710221      -0.015465       0.011281      -0.031726       0.037053      -0.007252       0.007051       0.003862      -0.004872       0.035988      -0.015932       0.001586       0.014346              1.750504       1.616718      -0.227023       0.291113       1.708368      -0.284234       1.926427           0.000003
           14              H       5.579124       3.953115       9.081975       0.091593       1.222666 0.90200793E+01  0.90319339E+02                                 1.820719                            1.704492      -0.926653       2.426359                    0.998634       3.482494       9.522156       0.506437       1.207843      -0.726654       0.002234      -0.023667      -0.039346       0.045969      -0.005786       0.007661       0.001989      -0.001627       0.045989      -0.015204      -0.002381       0.017585              1.856603       1.488369      -0.083692      -0.089502       2.056886       0.500124       2.024554          -0.000001
           15              H       7.160759       6.498946       3.024015       0.140765       0.919873 0.69894146E+01  0.67307895E+02                                 1.650118                            1.610899      -1.055643       2.380403                    0.995559       3.665512      10.656445       0.456829       1.392282      -0.684150       0.021784       0.003973      -0.019013       0.029186       0.001257      -0.002532       0.000619       0.006788      -0.023080      -0.008189       0.000353       0.007835              1.668966       2.097085       0.123489      -0.256826       1.344226       0.073451       1.565587           0.000081
           16              H       6.321410       5.552856       4.000394       0.125472       1.090129 0.86710595E+01  0.85128598E+02                                 1.627763                            1.622219      -0.837235       2.467571                    0.999172       3.274511       8.584580       0.548182       1.138094      -0.744849      -0.006407      -0.019977       0.012044       0.024191       0.003179      -0.000900      -0.003713      -0.008382       0.004862      -0.006088      -0.001011       0.007099              1.608233       1.372202       0.002850       0.034405       1.763543      -0.226089       1.688953          -0.000651
           17              H       5.168752       6.758461       1.680254       0.101356       0.975091 0.78287586E+01  0.77253389E+02                                 1.683617                            1.679866      -1.154198       2.321268                    0.994147       3.836482      11.145850       0.459191       1.351723      -0.691950       0.000475       0.026492      -0.018990       0.032598      -0.003537       0.006689      -0.005954      -0.010792       0.002705      -0.009965      -0.001942       0.011907              1.676200       1.494399      -0.135161       0.077509       1.816499      -0.213984       1.717704          -0.000192
           18              H       4.465616       5.651529       2.599263       0.097890       1.093067 0.84164194E+01  0.83608660E+02                                 1.749488                            1.689311      -0.832148       2.467614                    0.997156       3.625815      10.182061       0.484908       1.271520      -0.710682      -0.027049      -0.012921       0.012694       0.032554       0.003754      -0.004432      -0.001188       0.006631       0.003772      -0.005747      -0.001875       0.007622              1.775258       2.302662       0.187970      -0.293242       1.485544       0.020307       1.537569          -0.000016
           19              H       5.296746       4.639382       0.646506       0.143822       0.925930 0.69408312E+01  0.66598396E+02                                 1.646094                            1.597072      -1.017740       2.398163                    0.996563       3.607503      10.404803       0.463218       1.378061      -0.687198      -0.023300       0.000415      -0.017725       0.029279       0.000808       0.003673       0.006918       0.005071       0.013641      -0.008608      -0.001022       0.009630              1.667902       1.754750       0.137406       0.363106       1.475555       0.175417       1.773400           0.000130
           20              H       6.061627       4.049090       1.922969       0.124329       1.123148 0.89467937E+01  0.89390716E+02                                 1.725778                            1.699614      -0.821982       2.476101                    0.999105       3.422729       9.344365       0.506310       1.210778      -0.726313       0.003709      -0.014150       0.019564       0.024428      -0.004789      -0.003885      -0.006294      -0.004488       0.008704      -0.010295       0.002064       0.008231              1.723883       1.482835      -0.049534       0.000299       2.090983      -0.223942       1.597829          -0.000045
           21              H       4.450067      -2.475794       9.457080       0.092968       1.011691 0.72002290E+01  0.69450658E+02                                 1.714375                            1.604854      -0.972337       2.409473                    0.997439       3.662550      10.456280       0.473391       1.341393      -0.694570      -0.016966       0.043226       0.003077       0.046538      -0.008031       0.001292       0.008275      -0.016886       0.001068      -0.013394      -0.001757       0.015151              1.764827       1.608510      -0.433390       0.057775       2.235064      -0.028658       1.450907          -0.000021
           22              H       7.616314       2.021033       0.221754       0.121977       1.014753 0.76141341E+01  0.74823570E+02                                 1.741076                            1.669756      -1.276036       2.271036                    0.995228       3.793950      11.100055       0.453912       1.373146      -0.687316       0.005326       0.021062       0.025945       0.033839      -0.006278       0.003544       0.002724      -0.002196       0.024646      -0.011493       0.002261       0.009232              1.756061       1.473030      -0.015757       0.156163       1.888988       0.306283       1.906167           0.000002
           23              H       8.462249       5.681769       9.204436       0.124757       1.077271 0.80152628E+01  0.78607937E+02                                 1.729968                            1.653101      -0.943969       2.435219                    0.998204       3.422940       9.531262       0.488478       1.278534      -0.710152       0.015463      -0.033546      -0.003422       0.037096      -0.009496       0.003514       0.008483      -0.014540       0.006807      -0.015928       0.001568       0.014360              1.749949       1.616220      -0.360214       0.080115       2.105925      -0.095029       1.527702          -0.000007
           24              H       7.213476       6.508155       7.466813       0.091756       1.220650 0.90015674E+01  0.90090451E+02                                 1.819132                            1.703053      -0.923442       2.428161                    0.998651       3.479297       9.512067       0.506496       1.208286      -0.726566      -0.002219      -0.025544      -0.038375       0.046152      -0.009388       0.001981       0.009948      -0.018240      -0.003317      -0.015297      -0.002332       0.017629              1.854962       1.487148       0.044926       0.113832       1.641568       0.303291       2.436171          -0.000033
           25              H       2.896559       7.030379       3.864694       0.140959       0.918459 0.69756029E+01  0.67145799E+02                                 1.649000                            1.609789      -1.056932       2.380342                    0.995547       3.662329      10.647020       0.456753       1.393117      -0.684006       0.022149       0.018975       0.004867       0.029569       0.002829      -0.000011      -0.002844       0.013963      -0.001253      -0.008312       0.000530       0.007782              1.667830       2.095711       0.284885      -0.001375       1.466972       0.132012       1.440808           0.000048
           26              H       2.057210       5.742554       4.300478       0.125027       1.090287 0.86723541E+01  0.85144647E+02                                 1.628148                            1.622552      -0.835759       2.468464                    0.999180       3.273867       8.583113       0.548017       1.138391      -0.744799      -0.006314      -0.019837       0.013268       0.024687       0.002165      -0.002342      -0.003149      -0.009840       0.000019      -0.005939      -0.001255       0.007194              1.608605       1.372367      -0.029905      -0.017295       1.878524      -0.172081       1.574924          -0.000007
           27              H       0.904552       8.355548       4.206702       0.101378       0.975154 0.78292078E+01  0.77257687E+02                                 1.683576                            1.679820      -1.154053       2.321301                    0.994158       3.836277      11.144659       0.459244       1.351571      -0.691981       0.000481       0.028662      -0.015521       0.032599      -0.007523       0.000337      -0.005290      -0.012039      -0.001833      -0.009823      -0.002076       0.011900              1.676157       1.494415      -0.127975       0.088857       1.901615      -0.173541       1.632441          -0.000133
           28              H       8.729816       7.050550       4.812387       0.097787       1.092801 0.84133547E+01  0.83569042E+02                                 1.749095                            1.688919      -0.831188       2.468060                    0.997162       3.625253      10.179302       0.485009       1.271393      -0.710713      -0.027159      -0.017020       0.006369       0.032678       0.005609      -0.001587       0.001245       0.001617      -0.012392      -0.005870      -0.001875       0.007745              1.774867       2.302138       0.345455      -0.043913       1.511955       0.032999       1.510507           0.000380
           29              H       1.032546       8.380332       6.564352       0.143922       0.924588 0.69275189E+01  0.66429665E+02                                 1.643673                            1.594904      -1.010895       2.401258                    0.996615       3.602695      10.383083       0.463873       1.376964      -0.687429      -0.022937       0.016275       0.007013       0.028986      -0.003208      -0.002239       0.007968       0.002893       0.006963      -0.008676      -0.000998       0.009674              1.665366       1.751919      -0.268294      -0.279041       1.580366       0.225605       1.663814           0.000085
           30              H       1.797427       6.974061       6.550010       0.124567       1.123206 0.89468301E+01  0.89383009E+02                                 1.724951                            1.698869      -0.822441       2.475444                    0.999113       3.423135       9.342265       0.506802       1.209711      -0.726540       0.003869      -0.023265       0.004122       0.023942       0.001519       0.006065      -0.002998      -0.011159      -0.011088      -0.010354       0.002170       0.008184              1.723045       1.482308      -0.021442       0.044584       1.860982      -0.332250       1.825845          -0.000776
           31              H       0.185867      -2.630621       9.212158       0.092921       1.012082 0.72035391E+01  0.69488499E+02                                 1.714559                            1.605033      -0.972538       2.409251                    0.997448       3.663024      10.457060       0.473462       1.341076      -0.694631      -0.016883       0.015768      -0.040242       0.046401      -0.004570       0.006578       0.002263      -0.004057       0.039705      -0.013347      -0.001763       0.015109              1.765033       1.608700      -0.238132       0.366701       1.617629      -0.321978       2.068770          -0.000002
           32              H       3.352114       7.640827       9.111762       0.121990       1.013900 0.76064576E+01  0.74733288E+02                                 1.740580                            1.669293      -1.275205       2.271609                    0.995211       3.792973      11.098036       0.453796       1.373770      -0.687201       0.005294      -0.014357      -0.030255       0.033904      -0.005963       0.004169       0.005989      -0.009269       0.004135      -0.011560       0.002391       0.009169              1.755583       1.472685      -0.147792      -0.052720       1.665253       0.200079       2.128811           0.000130
           33              H       4.198049       1.096943       1.951654       0.124549       1.078015 0.80221986E+01  0.78690855E+02                                 1.730493                            1.653583      -0.944809       2.434609                    0.998197       3.424677       9.536163       0.488523       1.278174      -0.710221       0.015465      -0.011280       0.031726       0.037053      -0.007252       0.007051       0.003862      -0.004872       0.035987      -0.015932       0.001586       0.014346              1.750505       1.616719      -0.227023       0.291113       1.708368      -0.284234       1.926427          -0.000004
           34              H       2.949276       3.021065       1.950550       0.091593       1.222668 0.90200949E+01  0.90319534E+02                                 1.820720                            1.704493      -0.926655       2.426358                    0.998634       3.482497       9.522166       0.506436       1.207843      -0.726654      -0.002234       0.023667       0.039346       0.045969      -0.005786       0.007661       0.001989      -0.001627       0.045989      -0.015204      -0.002381       0.017585              1.856605       1.488370      -0.083693      -0.089502       2.056888       0.500124       2.024556           0.000001
           35              H       1.367641       0.475234       8.008510       0.140765       0.919872 0.69894101E+01  0.67307841E+02                                 1.650118                            1.610899      -1.055644       2.380403                    0.995559       3.665511      10.656442       0.456829       1.392282      -0.684150      -0.021784      -0.003973       0.019013       0.029186       0.001257      -0.002532       0.000619       0.006788      -0.023080      -0.008189       0.000353       0.007835              1.668966       2.097084       0.123489      -0.256826       1.344226       0.073451       1.565587          -0.000081
           36              H       2.206990       1.421324       7.032131       0.125472       1.090129 0.86710631E+01  0.85128639E+02                                 1.627763                            1.622219      -0.837234       2.467572                    0.999172       3.274512       8.584582       0.548182       1.138093      -0.744850       0.006407       0.019977      -0.012044       0.024191       0.003179      -0.000900      -0.003713      -0.008382       0.004862      -0.006088      -0.001011       0.007099              1.608233       1.372203       0.002850       0.034405       1.763543      -0.226089       1.688953           0.000651
           37              H       3.359648       0.215719       9.352271       0.101356       0.975090 0.78287465E+01  0.77253241E+02                                 1.683616                            1.679865      -1.154198       2.321268                    0.994147       3.836479      11.145840       0.459191       1.351724      -0.691950      -0.000475      -0.026492       0.018990       0.032599      -0.003538       0.006689      -0.005954      -0.010792       0.002705      -0.009965      -0.001942       0.011907              1.676199       1.494398      -0.135161       0.077509       1.816498      -0.213984       1.717703           0.000192
           38              H       4.062784       1.322651       8.433262       0.097889       1.093067 0.84164144E+01  0.83608603E+02                                 1.749489                            1.689311      -0.832148       2.467614                    0.997156       3.625814      10.182060       0.484907       1.271521      -0.710682       0.027049       0.012921      -0.012694       0.032554       0.003754      -0.004432      -0.001188       0.006631       0.003772      -0.005747      -0.001875       0.007622              1.775259       2.302662       0.187970      -0.293242       1.485544       0.020307       1.537570           0.000016
           39              H       3.231654       2.334798      10.386019       0.143822       0.925931 0.69408433E+01  0.66598545E+02                                 1.646095                            1.597073      -1.017742       2.398162                    0.996563       3.607507      10.404819       0.463218       1.378061      -0.687198       0.023300      -0.000415       0.017725       0.029279       0.000808       0.003673       0.006918       0.005071       0.013641      -0.008608      -0.001022       0.009630              1.667903       1.754752       0.137407       0.363106       1.475557       0.175417       1.773402          -0.000129
           40              H       2.466773       2.925090       9.109556       0.124330       1.123148 0.89467980E+01  0.89390766E+02                                 1.725778                            1.699614      -0.821980       2.476102                    0.999105       3.422730       9.344367       0.506310       1.210777      -0.726313      -0.003709       0.014150      -0.019564       0.024428      -0.004790      -0.003885      -0.006294      -0.004488       0.008704      -0.010295       0.002064       0.008231              1.723882       1.482835      -0.049534       0.000299       2.090983      -0.223942       1.597829           0.000046
           41              H       4.078333       9.449974       1.575445       0.092970       1.011691 0.72002343E+01  0.69450720E+02                                 1.714375                            1.604854      -0.972337       2.409474                    0.997439       3.662551      10.456283       0.473391       1.341392      -0.694570       0.016966      -0.043226      -0.003078       0.046538      -0.008031       0.001292       0.008275      -0.016886       0.001068      -0.013394      -0.001757       0.015151              1.764827       1.608510      -0.433390       0.057775       2.235063      -0.028658       1.450907           0.000021
           42              H       0.912086       4.953147      10.810771       0.121978       1.014751 0.76141167E+01  0.74823359E+02                                 1.741074                            1.669754      -1.276034       2.271037                    0.995228       3.793946      11.100042       0.453912       1.373146      -0.687316      -0.005326      -0.021062      -0.025945       0.033839      -0.006278       0.003544       0.002724      -0.002196       0.024646      -0.011493       0.002261       0.009232              1.756060       1.473028      -0.015757       0.156162       1.888986       0.306282       1.906164          -0.000002
           43              H       0.066151       1.292411       1.828089       0.124758       1.077270 0.80152486E+01  0.78607772E+02                                 1.729967                            1.653100      -0.943969       2.435219                    0.998204       3.422937       9.531256       0.488478       1.278535      -0.710151      -0.015463       0.033546       0.003422       0.037096      -0.009496       0.003514       0.008483      -0.014540       0.006807      -0.015928       0.001568       0.014360              1.749948       1.616220      -0.360213       0.080115       2.105924      -0.095029       1.527701           0.000006
           44              H       1.314924       0.466025       3.565712       0.091758       1.220649 0.90015605E+01  0.90090366E+02                                 1.819131                            1.703052      -0.923441       2.428161                    0.998651       3.479296       9.512064       0.506496       1.208285      -0.726566       0.002219       0.025544       0.038375       0.046152      -0.009388       0.001981       0.009948      -0.018240      -0.003317      -0.015297      -0.002332       0.017629              1.854961       1.487147       0.044926       0.113832       1.641567       0.303291       2.436169           0.000032
           45              C       6.954897       0.557779       8.601618       0.657779      19.867144 0.23186305E+03  0.47280946E+04                                 6.889504                            5.486174      -0.042264       2.059671                    0.999749      21.565316      60.611621       0.617039       0.486787      -1.008363       0.007809      -0.001934       0.027705       0.028850       0.046270      -0.050125      -0.010658       0.102102      -0.124606      -0.062798      -0.044161       0.106959              7.707853       5.000033      -1.029123       1.344935       7.967901       2.287579      10.155625          -0.000016
           46              C       6.537330       0.346664       7.172575      -0.321641      30.772632 0.47527953E+03  0.11422350E+05                                 8.531411                            7.174509      -0.097228       1.952334                    0.997985      30.495568      88.557842       0.627528       0.406131      -1.071180       0.057684      -0.059878      -0.039507       0.092053       0.003470      -0.012387       0.001942      -0.027232      -0.001993      -0.021323       0.006924       0.014399              9.501268       7.642069      -0.178209       0.081346       7.723540       3.519859      13.138196          -0.000015
           47              C       7.457026      -0.534946       6.341716      -0.127879      26.801624 0.42841485E+03  0.10106053E+05                                 7.986032                            6.979280      -0.207274       1.926054                    0.999073      29.325850      86.415109       0.608977       0.426371      -1.050510      -0.094387       0.033450      -0.036869       0.106710      -0.011202      -0.008693       0.030284      -0.004664       0.076278      -0.029993      -0.015561       0.045554              8.710137       8.521012       0.049728       0.413107       6.944318       2.538437      10.665082          -0.001152
           48              C       6.860691      -0.845786       4.980192      -0.327049      30.234297 0.47952834E+03  0.11555737E+05                                 8.404879                            7.197597      -0.109326       1.948008                    0.997468      30.635686      89.226653       0.627380       0.405128      -1.071323       0.027461       0.014359       0.086014       0.091425      -0.008550       0.023054       0.010782      -0.016303       0.031982      -0.032234       0.006460       0.025773              9.237184      10.535432       1.765025       0.964805       6.930632       1.084257      10.245487          -0.000082
           49              C       5.539292      -1.565125       5.081471       0.656982      19.199000 0.23172034E+03  0.47310611E+04                                 6.752348                            5.505776       0.007108       2.076479                    0.999791      21.632136      61.115432       0.611516       0.490574      -1.005006      -0.025289      -0.014372       0.004057       0.029369      -0.041848      -0.014860       0.067939      -0.075578       0.015852      -0.065250      -0.036971       0.102221              7.454521       9.735128       1.836771       1.676071       5.376139      -1.157512       7.252296           0.000605
           50              C       7.924433       9.920952       1.027569       0.109321      25.038499 0.33109252E+03  0.73129867E+04                                 7.601497                            6.195640       0.209578       2.095746                    0.999343      25.754660      73.109268       0.637832       0.434765      -1.046831      -0.018650      -0.017843      -0.041302       0.048704       0.034272      -0.004067      -0.017964       0.033686      -0.001026      -0.042316      -0.000162       0.042479              8.389871       6.740088      -3.406916       0.784265      10.066747       0.250502       8.362778          -0.000001
           51              C       7.200181      11.084853       1.093213      -0.181538      32.962978 0.46605068E+03  0.11211201E+05                                 9.100121                            7.334389      -0.087794       1.951302                    0.998208      30.183801      89.386650       0.588249       0.432839      -1.048108      -0.010300      -0.016184      -0.000152       0.019184       0.022529      -0.015817       0.009224      -0.001260       0.001381      -0.032464       0.008955       0.023509             10.263192       8.639077      -4.870673       1.340169      12.258052      -1.348521       9.892449          -0.000078
           52              C       6.590730      11.582774      -0.018314       0.102464      32.370095 0.40107159E+03  0.92562900E+04                                 9.054933                            6.824437      -0.222729       1.947486                    0.999348      26.452228      75.753429       0.609464       0.435455      -1.050638       0.002646      -0.002506      -0.002960       0.004695      -0.003996      -0.004933      -0.003493      -0.005971       0.009770      -0.009442       0.003139       0.006303             10.871565       9.062609      -6.140864       0.971571      14.947132      -0.673160       8.604954           0.000004
           53              C       4.763088       5.597898       9.879736      -0.189398      31.501449 0.44975235E+03  0.10685505E+05                                 8.695992                            7.111443       0.136092       2.018332                    0.999503      29.828467      86.781113       0.611380       0.421671      -1.058709       0.006706       0.004090       0.004835       0.009224       0.009605       0.011204      -0.022285       0.010299       0.041941      -0.031517       0.003821       0.027696              9.590703       7.578451      -4.134824       0.413367      12.910743       0.402432       8.282913          -0.000010
           54              C       5.504682       4.446177       9.889776       0.088759      25.514658 0.33008923E+03  0.72676412E+04                                 7.588695                            6.114550       0.227859       2.090239                    0.999792      25.965493      73.009505       0.654960       0.424746      -1.055509       0.013740      -0.004076       0.049040       0.051092       0.028476      -0.013982       0.007498       0.009107       0.031375      -0.038570       0.012242       0.026329              8.379257       6.427742      -3.196916       0.812259      11.208108       0.341929       7.501920           0.000006
           55              C       5.837703       7.530736       4.193683       0.661276      19.799215 0.23091258E+03  0.47044333E+04                                 6.876408                            5.476566      -0.043378       2.060013                    0.999748      21.530063      60.508282       0.617229       0.487080      -1.008092      -0.007565       0.025486       0.009857       0.028354       0.065589      -0.019274      -0.013639       0.105045      -0.118650      -0.064955      -0.042535       0.107490              7.692746       4.992250      -1.651972       0.352830       7.963189       2.285888      10.122799          -0.000052
           56              C       6.255270       6.330416       3.389964      -0.326717      30.842157 0.47654248E+03  0.11460564E+05                                 8.544325                            7.184316      -0.101689       1.950617                    0.997981      30.543575      88.734282       0.627049       0.406163      -1.071135      -0.057410      -0.010797      -0.072395       0.093025       0.013722       0.003862      -0.006068      -0.012945       0.041824      -0.023291       0.007078       0.016213              9.516943       7.652943      -0.150287       0.126996       9.428723       4.333023      11.469163           0.000272
           57              C       5.335574       5.958069       2.237175      -0.127740      26.802070 0.42840279E+03  0.10106025E+05                                 7.987029                            6.979867      -0.209265       1.925457                    0.999066      29.327737      86.430901       0.608842       0.426455      -1.050425       0.094188      -0.046901       0.015446       0.106347       0.003273       0.013914       0.033641      -0.012297       0.056273      -0.030120      -0.015880       0.046000              8.711532       8.522028      -0.350898      -0.220751       8.014627       3.047143       9.597941           0.000920
           58              C       5.931909       4.861519       1.372336      -0.322448      30.188582 0.47861643E+03  0.11528795E+05                                 8.397566                            7.191128      -0.108945       1.948254                    0.997454      30.607118      89.137423       0.627584       0.405170      -1.071247      -0.025927       0.071206       0.049668       0.090606      -0.022298      -0.002735       0.009360      -0.010544       0.035693      -0.029203       0.005293       0.023910              9.229087      10.525374      -0.112650      -2.003354       8.786755       1.967657       8.375132           0.000559
           59              C       7.253308       5.261580       0.765988       0.653760      19.262633 0.23261986E+03  0.47534065E+04                                 6.764778                            5.514659       0.009253       2.076510                    0.999792      21.662861      61.201684       0.611401       0.490255      -1.005302       0.025918       0.010162      -0.010768       0.029849      -0.003124       0.042487       0.031102       0.005306       0.247753      -0.063015      -0.038680       0.101695              7.469319       9.758859      -0.726451      -2.385168       7.817108      -0.004948       4.831990           0.000017
           60              C       4.868167      -3.327562       9.402580       0.110102      25.023098 0.33087438E+03  0.73073460E+04                                 7.599447                            6.194715       0.206783       2.095025                    0.999336      25.748066      73.098906       0.637674       0.434921      -1.046682       0.018684      -0.029946      -0.033884       0.048929       0.018416      -0.029408      -0.004881       0.006613      -0.083173      -0.042570      -0.000070       0.042640              8.386400       6.738022      -2.169400       2.737933       8.481027      -0.501246       9.940150          -0.000421
           61              C       5.592419      -3.767543      10.482112      -0.180829      32.936873 0.46561438E+03  0.11198329E+05                                 9.096341                            7.332030      -0.090204       1.950843                    0.998192      30.168139      89.337178       0.588201       0.432966      -1.048008       0.010383       0.006853      -0.014743       0.019290       0.024208      -0.013720       0.005592       0.006549       0.022447      -0.032631       0.008592       0.024039             10.257792       8.634392      -3.297033       3.821700      11.367549      -1.766154      10.771435           0.000175
           62              C       6.201870      -4.985199      10.455083       0.102935      32.349208 0.40082480E+03  0.92491882E+04                                 9.051621                            6.822995      -0.222978       1.947641                    0.999344      26.440647      75.714971       0.609439       0.435539      -1.050585      -0.002597      -0.001636      -0.003461       0.004626       0.002939       0.005612      -0.001530      -0.010069      -0.003388      -0.009371       0.002977       0.006394             10.865979       9.057886      -3.509632       5.126024      10.290302      -2.880246      13.249750          -0.000403
           63              C       8.029512       6.523227       9.294792      -0.188737      31.475154 0.44932697E+03  0.10672913E+05                                 8.691742                            7.108901       0.134887       2.018323                    0.999493      29.809261      86.716185       0.611381       0.421768      -1.058644      -0.006774       0.002548       0.005733       0.009233      -0.005817      -0.013531      -0.004002      -0.028140      -0.073917      -0.031558       0.003977       0.027581              9.584856       7.573934      -2.145489       3.553994       8.819012      -1.536943      12.361623           0.000148
           64              C       7.287918       7.026349       8.258728       0.089639      25.492773 0.32978749E+03  0.72593760E+04                                 7.584336                            6.112018       0.226360       2.089955                    0.999792      25.952074      72.964880       0.655050       0.424782      -1.055480      -0.013816       0.046180       0.017581       0.051309       0.024861      -0.019825       0.012781      -0.001878      -0.001266      -0.038761       0.012403       0.026358              8.373251       6.422899      -2.101863       2.535590       7.913567      -1.216684      10.783288          -0.000462
           65              C       1.573503       6.416401       2.430907       0.657779      19.867150 0.23186313E+03  0.47280970E+04                                 6.889506                            5.486176      -0.042266       2.059670                    0.999749      21.565323      60.611652       0.617039       0.486787      -1.008363      -0.007809       0.001934      -0.027706       0.028850       0.046270      -0.050125      -0.010658       0.102102      -0.124605      -0.062799      -0.044161       0.106959              7.707854       5.000034      -1.029124       1.344937       7.967902       2.287577      10.155627           0.000017
           66              C       1.991070       6.627516       3.859950      -0.321641      30.772634 0.47527953E+03  0.11422350E+05                                 8.531411                            7.174509      -0.097228       1.952334                    0.997985      30.495568      88.557842       0.627528       0.406131      -1.071180      -0.057684       0.059878       0.039508       0.092052       0.003470      -0.012387       0.001942      -0.027231      -0.001993      -0.021322       0.006924       0.014398              9.501268       7.642069      -0.178209       0.081346       7.723540       3.519859      13.138195           0.000015
           67              C       1.071374       7.509126       4.690809      -0.127879      26.801621 0.42841480E+03  0.10106052E+05                                 7.986030                            6.979278      -0.207272       1.926055                    0.999073      29.325847      86.415088       0.608977       0.426371      -1.050510       0.094387      -0.033450       0.036869       0.106710      -0.011202      -0.008693       0.030283      -0.004664       0.076279      -0.029993      -0.015561       0.045554              8.710135       8.521010       0.049728       0.413106       6.944317       2.538435      10.665078           0.001152
           68              C       1.667709       7.819966       6.052333      -0.327049      30.234273 0.47952788E+03  0.11555722E+05                                 8.404874                            7.197593      -0.109326       1.948008                    0.997468      30.635664      89.226563       0.627380       0.405128      -1.071323      -0.027461      -0.014359      -0.086013       0.091425      -0.008549       0.023054       0.010782      -0.016303       0.031983      -0.032233       0.006460       0.025773              9.237178      10.535425       1.765023       0.964803       6.930628       1.084256      10.245481           0.000082
           69              C       2.989108       8.539305       5.951054       0.656981      19.198996 0.23172029E+03  0.47310597E+04                                 6.752347                            5.505775       0.007107       2.076479                    0.999791      21.632133      61.115418       0.611516       0.490574      -1.005007       0.025289       0.014372      -0.004058       0.029369      -0.041848      -0.014860       0.067939      -0.075578       0.015852      -0.065249      -0.036971       0.102221              7.454520       9.735127       1.836769       1.676072       5.376138      -1.157511       7.252295          -0.000606
           70              C       0.603967      -2.946772      10.004956       0.109321      25.038464 0.33109196E+03  0.73129711E+04                                 7.601491                            6.195635       0.209577       2.095746                    0.999343      25.754634      73.109178       0.637832       0.434765      -1.046831       0.018650       0.017843       0.041302       0.048704       0.034272      -0.004067      -0.017964       0.033687      -0.001026      -0.042316      -0.000163       0.042479              8.389863       6.740082      -3.406911       0.784265      10.066735       0.250500       8.362772           0.000001
           71              C       1.328219      -4.110673       9.939312      -0.181537      32.962936 0.46604997E+03  0.11211179E+05                                 9.100114                            7.334384      -0.087793       1.951302                    0.998208      30.183771      89.386535       0.588249       0.432839      -1.048108       0.010300       0.016184       0.000151       0.019185       0.022530      -0.015816       0.009223      -0.001259       0.001381      -0.032464       0.008954       0.023509             10.263183       8.639069      -4.870667       1.340168      12.258040      -1.348519       9.892442           0.000077
           72              C       3.884418       0.630548       0.018314       0.102464      32.370085 0.40107144E+03  0.92562854E+04                                 9.054931                            6.824436      -0.222728       1.947487                    0.999348      26.452221      75.753402       0.609464       0.435455      -1.050638      -0.002645       0.002507       0.002960       0.004695      -0.003996      -0.004933      -0.003493      -0.005971       0.009769      -0.009442       0.003139       0.006303             10.871563       9.062607      -6.140862       0.971571      14.947129      -0.673160       8.604952          -0.000004
           73              C       3.765312       1.376282       1.152789      -0.189399      31.501463 0.44975255E+03  0.10685511E+05                                 8.695994                            7.111445       0.136093       2.018332                    0.999503      29.828475      86.781141       0.611380       0.421671      -1.058709      -0.006705      -0.004089      -0.004836       0.009223       0.009605       0.011204      -0.022285       0.010299       0.041941      -0.031518       0.003821       0.027696              9.590706       7.578454      -4.134826       0.413367      12.910749       0.402433       8.282914           0.000010
           74              C       3.023718       2.528003       1.142749       0.088759      25.514660 0.33008922E+03  0.72676412E+04                                 7.588695                            6.114550       0.227860       2.090239                    0.999792      25.965497      73.009524       0.654960       0.424746      -1.055509      -0.013740       0.004076      -0.049041       0.051092       0.028476      -0.013982       0.007498       0.009108       0.031374      -0.038571       0.012242       0.026329              8.379258       6.427742      -3.196916       0.812259      11.208109       0.341930       7.501921          -0.000006
           75              C       2.690697      -0.556556       6.838842       0.661276      19.799217 0.23091260E+03  0.47044337E+04                                 6.876408                            5.476566      -0.043378       2.060013                    0.999748      21.530063      60.508279       0.617229       0.487080      -1.008092       0.007565      -0.025486      -0.009858       0.028354       0.065589      -0.019274      -0.013639       0.105045      -0.118650      -0.064955      -0.042535       0.107490              7.692746       4.992251      -1.651973       0.352830       7.963190       2.285887      10.122798           0.000051
           76              C       2.273130       0.643764       7.642561      -0.326717      30.842168 0.47654267E+03  0.11460570E+05                                 8.544328                            7.184317      -0.101689       1.950617                    0.997981      30.543581      88.734306       0.627049       0.406163      -1.071135       0.057410       0.010797       0.072396       0.093025       0.013722       0.003862      -0.006068      -0.012945       0.041824      -0.023291       0.007078       0.016213              9.516946       7.652944      -0.150287       0.126996       9.428726       4.333026      11.469168          -0.000271
           77              C       3.192826       1.016111       8.795350      -0.127740      26.802058 0.42840253E+03  0.10106017E+05                                 7.987028                            6.979866      -0.209266       1.925457                    0.999066      29.327727      86.430872       0.608842       0.426455      -1.050425      -0.094188       0.046901      -0.015446       0.106347       0.003273       0.013914       0.033641      -0.012296       0.056273      -0.030121      -0.015879       0.046000              8.711531       8.522027      -0.350898      -0.220751       8.014625       3.047143       9.597941          -0.000919
           78              C       2.596491       2.112661       9.660189      -0.322449      30.188615 0.47861708E+03  0.11528815E+05                                 8.397573                            7.191133      -0.108945       1.948254                    0.997454      30.607145      89.137530       0.627584       0.405170      -1.071246       0.025927      -0.071206      -0.049668       0.090606      -0.022299      -0.002734       0.009360      -0.010544       0.035692      -0.029203       0.005293       0.023910              9.229096      10.525385      -0.112650      -2.003357       8.786761       1.967660       8.375140          -0.000558
           79              C       1.275092       1.712600      10.266537       0.653761      19.262634 0.23261987E+03  0.47534068E+04                                 6.764779                            5.514659       0.009252       2.076510                    0.999792      21.662863      61.201694       0.611401       0.490255      -1.005302      -0.025918      -0.010163       0.010768       0.029849      -0.003124       0.042487       0.031102       0.005305       0.247753      -0.063015      -0.038680       0.101694              7.469320       9.758863      -0.726453      -2.385169       7.817106      -0.004947       4.831991          -0.000016
           80              C       3.660233      10.301742       1.629945       0.110103      25.023119 0.33087474E+03  0.73073560E+04                                 7.599450                            6.194718       0.206783       2.095025                    0.999336      25.748085      73.098973       0.637674       0.434921      -1.046682      -0.018684       0.029947       0.033884       0.048929       0.018416      -0.029408      -0.004881       0.006613      -0.083173      -0.042570      -0.000070       0.042640              8.386403       6.738025      -2.169401       2.737933       8.481031      -0.501246       9.940153           0.000422
           81              C       2.935981      10.741723       0.550413      -0.180829      32.936887 0.46561465E+03  0.11198337E+05                                 9.096343                            7.332032      -0.090206       1.950843                    0.998192      30.168146      89.337208       0.588201       0.432966      -1.048008      -0.010383      -0.006853       0.014743       0.019290       0.024208      -0.013719       0.005592       0.006550       0.022448      -0.032631       0.008592       0.024039             10.257795       8.634396      -3.297035       3.821702      11.367552      -1.766156      10.771438          -0.000175
           82              C       0.379782      -0.253943       0.577442       0.102937      32.349190 0.40082452E+03  0.92491807E+04                                 9.051620                            6.822994      -0.222981       1.947640                    0.999344      26.440638      75.714953       0.609439       0.435539      -1.050585       0.002597       0.001636       0.003461       0.004626       0.002940       0.005612      -0.001530      -0.010069      -0.003388      -0.009371       0.002976       0.006395             10.865978       9.057885      -3.509631       5.126024      10.290299      -2.880246      13.249748           0.000402
           83              C       0.498888       0.450953       1.737733      -0.188736      31.475147 0.44932686E+03  0.10672910E+05                                 8.691741                            7.108900       0.134886       2.018323                    0.999493      29.809255      86.716168       0.611381       0.421768      -1.058644       0.006774      -0.002548      -0.005733       0.009233      -0.005817      -0.013531      -0.004003      -0.028140      -0.073917      -0.031558       0.003977       0.027581              9.584855       7.573933      -2.145489       3.553993       8.819011      -1.536944      12.361621          -0.000148
           84              C       1.240482      -0.052169       2.773797       0.089639      25.492805 0.32978802E+03  0.72593908E+04                                 7.584342                            6.112023       0.226359       2.089955                    0.999792      25.952099      72.964970       0.655050       0.424782      -1.055480       0.013816      -0.046180      -0.017582       0.051309       0.024861      -0.019825       0.012782      -0.001879      -0.001266      -0.038761       0.012403       0.026358              8.373257       6.422904      -2.101865       2.535592       7.913572      -1.216686      10.783295           0.000461
           85              N       6.121118       3.986834      10.959159      -0.222789      34.176213 0.50393821E+03  0.12097723E+05                                 8.872384                            7.338575       0.097491       2.068430                    0.997967      27.475602      75.746833       0.636652       0.400754      -1.091809      -0.094944       0.120001       0.006129       0.153141       0.059661       0.005314      -0.003178       0.034457       0.176586      -0.091748       0.032463       0.059285              9.871863       7.475138      -3.516593       0.983825      12.564304       0.621092       9.576148          -0.000011
           86              N       6.671482       8.189387       8.302527      -0.225895      34.273949 0.50581138E+03  0.12154408E+05                                 8.889531                            7.353844       0.095286       2.067052                    0.997939      27.526126      75.931880       0.635754       0.400933      -1.091647       0.095137      -0.046253       0.111605       0.153773       0.021024      -0.056371       0.038955      -0.053759      -0.089848      -0.092075       0.032840       0.059234              9.889228       7.487996      -2.400350       2.757079       9.662344      -0.765932      12.517345          -0.000601
           87              N       2.407282       2.987346       0.073366      -0.222791      34.176262 0.50393911E+03  0.12097750E+05                                 8.872391                            7.338582       0.097492       2.068429                    0.997967      27.475626      75.746911       0.636652       0.400754      -1.091810       0.094945      -0.120001      -0.006129       0.153141       0.059661       0.005314      -0.003178       0.034457       0.176585      -0.091748       0.032463       0.059285              9.871871       7.475143      -3.516595       0.983827      12.564313       0.621091       9.576157           0.000012
           88              N       1.856918      -1.215207       2.729998      -0.225895      34.273997 0.50581225E+03  0.12154435E+05                                 8.889540                            7.353851       0.095281       2.067050                    0.997939      27.526153      75.931984       0.635754       0.400933      -1.091647      -0.095137       0.046253      -0.111606       0.153773       0.021024      -0.056371       0.038956      -0.053759      -0.089848      -0.092074       0.032840       0.059235              9.889238       7.488004      -2.400353       2.757083       9.662353      -0.765934      12.517358           0.000598
           89              O       6.737136       1.683422       9.090139      -0.542114      35.485246 0.53810845E+03  0.12948466E+05                                 8.564004                            7.167889       0.257497       2.125969                    0.998032      27.676467      72.964284       0.710908       0.358050      -1.138889       0.009231      -0.009844       0.026005       0.029298       0.024758      -0.038822       0.061616       0.006898      -0.081091      -0.092169       0.035835       0.056334              9.561085       6.273675      -1.147738      -0.261545      12.356619       5.123005      10.052961          -0.000112
           90              O       7.458605      -0.414320       9.208407      -0.532550      33.961787 0.58767381E+03  0.14434394E+05                                 8.268616                            7.525749       0.282728       2.146346                    0.996722      27.461063      72.784869       0.690001       0.361405      -1.137946      -0.004312       0.007917       0.010341       0.013719      -0.003417       0.015299      -0.059563       0.065715      -0.011876      -0.078905       0.024780       0.054125              8.550212       7.199781      -1.912124       2.176923       8.466669      -1.538790       9.984186           0.000111
           91              O       5.397646      -2.357560       6.029275      -0.532221      34.999389 0.60629894E+03  0.15028119E+05                                 8.490347                            7.683200       0.151217       2.102925                    0.996097      27.643714      73.918511       0.676799       0.365114      -1.133561      -0.001166      -0.001208      -0.008238       0.008407       0.005711      -0.050441       0.006285      -0.081847       0.021026      -0.075916       0.035588       0.040328              8.906933       9.222989       2.161941      -1.233378       8.317064      -2.744901       9.180747           0.046899
           92              O       4.665344      -1.302995       4.215969      -0.551799      35.962168 0.56605978E+03  0.13781771E+05                                 8.625579                            7.357475       0.361842       2.160208                    0.998038      27.783633      73.454174       0.701515       0.358613      -1.139500      -0.008903      -0.019215       0.006652       0.022197      -0.031841       0.023554       0.046805       0.051222      -0.001995      -0.076651       0.035332       0.041319              9.514409      12.619408       0.524262       3.654101       5.428416      -0.910959      10.495404          -0.052765
           93              O       6.055464       7.489159       5.420059      -0.547709      35.679530 0.54172401E+03  0.13058070E+05                                 8.599176                            7.195068       0.252975       2.123307                    0.998065      27.752498      73.242089       0.709059       0.358363      -1.138574      -0.008182       0.024973       0.000839       0.026293       0.046139      -0.005587       0.023334       0.085113       0.149357      -0.091609       0.036841       0.054768              9.602566       6.298565      -0.257033       1.154716       6.532855       2.358009      15.976279           0.053681
           94              O       5.333995       8.495861       3.575862      -0.538406      34.154239 0.59194272E+03  0.14566617E+05                                 8.303958                            7.556615       0.277340       2.143224                    0.996771      27.544124      73.090733       0.688051       0.361748      -1.137595       0.005411       0.003680       0.009554       0.011580      -0.014401      -0.003441      -0.027398      -0.000614      -0.213579      -0.078198       0.025493       0.052705              8.587984       7.231367      -2.801132       0.796807      10.946178      -0.384618       7.586406          -0.050246
           95              O       7.394954       6.457680       0.456747      -0.525508      34.773307 0.60127854E+03  0.14871592E+05                                 8.450555                            7.648106       0.155633       2.106100                    0.996021      27.542678      73.550617       0.678830       0.364807      -1.133887       0.004073      -0.006251      -0.005576       0.009314       0.048780       0.014868      -0.008418      -0.052529       0.110252      -0.076356       0.036961       0.039395              8.864113       9.177515       2.030487      -1.415242      11.094492      -1.393886       6.320331          -0.000011
           96              O       8.127256       4.367310       0.631502      -0.545736      35.757033 0.56202574E+03  0.13658339E+05                                 8.589861                            7.328465       0.367549       2.163450                    0.998004      27.698794      73.148889       0.703337       0.358345      -1.139778       0.011731       0.015479      -0.015873       0.025083      -0.035766       0.016873       0.038688       0.068904       0.047261      -0.076786       0.034984       0.041802              9.473667      12.565825      -3.061434      -2.031003      10.222297       1.380104       5.632880           0.000068
           97              O       1.791264       5.290758       1.942386      -0.542117      35.485374 0.53811084E+03  0.12948537E+05                                 8.564019                            7.167900       0.257499       2.125969                    0.998032      27.676540      72.964491       0.710908       0.358050      -1.138889      -0.009230       0.009842      -0.026004       0.029296       0.024758      -0.038824       0.061616       0.006899      -0.081102      -0.092172       0.035838       0.056334              9.561101       6.273685      -1.147741      -0.261545      12.356640       5.123013      10.052978           0.000117
           98              O       1.069795       7.388500       1.824118      -0.532547      33.961698 0.58767192E+03  0.14434338E+05                                 8.268608                            7.525742       0.282724       2.146345                    0.996722      27.461011      72.784741       0.690000       0.361406      -1.137945       0.004312      -0.007920      -0.010342       0.013721      -0.003417       0.015300      -0.059561       0.065714      -0.011865      -0.078903       0.024778       0.054125              8.550204       7.199774      -1.912123       2.176921       8.466661      -1.538790       9.984176          -0.000107
           99              O       3.130754       9.331740       5.003250      -0.532223      34.999445 0.60630019E+03  0.15028157E+05                                 8.490356                            7.683208       0.151216       2.102924                    0.996097      27.643740      73.918598       0.676798       0.365114      -1.133561       0.001166       0.001208       0.008239       0.008408       0.005711      -0.050441       0.006285      -0.081847       0.021025      -0.075916       0.035588       0.040328              8.906942       9.223000       2.161942      -1.233377       8.317071      -2.744903       9.180756          -0.046900
          100              O       3.863056       8.277175       6.816556      -0.551798      35.962121 0.56605886E+03  0.13781743E+05                                 8.625572                            7.357469       0.361844       2.160209                    0.998038      27.783612      73.454106       0.701515       0.358613      -1.139500       0.008904       0.019215      -0.006652       0.022198      -0.031841       0.023554       0.046805       0.051222      -0.001996      -0.076652       0.035333       0.041319              9.514402      12.619398       0.524261       3.654098       5.428412      -0.910958      10.495394           0.052765
          101              O       2.472936      -0.514979       5.612466      -0.547710      35.679577 0.54172489E+03  0.13058097E+05                                 8.599183                            7.195073       0.252974       2.123306                    0.998065      27.752521      73.242160       0.709059       0.358363      -1.138574       0.008182      -0.024973      -0.000838       0.026293       0.046139      -0.005587       0.023334       0.085113       0.149356      -0.091609       0.036841       0.054768              9.602574       6.298570      -0.257033       1.154717       6.532861       2.358012      15.976292          -0.053682
          102              O       3.194405      -1.521681       7.456663      -0.538405      34.154174 0.59194126E+03  0.14566572E+05                                 8.303947                            7.556605       0.277342       2.143225                    0.996771      27.544094      73.090628       0.688052       0.361748      -1.137595      -0.005411      -0.003681      -0.009553       0.011580      -0.014401      -0.003441      -0.027398      -0.000613      -0.213579      -0.078198       0.025493       0.052705              8.587972       7.231358      -2.801128       0.796806      10.946165      -0.384618       7.586395           0.050246
          103              O       1.133446       0.516500      10.575778      -0.525511      34.773406 0.60128065E+03  0.14871656E+05                                 8.450565                            7.648116       0.155633       2.106099                    0.996021      27.542730      73.550757       0.678830       0.364807      -1.133887      -0.004070       0.006249       0.005575       0.009311       0.048779       0.014869      -0.008418      -0.052533       0.110257      -0.076357       0.036960       0.039397              8.864124       9.177528       2.030487      -1.415244      11.094504      -1.393887       6.320339           0.000015
          104              O       0.401144       2.606870      10.401023      -0.545733      35.756944 0.56202398E+03  0.13658288E+05                                 8.589853                            7.328458       0.367547       2.163451                    0.998004      27.698740      73.148749       0.703336       0.358345      -1.139778      -0.011732      -0.015481       0.015874       0.025085      -0.035764       0.016871       0.038686       0.068906       0.047256      -0.076783       0.034981       0.041802              9.473659      12.565817      -3.061433      -2.031002      10.222284       1.380102       5.632876          -0.000064

******************************************************
Auxiliary information for the entire system
The total spin magnetic moment of the unit cell is   0.000060
The total net atomic charge of the unit cell is   0.000003
Accuracy of reproducing the electrostatic potential in the unit cell:
  The inner radius (bohr) =    5.0000
  The outer radius (bohr) =   12.0000
  Valid grid points have density less than (e/(bohr^3)) =    0.0001
  The number of valid grid points were=         6814
  The rms potential error without charges in kcal/mol is=      2.05623
  The rms potential error with partial charges in kcal/mol is=      0.26596
  The RRMSE value at monopole order=      0.12935
  The rms potential error with partial charges and cloud penetration in kcal/mol is=      0.27090
  The RRMSE value at monopole order with cloud penetration is=      0.13175
  The rms potential error with partial charges and atomic dipoles in kcal/mol is=      0.19105
  The RRMSE value at dipole order=      0.09291
  The rms potential error with partial charges, atomic dipoles and cloud penetration in kcal/mol is=      0.18372
  The RRMSE value at dipole order with cloud penetration=      0.08935

******************************************************
The electron densities and ab initio electrostatic potential were computed in VASP using the PBE functional and
projector augmented wave method. See the main text of the journal article for a description of computational details.
The atomic charges, dipoles, and quadrupoles were computed with the DDEC6 method as described in
(a) T. A. Manz and N. Gabaldon Limas, RSC Adv. 6 (2016) 47771-47801 DOI: 10.1039/c6ra04656h
(b) N. Gabaldon Limas and T. A. Manz, RSC Adv. 8 (2018) 2678-2707 DOI: 10.1039/c7ra11829e.
For each atom in the material, the electron cloud parameters were fit to the spherically averaged atom-in-material
electron density using radial positions for which this density was between 10^-4 and 10^-2 electrons per cubic bohr.
The polarizabilities, dispersion coefficients, and quantum Drude oscillator (QDO) parameters were fit using the MCLF method.
The magnetic structure of the system was optimized in VASP from the default ferromagnetic initial guess using spin polarization.
The atomic spin moments (ASMs) were computed on this optimized magnetic structure using the DDEC6 partition as inputs
to the method of T. A. Manz and D. S. Sholl, J. Chem. Theory Comput. 7 (2011) 4146-4164 DOI: 10.1021/ct200539n.
The RMSE and RRMSE were computed using a uniform grid with Ewald summation.
