# Supplementary material for: A collection of forcefield precursors for metal–organic frameworks
Source: RSC Adv. 2019 Nov 13;9(63):36492–507. doi: 10.1039/c9ra07327b (PMC9075174; doi:10.1039/c9ra07327b)
Supplement: RA-009-C9RA07327B-s4787 [file RA-009-C9RA07327B-s4787.xyz]

  104
jmolscript: load "" {1 1 1} spacegroup "x,y,z" unitcell [{      8.569900     0.000000     0.000000 }, {      2.038263    12.367869     0.000000 }, {     -2.038263    -5.389761    11.131697 }]
Cu     7.114912     2.031711    11.046873     0.738655
Cu     5.739938     9.057340     6.642729     0.738659
Cu     1.454988     4.946397     0.084824     0.738658
Cu     2.829962    -2.079232     4.488968     0.738670
H      5.616910    -0.233020     7.291262     0.142983
H      6.372856     1.093013     6.825957     0.125804
H     -0.266330    -0.132610     6.315012     0.099351
H     -0.929013    -1.470172     6.896086     0.101155
H      7.500982    -1.497225     4.540619     0.145672
H      6.749070    -0.084815     4.540619     0.124514
H      8.473947     9.728851     1.815580     0.095375
H      5.244253    -0.664903     1.922444     0.123587
H      4.343040     5.872942     9.171405     0.126092
H      5.543217     3.901759     9.183650     0.092827
H      7.237940     6.664044     2.967710     0.142981
H      6.481994     5.667378     3.958431     0.125804
H      4.551280     5.741614     2.632646     0.099351
H      5.213963     6.847502     1.681999     0.101155
H      5.353868     4.739254     0.631167     0.145674
H      6.105780     4.123744     1.902407     0.124516
H      4.380903    -2.605599     9.547657     0.095375
H      7.610597     2.020051     0.239331     0.123588
H     -0.058090     5.695366     9.282722     0.126092
H      7.311633     6.565403     7.513895     0.092828
H      2.952990     7.211128     3.840435     0.142984
H      2.197044     5.885095     4.305740     0.125806
H      8.836230     7.110718     4.816685     0.099352
H      0.929013     8.448280     4.235611     0.101155
H      1.068918     8.475333     6.591078     0.145672
H      1.820830     7.062923     6.591078     0.124514
H      0.095953    -2.750743     9.316117     0.095375
H      3.325647     7.643011     9.209253     0.123588
H      4.226860     1.105166     1.960292     0.126092
H      3.026683     3.076349     1.948047     0.092829
H      1.331960     0.314064     8.163987     0.142981
H      2.087906     1.310730     7.173266     0.125803
H      4.018620     1.236494     8.499051     0.099351
H      3.355937     0.130606     9.449698     0.101155
H      3.216032     2.238854    10.500530     0.145673
H      2.464120     2.854364     9.229290     0.124514
H      4.188997     9.583707     1.584040     0.095374
H      0.959303     4.958057    10.892366     0.123587
H      0.058090     1.282742     1.848975     0.126093
H      1.258267     0.412705     3.617802     0.092829
C      6.942215     0.462872     8.687844     0.658017
C      6.498181     0.217701     7.269221    -0.323333
C      7.449208    -0.619726     6.424993    -0.126438
C      6.863704    -0.930741     5.042993    -0.321652
C      5.529058    -1.639973     5.134050     0.650470
C      8.046206    10.046996     1.030016     0.106825
C      7.334009    11.229335     1.099812    -0.180698
C      6.698850    11.725220    -0.015807     0.098944
C      4.766696     5.585255     9.970438    -0.189266
C      5.494001     4.407709     9.986023     0.089291
C      5.912635     7.617777     4.202661     0.658018
C      6.356669     6.447788     3.363776    -0.323331
C      5.405642     6.052881     2.242146    -0.126437
C      5.991146     4.944549     1.359959    -0.321654
C      7.325792     5.335579     0.761297     0.650468
C      4.808644    -3.451289     9.491664     0.106825
C      5.520841    -3.903717    10.586244    -0.180698
C      6.156000    -5.123930    10.546392     0.098944
C      8.088154     6.539905     9.371998    -0.189265
C      7.360849     7.067092     8.318940     0.089289
C      1.627685     6.515236     2.443853     0.658017
C      2.071719     6.760407     3.862476    -0.323334
C      1.120692     7.597834     4.706704    -0.126437
C      1.706196     7.908849     6.088704    -0.321652
C      3.040842     8.618081     5.997647     0.650470
C      0.523694    -3.068888    10.101681     0.106825
C      1.235891    -4.251227    10.031885    -0.180697
C      3.909313     0.642649     0.015807     0.098945
C      3.803204     1.392853     1.161259    -0.189266
C      3.075899     2.570399     1.145674     0.089290
C      2.657265    -0.639669     6.929036     0.658018
C      2.213231     0.530320     7.767921    -0.323331
C      3.164258     0.925227     8.889551    -0.126438
C      2.578754     2.033559     9.771738    -0.321652
C      1.244108     1.642529    10.370400     0.650468
C      3.761256    10.429397     1.640033     0.106825
C      3.049059    10.881825     0.545453    -0.180698
C      0.375637    -0.265831     0.585305     0.098944
C      0.481746     0.438203     1.759699    -0.189266
C      1.209051    -0.088984     2.812757     0.089288
N      6.122497     3.948630    11.050658    -0.224280
N      6.732353     8.225377     8.369700    -0.224278
N      2.447403     3.029478     0.081039    -0.224279
N      1.837547    -1.247269     2.761997    -0.224279
O      6.734226     1.604193     9.162166    -0.543662
O      7.446937    -0.500432     9.316674    -0.536729
O      5.384435    -2.462957     6.067220    -0.530295
O      4.647926    -1.347663     4.282809    -0.543218
O      6.120624     7.547317     5.436609    -0.543666
O      5.407913     8.603550     3.609675    -0.536731
O      7.470415     6.534124     0.427235    -0.530291
O      8.206924     4.442035     0.653431    -0.543216
O      1.835674     5.373915     1.969531    -0.543667
O      1.122963     7.478540     1.815023    -0.536724
O      3.185465     9.441065     5.064477    -0.530298
O      3.921974     8.325771     6.848888    -0.543215
O      2.449276    -0.569209     5.695088    -0.543669
O      3.161987    -1.625442     7.522022    -0.536729
O      1.099485     0.443984    10.704462    -0.530296
O      0.362976     2.536073    10.478266    -0.543212

The following XYZ coordinates are in angstroms. Other properties are in atomic units.
The sperically averaged electron density of each atom fit to a function of the form exp(a - br)
eigen_1, eigen_2 and eigen_3 are the three eigenvalues of traceless quadrupole moment tensor
  atom number  atomic symbol              X              Y              Z     net charge C6 coefficient C8 coefficient C10 coefficient fluctuating dipole atomic polarizability isotropic forcefield polarizability              a              b squared Pearson coefficient          <r^3>          <r^4>         wp_QDO          m_QDO          q_QDO       dipole_x       dipole_y       dipole_z         dipole            Qxy            Qxz            Qyz     Q(x^2-y^2)  Q(3z^2 - R^2)        eigen_1        eigen_2        eigen_3 static polarizability      alpha(xx)      alpha(xy)      alpha(xz)      alpha(yy)      alpha(yz)      alpha(zz) atomic spin moment
            1             Cu       7.114912       2.031711      11.046873       0.738655      63.879370 0.12196304E+04  0.34627557E+05                                13.880346                           12.180303       1.083632       2.245665                    0.993089      43.107393     108.633021       0.472926       0.456162      -1.114761      -0.026142       0.078530      -0.007793       0.083133       0.118060      -0.002222       0.014938       0.258347       0.376381      -0.238323       0.111504       0.126819             15.464371      17.467829      -0.307015      -0.936125      14.877567       1.677394      14.047717           0.000099
            2             Cu       5.739938       9.057340       6.642729       0.738659      63.879713 0.12196378E+04  0.34627783E+05                                13.880311                           12.180271       1.083649       2.245670                    0.993089      43.107584     108.633163       0.472931       0.456157      -1.114766       0.026141      -0.041235       0.067282       0.083129       0.053443      -0.105278       0.133728       0.012973      -0.359702      -0.238295       0.111492       0.126803             15.464332      17.467793       0.708766       0.684266      12.889435       0.714794      16.035768           0.000091
            3             Cu       1.454988       4.946397       0.084824       0.738658      63.880144 0.12196479E+04  0.34628115E+05                                13.880318                           12.180278       1.083651       2.245670                    0.993089      43.107801     108.633528       0.472934       0.456154      -1.114769       0.026138      -0.078521       0.007793       0.083123       0.118022      -0.002223       0.014935       0.258272       0.376263      -0.238251       0.111472       0.126779             15.464340      17.467796      -0.307012      -0.936123      14.877534       1.677387      14.047689           0.000228
            4             Cu       2.829962      -2.079232       4.488968       0.738670      63.879526 0.12196330E+04  0.34627583E+05                                13.880216                           12.180190       1.083675       2.245680                    0.993089      43.107487     108.632525       0.472937       0.456153      -1.114769      -0.026140       0.041234      -0.067280       0.083127       0.053438      -0.105267       0.133715       0.012974      -0.359667      -0.238272       0.111482       0.126790             15.464224      17.467671       0.708761       0.684256      12.889351       0.714791      16.035649          -0.000072
            5              H       5.616910      -0.233020       7.291262       0.142983       0.908768 0.68978038E+01  0.66296958E+02                                 1.644932                            1.606753      -1.087902       2.366849                    0.995431       3.676989      10.726948       0.454051       1.403520      -0.681850      -0.020980      -0.019713      -0.003543       0.029006       0.003079      -0.000583      -0.003687       0.011949      -0.000088      -0.008187       0.001121       0.007067              1.664340       2.064218       0.306568      -0.010930       1.489893       0.124767       1.438910          -0.000001
            6              H       6.372856       1.093013       6.825957       0.125804       1.099392 0.87808464E+01  0.86535168E+02                                 1.643460                            1.638071      -0.832585       2.472130                    0.999168       3.278053       8.628835       0.542363       1.145935      -0.743081       0.004305       0.020208      -0.013787       0.024839       0.001169      -0.001551      -0.003590      -0.009496       0.000856      -0.005323      -0.001582       0.006906              1.623699       1.397857      -0.067217      -0.000210       1.877775      -0.169407       1.595464           0.000000
            7              H      -0.266330      -0.132610       6.315012       0.099351       1.096605 0.84660497E+01  0.84202407E+02                                 1.753226                            1.694723      -0.840352       2.467063                    0.997095       3.605561      10.122214       0.484077       1.272177      -0.710784       0.026364       0.018576      -0.005346       0.032691       0.005599      -0.001440       0.001502       0.000883      -0.011436      -0.005843      -0.001680       0.007523              1.778124       2.281833       0.360594      -0.034112       1.535176       0.034967       1.517363          -0.000000
            8              H      -0.929013      -1.470172       6.896086       0.101155       0.983394 0.79096710E+01  0.78239507E+02                                 1.692138                            1.687640      -1.156995       2.319891                    0.993883       3.843675      11.174000       0.458570       1.350308      -0.692248       0.000369      -0.028904       0.015365       0.032737      -0.007838       0.000461      -0.005680      -0.011232      -0.002044      -0.009911      -0.002264       0.012175              1.685234       1.509697      -0.147883       0.091522       1.917560      -0.163392       1.628444          -0.000000
            9              H       7.500982      -1.497225       4.540619       0.145672       0.930121 0.69725245E+01  0.66981976E+02                                 1.651100                            1.600710      -1.027153       2.393829                    0.996553       3.608929      10.416740       0.462671       1.378054      -0.687165       0.022763      -0.015687      -0.007287       0.028589      -0.002527      -0.002284       0.007730       0.002178       0.006485      -0.008086      -0.001154       0.009240              1.674254       1.764652      -0.279056      -0.274378       1.598937       0.224879       1.659173          -0.000001
           10              H       6.749070      -0.084815       4.540619       0.124514       1.133806 0.90307474E+01  0.90366549E+02                                 1.731708                            1.703652      -0.826927       2.473267                    0.999116       3.417225       9.311520       0.507870       1.205229      -0.727743      -0.003466       0.023619      -0.004685       0.024328       0.001581       0.005764      -0.003186      -0.012284      -0.010616      -0.010346       0.001607       0.008739              1.731170       1.488591      -0.014212       0.037507       1.868689      -0.339647       1.836229           0.000002
           11              H       8.473947       9.728851       1.815580       0.095375       1.007765 0.71713846E+01  0.69097223E+02                                 1.709877                            1.601744      -0.974790       2.409925                    0.997527       3.644365      10.395839       0.473842       1.341574      -0.694605       0.017789      -0.015698       0.040324       0.046786      -0.004433       0.006784       0.002721      -0.003796       0.040361      -0.013467      -0.002007       0.015474              1.759939       1.612454      -0.238052       0.368132       1.618982      -0.320340       2.048381           0.000000
           12              H       5.244253      -0.664903       1.922444       0.123587       1.012279 0.76281218E+01  0.74942362E+02                                 1.735421                            1.669611      -1.247827       2.286231                    0.995427       3.756029      10.962364       0.454938       1.370390      -0.688148      -0.004552       0.015558       0.030524       0.034561      -0.005951       0.005234       0.006202      -0.009561       0.005573      -0.012529       0.003265       0.009264              1.746556       1.470782      -0.134558      -0.033291       1.673883       0.205197       2.095004           0.000000
           13              H       4.343040       5.872942       9.171405       0.126092       1.080187 0.80378590E+01  0.78836754E+02                                 1.729909                            1.653262      -0.895529       2.459148                    0.998665       3.404972       9.462717       0.489715       1.275188      -0.711052      -0.014770       0.012172      -0.032656       0.037851      -0.007303       0.007148       0.003737      -0.006537       0.035882      -0.016269       0.001980       0.014288              1.749806       1.608292      -0.225880       0.283666       1.714112      -0.289509       1.927015          -0.000001
           14              H       5.543217       3.901759       9.183650       0.092827       1.233217 0.91072967E+01  0.91331118E+02                                 1.826091                            1.708924      -0.934129       2.424116                    0.998453       3.470371       9.468687       0.507914       1.202505      -0.728106       0.001035      -0.024991      -0.039350       0.046627      -0.005383       0.008558       0.002195      -0.003826       0.044086      -0.015383      -0.002065       0.017448              1.862438       1.487385      -0.067940      -0.065009       2.074924       0.508190       2.025005          -0.000001
           15              H       7.237940       6.664044       2.967710       0.142981       0.908771 0.68978395E+01  0.66297370E+02                                 1.644935                            1.606756      -1.087901       2.366848                    0.995431       3.676997      10.726969       0.454051       1.403518      -0.681850       0.020980       0.005402      -0.019287       0.029006       0.001866      -0.002517       0.000039       0.004252      -0.023179      -0.008187       0.001121       0.007066              1.664343       2.064222       0.143436      -0.271164       1.350720       0.057381       1.578088          -0.000001
           16              H       6.481994       5.667378       3.958431       0.125804       1.099395 0.87808729E+01  0.86535470E+02                                 1.643460                            1.638071      -0.832584       2.472129                    0.999168       3.278059       8.628845       0.542364       1.145932      -0.743082      -0.004305      -0.021216       0.012179       0.024839       0.001905      -0.000376      -0.003921      -0.008813       0.002904      -0.005323      -0.001582       0.006906              1.623699       1.397857      -0.029103       0.060590       1.781972      -0.215793       1.691268          -0.000000
           17              H       4.551280       5.741614       2.632646       0.099351       1.096608 0.84660789E+01  0.84202767E+02                                 1.753229                            1.694725      -0.840350       2.467063                    0.997095       3.605567      10.122234       0.484077       1.272177      -0.710785      -0.026363      -0.012907       0.014389       0.032690       0.003736      -0.004412      -0.001138       0.006336       0.004923      -0.005843      -0.001680       0.007523              1.778127       2.281838       0.187846      -0.309688       1.493317       0.014700       1.559226          -0.000000
           18              H       5.213963       6.847502       1.681999       0.101155       0.983390 0.79096300E+01  0.78239002E+02                                 1.692135                            1.687637      -1.156991       2.319893                    0.993883       3.843664      11.173962       0.458570       1.350309      -0.692248      -0.000368       0.026426      -0.019319       0.032737      -0.003830       0.006853      -0.006126      -0.010311       0.000721      -0.009911      -0.002264       0.012175              1.685230       1.509694      -0.146819       0.093217       1.811521      -0.214732       1.734475          -0.000001
           19              H       5.353868       4.739254       0.631167       0.145674       0.930120 0.69725136E+01  0.66981859E+02                                 1.651100                            1.600709      -1.027157       2.393828                    0.996553       3.608928      10.416743       0.462670       1.378056      -0.687165      -0.022763       0.000277      -0.017294       0.028589       0.000955       0.003270       0.006493       0.004733       0.014151      -0.008086      -0.001154       0.009240              1.674254       1.764651       0.125345       0.370734       1.471324       0.163092       1.786785          -0.000001
           20              H       6.105780       4.123744       1.902407       0.124516       1.133801 0.90307000E+01  0.90365979E+02                                 1.731705                            1.703650      -0.826926       2.473269                    0.999116       3.417216       9.311498       0.507869       1.205231      -0.727742       0.003465      -0.014510       0.019217       0.024328      -0.004498      -0.003935      -0.006467      -0.005508       0.009713      -0.010345       0.001606       0.008739              1.731167       1.488589      -0.039951      -0.003554       2.108828      -0.223373       1.596083           0.000001
           21              H       4.380903      -2.605599       9.547657       0.095375       1.007767 0.71713977E+01  0.69097385E+02                                 1.709879                            1.601746      -0.974793       2.409924                    0.997527       3.644370      10.395858       0.473842       1.341574      -0.694605      -0.017789       0.043135       0.003443       0.046786      -0.008038       0.001034       0.008858      -0.016472       0.002332      -0.013467      -0.002007       0.015475              1.759941       1.612456      -0.435078       0.053831       2.218130      -0.030245       1.449236          -0.000000
           22              H       7.610597       2.020051       0.239331       0.123588       1.012281 0.76281425E+01  0.74942610E+02                                 1.735423                            1.669612      -1.247829       2.286230                    0.995427       3.756033      10.962376       0.454938       1.370388      -0.688148       0.004552       0.020693       0.027305       0.034561      -0.007304       0.003076       0.003064      -0.003080       0.025014      -0.012529       0.003265       0.009263              1.746557       1.470783      -0.028675       0.135617       1.854060       0.292436       1.914829           0.000001
           23              H      -0.058090       5.695366       9.282722       0.126092       1.080181 0.80377964E+01  0.78835921E+02                                 1.729897                            1.653251      -0.895526       2.459149                    0.998665       3.404957       9.462637       0.489719       1.275181      -0.711054       0.014770      -0.034696      -0.003275       0.037851      -0.009616       0.003458       0.008073      -0.015492       0.009017      -0.016269       0.001980       0.014288              1.749794       1.608281      -0.353745       0.079684       2.113675      -0.096039       1.527426          -0.000001
           24              H       7.311633       6.565403       7.513895       0.092828       1.233212 0.91072481E+01  0.91330478E+02                                 1.826083                            1.708917      -0.934125       2.424118                    0.998453       3.470362       9.468644       0.507916       1.202502      -0.728107      -0.001035      -0.024527      -0.039641       0.046627      -0.010049       0.001115       0.009257      -0.018412       0.000329      -0.015383      -0.002065       0.017449              1.862430       1.487379       0.028904       0.089478       1.635824       0.295586       2.464086          -0.000001
           25              H       2.952990       7.211128       3.840435       0.142984       0.908767 0.68977979E+01  0.66296878E+02                                 1.644930                            1.606752      -1.087899       2.366850                    0.995431       3.676986      10.726933       0.454052       1.403519      -0.681850       0.020980       0.019713       0.003543       0.029006       0.003079      -0.000583      -0.003688       0.011949      -0.000088      -0.008187       0.001121       0.007066              1.664339       2.064215       0.306567      -0.010930       1.489892       0.124766       1.438909          -0.000001
           26              H       2.197044       5.885095       4.305740       0.125806       1.099391 0.87808384E+01  0.86535070E+02                                 1.643459                            1.638070      -0.832595       2.472125                    0.999168       3.278051       8.628829       0.542363       1.145935      -0.743081      -0.004304      -0.020207       0.013788       0.024839       0.001169      -0.001551      -0.003591      -0.009495       0.000856      -0.005323      -0.001583       0.006906              1.623698       1.397857      -0.067217      -0.000210       1.877774      -0.169407       1.595463           0.000000
           27              H       8.836230       7.110718       4.816685       0.099352       1.096605 0.84660508E+01  0.84202415E+02                                 1.753226                            1.694722      -0.840351       2.467063                    0.997095       3.605560      10.122209       0.484078       1.272177      -0.710785      -0.026364      -0.018575       0.005346       0.032691       0.005599      -0.001440       0.001502       0.000883      -0.011436      -0.005843      -0.001680       0.007523              1.778124       2.281833       0.360594      -0.034112       1.535175       0.034967       1.517363          -0.000000
           28              H       0.929013       8.448280       4.235611       0.101155       0.983388 0.79096128E+01  0.78238781E+02                                 1.692132                            1.687635      -1.156987       2.319895                    0.993883       3.843659      11.173940       0.458571       1.350308      -0.692248      -0.000369       0.028904      -0.015365       0.032737      -0.007838       0.000461      -0.005680      -0.011232      -0.002042      -0.009911      -0.002264       0.012175              1.685228       1.509692      -0.147882       0.091521       1.917553      -0.163391       1.628438          -0.000000
           29              H       1.068918       8.475333       6.591078       0.145672       0.930122 0.69725383E+01  0.66982141E+02                                 1.651102                            1.600711      -1.027154       2.393828                    0.996553       3.608933      10.416754       0.462670       1.378054      -0.687165      -0.022763       0.015687       0.007287       0.028589      -0.002527      -0.002284       0.007730       0.002178       0.006485      -0.008086      -0.001154       0.009240              1.674256       1.764654      -0.279056      -0.274378       1.598939       0.224880       1.659175          -0.000001
           30              H       1.820830       7.062923       6.591078       0.124514       1.133805 0.90307358E+01  0.90366403E+02                                 1.731707                            1.703651      -0.826922       2.473270                    0.999116       3.417223       9.311513       0.507870       1.205229      -0.727743       0.003466      -0.023619       0.004685       0.024328       0.001581       0.005764      -0.003186      -0.012284      -0.010616      -0.010346       0.001607       0.008739              1.731169       1.488590      -0.014212       0.037507       1.868688      -0.339647       1.836228          -0.000000
           31              H       0.095953      -2.750743       9.316117       0.095375       1.007767 0.71713986E+01  0.69097396E+02                                 1.709879                            1.601746      -0.974792       2.409924                    0.997527       3.644370      10.395858       0.473842       1.341574      -0.694605      -0.017789       0.015698      -0.040324       0.046786      -0.004433       0.006784       0.002721      -0.003796       0.040361      -0.013467      -0.002007       0.015474              1.759941       1.612456      -0.238052       0.368133       1.618984      -0.320341       2.048384           0.000000
           32              H       3.325647       7.643011       9.209253       0.123588       1.012277 0.76281003E+01  0.74942097E+02                                 1.735418                            1.669608      -1.247824       2.286233                    0.995427       3.756023      10.962342       0.454938       1.370390      -0.688148       0.004552      -0.015558      -0.030524       0.034561      -0.005951       0.005234       0.006202      -0.009561       0.005574      -0.012529       0.003265       0.009264              1.746553       1.470780      -0.134558      -0.033291       1.673880       0.205197       2.095000          -0.000000
           33              H       4.226860       1.105166       1.960292       0.126092       1.080186 0.80378481E+01  0.78836609E+02                                 1.729907                            1.653260      -0.895529       2.459148                    0.998665       3.404970       9.462705       0.489716       1.275187      -0.711052       0.014770      -0.012172       0.032656       0.037851      -0.007303       0.007148       0.003737      -0.006537       0.035882      -0.016268       0.001980       0.014288              1.749804       1.608290      -0.225880       0.283665       1.714110      -0.289509       1.927013           0.000001
           34              H       3.026683       3.076349       1.948047       0.092829       1.233217 0.91072930E+01  0.91331058E+02                                 1.826088                            1.708922      -0.934127       2.424117                    0.998453       3.470371       9.468681       0.507915       1.202503      -0.728106      -0.001035       0.024990       0.039350       0.046626      -0.005383       0.008559       0.002195      -0.003826       0.044086      -0.015383      -0.002065       0.017448              1.862435       1.487383      -0.067940      -0.065009       2.074921       0.508188       2.025002           0.000001
           35              H       1.331960       0.314064       8.163987       0.142981       0.908772 0.68978405E+01  0.66297381E+02                                 1.644935                            1.606756      -1.087898       2.366849                    0.995431       3.676997      10.726968       0.454051       1.403518      -0.681850      -0.020980      -0.005402       0.019287       0.029006       0.001866      -0.002517       0.000039       0.004252      -0.023179      -0.008187       0.001121       0.007066              1.664343       2.064222       0.143436      -0.271164       1.350720       0.057381       1.578088          -0.000001
           36              H       2.087906       1.310730       7.173266       0.125803       1.099396 0.87808899E+01  0.86535701E+02                                 1.643464                            1.638074      -0.832591       2.472126                    0.999168       3.278060       8.628858       0.542362       1.145935      -0.743081       0.004305       0.021216      -0.012179       0.024839       0.001905      -0.000376      -0.003921      -0.008813       0.002904      -0.005323      -0.001583       0.006906              1.623703       1.397860      -0.029104       0.060590       1.781976      -0.215794       1.691272          -0.000000
           37              H       4.018620       1.236494       8.499051       0.099351       1.096604 0.84660360E+01  0.84202249E+02                                 1.753226                            1.694722      -0.840351       2.467064                    0.997095       3.605559      10.122212       0.484077       1.272179      -0.710784       0.026364       0.012907      -0.014389       0.032691       0.003737      -0.004412      -0.001138       0.006336       0.004923      -0.005843      -0.001680       0.007523              1.778124       2.281833       0.187845      -0.309687       1.493315       0.014700       1.559223          -0.000001
           38              H       3.355937       0.130606       9.449698       0.101155       0.983394 0.79096765E+01  0.78239565E+02                                 1.692138                            1.687640      -1.156992       2.319892                    0.993883       3.843675      11.173996       0.458570       1.350306      -0.692249       0.000369      -0.026426       0.019319       0.032737      -0.003830       0.006853      -0.006126      -0.010311       0.000721      -0.009911      -0.002264       0.012175              1.685233       1.509697      -0.146820       0.093218       1.811525      -0.214733       1.734479          -0.000001
           39              H       3.216032       2.238854      10.500530       0.145673       0.930119 0.69725054E+01  0.66981757E+02                                 1.651099                            1.600708      -1.027156       2.393828                    0.996553       3.608925      10.416731       0.462670       1.378056      -0.687165       0.022763      -0.000277       0.017294       0.028589       0.000954       0.003270       0.006493       0.004734       0.014151      -0.008087      -0.001154       0.009241              1.674253       1.764650       0.125345       0.370734       1.471324       0.163092       1.786784          -0.000003
           40              H       2.464120       2.854364       9.229290       0.124514       1.133804 0.90307205E+01  0.90366233E+02                                 1.731708                            1.703652      -0.826918       2.473273                    0.999116       3.417220       9.311511       0.507869       1.205232      -0.727742      -0.003466       0.014510      -0.019217       0.024328      -0.004499      -0.003935      -0.006467      -0.005508       0.009712      -0.010346       0.001607       0.008738              1.731169       1.488590      -0.039951      -0.003554       2.108832      -0.223374       1.596085          -0.000000
           41              H       4.188997       9.583707       1.584040       0.095374       1.007766 0.71713880E+01  0.69097269E+02                                 1.709878                            1.601745      -0.974792       2.409924                    0.997527       3.644367      10.395848       0.473842       1.341575      -0.694605       0.017789      -0.043135      -0.003444       0.046786      -0.008038       0.001034       0.008858      -0.016472       0.002332      -0.013467      -0.002007       0.015474              1.759940       1.612455      -0.435078       0.053831       2.218129      -0.030245       1.449236          -0.000001
           42              H       0.959303       4.958057      10.892366       0.123587       1.012275 0.76280837E+01  0.74941893E+02                                 1.735417                            1.669607      -1.247822       2.286234                    0.995427       3.756019      10.962327       0.454938       1.370390      -0.688148      -0.004552      -0.020694      -0.027305       0.034562      -0.007305       0.003076       0.003065      -0.003081       0.025015      -0.012529       0.003265       0.009264              1.746552       1.470779      -0.028675       0.135616       1.854054       0.292435       1.914822          -0.000001
           43              H       0.058090       1.282742       1.848975       0.126093       1.080184 0.80378250E+01  0.78836259E+02                                 1.729898                            1.653252      -0.895527       2.459148                    0.998665       3.404963       9.462652       0.489720       1.275178      -0.711054      -0.014770       0.034696       0.003275       0.037851      -0.009616       0.003458       0.008073      -0.015492       0.009018      -0.016269       0.001980       0.014288              1.749795       1.608282      -0.353745       0.079685       2.113676      -0.096039       1.527427           0.000001
           44              H       1.258267       0.412705       3.617802       0.092829       1.233212 0.91072464E+01  0.91330452E+02                                 1.826082                            1.708916      -0.934126       2.424118                    0.998453       3.470362       9.468642       0.507916       1.202502      -0.728107       0.001035       0.024527       0.039641       0.046627      -0.010049       0.001115       0.009257      -0.018412       0.000329      -0.015383      -0.002065       0.017449              1.862429       1.487379       0.028904       0.089478       1.635823       0.295586       2.464084           0.000001
           45              C       6.942215       0.462872       8.687844       0.658017      20.093887 0.23550489E+03  0.48193643E+04                                 6.943296                            5.528588      -0.053794       2.054839                    0.999739      21.619407      60.799354       0.614974       0.486698      -1.008773       0.008577       0.000339       0.029164       0.030401       0.044247      -0.051802      -0.010512       0.101053      -0.119540      -0.062617      -0.043222       0.105839              7.783264       5.069688      -0.955489       1.454209       8.031869       2.356987      10.248235          -0.000005
           46              C       6.498181       0.217701       7.269221      -0.323333      30.867127 0.47678783E+03  0.11470121E+05                                 8.553209                            7.188295      -0.102720       1.950485                    0.997819      30.554805      88.836222       0.626477       0.406404      -1.070773       0.060747      -0.055513      -0.040845       0.091870       0.001530      -0.011593      -0.000961      -0.027002       0.008270      -0.020654       0.007941       0.012713              9.550733       7.786730      -0.164963       0.095919       7.694707       3.540050      13.170762          -0.000007
           47              C       7.449208      -0.619726       6.424993      -0.126438      26.830966 0.42998287E+03  0.10146922E+05                                 7.982367                            6.984782      -0.190983       1.931806                    0.999041      29.276585      86.136937       0.610010       0.425486      -1.051614      -0.095010       0.031065      -0.034637       0.105791      -0.010969      -0.008660       0.029844       0.001382       0.083483      -0.032011      -0.013973       0.045984              8.713589       8.542476       0.007210       0.323570       6.895529       2.512918      10.702763          -0.000000
           48              C       6.863704      -0.930741       5.042993      -0.321652      30.331402 0.48284804E+03  0.11651564E+05                                 8.422370                            7.223825      -0.108352       1.948686                    0.997320      30.626884      89.155222       0.626292       0.405280      -1.071614       0.023537       0.014744       0.087049       0.091372      -0.004670       0.021822       0.010157      -0.010880       0.032937      -0.027621       0.001604       0.026017              9.261187      10.580241       1.691196       0.911048       6.923385       1.050682      10.279935          -0.000001
           49              C       5.529058      -1.639973       5.134050       0.650470      19.494954 0.23738088E+03  0.48737522E+04                                 6.820303                            5.572011      -0.001901       2.071594                    0.999735      21.765904      61.573820       0.608246       0.490467      -1.005518      -0.026350      -0.013829       0.005733       0.030305      -0.038133      -0.015308       0.069266      -0.074059       0.019676      -0.062777      -0.038854       0.101631              7.529767       9.933863       1.776939       1.718772       5.449535      -1.182944       7.205902          -0.000002
           50              C       8.046206      10.046996       1.030016       0.106825      25.378109 0.33912956E+03  0.75308898E+04                                 7.665397                            6.268140       0.214256       2.095386                    0.999465      25.894467      73.555149       0.634866       0.434453      -1.047667      -0.019256      -0.019634      -0.041665       0.049922       0.031715      -0.004149      -0.017465       0.031263       0.005345      -0.040256       0.001170       0.039086              8.446381       6.734559      -3.345307       0.876709      10.231849       0.252972       8.372735           0.000001
           51              C       7.334009      11.229335       1.099812      -0.180698      33.183455 0.47601335E+03  0.11503120E+05                                 9.128649                            7.404426      -0.072086       1.954409                    0.998256      30.305265      89.735369       0.586833       0.431912      -1.049440      -0.010483      -0.014155      -0.000919       0.017638       0.020336      -0.015067       0.009541      -0.003688       0.014320      -0.031381       0.012014       0.019367             10.263247       8.618800      -4.784521       1.435875      12.384976      -1.326578       9.785965           0.000001
           52              C       6.698850      11.725220      -0.015807       0.098944      32.981859 0.41692058E+03  0.97069251E+04                                 9.157796                            6.951413      -0.225207       1.943026                    0.999314      26.709456      76.598965       0.605276       0.434634      -1.052088       0.001501      -0.003012      -0.000527       0.003407      -0.006723      -0.004169      -0.003050      -0.008876       0.018928      -0.012597       0.004743       0.007854             10.961397       9.103472      -6.094528       1.048874      15.132889      -0.674999       8.647830          -0.000001
           53              C       4.766696       5.585255       9.970438      -0.189266      31.829157 0.45843542E+03  0.10936188E+05                                 8.745093                            7.172406       0.152525       2.021241                    0.999525      29.951943      87.114387       0.610148       0.420807      -1.060008       0.008334       0.003668       0.001904       0.009303       0.006457       0.013151      -0.021272       0.007787       0.042454      -0.029074       0.000447       0.028627              9.633771       7.481265      -4.054856       0.461790      13.110327       0.358733       8.309721          -0.000001
           54              C       5.494001       4.407709       9.986023       0.089291      25.709752 0.33337396E+03  0.73536467E+04                                 7.617827                            6.138062       0.235403       2.091382                    0.999805      26.012750      73.064143       0.655198       0.423801      -1.056743       0.013520      -0.003768       0.048408       0.050402       0.027509      -0.015253       0.007552       0.008542       0.032616      -0.038333       0.012007       0.026325              8.413304       6.387388      -3.129847       0.920737      11.351166       0.347824       7.501357          -0.000001
           55              C       5.912635       7.617777       4.202661       0.658018      20.093862 0.23550452E+03  0.48193554E+04                                 6.943293                            5.528586      -0.053794       2.054839                    0.999739      21.619411      60.799389       0.614973       0.486699      -1.008773      -0.008576       0.026100       0.013014       0.030400       0.065907      -0.017249      -0.010145       0.100295      -0.121811      -0.062619      -0.043220       0.105839              7.783259       5.069686      -1.725247       0.226265       7.978349       2.331073      10.301743          -0.000003
           56              C       6.356669       6.447788       3.363776      -0.323331      30.867104 0.47678741E+03  0.11470109E+05                                 8.553209                            7.188295      -0.102717       1.950486                    0.997819      30.554791      88.836197       0.626477       0.406404      -1.070772      -0.060747      -0.012569      -0.067763       0.091870       0.011101       0.003676      -0.004270      -0.020170       0.028767      -0.020654       0.007941       0.012713              9.550734       7.786731      -0.158221       0.106673       9.353772       4.343339      11.511697          -0.000002
           57              C       5.405642       6.052881       2.242146      -0.126437      26.830932 0.42998214E+03  0.10146900E+05                                 7.982359                            6.984774      -0.190979       1.931808                    0.999041      29.276555      86.136812       0.610011       0.425486      -1.051614       0.095010      -0.044712       0.012866       0.105791       0.003014       0.013646       0.035152      -0.009584       0.050593      -0.032010      -0.013974       0.045984              8.713580       8.542471      -0.288086      -0.147499       8.008434       3.051766       9.589835          -0.000000
           58              C       5.991146       4.944549       1.359959      -0.321654      30.331437 0.48284880E+03  0.11651586E+05                                 8.422373                            7.223828      -0.108353       1.948686                    0.997320      30.626902      89.155265       0.626293       0.405280      -1.071614      -0.023539       0.071923       0.051206       0.091373      -0.021675      -0.005307       0.010625      -0.011847       0.030041      -0.027620       0.001604       0.026016              9.261190      10.580248      -0.082985      -1.919183       8.818270       1.968153       8.385054          -0.000007
           59              C       7.325792       5.335579       0.761297       0.650468      19.494973 0.23738109E+03  0.48737571E+04                                 6.820304                            5.572011      -0.001898       2.071594                    0.999735      21.765911      61.573816       0.608246       0.490466      -1.005518       0.026351       0.011186      -0.009949       0.030306      -0.002841       0.040993       0.032292       0.002308       0.248767      -0.062778      -0.038853       0.101631              7.529768       9.933866      -0.772614      -2.348352       7.800323      -0.044736       4.855114          -0.000006
           60              C       4.808644      -3.451289       9.491664       0.106825      25.378133 0.33912998E+03  0.75309019E+04                                 7.665402                            6.268144       0.214260       2.095387                    0.999465      25.894490      73.555241       0.634866       0.434453      -1.047667       0.019256      -0.028945      -0.035829       0.049923       0.017556      -0.026737      -0.003651       0.002734      -0.080239      -0.040256       0.001170       0.039086              8.446386       6.734564      -2.246925       2.628887       8.527355      -0.572313      10.077240          -0.000000
           61              C       5.520841      -3.903717      10.586244      -0.180698      33.183456 0.47601343E+03  0.11503123E+05                                 9.128648                            7.404426      -0.072087       1.954408                    0.998256      30.305278      89.735416       0.586833       0.431912      -1.049441       0.010482       0.005341      -0.013140       0.017637       0.022423      -0.011738       0.008002      -0.000510       0.023854      -0.031381       0.012014       0.019367             10.263246       8.618800      -3.377390       3.680571      11.320187      -1.842124      10.850749           0.000000
           62              C       6.156000      -5.123930      10.546392       0.098944      32.981869 0.41692081E+03  0.97069323E+04                                 9.157800                            6.951416      -0.225209       1.943025                    0.999314      26.709464      76.599008       0.605276       0.434635      -1.052088      -0.001501       0.000838      -0.002941       0.003407       0.000823       0.007867       0.000079      -0.015339      -0.000466      -0.012596       0.004743       0.007853             10.961402       9.103477      -3.599957       5.028296      10.408921      -2.962258      13.371808          -0.000000
           63              C       8.088154       6.539905       9.371998      -0.189265      31.829120 0.45843464E+03  0.10936165E+05                                 8.745085                            7.172402       0.152516       2.021239                    0.999525      29.951923      87.114295       0.610148       0.420807      -1.060008      -0.008335       0.000115       0.004131       0.009303      -0.009023      -0.011542      -0.003340      -0.029251      -0.068658      -0.029074       0.000446       0.028628              9.633762       7.481260      -2.182685       3.448326       8.939983      -1.660462      12.480043          -0.000001
           64              C       7.360849       7.067092       8.318940       0.089289      25.709859 0.33337574E+03  0.73536947E+04                                 7.617843                            6.138076       0.235412       2.091384                    0.999805      26.012814      73.064337       0.655198       0.423801      -1.056744      -0.013519       0.045209       0.017705       0.050399       0.025721      -0.018114       0.012757      -0.002202       0.000384      -0.038339       0.012010       0.026329              8.413322       6.387403      -2.192662       2.415779       7.959638      -1.294308      10.892923          -0.000001
           65              C       1.627685       6.515236       2.443853       0.658017      20.093917 0.23550528E+03  0.48193742E+04                                 6.943302                            5.528592      -0.053795       2.054838                    0.999739      21.619424      60.799408       0.614973       0.486698      -1.008773      -0.008577      -0.000340      -0.029164       0.030401       0.044247      -0.051804      -0.010509       0.101052      -0.119541      -0.062620      -0.043219       0.105839              7.783270       5.069692      -0.955489       1.454210       8.031874       2.356988      10.248243          -0.000005
           66              C       2.071719       6.760407       3.862476      -0.323334      30.867146 0.47678814E+03  0.11470130E+05                                 8.553212                            7.188297      -0.102720       1.950485                    0.997819      30.554812      88.836239       0.626477       0.406404      -1.070773      -0.060746       0.055514       0.040846       0.091871       0.001529      -0.011592      -0.000964      -0.027000       0.008274      -0.020653       0.007940       0.012713              9.550736       7.786732      -0.164963       0.095919       7.694709       3.540052      13.170769          -0.000007
           67              C       1.120692       7.597834       4.706704      -0.126437      26.830931 0.42998212E+03  0.10146899E+05                                 7.982358                            6.984774      -0.190977       1.931809                    0.999041      29.276542      86.136749       0.610011       0.425486      -1.051614       0.095010      -0.031065       0.034636       0.105790      -0.010969      -0.008660       0.029844       0.001382       0.083487      -0.032011      -0.013973       0.045984              8.713579       8.542467       0.007211       0.323568       6.895521       2.512916      10.702749          -0.000001
           68              C       1.706196       7.908849       6.088704      -0.321652      30.331394 0.48284790E+03  0.11651559E+05                                 8.422365                            7.223821      -0.108348       1.948688                    0.997320      30.626876      89.155165       0.626293       0.405280      -1.071614      -0.023537      -0.014744      -0.087049       0.091372      -0.004671       0.021822       0.010157      -0.010881       0.032935      -0.027622       0.001605       0.026017              9.261181      10.580234       1.691193       0.911044       6.923383       1.050683      10.279926          -0.000003
           69              C       3.040842       8.618081       5.997647       0.650470      19.494954 0.23738089E+03  0.48737520E+04                                 6.820301                            5.572010      -0.001899       2.071594                    0.999735      21.765901      61.573795       0.608246       0.490466      -1.005518       0.026350       0.013829      -0.005733       0.030305      -0.038133      -0.015308       0.069266      -0.074059       0.019677      -0.062777      -0.038854       0.101631              7.529765       9.933861       1.776938       1.718772       5.449533      -1.182943       7.205899          -0.000003
           70              C       0.523694      -3.068888      10.101681       0.106825      25.378108 0.33912954E+03  0.75308895E+04                                 7.665397                            6.268140       0.214259       2.095387                    0.999465      25.894469      73.555161       0.634866       0.434453      -1.047667       0.019257       0.019634       0.041665       0.049923       0.031715      -0.004149      -0.017464       0.031263       0.005347      -0.040256       0.001170       0.039086              8.446380       6.734559      -3.345307       0.876710      10.231847       0.252970       8.372736           0.000000
           71              C       1.235891      -4.251227      10.031885      -0.180697      33.183424 0.47601280E+03  0.11503103E+05                                 9.128643                            7.404421      -0.072086       1.954409                    0.998256      30.305240      89.735269       0.586833       0.431912      -1.049441       0.010482       0.014154       0.000919       0.017637       0.020336      -0.015067       0.009541      -0.003689       0.014318      -0.031381       0.012014       0.019367             10.263240       8.618796      -4.784519       1.435874      12.384968      -1.326578       9.785957          -0.000000
           72              C       3.909313       0.642649       0.015807       0.098945      32.981846 0.41692037E+03  0.97069192E+04                                 9.157795                            6.951413      -0.225209       1.943025                    0.999314      26.709448      76.598947       0.605276       0.434635      -1.052088      -0.001501       0.003012       0.000527       0.003407      -0.006722      -0.004169      -0.003051      -0.008876       0.018928      -0.012596       0.004743       0.007854             10.961396       9.103472      -6.094529       1.048873      15.132889      -0.674999       8.647827          -0.000000
           73              C       3.803204       1.392853       1.161259      -0.189266      31.829160 0.45843543E+03  0.10936189E+05                                 8.745095                            7.172408       0.152523       2.021241                    0.999525      29.951942      87.114393       0.610148       0.420807      -1.060008      -0.008335      -0.003668      -0.001904       0.009303       0.006457       0.013151      -0.021272       0.007787       0.042452      -0.029074       0.000447       0.028627              9.633773       7.481268      -4.054858       0.461790      13.110331       0.358732       8.309721           0.000001
           74              C       3.075899       2.570399       1.145674       0.089290      25.709792 0.33337460E+03  0.73536645E+04                                 7.617836                            6.138069       0.235406       2.091383                    0.999805      26.012779      73.064255       0.655198       0.423801      -1.056743      -0.013520       0.003767      -0.048409       0.050402       0.027509      -0.015252       0.007552       0.008542       0.032618      -0.038333       0.012008       0.026325              8.413313       6.387396      -3.129851       0.920739      11.351180       0.347822       7.501364           0.000001
           75              C       2.657265      -0.639669       6.929036       0.658018      20.093866 0.23550458E+03  0.48193574E+04                                 6.943295                            5.528587      -0.053796       2.054838                    0.999739      21.619416      60.799417       0.614973       0.486699      -1.008773       0.008577      -0.026100      -0.013015       0.030400       0.065907      -0.017249      -0.010145       0.100295      -0.121811      -0.062619      -0.043220       0.105839              7.783261       5.069688      -1.725248       0.226265       7.978353       2.331073      10.301743          -0.000002
           76              C       2.213231       0.530320       7.767921      -0.323331      30.867091 0.47678721E+03  0.11470104E+05                                 8.553207                            7.188293      -0.102718       1.950486                    0.997819      30.554789      88.836197       0.626477       0.406404      -1.070772       0.060747       0.012570       0.067763       0.091869       0.011100       0.003676      -0.004269      -0.020170       0.028763      -0.020653       0.007941       0.012712              9.550730       7.786729      -0.158222       0.106673       9.353768       4.343334      11.511693          -0.000003
           77              C       3.164258       0.925227       8.889551      -0.126438      26.830940 0.42998242E+03  0.10146909E+05                                 7.982362                            6.984778      -0.190979       1.931808                    0.999041      29.276566      86.136863       0.610010       0.425486      -1.051614      -0.095009       0.044713      -0.012866       0.105790       0.003013       0.013646       0.035153      -0.009584       0.050592      -0.032012      -0.013973       0.045985              8.713583       8.542472      -0.288087      -0.147497       8.008437       3.051766       9.589839          -0.000003
           78              C       2.578754       2.033559       9.771738      -0.321652      30.331379 0.48284769E+03  0.11651552E+05                                 8.422360                            7.223818      -0.108348       1.948688                    0.997320      30.626862      89.155101       0.626293       0.405280      -1.071614       0.023538      -0.071923      -0.051206       0.091373      -0.021677      -0.005306       0.010626      -0.011845       0.030038      -0.027622       0.001604       0.026018              9.261175      10.580228      -0.082984      -1.919178       8.818259       1.968147       8.385040          -0.000007
           79              C       1.244108       1.642529      10.370400       0.650468      19.494948 0.23738077E+03  0.48737484E+04                                 6.820297                            5.572006      -0.001895       2.071596                    0.999735      21.765894      61.573745       0.608246       0.490466      -1.005518      -0.026351      -0.011187       0.009948       0.030306      -0.002838       0.040993       0.032292       0.002302       0.248766      -0.062775      -0.038855       0.101631              7.529760       9.933854      -0.772613      -2.348348       7.800316      -0.044736       4.855109          -0.000005
           80              C       3.761256      10.429397       1.640033       0.106825      25.378097 0.33912943E+03  0.75308861E+04                                 7.665394                            6.268139       0.214263       2.095388                    0.999465      25.894463      73.555133       0.634867       0.434453      -1.047667      -0.019257       0.028944       0.035829       0.049923       0.017557      -0.026737      -0.003651       0.002735      -0.080239      -0.040256       0.001170       0.039087              8.446376       6.734556      -2.246923       2.628881       8.527348      -0.572311      10.077223          -0.000000
           81              C       3.049059      10.881825       0.545453      -0.180698      33.183400 0.47601253E+03  0.11503094E+05                                 9.128637                            7.404419      -0.072085       1.954410                    0.998256      30.305231      89.735225       0.586834       0.431912      -1.049441      -0.010482      -0.005341       0.013140       0.017638       0.022423      -0.011738       0.008002      -0.000511       0.023853      -0.031381       0.012014       0.019367             10.263232       8.618790      -3.377386       3.680564      11.320175      -1.842122      10.850732          -0.000001
           82              C       0.375637      -0.265831       0.585305       0.098944      32.981857 0.41692064E+03  0.97069271E+04                                 9.157798                            6.951415      -0.225208       1.943026                    0.999314      26.709457      76.598980       0.605276       0.434635      -1.052088       0.001501      -0.000838       0.002941       0.003407       0.000823       0.007867       0.000079      -0.015339      -0.000466      -0.012596       0.004743       0.007853             10.961399       9.103475      -3.599956       5.028295      10.408918      -2.962258      13.371804           0.000000
           83              C       0.481746       0.438203       1.759699      -0.189266      31.829164 0.45843534E+03  0.10936186E+05                                 8.745094                            7.172408       0.152515       2.021238                    0.999525      29.951954      87.114417       0.610148       0.420807      -1.060008       0.008334      -0.000115      -0.004131       0.009303      -0.009023      -0.011543      -0.003340      -0.029251      -0.068659      -0.029074       0.000446       0.028628              9.633773       7.481269      -2.182688       3.448332       8.939992      -1.660467      12.480058           0.000002
           84              C       1.209051      -0.088984       2.812757       0.089288      25.709882 0.33337605E+03  0.73537035E+04                                 7.617848                            6.138079       0.235412       2.091384                    0.999805      26.012830      73.064402       0.655198       0.423801      -1.056744       0.013518      -0.045209      -0.017705       0.050399       0.025722      -0.018114       0.012757      -0.002201       0.000385      -0.038339       0.012010       0.026329              8.413328       6.387409      -2.192665       2.415782       7.959643      -1.294312      10.892932           0.000001
           85              N       6.122497       3.948630      11.050658      -0.224280      34.327895 0.50935057E+03  0.12249583E+05                                 8.874887                            7.362818       0.140110       2.080713                    0.998163      27.514609      75.704688       0.638115       0.399119      -1.093887      -0.091806       0.125062       0.007916       0.155343       0.058906       0.006983      -0.001146       0.039505       0.180052      -0.092303       0.031257       0.061045              9.846053       7.434866      -3.402841       1.108840      12.527708       0.638385       9.575585          -0.000000
           86              N       6.732353       8.225377       8.369700      -0.224278      34.327890 0.50935036E+03  0.12249578E+05                                 8.874888                            7.362819       0.140102       2.080711                    0.998163      27.514607      75.704705       0.638115       0.399119      -1.093886       0.091805      -0.047376       0.116012       0.155343       0.019385      -0.056061       0.042348      -0.050324      -0.089436      -0.092302       0.031257       0.061045              9.846056       7.434868      -2.480926       2.579510       9.635434      -0.762006      12.467865          -0.000002
           87              N       2.447403       3.029478       0.081039      -0.224279      34.327919 0.50935094E+03  0.12249596E+05                                 8.874895                            7.362825       0.140095       2.080709                    0.998163      27.514620      75.704765       0.638114       0.399120      -1.093886       0.091805      -0.125063      -0.007916       0.155344       0.058905       0.006983      -0.001146       0.039505       0.180050      -0.092302       0.031257       0.061045              9.846063       7.434874      -3.402845       1.108842      12.527722       0.638384       9.575593          -0.000000
           88              N       1.837547      -1.247269       2.761997      -0.224279      34.327914 0.50935080E+03  0.12249591E+05                                 8.874894                            7.362823       0.140098       2.080710                    0.998163      27.514618      75.704751       0.638114       0.399120      -1.093886      -0.091805       0.047376      -0.116012       0.155343       0.019385      -0.056061       0.042348      -0.050324      -0.089436      -0.092302       0.031257       0.061045              9.846061       7.434873      -2.480929       2.579512       9.635440      -0.762008      12.467870          -0.000001
           89              O       6.734226       1.604193       9.162166      -0.543662      35.185225 0.53671153E+03  0.12904656E+05                                 8.513264                            7.154202       0.294385       2.136978                    0.998055      27.714400      73.002051       0.712341       0.357613      -1.139396       0.009901      -0.009597       0.027236       0.030528       0.024171      -0.039880       0.062497       0.004096      -0.083621      -0.093339       0.035120       0.058219              9.495567       6.233147      -1.045313      -0.204074      12.328175       5.057608       9.925379           0.000016
           90              O       7.446937      -0.500432       9.316674      -0.536729      34.250960 0.59440618E+03  0.14641058E+05                                 8.318396                            7.570006       0.289920       2.146009                    0.996713      27.592001      73.229893       0.687823       0.361527      -1.137876      -0.005299       0.008485       0.010755       0.014688      -0.004813       0.014220      -0.059904       0.066347      -0.007999      -0.079131       0.024620       0.054511              8.604450       7.282364      -1.900120       2.227679       8.408750      -1.557555      10.122235          -0.000027
           91              O       5.384435      -2.462957       6.067220      -0.530295      35.087095 0.61218956E+03  0.15206819E+05                                 8.500492                            7.716890       0.158931       2.104287                    0.996108      27.704949      74.097812       0.675964       0.364779      -1.134122      -0.004792      -0.002773      -0.009122       0.010671       0.009552      -0.048608       0.003619      -0.086451       0.022713      -0.076341       0.035436       0.040905              8.905096       9.277923       2.150507      -1.208707       8.411273      -2.670631       9.026093           0.000002
           92              O       4.647926      -1.347663       4.282809      -0.543218      35.310170 0.55575428E+03  0.13466972E+05                                 8.509322                            7.279457       0.459574       2.192077                    0.998575      27.684029      72.984487       0.706924       0.357558      -1.140500      -0.011974      -0.021923       0.008956       0.026537      -0.032632       0.025399       0.047663       0.051488      -0.004137      -0.078607       0.035893       0.042714              9.374525      12.589463       0.392182       3.604094       5.409479      -0.956728      10.124632          -0.000013
           93              O       6.120624       7.547317       5.436609      -0.543666      35.185446 0.53671552E+03  0.12904773E+05                                 8.513286                            7.154218       0.294390       2.136978                    0.998056      27.714543      73.002451       0.712342       0.357611      -1.139397      -0.009899       0.028691       0.003232       0.030523       0.046431      -0.004375       0.023162       0.085345       0.160102      -0.093346       0.035125       0.058221              9.495593       6.233162      -0.271858       1.029772       6.414217       2.194179      15.839399           0.000006
           94              O       5.407913       8.603550       3.609675      -0.536731      34.251001 0.59440717E+03  0.14641093E+05                                 8.318414                            7.570021       0.289929       2.146011                    0.996713      27.592013      73.230012       0.687821       0.361528      -1.137875       0.005299       0.005984       0.012324       0.014689      -0.014896      -0.001866      -0.025702      -0.004281      -0.219866      -0.079125       0.024616       0.054509              8.604468       7.282379      -2.833077       0.739412      11.018687      -0.293883       7.512339          -0.000015
           95              O       7.470415       6.534124       0.427235      -0.530291      35.086863 0.61218447E+03  0.15206664E+05                                 8.500468                            7.716869       0.158929       2.104288                    0.996108      27.704827      74.097473       0.675963       0.364780      -1.134121       0.004797      -0.007002      -0.006472       0.010674       0.047912       0.012583      -0.010255      -0.057789       0.108669      -0.076338       0.035434       0.040903              8.905070       9.277892       2.025053      -1.408820      11.004306      -1.415113       6.433012          -0.000040
           96              O       8.206924       4.442035       0.653431      -0.543216      35.310093 0.55575260E+03  0.13466917E+05                                 8.509295                            7.279434       0.459574       2.192078                    0.998575      27.684027      72.984375       0.706927       0.357557      -1.140501       0.011974       0.017615      -0.015828       0.026537      -0.037086       0.018306       0.038848       0.069692       0.050501      -0.078612       0.035897       0.042714              9.374494      12.589423      -3.072948      -1.923594       9.979656       1.256078       5.554404           0.000021
           97              O       1.835674       5.373915       1.969531      -0.543667      35.185428 0.53671537E+03  0.12904762E+05                                 8.513256                            7.154195       0.294389       2.136978                    0.998055      27.714608      73.002465       0.712347       0.357609      -1.139400      -0.009898       0.009593      -0.027230       0.030520       0.024173      -0.039890       0.062501       0.004095      -0.083677      -0.093355       0.035132       0.058223              9.495557       6.233142      -1.045312      -0.204074      12.328161       5.057602       9.925369          -0.000027
           98              O       1.122963       7.478540       1.815023      -0.536724      34.250671 0.59440009E+03  0.14640881E+05                                 8.318386                            7.569997       0.289913       2.146008                    0.996713      27.591810      73.229486       0.687819       0.361530      -1.137873       0.005299      -0.008491      -0.010762       0.014697      -0.004811       0.014225      -0.059894       0.066342      -0.007955      -0.079119       0.024609       0.054509              8.604439       7.282356      -1.900117       2.227676       8.408739      -1.557554      10.122221           0.000019
           99              O       3.185465       9.441065       5.064477      -0.530298      35.087204 0.61219191E+03  0.15206889E+05                                 8.500500                            7.716899       0.158935       2.104288                    0.996108      27.705012      74.097968       0.675965       0.364779      -1.134123       0.004789       0.002773       0.009120       0.010668       0.009550      -0.048608       0.003619      -0.086457       0.022721      -0.076344       0.035438       0.040906              8.905105       9.277934       2.150509      -1.208707       8.411281      -2.670632       9.026102          -0.000012
          100              O       3.921974       8.325771       6.848888      -0.543215      35.310038 0.55575170E+03  0.13466896E+05                                 8.509309                            7.279447       0.459572       2.192077                    0.998575      27.683949      72.984274       0.706923       0.357559      -1.140499       0.011975       0.021925      -0.008958       0.026540      -0.032629       0.025397       0.047661       0.051490      -0.004145      -0.078603       0.035890       0.042713              9.374510      12.589444       0.392181       3.604089       5.409471      -0.956726      10.124615           0.000003
          101              O       2.449276      -0.569209       5.695088      -0.543669      35.185545 0.53671743E+03  0.12904829E+05                                 8.513292                            7.154224       0.294393       2.136979                    0.998056      27.714614      73.002626       0.712343       0.357611      -1.139398       0.009898      -0.028689      -0.003233       0.030520       0.046433      -0.004374       0.023159       0.085351       0.160107      -0.093350       0.035128       0.058222              9.495600       6.233167      -0.271859       1.029773       6.414222       2.194179      15.839410          -0.000016
          102              O       3.161987      -1.625442       7.522022      -0.536729      34.250908 0.59440520E+03  0.14641035E+05                                 8.318409                            7.570016       0.289923       2.146009                    0.996713      27.591953      73.229877       0.687820       0.361528      -1.137874      -0.005299      -0.005985      -0.012328       0.014692      -0.014897      -0.001867      -0.025698      -0.004285      -0.219862      -0.079122       0.024614       0.054508              8.604463       7.282375      -2.833076       0.739412      11.018680      -0.293884       7.512333           0.000006
          103              O       1.099485       0.443984      10.704462      -0.530296      35.087185 0.61219129E+03  0.15206867E+05                                 8.500487                            7.716886       0.158931       2.104287                    0.996108      27.705015      74.097910       0.675967       0.364778      -1.134124      -0.004788       0.007000       0.006468       0.010666       0.047910       0.012591      -0.010255      -0.057811       0.108693      -0.076347       0.035441       0.040906              8.905091       9.277916       2.025057      -1.408824      11.004329      -1.415115       6.433026           0.000024
          104              O       0.362976       2.536073      10.478266      -0.543212      35.309857 0.55574812E+03  0.13466790E+05                                 8.509293                            7.279434       0.459569       2.192077                    0.998576      27.683836      72.983976       0.706922       0.357560      -1.140498      -0.011977      -0.017621       0.015831       0.026543      -0.037074       0.018297       0.038841       0.069703       0.050479      -0.078598       0.035885       0.042712              9.374492      12.589419      -3.072947      -1.923593       9.979654       1.256078       5.554403          -0.000035

******************************************************
Auxiliary information for the entire system
The total spin magnetic moment of the unit cell is   0.000174
The total net atomic charge of the unit cell is   -0.000003
Accuracy of reproducing the electrostatic potential in the unit cell:
  The inner radius (bohr) =    5.0000
  The outer radius (bohr) =   12.0000
  Valid grid points have density less than (e/(bohr^3)) =    0.0001
  The number of valid grid points were=         9156
  The rms potential error without charges in kcal/mol is=      2.26267
  The rms potential error with partial charges in kcal/mol is=      0.28951
  The RRMSE value at monopole order=      0.12795
  The rms potential error with partial charges and cloud penetration in kcal/mol is=      0.29484
  The RRMSE value at monopole order with cloud penetration is=      0.13031
  The rms potential error with partial charges and atomic dipoles in kcal/mol is=      0.19197
  The RRMSE value at dipole order=      0.08484
  The rms potential error with partial charges, atomic dipoles and cloud penetration in kcal/mol is=      0.18662
  The RRMSE value at dipole order with cloud penetration=      0.08248

******************************************************
The electron densities and ab initio electrostatic potential were computed in VASP using the PBE functional and
projector augmented wave method. See the main text of the journal article for a description of computational details.
The atomic charges, dipoles, and quadrupoles were computed with the DDEC6 method as described in
(a) T. A. Manz and N. Gabaldon Limas, RSC Adv. 6 (2016) 47771-47801 DOI: 10.1039/c6ra04656h
(b) N. Gabaldon Limas and T. A. Manz, RSC Adv. 8 (2018) 2678-2707 DOI: 10.1039/c7ra11829e.
For each atom in the material, the electron cloud parameters were fit to the spherically averaged atom-in-material
electron density using radial positions for which this density was between 10^-4 and 10^-2 electrons per cubic bohr.
The polarizabilities, dispersion coefficients, and quantum Drude oscillator (QDO) parameters were fit using the MCLF method.
The magnetic structure of the system was optimized in VASP from the default ferromagnetic initial guess using spin polarization.
The atomic spin moments (ASMs) were computed on this optimized magnetic structure using the DDEC6 partition as inputs
to the method of T. A. Manz and D. S. Sholl, J. Chem. Theory Comput. 7 (2011) 4146-4164 DOI: 10.1021/ct200539n.
The RMSE and RRMSE were computed using a uniform grid with Ewald summation.
