# Supplementary material for: A collection of forcefield precursors for metal–organic frameworks
Source: RSC Adv. 2019 Nov 13;9(63):36492–507. doi: 10.1039/c9ra07327b (PMC9075174; doi:10.1039/c9ra07327b)
Supplement: RA-009-C9RA07327B-s4788 [file RA-009-C9RA07327B-s4788.xyz]

  104
jmolscript: load "" {1 1 1} spacegroup "x,y,z" unitcell [{      8.521200     0.000000     0.000000 }, {      1.897038    12.335280     0.000000 }, {     -1.897038    -5.283358    11.146536 }]
Cu     7.130527     2.122224    11.052905     0.767193
Cu     5.651273     9.078767     6.651807     0.767197
Cu     1.390673     4.929698     0.093631     0.767177
Cu     2.869927    -2.026845     4.494729     0.767195
H      5.638273    -0.190340     7.303210     0.141667
H      6.369564     1.152663     6.840629     0.127136
H     -0.187554    -0.043299     6.334576     0.098472
H     -0.836494    -1.395436     6.899706     0.101970
H      7.539122    -1.405274     4.544443     0.144542
H      6.783588     0.006238     4.556704     0.125317
H      8.369834     9.726354     1.795707     0.098209
H      5.251568    -0.655336     1.916090     0.123380
H      4.283452     5.929554     9.181402     0.128472
H      5.516117     3.983044     9.173599     0.094649
H      7.143527     6.680929     2.956061     0.141656
H      6.412236     5.687701     3.971511     0.127151
H      4.448154     5.742662     2.674054     0.098450
H      5.097094     6.832468     1.694273     0.101955
H      5.242678     4.708394     0.676595     0.144528
H      5.998212     4.114905     1.957332     0.125282
H      4.411966    -2.543266     9.558155     0.098213
H      7.530232     2.012126     0.228504     0.123386
H     -0.022852     5.756891     9.290638     0.128466
H      7.265683     6.583555     7.528370     0.094678
H      2.882927     7.242262     3.843326     0.141673
H      2.151636     5.899259     4.305907     0.127160
H      8.708754     7.095221     4.811960     0.098474
H      9.357694     8.447358     4.246830     0.101972
H      0.982078     8.457196     6.602093     0.144543
H      1.737612     7.045684     6.589832     0.125320
H      0.151366    -2.674432     9.350829     0.098221
H      3.269632     7.707258     9.230446     0.123388
H      4.237748     1.122368     1.965134     0.128486
H      3.005083     3.068878     1.972937     0.094677
H      1.377673     0.370993     8.190475     0.141655
H      2.108964     1.364221     7.175025     0.127140
H      4.073046     1.309260     8.472482     0.098444
H      3.424106     0.219454     9.452263     0.101947
H      3.278522     2.343528    10.469941     0.144518
H      2.522988     2.937017     9.189204     0.125264
H      4.109234     9.595188     1.588381     0.098210
H      0.990968     5.039796    10.918032     0.123387
H      0.022852     1.295031     1.855898     0.128476
H      1.255517     0.468367     3.618166     0.094686
C      6.956398     0.526390     8.708677     0.657731
C      6.510770     0.278395     7.282924    -0.328484
C      7.484152    -0.543201     6.437013    -0.123746
C      6.900535    -0.843521     5.050607    -0.327355
C      5.569007    -1.557850     5.135432     0.651687
C      7.922031    10.034337     1.017121     0.104005
C      7.196130    11.207620     1.092695    -0.177189
C      6.539063    11.700184    -0.019618     0.096325
C      4.730598     5.652413     9.971691    -0.187036
C      5.469724     4.489021     9.977264     0.088698
C      5.825402     7.643967     4.205699     0.657721
C      6.271030     6.461832     3.370935    -0.328494
C      5.297648     6.049341     2.266202    -0.123744
C      5.881265     4.925173     1.401008    -0.327349
C      7.212793     5.307780     0.791850     0.651694
C      4.859769    -3.378733     9.502979     0.104012
C      5.585670    -3.812974    10.595563    -0.177185
C      6.242737    -5.029065    10.564241     0.096324
C      8.051202     6.589724     9.378695    -0.187028
C      7.312076     7.093056     8.329806     0.088680
C      1.564802     6.525532     2.437859     0.657736
C      2.010430     6.773527     3.863612    -0.328494
C      1.037048     7.595123     4.709523    -0.123745
C      1.620665     7.895443     6.095929    -0.327355
C      2.952193     8.609772     6.011104     0.651686
C      0.599169    -2.982415    10.129415     0.104015
C      1.325070    -4.155698    10.053841    -0.177179
C      3.879175     0.635096     0.019618     0.096335
C      3.790602     1.399509     1.174845    -0.187035
C      3.051476     2.562901     1.169272     0.088689
C      2.695798    -0.592045     6.940837     0.657724
C      2.250170     0.590090     7.775601    -0.328493
C      3.223552     1.002581     8.880334    -0.123745
C      2.639935     2.126749     9.745528    -0.327341
C      1.308407     1.744142    10.354686     0.651690
C      3.661431    10.430655     1.643557     0.104014
C      2.935530    10.864896     0.550973    -0.177181
C      0.381425    -0.254293     0.582295     0.096327
C      0.469998     0.462198     1.767841    -0.187038
C      1.209124    -0.041134     2.816730     0.088670
N      6.123760     4.032569    11.046440    -0.229959
N      6.658040     8.254700     8.375284    -0.229964
N      2.397440     3.019353     0.100096    -0.229952
N      1.863160    -1.202778     2.771252    -0.229970
O      6.757168     1.683642     9.169921    -0.548766
O      7.456157    -0.429940     9.347262    -0.540565
O      5.428956    -2.399769     6.058588    -0.538876
O      4.680591    -1.259861     4.289187    -0.547448
O      6.024632     7.565095     5.448984    -0.548803
O      5.325643     8.630620     3.615045    -0.540560
O      7.352844     6.502577     0.426466    -0.538858
O      8.101209     4.415455     0.698665    -0.547465
O      1.764032     5.368280     1.976615    -0.548771
O      1.065043     7.481862     1.799274    -0.540556
O      3.092244     9.451691     5.087948    -0.538861
O      3.840609     8.311783     6.857349    -0.547470
O      2.496568    -0.513173     5.697552    -0.548780
O      3.195557    -1.578698     7.531491    -0.540578
O      1.168356     0.549345    10.720070    -0.538873
O      0.419991     2.636467    10.447871    -0.547460

The following XYZ coordinates are in angstroms. Other properties are in atomic units.
The sperically averaged electron density of each atom fit to a function of the form exp(a - br)
eigen_1, eigen_2 and eigen_3 are the three eigenvalues of traceless quadrupole moment tensor
  atom number  atomic symbol              X              Y              Z     net charge C6 coefficient C8 coefficient C10 coefficient fluctuating dipole atomic polarizability isotropic forcefield polarizability              a              b squared Pearson coefficient          <r^3>          <r^4>         wp_QDO          m_QDO          q_QDO       dipole_x       dipole_y       dipole_z         dipole            Qxy            Qxz            Qyz     Q(x^2-y^2)  Q(3z^2 - R^2)        eigen_1        eigen_2        eigen_3 static polarizability      alpha(xx)      alpha(xy)      alpha(xz)      alpha(yy)      alpha(yz)      alpha(zz) atomic spin moment
            1             Cu       7.130527       2.122224      11.052905       0.767193      62.833205 0.11990509E+04  0.33854274E+05                                13.615729                           11.977063       1.274384       2.308093                    0.994254      42.633757     106.682395       0.483544       0.448636      -1.120878      -0.026793       0.079644      -0.008953       0.084506       0.122186      -0.003669       0.016735       0.259074       0.387235      -0.243378       0.113076       0.130302             15.129706      17.003537      -0.297396      -0.963387      14.556280       1.640396      13.829300          -0.692730
            2             Cu       5.651273       9.078767       6.651807       0.767197      62.832614 0.11990314E+04  0.33853657E+05                                13.615847                           11.977137       1.274276       2.308063                    0.994254      42.633436     106.682215       0.483531       0.448649      -1.120867       0.026786      -0.042193       0.068115       0.084483       0.055652      -0.108842       0.135667       0.008161      -0.365514      -0.243379       0.113080       0.130299             15.129864      17.003758       0.743169       0.681379      12.693002       0.757169      15.692832           0.692614
            3             Cu       1.390673       4.929698       0.093631       0.767177      62.834073 0.11990678E+04  0.33854911E+05                                13.615975                           11.977252       1.274259       2.308052                    0.994254      42.634191     106.684177       0.483533       0.448644      -1.120871       0.026792      -0.079639       0.008950       0.084500       0.122180      -0.003665       0.016739       0.259063       0.387242      -0.243371       0.113065       0.130306             15.130002      17.003902      -0.297409      -0.963416      14.556549       1.640437      13.829555           0.692789
            4             Cu       2.869927      -2.026845       4.494729       0.767195      62.832936 0.11990412E+04  0.33853987E+05                                13.615857                           11.977157       1.274254       2.308055                    0.994254      42.633586     106.682512       0.483533       0.448647      -1.120869      -0.026783       0.042191      -0.068114       0.084480       0.055645      -0.108830       0.135656       0.008164      -0.365474      -0.243355       0.113068       0.130288             15.129867      17.003757       0.743154       0.681406      12.692997       0.757128      15.692848          -0.692718
            5              H       5.638273      -0.190340       7.303210       0.141667       0.913174 0.69482258E+01  0.66926207E+02                                 1.651183                            1.613215      -1.169265       2.327461                    0.994428       3.706351      10.836426       0.452733       1.404565      -0.681489      -0.020909      -0.020211      -0.003470       0.029286       0.003241      -0.000496      -0.004027       0.011373      -0.000572      -0.008245       0.001233       0.007012              1.670268       2.059049       0.313139      -0.011187       1.506827       0.126810       1.444929          -0.000244
            6              H       6.369564       1.152663       6.840629       0.127136       1.099822 0.87987468E+01  0.86806528E+02                                 1.647653                            1.642873      -0.842188       2.468339                    0.999101       3.283829       8.665322       0.539704       1.150320      -0.741937       0.003827       0.020071      -0.013613       0.024552       0.000820      -0.001286      -0.003826      -0.009560       0.000924      -0.005233      -0.001781       0.007015              1.627790       1.407692      -0.077119       0.001203       1.877354      -0.165629       1.598323           0.000647
            7              H      -0.187554      -0.043299       6.334576       0.098472       1.107956 0.85733673E+01  0.85534548E+02                                 1.764008                            1.704223      -0.852392       2.459330                    0.997055       3.627572      10.198179       0.483263       1.270377      -0.711071       0.026637       0.018683      -0.005033       0.032923       0.005865      -0.001699       0.001191      -0.000129      -0.012703      -0.006056      -0.001936       0.007992              1.789173       2.293029       0.370962      -0.021494       1.549140       0.038806       1.525352          -0.000337
            8              H      -0.836494      -1.395436       6.899706       0.101970       0.970232 0.77752504E+01  0.76534473E+02                                 1.674202                            1.671385      -1.124853       2.336631                    0.994176       3.799131      10.995667       0.461842       1.347317      -0.693053       0.000995      -0.030024       0.014551       0.033379      -0.007873       0.000618      -0.005571      -0.011386      -0.001161      -0.010000      -0.002135       0.012136              1.666207       1.499317      -0.147977       0.091319       1.893842      -0.162022       1.605463           0.000274
            9              H       7.539122      -1.405274       4.544443       0.144542       0.933296 0.70113624E+01  0.67460525E+02                                 1.655396                            1.605595      -1.035708       2.388961                    0.996549       3.624978      10.477262       0.461698       1.378799      -0.686952       0.022778      -0.016333      -0.006850       0.028854      -0.002695      -0.002067       0.008107       0.002106       0.006455      -0.008471      -0.001058       0.009529              1.677950       1.771526      -0.272443      -0.283691       1.591039       0.221393       1.671285          -0.000248
           10              H       6.783588       0.006238       4.556704       0.125317       1.125255 0.89497962E+01  0.89335041E+02                                 1.720624                            1.694116      -0.830821       2.471721                    0.999138       3.409190       9.271319       0.510262       1.202553      -0.728311      -0.003383       0.023570      -0.004569       0.024246       0.001652       0.005657      -0.003040      -0.012404      -0.012002      -0.010351       0.001425       0.008927              1.719254       1.480079      -0.014653       0.031660       1.861201      -0.332948       1.816482           0.000827
           11              H       8.369834       9.726354       1.795707       0.098209       0.995409 0.70864271E+01  0.68068767E+02                                 1.695545                            1.592224      -0.963312       2.417246                    0.997700       3.620013      10.307148       0.475306       1.341567      -0.694675       0.019137      -0.014763       0.040890       0.047499      -0.004383       0.007259       0.003308      -0.002654       0.039362      -0.013450      -0.002108       0.015558              1.742928       1.621959      -0.236048       0.371388       1.601628      -0.305005       2.005197           0.000028
           12              H       5.251568      -0.655336       1.916090       0.123380       0.999466 0.75242689E+01  0.73744868E+02                                 1.728054                            1.663985      -1.254667       2.284055                    0.995264       3.757568      10.990515       0.452869       1.379958      -0.686247      -0.004219       0.015106       0.031630       0.035305      -0.006081       0.005542       0.005990      -0.009184       0.004046      -0.012600       0.003667       0.008933              1.739058       1.469172      -0.130856      -0.032350       1.662830       0.207129       2.085172          -0.000120
           13              H       4.283452       5.929554       9.181402       0.128472       1.069341 0.79652409E+01  0.78062144E+02                                 1.728536                            1.653832      -0.903843       2.457734                    0.998529       3.408234       9.513585       0.485344       1.287701      -0.708276      -0.015687       0.011286      -0.032515       0.037824      -0.007392       0.007437       0.004328      -0.004798       0.034086      -0.016123       0.002037       0.014086              1.747777       1.628264      -0.227348       0.293636       1.705644      -0.276328       1.909422           0.000015
           14              H       5.516117       3.983044       9.173599       0.094649       1.220134 0.90225202E+01  0.90293532E+02                                 1.815431                            1.702852      -0.865300       2.457543                    0.998882       3.457409       9.431693       0.507832       1.205195      -0.727507       0.001347      -0.024925      -0.040715       0.047757      -0.005583       0.008812       0.002905      -0.003943       0.045215      -0.016030      -0.001925       0.017955              1.849683       1.485586      -0.059986      -0.062828       2.058162       0.497176       2.005302           0.000042
           15              H       7.143527       6.680929       2.956061       0.141656       0.913185 0.69483487E+01  0.66927772E+02                                 1.651207                            1.613237      -1.169326       2.327432                    0.994427       3.706403      10.836654       0.452726       1.404579      -0.681487       0.020909       0.005519      -0.019752       0.029288       0.001836      -0.002716      -0.000460       0.003844      -0.023154      -0.008245       0.001234       0.007011              1.670293       2.059082       0.144232      -0.278176       1.358142       0.056329       1.593653           0.000250
           16              H       6.412236       5.687701       3.971511       0.127151       1.099796 0.87984733E+01  0.86803099E+02                                 1.647619                            1.642841      -0.842158       2.468354                    0.999102       3.283791       8.665167       0.539713       1.150310      -0.741939      -0.003827      -0.020901       0.012302       0.024553       0.001513      -0.000191      -0.004094      -0.008998       0.002614      -0.005233      -0.001783       0.007016              1.627757       1.407666      -0.034116       0.069169       1.777682      -0.212847       1.697922          -0.000640
           17              H       4.448154       5.742662       2.674054       0.098450       1.107987 0.85736662E+01  0.85538280E+02                                 1.764044                            1.704255      -0.852414       2.459316                    0.997055       3.627630      10.198389       0.483257       1.270381      -0.711070      -0.026638      -0.012551       0.014722       0.032922       0.004047      -0.004571      -0.001729       0.006033       0.005774      -0.006055      -0.001936       0.007992              1.789211       2.293085       0.178317      -0.326018       1.499704       0.015361       1.574843           0.000343
           18              H       5.097094       6.832468       1.694273       0.101955       0.970215 0.77750849E+01  0.76532512E+02                                 1.674197                            1.671379      -1.124875       2.336627                    0.994176       3.799097      10.995580       0.461838       1.347336      -0.693050      -0.000996       0.026009      -0.020902       0.033382      -0.003930       0.006850      -0.005955      -0.010577       0.001269      -0.010001      -0.002135       0.012136              1.666201       1.499310      -0.145898       0.094603       1.783778      -0.214191       1.715515          -0.000269
           19              H       5.242678       4.708394       0.676595       0.144528       0.933299 0.70113832E+01  0.67460753E+02                                 1.655401                            1.605599      -1.035711       2.388958                    0.996550       3.624979      10.477256       0.461697       1.378801      -0.686952      -0.022778       0.000807      -0.017694       0.028854       0.000713       0.003321       0.006788       0.004887       0.014795      -0.008471      -0.001057       0.009528              1.677955       1.771531       0.139661       0.367701       1.485190       0.171222       1.777143           0.000250
           20              H       5.998212       4.114905       1.957332       0.125282       1.125307 0.89503126E+01  0.89341443E+02                                 1.720678                            1.694167      -0.830871       2.471689                    0.999138       3.409275       9.271601       0.510254       1.202556      -0.728311       0.003383      -0.014223       0.019341       0.024245      -0.004404      -0.003916      -0.006647      -0.004791       0.010830      -0.010351       0.001425       0.008925              1.719308       1.480120      -0.034887      -0.000320       2.082487      -0.228110       1.595318          -0.000831
           21              H       4.411966      -2.543266       9.558155       0.098213       0.995384 0.70862061E+01  0.68066138E+02                                 1.695522                            1.592203      -0.963307       2.417254                    0.997700       3.619955      10.306957       0.475307       1.341574      -0.694674      -0.019137       0.043275       0.004174       0.047501      -0.008436       0.000851       0.009198      -0.015081       0.002081      -0.013450      -0.002108       0.015559              1.742903       1.621937      -0.436691       0.054229       2.167224      -0.036900       1.439549          -0.000023
           22              H       7.530232       2.012126       0.228504       0.123386       0.999434 0.75239774E+01  0.73741373E+02                                 1.728028                            1.663961      -1.254661       2.284065                    0.995264       3.757505      10.990321       0.452868       1.379972      -0.686244       0.004218       0.022113       0.027199       0.035307      -0.007612       0.003121       0.002798      -0.002450       0.024247      -0.012600       0.003667       0.008933              1.739032       1.469152      -0.026814       0.132099       1.847330       0.294587       1.900613           0.000119
           23              H      -0.022852       5.756891       9.290638       0.128466       1.069335 0.79651846E+01  0.78061563E+02                                 1.728543                            1.653838      -0.903868       2.457727                    0.998529       3.408224       9.513599       0.485337       1.287720      -0.708273       0.015685      -0.034220      -0.003727       0.037828      -0.009887       0.003495       0.008409      -0.013407       0.008261      -0.016124       0.002036       0.014088              1.747784       1.628270      -0.362718       0.079671       2.085947      -0.096074       1.529135          -0.000007
           24              H       7.265683       6.583555       7.528370       0.094678       1.220125 0.90224487E+01  0.90292480E+02                                 1.815398                            1.702825      -0.865270       2.457552                    0.998882       3.457411       9.431627       0.507846       1.205166      -0.727513      -0.001349      -0.026116      -0.039957       0.047754      -0.010355       0.001270       0.009825      -0.018549       0.001406      -0.016031      -0.001926       0.017956              1.849648       1.485565       0.031080       0.081113       1.630122       0.294288       2.433256          -0.000032
           25              H       2.882927       7.242262       3.843326       0.141673       0.913169 0.69481845E+01  0.66925738E+02                                 1.651179                            1.613212      -1.169279       2.327457                    0.994427       3.706345      10.836418       0.452732       1.404568      -0.681489       0.020908       0.020211       0.003470       0.029286       0.003241      -0.000496      -0.004028       0.011373      -0.000569      -0.008245       0.001234       0.007012              1.670264       2.059042       0.313135      -0.011186       1.506822       0.126810       1.444927           0.000250
           26              H       2.151636       5.899259       4.305907       0.127160       1.099787 0.87983659E+01  0.86801679E+02                                 1.647598                            1.642821      -0.842137       2.468362                    0.999102       3.283780       8.665089       0.539722       1.150296      -0.741942      -0.003827      -0.020069       0.013615       0.024552       0.000820      -0.001286      -0.003827      -0.009560       0.000926      -0.005233      -0.001782       0.007015              1.627736       1.407652      -0.077114       0.001202       1.877286      -0.165619       1.598271          -0.000639
           27              H       8.708754       7.095221       4.811960       0.098474       1.107952 0.85733232E+01  0.85533999E+02                                 1.764004                            1.704218      -0.852394       2.459331                    0.997055       3.627562      10.198145       0.483263       1.270377      -0.711071      -0.026638      -0.018681       0.005034       0.032923       0.005864      -0.001699       0.001190      -0.000128      -0.012703      -0.006056      -0.001936       0.007992              1.789169       2.293021       0.370961      -0.021494       1.549136       0.038805       1.525348           0.000343
           28              H       9.357694       8.447358       4.246830       0.101972       0.970219 0.77751201E+01  0.76532880E+02                                 1.674190                            1.671373      -1.124853       2.336635                    0.994176       3.799099      10.995557       0.461843       1.347321      -0.693053      -0.000996       0.030024      -0.014552       0.033380      -0.007873       0.000618      -0.005571      -0.011386      -0.001161      -0.010000      -0.002135       0.012136              1.666194       1.499306      -0.147975       0.091318       1.893827      -0.162020       1.605451          -0.000270
           29              H       0.982078       8.457196       6.602093       0.144543       0.933303 0.70114334E+01  0.67461374E+02                                 1.655404                            1.605602      -1.035717       2.388955                    0.996549       3.624995      10.477322       0.461697       1.378797      -0.686952      -0.022778       0.016333       0.006850       0.028853      -0.002695      -0.002066       0.008107       0.002107       0.006454      -0.008472      -0.001057       0.009529              1.677958       1.771534      -0.272444      -0.283694       1.591045       0.221395       1.671293           0.000250
           30              H       1.737612       7.045684       6.589832       0.125320       1.125234 0.89495766E+01  0.89332303E+02                                 1.720604                            1.694097      -0.830808       2.471732                    0.999138       3.409148       9.271177       0.510264       1.202556      -0.728310       0.003385      -0.023570       0.004570       0.024247       0.001652       0.005657      -0.003040      -0.012404      -0.012003      -0.010352       0.001425       0.008927              1.719234       1.480064      -0.014653       0.031660       1.861179      -0.332942       1.816459          -0.000825
           31              H       0.151366      -2.674432       9.350829       0.098221       0.995407 0.70864097E+01  0.68068528E+02                                 1.695538                            1.592217      -0.963299       2.417252                    0.997700       3.620001      10.307094       0.475309       1.341559      -0.694676      -0.019136       0.014763      -0.040890       0.047499      -0.004382       0.007259       0.003308      -0.002653       0.039363      -0.013450      -0.002109       0.015559              1.742920       1.621952      -0.236046       0.371385       1.601620      -0.305003       2.005188          -0.000023
           32              H       3.269632       7.707258       9.230446       0.123388       0.999439 0.75240165E+01  0.73741796E+02                                 1.728027                            1.663961      -1.254654       2.284067                    0.995265       3.757501      10.990285       0.452871       1.379964      -0.686246       0.004219      -0.015108      -0.031630       0.035306      -0.006080       0.005541       0.005990      -0.009184       0.004045      -0.012599       0.003665       0.008934              1.739031       1.469151      -0.130853      -0.032349       1.662804       0.207125       2.085137           0.000121
           33              H       4.237748       1.122368       1.965134       0.128486       1.069346 0.79652930E+01  0.78062812E+02                                 1.728540                            1.653836      -0.903846       2.457732                    0.998529       3.408251       9.513654       0.485344       1.287698      -0.708276       0.015686      -0.011287       0.032514       0.037823      -0.007392       0.007437       0.004328      -0.004798       0.034086      -0.016123       0.002037       0.014086              1.747781       1.628268      -0.227349       0.293636       1.705650      -0.276328       1.909424          -0.000014
           34              H       3.005083       3.068878       1.972937       0.094677       1.220130 0.90224914E+01  0.90293030E+02                                 1.815404                            1.702830      -0.865273       2.457551                    0.998882       3.457417       9.431655       0.507845       1.205168      -0.727512      -0.001346       0.024923       0.040713       0.047755      -0.005583       0.008813       0.002904      -0.003943       0.045217      -0.016030      -0.001926       0.017956              1.849655       1.485569      -0.059984      -0.062827       2.058128       0.497159       2.005266          -0.000037
           35              H       1.377673       0.370993       8.190475       0.141655       0.913184 0.69483375E+01  0.66927633E+02                                 1.651206                            1.613236      -1.169320       2.327435                    0.994427       3.706398      10.836635       0.452726       1.404579      -0.681487      -0.020909      -0.005517       0.019753       0.029288       0.001835      -0.002716      -0.000460       0.003844      -0.023156      -0.008246       0.001235       0.007011              1.670292       2.059082       0.144233      -0.278177       1.358141       0.056328       1.593653          -0.000243
           36              H       2.108964       1.364221       7.175025       0.127140       1.099808 0.87985989E+01  0.86804649E+02                                 1.647633                            1.642855      -0.842159       2.468352                    0.999102       3.283809       8.665230       0.539710       1.150313      -0.741939       0.003827       0.020903      -0.012299       0.024553       0.001512      -0.000191      -0.004094      -0.008998       0.002611      -0.005233      -0.001783       0.007016              1.627771       1.407677      -0.034117       0.069170       1.777698      -0.212850       1.697937           0.000649
           37              H       4.073046       1.309260       8.472482       0.098444       1.107976 0.85735646E+01  0.85537076E+02                                 1.764042                            1.704253      -0.852430       2.459312                    0.997055       3.627611      10.198349       0.483254       1.270393      -0.711068       0.026639       0.012553      -0.014722       0.032924       0.004048      -0.004571      -0.001729       0.006033       0.005772      -0.006056      -0.001936       0.007992              1.789208       2.293081       0.178318      -0.326018       1.499702       0.015361       1.574841          -0.000335
           38              H       3.424106       0.219454       9.452263       0.101947       0.970237 0.77753044E+01  0.76535183E+02                                 1.674217                            1.671399      -1.124878       2.336620                    0.994176       3.799152      10.995762       0.461836       1.347331      -0.693051       0.000996      -0.026007       0.020900       0.033380      -0.003930       0.006850      -0.005955      -0.010576       0.001271      -0.010001      -0.002135       0.012136              1.666222       1.499327      -0.145901       0.094605       1.783801      -0.214195       1.715537           0.000275
           39              H       3.278522       2.343528      10.469941       0.144518       0.933304 0.70114215E+01  0.67461159E+02                                 1.655403                            1.605601      -1.035695       2.388963                    0.996550       3.624977      10.477225       0.461698       1.378797      -0.686953       0.022778      -0.000805       0.017693       0.028854       0.000713       0.003321       0.006788       0.004888       0.014795      -0.008471      -0.001057       0.009528              1.677957       1.771535       0.139662       0.367704       1.485191       0.171223       1.777146          -0.000246
           40              H       2.522988       2.937017       9.189204       0.125264       1.125294 0.89501860E+01  0.89339929E+02                                 1.720678                            1.694167      -0.830882       2.471689                    0.999138       3.409243       9.271523       0.510248       1.202573      -0.728308      -0.003384       0.014225      -0.019341       0.024246      -0.004404      -0.003916      -0.006646      -0.004791       0.010827      -0.010350       0.001426       0.008925              1.719309       1.480119      -0.034888      -0.000320       2.082489      -0.228112       1.595319           0.000835
           41              H       4.109234       9.595188       1.588381       0.098210       0.995380 0.70861625E+01  0.68065611E+02                                 1.695518                            1.592200      -0.963305       2.417256                    0.997700       3.619940      10.306904       0.475307       1.341576      -0.694673       0.019138      -0.043275      -0.004176       0.047502      -0.008437       0.000851       0.009198      -0.015081       0.002080      -0.013450      -0.002109       0.015559              1.742899       1.621933      -0.436690       0.054228       2.167220      -0.036899       1.439544           0.000029
           42              H       0.990968       5.039796      10.918032       0.123387       0.999401 0.75236546E+01  0.73737451E+02                                 1.727996                            1.663933      -1.254648       2.284079                    0.995265       3.757420      10.990031       0.452869       1.379983      -0.686243      -0.004218      -0.022115      -0.027200       0.035309      -0.007612       0.003121       0.002799      -0.002449       0.024249      -0.012600       0.003666       0.008934              1.738999       1.469127      -0.026813       0.132094       1.847295       0.294581       1.900576          -0.000116
           43              H       0.022852       1.295031       1.855898       0.128476       1.069357 0.79653961E+01  0.78064103E+02                                 1.728556                            1.653850      -0.903868       2.457721                    0.998529       3.408275       9.513749       0.485340       1.287704      -0.708275      -0.015686       0.034217       0.003727       0.037825      -0.009887       0.003495       0.008409      -0.013406       0.008264      -0.016124       0.002037       0.014087              1.747797       1.628283      -0.362721       0.079674       2.085962      -0.096077       1.529148           0.000010
           44              H       1.255517       0.468367       3.618166       0.094686       1.220135 0.90225455E+01  0.90293608E+02                                 1.815395                            1.702824      -0.865273       2.457546                    0.998882       3.457437       9.431678       0.507851       1.205151      -0.727515       0.001347       0.026114       0.039957       0.047753      -0.010356       0.001270       0.009825      -0.018549       0.001407      -0.016031      -0.001926       0.017957              1.849645       1.485565       0.031079       0.081113       1.630119       0.294284       2.433250           0.000035
           45              C       6.956398       0.526390       8.708677       0.657731      20.145346 0.23811062E+03  0.48857958E+04                                 6.956411                            5.560766      -0.062230       2.051405                    0.999725      21.680804      61.041129       0.612954       0.486992      -1.008686       0.008870       0.000486       0.028367       0.029726       0.042738      -0.052744      -0.010435       0.100171      -0.124111      -0.063919      -0.041833       0.105752              7.775350       5.091152      -0.949149       1.479877       8.048314       2.271100      10.186585           0.000132
           46              C       6.510770       0.278395       7.282924      -0.328484      31.023410 0.48311446E+03  0.11657395E+05                                 8.576215                            7.232719      -0.102639       1.949600                    0.997740      30.661575      89.198764       0.625130       0.406055      -1.071305       0.060357      -0.054025      -0.043040       0.091729      -0.000778      -0.012967      -0.001568      -0.029816       0.001531      -0.022534       0.007687       0.014847              9.552081       7.867598      -0.166262       0.063228       7.664265       3.494471      13.124381          -0.000737
           47              C       7.484152      -0.543201       6.437013      -0.123746      26.768332 0.43088889E+03  0.10171855E+05                                 7.970605                            6.994503      -0.188485       1.933416                    0.999028      29.244311      86.007283       0.609385       0.425775      -1.051622      -0.096501       0.030361      -0.034860       0.107002      -0.011807      -0.009112       0.028629       0.000525       0.084450      -0.031478      -0.014149       0.045627              8.678775       8.596747       0.011246       0.319088       6.820439       2.434044      10.619140          -0.001982
           48              C       6.900535      -0.843521       5.050607      -0.327355      30.405785 0.48555270E+03  0.11733144E+05                                 8.433083                            7.242837      -0.118116       1.944244                    0.997263      30.722729      89.495005       0.625627       0.405147      -1.071707       0.026066       0.013502       0.087385       0.092184      -0.007427       0.023275       0.009741      -0.016692       0.035474      -0.031701       0.005240       0.026461              9.257152      10.557832       1.705318       0.852262       6.919172       1.025827      10.294451          -0.000823
           49              C       5.569007      -1.557850       5.135432       0.651687      19.583928 0.23926172E+03  0.49210980E+04                                 6.837237                            5.590648       0.002058       2.072041                    0.999724      21.803768      61.695887       0.607904       0.489872      -1.006021      -0.023862      -0.013465       0.006406       0.028138      -0.040012      -0.016245       0.069054      -0.073188       0.029401      -0.064464      -0.037966       0.102430              7.538794       9.933868       1.795416       1.737070       5.518330      -1.182288       7.164185           0.000816
           50              C       7.922031      10.034337       1.017121       0.104005      25.543430 0.34482431E+03  0.76902259E+04                                 7.705628                            6.328460       0.186184       2.084868                    0.999353      26.044164      74.168310       0.630573       0.435541      -1.046885      -0.019212      -0.019275      -0.040339       0.048661       0.031273      -0.006131      -0.016269       0.030827       0.009664      -0.039281       0.000447       0.038834              8.474295       6.902526      -3.369765       0.924829      10.227434       0.303504       8.292923           0.000476
           51              C       7.196130      11.207620       1.092695      -0.177189      33.184524 0.47856792E+03  0.11582158E+05                                 9.136760                            7.431014      -0.094721       1.947598                    0.998046      30.328073      89.916229       0.584893       0.432697      -1.048799      -0.009682      -0.013865       0.000931       0.016937       0.020331      -0.013696       0.009950      -0.003906       0.013141      -0.030703       0.012011       0.018692             10.257547       8.809849      -4.821445       1.453793      12.251953      -1.246475       9.710841          -0.000242
           52              C       6.539063      11.700184      -0.019618       0.096325      33.380580 0.42563885E+03  0.99593065E+04                                 9.221083                            7.019800      -0.240287       1.936119                    0.999255      26.870316      77.201301       0.602947       0.434150      -1.052594       0.003131      -0.003629      -0.001728       0.005095      -0.006926      -0.003082      -0.001657      -0.009410       0.022497      -0.012728       0.004623       0.008105             11.011966       9.331198      -6.145342       1.075756      15.063814      -0.591764       8.640886           0.000470
           53              C       4.730598       5.652413       9.971691      -0.187036      31.883165 0.46265679E+03  0.11062613E+05                                 8.759957                            7.210692       0.111554       2.008598                    0.999278      29.985024      87.322533       0.607829       0.421431      -1.059577       0.007118       0.005095       0.003687       0.009498       0.007709       0.011389      -0.019019       0.009112       0.044803      -0.027893       0.001482       0.026411              9.629086       7.613021      -4.047365       0.494192      13.015902       0.456753       8.258333          -0.000170
           54              C       5.469724       4.489021       9.977264       0.088698      25.843467 0.33825615E+03  0.74875393E+04                                 7.643873                            6.185325       0.220795       2.085601                    0.999754      26.099102      73.404266       0.652382       0.424141      -1.056668       0.015639      -0.005274       0.048048       0.050803       0.026444      -0.012717       0.007186       0.006666       0.044622      -0.037738       0.014227       0.023512              8.421112       6.514196      -3.130724       0.944577      11.290486       0.381820       7.458655           0.000516
           55              C       5.825402       7.643967       4.205699       0.657721      20.145608 0.23811413E+03  0.48858822E+04                                 6.956432                            5.560778      -0.062191       2.051413                    0.999725      21.681012      61.041652       0.612958       0.486987      -1.008689      -0.008871       0.025429       0.012590       0.029729       0.065967      -0.016028      -0.011236       0.101865      -0.119006      -0.063920      -0.041828       0.105749              7.775377       5.091167      -1.743803       0.223826       8.036347       2.265425      10.198617          -0.000112
           56              C       6.271030       6.461832       3.370935      -0.328494      31.023842 0.48312204E+03  0.11657619E+05                                 8.576278                            7.232763      -0.102638       1.949596                    0.997740      30.661810      89.199503       0.625130       0.406053      -1.071307      -0.060355      -0.015756      -0.067258       0.091732       0.011375       0.006249      -0.006465      -0.019501       0.032525      -0.022528       0.007681       0.014847              9.552162       7.867668      -0.128337       0.123151       9.417804       4.325674      11.371012           0.000750
           57              C       5.297648       6.049341       2.266202      -0.123744      26.767952 0.43088076E+03  0.10171612E+05                                 7.970520                            6.994428      -0.188484       1.933422                    0.999028      29.243994      86.006043       0.609389       0.425773      -1.051623       0.096501      -0.044506       0.012502       0.107002       0.003180       0.014580       0.034567      -0.011998       0.046850      -0.031480      -0.014148       0.045627              8.678680       8.596675      -0.283499      -0.146832       8.038051       3.011166       9.401314           0.001998
           58              C       5.881265       4.925173       1.401008      -0.327349      30.405083 0.48553849E+03  0.11732714E+05                                 8.432951                            7.242727      -0.118115       1.944252                    0.997263      30.722283      89.493348       0.625633       0.405146      -1.071708      -0.026065       0.073182       0.049627       0.092183      -0.024218      -0.003259       0.009800      -0.016822       0.035089      -0.031705       0.005242       0.026464              9.257000      10.557632      -0.039724      -1.905949       8.881053       1.955740       8.332316           0.000831
           59              C       7.212793       5.307780       0.791850       0.651694      19.583743 0.23925911E+03  0.49210328E+04                                 6.837217                            5.590635       0.002033       2.072035                    0.999724      21.803621      61.695484       0.607902       0.489875      -1.006019       0.023858       0.011553      -0.009427       0.028135      -0.002464       0.043118       0.035242      -0.001868       0.243391      -0.064471      -0.037959       0.102430              7.538770       9.933825      -0.800659      -2.366394       7.777406      -0.111498       4.905077          -0.000807
           60              C       4.859769      -3.378733       9.502979       0.104012      25.543303 0.34482257E+03  0.76901772E+04                                 7.705605                            6.328446       0.186179       2.084869                    0.999353      26.044072      74.167988       0.630574       0.435542      -1.046885       0.019209      -0.028196      -0.034691       0.048657       0.018937      -0.025632      -0.002462       0.001692      -0.077708      -0.039281       0.000449       0.038833              8.474268       6.902507      -2.279004       2.648896       8.412846      -0.556571      10.107451          -0.000451
           61              C       5.585670      -3.812974      10.595563      -0.177185      33.184428 0.47856695E+03  0.11582128E+05                                 9.136748                            7.431011      -0.094740       1.947594                    0.998046      30.327992      89.915952       0.584893       0.432697      -1.048799       0.009676       0.006781      -0.012128       0.016932       0.021082      -0.012503       0.008086       0.000019       0.024928      -0.030699       0.012011       0.018688             10.257534       8.809839      -3.378766       3.734129      11.141842      -1.772644      10.820921           0.000260
           62              C       6.242737      -5.029065      10.564241       0.096324      33.380873 0.42564296E+03  0.99594293E+04                                 9.221139                            7.019835      -0.240315       1.936107                    0.999255      26.870471      77.201914       0.602945       0.434150      -1.052594      -0.003137      -0.000012      -0.004016       0.005097      -0.000181       0.007582       0.001487      -0.016040       0.002609      -0.012732       0.004622       0.008110             11.012046       9.331262      -3.604233       5.092422      10.277290      -2.860593      13.427586          -0.000450
           63              C       8.051202       6.589724       9.378695      -0.187028      31.883305 0.46265830E+03  0.11062661E+05                                 8.759976                            7.210694       0.111525       2.008587                    0.999278      29.985123      87.322929       0.607829       0.421430      -1.059578      -0.007135       0.001140       0.006190       0.009514      -0.006994      -0.011835      -0.001604      -0.027633      -0.065408      -0.027889       0.001469       0.026419              9.629117       7.613049      -2.180128       3.445679       8.777589      -1.552214      12.496712           0.000199
           64              C       7.312076       7.093056       8.329806       0.088680      25.844535 0.33827331E+03  0.74880175E+04                                 7.644076                            6.185480       0.220792       2.085586                    0.999754      26.099880      73.407036       0.652374       0.424141      -1.056668      -0.015652       0.045669       0.015819       0.050803       0.022816      -0.018445       0.014476      -0.008732      -0.001499      -0.037738       0.014228       0.023510              8.421349       6.514392      -2.194563       2.424542       7.866271      -1.241433      10.883383          -0.000482
           65              C       1.564802       6.525532       2.437859       0.657736      20.145462 0.23811197E+03  0.48858315E+04                                 6.956435                            5.560779      -0.062251       2.051396                    0.999725      21.680904      61.041497       0.612954       0.486991      -1.008686      -0.008867      -0.000488      -0.028369       0.029726       0.042740      -0.052748      -0.010425       0.100169      -0.124110      -0.063927      -0.041826       0.105752              7.775382       5.091168      -0.949150       1.479876       8.048359       2.271130      10.186620          -0.000114
           66              C       2.010430       6.773527       3.863612      -0.328494      31.023992 0.48312485E+03  0.11657706E+05                                 8.576325                            7.232801      -0.102638       1.949595                    0.997740      30.661877      89.199827       0.625126       0.406055      -1.071305      -0.060357       0.054031       0.043043       0.091733      -0.000778      -0.012964      -0.001575      -0.029816       0.001545      -0.022532       0.007686       0.014846              9.552218       7.867690      -0.166262       0.063228       7.664354       3.494579      13.124610           0.000758
           67              C       1.037048       7.595123       4.709523      -0.123745      26.768299 0.43088789E+03  0.10171826E+05                                 7.970604                            6.994500      -0.188502       1.933412                    0.999028      29.244262      86.007130       0.609384       0.425775      -1.051622       0.096500      -0.030362       0.034859       0.107001      -0.011811      -0.009113       0.028628       0.000530       0.084453      -0.031481      -0.014147       0.045628              8.678778       8.596742       0.011251       0.319080       6.820439       2.434057      10.619151           0.001998
           68              C       1.620665       7.895443       6.095929      -0.327355      30.405772 0.48555204E+03  0.11733122E+05                                 8.433078                            7.242830      -0.118115       1.944245                    0.997263      30.722684      89.494797       0.625628       0.405146      -1.071708      -0.026064      -0.013504      -0.087383       0.092182      -0.007430       0.023279       0.009741      -0.016687       0.035471      -0.031705       0.005241       0.026464              9.257149      10.557834       1.705314       0.852262       6.919167       1.025844      10.294447           0.000829
           69              C       2.952193       8.609772       6.011104       0.651686      19.583953 0.23926205E+03  0.49211063E+04                                 6.837241                            5.590650       0.002052       2.072038                    0.999724      21.803790      61.695954       0.607904       0.489871      -1.006022       0.023860       0.013465      -0.006409       0.028137      -0.040010      -0.016250       0.069050      -0.073196       0.029397      -0.064459      -0.037970       0.102429              7.538799       9.933875       1.795416       1.737074       5.518333      -1.182287       7.164190          -0.000803
           70              C       0.599169      -2.982415      10.129415       0.104015      25.543401 0.34482426E+03  0.76902243E+04                                 7.705620                            6.328459       0.186184       2.084868                    0.999353      26.044154      74.168275       0.630573       0.435541      -1.046885       0.019214       0.019275       0.040339       0.048661       0.031274      -0.006133      -0.016269       0.030824       0.009671      -0.039282       0.000447       0.038834              8.474282       6.902519      -3.369752       0.924831      10.227401       0.303499       8.292925          -0.000450
           71              C       1.325070      -4.155698      10.053841      -0.177179      33.184234 0.47856346E+03  0.11582020E+05                                 9.136710                            7.430983      -0.094736       1.947598                    0.998046      30.327856      89.915405       0.584894       0.432697      -1.048799       0.009682       0.013864      -0.000932       0.016935       0.020331      -0.013699       0.009949      -0.003910       0.013131      -0.030703       0.012009       0.018693             10.257483       8.809795      -4.821404       1.453785      12.251861      -1.246467       9.710794           0.000265
           72              C       3.879175       0.635096       0.019618       0.096335      33.380473 0.42563726E+03  0.99592641E+04                                 9.221078                            7.019797      -0.240309       1.936113                    0.999255      26.870276      77.201265       0.602945       0.434151      -1.052593      -0.003133       0.003627       0.001730       0.005096      -0.006923      -0.003083      -0.001657      -0.009406       0.022509      -0.012726       0.004617       0.008109             11.011960       9.331197      -6.145344       1.075753      15.063812      -0.591764       8.640871          -0.000450
           73              C       3.790602       1.399509       1.174845      -0.187035      31.883625 0.46266448E+03  0.11062852E+05                                 8.760055                            7.210762       0.111509       2.008580                    0.999278      29.985347      87.323915       0.607824       0.421432      -1.059576      -0.007123      -0.005099      -0.003687       0.009504       0.007705       0.011389      -0.019021       0.009108       0.044791      -0.027891       0.001480       0.026411              9.629204       7.613124      -4.047439       0.494200      13.016087       0.456739       8.258401           0.000190
           74              C       3.051476       2.562901       1.169272       0.088689      25.844291 0.33826931E+03  0.74879092E+04                                 7.644042                            6.185454       0.220773       2.085584                    0.999754      26.099704      73.406518       0.652373       0.424143      -1.056667      -0.015639       0.005273      -0.048050       0.050805       0.026445      -0.012715       0.007187       0.006657       0.044632      -0.037740       0.014231       0.023509              8.421309       6.514361      -3.130828       0.944607      11.290787       0.381788       7.458779          -0.000488
           75              C       2.695798      -0.592045       6.940837       0.657724      20.145639 0.23811476E+03  0.48858988E+04                                 6.956438                            5.560786      -0.062201       2.051409                    0.999725      21.681049      61.041793       0.612958       0.486987      -1.008689       0.008873      -0.025428      -0.012594       0.029731       0.065970      -0.016027      -0.011233       0.101873      -0.118987      -0.063927      -0.041822       0.105750              7.775381       5.091173      -1.743803       0.223829       8.036344       2.265421      10.198626           0.000126
           76              C       2.250170       0.590090       7.775601      -0.328493      31.023690 0.48311961E+03  0.11657544E+05                                 8.576241                            7.232739      -0.102621       1.949603                    0.997740      30.661735      89.199178       0.625132       0.406052      -1.071307       0.060354       0.015760       0.067264       0.091736       0.011368       0.006247      -0.006463      -0.019506       0.032498      -0.022519       0.007678       0.014841              9.552112       7.867643      -0.128340       0.123152       9.417749       4.325620      11.370943          -0.000740
           77              C       3.223552       1.002581       8.880334      -0.123745      26.767771 0.43087757E+03  0.10171515E+05                                 7.970475                            6.994396      -0.188478       1.933425                    0.999028      29.243861      86.005482       0.609392       0.425773      -1.051624      -0.096500       0.044506      -0.012504       0.107002       0.003179       0.014584       0.034567      -0.012000       0.046842      -0.031482      -0.014146       0.045627              8.678625       8.596622      -0.283493      -0.146822       8.038001       3.011121       9.401252          -0.001980
           78              C       2.639935       2.126749       9.745528      -0.327341      30.404487 0.48552698E+03  0.11732359E+05                                 8.432825                            7.242629      -0.118100       1.944263                    0.997263      30.721841      89.491577       0.625639       0.405145      -1.071709       0.026064      -0.073175      -0.049630       0.092180      -0.024217      -0.003259       0.009804      -0.016815       0.035073      -0.031702       0.005236       0.026466              9.256851      10.557438      -0.039711      -1.905888       8.880926       1.955688       8.332189          -0.000808
           79              C       1.308407       1.744142      10.354686       0.651690      19.583666 0.23925824E+03  0.49210085E+04                                 6.837195                            5.590622       0.002046       2.072040                    0.999724      21.803541      61.695141       0.607903       0.489874      -1.006020      -0.023860      -0.011557       0.009423       0.028136      -0.002458       0.043120       0.035237      -0.001881       0.243393      -0.064467      -0.037964       0.102430              7.538740       9.933774      -0.800651      -2.366378       7.777386      -0.111499       4.905059           0.000823
           80              C       3.661431      10.430655       1.643557       0.104014      25.543041 0.34481879E+03  0.76900712E+04                                 7.705556                            6.328415       0.186174       2.084870                    0.999353      26.043894      74.167358       0.630574       0.435542      -1.046885      -0.019210       0.028195       0.034689       0.048655       0.018938      -0.025634      -0.002457       0.001698      -0.077707      -0.039283       0.000450       0.038833              8.474205       6.902459      -2.278993       2.648857       8.412811      -0.556557      10.107346           0.000476
           81              C       2.935530      10.864896       0.550973      -0.177181      33.183898 0.47855836E+03  0.11581865E+05                                 9.136661                            7.430953      -0.094754       1.947596                    0.998046      30.327601      89.914489       0.584894       0.432699      -1.048799      -0.009679      -0.006785       0.012130       0.016937       0.021082      -0.012507       0.008086       0.000026       0.024917      -0.030699       0.012007       0.018692             10.257425       8.809748      -3.378730       3.734069      11.141741      -1.772614      10.820786          -0.000237
           82              C       0.381425      -0.254293       0.582295       0.096327      33.380714 0.42564064E+03  0.99593622E+04                                 9.221114                            7.019818      -0.240304       1.936112                    0.999255      26.870395      77.201664       0.602945       0.434150      -1.052593       0.003131       0.000009       0.004020       0.005096      -0.000181       0.007581       0.001487      -0.016038       0.002611      -0.012731       0.004622       0.008109             11.012014       9.331239      -3.604223       5.092408      10.277258      -2.860587      13.427546           0.000470
           83              C       0.469998       0.462198       1.767841      -0.187038      31.883876 0.46266789E+03  0.11062957E+05                                 8.760097                            7.210783       0.111500       2.008574                    0.999278      29.985526      87.324605       0.607823       0.421431      -1.059576       0.007128      -0.001147      -0.006188       0.009508      -0.006995      -0.011836      -0.001607      -0.027629      -0.065410      -0.027890       0.001472       0.026418              9.629263       7.613170      -2.180172       3.445756       8.777709      -1.552277      12.496911          -0.000179
           84              C       1.209124      -0.041134       2.816730       0.088670      25.845008 0.33828055E+03  0.74882245E+04                                 7.644185                            6.185561       0.220769       2.085572                    0.999754      26.100243      73.408502       0.652367       0.424143      -1.056666       0.015645      -0.045674      -0.015819       0.050805       0.022817      -0.018448       0.014478      -0.008726      -0.001492      -0.037740       0.014232       0.023508              8.421478       6.514497      -2.194611       2.424596       7.866390      -1.241492      10.883547           0.000506
           85              N       6.123760       4.032569      11.046440      -0.229959      34.875735 0.52380241E+03  0.12677307E+05                                 8.960207                            7.461162       0.139771       2.078417                    0.998035      27.682608      76.246624       0.634994       0.398544      -1.094993      -0.095388       0.125584       0.008032       0.157907       0.057183       0.008833      -0.001298       0.036791       0.192511      -0.092404       0.026903       0.065501              9.927079       7.596420      -3.420432       1.193873      12.623360       0.654608       9.561459           0.000581
           86              N       6.658040       8.254700       8.375284      -0.229964      34.876317 0.52381240E+03  0.12677614E+05                                 8.960302                            7.461227       0.139791       2.078417                    0.998035      27.682953      76.247875       0.634992       0.398544      -1.094993       0.095384      -0.046536       0.116928       0.157911       0.016509      -0.055456       0.043552      -0.057843      -0.091356      -0.092405       0.026900       0.065505              9.927203       7.596525      -2.543880       2.579525       9.616550      -0.770694      12.568533          -0.000563
           87              N       2.397440       3.019353       0.100096      -0.229952      34.875933 0.52380562E+03  0.12677412E+05                                 8.960253                            7.461192       0.139736       2.078406                    0.998034      27.682731      76.247200       0.634992       0.398545      -1.094992       0.095393      -0.125587      -0.008034       0.157912       0.057182       0.008835      -0.001300       0.036786       0.192510      -0.092403       0.026902       0.065501              9.927141       7.596478      -3.420478       1.193885      12.623453       0.654589       9.561490          -0.000566
           88              N       1.863160      -1.202778       2.771252      -0.229970      34.876525 0.52381632E+03  0.12677738E+05                                 8.960343                            7.461259       0.139785       2.078413                    0.998035      27.683079      76.248393       0.634990       0.398544      -1.094993      -0.095387       0.046534      -0.116927       0.157911       0.016506      -0.055456       0.043550      -0.057837      -0.091355      -0.092402       0.026900       0.065502              9.927250       7.596571      -2.543911       2.579544       9.616612      -0.770727      12.568569           0.000580
           89              O       6.757168       1.683642       9.169921      -0.548766      35.357815 0.54456679E+03  0.13139647E+05                                 8.541725                            7.208159       0.294186       2.135136                    0.998026      27.833855      73.417828       0.709487       0.357791      -1.139387       0.010300      -0.008738       0.022877       0.026567       0.022675      -0.040444       0.061109       0.000394      -0.089714      -0.092446       0.034174       0.058273              9.498134       6.285992      -1.002483      -0.159367      12.376095       4.987185       9.832313          -0.057114
           90              O       7.456157      -0.429940       9.347262      -0.540565      34.453160 0.59853378E+03  0.14772682E+05                                 8.358846                            7.604171       0.271690       2.138845                    0.996714      27.682555      73.616869       0.684998       0.362282      -1.136942      -0.005872       0.008172       0.006941       0.012225      -0.004402       0.012302      -0.058813       0.067929      -0.009296      -0.078519       0.026352       0.052167              8.641730       7.302091      -1.893288       2.250535       8.464305      -1.605322      10.158793           0.048062
           91              O       5.428956      -2.399769       6.058588      -0.538876      35.431998 0.62253345E+03  0.15526495E+05                                 8.554127                            7.781631       0.157874       2.101158                    0.996217      27.865435      74.643855       0.673264       0.364762      -1.134294      -0.000316      -0.001705      -0.009659       0.009814       0.007044      -0.049426       0.002578      -0.085922       0.022659      -0.076452       0.036250       0.040202              8.942551       9.244275       2.151922      -1.179078       8.585190      -2.699800       8.998187           0.046992
           92              O       4.680591      -1.259861       4.289187      -0.547448      35.403828 0.55957793E+03  0.13581436E+05                                 8.525079                            7.305683       0.456610       2.190019                    0.998561      27.752810      73.199057       0.705551       0.357678      -1.140526      -0.009554      -0.018906       0.010038       0.023441      -0.033918       0.022812       0.047652       0.054864       0.000208      -0.078970       0.035382       0.043588              9.374983      12.557409       0.390305       3.601869       5.439453      -0.959685      10.128088          -0.053614
           93              O       6.024632       7.565095       5.448984      -0.548803      35.359315 0.54459504E+03  0.13140502E+05                                 8.541945                            7.208330       0.294211       2.135128                    0.998026      27.834607      73.420334       0.709481       0.357789      -1.139388      -0.010307       0.024435       0.001896       0.026588       0.046259      -0.003167       0.021408       0.084161       0.161608      -0.092449       0.034171       0.058278              9.498390       6.286146      -0.285380       0.974153       6.438699       2.172916      15.770325           0.057073
           94              O       5.325643       8.630620       3.615045      -0.540560      34.452497 0.59851840E+03  0.14772203E+05                                 8.358736                            7.604074       0.271707       2.138857                    0.996714      27.682246      73.615740       0.685002       0.362282      -1.136942       0.005870       0.002770       0.010349       0.012216      -0.013002      -0.001291      -0.025889      -0.001528      -0.217645      -0.078506       0.026346       0.052160              8.641614       7.302000      -2.844537       0.746901      11.090421      -0.360522       7.532422          -0.048019
           95              O       7.352844       6.502577       0.426466      -0.538858      35.431516 0.62252286E+03  0.15526162E+05                                 8.554050                            7.781567       0.157861       2.101158                    0.996217      27.865196      74.643012       0.673267       0.364762      -1.134294       0.000294      -0.007993      -0.005684       0.009812       0.047678       0.014808      -0.010611      -0.058097       0.106118      -0.076450       0.036250       0.040200              8.942464       9.244160       1.987110      -1.439501      11.012176      -1.549363       6.571057          -0.047020
           96              O       8.101209       4.415455       0.698665      -0.547465      35.404254 0.55958696E+03  0.13581713E+05                                 8.525151                            7.305745       0.456605       2.190014                    0.998561      27.753007      73.199792       0.705548       0.357678      -1.140526       0.009542       0.017162      -0.012778       0.023427      -0.035137       0.020878       0.040823       0.069277       0.043412      -0.078968       0.035377       0.043591              9.375063      12.557525      -3.087599      -1.895446      10.010888       1.207112       5.556776           0.053650
           97              O       1.764032       5.368280       1.976615      -0.548771      35.358555 0.54458011E+03  0.13140045E+05                                 8.541811                            7.208218       0.294166       2.135122                    0.998026      27.834276      73.419069       0.709489       0.357788      -1.139390      -0.010301       0.008757      -0.022885       0.026581       0.022675      -0.040446       0.061116       0.000394      -0.089708      -0.092453       0.034174       0.058279              9.498241       6.286053      -1.002493      -0.159368      12.376242       4.987263       9.832429           0.057117
           98              O       1.065043       7.481862       1.799274      -0.540556      34.452878 0.59852767E+03  0.14772498E+05                                 8.358819                            7.604149       0.271692       2.138847                    0.996714      27.682397      73.616447       0.684996       0.362283      -1.136940       0.005870      -0.008157      -0.006946       0.012216      -0.004402       0.012299      -0.058812       0.067925      -0.009316      -0.078516       0.026353       0.052163              8.641699       7.302068      -1.893287       2.250521       8.464295      -1.605313      10.158735          -0.048054
           99              O       3.092244       9.451691       5.087948      -0.538861      35.431738 0.62252751E+03  0.15526302E+05                                 8.554066                            7.781579       0.157858       2.101157                    0.996216      27.865323      74.643334       0.673269       0.364761      -1.134296       0.000312       0.001701       0.009663       0.009817       0.007042      -0.049425       0.002577      -0.085924       0.022666      -0.076452       0.036250       0.040202              8.942485       9.244188       2.151895      -1.179062       8.585134      -2.699785       8.998131          -0.046987
          100              O       3.840609       8.311783       6.857349      -0.547470      35.404257 0.55958637E+03  0.13581699E+05                                 8.525164                            7.305752       0.456624       2.190018                    0.998562      27.752983      73.199782       0.705546       0.357679      -1.140524       0.009561       0.018901      -0.010037       0.023439      -0.033916       0.022812       0.047649       0.054863       0.000195      -0.078966       0.035377       0.043589              9.375081      12.557551       0.390319       3.601905       5.439505      -0.959691      10.128187           0.053609
          101              O       2.496568      -0.513173       5.697552      -0.548780      35.358889 0.54458707E+03  0.13140254E+05                                 8.541851                            7.208257       0.294196       2.135127                    0.998026      27.834482      73.419709       0.709488       0.357787      -1.139390       0.010306      -0.024435      -0.001888       0.026586       0.046260      -0.003164       0.021407       0.084167       0.161607      -0.092451       0.034173       0.058278              9.498280       6.286082      -0.285374       0.974154       6.438615       2.172863      15.770142          -0.057074
          102              O       3.195557      -1.578698       7.531491      -0.540578      34.453021 0.59853040E+03  0.14772584E+05                                 8.358844                            7.604169       0.271711       2.138852                    0.996714      27.682480      73.616739       0.684995       0.362284      -1.136940      -0.005863      -0.002774      -0.010348       0.012212      -0.013002      -0.001291      -0.025886      -0.001530      -0.217648      -0.078506       0.026345       0.052160              8.641727       7.302094      -2.844575       0.746907      11.090560      -0.360510       7.532528           0.048022
          103              O       1.168356       0.549345      10.720070      -0.538873      35.432005 0.62253388E+03  0.15526503E+05                                 8.554114                            7.781622       0.157863       2.101155                    0.996217      27.865446      74.643798       0.673266       0.364761      -1.134296      -0.000295       0.008005       0.005675       0.009818       0.047682       0.014808      -0.010611      -0.058091       0.106122      -0.076452       0.036251       0.040201              8.942535       9.244249       1.987136      -1.439522      11.012247      -1.549375       6.571108           0.047035
          104              O       0.419991       2.636467      10.447871      -0.547460      35.403475 0.55957224E+03  0.13581268E+05                                 8.525043                            7.305666       0.456619       2.190023                    0.998562      27.752639      73.198603       0.705549       0.357680      -1.140524      -0.009548      -0.017149       0.012767       0.023415      -0.035136       0.020877       0.040817       0.069269       0.043411      -0.078961       0.035372       0.043588              9.374932      12.557319      -3.087557      -1.895407      10.010767       1.207091       5.556710          -0.053651

******************************************************
Auxiliary information for the entire system
The total spin magnetic moment of the unit cell is   0.000493
The total net atomic charge of the unit cell is   -0.000006
Accuracy of reproducing the electrostatic potential in the unit cell:
  The inner radius (bohr) =    5.0000
  The outer radius (bohr) =   12.0000
  Valid grid points have density less than (e/(bohr^3)) =    0.0001
  The number of valid grid points were=         8574
  The rms potential error without charges in kcal/mol is=      2.24074
  The rms potential error with partial charges in kcal/mol is=      0.28647
  The RRMSE value at monopole order=      0.12785
  The rms potential error with partial charges and cloud penetration in kcal/mol is=      0.29286
  The RRMSE value at monopole order with cloud penetration is=      0.13070
  The rms potential error with partial charges and atomic dipoles in kcal/mol is=      0.18300
  The RRMSE value at dipole order=      0.08167
  The rms potential error with partial charges, atomic dipoles and cloud penetration in kcal/mol is=      0.17829
  The RRMSE value at dipole order with cloud penetration=      0.07957

******************************************************
The electron densities and ab initio electrostatic potential were computed in VASP using the PBE functional and
projector augmented wave method. See the main text of the journal article for a description of computational details.
The atomic charges, dipoles, and quadrupoles were computed with the DDEC6 method as described in
(a) T. A. Manz and N. Gabaldon Limas, RSC Adv. 6 (2016) 47771-47801 DOI: 10.1039/c6ra04656h
(b) N. Gabaldon Limas and T. A. Manz, RSC Adv. 8 (2018) 2678-2707 DOI: 10.1039/c7ra11829e.
For each atom in the material, the electron cloud parameters were fit to the spherically averaged atom-in-material
electron density using radial positions for which this density was between 10^-4 and 10^-2 electrons per cubic bohr.
The polarizabilities, dispersion coefficients, and quantum Drude oscillator (QDO) parameters were fit using the MCLF method.
The magnetic structure of the system was optimized in VASP from the default ferromagnetic initial guess using spin polarization.
The atomic spin moments (ASMs) were computed on this optimized magnetic structure using the DDEC6 partition as inputs
to the method of T. A. Manz and D. S. Sholl, J. Chem. Theory Comput. 7 (2011) 4146-4164 DOI: 10.1021/ct200539n.
The RMSE and RRMSE were computed using a uniform grid with Ewald summation.
