# Supplementary material for: A collection of forcefield precursors for metal–organic frameworks
Source: RSC Adv. 2019 Nov 13;9(63):36492–507. doi: 10.1039/c9ra07327b (PMC9075174; doi:10.1039/c9ra07327b)
Supplement: RA-009-C9RA07327B-s4789 [file RA-009-C9RA07327B-s4789.xyz]

  116
jmolscript: load "" {1 1 1} spacegroup "x,y,z" unitcell [{      9.059000     0.000000     0.000000 }, {      0.000000    11.784000     0.000000 }, {     -0.219077    -5.892079    12.021514 }]
Cu     5.128211    -3.216136     7.068650     0.738131
Cu     8.241212     2.675878     4.952864     0.736876
Cu     3.711712     9.108057     4.952864     0.738125
Cu     0.598711     3.216043     7.068650     0.736875
H      5.154785     4.628722     5.058653     0.146003
H      3.748790     4.522661     5.806391     0.146501
H      2.754125     5.064739     3.618476     0.099512
H      4.190103     4.701796     3.014996     0.090715
H      3.929709     2.499359     4.130592     0.135202
H      3.026765     2.739761     2.825056     0.122290
H      6.720611     6.100525     7.818793     0.096062
H      8.253098     5.300382     9.326291     0.130775
H      7.901946    -3.022671    11.345905     0.121114
H      6.341989    -2.345080     9.804747     0.091180
H      0.895392     6.009767    11.115092     0.111929
H      0.666583     1.273850     0.108194     0.115647
H      8.214638    -1.263291     6.962861     0.144986
H      0.561633    -1.369342     6.215123     0.146406
H      1.556298    -0.827292     8.403038     0.098680
H      0.120320    -1.190243     9.006518     0.091750
H      0.380714    -3.392665     7.890922     0.133471
H      1.283658    -3.152280     9.196458     0.121920
H      6.648812     0.208549     4.202721     0.094824
H      5.116325    -0.591575     2.695223     0.131396
H      5.467477     2.869400     0.675609     0.122649
H      7.027434     3.546969     2.216767     0.090418
H      3.415031     0.117834     0.906422     0.111572
H      3.643840    -4.618228    11.913320     0.114566
H      3.685138     1.263199     6.962861     0.146003
H      5.091133     1.369260     6.215123     0.146501
H      6.085798     0.827182     8.403038     0.099512
H      4.649820     1.190125     9.006518     0.090716
H      4.910214     3.392562     7.890922     0.135202
H      5.813158     3.152160     9.196458     0.122290
H      2.119312    -0.208604     4.202721     0.096060
H      0.586825     0.591539     2.695223     0.130774
H      0.937977     8.914592     0.675609     0.121110
H      2.497934     8.237001     2.216767     0.091177
H      7.944531    -0.117846     0.906422     0.111929
H      8.173340     4.618071    11.913320     0.115647
H      0.625285     7.155212     5.058653     0.144986
H      8.278290     7.261263     5.806391     0.146405
H      7.283625     6.719213     3.618476     0.098679
H      8.719603     7.082164     3.014996     0.091750
H      8.459209     9.284586     4.130592     0.133470
H      7.556265     9.044201     2.825056     0.121919
H      2.191111     5.683372     7.818793     0.094823
H      3.723598     6.483496     9.326291     0.131396
H      3.372446     3.022521    11.345905     0.122647
H      1.812489     2.344952     9.804747     0.090416
H      5.424892     5.774087    11.115092     0.111571
H      5.196083    10.510149     0.108194     0.114566
C      4.247908     6.424602     5.311105     0.668821
C      4.221796     4.961031     5.053844    -0.337363
C      3.569479     4.522674     3.765138    -0.122122
C      3.190083     3.040247     3.755521    -0.323110
C      1.952133     2.849341     4.577793     0.667713
C      6.969958     6.653190     8.552105     0.099331
C      7.867624     6.159435     9.451314    -0.201090
C      8.211685    -4.848007    10.554889     0.176535
C      7.658502    -3.604795    10.636636    -0.222372
C      6.755239    -3.194706     9.696553     0.089612
C      0.117958    -5.367688    11.571909    -0.230629
C      0.062515     0.532593     6.710409     0.668095
C      0.088627    -0.930982     6.967670    -0.334246
C      0.740944    -1.369355     8.256376    -0.122504
C      1.120340    -2.851782     8.265993    -0.321843
C      2.358290    -3.042678     7.443721     0.667031
C      6.399465     0.761224     3.469409     0.101344
C      5.501799     0.267480     2.570200    -0.202267
C      5.157738     1.044053     1.466625     0.172919
C      5.710921     2.287265     1.384878    -0.223666
C      6.614184     2.697342     2.324961     0.092199
C      4.192465     0.524385     0.449605    -0.227645
C      4.592015    -0.532681     6.710409     0.668821
C      4.618127     0.930890     6.967670    -0.337363
C      5.270444     1.369247     8.256376    -0.122122
C      5.649840     2.851674     8.265993    -0.323109
C      6.887790     3.042580     7.443721     0.667713
C      1.869965    -0.761269     3.469409     0.099329
C      0.972299    -0.267514     2.570200    -0.201092
C      0.628238    10.739928     1.466625     0.176533
C      1.181421     9.496716     1.384878    -0.222372
C      2.084684     9.086627     2.324961     0.089612
C      8.721965    11.259609     0.449605    -0.230628
C      8.777408     5.359328     5.311105     0.668095
C      8.751296     6.822903     5.053844    -0.334246
C      8.098979     7.261276     3.765138    -0.122504
C      7.719583     8.743703     3.755521    -0.321843
C      6.481633     8.934599     4.577793     0.667030
C      2.440458     5.130697     8.552105     0.101343
C      3.338124     5.624441     9.451314    -0.202268
C      3.682185     4.847868    10.554889     0.172918
C      3.129002     3.604656    10.636636    -0.223665
C      2.225739     3.194579     9.696553     0.092199
C      4.647458     5.367536    11.571909    -0.227644
N      6.426696    -3.932378     8.636256    -0.236304
N      6.942727     1.959657     3.385258    -0.235921
N      2.413227     9.824299     3.385258    -0.236305
N      1.897196     3.932264     8.636256    -0.235922
O      4.857587     6.767509     6.354572    -0.560491
O      3.654906     7.197637     4.545575    -0.524234
O      0.883298     2.619557     3.974313    -0.554823
O      2.070193     2.962459     5.804468    -0.535020
O      8.511836     0.875514     5.666942    -0.560912
O      0.655517     1.305618     7.475939    -0.523326
O      3.427125    -3.272470     8.047201    -0.554004
O      2.240230    -2.929543     6.217046    -0.534268
O      3.982336    -0.875588     5.666942    -0.560489
O      5.185017    -1.305716     7.475939    -0.524237
O      7.956625     3.272364     8.047201    -0.554822
O      6.769730     2.929462     6.217046    -0.535021
O      0.328087     5.016407     6.354572    -0.560912
O      8.184406     4.586303     4.545575    -0.523327
O      5.412798     9.164391     3.974313    -0.554002
O      6.599693     8.821464     5.804468    -0.534270

The following XYZ coordinates are in angstroms. Other properties are in atomic units.
The sperically averaged electron density of each atom fit to a function of the form exp(a - br)
eigen_1, eigen_2 and eigen_3 are the three eigenvalues of traceless quadrupole moment tensor
  atom number  atomic symbol              X              Y              Z     net charge C6 coefficient C8 coefficient C10 coefficient fluctuating dipole atomic polarizability isotropic forcefield polarizability              a              b squared Pearson coefficient          <r^3>          <r^4>         wp_QDO          m_QDO          q_QDO       dipole_x       dipole_y       dipole_z         dipole            Qxy            Qxz            Qyz     Q(x^2-y^2)  Q(3z^2 - R^2)        eigen_1        eigen_2        eigen_3 static polarizability      alpha(xx)      alpha(xy)      alpha(xz)      alpha(yy)      alpha(yz)      alpha(zz) atomic spin moment
            1             Cu       5.128211      -3.216136       7.068650       0.738131      63.295604 0.11795179E+04  0.33233834E+05                                13.948552                           12.118130       1.038622       2.234601                    0.993022      43.001661     108.208094       0.465621       0.466872      -1.107513       0.042822      -0.019994       0.066522       0.081600       0.045026      -0.152503       0.077683      -0.095350      -0.300290      -0.233839       0.107127       0.126713             15.684613      17.230264      -0.487616      -0.865286      17.189567      -1.290020      12.634008          -0.000952
            2             Cu       8.241212       2.675878       4.952864       0.736876      63.369270 0.11814055E+04  0.33300989E+05                                13.960132                           12.128497       1.056487       2.238907                    0.993091      43.041450     108.337949       0.465374       0.466924      -1.107461      -0.041885      -0.019172      -0.066495       0.080892      -0.046463      -0.153334      -0.077078      -0.094598      -0.305416      -0.235385       0.109524       0.125861             15.697440      17.251680       0.489526      -0.867849      17.194678       1.294487      12.645963           0.000098
            3             Cu       3.711712       9.108057       4.952864       0.738125      63.295832 0.11795235E+04  0.33234038E+05                                13.948605                           12.118177       1.038613       2.234596                    0.993022      43.001798     108.208581       0.465619       0.466874      -1.107512      -0.042822       0.019994      -0.066522       0.081600       0.045025      -0.152501       0.077682      -0.095349      -0.300286      -0.233836       0.107125       0.126711             15.684673      17.230331      -0.487620      -0.865284      17.189630      -1.290029      12.634057           0.000972
            4             Cu       0.598711       3.216043       7.068650       0.736875      63.369381 0.11814082E+04  0.33301079E+05                                13.960141                           12.128504       1.056491       2.238908                    0.993091      43.041510     108.338092       0.465374       0.466924      -1.107461       0.041885       0.019171       0.066495       0.080892      -0.046462      -0.153332      -0.077077      -0.094596      -0.305412      -0.235382       0.109523       0.125859             15.697449      17.251690       0.489527      -0.867847      17.194688       1.294489      12.645970          -0.000091
            5              H       5.154785       4.628722       5.058653       0.146003       0.891164 0.67221520E+01  0.64124021E+02                                 1.617758                            1.582477      -1.042288       2.388651                    0.996225       3.612202      10.461318       0.459617       1.397004      -0.683382       0.024074      -0.011675      -0.005636       0.027343      -0.000543       0.000688       0.006703       0.010838      -0.012025      -0.010464       0.002997       0.007467              1.635825       2.070024      -0.240385       0.034491       1.515283       0.034017       1.322168           0.000001
            6              H       3.748790       4.522661       5.806391       0.146501       0.867840 0.66645614E+01  0.63675399E+02                                 1.607835                            1.589502      -1.179495       2.320168                    0.994623       3.727390      10.936059       0.450946       1.421614      -0.677869      -0.016006      -0.015371       0.012588       0.025513      -0.002067      -0.002608      -0.000158      -0.001379       0.017431      -0.005530      -0.000971       0.006501              1.616648       1.580581       0.226950      -0.214120       1.602746      -0.177869       1.666619           0.000001
            7              H       2.754125       5.064739       3.618476       0.099512       1.160162 0.93272996E+01  0.94431024E+02                                 1.778399                            1.747324      -0.758791       2.499534                    0.998940       3.568105       9.895543       0.492862       1.227502      -0.721810      -0.029541       0.015779       0.004902       0.033847      -0.006890       0.003637       0.003828       0.015073      -0.006946      -0.011656      -0.000026       0.011682              1.779327       2.051850      -0.354219       0.055761       1.864331      -0.006615       1.421799           0.000001
            8              H       4.190103       4.701796       3.014996       0.090715       1.234966 0.99255517E+01  0.10099654E+03                                 1.777799                            1.742507      -0.789726       2.475930                    0.998440       3.521598       9.461374       0.524721       1.147164      -0.741872       0.023471       0.004658      -0.016346       0.028979       0.008955      -0.004226      -0.000154       0.005286       0.011854      -0.011698       0.002090       0.009608              1.773018       1.826061       0.063473      -0.446687       1.566676      -0.012701       1.926318           0.000000
            9              H       3.929709       2.499359       4.130592       0.135202       0.883834 0.67247985E+01  0.64175716E+02                                 1.610034                            1.583561      -1.125240       2.350115                    0.993825       3.658605      10.608760       0.458979       1.398368      -0.683001       0.023168      -0.006641       0.015420       0.028611      -0.001297       0.004839      -0.004361       0.002513      -0.011067      -0.007637       0.000332       0.007305              1.623892       1.813830      -0.325977       0.124718       1.632588      -0.053326       1.425257           0.000001
           10              H       3.026765       2.739761       2.825056       0.122290       1.187281 0.94003225E+01  0.95847071E+02                                 1.844099                            1.782459      -0.970712       2.406376                    0.997579       3.615592      10.233079       0.473961       1.267440      -0.712387      -0.008154      -0.002165      -0.024996       0.026382       0.003109       0.005442       0.001245      -0.007756       0.031936      -0.011346      -0.000985       0.012330              1.872857       1.592583       0.046435       0.012374       1.717455       0.450355       2.308533           0.000000
           11              H       6.720611       6.100525       7.818793       0.096062       0.969073 0.69465881E+01  0.66754208E+02                                 1.696884                            1.600722      -1.125987       2.340951                    0.995001       3.739326      10.839089       0.460794       1.383222      -0.685664      -0.010658      -0.028977      -0.035195       0.046819      -0.003677       0.003610       0.011156      -0.019549       0.009920      -0.014437      -0.002702       0.017139              1.737528       1.520967       0.124457       0.257434       1.694623       0.386173       1.996993           0.000000
           12              H       8.253098       5.300382       9.326291       0.130775       0.982210 0.73298100E+01  0.71753985E+02                                 1.739879                            1.667215      -1.377922       2.232201                    0.992778       3.845456      11.439542       0.439978       1.422073      -0.677466       0.016372      -0.030585      -0.006601       0.035314      -0.009682       0.008744       0.000366      -0.004365       0.007567      -0.014356       0.002148       0.012208              1.756079       1.616101      -0.317615       0.001924       2.073572       0.205475       1.578564           0.000000
           13              H       7.901946      -3.022671      11.345905       0.121114       1.129637 0.84543626E+01  0.82867215E+02                                 1.691867                            1.626080      -0.905471       2.444783                    0.999013       3.295930       8.767672       0.532807       1.172827      -0.735797       0.010585       0.021225       0.023095       0.033105      -0.006266       0.011736       0.008843      -0.015131      -0.004384      -0.020055       0.006511       0.013545              1.699463       1.443610       0.076887       0.125303       1.644559       0.309765       2.010219           0.000001
           14              H       6.341989      -2.345080       9.804747       0.091180       1.253455 0.92244822E+01  0.92588129E+02                                 1.829773                            1.707616      -0.944323       2.417354                    0.998335       3.455800       9.362128       0.514782       1.185413      -0.732408      -0.020510       0.040878       0.004978       0.046005      -0.009516       0.006781       0.012415      -0.012933      -0.005286      -0.019452       0.002582       0.016870              1.865563       1.698556      -0.451640       0.019582       2.328773      -0.058020       1.569359           0.000000
           15              H       0.895392       6.009767      11.115092       0.111929       0.991072 0.76195493E+01  0.74880225E+02                                 1.718470                            1.668961      -1.149952       2.317730                    0.993662       3.864718      11.302496       0.454647       1.370863      -0.687692       0.017112      -0.017008      -0.014677       0.028240      -0.001780      -0.003746       0.003204      -0.002917      -0.003438      -0.004975      -0.000979       0.005954              1.740206       2.074043      -0.292176      -0.298162       1.446892       0.099014       1.699684           0.000000
           16              H       0.666583       1.273850       0.108194       0.115647       1.117437 0.90242710E+01  0.90732135E+02                                 1.749091                            1.731154      -0.737337       2.516499                    0.999131       3.485705       9.675420       0.489178       1.245347      -0.718257       0.004173       0.021486       0.018202       0.028467       0.005120       0.000815       0.003875      -0.012793       0.000784      -0.008358      -0.001340       0.009698              1.749849       1.621750       0.124451       0.226275       1.720173       0.219265       1.907623           0.000000
           17              H       8.214638      -1.263291       6.962861       0.144986       0.894185 0.67517646E+01  0.64485749E+02                                 1.622120                            1.586498      -1.052101       2.384050                    0.996032       3.622069      10.500830       0.458740       1.397954      -0.683176      -0.024251      -0.011926       0.006130       0.027712       0.000379       0.000979      -0.006436       0.011025      -0.011341      -0.010191       0.002699       0.007492              1.640341       2.076625       0.241679       0.034672       1.519291      -0.034179       1.325109          -0.000000
           18              H       0.561633      -1.369342       6.215123       0.146406       0.868122 0.66672220E+01  0.63708807E+02                                 1.608307                            1.589913      -1.187919       2.316727                    0.994660       3.728806      10.941815       0.450836       1.421782      -0.677831       0.016122      -0.014723      -0.012461       0.025139       0.001671      -0.002719       0.000509      -0.001534       0.018225      -0.005459      -0.001316       0.006775              1.617134       1.581098      -0.227154      -0.214429       1.603142       0.178048       1.667162           0.000000
           19              H       1.556298      -0.827292       8.403038       0.098680       1.162892 0.93546776E+01  0.94774060E+02                                 1.780945                            1.749674      -0.756514       2.499573                    0.998961       3.572334       9.909498       0.492639       1.227203      -0.721881       0.029809       0.016108      -0.004383       0.034165       0.006865       0.003067      -0.003706       0.014918      -0.008665      -0.011226      -0.000524       0.011749              1.781904       2.055122       0.355215       0.056035       1.867167       0.006694       1.423424          -0.000000
           20              H       0.120320      -1.190243       9.006518       0.091750       1.233184 0.99076406E+01  0.10077576E+03                                 1.776713                            1.741439      -0.786488       2.477167                    0.998530       3.517827       9.451579       0.524617       1.147830      -0.741712      -0.023030       0.004946       0.015615       0.028261      -0.009220      -0.004698       0.000051       0.005415       0.011199      -0.011990       0.001864       0.010125              1.771939       1.825054      -0.063473      -0.446475       1.565636       0.012755       1.925128           0.000000
           21              H       0.380714      -3.392665       7.890922       0.133471       0.883796 0.67250424E+01  0.64181705E+02                                 1.610622                            1.584171      -1.128461       2.348921                    0.993820       3.660260      10.615525       0.458616       1.399395      -0.682843      -0.023825      -0.007125      -0.015698       0.029408       0.001484       0.004590       0.003824       0.002456      -0.010022      -0.006875      -0.000072       0.006947              1.624476       1.814420       0.325985       0.124778       1.633133       0.053277       1.425873          -0.000001
           22              H       1.283658      -3.152280       9.196458       0.121920       1.188695 0.94166440E+01  0.96071140E+02                                 1.846972                            1.785174      -0.976721       2.404425                    0.997574       3.618715      10.250569       0.473057       1.269101      -0.712035       0.008192      -0.002090       0.024977       0.026369      -0.003109       0.005566      -0.001388      -0.007651       0.032267      -0.011384      -0.001146       0.012531              1.875819       1.595018      -0.046474       0.012255       1.720141      -0.451327       2.312297           0.000001
           23              H       6.648812       0.208549       4.202721       0.094824       0.974402 0.69887966E+01  0.67212219E+02                                 1.697602                            1.601251      -1.111702       2.346115                    0.995249       3.741162      10.822645       0.462927       1.375776      -0.687094       0.010440      -0.029150       0.035712       0.047265       0.003610       0.004009      -0.011139      -0.019846       0.010384      -0.014798      -0.002419       0.017217              1.738319       1.521448      -0.124660       0.257721       1.695422      -0.386731       1.998086           0.000000
           24              H       5.116325      -0.591575       2.695223       0.131396       0.979741 0.73055668E+01  0.71438805E+02                                 1.735156                            1.663051      -1.365891       2.237406                    0.992928       3.836483      11.396915       0.441202       1.419673      -0.677929      -0.016318      -0.030485       0.006917       0.035263       0.009914       0.008408      -0.000315      -0.004509       0.006464      -0.014235       0.002050       0.012185              1.751206       1.611934       0.315932       0.002044       2.066986      -0.204444       1.574699           0.000001
           25              H       5.467477       2.869400       0.675609       0.122649       1.128237 0.84462554E+01  0.82809217E+02                                 1.694588                            1.628641      -0.926253       2.437258                    0.998846       3.292449       8.773840       0.530486       1.177654      -0.734675      -0.010615       0.021086      -0.022538       0.032638       0.005685       0.011561      -0.008546      -0.014922      -0.004374      -0.019453       0.006202       0.013252              1.702193       1.445710      -0.076993       0.125567       1.647195      -0.310412       2.013674           0.000000
           26              H       7.027434       3.546969       2.216767       0.090418       1.258301 0.92649050E+01  0.93073875E+02                                 1.832486                            1.709777      -0.946611       2.415607                    0.998328       3.460997       9.373101       0.515288       1.183230      -0.732916       0.020855       0.041050      -0.004517       0.046265       0.009370       0.007413      -0.012505      -0.012927      -0.004277      -0.019878       0.003152       0.016726              1.868431       1.700883       0.453182       0.019619       2.333330       0.058077       1.571081           0.000001
           27              H       3.415031       0.117834       0.906422       0.111572       0.993524 0.76432809E+01  0.75178177E+02                                 1.721762                            1.671877      -1.155578       2.315232                    0.993605       3.871423      11.330091       0.454082       1.371387      -0.687569      -0.017318      -0.017182       0.014137       0.028195       0.001436      -0.003898      -0.002960      -0.002954      -0.002701      -0.005054      -0.000579       0.005633              1.743650       2.078662       0.293393      -0.299438       1.449374      -0.099491       1.702913           0.000000
           28              H       3.643840      -4.618228      11.913320       0.114566       1.121557 0.90677513E+01  0.91289390E+02                                 1.754266                            1.736029      -0.738347       2.516258                    0.999110       3.493505       9.707093       0.488135       1.246366      -0.718028      -0.004353       0.022120      -0.018148       0.028941      -0.005023       0.000905      -0.003857      -0.012588       0.002043      -0.008415      -0.001063       0.009478              1.755081       1.626148      -0.125163       0.227542       1.725386      -0.220544       1.913707           0.000000
           29              H       3.685138       1.263199       6.962861       0.146003       0.891164 0.67221527E+01  0.64124034E+02                                 1.617758                            1.582477      -1.042290       2.388650                    0.996225       3.612203      10.461324       0.459617       1.397005      -0.683382      -0.024074       0.011675       0.005636       0.027343      -0.000543       0.000688       0.006703       0.010838      -0.012025      -0.010464       0.002997       0.007467              1.635826       2.070025      -0.240385       0.034491       1.515283       0.034017       1.322169          -0.000000
           30              H       5.091133       1.369260       6.215123       0.146501       0.867839 0.66645596E+01  0.63675381E+02                                 1.607835                            1.589502      -1.179496       2.320168                    0.994623       3.727390      10.936061       0.450946       1.421614      -0.677869       0.016006       0.015371      -0.012588       0.025513      -0.002067      -0.002608      -0.000158      -0.001379       0.017431      -0.005530      -0.000971       0.006501              1.616649       1.580581       0.226950      -0.214120       1.602746      -0.177869       1.666619           0.000000
           31              H       6.085798       0.827182       8.403038       0.099512       1.160163 0.93273057E+01  0.94431094E+02                                 1.778399                            1.747324      -0.758791       2.499533                    0.998940       3.568106       9.895544       0.492862       1.227501      -0.721810       0.029541      -0.015779      -0.004902       0.033847      -0.006890       0.003637       0.003828       0.015073      -0.006946      -0.011656      -0.000026       0.011682              1.779327       2.051850      -0.354219       0.055761       1.864331      -0.006615       1.421799          -0.000000
           32              H       4.649820       1.190125       9.006518       0.090716       1.234965 0.99255394E+01  0.10099638E+03                                 1.777798                            1.742506      -0.789726       2.475930                    0.998440       3.521596       9.461367       0.524722       1.147164      -0.741872      -0.023471      -0.004658       0.016346       0.028979       0.008955      -0.004226      -0.000154       0.005286       0.011854      -0.011698       0.002090       0.009608              1.773017       1.826059       0.063473      -0.446686       1.566675      -0.012701       1.926317           0.000000
           33              H       4.910214       3.392562       7.890922       0.135202       0.883834 0.67247985E+01  0.64175716E+02                                 1.610034                            1.583561      -1.125240       2.350115                    0.993825       3.658605      10.608760       0.458979       1.398368      -0.683001      -0.023168       0.006641      -0.015420       0.028611      -0.001297       0.004839      -0.004361       0.002513      -0.011067      -0.007637       0.000332       0.007305              1.623892       1.813830      -0.325977       0.124718       1.632588      -0.053326       1.425257           0.000000
           34              H       5.813158       3.152160       9.196458       0.122290       1.187281 0.94003182E+01  0.95847015E+02                                 1.844098                            1.782458      -0.970713       2.406376                    0.997579       3.615591      10.233075       0.473961       1.267440      -0.712387       0.008154       0.002165       0.024996       0.026382       0.003109       0.005442       0.001245      -0.007756       0.031936      -0.011346      -0.000985       0.012331              1.872857       1.592583       0.046435       0.012374       1.717454       0.450355       2.308533           0.000001
           35              H       2.119312      -0.208604       4.202721       0.096060       0.969074 0.69465984E+01  0.66754334E+02                                 1.696886                            1.600724      -1.125988       2.340950                    0.995001       3.739330      10.839104       0.460794       1.383222      -0.685664       0.010658       0.028977       0.035195       0.046819      -0.003677       0.003610       0.011156      -0.019549       0.009920      -0.014437      -0.002702       0.017139              1.737530       1.520969       0.124457       0.257434       1.694625       0.386173       1.996996           0.000000
           36              H       0.586825       0.591539       2.695223       0.130774       0.982211 0.73298208E+01  0.71754122E+02                                 1.739881                            1.667217      -1.377923       2.232201                    0.992778       3.845460      11.439558       0.439978       1.422074      -0.677466      -0.016372       0.030585       0.006601       0.035314      -0.009682       0.008744       0.000366      -0.004365       0.007567      -0.014356       0.002148       0.012208              1.756081       1.616102      -0.317616       0.001924       2.073574       0.205475       1.578566           0.000000
           37              H       0.937977       8.914592       0.675609       0.121110       1.129641 0.84544034E+01  0.82867726E+02                                 1.691873                            1.626085      -0.905476       2.444781                    0.999013       3.295936       8.767698       0.532805       1.172830      -0.735797      -0.010585      -0.021225      -0.023095       0.033105      -0.006266       0.011736       0.008843      -0.015131      -0.004384      -0.020055       0.006511       0.013544              1.699469       1.443615       0.076888       0.125304       1.644565       0.309767       2.010228           0.000000
           38              H       2.497934       8.237001       2.216767       0.091177       1.253459 0.92245173E+01  0.92588588E+02                                 1.829779                            1.707621      -0.944327       2.417352                    0.998335       3.455805       9.362153       0.514780       1.185415      -0.732407       0.020510      -0.040878      -0.004978       0.046005      -0.009516       0.006781       0.012415      -0.012933      -0.005287      -0.019452       0.002582       0.016870              1.865569       1.698561      -0.451642       0.019582       2.328782      -0.058021       1.569364           0.000000
           39              H       7.944531      -0.117846       0.906422       0.111929       0.991072 0.76195518E+01  0.74880255E+02                                 1.718470                            1.668961      -1.149950       2.317731                    0.993662       3.864718      11.302496       0.454647       1.370863      -0.687692      -0.017112       0.017007       0.014677       0.028240      -0.001780      -0.003746       0.003204      -0.002917      -0.003438      -0.004975      -0.000979       0.005954              1.740207       2.074044      -0.292176      -0.298162       1.446892       0.099014       1.699684           0.000000
           40              H       8.173340       4.618071      11.913320       0.115647       1.117436 0.90242552E+01  0.90731935E+02                                 1.749090                            1.731152      -0.737335       2.516499                    0.999131       3.485702       9.675409       0.489178       1.245347      -0.718257      -0.004173      -0.021486      -0.018201       0.028467       0.005120       0.000815       0.003875      -0.012793       0.000784      -0.008358      -0.001340       0.009698              1.749847       1.621749       0.124451       0.226275       1.720172       0.219265       1.907621           0.000000
           41              H       0.625285       7.155212       5.058653       0.144986       0.894185 0.67517683E+01  0.64485793E+02                                 1.622120                            1.586498      -1.052103       2.384049                    0.996032       3.622070      10.500834       0.458740       1.397954      -0.683176       0.024251       0.011926      -0.006130       0.027712       0.000379       0.000979      -0.006436       0.011025      -0.011341      -0.010191       0.002699       0.007492              1.640342       2.076625       0.241679       0.034672       1.519291      -0.034179       1.325109           0.000001
           42              H       8.278290       7.261263       5.806391       0.146405       0.868123 0.66672321E+01  0.63708927E+02                                 1.608308                            1.589914      -1.187919       2.316727                    0.994660       3.728809      10.941825       0.450836       1.421782      -0.677831      -0.016122       0.014723       0.012461       0.025139       0.001671      -0.002719       0.000509      -0.001534       0.018224      -0.005459      -0.001316       0.006775              1.617135       1.581099      -0.227154      -0.214429       1.603144       0.178048       1.667164           0.000000
           43              H       7.283625       6.719213       3.618476       0.098679       1.162892 0.93546848E+01  0.94774149E+02                                 1.780945                            1.749674      -0.756513       2.499573                    0.998961       3.572335       9.909501       0.492639       1.227203      -0.721881      -0.029809      -0.016107       0.004383       0.034165       0.006865       0.003067      -0.003706       0.014918      -0.008665      -0.011226      -0.000524       0.011749              1.781905       2.055124       0.355215       0.056035       1.867168       0.006694       1.423425           0.000000
           44              H       8.719603       7.082164       3.014996       0.091750       1.233184 0.99076371E+01  0.10077573E+03                                 1.776713                            1.741439      -0.786489       2.477167                    0.998530       3.517826       9.451578       0.524617       1.147831      -0.741712       0.023030      -0.004946      -0.015616       0.028261      -0.009220      -0.004698       0.000051       0.005415       0.011199      -0.011990       0.001864       0.010125              1.771939       1.825054      -0.063473      -0.446475       1.565636       0.012755       1.925128           0.000000
           45              H       8.459209       9.284586       4.130592       0.133470       0.883797 0.67250499E+01  0.64181791E+02                                 1.610622                            1.584172      -1.128462       2.348921                    0.993820       3.660262      10.615530       0.458616       1.399395      -0.682843       0.023825       0.007125       0.015698       0.029408       0.001484       0.004590       0.003824       0.002456      -0.010022      -0.006875      -0.000072       0.006947              1.624476       1.814421       0.325985       0.124778       1.633134       0.053277       1.425874           0.000001
           46              H       7.556265       9.044201       2.825056       0.121919       1.188694 0.94166419E+01  0.96071116E+02                                 1.846972                            1.785174      -0.976723       2.404424                    0.997574       3.618714      10.250567       0.473056       1.269101      -0.712035      -0.008192       0.002090      -0.024977       0.026369      -0.003109       0.005566      -0.001388      -0.007651       0.032267      -0.011384      -0.001146       0.012531              1.875820       1.595019      -0.046475       0.012255       1.720142      -0.451327       2.312298          -0.000001
           47              H       2.191111       5.683372       7.818793       0.094823       0.974402 0.69887986E+01  0.67212252E+02                                 1.697603                            1.601252      -1.111703       2.346114                    0.995249       3.741164      10.822656       0.462927       1.375777      -0.687094      -0.010440       0.029150      -0.035712       0.047265       0.003610       0.004009      -0.011139      -0.019846       0.010384      -0.014798      -0.002419       0.017217              1.738320       1.521449      -0.124660       0.257721       1.695423      -0.386731       1.998087           0.000000
           48              H       3.723598       6.483496       9.326291       0.131396       0.979743 0.73055857E+01  0.71439031E+02                                 1.735157                            1.663052      -1.365892       2.237405                    0.992928       3.836488      11.396930       0.441202       1.419672      -0.677929       0.016318       0.030485      -0.006918       0.035263       0.009914       0.008408      -0.000315      -0.004509       0.006464      -0.014235       0.002051       0.012185              1.751208       1.611935       0.315932       0.002044       2.066988      -0.204444       1.574700          -0.000000
           49              H       3.372446       3.022521      11.345905       0.122647       1.128238 0.84462678E+01  0.82809375E+02                                 1.694591                            1.628643      -0.926255       2.437257                    0.998846       3.292450       8.773847       0.530485       1.177655      -0.734675       0.010615      -0.021086       0.022538       0.032638       0.005685       0.011561      -0.008546      -0.014922      -0.004374      -0.019453       0.006202       0.013252              1.702195       1.445712      -0.076994       0.125568       1.647197      -0.310413       2.013677           0.000000
           50              H       1.812489       2.344952       9.804747       0.090416       1.258303 0.92649249E+01  0.93074133E+02                                 1.832490                            1.709780      -0.946613       2.415606                    0.998328       3.461000       9.373115       0.515287       1.183232      -0.732916      -0.020855      -0.041050       0.004517       0.046265       0.009370       0.007413      -0.012505      -0.012927      -0.004277      -0.019878       0.003152       0.016726              1.868435       1.700885       0.453183       0.019619       2.333335       0.058077       1.571084           0.000000
           51              H       5.424892       5.774087      11.115092       0.111571       0.993525 0.76432877E+01  0.75178257E+02                                 1.721762                            1.671877      -1.155575       2.315233                    0.993605       3.871424      11.330093       0.454082       1.371386      -0.687569       0.017318       0.017182      -0.014137       0.028195       0.001436      -0.003898      -0.002960      -0.002954      -0.002701      -0.005054      -0.000579       0.005633              1.743650       2.078663       0.293393      -0.299439       1.449374      -0.099491       1.702914           0.000000
           52              H       5.196083      10.510149       0.108194       0.114566       1.121554 0.90677252E+01  0.91289059E+02                                 1.754263                            1.736026      -0.738346       2.516259                    0.999110       3.493500       9.707075       0.488135       1.246366      -0.718028       0.004353      -0.022120       0.018148       0.028942      -0.005023       0.000905      -0.003857      -0.012588       0.002043      -0.008415      -0.001063       0.009478              1.755078       1.626146      -0.125162       0.227542       1.725384      -0.220544       1.913704           0.000000
           53              C       4.247908       6.424602       5.311105       0.668821      19.152116 0.22154817E+03  0.44664459E+04                                 6.725760                            5.353736       0.094124       2.110460                    0.999827      21.174893      59.166532       0.626232       0.485151      -1.009258      -0.001977       0.025846       0.002803       0.026073       0.014066      -0.069150      -0.003560       0.125390      -0.020281      -0.061791      -0.047166       0.108957              7.571935       5.183298       0.019483       1.745525      11.462147       0.725114       6.070359          -0.000002
           54              C       4.221796       4.961031       5.053844      -0.337363      31.176918 0.48801992E+03  0.11820099E+05                                 8.629030                            7.290649      -0.151179       1.942616                    0.996785      30.530649      89.343874       0.619151       0.408438      -1.068421      -0.045338      -0.020723      -0.077577       0.092212       0.007944       0.015066       0.016284       0.011634       0.008108      -0.019672      -0.007610       0.027282              9.714856       7.825804       1.642373       1.149074      13.762917       2.631066       7.555847           0.000002
           55              C       3.569479       4.522674       3.765138      -0.122122      24.798992 0.40219628E+03  0.93189755E+04                                 7.475822                            6.692154      -0.086326       1.962312                    0.999469      28.878521      83.749389       0.633069       0.417566      -1.058270       0.021134      -0.065890       0.093805       0.116565       0.025595       0.018628       0.023446      -0.026536      -0.020691      -0.027684      -0.020636       0.048320              7.969101       7.098495       1.585187       0.327925      10.046766       1.603372       6.762043          -0.000001
           56              C       3.190083       3.040247       3.755521      -0.323110      30.201292 0.48394202E+03  0.11699728E+05                                 8.410359                            7.244718      -0.103494       1.949106                    0.997579      30.759425      90.004745       0.622935       0.406706      -1.069286       0.017964       0.087334       0.010570       0.089787       0.017782       0.031881       0.001697      -0.026538       0.006332      -0.042268       0.007908       0.034360              9.215058      10.137732       1.175601      -1.779588       9.920076       1.314025       7.587366          -0.000001
           57              C       1.952133       2.849341       4.577793       0.667713      18.239593 0.22460591E+03  0.45569877E+04                                 6.560273                            5.444529      -0.028537       2.069297                    0.999734      21.472663      60.769450       0.609984       0.494915      -1.001300      -0.026951       0.004031       0.018227       0.032785      -0.012073       0.008283      -0.014881      -0.161368      -0.168898      -0.063022      -0.048139       0.111161              7.118041       9.893027       1.500382      -0.831548       4.401531       0.513323       7.059566           0.000002
           58              C       6.969958       6.653190       8.552105       0.099331      25.777424 0.34522713E+03  0.77199102E+04                                 7.792725                            6.369591       0.045197       2.036725                    0.998753      26.323209      75.652769       0.621512       0.440707      -1.041309      -0.002151       0.044637       0.014878       0.047100       0.021644      -0.029100       0.006566       0.006589      -0.005609      -0.038920       0.004104       0.034816              8.542791       7.815363      -1.975797       3.110280       8.652272       0.152333       9.160736           0.000001
           59              C       7.867624       6.159435       9.451314      -0.201090      32.428424 0.47031553E+03  0.11302631E+05                                 8.881181                            7.281521       0.037861       1.992867                    0.997873      29.976380      87.787432       0.602878       0.422752      -1.057752       0.005413       0.000324      -0.017274       0.018106      -0.007752      -0.011132      -0.006346       0.000794      -0.023219      -0.018499       0.005682       0.012817              9.823852       8.705449      -1.882998       3.872754       8.593509       0.731852      12.172598           0.000001
           60              C       8.211685      -4.848007      10.554889       0.176535      30.019840 0.38570847E+03  0.87905157E+04                                 8.618281                            6.687395      -0.101106       1.994731                    0.999497      25.415120      71.667095       0.618109       0.434796      -1.053990       0.019139      -0.012923       0.024246       0.033484      -0.003840       0.005850      -0.021786       0.008708       0.036360      -0.023677      -0.003403       0.027080             10.100360       8.720049      -2.761319       4.794136       8.759356      -1.655321      12.821676           0.000001
           61              C       7.658502      -3.604795      10.636636      -0.222372      31.119032 0.45126386E+03  0.10695219E+05                                 8.491201                            7.048225       0.247065       2.046966                    0.999444      29.942749      86.078428       0.626018       0.412820      -1.067841       0.000788       0.012839      -0.012229       0.017748       0.017455       0.005955       0.012161      -0.003928       0.044910      -0.025427      -0.000518       0.025945              9.144855       7.981984      -2.403385       3.031231       9.026788      -0.878476      10.425794           0.000001
           62              C       6.755239      -3.194706       9.696553       0.089612      25.289768 0.32936300E+03  0.72386729E+04                                 7.501252                            6.088780       0.379945       2.137185                    0.999789      25.926743      72.540693       0.660245       0.422102      -1.058470       0.007042      -0.036285      -0.036196       0.051733       0.010117      -0.031437      -0.005541      -0.002629      -0.055096      -0.039333       0.004979       0.034354              8.134657       7.118784      -1.815727       2.869819       7.967732      -0.266988       9.317457           0.000001
           63              C       0.117958      -5.367688      11.571909      -0.230629      30.036193 0.45223185E+03  0.10791475E+05                                 8.543427                            7.100096      -0.165352       1.935623                    0.997626      30.152688      88.780888       0.614028       0.418021      -1.057838      -0.068246      -0.050207       0.025834       0.088576       0.008960      -0.011749      -0.011949      -0.059690       0.032566      -0.038683       0.004578       0.034105              9.885920       9.113105      -1.277537       2.378240       7.379349      -3.329586      13.165304           0.000001
           64              C       0.062515       0.532593       6.710409       0.668095      19.229827 0.22263521E+03  0.44939362E+04                                 6.743453                            5.366735       0.100909       2.111212                    0.999823      21.227314      59.353276       0.625483       0.485129      -1.009251       0.000101       0.026687      -0.004938       0.027141      -0.015964      -0.067320       0.003779       0.125850      -0.013025      -0.063604      -0.043966       0.107570              7.592629       5.195379      -0.019397       1.750398      11.497882      -0.728167       6.084626           0.000001
           65              C       0.088627      -0.930982       6.967670      -0.334246      31.101505 0.48654695E+03  0.11776944E+05                                 8.619627                            7.282989      -0.150242       1.943030                    0.996822      30.490128      89.232192       0.618974       0.408814      -1.068046       0.044035      -0.019277       0.077501       0.091198      -0.008692       0.015217      -0.015382       0.011501       0.005309      -0.018757      -0.008377       0.027134              9.703589       7.820380      -1.637789       1.146631      13.743551      -2.625923       7.546835          -0.000000
           66              C       0.740944      -1.369355       8.256376      -0.122504      24.775024 0.40168118E+03  0.93027534E+04                                 7.465656                            6.683303      -0.078719       1.964806                    0.999502      28.856347      83.627450       0.634226       0.416996      -1.058780      -0.019282      -0.067227      -0.093671       0.116900      -0.023600       0.019332      -0.024937      -0.025316      -0.019927      -0.027374      -0.020721       0.048094              7.957865       7.090506      -1.580614       0.328367      10.030411      -1.600260       6.752678          -0.000000
           67              C       1.120340      -2.851782       8.265993      -0.321843      30.230287 0.48459819E+03  0.11721821E+05                                 8.421828                            7.254581      -0.113864       1.945725                    0.997562      30.789163      90.172502       0.621754       0.407262      -1.068715      -0.019461       0.085880      -0.011428       0.088796      -0.016069       0.033267      -0.002101      -0.026475       0.006815      -0.042784       0.008140       0.034644              9.227671      10.152394      -1.177344      -1.782726       9.933137      -1.316873       7.597482           0.000000
           68              C       2.358290      -3.042678       7.443721       0.667031      18.255118 0.22483055E+03  0.45625534E+04                                 6.563307                            5.446736      -0.025339       2.069989                    0.999776      21.481185      60.794527       0.609965       0.494822      -1.001376       0.025228       0.003040      -0.017745       0.030993       0.011863       0.008553       0.015541      -0.161352      -0.168687      -0.063284      -0.047930       0.111214              7.121478       9.897917      -1.500503      -0.832711       4.402584      -0.513665       7.063933          -0.000001
           69              C       6.399465       0.761224       3.469409       0.101344      25.718905 0.34416332E+03  0.76904678E+04                                 7.783005                            6.361850       0.040176       2.036113                    0.998818      26.286698      75.529131       0.621562       0.440995      -1.041101       0.002040       0.043849      -0.013760       0.046003      -0.023125      -0.028171      -0.006866       0.007111      -0.003605      -0.039311       0.004484       0.034827              8.531875       7.804676       1.970922       3.106377       8.640319      -0.153913       9.150631           0.000001
           70              C       5.501799       0.267480       2.570200      -0.202267      32.485311 0.47139509E+03  0.11335232E+05                                 8.892794                            7.291543       0.029984       1.990169                    0.998012      30.008627      87.911772       0.602248       0.422946      -1.057616      -0.006505      -0.000033       0.016155       0.017415       0.005627      -0.009836       0.006411       0.001397      -0.018946      -0.016120       0.005817       0.010303              9.836746       8.717104       1.882482       3.880435       8.600386      -0.733262      12.192749           0.000001
           71              C       5.157738       1.044053       1.466625       0.172919      30.055914 0.38631465E+03  0.88071069E+04                                 8.621096                            6.690004      -0.108422       1.992668                    0.999429      25.437945      71.724650       0.618402       0.434453      -1.054280      -0.018276      -0.014133      -0.023460       0.032927       0.002574       0.005425       0.022814       0.011341       0.038255      -0.025626      -0.001956       0.027582             10.102998       8.723538       2.761702       4.795950       8.760966       1.654539      12.824489          -0.000000
           72              C       5.710921       2.287265       1.384878      -0.223666      31.159711 0.45211350E+03  0.10719954E+05                                 8.495544                            7.052263       0.248577       2.047053                    0.999488      29.971497      86.167926       0.626210       0.412516      -1.068082      -0.002168       0.008839       0.012657       0.015590      -0.015631       0.004808      -0.011694      -0.004012       0.040679      -0.023065      -0.000596       0.023661              9.149056       7.985044       2.404225       3.032095       9.031428       0.877550      10.430697           0.000001
           73              C       6.614184       2.697342       2.324961       0.092199      25.191788 0.32771648E+03  0.71924230E+04                                 7.478071                            6.070504       0.382825       2.139038                    0.999774      25.859197      72.266850       0.661830       0.421679      -1.058889      -0.007930      -0.036245       0.034696       0.050798      -0.009449      -0.031193       0.004763      -0.003228      -0.057195      -0.039589       0.006203       0.033386              8.108891       7.096389       1.811122       2.858257       7.946440       0.264394       9.283844           0.000001
           74              C       4.192465       0.524385       0.449605      -0.227645      29.948849 0.45061675E+03  0.10743686E+05                                 8.527049                            7.087448      -0.167433       1.935665                    0.997644      30.101525      88.601937       0.614549       0.418026      -1.057799       0.069131      -0.048393      -0.025120       0.088045      -0.007957      -0.011207       0.011836      -0.060384       0.037603      -0.039361       0.005665       0.033696              9.864951       9.097057       1.272983       2.369289       7.366081       3.315949      13.131715           0.000000
           75              C       4.592015      -0.532681       6.710409       0.668821      19.152120 0.22154821E+03  0.44664473E+04                                 6.725761                            5.353737       0.094123       2.110460                    0.999827      21.174899      59.166559       0.626232       0.485151      -1.009258       0.001977      -0.025846      -0.002803       0.026073       0.014066      -0.069150      -0.003560       0.125390      -0.020282      -0.061791      -0.047166       0.108957              7.571936       5.183299       0.019484       1.745525      11.462149       0.725115       6.070361           0.000001
           76              C       4.618127       0.930890       6.967670      -0.337363      31.176918 0.48801990E+03  0.11820099E+05                                 8.629031                            7.290650      -0.151180       1.942615                    0.996785      30.530650      89.343886       0.619151       0.408438      -1.068421       0.045338       0.020723       0.077577       0.092212       0.007944       0.015067       0.016284       0.011634       0.008107      -0.019672      -0.007610       0.027282              9.714857       7.825805       1.642373       1.149074      13.762919       2.631066       7.555847          -0.000001
           77              C       5.270444       1.369247       8.256376      -0.122122      24.798998 0.40219640E+03  0.93189792E+04                                 7.475824                            6.692156      -0.086326       1.962312                    0.999469      28.878525      83.749405       0.633069       0.417566      -1.058270      -0.021133       0.065890      -0.093805       0.116565       0.025595       0.018628       0.023446      -0.026536      -0.020691      -0.027683      -0.020637       0.048320              7.969103       7.098496       1.585188       0.327926      10.046770       1.603373       6.762044           0.000002
           78              C       5.649840       2.851674       8.265993      -0.323109      30.201284 0.48394185E+03  0.11699722E+05                                 8.410357                            7.244716      -0.103494       1.949106                    0.997579      30.759418      90.004719       0.622935       0.406706      -1.069286      -0.017964      -0.087335      -0.010570       0.089787       0.017782       0.031881       0.001697      -0.026538       0.006332      -0.042268       0.007908       0.034360              9.215056      10.137730       1.175600      -1.779587       9.920075       1.314025       7.587365           0.000002
           79              C       6.887790       3.042580       7.443721       0.667713      18.239597 0.22460596E+03  0.45569890E+04                                 6.560273                            5.444529      -0.028536       2.069297                    0.999734      21.472665      60.769453       0.609984       0.494915      -1.001300       0.026951      -0.004031      -0.018226       0.032785      -0.012073       0.008283      -0.014881      -0.161368      -0.168897      -0.063022      -0.048139       0.111161              7.118041       9.893028       1.500382      -0.831548       4.401531       0.513323       7.059566          -0.000001
           80              C       1.869965      -0.761269       3.469409       0.099329      25.777444 0.34522742E+03  0.77199188E+04                                 7.792731                            6.369595       0.045196       2.036724                    0.998753      26.323227      75.652848       0.621511       0.440707      -1.041309       0.002151      -0.044637      -0.014878       0.047100       0.021644      -0.029100       0.006566       0.006589      -0.005609      -0.038920       0.004104       0.034816              8.542798       7.815369      -1.975800       3.110283       8.652280       0.152333       9.160744           0.000001
           81              C       0.972299      -0.267514       2.570200      -0.201092      32.428453 0.47031600E+03  0.11302646E+05                                 8.881187                            7.281525       0.037861       1.992867                    0.997873      29.976401      87.787516       0.602878       0.422752      -1.057752      -0.005413      -0.000324       0.017275       0.018106      -0.007752      -0.011132      -0.006346       0.000793      -0.023219      -0.018499       0.005682       0.012817              9.823859       8.705455      -1.883000       3.872758       8.593516       0.731851      12.172607           0.000001
           82              C       0.628238      10.739928       1.466625       0.176533      30.019842 0.38570852E+03  0.87905165E+04                                 8.618281                            6.687395      -0.101104       1.994732                    0.999497      25.415119      71.667081       0.618109       0.434796      -1.053990      -0.019140       0.012923      -0.024246       0.033484      -0.003840       0.005851      -0.021786       0.008708       0.036361      -0.023677      -0.003403       0.027080             10.100359       8.720047      -2.761319       4.794134       8.759358      -1.655319      12.821674          -0.000001
           83              C       1.181421       9.496716       1.384878      -0.222372      31.118965 0.45126257E+03  0.10695181E+05                                 8.491188                            7.048214       0.247067       2.046968                    0.999444      29.942706      86.078269       0.626018       0.412819      -1.067841      -0.000788      -0.012839       0.012228       0.017748       0.017455       0.005955       0.012162      -0.003928       0.044909      -0.025427      -0.000518       0.025945              9.144842       7.981970      -2.403380       3.031226       9.026777      -0.878469      10.425778           0.000001
           84              C       2.084684       9.086627       2.324961       0.089612      25.289725 0.32936226E+03  0.72386526E+04                                 7.501243                            6.088773       0.379946       2.137185                    0.999789      25.926713      72.540586       0.660245       0.422102      -1.058470      -0.007041       0.036285       0.036195       0.051733       0.010117      -0.031437      -0.005541      -0.002629      -0.055096      -0.039333       0.004979       0.034354              8.134648       7.118775      -1.815726       2.869814       7.967726      -0.266986       9.317443          -0.000001
           85              C       8.721965      11.259609       0.449605      -0.230628      30.036166 0.45223137E+03  0.10791461E+05                                 8.543422                            7.100092      -0.165351       1.935623                    0.997626      30.152668      88.780811       0.614028       0.418021      -1.057838       0.068246       0.050206      -0.025834       0.088576       0.008960      -0.011750      -0.011949      -0.059690       0.032566      -0.038683       0.004578       0.034105              9.885913       9.113099      -1.277536       2.378236       7.379345      -3.329583      13.165293           0.000001
           86              C       8.777408       5.359328       5.311105       0.668095      19.229827 0.22263521E+03  0.44939364E+04                                 6.743453                            5.366735       0.100908       2.111212                    0.999823      21.227317      59.353292       0.625483       0.485130      -1.009251      -0.000100      -0.026688       0.004938       0.027141      -0.015964      -0.067320       0.003779       0.125850      -0.013025      -0.063604      -0.043966       0.107570              7.592630       5.195379      -0.019397       1.750398      11.497884      -0.728167       6.084626          -0.000000
           87              C       8.751296       6.822903       5.053844      -0.334246      31.101504 0.48654693E+03  0.11776943E+05                                 8.619626                            7.282989      -0.150242       1.943030                    0.996822      30.490130      89.232201       0.618974       0.408814      -1.068046      -0.044035       0.019277      -0.077501       0.091198      -0.008692       0.015217      -0.015381       0.011501       0.005308      -0.018757      -0.008377       0.027134              9.703589       7.820380      -1.637789       1.146631      13.743551      -2.625922       7.546835           0.000001
           88              C       8.098979       7.261276       3.765138      -0.122504      24.775007 0.40168083E+03  0.93027430E+04                                 7.465652                            6.683299      -0.078718       1.964806                    0.999502      28.856332      83.627390       0.634226       0.416996      -1.058780       0.019282       0.067227       0.093671       0.116900      -0.023600       0.019332      -0.024937      -0.025316      -0.019927      -0.027374      -0.020721       0.048094              7.957860       7.090502      -1.580612       0.328367      10.030404      -1.600258       6.752675           0.000001
           89              C       7.719583       8.743703       3.755521      -0.321843      30.230255 0.48459756E+03  0.11721801E+05                                 8.421821                            7.254575      -0.113865       1.945725                    0.997562      30.789140      90.172407       0.621754       0.407262      -1.068715       0.019461      -0.085880       0.011428       0.088796      -0.016069       0.033267      -0.002101      -0.026475       0.006815      -0.042783       0.008140       0.034643              9.227663      10.152384      -1.177341      -1.782724       9.933128      -1.316872       7.597477          -0.000000
           90              C       6.481633       8.934599       4.577793       0.667030      18.255119 0.22483057E+03  0.45625536E+04                                 6.563306                            5.446736      -0.025338       2.069989                    0.999776      21.481183      60.794513       0.609965       0.494821      -1.001376      -0.025228      -0.003040       0.017744       0.030993       0.011863       0.008553       0.015541      -0.161352      -0.168686      -0.063284      -0.047930       0.111214              7.121477       9.897918      -1.500503      -0.832710       4.402583      -0.513665       7.063931          -0.000000
           91              C       2.440458       5.130697       8.552105       0.101343      25.718929 0.34416368E+03  0.76904781E+04                                 7.783010                            6.361854       0.040175       2.036112                    0.998818      26.286718      75.529212       0.621562       0.440995      -1.041101      -0.002039      -0.043849       0.013760       0.046003      -0.023125      -0.028171      -0.006866       0.007111      -0.003605      -0.039311       0.004485       0.034827              8.531882       7.804681       1.970924       3.106380       8.640325      -0.153913       9.150638           0.000001
           92              C       3.338124       5.624441       9.451314      -0.202268      32.485346 0.47139566E+03  0.11335250E+05                                 8.892800                            7.291547       0.029985       1.990168                    0.998012      30.008653      87.911872       0.602248       0.422946      -1.057616       0.006505       0.000033      -0.016155       0.017415       0.005627      -0.009836       0.006411       0.001397      -0.018945      -0.016120       0.005817       0.010303              9.836754       8.717111       1.882485       3.880439       8.600392      -0.733261      12.192760           0.000000
           93              C       3.682185       4.847868      10.554889       0.172918      30.055917 0.38631470E+03  0.88071083E+04                                 8.621096                            6.690004      -0.108421       1.992669                    0.999429      25.437945      71.724643       0.618403       0.434453      -1.054280       0.018276       0.014133       0.023461       0.032927       0.002574       0.005425       0.022814       0.011341       0.038256      -0.025626      -0.001956       0.027583             10.102998       8.723537       2.761702       4.795949       8.760968       1.654538      12.824488          -0.000000
           94              C       3.129002       3.604656      10.636636      -0.223665      31.159646 0.45211228E+03  0.10719917E+05                                 8.495532                            7.052254       0.248579       2.047054                    0.999488      29.971452      86.167760       0.626210       0.412516      -1.068082       0.002168      -0.008839      -0.012657       0.015589      -0.015630       0.004808      -0.011694      -0.004012       0.040679      -0.023065      -0.000596       0.023661              9.149043       7.985032       2.404220       3.032090       9.031416       0.877545      10.430681           0.000001
           95              C       2.225739       3.194579       9.696553       0.092199      25.191756 0.32771596E+03  0.71924087E+04                                 7.478065                            6.070499       0.382826       2.139039                    0.999774      25.859175      72.266772       0.661831       0.421679      -1.058889       0.007929       0.036245      -0.034696       0.050798      -0.009448      -0.031193       0.004763      -0.003228      -0.057194      -0.039589       0.006203       0.033386              8.108884       7.096382       1.811121       2.858253       7.946436       0.264393       9.283834          -0.000000
           96              C       4.647458       5.367536      11.571909      -0.227644      29.948831 0.45061643E+03  0.10743676E+05                                 8.527045                            7.087445      -0.167431       1.935666                    0.997644      30.101510      88.601877       0.614549       0.418026      -1.057799      -0.069131       0.048393       0.025120       0.088045      -0.007958      -0.011207       0.011836      -0.060384       0.037603      -0.039361       0.005665       0.033696              9.864946       9.097053       1.272982       2.369286       7.366078       3.315947      13.131707           0.000001
           97              N       6.426696      -3.932378       8.636256      -0.236304      35.145243 0.51904393E+03  0.12534666E+05                                 8.977947                            7.415226       0.152631       2.080895                    0.998342      27.687187      76.198717       0.638442       0.397261      -1.095776       0.109753      -0.049248       0.098627       0.155558       0.024309      -0.051691       0.042789      -0.069652      -0.034775      -0.089440       0.024527       0.064913              9.872755       8.629893      -2.088399       3.343900      10.217053       0.053814      10.771320           0.000000
           98              N       6.942727       1.959657       3.385258      -0.235921      35.176370 0.51968216E+03  0.12554623E+05                                 8.986210                            7.422265       0.147136       2.079284                    0.998350      27.697266      76.253897       0.637784       0.397527      -1.095532      -0.108748      -0.048831      -0.098562       0.154677      -0.024055      -0.050763      -0.041756      -0.071070      -0.035047      -0.088322       0.023824       0.064499              9.882038       8.638642       2.090974       3.348582      10.225433      -0.051815      10.782040           0.000001
           99              N       2.413227       9.824299       3.385258      -0.236305      35.145255 0.51904413E+03  0.12534672E+05                                 8.977947                            7.415226       0.152634       2.080896                    0.998342      27.687194      76.198729       0.638442       0.397261      -1.095776      -0.109753       0.049248      -0.098628       0.155558       0.024308      -0.051691       0.042789      -0.069651      -0.034775      -0.089440       0.024527       0.064912              9.872756       8.629891      -2.088400       3.343899      10.217056       0.053816      10.771320          -0.000001
          100              N       1.897196       3.932264       8.636256      -0.235922      35.176406 0.51968279E+03  0.12554642E+05                                 8.986215                            7.422268       0.147138       2.079284                    0.998351      27.697285      76.253957       0.637784       0.397527      -1.095533       0.108748       0.048831       0.098562       0.154677      -0.024055      -0.050764      -0.041756      -0.071070      -0.035046      -0.088322       0.023824       0.064499              9.882044       8.638646       2.090976       3.348583      10.225440      -0.051815      10.782045          -0.000000
          101              O       4.857587       6.767509       6.354572      -0.560491      37.165199 0.62691897E+03  0.15649536E+05                                 8.808458                            7.769842       0.287117       2.135369                    0.997021      28.084105      75.046064       0.679472       0.361114      -1.138151      -0.005550       0.010404      -0.007395       0.013918       0.035621      -0.006087       0.048618       0.082851       0.070482      -0.087131       0.033279       0.053852              9.359246       8.160128       1.885862       2.962990      10.128781       2.615282       9.788828          -0.000070
          102              O       3.654906       7.197637       4.545575      -0.524234      33.617438 0.53180793E+03  0.12752928E+05                                 8.260719                            7.143931       0.415084       2.191200                    0.997889      27.144769      71.324358       0.709741       0.359874      -1.138005       0.009263       0.013230       0.022200       0.027453      -0.024435      -0.035806      -0.047617      -0.012075      -0.106528      -0.081885       0.030953       0.050933              9.026748       6.855926      -2.038281       1.511909      13.588148      -2.243356       6.636171           0.000076
          103              O       0.883298       2.619557       3.974313      -0.554823      34.217822 0.54974405E+03  0.13311917E+05                                 8.360773                            7.269579       0.272741       2.129126                    0.997587      27.915129      74.052657       0.701676       0.360487      -1.135889      -0.005249      -0.000889       0.025424       0.025976       0.006885       0.022192      -0.006475      -0.010132      -0.242058      -0.085233       0.036162       0.049071              9.061358      13.875227       1.706986       0.926688       6.566720       1.471296       6.742125           0.000003
          104              O       2.070193       2.962459       5.804468      -0.535020      34.069759 0.60351729E+03  0.14930494E+05                                 8.296022                            7.636350       0.207157       2.120497                    0.996616      27.557138      73.431596       0.683295       0.362337      -1.136601      -0.014181      -0.002104      -0.006059       0.015564      -0.009475      -0.027725      -0.006580      -0.106380       0.084833      -0.075815       0.033466       0.042349              8.557191       8.487769       0.115300      -1.492765       6.050786       0.898673      11.133018          -0.000003
          105              O       8.511836       0.875514       5.666942      -0.560912      37.032692 0.62408228E+03  0.15559104E+05                                 8.782859                            7.748591       0.283952       2.135726                    0.997044      28.034155      74.834473       0.680971       0.360774      -1.138564       0.005085       0.012099       0.005706       0.014310      -0.033746      -0.005881      -0.047862       0.082946       0.068351      -0.085485       0.033116       0.052369              9.330870       8.136440      -1.880341       2.953118      10.095023      -2.607386       9.761148           0.000010
          106              O       0.655517       1.305618       7.475939      -0.523326      33.505040 0.52960674E+03  0.12685488E+05                                 8.237293                            7.125095       0.429345       2.195441                    0.997936      27.109781      71.163966       0.711366       0.359467      -1.138461      -0.009066       0.013577      -0.022504       0.027802       0.023335      -0.036852       0.048126      -0.010978      -0.106665      -0.082556       0.032047       0.050509              8.999774       6.837424       2.033525       1.507122      13.543255       2.237494       6.618641          -0.000008
          107              O       3.427125      -3.272470       8.047201      -0.554004      34.206604 0.54952760E+03  0.13305488E+05                                 8.359908                            7.269014       0.276350       2.130544                    0.997723      27.904822      74.024231       0.701572       0.360573      -1.135811       0.005710      -0.000707      -0.025529       0.026169      -0.006924       0.021723       0.006476      -0.010035      -0.245341      -0.086101       0.036496       0.049605              9.060443      13.875643      -1.706285       0.925431       6.565231      -1.470161       6.740454          -0.000071
          108              O       2.240230      -2.929543       6.217046      -0.534268      33.974903 0.60125255E+03  0.14857835E+05                                 8.274446                            7.616922       0.208121       2.121591                    0.996821      27.516262      73.238893       0.684974       0.361854      -1.137184       0.014974      -0.002035       0.006428       0.016422       0.008956      -0.027125       0.007588      -0.105731       0.088520      -0.075667       0.032614       0.043053              8.534546       8.461608      -0.114202      -1.486605       6.035522      -0.896381      11.106508           0.000067
          109              O       3.982336      -0.875588       5.666942      -0.560489      37.165173 0.62691837E+03  0.15649517E+05                                 8.808451                            7.769836       0.287116       2.135369                    0.997021      28.084096      75.046017       0.679473       0.361114      -1.138152       0.005550      -0.010403       0.007394       0.013918       0.035621      -0.006087       0.048618       0.082852       0.070484      -0.087131       0.033279       0.053852              9.359238       8.160122       1.885861       2.962989      10.128770       2.615280       9.788822           0.000071
          110              O       5.185017      -1.305716       7.475939      -0.524237      33.617525 0.53180965E+03  0.12752980E+05                                 8.260736                            7.143945       0.415083       2.191199                    0.997889      27.144804      71.324501       0.709740       0.359875      -1.138005      -0.009263      -0.013231      -0.022201       0.027454      -0.024435      -0.035807      -0.047617      -0.012076      -0.106530      -0.081885       0.030953       0.050933              9.026768       6.855940      -2.038284       1.511912      13.588181      -2.243359       6.636183          -0.000075
          111              O       7.956625       3.272364       8.047201      -0.554822      34.217808 0.54974377E+03  0.13311908E+05                                 8.360768                            7.269575       0.272743       2.129126                    0.997587      27.915132      74.052642       0.701677       0.360486      -1.135890       0.005249       0.000889      -0.025424       0.025975       0.006885       0.022193      -0.006475      -0.010132      -0.242057      -0.085233       0.036162       0.049071              9.061351      13.875218       1.706985       0.926688       6.566716       1.471295       6.742121          -0.000003
          112              O       6.769730       2.929462       6.217046      -0.535021      34.069768 0.60351754E+03  0.14930503E+05                                 8.296027                            7.636354       0.207156       2.120496                    0.996616      27.557140      73.431625       0.683295       0.362338      -1.136601       0.014182       0.002104       0.006059       0.015565      -0.009475      -0.027726      -0.006580      -0.106379       0.084831      -0.075814       0.033466       0.042349              8.557196       8.487775       0.115300      -1.492767       6.050789       0.898673      11.133023           0.000003
          113              O       0.328087       5.016407       6.354572      -0.560912      37.032719 0.62408284E+03  0.15559121E+05                                 8.782861                            7.748592       0.283952       2.135726                    0.997044      28.034171      74.834513       0.680971       0.360774      -1.138564      -0.005084      -0.012098      -0.005706       0.014310      -0.033746      -0.005880      -0.047862       0.082947       0.068353      -0.085486       0.033116       0.052369              9.330872       8.136442      -1.880342       2.953120      10.095025      -2.607386       9.761150          -0.000009
          114              O       8.184406       4.586303       4.545575      -0.523327      33.505064 0.52960722E+03  0.12685503E+05                                 8.237300                            7.125100       0.429344       2.195440                    0.997936      27.109786      71.164005       0.711366       0.359467      -1.138461       0.009067      -0.013577       0.022505       0.027803       0.023335      -0.036852       0.048125      -0.010980      -0.106666      -0.082556       0.032047       0.050509              8.999781       6.837430       2.033527       1.507124      13.543268       2.237495       6.618646           0.000008
          115              O       5.412798       9.164391       3.974313      -0.554002      34.206534 0.54952619E+03  0.13305444E+05                                 8.359894                            7.269002       0.276350       2.130545                    0.997723      27.904798      74.024123       0.701573       0.360572      -1.135812      -0.005710       0.000706       0.025528       0.026168      -0.006924       0.021724       0.006476      -0.010035      -0.245339      -0.086101       0.036496       0.049605              9.060427      13.875618      -1.706282       0.925431       6.565219      -1.470158       6.740443           0.000072
          116              O       6.599693       8.821464       5.804468      -0.534270      33.974940 0.60125343E+03  0.14857864E+05                                 8.274455                            7.616930       0.208122       2.121591                    0.996821      27.516278      73.238966       0.684973       0.361854      -1.137183      -0.014974       0.002035      -0.006428       0.016422       0.008956      -0.027126       0.007588      -0.105731       0.088518      -0.075667       0.032614       0.043053              8.534555       8.461620      -0.114203      -1.486607       6.035528      -0.896382      11.106518          -0.000066

******************************************************
Auxiliary information for the entire system
The total spin magnetic moment of the unit cell is   0.000062
The total net atomic charge of the unit cell is   -0.000006
Accuracy of reproducing the electrostatic potential in the unit cell:
  The inner radius (bohr) =    5.0000
  The outer radius (bohr) =   12.0000
  Valid grid points have density less than (e/(bohr^3)) =    0.0001
  The number of valid grid points were=        12986
  The rms potential error without charges in kcal/mol is=      2.32580
  The rms potential error with partial charges in kcal/mol is=      0.27020
  The RRMSE value at monopole order=      0.11617
  The rms potential error with partial charges and cloud penetration in kcal/mol is=      0.27293
  The RRMSE value at monopole order with cloud penetration is=      0.11735
  The rms potential error with partial charges and atomic dipoles in kcal/mol is=      0.15847
  The RRMSE value at dipole order=      0.06814
  The rms potential error with partial charges, atomic dipoles and cloud penetration in kcal/mol is=      0.15496
  The RRMSE value at dipole order with cloud penetration=      0.06662

******************************************************
The electron densities and ab initio electrostatic potential were computed in VASP using the PBE functional and
projector augmented wave method. See the main text of the journal article for a description of computational details.
The atomic charges, dipoles, and quadrupoles were computed with the DDEC6 method as described in
(a) T. A. Manz and N. Gabaldon Limas, RSC Adv. 6 (2016) 47771-47801 DOI: 10.1039/c6ra04656h
(b) N. Gabaldon Limas and T. A. Manz, RSC Adv. 8 (2018) 2678-2707 DOI: 10.1039/c7ra11829e.
For each atom in the material, the electron cloud parameters were fit to the spherically averaged atom-in-material
electron density using radial positions for which this density was between 10^-4 and 10^-2 electrons per cubic bohr.
The polarizabilities, dispersion coefficients, and quantum Drude oscillator (QDO) parameters were fit using the MCLF method.
The magnetic structure of the system was optimized in VASP from the default ferromagnetic initial guess using spin polarization.
The atomic spin moments (ASMs) were computed on this optimized magnetic structure using the DDEC6 partition as inputs
to the method of T. A. Manz and D. S. Sholl, J. Chem. Theory Comput. 7 (2011) 4146-4164 DOI: 10.1021/ct200539n.
The RMSE and RRMSE were computed using a uniform grid with Ewald summation.
