# Supplementary material for: A collection of forcefield precursors for metal–organic frameworks
Source: RSC Adv. 2019 Nov 13;9(63):36492–507. doi: 10.1039/c9ra07327b (PMC9075174; doi:10.1039/c9ra07327b)
Supplement: RA-009-C9RA07327B-s4790 [file RA-009-C9RA07327B-s4790.xyz]

  116
jmolscript: load "" {1 1 1} spacegroup "x,y,z" unitcell [{      8.631300     0.000000     0.000000 }, {      0.000000    13.052700     0.000000 }, {     -0.311538    -6.526269    12.115072 }]
Cu     4.597571    -3.859636     7.141835     0.744540
Cu     8.037841     2.666700     4.973237     0.744514
Cu     3.722191    -2.666633     4.973237     0.744543
Cu     0.281921     3.859731     7.141835     0.744537
H      2.253264     6.000358     4.780607     0.141535
H      3.112926     6.314919     3.472180     0.125615
H      4.941606     5.145403     4.322658     0.098990
H      4.208735     4.952233     5.735275     0.100552
H      4.058774     2.959077     4.451077     0.145114
H      3.326912     3.759199     3.273492     0.124547
H      5.993474     6.572087     7.891758     0.099137
H      7.591534     5.739335     9.352836     0.127893
H      7.476570    -3.811313    11.339707     0.124599
H      5.893504    -3.068624     9.832592     0.091088
H      0.647612     6.198801    11.099829     0.106774
H      0.612876    -5.454644    11.880040     0.113542
H      1.750848    -0.525975     7.334465     0.141543
H      0.891186    -0.211396     8.642892     0.125617
H      7.693806    -1.380924     7.792414     0.098992
H      8.426677    -1.574113     6.379797     0.100636
H     -0.054662    -3.567252     7.663995     0.145113
H      0.677200    -2.767113     8.841580     0.124523
H      6.641938     0.045713     4.223314     0.099185
H      5.043878    -0.787059     2.762236     0.127891
H      5.158842     2.714967     0.775365     0.124621
H      6.741908     3.457675     2.282480     0.091081
H      3.356500    -0.327616     1.015243     0.106775
H      3.391236     1.071628     0.235032     0.113546
H      6.066498     0.526073     7.334465     0.141535
H      5.206836     0.211512     8.642892     0.125615
H      3.378156     1.381028     7.792414     0.098989
H      4.111027     1.574198     6.379797     0.100552
H      4.260988     3.567354     7.663995     0.145113
H      4.992850     2.767232     8.841580     0.124546
H      2.326288    -0.045656     4.223314     0.099137
H      0.728228     0.787096     2.762236     0.127893
H      0.843192    10.337744     0.775365     0.124599
H      2.426258     9.595055     2.282480     0.091088
H      7.672150     0.327630     1.015243     0.106774
H      7.706886    11.981075     0.235032     0.113542
H      6.568914     7.052406     4.780607     0.141543
H      7.428576     6.737827     3.472180     0.125618
H      0.625956     7.907355     4.322658     0.098992
H     -0.106915     8.100544     5.735275     0.100635
H      8.374424    10.093683     4.451077     0.145114
H      7.642562     9.293544     3.273492     0.124523
H      1.677824     6.480718     7.891758     0.099186
H      3.275884     7.313490     9.352836     0.127891
H      3.160920     3.811464    11.339707     0.124621
H      1.577854     3.068756     9.832592     0.091081
H      4.963262     6.854047    11.099829     0.106776
H      4.928526     5.454803    11.880040     0.113546
C      3.603790     7.515778     5.059739     0.656231
C      3.165323     6.203978     4.455439    -0.320098
C      4.061256     5.012269     4.757346    -0.125773
C      3.440604     3.706995     4.256267    -0.323347
C      2.095817     3.417230     4.895216     0.652789
C      6.293589     7.120305     8.606547     0.101096
C      7.250016     6.616477     9.476167    -0.192562
C      7.703005    -5.653054    10.522667     0.176422
C      7.183826    -4.384331    10.640425    -0.222161
C      6.236865    -3.949682     9.738337     0.085537
C      0.052046    -6.194734    11.536456    -0.230436
C      0.400322     0.989442     7.055333     0.656233
C      0.838789    -0.322350     7.659633    -0.320103
C     -0.057144    -1.514064     7.357726    -0.125849
C      0.563508    -2.819331     7.858805    -0.323316
C      1.908295    -3.109105     7.219856     0.652774
C      6.341823     0.593921     3.508525     0.101028
C      5.385396     0.090081     2.638905    -0.192559
C      4.932407     0.873236     1.592405     0.176443
C      5.451586     2.141958     1.474647    -0.222237
C      6.398547     2.576619     2.376735     0.085567
C      3.952066     0.331542     0.578616    -0.230457
C      4.715972    -0.989347     7.055333     0.656231
C      5.154439     0.322453     7.659633    -0.320097
C      4.258506     1.514162     7.357726    -0.125772
C      4.879158     2.819436     7.858805    -0.323347
C      6.223945     3.109201     7.219856     0.652789
C      2.026173    -0.593874     3.508525     0.101097
C      1.069746    -0.090046     2.638905    -0.192561
C      0.616757    -0.873215     1.592405     0.176422
C      1.135936    10.910762     1.474647    -0.222161
C      2.082897    10.476113     2.376735     0.085537
C      8.267716    -0.331535     0.578616    -0.230436
C      7.919440     5.536989     5.059739     0.656233
C      7.480973     6.848781     4.455439    -0.320103
C      8.376906     8.040495     4.757346    -0.125849
C      7.756254     9.345762     4.256267    -0.323316
C      6.411467     9.635536     4.895216     0.652775
C      1.977939     5.932510     8.606547     0.101028
C      2.934366     6.436350     9.476167    -0.192559
C      3.387355     5.653195    10.522667     0.176444
C      2.868176     4.384473    10.640425    -0.222236
C      1.921215     3.949812     9.738337     0.085568
C      4.367696     6.194889    11.536456    -0.230457
N      5.778456    -4.707137     8.734725    -0.245151
N      6.856956     1.819177     3.380347    -0.245101
N      2.541306    -1.819132     3.380347    -0.245151
N      1.462806     4.707254     8.734725    -0.245103
O      4.092710     7.523618     6.219393    -0.532327
O      3.412782     8.543935     4.364818    -0.552122
O      1.217733     2.827504     4.201265    -0.544531
O      1.940493     3.790414     6.068440    -0.527495
O     -0.088598     0.997266     5.895679    -0.532322
O      0.591330     2.017608     7.750254    -0.552126
O      2.786379    -3.698821     7.913807    -0.544523
O      2.063619    -2.735936     6.046632    -0.527504
O      4.227052    -0.997187     5.895679    -0.532330
O      4.906980    -2.017504     7.750254    -0.552118
O      7.102029     3.698927     7.913807    -0.544535
O      6.379269     2.736017     6.046632    -0.527489
O      8.408360     5.529165     6.219393    -0.532327
O      7.728432     4.508823     4.364818    -0.552121
O      5.533383    10.225252     4.201265    -0.544526
O      6.256143     9.262367     6.068440    -0.527502

The following XYZ coordinates are in angstroms. Other properties are in atomic units.
The sperically averaged electron density of each atom fit to a function of the form exp(a - br)
eigen_1, eigen_2 and eigen_3 are the three eigenvalues of traceless quadrupole moment tensor
  atom number  atomic symbol              X              Y              Z     net charge C6 coefficient C8 coefficient C10 coefficient fluctuating dipole atomic polarizability isotropic forcefield polarizability              a              b squared Pearson coefficient          <r^3>          <r^4>         wp_QDO          m_QDO          q_QDO       dipole_x       dipole_y       dipole_z         dipole            Qxy            Qxz            Qyz     Q(x^2-y^2)  Q(3z^2 - R^2)        eigen_1        eigen_2        eigen_3 static polarizability      alpha(xx)      alpha(xy)      alpha(xz)      alpha(yy)      alpha(yz)      alpha(zz) atomic spin moment
            1             Cu       4.597571      -3.859636       7.141835       0.744540      64.148850 0.12050659E+04  0.34122651E+05                                13.984598                           12.163918       1.073005       2.243894                    0.993045      42.994935     108.321024       0.469793       0.460434      -1.111801       0.028822      -0.034192       0.069554       0.082689       0.054625      -0.106899       0.133654       0.002531      -0.337934      -0.235670       0.106097       0.129573             15.804537      18.667740      -0.613720       0.185126      16.411707      -0.872569      12.334163           0.000762
            2             Cu       8.037841       2.666700       4.973237       0.744514      64.149509 0.12050805E+04  0.34123227E+05                                13.984829                           12.164106       1.073078       2.243914                    0.993044      42.995198     108.322554       0.469782       0.460443      -1.111794      -0.028826      -0.034189      -0.069556       0.082692      -0.054640      -0.106898      -0.133681       0.002549      -0.337959      -0.235698       0.106111       0.129587             15.804806      18.668115       0.613708       0.185036      16.412036       0.872587      12.334267           0.001842
            3             Cu       3.722191      -2.666633       4.973237       0.744543      64.148749 0.12050634E+04  0.34122554E+05                                13.984568                           12.163893       1.073008       2.243896                    0.993045      42.994880     108.320790       0.469794       0.460433      -1.111802      -0.028822       0.034191      -0.069554       0.082689       0.054624      -0.106897       0.133652       0.002530      -0.337928      -0.235666       0.106095       0.129571             15.804504      18.667700      -0.613714       0.185121      16.411675      -0.872563      12.334136          -0.000763
            4             Cu       0.281921       3.859731       7.141835       0.744537      64.149517 0.12050801E+04  0.34123120E+05                                13.984595                           12.163909       1.073148       2.243939                    0.993044      42.995181     108.321408       0.469798       0.460428      -1.111806       0.028822       0.034186       0.069552       0.082686      -0.054624      -0.106871      -0.133651       0.002551      -0.337880      -0.235641       0.106084       0.129558             15.804534      18.667784       0.613687       0.185023      16.411752       0.872557      12.334065          -0.001788
            5              H       2.253264       6.000358       4.780607       0.141535       0.919591 0.69789346E+01  0.67153721E+02                                 1.648098                            1.608625      -1.043164       2.387661                    0.995667       3.642080      10.569702       0.457798       1.390438      -0.684663      -0.022964      -0.014397       0.012394       0.029803       0.000756      -0.001634       0.003884       0.011400      -0.009590      -0.007742       0.000192       0.007550              1.669701       2.100180       0.148353      -0.235671       1.571913      -0.062787       1.337010           0.000000
            6              H       3.112926       6.314919       3.472180       0.125615       1.127214 0.90916383E+01  0.90269811E+02                                 1.666138                            1.663254      -0.849379       2.463111                    0.999065       3.280238       8.632266       0.540629       1.141055      -0.744787       0.006461      -0.000610      -0.024592       0.025434      -0.000478      -0.003019      -0.000256      -0.003450       0.018584      -0.005660      -0.001309       0.006970              1.642301       1.400006      -0.034905       0.010899       1.569655      -0.077346       1.957244           0.000001
            7              H       4.941606       5.145403       4.322658       0.098990       1.072585 0.82632827E+01  0.81724920E+02                                 1.728931                            1.675595      -0.814127       2.478128                    0.997199       3.600243      10.093343       0.486057       1.274139      -0.710199       0.028240       0.004009      -0.016600       0.033002       0.001485      -0.005108      -0.002784       0.004633      -0.009267      -0.006403      -0.001020       0.007423              1.752620       2.268445       0.122163      -0.298713       1.535228      -0.000013       1.454187           0.000002
            8              H       4.208735       4.952233       5.735275       0.100552       0.982626 0.79533970E+01  0.78879553E+02                                 1.698041                            1.697709      -1.196953       2.301041                    0.993432       3.888241      11.364994       0.454453       1.358955      -0.690277      -0.001000      -0.003218       0.032834       0.033006      -0.003369       0.006535      -0.001306      -0.003424       0.025989      -0.009603      -0.001966       0.011570              1.688127       1.500719      -0.007054       0.132804       1.578637      -0.075062       1.985024           0.000001
            9              H       4.058774       2.959077       4.451077       0.145114       0.916828 0.68753405E+01  0.65988447E+02                                 1.652288                            1.602750      -1.069144       2.378549                    0.995304       3.644288      10.603747       0.455474       1.401098      -0.682545       0.023365      -0.015728       0.008103       0.029308      -0.004138       0.001320      -0.001061      -0.006171      -0.024001      -0.008207      -0.001092       0.009299              1.680834       1.745520      -0.408830       0.054126       1.889768      -0.051061       1.407214           0.000000
           10              H       3.326912       3.759199       3.273492       0.124547       1.214198 0.99996515E+01  0.10261465E+03                                 1.810365                            1.791223      -0.966558       2.405206                    0.997966       3.518527       9.699972       0.496062       1.203222      -0.728255      -0.004106       0.008878      -0.022148       0.024212       0.005408       0.004033      -0.004058      -0.001803       0.020589      -0.010760       0.002021       0.008739              1.801160       1.550169      -0.004717      -0.002302       1.609120       0.131225       2.244192          -0.000001
           11              H       5.993474       6.572087       7.891758       0.099137       0.998934 0.72043839E+01  0.69738669E+02                                 1.720666                            1.622575      -1.138434       2.339118                    0.995012       3.708647      10.725816       0.461727       1.370390      -0.688509      -0.011481      -0.028268      -0.037637       0.048451      -0.001446       0.007538       0.010757      -0.017362       0.009394      -0.015397      -0.001220       0.016617              1.763922       1.562436       0.137782       0.274689       1.708824       0.392043       2.020506           0.000001
           12              H       7.591534       5.739335       9.352836       0.127893       1.104674 0.83814359E+01  0.84363169E+02                                 1.838327                            1.748899      -1.515821       2.162653                    0.992124       3.894438      11.530834       0.444661       1.368492      -0.687912       0.010703      -0.032537      -0.004196       0.034508      -0.006161       0.008382      -0.002442      -0.015686       0.010160      -0.014663       0.002531       0.012132              1.867247       1.744876      -0.363763      -0.008421       2.202262       0.263940       1.654604           0.000000
           13              H       7.476570      -3.811313      11.339707       0.124599       1.126557 0.84417897E+01  0.82542101E+02                                 1.676566                            1.615834      -0.897574       2.451022                    0.998877       3.253228       8.585248       0.540101       1.159819      -0.739381       0.011704       0.020106       0.024336       0.033667      -0.005845       0.012918       0.007185      -0.016305      -0.003369      -0.020480       0.007894       0.012586              1.681753       1.455125       0.095712       0.178400       1.613957       0.273972       1.976177           0.000000
           14              H       5.893504      -3.068624       9.832592       0.091088       1.266735 0.93409209E+01  0.93836860E+02                                 1.823897                            1.703409      -1.001837       2.386592                    0.998136       3.459684       9.306986       0.523411       1.164876      -0.737296      -0.015180       0.044318       0.003256       0.046959      -0.003831       0.008084       0.014344      -0.011616      -0.011850      -0.018821       0.001314       0.017507              1.862964       1.617188      -0.390048       0.044304       2.378234      -0.133478       1.593468           0.000000
           15              H       0.647612       6.198801      11.099829       0.106774       1.064631 0.83467765E+01  0.84335858E+02                                 1.827816                            1.763954      -1.466250       2.161482                    0.991121       4.185524      12.614907       0.433636       1.397936      -0.680946       0.009065      -0.022482      -0.011780       0.026951      -0.001737      -0.002015       0.004610      -0.004662      -0.000118      -0.003915      -0.002762       0.006677              1.863373       2.043808      -0.419341      -0.300480       1.679568       0.235371       1.866743           0.000000
           16              H       0.612876      -5.454644      11.880040       0.113542       1.140518 0.93700895E+01  0.95224347E+02                                 1.783157                            1.772034      -0.816759       2.478688                    0.998045       3.543100       9.930242       0.479590       1.256700      -0.715685       0.011625       0.022722       0.013137       0.028705       0.006710      -0.000124       0.002373      -0.010397      -0.000344      -0.008593      -0.000428       0.009021              1.783673       1.921297       0.233069       0.242292       1.698439       0.123210       1.731284           0.000000
           17              H       1.750848      -0.525975       7.334465       0.141543       0.919495 0.69779380E+01  0.67141292E+02                                 1.647948                            1.608483      -1.042978       2.387751                    0.995671       3.641752      10.568299       0.457832       1.390391      -0.684673       0.022964      -0.014399      -0.012394       0.029804      -0.000757      -0.001640      -0.003882       0.011397      -0.009578      -0.007739       0.000191       0.007548              1.669545       2.099968      -0.148335      -0.235641       1.571765       0.062780       1.336903           0.000000
           18              H       0.891186      -0.211396       8.642892       0.125617       1.127233 0.90917884E+01  0.90271295E+02                                 1.666126                            1.663241      -0.849461       2.463078                    0.999065       3.280236       8.632142       0.540646       1.141018      -0.744796      -0.006452      -0.000601       0.024585       0.025425       0.000470      -0.003022       0.000255      -0.003453       0.018599      -0.005663      -0.001312       0.006975              1.642289       1.399992       0.034905       0.010905       1.569642       0.077349       1.957234           0.000002
           19              H       7.693806      -1.380924       7.792414       0.098992       1.072555 0.82630140E+01  0.81721564E+02                                 1.728897                            1.675567      -0.814107       2.478137                    0.997200       3.600197      10.093157       0.486062       1.274138      -0.710200      -0.028240       0.004012       0.016603       0.033004      -0.001486      -0.005107       0.002784       0.004632      -0.009278      -0.006404      -0.001018       0.007423              1.752584       2.268384      -0.122168      -0.298695       1.535209       0.000014       1.454160           0.000001
           20              H       8.426677      -1.574113       6.379797       0.100636       0.982374 0.79510381E+01  0.78852583E+02                                 1.697967                            1.697638      -1.197875       2.300731                    0.993424       3.887995      11.365087       0.454377       1.359245      -0.690220       0.001007      -0.003206      -0.032803       0.032975       0.003370       0.006536       0.001309      -0.003438       0.025968      -0.009606      -0.001959       0.011566              1.688052       1.500660       0.007051       0.132789       1.578574       0.075059       1.984922           0.000002
           21              H      -0.054662      -3.567252       7.663995       0.145113       0.916861 0.68756558E+01  0.65992295E+02                                 1.652331                            1.602788      -1.069250       2.378496                    0.995303       3.644381      10.604118       0.455468       1.401101      -0.682543      -0.023363      -0.015726      -0.008103       0.029305       0.004138       0.001320       0.001057      -0.006167      -0.024003      -0.008207      -0.001090       0.009298              1.680878       1.745567       0.408851       0.054125       1.889825       0.051063       1.407242          -0.000001
           22              H       0.677200      -2.767113       8.841580       0.124523       1.214228 0.99999632E+01  0.10261848E+03                                 1.810390                            1.791247      -0.966642       2.405169                    0.997964       3.518552       9.700020       0.496061       1.203216      -0.728257       0.004101       0.008878       0.022149       0.024212      -0.005411       0.004032       0.004057      -0.001801       0.020594      -0.010762       0.002023       0.008740              1.801184       1.550185       0.004715      -0.002301       1.609136      -0.131220       2.244232          -0.000001
           23              H       6.641938       0.045713       4.223314       0.099185       0.998780 0.72029809E+01  0.69721010E+02                                 1.720424                            1.622369      -1.138104       2.339280                    0.995022       3.708158      10.723745       0.461781       1.370308      -0.688526       0.011492      -0.028258       0.037624       0.048437       0.001447       0.007534      -0.010761      -0.017358       0.009401      -0.015394      -0.001225       0.016619              1.763664       1.562232      -0.137744       0.274617       1.708574      -0.391935       2.020186          -0.000000
           24              H       5.043878      -0.787059       2.762236       0.127891       1.104670 0.83813961E+01  0.84363100E+02                                 1.838367                            1.748928      -1.515791       2.162670                    0.992124       3.894471      11.531147       0.444643       1.368545      -0.687902      -0.010703      -0.032538       0.004194       0.034509       0.006162       0.008382       0.002439      -0.015684       0.010158      -0.014663       0.002532       0.012130              1.867291       1.744907       0.363783      -0.008427       2.202332      -0.263958       1.654633           0.000000
           25              H       5.158842       2.714967       0.775365       0.124621       1.126359 0.84399728E+01  0.82520050E+02                                 1.676384                            1.615673      -0.897436       2.451105                    0.998880       3.252979       8.584421       0.540120       1.159838      -0.739377      -0.011688       0.020093      -0.024344       0.033660       0.005836       0.012914      -0.007179      -0.016300      -0.003375      -0.020469       0.007889       0.012581              1.681567       1.454989      -0.095686       0.178360       1.613782      -0.273903       1.975928           0.000000
           26              H       6.741908       3.457675       2.282480       0.091081       1.266775 0.93412237E+01  0.93840455E+02                                 1.823918                            1.703421      -1.001866       2.386574                    0.998136       3.459727       9.307062       0.523417       1.164854      -0.737301       0.015183       0.044321      -0.003251       0.046962       0.003831       0.008085      -0.014343      -0.011617      -0.011844      -0.018819       0.001313       0.017506              1.862987       1.617201       0.390060       0.044302       2.378283       0.133475       1.593477           0.000000
           27              H       3.356500      -0.327616       1.015243       0.106775       1.064615 0.83466270E+01  0.84334001E+02                                 1.827802                            1.763941      -1.466222       2.161490                    0.991124       4.185498      12.614818       0.433637       1.397940      -0.680945      -0.009066      -0.022482       0.011775       0.026950       0.001736      -0.002013      -0.004610      -0.004669      -0.000122      -0.003915      -0.002762       0.006677              1.863358       2.043794       0.419330      -0.300476       1.679550      -0.235364       1.866730           0.000000
           28              H       3.391236       1.071628       0.235032       0.113546       1.140416 0.93689634E+01  0.95209706E+02                                 1.783022                            1.771904      -0.816785       2.478681                    0.998045       3.542951       9.929543       0.479619       1.256666      -0.715693      -0.011625       0.022721      -0.013133       0.028703      -0.006713      -0.000121      -0.002374      -0.010394      -0.000337      -0.008595      -0.000428       0.009022              1.783537       1.921142      -0.233035       0.242259       1.698314      -0.123199       1.731153          -0.000000
           29              H       6.066498       0.526073       7.334465       0.141535       0.919590 0.69789207E+01  0.67153555E+02                                 1.648097                            1.608624      -1.043162       2.387662                    0.995667       3.642076      10.569688       0.457798       1.390439      -0.684663       0.022964       0.014397      -0.012394       0.029804       0.000756      -0.001634       0.003884       0.011400      -0.009589      -0.007742       0.000192       0.007550              1.669700       2.100178       0.148353      -0.235670       1.571912      -0.062787       1.337009           0.000001
           30              H       5.206836       0.211512       8.642892       0.125615       1.127216 0.90916587E+01  0.90270057E+02                                 1.666139                            1.663255      -0.849380       2.463110                    0.999065       3.280242       8.632276       0.540629       1.141053      -0.744787      -0.006461       0.000610       0.024592       0.025434      -0.000478      -0.003019      -0.000256      -0.003451       0.018584      -0.005661      -0.001309       0.006970              1.642302       1.400006      -0.034905       0.010900       1.569656      -0.077346       1.957245           0.000000
           31              H       3.378156       1.381028       7.792414       0.098989       1.072589 0.82633177E+01  0.81725350E+02                                 1.728935                            1.675599      -0.814127       2.478127                    0.997199       3.600250      10.093367       0.486057       1.274139      -0.710199      -0.028240      -0.004009       0.016600       0.033001       0.001485      -0.005107      -0.002784       0.004633      -0.009267      -0.006403      -0.001020       0.007422              1.752624       2.268450       0.122164      -0.298714       1.535231      -0.000013       1.454189          -0.000001
           32              H       4.111027       1.574198       6.379797       0.100552       0.982622 0.79533553E+01  0.78879049E+02                                 1.698039                            1.697706      -1.196952       2.301042                    0.993432       3.888231      11.364964       0.454453       1.358958      -0.690277       0.001000       0.003217      -0.032834       0.033006      -0.003369       0.006535      -0.001306      -0.003424       0.025989      -0.009603      -0.001966       0.011570              1.688124       1.500716      -0.007054       0.132803       1.578634      -0.075062       1.985021           0.000000
           33              H       4.260988       3.567354       7.663995       0.145113       0.916830 0.68753617E+01  0.65988703E+02                                 1.652291                            1.602752      -1.069147       2.378547                    0.995304       3.644295      10.603773       0.455474       1.401098      -0.682545      -0.023365       0.015728      -0.008103       0.029308      -0.004138       0.001320      -0.001061      -0.006172      -0.024001      -0.008207      -0.001092       0.009299              1.680837       1.745523      -0.408831       0.054126       1.889771      -0.051062       1.407216           0.000001
           34              H       4.992850       2.767232       8.841580       0.124546       1.214202 0.99996992E+01  0.10261528E+03                                 1.810371                            1.791229      -0.966572       2.405200                    0.997966       3.518534       9.700004       0.496060       1.203224      -0.728255       0.004106      -0.008878       0.022149       0.024213       0.005408       0.004032      -0.004058      -0.001803       0.020590      -0.010760       0.002020       0.008739              1.801166       1.550174      -0.004717      -0.002302       1.609125       0.131226       2.244200           0.000003
           35              H       2.326288      -0.045656       4.223314       0.099137       0.998932 0.72043700E+01  0.69738490E+02                                 1.720663                            1.622573      -1.138431       2.339120                    0.995013       3.708641      10.725790       0.461728       1.370389      -0.688509       0.011481       0.028268       0.037637       0.048451      -0.001446       0.007538       0.010757      -0.017362       0.009394      -0.015397      -0.001219       0.016616              1.763919       1.562434       0.137782       0.274688       1.708821       0.392042       2.020503           0.000001
           36              H       0.728228       0.787096       2.762236       0.127893       1.104669 0.83813853E+01  0.84362521E+02                                 1.838321                            1.748893      -1.515818       2.162655                    0.992124       3.894424      11.530778       0.444662       1.368492      -0.687912      -0.010703       0.032537       0.004197       0.034508      -0.006161       0.008382      -0.002442      -0.015686       0.010160      -0.014663       0.002531       0.012132              1.867241       1.744871      -0.363761      -0.008421       2.202254       0.263938       1.654599           0.000000
           37              H       0.843192      10.337744       0.775365       0.124599       1.126561 0.84418250E+01  0.82542544E+02                                 1.676571                            1.615838      -0.897577       2.451021                    0.998877       3.253234       8.585273       0.540100       1.159820      -0.739381      -0.011704      -0.020106      -0.024336       0.033667      -0.005846       0.012918       0.007185      -0.016305      -0.003369      -0.020480       0.007894       0.012586              1.681757       1.455129       0.095712       0.178401       1.613961       0.273973       1.976183          -0.000000
           38              H       2.426258       9.595055       2.282480       0.091088       1.266734 0.93409164E+01  0.93836812E+02                                 1.823898                            1.703409      -1.001837       2.386592                    0.998136       3.459683       9.306986       0.523411       1.164877      -0.737296       0.015180      -0.044318      -0.003255       0.046959      -0.003831       0.008084       0.014344      -0.011615      -0.011850      -0.018821       0.001314       0.017507              1.862964       1.617189      -0.390048       0.044304       2.378235      -0.133478       1.593468          -0.000000
           39              H       7.672150       0.327630       1.015243       0.106774       1.064630 0.83467697E+01  0.84335771E+02                                 1.827816                            1.763954      -1.466250       2.161482                    0.991121       4.185522      12.614899       0.433636       1.397936      -0.680946      -0.009065       0.022482       0.011780       0.026951      -0.001737      -0.002015       0.004610      -0.004662      -0.000118      -0.003915      -0.002762       0.006677              1.863372       2.043807      -0.419341      -0.300480       1.679567       0.235371       1.866742           0.000000
           40              H       7.706886      11.981075       0.235032       0.113542       1.140519 0.93700984E+01  0.95224460E+02                                 1.783158                            1.772035      -0.816759       2.478688                    0.998045       3.543102       9.930249       0.479590       1.256700      -0.715685      -0.011625      -0.022722      -0.013137       0.028705       0.006710      -0.000124       0.002373      -0.010397      -0.000344      -0.008593      -0.000428       0.009021              1.783674       1.921298       0.233069       0.242292       1.698439       0.123210       1.731285           0.000000
           41              H       6.568914       7.052406       4.780607       0.141543       0.919495 0.69779401E+01  0.67141325E+02                                 1.647948                            1.608484      -1.042980       2.387750                    0.995671       3.641754      10.568310       0.457832       1.390392      -0.684673      -0.022964       0.014399       0.012394       0.029804      -0.000757      -0.001640      -0.003882       0.011397      -0.009579      -0.007739       0.000191       0.007548              1.669546       2.099969      -0.148335      -0.235641       1.571766       0.062780       1.336904           0.000001
           42              H       7.428576       6.737827       3.472180       0.125618       1.127229 0.90917491E+01  0.90270799E+02                                 1.666122                            1.663237      -0.849450       2.463083                    0.999065       3.280231       8.632121       0.540647       1.141017      -0.744796       0.006452       0.000600      -0.024585       0.025425       0.000471      -0.003022       0.000255      -0.003454       0.018598      -0.005663      -0.001312       0.006975              1.642285       1.399989       0.034904       0.010905       1.569638       0.077349       1.957228          -0.000001
           43              H       0.625956       7.907355       4.322658       0.098992       1.072554 0.82629989E+01  0.81721378E+02                                 1.728896                            1.675566      -0.814107       2.478137                    0.997200       3.600195      10.093150       0.486062       1.274138      -0.710200       0.028240      -0.004012      -0.016603       0.033004      -0.001486      -0.005107       0.002784       0.004632      -0.009278      -0.006404      -0.001018       0.007423              1.752583       2.268381      -0.122168      -0.298695       1.535208       0.000014       1.454159          -0.000000
           44              H      -0.106915       8.100544       5.735275       0.100635       0.982380 0.79511090E+01  0.78853467E+02                                 1.697974                            1.697645      -1.197884       2.300725                    0.993424       3.888015      11.365161       0.454376       1.359244      -0.690220      -0.001007       0.003206       0.032803       0.032975       0.003371       0.006536       0.001309      -0.003438       0.025968      -0.009606      -0.001960       0.011566              1.688059       1.500666       0.007051       0.132790       1.578581       0.075060       1.984930          -0.000001
           45              H       8.374424      10.093683       4.451077       0.145114       0.916859 0.68756418E+01  0.65992124E+02                                 1.652329                            1.602787      -1.069249       2.378496                    0.995303       3.644376      10.604099       0.455468       1.401101      -0.682544       0.023363       0.015726       0.008103       0.029305       0.004138       0.001320       0.001057      -0.006167      -0.024003      -0.008207      -0.001090       0.009298              1.680876       1.745565       0.408850       0.054125       1.889822       0.051062       1.407240           0.000001
           46              H       7.642562       9.293544       3.273492       0.124523       1.214228 0.99999582E+01  0.10261843E+03                                 1.810390                            1.791247      -0.966642       2.405169                    0.997964       3.518551       9.700020       0.496061       1.203217      -0.728257      -0.004101      -0.008878      -0.022149       0.024212      -0.005411       0.004032       0.004057      -0.001801       0.020594      -0.010762       0.002023       0.008740              1.801185       1.550185       0.004715      -0.002301       1.609136      -0.131220       2.244232           0.000001
           47              H       1.677824       6.480718       7.891758       0.099186       0.998780 0.72029831E+01  0.69721045E+02                                 1.720425                            1.622369      -1.138105       2.339279                    0.995022       3.708160      10.723756       0.461781       1.370309      -0.688526      -0.011492       0.028258      -0.037624       0.048437       0.001447       0.007534      -0.010761      -0.017358       0.009401      -0.015394      -0.001225       0.016619              1.763665       1.562233      -0.137744       0.274617       1.708574      -0.391936       2.020187           0.000001
           48              H       3.275884       7.313490       9.352836       0.127891       1.104670 0.83814009E+01  0.84363158E+02                                 1.838367                            1.748929      -1.515791       2.162670                    0.992124       3.894472      11.531150       0.444643       1.368544      -0.687902       0.010703       0.032538      -0.004193       0.034509       0.006162       0.008382       0.002439      -0.015684       0.010157      -0.014663       0.002532       0.012130              1.867291       1.744908       0.363783      -0.008427       2.202332      -0.263958       1.654633           0.000000
           49              H       3.160920       3.811464      11.339707       0.124621       1.126356 0.84399480E+01  0.82519750E+02                                 1.676382                            1.615671      -0.897434       2.451106                    0.998880       3.252974       8.584406       0.540120       1.159839      -0.739377       0.011688      -0.020093       0.024345       0.033660       0.005836       0.012914      -0.007179      -0.016300      -0.003375      -0.020469       0.007889       0.012581              1.681565       1.454988      -0.095686       0.178359       1.613780      -0.273903       1.975926           0.000000
           50              H       1.577854       3.068756       9.832592       0.091081       1.266780 0.93412666E+01  0.93841012E+02                                 1.823923                            1.703426      -1.001869       2.386572                    0.998136       3.459734       9.307093       0.523416       1.164856      -0.737301      -0.015183      -0.044321       0.003251       0.046962       0.003831       0.008085      -0.014343      -0.011617      -0.011844      -0.018819       0.001313       0.017506              1.862993       1.617206       0.390062       0.044302       2.378292       0.133475       1.593482           0.000000
           51              H       4.963262       6.854047      11.099829       0.106776       1.064615 0.83466215E+01  0.84333936E+02                                 1.827801                            1.763941      -1.466221       2.161490                    0.991124       4.185497      12.614817       0.433637       1.397940      -0.680945       0.009066       0.022482      -0.011775       0.026950       0.001736      -0.002013      -0.004610      -0.004669      -0.000122      -0.003915      -0.002762       0.006677              1.863357       2.043794       0.419329      -0.300476       1.679549      -0.235364       1.866729           0.000000
           52              H       4.928526       5.454803      11.880040       0.113546       1.140415 0.93689574E+01  0.95209631E+02                                 1.783021                            1.771903      -0.816786       2.478680                    0.998045       3.542950       9.929540       0.479619       1.256667      -0.715692       0.011625      -0.022721       0.013133       0.028703      -0.006712      -0.000121      -0.002374      -0.010394      -0.000337      -0.008595      -0.000428       0.009022              1.783536       1.921142      -0.233035       0.242259       1.698314      -0.123199       1.731153           0.000000
           53              C       3.603790       7.515778       5.059739       0.656231      20.188640 0.23625275E+03  0.48385233E+04                                 6.973083                            5.537490      -0.027111       2.063704                    0.999797      21.636601      60.872829       0.614455       0.486721      -1.008757       0.007222       0.025423       0.015688       0.030735      -0.018797      -0.064236      -0.000020       0.116894      -0.078500      -0.062543      -0.042724       0.105267              7.906052       5.032031       0.749485       1.508156      12.230803       0.036377       6.455323           0.000002
           54              C       3.165323       6.203978       4.455439      -0.320098      30.904276 0.47348734E+03  0.11370615E+05                                 8.562948                            7.157659      -0.084973       1.955792                    0.997949      30.519276      88.645878       0.628587       0.405756      -1.071232       0.054145      -0.065312       0.027388       0.089149      -0.008367      -0.008362      -0.005348      -0.019966       0.017286      -0.019625       0.007757       0.011867              9.711267       7.643683      -0.017603       0.177101      15.471101       0.918216       6.019017           0.000000
           55              C       4.061256       5.012269       4.757346      -0.125773      26.732626 0.42961215E+03  0.10139023E+05                                 7.973766                            6.988938      -0.177893       1.936813                    0.999070      29.265076      86.190924       0.608709       0.426361      -1.050760      -0.091742      -0.009089      -0.048813       0.104317      -0.012532       0.008618       0.003925      -0.055490      -0.088219      -0.034116      -0.011087       0.045203              8.781411       8.443514       0.200287       0.184440      12.213750       0.644903       5.686969           0.000004
           56              C       3.440604       3.706995       4.256267      -0.323347      30.171592 0.48475562E+03  0.11726166E+05                                 8.422107                            7.256923      -0.146168       1.935487                    0.996916      30.856436      90.361125       0.621526       0.407393      -1.068667       0.026596       0.077799       0.038168       0.090647       0.013621       0.019806       0.001190      -0.033321      -0.024780      -0.032045       0.004284       0.027761              9.291177      10.657380       1.453404      -1.133063      10.321685       1.102209       6.894465           0.000001
           57              C       2.095817       3.417230       4.895216       0.652789      19.448936 0.23588266E+03  0.48348050E+04                                 6.810681                            5.551330      -0.016265       2.066848                    0.999742      21.720185      61.370683       0.609949       0.489925      -1.005905      -0.024486      -0.002967       0.012350       0.027584      -0.033646       0.024322      -0.043987      -0.114904      -0.113184      -0.063080      -0.039470       0.102550              7.545814      10.154599       2.402247      -0.695720       5.746041       1.330955       6.736801          -0.000000
           58              C       6.293589       7.120305       8.606547       0.101096      26.270955 0.35676012E+03  0.80417629E+04                                 7.910415                            6.488062      -0.031111       2.011527                    0.998501      26.506224      76.425858       0.614110       0.442471      -1.040510       0.005812       0.043425       0.008308       0.044593       0.024615      -0.031713      -0.000733      -0.005404       0.016087      -0.041142       0.001296       0.039846              8.716465       8.154377      -2.025883       3.130253       8.895188       0.038629       9.099830           0.000001
           59              C       7.250016       6.616477       9.476167      -0.192562      32.674064 0.46962733E+03  0.11293409E+05                                 8.957514                            7.298145      -0.024550       1.972400                    0.997635      30.091916      88.446870       0.598868       0.425307      -1.055089      -0.004915       0.000181      -0.016848       0.017551       0.000425      -0.011268      -0.016968      -0.009773       0.005185      -0.019386      -0.002929       0.022315             10.002583       9.524976      -2.111697       4.037274       8.693980       0.899134      11.788793           0.000001
           60              C       7.703005      -5.653054      10.522667       0.176422      29.705491 0.38606220E+03  0.88004354E+04                                 8.572475                            6.699401      -0.083611       2.001595                    0.999468      25.425724      71.700352       0.616330       0.435959      -1.053305       0.018123      -0.009536       0.025828       0.032962       0.000801       0.003318      -0.023253       0.017449       0.031265      -0.028189       0.003419       0.024770             10.085478       9.253067      -2.660475       5.093296       8.458455      -1.294325      12.544914          -0.000001
           61              C       7.183826      -4.384331      10.640425      -0.222161      31.414892 0.45730754E+03  0.10863051E+05                                 8.526881                            7.078341       0.253502       2.046281                    0.999652      30.006657      86.061584       0.627591       0.410852      -1.070251      -0.001301       0.007946      -0.007574       0.011054       0.012421       0.013741       0.006660      -0.014526       0.049613      -0.024709      -0.001335       0.026044              9.251714       8.226219      -2.440624       3.405040       9.131522      -1.167807      10.397402           0.000001
           62              C       6.236865      -3.949682       9.738337       0.085537      25.871134 0.33881844E+03  0.75032063E+04                                 7.641986                            6.193619       0.250093       2.090971                    0.999830      26.262989      73.884444       0.651438       0.424574      -1.056384       0.003836      -0.031399      -0.043329       0.053647       0.008308      -0.031434      -0.001914      -0.012719      -0.028125      -0.037540       0.008273       0.029267              8.372082       7.266717      -1.745947       3.203748       8.469231      -0.879044       9.380297           0.000000
           63              C       0.052046      -6.194734      11.536456      -0.230436      30.226096 0.45359749E+03  0.10850708E+05                                 8.602336                            7.116530      -0.267776       1.901614                    0.997050      30.418453      90.174344       0.611535       0.418694      -1.055612      -0.078102      -0.021529       0.046286       0.093305       0.014091      -0.002405      -0.010299      -0.046307       0.052606      -0.035876       0.007365       0.028511             10.064406       9.836063      -1.405554       1.981451       6.576436      -2.581602      13.780720           0.000000
           64              C       0.400322       0.989442       7.055333       0.656233      20.189024 0.23625865E+03  0.48386706E+04                                 6.973161                            5.537562      -0.027013       2.063731                    0.999797      21.636739      60.873243       0.614451       0.486722      -1.008757      -0.007233       0.025434      -0.015701       0.030752       0.018810      -0.064227       0.000016       0.116909      -0.078509      -0.062542      -0.042728       0.105270              7.906135       5.032084      -0.749455       1.508167      12.230942      -0.036384       6.455380           0.000001
           65              C       0.838789      -0.322350       7.659633      -0.320103      30.903039 0.47346396E+03  0.11369838E+05                                 8.562505                            7.157328      -0.084610       1.955908                    0.997951      30.518200      88.639985       0.628626       0.405738      -1.071251      -0.054139      -0.065299      -0.027394       0.089137       0.008362      -0.008381       0.005329      -0.019969       0.017269      -0.019629       0.007780       0.011849              9.710720       7.643253       0.017601       0.177097      15.470121      -0.918177       6.018785          -0.000001
           66              C      -0.057144      -1.514064       7.357726      -0.125849      26.734806 0.42965700E+03  0.10140324E+05                                 7.974092                            6.989224      -0.177846       1.936808                    0.999071      29.266282      86.194905       0.608708       0.426351      -1.050768       0.091773      -0.009078       0.048924       0.104395       0.012550       0.008606      -0.003898      -0.055495      -0.088410      -0.034147      -0.011095       0.045243              8.781782       8.443804      -0.200412       0.184453      12.214427      -0.644967       5.687115          -0.000001
           67              C       0.563508      -2.819331       7.858805      -0.323316      30.170532 0.48473224E+03  0.11725447E+05                                 8.421854                            7.256704      -0.146025       1.935537                    0.996918      30.855750      90.358227       0.621542       0.407388      -1.068671      -0.026576       0.077823      -0.038134       0.090647      -0.013614       0.019814      -0.001184      -0.033318      -0.024722      -0.032049       0.004303       0.027746              9.290887      10.657032      -1.453386      -1.133006      10.321343      -1.102110       6.894286           0.000000
           68              C       1.908295      -3.109105       7.219856       0.652774      19.449163 0.23588507E+03  0.48348550E+04                                 6.810653                            5.551302      -0.016325       2.066825                    0.999741      21.720286      61.370480       0.609962       0.489915      -1.005913       0.024479      -0.002972      -0.012355       0.027581       0.033656       0.024316       0.043984      -0.114913      -0.113222      -0.063080      -0.039479       0.102560              7.545781      10.154566      -2.402240      -0.695723       5.745954      -1.330919       6.736822          -0.000000
           69              C       6.341823       0.593921       3.508525       0.101028      26.272878 0.35679631E+03  0.80428100E+04                                 7.910972                            6.488555      -0.031253       2.011467                    0.998500      26.507498      76.431486       0.614061       0.442494      -1.040493      -0.005864       0.043447      -0.008367       0.044632      -0.024582      -0.031741       0.000755      -0.005376       0.016070      -0.041125       0.001260       0.039865              8.717074       8.155003       2.026212       3.130431       8.895862      -0.038412       9.100357           0.000000
           70              C       5.385396       0.090081       2.638905      -0.192559      32.672302 0.46959612E+03  0.11292437E+05                                 8.957040                            7.297771      -0.024246       1.972499                    0.997637      30.090949      88.442269       0.598902       0.425292      -1.055102       0.004926       0.000158       0.016855       0.017561      -0.000419      -0.011280       0.016966      -0.009749       0.005222      -0.019393      -0.002921       0.022314             10.002020       9.524373       2.111662       4.036902       8.693681      -0.899087      11.788006           0.000001
           71              C       4.932407       0.873236       1.592405       0.176443      29.704799 0.38605115E+03  0.88001357E+04                                 8.572390                            6.699338      -0.083588       2.001607                    0.999469      25.425486      71.699886       0.616327       0.435964      -1.053301      -0.018153      -0.009571      -0.025813       0.032976      -0.000817       0.003337       0.023279       0.017484       0.031334      -0.028230       0.003426       0.024804             10.085354       9.252935       2.660478       5.093185       8.458413       1.294341      12.544714          -0.000001
           72              C       5.451586       2.141958       1.474647      -0.222237      31.418809 0.45738387E+03  0.10865375E+05                                 8.527790                            7.079106       0.253308       2.046196                    0.999652      30.009089      86.072090       0.627531       0.410873      -1.070232       0.001250       0.007934       0.007579       0.011043      -0.012422       0.013742      -0.006653      -0.014571       0.049572      -0.024721      -0.001313       0.026034              9.252711       8.227110       2.441029       3.405379       9.132552       1.168171      10.398472           0.000001
           73              C       6.398547       2.576619       2.376735       0.085567      25.869751 0.33879515E+03  0.75025642E+04                                 7.641726                            6.193411       0.250056       2.090971                    0.999830      26.262148      73.881537       0.651448       0.424574      -1.056383      -0.003865      -0.031407       0.043260       0.053598      -0.008297      -0.031440       0.001953      -0.012739      -0.028092      -0.037541       0.008260       0.029281              8.371782       7.266418       1.745930       3.203550       8.469064       0.879002       9.379865           0.000000
           74              C       3.952066       0.331542       0.578616      -0.230457      30.227086 0.45361545E+03  0.10851244E+05                                 8.602553                            7.116696      -0.267981       1.901554                    0.997050      30.418959      90.176254       0.611525       0.418697      -1.055610       0.078088      -0.021536      -0.046291       0.093297      -0.014086      -0.002410       0.010304      -0.046351       0.052487      -0.035872       0.007355       0.028517             10.064673       9.836296       1.405678       1.981499       6.576622       2.581791      13.781100           0.000001
           75              C       4.715972      -0.989347       7.055333       0.656231      20.188644 0.23625281E+03  0.48385246E+04                                 6.973083                            5.537491      -0.027111       2.063704                    0.999797      21.636601      60.872824       0.614455       0.486721      -1.008757      -0.007222      -0.025424      -0.015688       0.030735      -0.018797      -0.064236      -0.000021       0.116893      -0.078500      -0.062544      -0.042723       0.105267              7.906053       5.032031       0.749484       1.508155      12.230805       0.036378       6.455323           0.000000
           76              C       5.154439       0.322453       7.659633      -0.320097      30.904265 0.47348714E+03  0.11370609E+05                                 8.562946                            7.157657      -0.084972       1.955793                    0.997949      30.519267      88.645844       0.628587       0.405756      -1.071232      -0.054145       0.065312      -0.027389       0.089149      -0.008367      -0.008362      -0.005347      -0.019966       0.017289      -0.019625       0.007758       0.011867              9.711265       7.643680      -0.017604       0.177100      15.471097       0.918218       6.019017           0.000003
           77              C       4.258506       1.514162       7.357726      -0.125772      26.732602 0.42961159E+03  0.10139005E+05                                 7.973758                            6.988931      -0.177891       1.936814                    0.999070      29.265051      86.190814       0.608709       0.426360      -1.050760       0.091743       0.009088       0.048813       0.104317      -0.012532       0.008618       0.003925      -0.055490      -0.088217      -0.034115      -0.011088       0.045203              8.781402       8.443507       0.200287       0.184439      12.213737       0.644903       5.686963          -0.000001
           78              C       4.879158       2.819436       7.858805      -0.323347      30.171609 0.48475594E+03  0.11726176E+05                                 8.422110                            7.256925      -0.146172       1.935485                    0.996916      30.856460      90.361229       0.621526       0.407393      -1.068667      -0.026597      -0.077799      -0.038168       0.090647       0.013620       0.019804       0.001190      -0.033322      -0.024776      -0.032043       0.004284       0.027759              9.291180      10.657383       1.453404      -1.133063      10.321688       1.102208       6.894468           0.000000
           79              C       6.223945       3.109201       7.219856       0.652789      19.448978 0.23588324E+03  0.48348200E+04                                 6.810691                            5.551337      -0.016265       2.066848                    0.999742      21.720212      61.370785       0.609949       0.489925      -1.005905       0.024487       0.002967      -0.012349       0.027585      -0.033646       0.024324      -0.043988      -0.114903      -0.113189      -0.063083      -0.039468       0.102551              7.545824      10.154612       2.402249      -0.695726       5.746047       1.330957       6.736813           0.000003
           80              C       2.026173      -0.593874       3.508525       0.101097      26.270905 0.35675931E+03  0.80417390E+04                                 7.910402                            6.488053      -0.031104       2.011529                    0.998501      26.506181      76.425672       0.614111       0.442471      -1.040510      -0.005813      -0.043425      -0.008308       0.044593       0.024615      -0.031714      -0.000733      -0.005404       0.016086      -0.041142       0.001295       0.039847              8.716451       8.154362      -2.025877       3.130246       8.895174       0.038631       9.099815           0.000002
           81              C       1.069746      -0.090046       2.638905      -0.192561      32.674003 0.46962632E+03  0.11293378E+05                                 8.957502                            7.298137      -0.024547       1.972402                    0.997635      30.091867      88.446665       0.598869       0.425307      -1.055089       0.004915      -0.000181       0.016848       0.017551       0.000425      -0.011268      -0.016968      -0.009772       0.005185      -0.019386      -0.002929       0.022315             10.002569       9.524961      -2.111692       4.037267       8.693968       0.899135      11.788777           0.000000
           82              C       0.616757      -0.873215       1.592405       0.176422      29.705496 0.38606229E+03  0.88004379E+04                                 8.572475                            6.699401      -0.083610       2.001595                    0.999468      25.425726      71.700354       0.616330       0.435959      -1.053305      -0.018124       0.009536      -0.025828       0.032962       0.000801       0.003318      -0.023253       0.017449       0.031265      -0.028189       0.003419       0.024770             10.085478       9.253067      -2.660476       5.093295       8.458456      -1.294326      12.544912           0.000001
           83              C       1.135936      10.910762       1.474647      -0.222161      31.414916 0.45730791E+03  0.10863062E+05                                 8.526885                            7.078343       0.253502       2.046281                    0.999652      30.006677      86.061659       0.627591       0.410852      -1.070251       0.001301      -0.007946       0.007574       0.011054       0.012420       0.013741       0.006660      -0.014526       0.049613      -0.024709      -0.001335       0.026044              9.251719       8.226223      -2.440625       3.405043       9.131525      -1.167808      10.397408          -0.000000
           84              C       2.082897      10.476113       2.376735       0.085537      25.871138 0.33881848E+03  0.75032071E+04                                 7.641986                            6.193618       0.250095       2.090972                    0.999830      26.262990      73.884439       0.651438       0.424574      -1.056384      -0.003836       0.031399       0.043329       0.053647       0.008308      -0.031434      -0.001914      -0.012719      -0.028126      -0.037540       0.008273       0.029267              8.372082       7.266718      -1.745947       3.203750       8.469229      -0.879046       9.380299           0.000000
           85              C       8.267716      -0.331535       0.578616      -0.230436      30.226088 0.45359735E+03  0.10850705E+05                                 8.602336                            7.116530      -0.267777       1.901613                    0.997050      30.418449      90.174337       0.611535       0.418695      -1.055612       0.078102       0.021529      -0.046286       0.093305       0.014091      -0.002405      -0.010300      -0.046308       0.052606      -0.035877       0.007365       0.028512             10.064406       9.836062      -1.405555       1.981450       6.576437      -2.581602      13.780719           0.000000
           86              C       7.919440       5.536989       5.059739       0.656233      20.189005 0.23625839E+03  0.48386641E+04                                 6.973157                            5.537559      -0.027013       2.063731                    0.999797      21.636732      60.873221       0.614451       0.486722      -1.008757       0.007234      -0.025433       0.015702       0.030752       0.018810      -0.064226       0.000015       0.116911      -0.078504      -0.062539      -0.042730       0.105270              7.906132       5.032081      -0.749454       1.508164      12.230941      -0.036380       6.455375           0.000002
           87              C       7.480973       6.848781       4.455439      -0.320103      30.903071 0.47346461E+03  0.11369858E+05                                 8.562512                            7.157333      -0.084611       1.955907                    0.997951      30.518220      88.640065       0.628626       0.405739      -1.071251       0.054140       0.065298       0.027394       0.089137       0.008362      -0.008382       0.005331      -0.019971       0.017266      -0.019630       0.007780       0.011850              9.710729       7.643260       0.017601       0.177098      15.470140      -0.918177       6.018787           0.000001
           88              C       8.376906       8.040495       4.757346      -0.125849      26.734846 0.42965786E+03  0.10140351E+05                                 7.974103                            6.989233      -0.177853       1.936805                    0.999071      29.266330      86.195118       0.608707       0.426351      -1.050768      -0.091773       0.009078      -0.048925       0.104395       0.012551       0.008606      -0.003897      -0.055494      -0.088411      -0.034147      -0.011096       0.045243              8.781795       8.443814      -0.200412       0.184455      12.214445      -0.644970       5.687125           0.000002
           89              C       7.756254       9.345762       4.256267      -0.323316      30.170518 0.48473191E+03  0.11725437E+05                                 8.421854                            7.256703      -0.146027       1.935537                    0.996917      30.855738      90.358196       0.621542       0.407388      -1.068671       0.026576      -0.077823       0.038134       0.090647      -0.013614       0.019814      -0.001185      -0.033318      -0.024724      -0.032049       0.004303       0.027747              9.290887      10.657030      -1.453388      -1.133004      10.321343      -1.102113       6.894287           0.000001
           90              C       6.411467       9.635536       4.895216       0.652775      19.449155 0.23588495E+03  0.48348520E+04                                 6.810651                            5.551301      -0.016325       2.066825                    0.999741      21.720281      61.370466       0.609962       0.489915      -1.005913      -0.024478       0.002972       0.012356       0.027581       0.033656       0.024316       0.043984      -0.114913      -0.113221      -0.063080      -0.039480       0.102559              7.545779      10.154562      -2.402240      -0.695723       5.745954      -1.330919       6.736821           0.000002
           91              C       1.977939       5.932510       8.606547       0.101028      26.272905 0.35679675E+03  0.80428235E+04                                 7.910979                            6.488561      -0.031257       2.011466                    0.998500      26.507524      76.431606       0.614061       0.442494      -1.040493       0.005864      -0.043447       0.008367       0.044632      -0.024582      -0.031741       0.000755      -0.005377       0.016069      -0.041126       0.001260       0.039865              8.717081       8.155011       2.026212       3.130434       8.895868      -0.038413       9.100365           0.000002
           92              C       2.934366       6.436350       9.476167      -0.192559      32.672294 0.46959593E+03  0.11292431E+05                                 8.957040                            7.297771      -0.024249       1.972499                    0.997637      30.090944      88.442264       0.598902       0.425292      -1.055102      -0.004926      -0.000158      -0.016854       0.017560      -0.000419      -0.011280       0.016966      -0.009749       0.005223      -0.019393      -0.002921       0.022315             10.002020       9.524375       2.111663       4.036903       8.693679      -0.899085      11.788004           0.000000
           93              C       3.387355       5.653195      10.522667       0.176444      29.704785 0.38605094E+03  0.88001298E+04                                 8.572388                            6.699337      -0.083589       2.001607                    0.999469      25.425475      71.699854       0.616327       0.435964      -1.053301       0.018153       0.009571       0.025813       0.032976      -0.000817       0.003337       0.023279       0.017484       0.031334      -0.028230       0.003426       0.024804             10.085353       9.252934       2.660477       5.093184       8.458411       1.294341      12.544713           0.000002
           94              C       2.868176       4.384473      10.640425      -0.222236      31.418735 0.45738254E+03  0.10865335E+05                                 8.527778                            7.079097       0.253310       2.046198                    0.999652      30.009033      86.071886       0.627531       0.410873      -1.070232      -0.001250      -0.007934      -0.007578       0.011043      -0.012423       0.013742      -0.006653      -0.014570       0.049571      -0.024720      -0.001313       0.026033              9.252697       8.227098       2.441025       3.405372       9.132538       1.168169      10.398454           0.000000
           95              C       1.921215       3.949812       9.738337       0.085568      25.869724 0.33879470E+03  0.75025524E+04                                 7.641722                            6.193408       0.250058       2.090971                    0.999830      26.262135      73.881509       0.651448       0.424575      -1.056383       0.003865       0.031407      -0.043260       0.053598      -0.008298      -0.031440       0.001952      -0.012739      -0.028092      -0.037541       0.008260       0.029281              8.371776       7.266412       1.745930       3.203543       8.469064       0.878999       9.379853           0.000002
           96              C       4.367696       6.194889      11.536456      -0.230457      30.227086 0.45361547E+03  0.10851245E+05                                 8.602552                            7.116696      -0.267980       1.901554                    0.997050      30.418957      90.176244       0.611525       0.418697      -1.055610      -0.078088       0.021536       0.046291       0.093297      -0.014085      -0.002410       0.010304      -0.046351       0.052487      -0.035872       0.007356       0.028516             10.064672       9.836295       1.405678       1.981498       6.576621       2.581790      13.781101           0.000000
           97              N       5.778456      -4.707137       8.734725      -0.245151      35.935637 0.54222463E+03  0.13243390E+05                                 9.130904                            7.589181       0.022515       2.033598                    0.997910      28.129560      77.953298       0.629570       0.398329      -1.094618       0.126350      -0.043666       0.087429       0.159734       0.024088      -0.054976       0.036696      -0.096878      -0.004305      -0.095659       0.026992       0.068666             10.110616       8.592380      -1.943001       3.306620      10.949682      -0.684946      10.789788           0.000000
           98              N       6.856956       1.819177       3.380347      -0.245101      35.933607 0.54218781E+03  0.13242254E+05                                 9.130527                            7.588892       0.022471       2.033595                    0.997910      28.128654      77.949852       0.629587       0.398326      -1.094622      -0.126363      -0.043658      -0.087430       0.159743      -0.024103      -0.054969      -0.036718      -0.096888      -0.004324      -0.095668       0.026980       0.068688             10.110173       8.592004       1.942917       3.306439      10.949215       0.684903      10.789301          -0.000001
           99              N       2.541306      -1.819132       3.380347      -0.245151      35.935608 0.54222412E+03  0.13243374E+05                                 9.130898                            7.589177       0.022515       2.033598                    0.997910      28.129542      77.953220       0.629571       0.398329      -1.094618      -0.126349       0.043666      -0.087429       0.159733       0.024088      -0.054976       0.036696      -0.096878      -0.004305      -0.095659       0.026992       0.068667             10.110609       8.592374      -1.942998       3.306617      10.949673      -0.684944      10.789781           0.000000
          100              N       1.462806       4.707254       8.734725      -0.245103      35.933730 0.54219011E+03  0.13242325E+05                                 9.130550                            7.588911       0.022462       2.033591                    0.997910      28.128717      77.950096       0.629586       0.398326      -1.094621       0.126363       0.043658       0.087431       0.159743      -0.024103      -0.054969      -0.036718      -0.096887      -0.004324      -0.095668       0.026980       0.068688             10.110197       8.592024       1.942920       3.306446      10.949243       0.684904      10.789326           0.000002
          101              O       4.092710       7.523618       6.219393      -0.532327      34.008162 0.59780399E+03  0.14740500E+05                                 8.273870                            7.590256       0.274183       2.143832                    0.995820      27.510068      72.966557       0.687333       0.361398      -1.138383      -0.004248       0.017173      -0.003379       0.018011       0.011489       0.008696       0.041267       0.097577       0.091904      -0.080089       0.026476       0.053613              8.537676       7.232181       1.003994       2.434643       8.555321       1.222877       9.825527           0.000058
          102              O       3.412782       8.543935       4.364818      -0.552122      36.969963 0.55806306E+03  0.13553834E+05                                 8.827622                            7.307588       0.249806       2.117777                    0.998178      28.013465      74.239190       0.702799       0.358836      -1.138063       0.009417       0.016929       0.018736       0.026950      -0.019878      -0.041988      -0.047783      -0.021757      -0.172039      -0.095883       0.036499       0.059384             10.059950       6.490274      -0.846694       0.870335      16.624071      -3.400329       7.065505          -0.000059
          103              O       1.217733       2.827504       4.201265      -0.544531      34.318512 0.53484696E+03  0.12846149E+05                                 8.366370                            7.141830       0.441449       2.185666                    0.998382      27.666213      72.790239       0.713086       0.357619      -1.139612      -0.011922      -0.001462       0.022489       0.025496       0.008860       0.042143      -0.010488      -0.005264      -0.194454      -0.082302       0.034646       0.047656              9.261761      12.495929       3.336437       1.514368       8.286987       2.462634       7.002367           0.000150
          104              O       1.940493       3.790414       6.068440      -0.527495      35.272625 0.61772012E+03  0.15384168E+05                                 8.541679                            7.764978       0.109872       2.089819                    0.995613      27.692909      74.247617       0.671899       0.366033      -1.132750      -0.000984      -0.011512      -0.001900       0.011709      -0.039573      -0.031130      -0.014432      -0.071177       0.074882      -0.077222       0.036425       0.040797              8.940977       9.428953       0.023746      -2.474853       6.637145       1.676121      10.756832          -0.000119
          105              O      -0.088598       0.997266       5.895679      -0.532322      34.006927 0.59777583E+03  0.14739617E+05                                 8.273630                            7.590049       0.274291       2.143867                    0.995822      27.509545      72.964466       0.687347       0.361395      -1.138386       0.004245       0.017179       0.003371       0.018014      -0.011500       0.008694      -0.041282       0.097581       0.091921      -0.080104       0.026478       0.053626              8.537417       7.231978      -1.003925       2.434521       8.555066      -1.222805       9.825206           0.000130
          106              O       0.591330       2.017608       7.750254      -0.552126      36.969217 0.55805113E+03  0.13553445E+05                                 8.827413                            7.307442       0.249801       2.117772                    0.998176      28.013391      74.238248       0.702817       0.358829      -1.138070      -0.009429       0.016934      -0.018731       0.026954       0.019870      -0.041994       0.047789      -0.021730      -0.172021      -0.095885       0.036512       0.059374             10.059688       6.490154       0.846672       0.870280      16.623623       3.400153       7.065288          -0.000136
          107              O       2.786379      -3.698821       7.913807      -0.544523      34.318497 0.53484615E+03  0.12846126E+05                                 8.366365                            7.141830       0.441410       2.185653                    0.998381      27.666215      72.790245       0.713085       0.357620      -1.139612       0.011923      -0.001447      -0.022493       0.025498      -0.008856       0.042152       0.010477      -0.005271      -0.194474      -0.082311       0.034650       0.047661              9.261749      12.495916      -3.336405       1.514398       8.286929      -2.462641       7.002401           0.000064
          108              O       2.063619      -2.735936       6.046632      -0.527504      35.272177 0.61770744E+03  0.15383742E+05                                 8.541511                            7.764826       0.110164       2.089900                    0.995616      27.692833      74.246646       0.671916       0.366026      -1.132757       0.000982      -0.011519       0.001899       0.011715       0.039588      -0.031121       0.014439      -0.071196       0.074902      -0.077237       0.036424       0.040812              8.940792       9.428701      -0.023757      -2.474779       6.636939      -1.676056      10.756736          -0.000049
          109              O       4.227052      -0.997187       5.895679      -0.532330      34.008177 0.59780433E+03  0.14740511E+05                                 8.273876                            7.590260       0.274184       2.143832                    0.995820      27.510073      72.966592       0.687333       0.361398      -1.138382       0.004249      -0.017173       0.003378       0.018010       0.011489       0.008696       0.041267       0.097577       0.091902      -0.080089       0.026476       0.053613              8.537682       7.232185       1.003996       2.434644       8.555329       1.222879       9.825532          -0.000055
          110              O       4.906980      -2.017504       7.750254      -0.552118      36.969886 0.55806166E+03  0.13553790E+05                                 8.827604                            7.307575       0.249807       2.117778                    0.998178      28.013445      74.239083       0.702800       0.358836      -1.138063      -0.009417      -0.016929      -0.018737       0.026951      -0.019878      -0.041988      -0.047783      -0.021758      -0.172039      -0.095883       0.036498       0.059385             10.059930       6.490262      -0.846693       0.870332      16.624036      -3.400322       7.065492           0.000061
          111              O       7.102029       3.698927       7.913807      -0.544535      34.318745 0.53485148E+03  0.12846277E+05                                 8.366372                            7.141833       0.441454       2.185665                    0.998382      27.666423      72.790694       0.713090       0.357616      -1.139615       0.011920       0.001463      -0.022484       0.025490       0.008860       0.042158      -0.010488      -0.005282      -0.194463      -0.082315       0.034656       0.047660              9.261762      12.495928       3.336437       1.514367       8.286991       2.462635       7.002369          -0.000148
          112              O       6.379269       2.736017       6.046632      -0.527489      35.272253 0.61771205E+03  0.15383926E+05                                 8.541648                            7.764949       0.109871       2.089820                    0.995613      27.692711      74.247119       0.671897       0.366035      -1.132747       0.000993       0.011515       0.001900       0.011713      -0.039570      -0.031135      -0.014433      -0.071159       0.074863      -0.077215       0.036425       0.040790              8.940944       9.428914       0.023742      -2.474849       6.637121       1.676115      10.756798           0.000121
          113              O       8.408360       5.529165       6.219393      -0.532327      34.007294 0.59778380E+03  0.14739854E+05                                 8.273658                            7.590075       0.274293       2.143866                    0.995822      27.509760      72.964993       0.687350       0.361393      -1.138388      -0.004246      -0.017171      -0.003369       0.018006      -0.011496       0.008694      -0.041277       0.097604       0.091944      -0.080113       0.026486       0.053627              8.537447       7.232003      -1.003928       2.434529       8.555101      -1.222807       9.825237          -0.000128
          114              O       7.728432       4.508823       4.364818      -0.552121      36.968979 0.55804662E+03  0.13553317E+05                                 8.827411                            7.307439       0.249798       2.117773                    0.998177      28.013196      74.237834       0.702813       0.358832      -1.138067       0.009433      -0.016939       0.018738       0.026963       0.019864      -0.041989       0.047777      -0.021743      -0.172019      -0.095873       0.036503       0.059370             10.059688       6.490152       0.846671       0.870279      16.623626       3.400155       7.065286           0.000139
          115              O       5.533383      10.225252       4.201265      -0.544526      34.318558 0.53484730E+03  0.12846161E+05                                 8.366380                            7.141842       0.441408       2.185652                    0.998381      27.666228      72.790327       0.713084       0.357620      -1.139611      -0.011922       0.001447       0.022492       0.025497      -0.008855       0.042151       0.010477      -0.005272      -0.194474      -0.082310       0.034650       0.047660              9.261766      12.495939      -3.336412       1.514400       8.286945      -2.462646       7.002413          -0.000062
          116              O       6.256143       9.262367       6.068440      -0.527502      35.272154 0.61770693E+03  0.15383725E+05                                 8.541505                            7.764821       0.110162       2.089900                    0.995616      27.692822      74.246596       0.671917       0.366026      -1.132757      -0.000983       0.011519      -0.001899       0.011716       0.039588      -0.031121       0.014439      -0.071196       0.074903      -0.077237       0.036425       0.040812              8.940786       9.428693      -0.023758      -2.474777       6.636935      -1.676056      10.756730           0.000051

******************************************************
Auxiliary information for the entire system
The total spin magnetic moment of the unit cell is   0.000124
The total net atomic charge of the unit cell is   0.000000
Accuracy of reproducing the electrostatic potential in the unit cell:
  The inner radius (bohr) =    5.0000
  The outer radius (bohr) =   12.0000
  Valid grid points have density less than (e/(bohr^3)) =    0.0001
  The number of valid grid points were=        26924
  The rms potential error without charges in kcal/mol is=      2.55100
  The rms potential error with partial charges in kcal/mol is=      0.37261
  The RRMSE value at monopole order=      0.14606
  The rms potential error with partial charges and cloud penetration in kcal/mol is=      0.37792
  The RRMSE value at monopole order with cloud penetration is=      0.14814
  The rms potential error with partial charges and atomic dipoles in kcal/mol is=      0.21724
  The RRMSE value at dipole order=      0.08516
  The rms potential error with partial charges, atomic dipoles and cloud penetration in kcal/mol is=      0.21474
  The RRMSE value at dipole order with cloud penetration=      0.08418

******************************************************
The electron densities and ab initio electrostatic potential were computed in VASP using the PBE functional and
projector augmented wave method. See the main text of the journal article for a description of computational details.
The atomic charges, dipoles, and quadrupoles were computed with the DDEC6 method as described in
(a) T. A. Manz and N. Gabaldon Limas, RSC Adv. 6 (2016) 47771-47801 DOI: 10.1039/c6ra04656h
(b) N. Gabaldon Limas and T. A. Manz, RSC Adv. 8 (2018) 2678-2707 DOI: 10.1039/c7ra11829e.
For each atom in the material, the electron cloud parameters were fit to the spherically averaged atom-in-material
electron density using radial positions for which this density was between 10^-4 and 10^-2 electrons per cubic bohr.
The polarizabilities, dispersion coefficients, and quantum Drude oscillator (QDO) parameters were fit using the MCLF method.
The magnetic structure of the system was optimized in VASP from the default ferromagnetic initial guess using spin polarization.
The atomic spin moments (ASMs) were computed on this optimized magnetic structure using the DDEC6 partition as inputs
to the method of T. A. Manz and D. S. Sholl, J. Chem. Theory Comput. 7 (2011) 4146-4164 DOI: 10.1021/ct200539n.
The RMSE and RRMSE were computed using a uniform grid with Ewald summation.
