# Supplementary material for: A collection of forcefield precursors for metal–organic frameworks
Source: RSC Adv. 2019 Nov 13;9(63):36492–507. doi: 10.1039/c9ra07327b (PMC9075174; doi:10.1039/c9ra07327b)
Supplement: RA-009-C9RA07327B-s4791 [file RA-009-C9RA07327B-s4791.xyz]

  188
jmolscript: load "" {1 1 1} spacegroup "x,y,z" unitcell [{      9.523000     0.000000     0.000000 }, {      4.761505    10.308999     0.000000 }, {      2.794420     0.000001    25.722657 }]
Co     6.530442     6.242512    24.584429     0.844646
Co     7.184194     6.242512    13.999556     0.844916
Co    10.548483     4.066488     1.138228     0.844419
Co     9.894731     4.066488    11.723101     0.845165
H     10.733198     7.424542    23.008917     0.110031
H     12.246582     7.853396    21.406395     0.095140
H      9.481412     7.871952    18.612915     0.110411
H      7.884620     7.457531    20.210292     0.114783
H     12.141821     5.160685     4.041029     0.116071
H      3.332941     5.523562     6.240317     0.115306
H      6.832055     6.766827     4.797276     0.110162
H      6.011265     6.630748     2.641717     0.107500
H     13.364090     8.933779     0.398701     0.091803
H      7.621085     0.678332     0.463008     0.129986
H     12.885405     9.867775    23.201837     0.115997
H     13.887999     7.828655    23.235276     0.089850
H      6.995377     2.657660     0.208354     0.130779
H      6.071463     4.719460     0.048873     0.089924
H      6.296894     3.531864    23.170969     0.090450
H      7.177138     1.379345    23.235276     0.123902
H     12.504439     7.424542    15.575069     0.109705
H     10.991056     7.853396    17.177590     0.095037
H     13.756226     7.871952    19.971071     0.110443
H      5.830018     7.457531    18.373694     0.114652
H      8.301394     5.160685     8.820299     0.116080
H      7.587274     5.523562     6.621012     0.115719
H      4.088162     6.766827     8.064053     0.110069
H      4.908951     6.630749    10.219612     0.106646
H      7.079128     8.933779    12.462627     0.092624
H      3.299126     0.678333    12.398321     0.130575
H     10.352235     9.867774    15.382149     0.117450
H      9.349638     7.828654    15.348709     0.090060
H      3.924836     2.657660    12.652975     0.130598
H      4.848752     4.719460    12.812455     0.090937
H      7.417739     3.531864    15.413016     0.088461
H      6.537493     1.379345    15.348709     0.125300
H      6.345727     2.884458     2.713740     0.109986
H      4.832343     2.455604     4.316262     0.095127
H      7.597513     2.437048     7.109742     0.110388
H      9.194305     2.851469     5.512365     0.114768
H      4.937104     5.148315    21.681628     0.116067
H     13.745984     4.785438    19.482340     0.115311
H     10.246870     3.542173    20.925381     0.110150
H     11.067660     3.678252    23.080940     0.107503
H      3.714835     1.375221    25.323956     0.091715
H      9.457840     9.630668    25.259649     0.129917
H      4.193520     0.441225     2.520820     0.115970
H      3.190926     2.480345     2.487381     0.089812
H     10.083548     7.651340    25.514303     0.130717
H     11.007462     5.589540    25.673784     0.089845
H     10.782031     6.777136     2.551688     0.090400
H      9.901787     8.929655     2.487381     0.123874
H      4.574486     2.884458    10.147588     0.109683
H      6.087869     2.455604     8.545067     0.095020
H      3.322699     2.437048     5.751586     0.110457
H     11.248907     2.851469     7.348963     0.114657
H      8.777531     5.148315    16.902358     0.116092
H      9.491651     4.785438    19.101645     0.115713
H     12.990763     3.542173    17.658604     0.110088
H     12.169974     3.678251    15.503045     0.106669
H      9.999797     1.375221    13.260030     0.092630
H     13.779799     9.630667    13.324336     0.130571
H      6.726690     0.441226    10.340508     0.117470
H      7.729287     2.480346    10.373948     0.090083
H     13.154089     7.651340    13.069682     0.130595
H     12.230173     5.589540    12.910202     0.090938
H      9.661186     6.777136    10.309641     0.088476
H     10.541432     8.929655    10.373948     0.125315
C      8.124282     7.041047    22.810852     0.554829
C      9.112577     7.414233    21.792235    -0.018612
C     10.458038     7.513199    22.124057    -0.108294
C     11.362634     7.739997    21.141452    -0.142871
C     11.116597     7.818346    19.832169     0.077298
C      9.740383     7.758553    19.497774    -0.144785
C      8.776021     7.531755    20.464946    -0.108441
C      3.715945     5.746236     1.736279     0.601208
C      4.216783     5.915304     3.138164    -0.034163
C      3.454565     5.537994     4.195365    -0.114606
C      3.898732     5.700877     5.522654    -0.146548
C      5.205906     6.133855     5.738725     0.081202
C      5.962079     6.467866     4.660945    -0.147657
C      5.475948     6.375085     3.359379    -0.104823
C     15.475751     9.125527    25.516876     0.088135
C     10.163869     0.061855    25.534882    -0.182024
C      9.239758     0.399990    24.593432     0.112312
C     13.584188     9.713140    23.796030    -0.194949
C     14.169841     8.476060    23.839759     0.107943
C      8.651300     1.777272    24.567710     0.100661
C      9.083954     2.795802    25.341962    -0.179164
C      8.499037     4.026696    25.269938     0.099044
C      6.999320     3.346302    23.754874     0.103721
C      7.552492     2.049430    23.762591    -0.197395
C      5.590355     7.041047    15.773133     0.554570
C     14.125060     7.414233    16.791750    -0.020446
C     12.779600     7.513199    16.459928    -0.108046
C     11.875004     7.739997    17.442534    -0.141666
C     12.121041     7.818346    18.751817     0.076817
C     13.497254     7.758553    19.086211    -0.144780
C     14.461617     7.531755    18.119040    -0.107395
C      7.204270     5.746236    11.125049     0.601408
C      6.703433     5.915304     9.723164    -0.035666
C      7.465650     5.537995     8.665963    -0.113444
C      7.021484     5.700877     7.338674    -0.148405
C      5.714310     6.133855     7.122604     0.083191
C      4.958138     6.467866     8.200383    -0.148317
C      5.444268     6.375085     9.501949    -0.104311
C      7.761888     9.125526    13.067110     0.088757
C      3.550761     0.061855    13.049104    -0.183522
C      4.474872     0.399990    13.990553     0.112128
C      9.653452     9.713139    14.787956    -0.196332
C      9.067798     8.476060    14.744227     0.109154
C      5.063332     1.777272    14.016276     0.102839
C      4.630678     2.795801    13.242024    -0.179337
C      5.215597     4.026696    13.314047     0.097058
C      6.715313     3.346302    14.829112     0.106076
C      6.162140     2.049430    14.821395    -0.199536
C      8.954643     3.267953     2.911805     0.554788
C      7.966348     2.894767     3.930422    -0.018623
C      6.620887     2.795801     3.598600    -0.108330
C      5.716291     2.569003     4.581205    -0.142872
C      5.962328     2.490654     5.890488     0.077261
C      7.338542     2.550447     6.224883    -0.144814
C      8.302904     2.777245     5.257711    -0.108446
C     13.362980     4.562764    23.986378     0.601165
C     12.862142     4.393696    22.584493    -0.034137
C     13.624360     4.771006    21.527292    -0.114647
C     13.180193     4.608123    20.200003    -0.146547
C     11.873019     4.175145    19.983932     0.081203
C     11.116846     3.841134    21.061712    -0.147679
C     11.602977     3.933915    22.363278    -0.104835
C      1.603174     1.183473     0.205781     0.088016
C      6.915056    10.247145     0.187775    -0.182145
C      7.839167     9.909010     1.129225     0.112269
C      3.494737     0.595860     1.926627    -0.195011
C      2.909084     1.832940     1.882898     0.107895
C      8.427625     8.531728     1.154947     0.100609
C      7.994971     7.513198     0.380695    -0.179287
C      8.579888     6.282304     0.452719     0.098946
C     10.079605     6.962698     1.967783     0.103646
C      9.526433     8.259570     1.960066    -0.197471
C     11.488570     3.267953     9.949524     0.554598
C      2.953865     2.894767     8.930907    -0.020507
C      4.299325     2.795801     9.262729    -0.108067
C      5.203921     2.569003     8.280123    -0.141688
C      4.957884     2.490654     6.970840     0.076838
C      3.581671     2.550447     6.636446    -0.144772
C      2.617308     2.777245     7.603617    -0.107385
C      9.874655     4.562764    14.597608     0.601412
C     10.375492     4.393696    15.999493    -0.035641
C      9.613275     4.771005    17.056694    -0.113429
C     10.057441     4.608123    18.383983    -0.148427
C     11.364615     4.175145    18.600053     0.083183
C     12.120787     3.841134    17.522274    -0.148316
C     11.634657     3.933915    16.220708    -0.104290
C      9.317037     1.183474    12.655547     0.088782
C     13.528164    10.247145    12.673553    -0.183502
C     12.604053     9.909010    11.732104     0.112137
C      7.425473     0.595861    10.934701    -0.196294
C      8.011127     1.832940    10.978430     0.109194
C     12.015593     8.531728    11.706381     0.102853
C     12.448247     7.513199    12.480633    -0.179311
C     11.863328     6.282304    12.408610     0.097075
C     10.363612     6.962698    10.893545     0.106127
C     10.916785     8.259570    10.901262    -0.199501
N     15.088208     8.170914    24.675745    -0.218291
N      7.427048     4.284421    24.518837    -0.224828
N      8.149430     8.170913    13.908241    -0.220715
N      6.287586     4.284421    14.065149    -0.224586
N      1.990717     2.138086     1.046912    -0.218354
N      9.651877     6.024579     1.203820    -0.224882
N      8.929495     2.138087    11.814416    -0.220747
N     10.791339     6.024579    11.657508    -0.224614
O      8.432519     7.168879    24.035251    -0.561139
O      7.015778     6.585389    22.468741    -0.547287
O      4.213442     6.406012     0.828270    -0.541481
O      2.845142     4.874095     1.548504    -0.594907
O      5.282118     7.168878    14.548735    -0.560693
O      6.698858     6.585389    16.115245    -0.547759
O      6.706774     6.406012    12.033059    -0.542432
O      8.075073     4.874095    11.312825    -0.593958
O      8.646406     3.140121     1.687406    -0.561261
O     10.063147     3.723611     3.253916    -0.547312
O     12.865483     3.902988    24.894387    -0.541372
O     14.233783     5.434905    24.174153    -0.595016
O     11.796807     3.140122    11.173922    -0.560701
O     10.380067     3.723611     9.607412    -0.547739
O     10.372151     3.902988    13.689598    -0.542479
O      9.003852     5.434905    14.409832    -0.593888

The following XYZ coordinates are in angstroms. Other properties are in atomic units.
The sperically averaged electron density of each atom fit to a function of the form exp(a - br)
eigen_1, eigen_2 and eigen_3 are the three eigenvalues of traceless quadrupole moment tensor
  atom number  atomic symbol              X              Y              Z     net charge C6 coefficient C8 coefficient C10 coefficient fluctuating dipole atomic polarizability isotropic forcefield polarizability              a              b squared Pearson coefficient          <r^3>          <r^4>         wp_QDO          m_QDO          q_QDO       dipole_x       dipole_y       dipole_z         dipole            Qxy            Qxz            Qyz     Q(x^2-y^2)  Q(3z^2 - R^2)        eigen_1        eigen_2        eigen_3 static polarizability      alpha(xx)      alpha(xy)      alpha(xz)      alpha(yy)      alpha(yz)      alpha(zz) atomic spin moment
            1             Co       6.530442       6.242512      24.584429       0.844646     105.653846 0.20343734E+04  0.65446007E+05                                18.043055                           14.594171       0.929485       2.139190                    0.995106      47.900055     127.249544       0.484947       0.392608      -1.160817      -0.023371      -0.002661       0.006388       0.024374       0.174399       0.044126      -0.024606       0.341431       0.409715      -0.315847       0.122134       0.193713             22.276974      22.823478      -2.222904      -3.825775      25.167808      -2.933114      18.839635           2.838183
            2             Co       7.184194       6.242512      13.999556       0.844916     105.562162 0.20323192E+04  0.65364977E+05                                18.035482                           14.589147       0.928075       2.138961                    0.995108      47.870448     127.166290       0.484902       0.392735      -1.160695       0.024036      -0.002279      -0.006846       0.025096      -0.174677       0.043264       0.024389       0.339977       0.412212      -0.315861       0.123166       0.192695             22.266013      22.811756       2.222416      -3.823305      25.151572       2.932793      18.834711           2.840017
            3             Co      10.548483       4.066488       1.138228       0.844419     105.632407 0.20338410E+04  0.65427241E+05                                18.043995                           14.594836       0.928662       2.138910                    0.995110      47.897613     127.258233       0.484788       0.392747      -1.160667       0.023453       0.002595      -0.006468       0.024467       0.175409       0.043686      -0.023909       0.340971       0.411472      -0.316560       0.122706       0.193853             22.278388      22.824630      -2.223564      -3.826184      25.170049      -2.933409      18.840485           2.838933
            4             Co       9.894731       4.066488      11.723101       0.845165     105.571133 0.20325378E+04  0.65371874E+05                                18.034221                           14.588182       0.928719       2.139200                    0.995104      47.869086     127.150516       0.485019       0.392640      -1.160799      -0.024001       0.002304       0.006818       0.025057      -0.174314       0.043490       0.024740       0.340039       0.411460      -0.315570       0.122925       0.192645             22.264339      22.810235       2.222017      -3.822924      25.149343       2.932472      18.833440           2.840809
            5              H      10.733198       7.424542      23.008917       0.110031       0.977836 0.69114954E+01  0.66165988E+02                                 1.691737                            1.584935      -1.035107       2.385019                    0.997075       3.644767      10.458565       0.469419       1.362957      -0.689935       0.011702      -0.006731       0.034525       0.037070       0.002116       0.005202      -0.004258       0.017735       0.022969      -0.014080       0.002183       0.011897              1.750007       1.531066       0.026216       0.151006       1.331848      -0.034903       2.387107           0.000084
            6              H      12.246582       7.853396      21.406395       0.095140       0.998343 0.72105666E+01  0.69635143E+02                                 1.703401                            1.608849      -0.971271       2.406393                    0.996881       3.695442      10.586289       0.471145       1.346146      -0.693360       0.030138       0.004571       0.009683       0.031983       0.006752       0.003022      -0.001345       0.023202       0.017399      -0.016520       0.004844       0.011675              1.741932       2.170018       0.147390       0.179311       1.350607       0.089912       1.705172           0.000020
            7              H       9.481412       7.871952      18.612915       0.110411       1.081525 0.77727747E+01  0.75733356E+02                                 1.741197                            1.631732      -0.846101       2.477563                    0.999110       3.446769       9.602205       0.489375       1.284556      -0.708505      -0.013584       0.004283      -0.034029       0.036889       0.002048       0.004260      -0.005469       0.021676       0.024704      -0.016557       0.004411       0.012146              1.789168       1.595225      -0.036090       0.095312       1.366565      -0.132500       2.405713           0.000052
            8              H       7.884620       7.457531      20.210292       0.114783       1.010313 0.71082731E+01  0.67349710E+02                                 1.622136                            1.526895      -0.887605       2.456817                    0.999026       3.328855       8.978942       0.525592       1.229944      -0.720272      -0.036258      -0.004550      -0.010982       0.038157       0.000527       0.006223       0.000151       0.025111       0.015407      -0.015134       0.000884       0.014250              1.653527       2.225695       0.048976       0.174466       1.246531      -0.011068       1.488355           0.000230
            9              H      12.141821       5.160685       4.041029       0.116071       1.064103 0.75973846E+01  0.74102906E+02                                 1.755722                            1.635232      -1.203197       2.310618                    0.995605       3.635273      10.359116       0.475783       1.319854      -0.698975      -0.034765      -0.020679      -0.004662       0.040718       0.007584      -0.003370      -0.001895       0.016169       0.008232      -0.012476       0.001067       0.011409              1.817545       2.285511       0.319211       0.297313       1.513307       0.056581       1.653817          -0.000140
           10              H       3.332941       5.523562       6.240317       0.115306       1.112948 0.83059670E+01  0.81879603E+02                                 1.736618                            1.658936      -1.031018       2.387846                    0.997694       3.451682       9.518577       0.500058       1.242512      -0.717935      -0.025955      -0.006291       0.027261       0.038163       0.006879      -0.003346       0.001488       0.030762       0.017769      -0.019991       0.005110       0.014881              1.753547       1.687728       0.119012      -0.299704       1.418137      -0.120323       2.154777           0.000056
           11              H       6.832055       6.766827       4.797276       0.110162       1.131152 0.85694254E+01  0.84848697E+02                                 1.740645                            1.673748      -0.872598       2.461472                    0.999023       3.394436       9.277278       0.504607       1.225913      -0.722816       0.032667       0.011097       0.004110       0.034744       0.009351       0.000090      -0.000309       0.020385       0.014688      -0.016285       0.004901       0.011384              1.740054       2.098068       0.285294       0.127338       1.478383      -0.028698       1.643710          -0.000027
           12              H       6.011265       6.630748       2.641717       0.107500       1.019185 0.72342431E+01  0.69788353E+02                                 1.713043                            1.601417      -1.107116       2.347513                    0.996708       3.636652      10.347827       0.477606       1.329373      -0.696859       0.020617       0.009751      -0.027060       0.035389       0.006563      -0.001906      -0.001385       0.014780       0.011297      -0.011791       0.002798       0.008993              1.771929       1.748917       0.212225      -0.412052       1.446278      -0.253199       2.120592           0.000001
           13              H      13.364090       8.933779       0.398701       0.091803       1.201074 0.87982073E+01  0.88129475E+02                                 1.840468                            1.713926      -1.040197       2.377999                    0.997154       3.579578      10.002285       0.488380       1.252048      -0.715426       0.035528      -0.008202       0.030623       0.047616      -0.004942       0.013485       0.008671       0.002295       0.014483      -0.018120       0.001713       0.016408              1.893583       2.152559      -0.256942       0.503724       1.742447      -0.202495       1.785743          -0.000028
           14              H       7.621085       0.678332       0.463008       0.129986       1.014408 0.72203827E+01  0.69407330E+02                                 1.695925                            1.592888      -1.058990       2.387392                    0.997541       3.448913       9.698211       0.483526       1.317775      -0.700540       0.007942       0.022716       0.025264       0.034891      -0.004658       0.008999       0.002730      -0.006848       0.012062      -0.012907       0.003448       0.009459              1.742031       1.487214       0.097573       0.166289       2.058916       0.436902       1.679962           0.000198
           15              H      12.885405       9.867775      23.201837       0.115997       1.031927 0.75655773E+01  0.73120609E+02                                 1.670660                            1.596292      -0.995856       2.406627                    0.997830       3.452169       9.536740       0.501758       1.263031      -0.712455      -0.026129       0.005370      -0.018999       0.032750      -0.003629       0.010956       0.002213      -0.002048      -0.006413      -0.013151       0.002989       0.010162              1.681415       1.769058      -0.135610       0.386881       1.630977       0.018807       1.644212           0.000209
           16              H      13.887999       7.828655      23.235276       0.089850       1.060081 0.73112939E+01  0.70863365E+02                                 1.776576                            1.621100      -1.021646       2.386965                    0.996949       3.698366      10.618784       0.468837       1.347896      -0.693035      -0.011317      -0.032407      -0.028493       0.044611       0.000397       0.009982       0.010182      -0.001959       0.003714      -0.013798      -0.001025       0.014823              1.870563       1.558996       0.196340       0.277947       2.165636       0.568198       1.887056           0.000125
           17              H       6.995377       2.657660       0.208354       0.130779       0.909377 0.62762683E+01  0.59047001E+02                                 1.646424                            1.535985      -1.297005       2.269442                    0.994748       3.706730      10.776723       0.461856       1.409625      -0.679597       0.026695      -0.004415       0.018221       0.032621      -0.003050       0.003175       0.001537      -0.004437      -0.020161      -0.008298       0.001166       0.007132              1.697439       1.842797      -0.091743       0.424096       1.555724      -0.024793       1.693797           0.000311
           18              H       6.071463       4.719460       0.048873       0.089924       0.996685 0.70014778E+01  0.67345586E+02                                 1.723698                            1.601650      -1.133356       2.337719                    0.995295       3.727750      10.774767       0.463457       1.373969      -0.687515       0.020033       0.033470       0.024294       0.045953       0.003283       0.011141       0.005750      -0.006965      -0.006738      -0.013626       0.000133       0.013493              1.797475       1.630912       0.282014       0.177722       2.105802       0.397137       1.655710          -0.000073
           19              H       6.296894       3.531864      23.170969       0.090450       1.187172 0.84805445E+01  0.84584811E+02                                 1.855766                            1.701385      -1.160272       2.323103                    0.995138       3.683406      10.436607       0.479761       1.280008      -0.707999      -0.031325       0.009833      -0.028971       0.043787      -0.000438       0.011944       0.003777      -0.005890       0.000563      -0.013957       0.002538       0.011419              1.941403       2.318071      -0.373106       0.605362       1.652974      -0.230436       1.853165           0.000022
           20              H       7.177138       1.379345      23.235276       0.123902       1.057089 0.77410851E+01  0.74493799E+02                                 1.640845                            1.572537      -0.897232       2.457796                    0.998987       3.251998       8.674530       0.531321       1.197929      -0.729244      -0.016261      -0.025319      -0.019585       0.035903      -0.000273       0.014861       0.006500      -0.002997      -0.010093      -0.017801       0.002879       0.014922              1.650372       1.463479       0.111342       0.162181       1.976020       0.300542       1.511617           0.000168
           21              H      12.504439       7.424542      15.575069       0.109705       0.978857 0.69198852E+01  0.66263463E+02                                 1.692545                            1.585590      -1.034605       2.384811                    0.997056       3.646707      10.463971       0.469479       1.362431      -0.690032      -0.011479      -0.006929      -0.034228       0.036760      -0.001895       0.005379       0.004045       0.017696       0.024692      -0.014161       0.001828       0.012333              1.750883       1.531707      -0.026208       0.151221       1.332306       0.034969       2.388636           0.000217
           22              H      10.991056       7.853396      17.177590       0.095037       1.000366 0.72281590E+01  0.69838332E+02                                 1.704506                            1.609860      -0.966078       2.408011                    0.996854       3.698588      10.593246       0.471476       1.344559      -0.693656      -0.029831       0.004310      -0.009576       0.031626      -0.006726       0.003347       0.001618       0.023462       0.017057      -0.016632       0.004649       0.011984              1.743081       2.171501      -0.147497       0.179380       1.351381      -0.089967       1.706363           0.000080
           23              H      13.756226       7.871952      19.971071       0.110443       1.082551 0.77801814E+01  0.75804680E+02                                 1.740140                            1.630808      -0.836875       2.480339                    0.999180       3.447594       9.596634       0.490402       1.281880      -0.709051       0.013406       0.004472       0.034177       0.036983      -0.001922       0.004727       0.005533       0.021743       0.023696      -0.016476       0.003990       0.012486              1.788033       1.594191       0.036058       0.095242       1.365837       0.132417       2.404073          -0.000021
           24              H       5.830018       7.457531      18.373694       0.114652       1.011518 0.71209715E+01  0.67525787E+02                                 1.626245                            1.530475      -0.901140       2.451490                    0.998886       3.332590       9.003897       0.523638       1.233516      -0.719476       0.036016      -0.004666       0.011182       0.038000      -0.000381       0.006030      -0.000205       0.025239       0.014879      -0.015106       0.000987       0.014119              1.657828       2.232438      -0.049181       0.175201       1.249113       0.011120       1.491934           0.000262
           25              H       8.301394       5.160685       8.820299       0.116080       1.065419 0.76085709E+01  0.74242672E+02                                 1.757406                            1.636594      -1.141633       2.338261                    0.996204       3.638064      10.370741       0.475494       1.320110      -0.698910       0.034783      -0.020818       0.004535       0.040789      -0.007567      -0.003437       0.001854       0.016071       0.008029      -0.012390       0.000969       0.011421              1.819391       2.288294      -0.319814       0.297919       1.514579      -0.056695       1.655300          -0.000063
           26              H       7.587274       5.523562       6.621012       0.115719       1.110682 0.82871144E+01  0.81662979E+02                                 1.735900                            1.658388      -1.036931       2.386118                    0.997632       3.448677       9.514442       0.499441       1.244515      -0.717509       0.025671      -0.006210      -0.027484       0.038117      -0.006794      -0.003239      -0.001432       0.030565       0.017440      -0.019801       0.005048       0.014753              1.752791       1.687004      -0.118874      -0.299150       1.417744       0.120127       2.153624           0.000049
           27              H       4.088162       6.766827       8.064053       0.110069       1.131880 0.85756114E+01  0.84917348E+02                                 1.740608                            1.673696      -0.868026       2.462946                    0.999040       3.395438       9.277595       0.504958       1.224953      -0.723025      -0.032558       0.010770      -0.003774       0.034500      -0.009495       0.000118       0.000295       0.020599       0.014137      -0.016369       0.004717       0.011652              1.740024       2.098072      -0.285303       0.127314       1.478366       0.028690       1.643633           0.000078
           28              H       4.908951       6.630749      10.219612       0.106646       1.020275 0.72406258E+01  0.69830866E+02                                 1.710649                            1.599326      -1.097206       2.351383                    0.996902       3.634336      10.323175       0.479409       1.324735      -0.697812      -0.020893       0.009675       0.027607       0.035948      -0.006449      -0.002045       0.001447       0.014551       0.010645      -0.011523       0.002497       0.009026              1.769351       1.746438      -0.211733      -0.411180       1.444426       0.252628       2.117190           0.000136
           29              H       7.079128       8.933779      12.462627       0.092624       1.202741 0.88130019E+01  0.88330456E+02                                 1.843389                            1.716268      -1.042553       2.377131                    0.997207       3.582511      10.019289       0.487575       1.253366      -0.715111      -0.034854      -0.008336      -0.029692       0.046539       0.005137       0.013967      -0.008383       0.002748       0.015348      -0.018397       0.001491       0.016906              1.896726       2.156520       0.257775       0.505437       1.744920       0.203158       1.788738           0.000165
           30              H       3.299126       0.678333      12.398321       0.130575       1.010944 0.71930887E+01  0.69105044E+02                                 1.695091                            1.592296      -1.070374       2.383795                    0.997416       3.444571       9.694895       0.482334       1.321793      -0.699748      -0.008310       0.022481      -0.025480       0.034981       0.004891       0.008890      -0.002557      -0.006585       0.011412      -0.012796       0.003505       0.009291              1.741097       1.486731      -0.097351       0.166073       2.057523      -0.436224       1.679036           0.000333
           31              H      10.352235       9.867774      15.382149       0.117450       1.029704 0.75459736E+01  0.72890843E+02                                 1.668916                            1.594730      -0.993437       2.408192                    0.997858       3.447871       9.525219       0.501716       1.263835      -0.712274       0.025439       0.005171       0.018441       0.031843       0.003716       0.011215      -0.002076      -0.001892      -0.006547      -0.013355       0.002856       0.010499              1.679631       1.767157       0.135269       0.386255       1.629154      -0.018810       1.642580           0.000319
           32              H       9.349638       7.828654      15.348709       0.090060       1.058381 0.72967209E+01  0.70689566E+02                                 1.775144                            1.619848      -1.026222       2.385117                    0.996914       3.694825      10.607506       0.468842       1.348504      -0.692930       0.011537      -0.032011       0.028460       0.044360      -0.000508       0.009771      -0.010237      -0.002369       0.003674      -0.013635      -0.001159       0.014794              1.869002       1.557775      -0.196220       0.277691       2.163636      -0.567643       1.885595           0.000221
           33              H       3.924836       2.657660      12.652975       0.130598       0.908394 0.62647942E+01  0.58875519E+02                                 1.641175                            1.531480      -1.272330       2.279905                    0.995148       3.695513      10.716556       0.464227       1.403936      -0.680707      -0.027129      -0.004543      -0.018484       0.033140       0.003040       0.002951      -0.001499      -0.004498      -0.020252      -0.008163       0.001006       0.007157              1.691867       1.836376       0.091364       0.421723       1.551028       0.024721       1.688198           0.000383
           34              H       4.848752       4.719460      12.812455       0.090937       0.995521 0.69920112E+01  0.67229406E+02                                 1.722060                            1.600329      -1.129766       2.339092                    0.995313       3.724193      10.761232       0.463768       1.373561      -0.687590      -0.020163       0.033201      -0.024418       0.045881      -0.003134       0.011234      -0.005622      -0.006860      -0.007604      -0.013779       0.000424       0.013356              1.795664       1.629526      -0.281373       0.177368       2.103266      -0.396258       1.654199           0.000049
           35              H       7.417739       3.531864      15.413016       0.088461       1.192960 0.85275513E+01  0.85171752E+02                                 1.862041                            1.706252      -1.165176       2.320256                    0.995102       3.692009      10.468435       0.479007       1.280245      -0.707962       0.031731       0.010060       0.029187       0.044271       0.000244       0.011937      -0.003946      -0.006075       0.000961      -0.013967       0.002388       0.011579              1.948437       2.327645       0.375399       0.609471       1.657851       0.231902       1.859817           0.000157
           36              H       6.537493       1.379345      15.348709       0.125300       1.052431 0.76978831E+01  0.73957591E+02                                 1.634072                            1.566589      -0.890065       2.460859                    0.999049       3.244730       8.641652       0.533242       1.195556      -0.729772       0.016102      -0.024719       0.019513       0.035371       0.000346       0.014778      -0.006475      -0.003451      -0.010452      -0.017852       0.003137       0.014715              1.643388       1.457982      -0.110300       0.160929       1.966583      -0.298104       1.505599           0.000344
           37              H       6.345727       2.884458       2.713740       0.109986       0.977941 0.69124142E+01  0.66176883E+02                                 1.691844                            1.585030      -1.035141       2.384978                    0.997074       3.645014      10.459388       0.469411       1.362938      -0.689938      -0.011701       0.006733      -0.034518       0.037064       0.002116       0.005205      -0.004259       0.017737       0.022974      -0.014082       0.002181       0.011901              1.750122       1.531163       0.026220       0.151021       1.331922      -0.034907       2.387280           0.000094
           38              H       4.832343       2.455604       4.316262       0.095127       0.998354 0.72106537E+01  0.69636233E+02                                 1.703419                            1.608862      -0.971285       2.406385                    0.996881       3.695480      10.586436       0.471141       1.346153      -0.693358      -0.030138      -0.004571      -0.009684       0.031984       0.006752       0.003022      -0.001345       0.023203       0.017395      -0.016520       0.004843       0.011676              1.741952       2.170045       0.147395       0.179317       1.350619       0.089915       1.705192           0.000028
           39              H       7.597513       2.437048       7.109742       0.110388       1.081611 0.77735270E+01  0.75742329E+02                                 1.741265                            1.631792      -0.846141       2.477526                    0.999109       3.446930       9.602679       0.489376       1.284526      -0.708511       0.013582      -0.004281       0.034024       0.036884       0.002048       0.004260      -0.005468       0.021678       0.024702      -0.016558       0.004412       0.012146              1.789240       1.595287      -0.036092       0.095313       1.366611      -0.132506       2.405821           0.000056
           40              H       9.194305       2.851469       5.512365       0.114768       1.010383 0.71088796E+01  0.67356851E+02                                 1.622201                            1.526952      -0.887701       2.456760                    0.999025       3.328997       8.979399       0.525587       1.229932      -0.720274       0.036256       0.004551       0.010978       0.038154       0.000527       0.006224       0.000151       0.025109       0.015405      -0.015133       0.000882       0.014251              1.653595       2.225799       0.048979       0.174476       1.246573      -0.011069       1.488413           0.000241
           41              H       4.937104       5.148315      21.681628       0.116067       1.064197 0.75982230E+01  0.74113023E+02                                 1.755805                            1.635305      -1.203270       2.310567                    0.995603       3.635472      10.359771       0.475781       1.319826      -0.698980       0.034763       0.020676       0.004659       0.040715       0.007586      -0.003372      -0.001896       0.016171       0.008231      -0.012478       0.001065       0.011412              1.817634       2.285631       0.319233       0.297336       1.513371       0.056585       1.653899          -0.000153
           42              H      13.745984       4.785438      19.482340       0.115311       1.112956 0.83060577E+01  0.81880803E+02                                 1.736631                            1.658949      -1.031024       2.387842                    0.997694       3.451712       9.518709       0.500054       1.242517      -0.717934       0.025955       0.006290      -0.027261       0.038163       0.006879      -0.003346       0.001488       0.030762       0.017769      -0.019991       0.005110       0.014881              1.753562       1.687740       0.119013      -0.299705       1.418147      -0.120324       2.154798           0.000048
           43              H      10.246870       3.542173      20.925381       0.110150       1.131221 0.85700984E+01  0.84857121E+02                                 1.740721                            1.673817      -0.872677       2.461426                    0.999022       3.394572       9.277779       0.504594       1.225918      -0.722815      -0.032664      -0.011099      -0.004112       0.034743       0.009351       0.000090      -0.000310       0.020384       0.014690      -0.016285       0.004902       0.011384              1.740131       2.098166       0.285312       0.127348       1.478442      -0.028700       1.643785          -0.000040
           44              H      11.067660       3.678252      23.080940       0.107503       1.019226 0.72346170E+01  0.69792880E+02                                 1.713086                            1.601455      -1.107181       2.347475                    0.996708       3.636750      10.348183       0.477601       1.329367      -0.696860      -0.020611      -0.009750       0.027061       0.035386       0.006562      -0.001909      -0.001383       0.014774       0.011297      -0.011788       0.002796       0.008992              1.771975       1.748960       0.212231      -0.412063       1.446312      -0.253206       2.120651          -0.000001
           45              H       3.714835       1.375221      25.323956       0.091715       1.201366 0.88008430E+01  0.88162223E+02                                 1.840731                            1.714155      -1.040405       2.377850                    0.997152       3.580130      10.004093       0.488361       1.252008      -0.715434      -0.035523       0.008203      -0.030606       0.047601      -0.004944       0.013484       0.008679       0.002286       0.014475      -0.018126       0.001719       0.016407              1.893863       2.152884      -0.257008       0.503825       1.742716      -0.202540       1.785991          -0.000027
           46              H       9.457840       9.630668      25.259649       0.129917       1.014614 0.72222172E+01  0.69429249E+02                                 1.696130                            1.593070      -1.059122       2.387284                    0.997538       3.449387       9.699786       0.483508       1.317743      -0.700545      -0.007938      -0.022716      -0.025253       0.034882      -0.004661       0.009002       0.002732      -0.006853       0.012055      -0.012913       0.003453       0.009460              1.742249       1.487384       0.097579       0.166315       2.059208       0.436973       1.680156           0.000191
           47              H       4.193520       0.441225       2.520820       0.115970       1.032019 0.75664310E+01  0.73130867E+02                                 1.670749                            1.596373      -0.996026       2.406533                    0.997828       3.452378       9.537424       0.501750       1.263016      -0.712458       0.026122      -0.005372       0.019001       0.032746      -0.003629       0.010956       0.002215      -0.002053      -0.006417      -0.013153       0.002993       0.010161              1.681507       1.769151      -0.135621       0.386908       1.631073       0.018813       1.644297           0.000217
           48              H       3.190926       2.480345       2.487381       0.089812       1.060153 0.73119123E+01  0.70871170E+02                                 1.776690                            1.621193      -1.021797       2.386889                    0.996946       3.698593      10.619725       0.468811       1.347937      -0.693027       0.011304       0.032408       0.028495       0.044610       0.000395       0.009984       0.010183      -0.001965       0.003708      -0.013802      -0.001021       0.014823              1.870690       1.559092       0.196358       0.277975       2.165798       0.568255       1.887181           0.000133
           49              H      10.083548       7.651340      25.514303       0.130717       0.909513 0.62774357E+01  0.59060670E+02                                 1.646576                            1.536118      -1.297068       2.269382                    0.994745       3.707118      10.778061       0.461840       1.409607      -0.679600      -0.026696       0.004417      -0.018216       0.032619      -0.003050       0.003182       0.001541      -0.004438      -0.020150      -0.008301       0.001171       0.007131              1.697600       1.842971      -0.091760       0.424148       1.555881      -0.024794       1.693949           0.000306
           50              H      11.007462       5.589540      25.673784       0.089845       0.996893 0.70033086E+01  0.67367736E+02                                 1.723941                            1.601862      -1.133562       2.337583                    0.995291       3.728322      10.776855       0.463425       1.373973      -0.687513      -0.020021      -0.033472      -0.024278       0.045942       0.003283       0.011141       0.005751      -0.006964      -0.006751      -0.013627       0.000134       0.013494              1.797737       1.631135       0.282060       0.177756       2.106138       0.397219       1.655939          -0.000075
           51              H      10.782031       6.777136       2.551688       0.090400       1.187240 0.84811198E+01  0.84591797E+02                                 1.855824                            1.701433      -1.160267       2.323088                    0.995138       3.683537      10.436980       0.479759       1.279993      -0.708002       0.031315      -0.009840       0.028969       0.043780      -0.000440       0.011943       0.003779      -0.005896       0.000551      -0.013959       0.002544       0.011416              1.941468       2.318152      -0.373128       0.605387       1.653030      -0.230447       1.853221           0.000029
           52              H       9.901787       8.929655       2.487381       0.123874       1.057179 0.77419142E+01  0.74503597E+02                                 1.640916                            1.572602      -0.897354       2.457716                    0.998986       3.252188       8.675076       0.531321       1.197900      -0.729250       0.016253       0.025315       0.019588       0.035899      -0.000275       0.014862       0.006499      -0.002996      -0.010098      -0.017802       0.002881       0.014921              1.650444       1.463540       0.111342       0.162190       1.976115       0.300557       1.511677           0.000176
           53              H       4.574486       2.884458      10.147588       0.109683       0.978898 0.69202392E+01  0.66267628E+02                                 1.692584                            1.585624      -1.034588       2.384808                    0.997056       3.646804      10.464273       0.469478       1.362419      -0.690034       0.011479       0.006930       0.034226       0.036759      -0.001896       0.005378       0.004045       0.017701       0.024695      -0.014164       0.001832       0.012332              1.750925       1.531741      -0.026208       0.151224       1.332332       0.034970       2.388703           0.000220
           54              H       6.087869       2.455604       8.545067       0.095020       1.000401 0.72284744E+01  0.69842039E+02                                 1.704535                            1.609887      -0.966084       2.407999                    0.996854       3.698658      10.593446       0.471477       1.344545      -0.693659       0.029830      -0.004308       0.009572       0.031623      -0.006727       0.003348       0.001619       0.023462       0.017060      -0.016633       0.004650       0.011983              1.743112       2.171541      -0.147499       0.179379       1.351400      -0.089967       1.706394           0.000081
           55              H       3.322699       2.437048       5.751586       0.110457       1.082501 0.77797327E+01  0.75799207E+02                                 1.740088                            1.630762      -0.836843       2.480364                    0.999181       3.447492       9.596277       0.490409       1.281882      -0.709051      -0.013405      -0.004471      -0.034179       0.036985      -0.001922       0.004727       0.005533       0.021739       0.023698      -0.016474       0.003989       0.012486              1.787980       1.594145       0.036057       0.095240       1.365801       0.132412       2.403994          -0.000006
           56              H      11.248907       2.851469       7.348963       0.114657       1.011496 0.71207614E+01  0.67523197E+02                                 1.626212                            1.530445      -0.901064       2.451528                    0.998887       3.332534       9.003662       0.523648       1.233504      -0.719479      -0.036016       0.004667      -0.011184       0.038001      -0.000383       0.006028      -0.000204       0.025241       0.014881      -0.015107       0.000990       0.014118              1.657794       2.232388      -0.049179       0.175200       1.249091       0.011119       1.491904           0.000269
           57              H       8.777531       5.148315      16.902358       0.116092       1.065393 0.76083549E+01  0.74240150E+02                                 1.757389                            1.636579      -1.141640       2.338263                    0.996204       3.638031      10.370670       0.475492       1.320123      -0.698907      -0.034783       0.020818      -0.004539       0.040790      -0.007566      -0.003435       0.001853       0.016068       0.008030      -0.012389       0.000970       0.011418              1.819374       2.288269      -0.319808       0.297916       1.514566      -0.056695       1.655286          -0.000066
           58              H       9.491651       4.785438      19.101645       0.115713       1.110738 0.82876527E+01  0.81669647E+02                                 1.735957                            1.658440      -1.036969       2.386090                    0.997632       3.448796       9.514864       0.499433       1.244513      -0.717509      -0.025670       0.006208       0.027481       0.038114      -0.006796      -0.003238      -0.001432       0.030566       0.017438      -0.019801       0.005048       0.014753              1.752849       1.687060      -0.118880      -0.299160       1.417785       0.120132       2.153702           0.000040
           59              H      12.990763       3.542173      17.658604       0.110088       1.131871 0.85755501E+01  0.84916736E+02                                 1.740609                            1.673697      -0.867995       2.462963                    0.999040       3.395437       9.277644       0.504954       1.224963      -0.723022       0.032558      -0.010770       0.003773       0.034500      -0.009494       0.000118       0.000295       0.020598       0.014139      -0.016369       0.004718       0.011651              1.740024       2.098071      -0.285303       0.127312       1.478366       0.028691       1.643634           0.000075
           60              H      12.169974       3.678251      15.503045       0.106669       1.020239 0.72403223E+01  0.69827324E+02                                 1.710621                            1.599301      -1.097204       2.351394                    0.996902       3.634269      10.322996       0.479408       1.324749      -0.697809       0.020893      -0.009676      -0.027609       0.035950      -0.006448      -0.002043       0.001447       0.014550       0.010645      -0.011522       0.002498       0.009024              1.769322       1.746409      -0.211728      -0.411170       1.444404       0.252622       2.117153           0.000135
           61              H       9.999797       1.375221      13.260030       0.092630       1.202739 0.88129972E+01  0.88330493E+02                                 1.843395                            1.716274      -1.042575       2.377125                    0.997206       3.582507      10.019318       0.487571       1.253375      -0.715108       0.034856       0.008334       0.029694       0.046542       0.005136       0.013967      -0.008379       0.002748       0.015348      -0.018395       0.001489       0.016906              1.896731       2.156529       0.257774       0.505441       1.744922       0.203158       1.788744           0.000162
           62              H      13.779799       9.630667      13.324336       0.130571       1.010927 0.71929270E+01  0.69103083E+02                                 1.695073                            1.592280      -1.070379       2.383797                    0.997416       3.444520       9.694714       0.482336       1.321796      -0.699748       0.008311      -0.022482       0.025480       0.034982       0.004891       0.008888      -0.002557      -0.006585       0.011413      -0.012795       0.003505       0.009290              1.741078       1.486715      -0.097351       0.166071       2.057501      -0.436221       1.679019           0.000333
           63              H       6.726690       0.441226      10.340508       0.117470       1.029612 0.75450917E+01  0.72880037E+02                                 1.668808                            1.594631      -0.993350       2.408249                    0.997859       3.447632       9.524342       0.501736       1.263826      -0.712276      -0.025441      -0.005171      -0.018445       0.031847       0.003717       0.011215      -0.002074      -0.001890      -0.006542      -0.013353       0.002853       0.010500              1.679520       1.767045       0.135253       0.386225       1.629036      -0.018805       1.642480           0.000319
           64              H       7.729287       2.480346      10.373948       0.090083       1.058302 0.72960434E+01  0.70681253E+02                                 1.775050                            1.619768      -1.026150       2.385164                    0.996915       3.694614      10.606715       0.468856       1.348496      -0.692932      -0.011544       0.032010      -0.028465       0.044365      -0.000511       0.009770      -0.010237      -0.002368       0.003676      -0.013632      -0.001163       0.014795              1.868897       1.557697      -0.196210       0.277672       2.163498      -0.567600       1.885496           0.000223
           65              H      13.154089       7.651340      13.069682       0.130595       0.908371 0.62645876E+01  0.58873079E+02                                 1.641149                            1.531458      -1.272301       2.279923                    0.995149       3.695436      10.716280       0.464230       1.403941      -0.680707       0.027131       0.004543       0.018481       0.033141       0.003041       0.002950      -0.001497      -0.004498      -0.020255      -0.008163       0.001005       0.007158              1.691840       1.836347       0.091364       0.421714       1.551002       0.024723       1.688170           0.000383
           66              H      12.230173       5.589540      12.910202       0.090938       0.995515 0.69919536E+01  0.67228673E+02                                 1.722050                            1.600320      -1.129731       2.339108                    0.995313       3.724165      10.761115       0.463771       1.373556      -0.687591       0.020169      -0.033199       0.024419       0.045883      -0.003133       0.011233      -0.005623      -0.006859      -0.007601      -0.013778       0.000423       0.013355              1.795651       1.629516      -0.281373       0.177368       2.103250      -0.396256       1.654188           0.000049
           67              H       9.661186       6.777136      10.309641       0.088476       1.192882 0.85268485E+01  0.85162878E+02                                 1.861957                            1.706180      -1.165169       2.320274                    0.995102       3.691821      10.467748       0.479018       1.280244      -0.707963      -0.031735      -0.010056      -0.029193       0.044277       0.000243       0.011936      -0.003946      -0.006070       0.000970      -0.013964       0.002384       0.011580              1.948346       2.327530       0.375368       0.609436       1.657769       0.231886       1.859737           0.000158
           68              H      10.541432       8.929655      10.373948       0.125315       1.052314 0.76967570E+01  0.73943868E+02                                 1.633940                            1.566467      -0.889962       2.460925                    0.999050       3.244473       8.640722       0.533268       1.195545      -0.729776      -0.016104       0.024720      -0.019518       0.035375       0.000344       0.014777      -0.006475      -0.003452      -0.010444      -0.017849       0.003134       0.014715              1.643254       1.457870      -0.110297       0.160913       1.966405      -0.298074       1.505487           0.000344
           69              C       8.124282       7.041047      22.810852       0.554829      24.783526 0.25810890E+03  0.53835739E+04                                 7.812585                            5.639678      -0.124220       2.000178                    0.999294      22.943524      64.326490       0.635479       0.462101      -1.025881      -0.036123      -0.015109       0.037987       0.054554      -0.065150       0.023330       0.003857      -0.098599      -0.139447      -0.075956      -0.029309       0.105265              9.619644      11.923799       2.515459      -4.090864       5.153941      -1.219109      11.781191          -0.006930
           70              C       9.112577       7.414233      21.792235      -0.018612      37.258101 0.41951900E+03  0.97105033E+04                                 9.668129                            6.788400      -0.016887       2.002740                    0.999382      26.939277      75.193464       0.642394       0.411922      -1.074218       0.027349       0.004705      -0.034189       0.044034      -0.001616       0.002927       0.009539      -0.000834      -0.008875      -0.011260       0.001913       0.009346             12.164422      15.061488       2.026460      -5.430051       5.356483      -2.048598      16.075295           0.001265
           71              C      10.458038       7.513199      22.124057      -0.108294      33.903252 0.43617936E+03  0.10314587E+05                                 9.248573                            7.066963       0.021873       1.980363                    0.999679      29.596201      86.742872       0.603236       0.429370      -1.050800       0.002731      -0.012948      -0.029587       0.032411      -0.003909       0.013281      -0.000239      -0.012429       0.049748      -0.020121      -0.001469       0.021590             10.794895      13.642972       1.277327      -3.224717       5.067982      -0.738753      13.673729          -0.000759
           72              C      11.362634       7.739997      21.141452      -0.142871      35.046466 0.42761688E+03  0.10097878E+05                                 9.512220                            7.037620      -0.109897       1.939271                    0.999007      30.056637      89.056684       0.597177       0.434338      -1.044070      -0.031948      -0.019902       0.006474       0.038193       0.003937       0.017246       0.004093       0.022552      -0.112856      -0.041949       0.006889       0.035060             11.401760      11.506848       1.007050      -3.470526       5.171911      -0.419911      17.526520          -0.000131
           73              C      11.116597       7.818346      19.832169       0.077298      36.444834 0.40379955E+03  0.93073586E+04                                 9.705131                            6.785213      -0.174097       1.957744                    0.999387      26.629083      75.475140       0.621517       0.427555      -1.058598       0.003090      -0.017629       0.003028       0.018152       0.004814      -0.005039      -0.003071       0.027318      -0.004715      -0.014108      -0.002801       0.016909             12.339580      13.484938       0.164796      -5.593249       4.981410      -0.162371      18.552391          -0.001909
           74              C       9.740383       7.758553      19.497774      -0.144785      33.850783 0.45268529E+03  0.10779536E+05                                 9.175723                            7.158284       0.075411       1.992932                    0.999569      29.968775      87.469571       0.605968       0.424476      -1.056284      -0.009105      -0.013966       0.022028       0.027626      -0.000958       0.021746      -0.004210      -0.008262       0.087950      -0.027185      -0.010880       0.038065             10.460985      13.211090       0.469398      -3.231717       4.976237      -0.956112      13.195630          -0.000018
           75              C       8.776021       7.531755      20.464946      -0.108441      33.315912 0.42264103E+03  0.98877648E+04                                 9.055128                            6.912368       0.056809       1.990604                    0.999719      29.241533      84.455420       0.617542       0.423949      -1.057149       0.025948      -0.009347      -0.000694       0.027588       0.002306       0.017795       0.008375       0.025751      -0.042150      -0.024254      -0.004145       0.028398             10.403007      11.836883       0.687604      -3.017063       4.794980      -1.190497      14.577159          -0.000431
           76              C       3.715945       5.746236       1.736279       0.601208      23.300967 0.23672271E+03  0.48668820E+04                                 7.620992                            5.524329      -0.123277       2.021061                    0.999344      22.506404      64.142282       0.616233       0.483449      -1.007070      -0.019623      -0.016297      -0.064139       0.069026      -0.063281      -0.021337       0.006339       0.012478      -0.169956      -0.062645      -0.031944       0.094589              9.187758       7.721400       2.342754       1.483706       6.813195      -0.907522      13.028678          -0.002520
           77              C       4.216783       5.915304       3.138164      -0.034163      36.111973 0.42455356E+03  0.98766254E+04                                 9.496173                            6.848953       0.021439       2.011461                    0.999496      27.295595      76.893468       0.635452       0.414331      -1.070455       0.015875      -0.002762       0.044452       0.047282       0.006169      -0.001116      -0.002666      -0.036378      -0.023763      -0.015308      -0.008111       0.023420             11.699176      11.050890       1.999287       3.644618       5.652614       0.052613      18.394025           0.004696
           78              C       3.454565       5.537994       4.195365      -0.114606      34.879814 0.44142649E+03  0.10472064E+05                                 9.444396                            7.118351      -0.027470       1.963862                    0.999520      29.787281      87.500874       0.599792       0.430459      -1.049920       0.032777      -0.006087       0.016951       0.037399       0.011130      -0.001715       0.003097       0.019472      -0.083747      -0.028369      -0.000377       0.028747             11.190845      10.213457       1.634677       2.852948       5.631840      -0.232719      17.727239          -0.000440
           79              C       3.898732       5.700877       5.522654      -0.146548      33.758273 0.45294496E+03  0.10791854E+05                                 9.194160                            7.170300       0.007954       1.972501                    0.999208      30.028496      87.790663       0.603942       0.425658      -1.055101      -0.003119      -0.010218      -0.026874       0.028920       0.005814      -0.020893      -0.002509       0.018761       0.023439      -0.016670      -0.011714       0.028384             10.706765      10.242043       1.486626       3.397803       5.341287       0.291538      16.536964           0.000354
           80              C       5.205906       6.133855       5.738725       0.081202      35.884286 0.40498204E+03  0.93416385E+04                                 9.661002                            6.802496      -0.182515       1.956564                    0.999336      26.566305      75.330745       0.619707       0.428481      -1.058003       0.004014      -0.012718      -0.003894       0.013893      -0.014500       0.007190       0.007784       0.006808       0.032071      -0.023506       0.009422       0.014085             12.515222       9.889371       1.261644       3.769666       5.488730      -0.650848      22.167567          -0.000928
           81              C       5.962079       6.467866       4.660945      -0.147657      33.323705 0.42837259E+03  0.10075550E+05                                 9.096781                            6.963514       0.084884       1.998564                    0.999652      29.772697      86.777851       0.613469       0.424489      -1.054727      -0.016541      -0.015455      -0.023660       0.032746       0.008737       0.011543      -0.001176       0.031732      -0.066501      -0.025230      -0.006195       0.031425             10.644061       8.649896       1.408094       1.402540       5.435263      -0.963013      17.847024           0.000092
           82              C       5.475948       6.375085       3.359379      -0.104823      33.288564 0.43104526E+03  0.10156867E+05                                 9.116906                            7.011360       0.041626       1.985815                    0.999737      29.502866      86.143742       0.607794       0.427674      -1.052480      -0.005855      -0.009095       0.029259       0.031194      -0.003905      -0.022766      -0.008235      -0.004504      -0.004664      -0.026771       0.004976       0.021794             10.560014      10.517549       2.030719       2.352244       5.641501      -0.339889      15.520991          -0.000817
           83              C      15.475751       9.125527      25.516876       0.088135      26.464109 0.32631177E+03  0.71680888E+04                                 7.804928                            6.079648       0.149669       2.062385                    0.999807      26.018423      73.216901       0.656417       0.424771      -1.054865      -0.021193      -0.023160      -0.043701       0.053808       0.013794      -0.005134      -0.011561       0.051533       0.082122      -0.044318       0.012005       0.032314              8.940425       7.571711      -2.354835       1.986009      12.859291       1.077286       6.390272          -0.007612
           84              C      10.163869       0.061855      25.534882      -0.182024      32.194753 0.42338882E+03  0.98937335E+04                                 8.805832                            6.868805       0.261865       2.066082                    0.999656      29.061599      83.447901       0.627236       0.417883      -1.062671      -0.003411      -0.000232      -0.006611       0.007442       0.019773      -0.009049       0.014473      -0.003801       0.022970      -0.030797       0.011089       0.019708             10.134533       8.447804      -3.419222       2.106383      14.955731       0.816926       7.000064           0.000540
           85              C       9.239758       0.399990      24.593432       0.112312      33.404000 0.37536891E+03  0.84795184E+04                                 9.160940                            6.526576      -0.020577       2.015309                    0.999338      25.631032      71.475741       0.637161       0.425543      -1.061852       0.009272      -0.001248      -0.003636       0.010038      -0.000444      -0.000000      -0.000848       0.002513      -0.023013      -0.007741       0.002571       0.005170             11.625524       8.213913      -4.119045       1.780878      19.717412       1.368456       6.945248          -0.011660
           86              C      13.584188       9.713140      23.796030      -0.194949      33.280094 0.42461726E+03  0.99461514E+04                                 9.045292                            6.905226       0.202923       2.040438                    0.999705      29.531279      85.360114       0.620954       0.421104      -1.058871       0.007114      -0.009104       0.007932       0.014015      -0.005916       0.009483      -0.018073       0.049609       0.012827      -0.035251       0.005437       0.029814             10.624090       7.728011      -2.456034       1.726743      16.907788       2.510536       7.236472           0.000330
           87              C      14.169841       8.476060      23.839759       0.107943      25.715922 0.31111101E+03  0.67753318E+04                                 7.768735                            6.002544       0.141923       2.071457                    0.999722      25.657608      72.664098       0.647596       0.434297      -1.045599       0.030355       0.009945       0.033864       0.046552       0.037906      -0.033328       0.000548       0.028193       0.031877      -0.052655      -0.001093       0.053748              8.960506       7.459740      -2.267794       2.131342      12.540671       1.465902       6.881109          -0.007516
           88              C       8.651300       1.777272      24.567710       0.100661      34.381692 0.39464114E+03  0.90198148E+04                                 9.321156                            6.687019       0.049966       2.035111                    0.999357      25.902460      72.463557       0.630691       0.424907      -1.063115       0.004389       0.008179       0.001090       0.009346      -0.005022       0.004470      -0.000558       0.005090      -0.008151      -0.006011      -0.002511       0.008522             11.780553       8.970249      -4.090547       1.726257      19.746500       1.269360       6.624910          -0.011812
           89              C       9.083954       2.795802      25.341962      -0.179164      34.176418 0.44330287E+03  0.10516964E+05                                 9.298938                            7.132679      -0.004360       1.983961                    0.998784      29.524967      86.442404       0.599902       0.430364      -1.051053      -0.005361       0.003468      -0.009187       0.011188       0.002231      -0.009443      -0.014827       0.050561       0.008614      -0.032912       0.004337       0.028575             10.891162       8.811352      -2.170007       2.080269      16.362569       1.799451       7.499564           0.000727
           90              C       8.499037       4.026696      25.269938       0.099044      26.517928 0.33565073E+03  0.74408387E+04                                 7.917728                            6.238548       0.200701       2.088941                    0.999620      25.967366      73.906008       0.635420       0.434821      -1.046546      -0.037861      -0.009241      -0.032891       0.050997       0.027497      -0.019835       0.004375       0.031723       0.079101      -0.047591       0.008208       0.039383              9.047982       8.730054      -2.159816       2.170343      11.997327       0.768344       6.416565          -0.008560
           91              C       6.999320       3.346302      23.754874       0.103721      24.977501 0.31809343E+03  0.69561266E+04                                 7.586080                            6.050768       0.197380       2.086757                    0.999712      25.801620      72.886932       0.648927       0.431616      -1.048696       0.026143       0.015604       0.034002       0.045641       0.016733      -0.017662      -0.022163       0.061534       0.063973      -0.050218       0.003213       0.047005              8.533415       8.157752      -2.547551       2.260584      11.268239       0.320745       6.174254          -0.007464
           92              C       7.552492       2.049430      23.762591      -0.197395      32.182938 0.44893493E+03  0.10611913E+05                                 8.738148                            7.029862       0.292145       2.060924                    0.999802      29.650907      84.751718       0.627703       0.412802      -1.069297      -0.004312       0.009728       0.008084       0.013363       0.016424       0.004172       0.023322      -0.014476       0.022036      -0.025671      -0.007894       0.033565              9.824013       9.049224      -3.522474       2.057791      14.092554       0.119871       6.330262           0.000566
           93              C       5.590355       7.041047      15.773133       0.554570      24.799578 0.25831513E+03  0.53886478E+04                                 7.813192                            5.640213      -0.123201       2.000365                    0.999270      22.954372      64.349674       0.635775       0.461820      -1.026095       0.036163      -0.014660      -0.038312       0.054686       0.065963       0.022221      -0.003477      -0.098189      -0.139583      -0.075142      -0.030665       0.105807              9.620197      11.924137      -2.515385      -4.091506       5.154033       1.219151      11.782422          -0.006695
           94              C      14.125060       7.414233      16.791750      -0.020446      37.294837 0.42001318E+03  0.97242759E+04                                 9.671360                            6.790485      -0.014955       2.003293                    0.999359      26.958321      75.242312       0.642602       0.411690      -1.074428      -0.027051       0.005686       0.033484       0.043420       0.001412       0.002816      -0.009212      -0.002163      -0.010021      -0.010844       0.001405       0.009439             12.168414      15.067519      -2.027024      -5.431067       5.357793       2.049126      16.079929           0.001458
           95              C      12.779600       7.513199      16.459928      -0.108046      33.866954 0.43557073E+03  0.10296494E+05                                 9.241963                            7.061748       0.030486       1.983314                    0.999680      29.575850      86.664748       0.603502       0.429336      -1.050831      -0.001675      -0.013403       0.028819       0.031827       0.003789       0.014326       0.000281      -0.010860       0.049399      -0.020065      -0.002237       0.022303             10.787034      13.633354      -1.276105      -3.221361       5.064283       0.738380      13.663466          -0.000461
           96              C      11.875004       7.739997      17.442534      -0.141666      35.046241 0.42755860E+03  0.10097453E+05                                 9.518056                            7.041614      -0.110720       1.939076                    0.998989      30.054718      89.092508       0.596362       0.434891      -1.043605       0.033011      -0.019915      -0.006849       0.039157      -0.003697       0.016703      -0.004380       0.024030      -0.108713      -0.040455       0.005612       0.034843             11.409142      11.515105      -1.007673      -3.474242       5.174740       0.420493      17.537581           0.000058
           97              C      12.121041       7.818346      18.751817       0.076817      36.445983 0.40381316E+03  0.93077936E+04                                 9.705339                            6.785335      -0.171324       1.958426                    0.999392      26.629232      75.477193       0.621508       0.427556      -1.058592      -0.003379      -0.017606      -0.002760       0.018139      -0.005913      -0.005166       0.002554       0.027713      -0.005795      -0.014289      -0.003336       0.017625             12.339752      13.486188      -0.164862      -5.593305       4.981483       0.162704      18.551586          -0.001889
           98              C      13.497254       7.758553      19.086211      -0.144780      33.822158 0.45216488E+03  0.10763972E+05                                 9.171544                            7.155187       0.076983       1.993754                    0.999567      29.950248      87.400615       0.605974       0.424596      -1.056216       0.008859      -0.013777      -0.022532       0.027856       0.000746       0.021578       0.003653      -0.008020       0.087766      -0.026949      -0.010874       0.037823             10.456041      13.206987      -0.469485      -3.230198       4.974065       0.955802      13.187071          -0.000044
           99              C      14.461617       7.531755      18.119040      -0.107395      33.306223 0.42248362E+03  0.98834328E+04                                 9.053050                            6.910503       0.059507       1.991274                    0.999735      29.237574      84.448781       0.617685       0.423878      -1.057165      -0.026114      -0.010145      -0.000092       0.028016      -0.001880       0.017148      -0.007680       0.027011      -0.041556      -0.023432      -0.004749       0.028181             10.400389      11.837947      -0.687628      -3.014076       4.793595       1.189816      14.569625          -0.000280
          100              C       7.204270       5.746236      11.125049       0.601408      23.285828 0.23652951E+03  0.48619425E+04                                 7.618352                            5.522370      -0.121382       2.021879                    0.999434      22.496811      64.109639       0.616289       0.483500      -1.007038       0.018831      -0.014705       0.064018       0.068332       0.063160      -0.020465      -0.006834       0.012218      -0.167732      -0.061385      -0.032636       0.094021              9.184715       7.718408      -2.341771       1.482957       6.810929       0.907137      13.024808          -0.002376
          101              C       6.703433       5.915304       9.723164      -0.035666      36.184266 0.42550897E+03  0.99047830E+04                                 9.509147                            6.856960       0.023623       2.011637                    0.999491      27.329082      77.020186       0.635015       0.414368      -1.070392      -0.016974      -0.002000      -0.045853       0.048935      -0.006352       0.000134       0.002224      -0.035788      -0.029529      -0.014129      -0.009919       0.024049             11.717001      11.064770      -2.001476       3.652135       5.659488      -0.052598      18.426746           0.004837
          102              C       7.465650       5.537995       8.665963      -0.113444      34.850131 0.44092053E+03  0.10456927E+05                                 9.437438                            7.112738      -0.021051       1.965989                    0.999562      29.775883      87.450613       0.600230       0.430274      -1.050046      -0.033216      -0.006303      -0.016799       0.037753      -0.010690      -0.001937      -0.002566       0.020101      -0.083121      -0.028075      -0.000462       0.028537             11.182752      10.207688      -1.634164       2.851149       5.628199       0.232291      17.712368          -0.000260
          103              C       7.021484       5.700877       7.338674      -0.148405      33.833728 0.45419988E+03  0.10829423E+05                                 9.207630                            7.180072       0.010042       1.972662                    0.999226      30.069589      87.946748       0.603540       0.425639      -1.055094       0.003416      -0.010360       0.026354       0.028522      -0.004948      -0.021116       0.003196       0.018736       0.019395      -0.015547      -0.012681       0.028228             10.723924      10.257051      -1.488660       3.407585       5.348684      -0.292676      16.566037           0.000422
          104              C       5.714310       6.133855       7.122604       0.083191      35.845117 0.40445007E+03  0.93267754E+04                                 9.656373                            6.799686      -0.183841       1.956364                    0.999349      26.548367      75.281885       0.619577       0.428691      -1.057820      -0.003810      -0.012340       0.004701       0.013744       0.014958       0.007409      -0.008300       0.007594       0.033146      -0.024431       0.009800       0.014631             12.508650       9.884764      -1.261336       3.766931       5.486471       0.649998      22.154715          -0.000915
          105              C       4.958138       6.467866       8.200383      -0.148317      33.333669 0.42854920E+03  0.10080441E+05                                 9.097137                            6.964028       0.090423       2.000138                    0.999634      29.780020      86.793873       0.613586       0.424377      -1.054828       0.015926      -0.014526       0.024266       0.032458      -0.009172       0.012198       0.000477       0.032319      -0.067611      -0.025686      -0.006661       0.032346             10.644124       8.651358      -1.408609       1.402656       5.435559       0.962492      17.845456           0.000312
          106              C       5.444268       6.375085       9.501949      -0.104311      33.259700 0.43056381E+03  0.10142674E+05                                 9.112670                            7.008745       0.039285       1.985338                    0.999736      29.487840      86.087409       0.607739       0.427833      -1.052384       0.005377      -0.008870      -0.027789       0.029662       0.003493      -0.022849       0.008275      -0.005014      -0.007094      -0.026994       0.005328       0.021666             10.554579      10.512891      -2.029500       2.352044       5.639088       0.338968      15.511756          -0.000472
          107              C       7.761888       9.125526      13.067110       0.088757      26.387718 0.32513790E+03  0.71353088E+04                                 7.787378                            6.066236       0.151486       2.063578                    0.999816      25.972378      73.032762       0.657595       0.424426      -1.055163       0.022337      -0.023568       0.044992       0.055485      -0.014548      -0.004697       0.011264       0.051826       0.082977      -0.044863       0.012618       0.032245              8.919443       7.556834       2.349185       1.983669      12.823356      -1.072865       6.378141          -0.007098
          108              C       3.550761       0.061855      13.049104      -0.183522      32.281803 0.42488770E+03  0.99375901E+04                                 8.820984                            6.880344       0.265768       2.066476                    0.999645      29.111894      83.631005       0.626789       0.417809      -1.062712       0.002834      -0.001062       0.006283       0.006974      -0.020002      -0.010679      -0.014796      -0.005987       0.020388      -0.031852       0.011957       0.019895             10.152601       8.463740       3.427700       2.110280      14.983433      -0.816507       7.010630           0.000920
          109              C       4.474872       0.399990      13.990553       0.112128      33.402726 0.37537672E+03  0.84789812E+04                                 9.156930                            6.523712      -0.016613       2.016779                    0.999316      25.634877      71.462597       0.637788       0.425161      -1.062186      -0.009669      -0.001443       0.003071       0.010248       0.000828      -0.000941       0.001268       0.004301      -0.021184      -0.007333       0.001459       0.005874             11.619998       8.211069       4.117183       1.780479      19.706167      -1.367422       6.942759          -0.011144
          110              C       9.653452       9.713139      14.787956      -0.196332      33.300984 0.42499032E+03  0.99565997E+04                                 9.047609                            6.907257       0.204723       2.040570                    0.999716      29.542735      85.387225       0.621027       0.420982      -1.058998      -0.007448      -0.008971      -0.008822       0.014621       0.005609       0.008255       0.018134       0.046883       0.012433      -0.034153       0.006308       0.027845             10.626474       7.729620       2.455691       1.727152      16.911050      -2.511860       7.238753           0.000742
          111              C       9.067798       8.476060      14.744227       0.109154      25.685510 0.31069939E+03  0.67637814E+04                                 7.761275                            5.997476       0.144460       2.072669                    0.999771      25.638220      72.583154       0.648081       0.434138      -1.045748      -0.031436       0.010029      -0.034131       0.047474      -0.037137      -0.034078      -0.000372       0.026008       0.029925      -0.051891      -0.001710       0.053601              8.951166       7.452242       2.264331       2.129050      12.526163      -1.464638       6.875094          -0.007096
          112              C       5.063332       1.777272      14.016276       0.102839      34.325744 0.39385544E+03  0.89975318E+04                                 9.312271                            6.681062       0.050627       2.035735                    0.999351      25.875591      72.375166       0.630862       0.424997      -1.063040      -0.004594       0.009412      -0.001091       0.010530       0.005606       0.004658       0.000476       0.004429      -0.009181      -0.006607      -0.002401       0.009008             11.768663       8.961189       4.087352       1.723552      19.726413      -1.267248       6.618386          -0.011314
          113              C       4.630678       2.795801      13.242024      -0.179337      34.199479 0.44363254E+03  0.10526947E+05                                 9.305217                            7.137698      -0.008535       1.982498                    0.998777      29.535412      86.487352       0.599381       0.430650      -1.050858       0.005224       0.004636       0.009069       0.011447      -0.001883      -0.010325       0.015474       0.049743       0.007909      -0.033029       0.004056       0.028973             10.898748       8.814827       2.172619       2.078730      16.378581      -1.801644       7.502835           0.001009
          114              C       5.215597       4.026696      13.314047       0.097058      26.575556 0.33656061E+03  0.74664921E+04                                 7.930358                            6.248243       0.200062       2.088334                    0.999634      26.006307      74.058010       0.634701       0.434994      -1.046381       0.038825      -0.009109       0.033273       0.051937      -0.026900      -0.019984      -0.002629       0.032395       0.080115      -0.046864       0.006702       0.040162              9.062731       8.744717       2.165918       2.173160      12.017393      -0.768388       6.426083          -0.008121
          115              C       6.715313       3.346302      14.829112       0.106076      24.878842 0.31646100E+03  0.69104095E+04                                 7.560691                            6.030436       0.197307       2.087802                    0.999715      25.735207      72.608131       0.650900       0.430932      -1.049283      -0.025119       0.016722      -0.032246       0.044164      -0.017130      -0.015536       0.022197       0.064600       0.065570      -0.052104       0.006229       0.045875              8.503897       8.135638       2.536557       2.258889      11.217626      -0.316780       6.158429          -0.007031
          116              C       6.162140       2.049430      14.821395      -0.199536      32.266941 0.45054177E+03  0.10659511E+05                                 8.755423                            7.045168       0.291826       2.060070                    0.999790      29.694155      84.916222       0.626650       0.413123      -1.069080       0.004712       0.011063      -0.009133       0.015100      -0.015341       0.003339      -0.022808      -0.014633       0.020287      -0.024757      -0.007492       0.032250              9.843313       9.070416       3.535845       2.061933      14.118338      -0.114090       6.341185           0.000981
          117              C       8.954643       3.267953       2.911805       0.554788      24.783058 0.25810370E+03  0.53834481E+04                                 7.812563                            5.639667      -0.124495       2.000095                    0.999293      22.943298      64.326134       0.635471       0.462109      -1.025875       0.036119       0.015122      -0.037995       0.054561      -0.065141       0.023303       0.003858      -0.098604      -0.139425      -0.075929      -0.029325       0.105255              9.619627      11.923779       2.515441      -4.090932       5.153934      -1.219140      11.781169          -0.006900
          118              C       7.966348       2.894767       3.930422      -0.018623      37.258431 0.41952165E+03  0.97106021E+04                                 9.668284                            6.788479      -0.017031       2.002693                    0.999382      26.939366      75.194417       0.642381       0.411929      -1.074211      -0.027348      -0.004696       0.034192       0.044035      -0.001618       0.002928       0.009543      -0.000877      -0.008908      -0.011263       0.001900       0.009363             12.164652      15.061751       2.026501      -5.430162       5.356560      -2.048656      16.075644           0.001301
          119              C       6.620887       2.795801       3.598600      -0.108330      33.904430 0.43619619E+03  0.10315097E+05                                 9.248778                            7.067086       0.021831       1.980334                    0.999680      29.597083      86.746271       0.603232       0.429369      -1.050799      -0.002733       0.012954       0.029587       0.032413      -0.003904       0.013282      -0.000243      -0.012418       0.049750      -0.020115      -0.001477       0.021592             10.795157      13.643290       1.277380      -3.224769       5.068084      -0.738791      13.674096          -0.000726
          120              C       5.716291       2.569003       4.581205      -0.142872      35.046567 0.42761627E+03  0.10097868E+05                                 9.512264                            7.037628      -0.109922       1.939262                    0.999006      30.056690      89.057094       0.597174       0.434340      -1.044068       0.031950       0.019903      -0.006472       0.038195       0.003939       0.017253       0.004095       0.022551      -0.112878      -0.041959       0.006892       0.035067             11.401835      11.506913       1.007077      -3.470516       5.171931      -0.419911      17.526662          -0.000102
          121              C       5.962328       2.490654       5.890488       0.077261      36.445214 0.40380302E+03  0.93074591E+04                                 9.705198                            6.785237      -0.174103       1.957739                    0.999387      26.629247      75.475704       0.621517       0.427555      -1.058598      -0.003090       0.017633      -0.003028       0.018156       0.004816      -0.005047      -0.003070       0.027327      -0.004707      -0.014114      -0.002804       0.016918             12.339698      13.485033       0.164802      -5.593300       4.981437      -0.162365      18.552625          -0.001865
          122              C       7.338542       2.550447       6.224883      -0.144814      33.852082 0.45270432E+03  0.10780116E+05                                 9.175964                            7.158437       0.075365       1.992902                    0.999569      29.969651      87.472984       0.605960       0.424476      -1.056282       0.009100       0.013973      -0.022032       0.027630      -0.000958       0.021748      -0.004208      -0.008262       0.087975      -0.027190      -0.010884       0.038073             10.461290      13.211447       0.469415      -3.231852       4.976344      -0.956140      13.196081           0.000008
          123              C       8.302904       2.777245       5.257711      -0.108446      33.316481 0.42264749E+03  0.98879695E+04                                 9.055262                            6.912437       0.056731       1.990574                    0.999719      29.241925      84.457224       0.617535       0.423951      -1.057146      -0.025948       0.009358       0.000688       0.027593       0.002308       0.017790       0.008373       0.025744      -0.042173      -0.024254      -0.004140       0.028394             10.403181      11.837086       0.687616      -3.017113       4.795034      -1.190522      14.577424          -0.000395
          124              C      13.362980       4.562764      23.986378       0.601165      23.301661 0.23673017E+03  0.48670719E+04                                 7.621101                            5.524389      -0.123203       2.021088                    0.999344      22.506851      64.143717       0.616234       0.483444      -1.007073       0.019641       0.016342       0.064153       0.069054      -0.063265      -0.021305       0.006349       0.012494      -0.169778      -0.062573      -0.031969       0.094542              9.187914       7.721462       2.342747       1.483723       6.813264      -0.907570      13.029016          -0.002547
          125              C      12.862142       4.393696      22.584493      -0.034137      36.112217 0.42455477E+03  0.98766758E+04                                 9.496256                            6.848984       0.021377       2.011438                    0.999496      27.295735      76.894332       0.635447       0.414333      -1.070452      -0.015877       0.002755      -0.044451       0.047282       0.006165      -0.001119      -0.002650      -0.036400      -0.023799      -0.015313      -0.008119       0.023432             11.699311      11.051030       1.999330       3.644708       5.652661       0.052653      18.394242           0.004688
          126              C      13.624360       4.771006      21.527292      -0.114647      34.881579 0.44145185E+03  0.10472823E+05                                 9.444678                            7.118526      -0.027416       1.963861                    0.999521      29.788476      87.505247       0.599788       0.430455      -1.049921      -0.032775       0.006078      -0.016958       0.037399       0.011137      -0.001717       0.003098       0.019489      -0.083735      -0.028366      -0.000390       0.028756             11.191212      10.213788       1.634744       2.853103       5.631981      -0.232702      17.727866          -0.000465
          127              C      13.180193       4.608123      20.200003      -0.146547      33.758836 0.45295200E+03  0.10792072E+05                                 9.194274                            7.170362       0.007923       1.972486                    0.999208      30.028818      87.792038       0.603938       0.425658      -1.055099       0.003120       0.010207       0.026878       0.028920       0.005814      -0.020897      -0.002513       0.018759       0.023445      -0.016670      -0.011719       0.028389             10.706924      10.242183       1.486654       3.397897       5.341342       0.291556      16.537248           0.000341
          128              C      11.873019       4.175145      19.983932       0.081203      35.884536 0.40498342E+03  0.93416816E+04                                 9.661046                            6.802504      -0.182522       1.956561                    0.999336      26.566416      75.331192       0.619707       0.428481      -1.058003      -0.004012       0.012708       0.003897       0.013885      -0.014499       0.007194       0.007782       0.006811       0.032077      -0.023507       0.009418       0.014088             12.515312       9.889447       1.261658       3.769725       5.488748      -0.650839      22.167741          -0.000939
          129              C      11.116846       3.841134      21.061712      -0.147679      33.324815 0.42838774E+03  0.10076007E+05                                 9.096982                            6.963631       0.084857       1.998544                    0.999652      29.773455      86.780833       0.613464       0.424488      -1.054726       0.016550       0.015444       0.023652       0.032738       0.008742       0.011550      -0.001175       0.031734      -0.066505      -0.025234      -0.006197       0.031432             10.644327       8.650121       1.408137       1.402640       5.435365      -0.963011      17.847494           0.000072
          130              C      11.602977       3.933915      22.363278      -0.104835      33.289701 0.43106052E+03  0.10157332E+05                                 9.117137                            7.011500       0.041533       1.985776                    0.999737      29.503557      86.146649       0.607785       0.427676      -1.052477       0.005867       0.009085      -0.029254       0.031189      -0.003909      -0.022769      -0.008227      -0.004525      -0.004654      -0.026776       0.004984       0.021791             10.560311      10.517838       2.030779       2.352366       5.641629      -0.339870      15.521466          -0.000828
          131              C       1.603174       1.183473       0.205781       0.088016      26.467709 0.32635855E+03  0.71694046E+04                                 7.805634                            6.080067       0.149589       2.062306                    0.999808      26.021164      73.227130       0.656395       0.424769      -1.054862       0.021164       0.023160       0.043739       0.053827       0.013758      -0.005117      -0.011564       0.051544       0.082097      -0.044306       0.012014       0.032292              8.941353       7.572421      -2.355250       1.986216      12.860813       1.077372       6.390825          -0.007605
          132              C       6.915056      10.247145       0.187775      -0.182145      32.199588 0.42345642E+03  0.98957460E+04                                 8.806696                            6.869323       0.261788       2.065999                    0.999657      29.064832      83.460054       0.627214       0.417879      -1.062669       0.003404       0.000214       0.006648       0.007472       0.019770      -0.009031       0.014509      -0.003864       0.022964      -0.030803       0.011045       0.019758             10.135689       8.448640      -3.419810       2.106586      14.957751       0.817007       7.000676           0.000531
          133              C       7.839167       9.909010       1.129225       0.112269      33.405783 0.37538413E+03  0.84799659E+04                                 9.161289                            6.526707      -0.020689       2.015256                    0.999337      25.631863      71.478989       0.637154       0.425543      -1.061850      -0.009301       0.001250       0.003659       0.010073      -0.000455       0.000012      -0.000843       0.002500      -0.023020      -0.007742       0.002573       0.005169             11.626145       8.214280      -4.119415       1.780963      19.718651       1.368514       6.945503          -0.011672
          134              C       3.494737       0.595860       1.926627      -0.195011      33.282363 0.42464741E+03  0.99470540E+04                                 9.045709                            6.905464       0.202881       2.040399                    0.999706      29.532748      85.365759       0.620943       0.421103      -1.058869      -0.007149       0.009080      -0.007905       0.014002      -0.005927       0.009503      -0.018072       0.049617       0.012827      -0.035253       0.005416       0.029837             10.624674       7.728374      -2.456217       1.726844      16.908840       2.510715       7.236808           0.000345
          135              C       2.909084       1.832940       1.882898       0.107895      25.717332 0.31112859E+03  0.67758271E+04                                 7.769045                            6.002715       0.141773       2.071386                    0.999722      25.658658      72.668263       0.647585       0.434297      -1.045597      -0.030399      -0.009951      -0.033831       0.046558       0.037903      -0.033328       0.000563       0.028173       0.031856      -0.052656      -0.001080       0.053736              8.960934       7.460041      -2.267902       2.131454      12.541356       1.466041       6.881404          -0.007502
          136              C       8.427625       8.531728       1.154947       0.100609      34.383548 0.39465753E+03  0.90202992E+04                                 9.321505                            6.687151       0.049852       2.035057                    0.999357      25.903326      72.466840       0.630685       0.424906      -1.063113      -0.004407      -0.008204      -0.001063       0.009374      -0.005037       0.004489      -0.000553       0.005056      -0.008173      -0.006038      -0.002499       0.008537             11.781178       8.970618      -4.090926       1.726321      19.747785       1.269426       6.625133          -0.011850
          137              C       7.994971       7.513198       0.380695      -0.179287      34.180694 0.44336289E+03  0.10518762E+05                                 9.299629                            7.133082      -0.004229       1.983951                    0.998786      29.527791      86.452672       0.599894       0.430354      -1.051057       0.005345      -0.003454       0.009227       0.011209       0.002205      -0.009395      -0.014836       0.050586       0.008624      -0.032931       0.004388       0.028543             10.892110       8.812007      -2.170385       2.080403      16.364280       1.799615       7.500043           0.000715
          138              C       8.579888       6.282304       0.452719       0.098946      26.521064 0.33569418E+03  0.74420764E+04                                 7.918369                            6.238947       0.200529       2.088834                    0.999621      25.969862      73.915569       0.635398       0.434821      -1.046541       0.037863       0.009216       0.032925       0.051016       0.027500      -0.019844       0.004398       0.031673       0.079069      -0.047587       0.008214       0.039373              9.048810       8.730756      -2.160131       2.170521      11.998620       0.768449       6.417054          -0.008598
          139              C      10.079605       6.962698       1.967783       0.103646      24.978885 0.31811220E+03  0.69566478E+04                                 7.586358                            6.050937       0.197400       2.086739                    0.999712      25.802701      72.890842       0.648919       0.431615      -1.048696      -0.026169      -0.015627      -0.033970       0.045639       0.016714      -0.017655      -0.022174       0.061539       0.063942      -0.050216       0.003222       0.046994              8.533781       8.158098      -2.547729       2.260697      11.268774       0.320749       6.174471          -0.007476
          140              C       9.526433       8.259570       1.960066      -0.197471      32.185545 0.44897505E+03  0.10613116E+05                                 8.738615                            7.030164       0.292105       2.060880                    0.999802      29.652644      84.758175       0.627690       0.412800      -1.069296       0.004268      -0.009744      -0.008055       0.013343       0.016431       0.004190       0.023345      -0.014502       0.022006      -0.025676      -0.007922       0.033599              9.824617       9.049744      -3.522800       2.057925      14.093533       0.119870       6.330573           0.000577
          141              C      11.488570       3.267953       9.949524       0.554598      24.799486 0.25831354E+03  0.53886065E+04                                 7.813175                            5.640199      -0.123143       2.000383                    0.999270      22.954303      64.349443       0.635775       0.461820      -1.026095      -0.036160       0.014656       0.038307       0.054679       0.065972       0.022247      -0.003486      -0.098186      -0.139583      -0.075172      -0.030642       0.105814              9.620177      11.924129      -2.515382      -4.091478       5.154015       1.219137      11.782387          -0.006681
          142              C       2.953865       2.894767       8.930907      -0.020507      37.295658 0.42002346E+03  0.97245688E+04                                 9.671463                            6.790547      -0.014936       2.003292                    0.999359      26.958737      75.243572       0.642602       0.411687      -1.074430       0.027052      -0.005680      -0.033487       0.043422       0.001407       0.002806      -0.009206      -0.002128      -0.009992      -0.010833       0.001411       0.009422             12.168555      15.067696      -2.027038      -5.431145       5.357836       2.049148      16.080131           0.001479
          143              C       4.299325       2.795801       9.262729      -0.108067      33.867702 0.43558044E+03  0.10296785E+05                                 9.242086                            7.061817       0.030474       1.983300                    0.999680      29.576354      86.666601       0.603500       0.429335      -1.050832       0.001675       0.013414      -0.028825       0.031838       0.003791       0.014331       0.000286      -0.010842       0.049436      -0.020066      -0.002252       0.022318             10.787207      13.633550      -1.276111      -3.221473       5.064333       0.738399      13.663738          -0.000453
          144              C       5.203921       2.569003       8.280123      -0.141688      35.046745 0.42756396E+03  0.10097613E+05                                 9.518141                            7.041652      -0.110747       1.939062                    0.998989      30.055019      89.093602       0.596361       0.434890      -1.043605      -0.033006       0.019926       0.006845       0.039157      -0.003697       0.016697      -0.004376       0.024038      -0.108721      -0.040454       0.005609       0.034845             11.409284      11.515240      -1.007674      -3.474383       5.174773       0.420524      17.537839           0.000070
          145              C       4.957884       2.490654       6.970840       0.076838      36.445335 0.40380319E+03  0.93075107E+04                                 9.705272                            6.785280      -0.171377       1.958414                    0.999392      26.628829      75.475953       0.621506       0.427560      -1.058590       0.003383       0.017611       0.002755       0.018143      -0.005909      -0.005159       0.002554       0.027684      -0.005823      -0.014271      -0.003340       0.017611             12.339696      13.486088      -0.164857      -5.593312       4.981452       0.162719      18.551548          -0.001853
          146              C       3.581671       2.550447       6.636446      -0.144772      33.821475 0.45215409E+03  0.10763645E+05                                 9.171433                            7.155114       0.076985       1.993762                    0.999567      29.949719      87.398609       0.605976       0.424598      -1.056215      -0.008860       0.013783       0.022526       0.027854       0.000745       0.021573       0.003653      -0.008034       0.087747      -0.026949      -0.010863       0.037813             10.455911      13.206813      -0.469472      -3.230143       4.974012       0.955799      13.186907          -0.000010
          147              C       2.617308       2.777245       7.603617      -0.107385      33.305667 0.42247562E+03  0.98831878E+04                                 9.052919                            6.910418       0.059547       1.991289                    0.999735      29.237255      84.447303       0.617693       0.423875      -1.057167       0.026120       0.010150       0.000088       0.028023      -0.001885       0.017153      -0.007680       0.027024      -0.041541      -0.023430      -0.004759       0.028189             10.400228      11.837750      -0.687610      -3.013967       4.793532       1.189796      14.569402          -0.000264
          148              C       9.874655       4.562764      14.597608       0.601412      23.285846 0.23653016E+03  0.48619591E+04                                 7.618358                            5.522377      -0.121396       2.021871                    0.999434      22.496837      64.109735       0.616289       0.483500      -1.007038      -0.018824       0.014685      -0.064011       0.068319       0.063168      -0.020472      -0.006836       0.012215      -0.167791      -0.061405      -0.032634       0.094039              9.184719       7.718436      -2.341787       1.482955       6.810951       0.907128      13.024769          -0.002371
          149              C      10.375492       4.393696      15.999493      -0.035641      36.183275 0.42549560E+03  0.99043816E+04                                 9.508947                            6.856832       0.023672       2.011660                    0.999491      27.328554      77.018030       0.635025       0.414365      -1.070395       0.016972       0.001997       0.045851       0.048933      -0.006350       0.000129       0.002230      -0.035784      -0.029535      -0.014125      -0.009923       0.024048             11.716745      11.064503      -2.001408       3.652000       5.659375      -0.052555      18.426358           0.004834
          150              C       9.613275       4.771005      17.056694      -0.113429      34.850195 0.44091989E+03  0.10456912E+05                                 9.437473                            7.112750      -0.021085       1.965980                    0.999562      29.775787      87.450420       0.600227       0.430276      -1.050045       0.033215       0.006300       0.016794       0.037748      -0.010687      -0.001931      -0.002569       0.020090      -0.083124      -0.028076      -0.000455       0.028531             11.182815      10.207728      -1.634157       2.851196       5.628218       0.232299      17.712499          -0.000266
          151              C      10.057441       4.608123      18.383983      -0.148427      33.834806 0.45421607E+03  0.10829910E+05                                 9.207802                            7.180180       0.010071       1.972660                    0.999226      30.070319      87.949424       0.603538       0.425637      -1.055095      -0.003418       0.010352      -0.026355       0.028520      -0.004955      -0.021116       0.003194       0.018751       0.019412      -0.015552      -0.012683       0.028235             10.724149      10.257269      -1.488689       3.407687       5.348770      -0.292679      16.566407           0.000413
          152              C      11.364615       4.175145      18.600053       0.083183      35.845717 0.40445664E+03  0.93269658E+04                                 9.656464                            6.799728      -0.183842       1.956358                    0.999349      26.548664      75.282915       0.619577       0.428689      -1.057821       0.003809       0.012335      -0.004702       0.013739       0.014957       0.007411      -0.008302       0.007603       0.033160      -0.024434       0.009798       0.014637             12.508797       9.884880      -1.261348       3.766996       5.486517       0.650014      22.154996          -0.000919
          153              C      12.120787       3.841134      17.522274      -0.148316      33.333917 0.42855309E+03  0.10080557E+05                                 9.097180                            6.964058       0.090445       2.000143                    0.999634      29.780157      86.794418       0.613585       0.424377      -1.054828      -0.015927       0.014522      -0.024270       0.032459      -0.009173       0.012195       0.000479       0.032323      -0.067600      -0.025682      -0.006664       0.032346             10.644180       8.651391      -1.408614       1.402631       5.435585       0.962526      17.845564           0.000306
          154              C      11.634657       3.933915      16.220708      -0.104290      33.259197 0.43055611E+03  0.10142447E+05                                 9.112606                            7.008702       0.039316       1.985356                    0.999736      29.487429      86.086012       0.607738       0.427835      -1.052382      -0.005375       0.008868       0.027788       0.029660       0.003496      -0.022844       0.008273      -0.005021      -0.007093      -0.026990       0.005332       0.021658             10.554509      10.512801      -2.029474       2.352022       5.639046       0.338983      15.511679          -0.000473
          155              C       9.317037       1.183474      12.655547       0.088782      26.386997 0.32512807E+03  0.71350410E+04                                 7.787253                            6.066159       0.151456       2.063578                    0.999816      25.971919      73.031268       0.657597       0.424428      -1.055161      -0.022340       0.023564      -0.044996       0.055488      -0.014563      -0.004699       0.011267       0.051829       0.082988      -0.044874       0.012621       0.032253              8.919274       7.556709       2.349104       1.983630      12.823073      -1.072851       6.378041          -0.007099
          156              C      13.528164      10.247145      12.673553      -0.183502      32.280494 0.42486810E+03  0.99370040E+04                                 8.820734                            6.880179       0.265804       2.066501                    0.999644      29.111023      83.627600       0.626799       0.417808      -1.062714      -0.002825       0.001059      -0.006284       0.006971      -0.020004      -0.010690      -0.014787      -0.005976       0.020378      -0.031854       0.011972       0.019882             10.152281       8.463472       3.427553       2.110194      14.982936      -0.816499       7.010434           0.000921
          157              C      12.604053       9.909010      11.732104       0.112137      33.401189 0.37536168E+03  0.84785402E+04                                 9.156629                            6.523576      -0.016536       2.016815                    0.999316      25.634152      71.459692       0.637796       0.425160      -1.062188       0.009671       0.001432      -0.003075       0.010249       0.000820      -0.000952       0.001273       0.004310      -0.021173      -0.007333       0.001458       0.005874             11.619507       8.210773       4.116923       1.780423      19.705192      -1.367351       6.942554          -0.011130
          158              C       7.425473       0.595861      10.934701      -0.196294      33.298345 0.42495454E+03  0.99555229E+04                                 9.047106                            6.906958       0.204822       2.040625                    0.999716      29.541074      85.380597       0.621044       0.420981      -1.059002       0.007449       0.008979       0.008812       0.014621       0.005598       0.008236       0.018138       0.046876       0.012455      -0.034155       0.006332       0.027824             10.625784       7.729203       2.455439       1.727081      16.909751      -2.511673       7.238398           0.000747
          159              C       8.011127       1.832940      10.978430       0.109194      25.683801 0.31067744E+03  0.67631707E+04                                 7.760917                            5.997265       0.144539       2.072717                    0.999771      25.637025      72.578591       0.648093       0.434138      -1.045750       0.031428      -0.010040       0.034134       0.047472      -0.037146      -0.034078      -0.000359       0.026031       0.029956      -0.051897      -0.001719       0.053616              8.950681       7.451895       2.264130       2.128964      12.525331      -1.464544       6.874816          -0.007086
          160              C      12.015593       8.531728      11.706381       0.102853      34.324241 0.39384031E+03  0.89970847E+04                                 9.311992                            6.680938       0.050684       2.035765                    0.999352      25.874857      72.372310       0.630868       0.424997      -1.063041       0.004604      -0.009404       0.001085       0.010527       0.005599       0.004645       0.000482       0.004443      -0.009163      -0.006588      -0.002410       0.008999             11.768205       8.960880       4.087101       1.723489      19.725536      -1.267195       6.618200          -0.011292
          161              C      12.448247       7.513199      12.480633      -0.179311      34.198048 0.44361174E+03  0.10526321E+05                                 9.304971                            7.137547      -0.008552       1.982508                    0.998777      29.534464      86.483787       0.599386       0.430652      -1.050858      -0.005212      -0.004645      -0.009076       0.011451      -0.001889      -0.010338       0.015475       0.049735       0.007897      -0.033026       0.004043       0.028982             10.898420       8.814594       2.172556       2.078660      16.378044      -1.801543       7.502622           0.001009
          162              C      11.863328       6.282304      12.408610       0.097075      26.574737 0.33654870E+03  0.74661543E+04                                 7.930176                            6.248122       0.200123       2.088364                    0.999634      26.005742      74.055799       0.634709       0.434993      -1.046383      -0.038810       0.009116      -0.033284       0.051934      -0.026905      -0.019979      -0.002626       0.032422       0.080123      -0.046874       0.006709       0.040165              9.062497       8.744514       2.165836       2.173101      12.017046      -0.768356       6.425931          -0.008103
          163              C      10.363612       6.962698      10.893545       0.106127      24.876935 0.31643393E+03  0.69096578E+04                                 7.560302                            6.030187       0.197325       2.087834                    0.999715      25.733783      72.602828       0.650913       0.430933      -1.049284       0.025128      -0.016716       0.032243       0.044163      -0.017144      -0.015547       0.022187       0.064606       0.065613      -0.052111       0.006220       0.045891              8.503399       8.135195       2.536311       2.258774      11.216849      -0.316773       6.158154          -0.007023
          164              C      10.916785       8.259570      10.901262      -0.199501      32.264115 0.45049831E+03  0.10658187E+05                                 8.754864                            7.044805       0.291969       2.060141                    0.999790      29.692329      84.908823       0.626671       0.413120      -1.069085      -0.004716      -0.011066       0.009117       0.015094      -0.015340       0.003325      -0.022793      -0.014612       0.020330      -0.024760      -0.007468       0.032228              9.842599       9.069801       3.535461       2.061795      14.117166      -0.114096       6.340829           0.000984
          165              N      15.088208       8.170914      24.675745      -0.218291      34.865600 0.49599077E+03  0.11861713E+05                                 8.982224                            7.247005       0.122758       2.062477                    0.999463      27.686099      76.224121       0.644997       0.397077      -1.094143      -0.065218       0.145015      -0.002154       0.159020       0.065800       0.004627       0.007530       0.087730       0.143612      -0.103148       0.043150       0.059997             10.335718       9.037056      -2.451512       2.481278      13.794686       1.464837       8.175412           0.022693
          166              N       7.427048       4.284421      24.518837      -0.224828      33.961755 0.50908546E+03  0.12257258E+05                                 8.804777                            7.342101       0.103410       2.052798                    0.999486      27.939906      77.240511       0.640652       0.397083      -1.093888       0.064147      -0.146489       0.008196       0.160129       0.056785       0.002052      -0.002511       0.110534       0.160958      -0.106127       0.051942       0.054185              9.843365       9.908050      -2.056367       2.620081      11.967563       0.961010       7.654481           0.022203
          167              N       8.149430       8.170913      13.908241      -0.220715      34.937682 0.49729166E+03  0.11900626E+05                                 8.994357                            7.256440       0.115663       2.059916                    0.999447      27.722224      76.348859       0.644585       0.397070      -1.094147       0.064616       0.144371       0.001773       0.158182      -0.066545       0.003685      -0.007378       0.088127       0.143189      -0.103825       0.044062       0.059763             10.350520       9.048575       2.457277       2.483460      13.818033      -1.466899       8.184950           0.022862
          168              N       6.287586       4.284421      14.065149      -0.224586      33.932342 0.50853940E+03  0.12240325E+05                                 8.799424                            7.338177       0.104327       2.053343                    0.999452      27.920417      77.164398       0.640848       0.397085      -1.093932      -0.063672      -0.146519      -0.008422       0.159978      -0.057022       0.002302       0.002641       0.110490       0.159705      -0.106082       0.051920       0.054162              9.836626       9.902980       2.053819       2.620131      11.955640      -0.959954       7.651257           0.022411
          169              N       1.990717       2.138086       1.046912      -0.218354      34.866101 0.49599331E+03  0.11861812E+05                                 8.982352                            7.247027       0.123325       2.062651                    0.999463      27.686391      76.225525       0.644994       0.397077      -1.094141       0.065173      -0.145032       0.002203       0.159018       0.065795       0.004631       0.007527       0.087761       0.143589      -0.103148       0.043145       0.060003             10.335962       9.037190      -2.451613       2.481332      13.795131       1.464947       8.175563           0.022672
          170              N       9.651877       6.024579       1.203820      -0.224882      33.962289 0.50909054E+03  0.12257413E+05                                 8.804830                            7.342080       0.103958       2.052952                    0.999487      27.940307      77.241771       0.640660       0.397077      -1.093892      -0.064177       0.146481      -0.008171       0.160132       0.056791       0.002044      -0.002531       0.110576       0.161079      -0.106167       0.051962       0.054205              9.843493       9.908162      -2.056480       2.620147      11.967778       0.960993       7.654538           0.022154
          171              N       8.929495       2.138087      11.814416      -0.220747      34.939267 0.49732152E+03  0.11901522E+05                                 8.994627                            7.256674       0.115408       2.059820                    0.999447      27.723030      76.351720       0.644572       0.397072      -1.094145      -0.064628      -0.144384      -0.001764       0.158198      -0.066551       0.003674      -0.007375       0.088128       0.143204      -0.103833       0.044077       0.059756             10.350810       9.048810       2.457319       2.483501      13.818452      -1.466965       8.185169           0.022895
          172              N      10.791339       6.024579      11.657508      -0.224614      33.933283 0.50855942E+03  0.12240932E+05                                 8.799615                            7.338361       0.104097       2.053267                    0.999452      27.920868      77.166128       0.640834       0.397089      -1.093929       0.063673       0.146531       0.008414       0.159988      -0.057018       0.002290       0.002637       0.110496       0.159666      -0.106074       0.051927       0.054147              9.836815       9.903227       2.053878       2.620178      11.955817      -0.959939       7.651400           0.022451
          173              O       8.432519       7.168879      24.035251      -0.561139      37.802145 0.59477233E+03  0.14639062E+05                                 8.966764                            7.574110       0.352839       2.163039                    0.995501      27.858386      73.690648       0.688018       0.361696      -1.138774      -0.000484      -0.006503      -0.013304       0.014816      -0.025309       0.016051       0.003775      -0.024513       0.176272      -0.059566      -0.001695       0.061262             10.069469       9.392583       1.359473      -0.806294       6.630964      -0.033999      14.184861           0.042568
          174              O       7.015778       6.585389      22.468741      -0.547287      34.415017 0.52285627E+03  0.12466630E+05                                 8.367655                            7.044177       0.501018       2.203709                    0.998663      27.523758      71.764176       0.721822       0.355885      -1.142878       0.017213       0.011796       0.005656       0.021620       0.014074       0.007332      -0.000233       0.016072      -0.192090      -0.064561       0.015994       0.048567              9.399517      13.999598       2.865463      -0.883526       6.515851      -0.483138       7.683101           0.040112
          175              O       4.213442       6.406012       0.828270      -0.541481      41.169186 0.59103962E+03  0.14600356E+05                                 9.617780                            7.637306       0.017926       2.056858                    0.995741      27.966995      75.388043       0.669984       0.370079      -1.126372      -0.014728      -0.025362      -0.000198       0.029329      -0.029217      -0.032955      -0.032672      -0.006164       0.018932      -0.063386       0.025931       0.037455             11.306126       7.665386       1.214037      -1.946132       9.624336      -4.615679      16.628656           0.043375
          176              O       2.845142       4.874095       1.548504      -0.594907      47.788233 0.71456637E+03  0.18530131E+05                                10.604636                            8.446528      -0.180022       1.967462                    0.995587      29.681365      82.273761       0.630848       0.374408      -1.121855       0.024716       0.015951       0.006585       0.030144      -0.000047      -0.012191       0.011523      -0.002022      -0.210143      -0.072661       0.034693       0.037968             12.285627      15.876586       5.864562       2.161394      12.555901       1.346072       8.424393           0.044438
          177              O       5.282118       7.168878      14.548735      -0.560693      37.782008 0.59438610E+03  0.14627207E+05                                 8.963697                            7.572051       0.352932       2.163191                    0.995601      27.849550      73.661807       0.688056       0.361734      -1.138742       0.000481      -0.006805       0.013914       0.015497       0.025451       0.016241      -0.003926      -0.023754       0.178075      -0.059870      -0.002038       0.061908             10.065577       9.387954      -1.358088      -0.807127       6.628510       0.034311      14.180266           0.042838
          178              O       6.698858       6.585389      16.115245      -0.547759      34.418046 0.52290437E+03  0.12467837E+05                                 8.367076                            7.043805       0.497196       2.202443                    0.998686      27.528615      71.772756       0.721961       0.355814      -1.142955      -0.016927       0.011177      -0.004481       0.020773      -0.013117       0.006371       0.000847       0.015099      -0.192001      -0.064422       0.017053       0.047369              9.398676      13.998168      -2.865399      -0.883821       6.515105       0.482994       7.682755           0.040298
          179              O       6.706774       6.406012      12.033059      -0.542432      41.197982 0.59152834E+03  0.14615323E+05                                 9.621934                            7.640060       0.017813       2.056756                    0.995710      27.977699      75.422240       0.669922       0.370040      -1.126411       0.013526      -0.025241       0.000300       0.028638       0.029436      -0.032441       0.032866      -0.005963       0.017570      -0.063291       0.026221       0.037069             11.311749       7.667779      -1.213981      -1.946774       9.627969       4.618494      16.639498           0.043536
          180              O       8.075073       4.874095      11.312825      -0.593958      47.759393 0.71403148E+03  0.18512469E+05                                10.600079                            8.443101      -0.174054       1.969223                    0.995498      29.670107      82.229415       0.631017       0.374385      -1.121892      -0.026843       0.017124      -0.007637       0.032743      -0.001319      -0.011800      -0.012001      -0.001545      -0.212148      -0.073353       0.035892       0.037462             12.280041      15.868549      -5.862616       2.161151      12.550231      -1.346401       8.421344           0.044575
          181              O       8.646406       3.140121       1.687406      -0.561261      37.803722 0.59480694E+03  0.14640149E+05                                 8.967046                            7.574359       0.352757       2.163001                    0.995501      27.859039      73.693330       0.688002       0.361699      -1.138770       0.000549       0.006515       0.013317       0.014835      -0.025297       0.016013       0.003783      -0.024513       0.176319      -0.059555      -0.001710       0.061265             10.069804       9.392908       1.359488      -0.806536       6.631203      -0.034091      14.185301           0.042614
          182              O      10.063147       3.723611       3.253916      -0.547312      34.413336 0.52282618E+03  0.12465748E+05                                 8.367458                            7.044037       0.500827       2.203671                    0.998662      27.522693      71.761198       0.721818       0.355891      -1.142871      -0.017213      -0.011782      -0.005685       0.021620       0.014078       0.007286      -0.000192       0.016115      -0.192044      -0.064538       0.015966       0.048572              9.399277      13.999199       2.865336      -0.883525       6.515717      -0.483132       7.682915           0.040191
          183              O      12.865483       3.902988      24.894387      -0.541372      41.163938 0.59094383E+03  0.14597426E+05                                 9.617136                            7.636804       0.017474       2.056774                    0.995736      27.964394      75.380047       0.669989       0.370091      -1.126361       0.014714       0.025380       0.000287       0.029339      -0.029143      -0.032952      -0.032738      -0.006170       0.019023      -0.063375       0.025833       0.037543             11.305374       7.664858       1.213913      -1.946074       9.623839      -4.615421      16.627426           0.043385
          184              O      14.233783       5.434905      24.174153      -0.595016      47.795220 0.71469083E+03  0.18534151E+05                                10.605509                            8.447184      -0.179776       1.967491                    0.995590      29.684120      82.282944       0.630833       0.374401      -1.121861      -0.024790      -0.015959      -0.006525       0.030196      -0.000048      -0.012130       0.011443      -0.002106      -0.210097      -0.072617       0.034659       0.037958             12.286676      15.878022       5.865083       2.161674      12.556814       1.346238       8.425191           0.044373
          185              O      11.796807       3.140122      11.173922      -0.560701      37.783664 0.59441675E+03  0.14628142E+05                                 8.963927                            7.572220       0.353036       2.163208                    0.995602      27.850319      73.664160       0.688052       0.361732      -1.138744      -0.000442       0.006794      -0.013932       0.015507       0.025462       0.016248      -0.003923      -0.023731       0.178028      -0.059868      -0.002027       0.061895             10.065865       9.388248      -1.358154      -0.807195       6.628651       0.034323      14.180696           0.042842
          186              O      10.380067       3.723611       9.607412      -0.547739      34.417535 0.52289413E+03  0.12467515E+05                                 8.366948                            7.043696       0.497386       2.202502                    0.998686      27.528586      71.772142       0.721973       0.355810      -1.142960       0.016931      -0.011182       0.004426       0.020768      -0.013110       0.006394       0.000857       0.015075      -0.191954      -0.064410       0.017060       0.047350              9.398526      13.997965      -2.865369      -0.883751       6.514990       0.482965       7.682624           0.040310
          187              O      10.372151       3.902988      13.689598      -0.542479      41.201730 0.59159415E+03  0.14617358E+05                                 9.622484                            7.640471       0.017936       2.056761                    0.995712      27.979280      75.427600       0.669905       0.370039      -1.126412      -0.013535       0.025231      -0.000273       0.028633       0.029471      -0.032448       0.032841      -0.005964       0.017518      -0.063303       0.026270       0.037033             11.312427       7.668218      -1.214052      -1.946863       9.628478       4.618772      16.640587           0.043538
          188              O       9.003852       5.434905      14.409832      -0.593888      47.755091 0.71395503E+03  0.18510011E+05                                10.599552                            8.442706      -0.174235       1.969198                    0.995496      29.668446      82.224034       0.631025       0.374390      -1.121887       0.026807      -0.017117       0.007630       0.032708      -0.001328      -0.011827      -0.012049      -0.001522      -0.212179      -0.073380       0.035914       0.037466             12.279404      15.867666      -5.862284       2.160936      12.549699      -1.346277       8.420848           0.044584

******************************************************
Auxiliary information for the entire system
The total spin magnetic moment of the unit cell is   11.999166
The total net atomic charge of the unit cell is   0.000002
Accuracy of reproducing the electrostatic potential in the unit cell:
  The inner radius (bohr) =    5.0000
  The outer radius (bohr) =   12.0000
  Valid grid points have density less than (e/(bohr^3)) =    0.0001
  The number of valid grid points were=        71378
  The rms potential error without charges in kcal/mol is=      2.58674
  The rms potential error with partial charges in kcal/mol is=      0.76592
  The RRMSE value at monopole order=      0.29610
  The rms potential error with partial charges and cloud penetration in kcal/mol is=      0.76194
  The RRMSE value at monopole order with cloud penetration is=      0.29456
  The rms potential error with partial charges and atomic dipoles in kcal/mol is=      0.43767
  The RRMSE value at dipole order=      0.16920
  The rms potential error with partial charges, atomic dipoles and cloud penetration in kcal/mol is=      0.41937
  The RRMSE value at dipole order with cloud penetration=      0.16212

******************************************************
The electron densities and ab initio electrostatic potential were computed in VASP using the PBE functional and
projector augmented wave method. See the main text of the journal article for a description of computational details.
The atomic charges, dipoles, and quadrupoles were computed with the DDEC6 method as described in
(a) T. A. Manz and N. Gabaldon Limas, RSC Adv. 6 (2016) 47771-47801 DOI: 10.1039/c6ra04656h
(b) N. Gabaldon Limas and T. A. Manz, RSC Adv. 8 (2018) 2678-2707 DOI: 10.1039/c7ra11829e.
For each atom in the material, the electron cloud parameters were fit to the spherically averaged atom-in-material
electron density using radial positions for which this density was between 10^-4 and 10^-2 electrons per cubic bohr.
The polarizabilities, dispersion coefficients, and quantum Drude oscillator (QDO) parameters were fit using the MCLF method.
The magnetic structure of the system was optimized in VASP from the default ferromagnetic initial guess using spin polarization.
The atomic spin moments (ASMs) were computed on this optimized magnetic structure using the DDEC6 partition as inputs
to the method of T. A. Manz and D. S. Sholl, J. Chem. Theory Comput. 7 (2011) 4146-4164 DOI: 10.1021/ct200539n.
The RMSE and RRMSE were computed using a uniform grid with Ewald summation.
