# Supplementary material for: A collection of forcefield precursors for metal–organic frameworks
Source: RSC Adv. 2019 Nov 13;9(63):36492–507. doi: 10.1039/c9ra07327b (PMC9075174; doi:10.1039/c9ra07327b)
Supplement: RA-009-C9RA07327B-s4792 [file RA-009-C9RA07327B-s4792.xyz]

  972
jmolscript: load "" {1 1 1} spacegroup "x,y,z" unitcell [{     26.055000     0.000000     0.000000 }, {    -13.027500    22.564292     0.000000 }, {      0.000000     0.000000    35.842000 }]
Zn    18.323830     7.111137    33.866389     0.939173
Zn    15.067606     7.516166    34.582512     0.897731
Zn    10.024010     3.139821    33.866389     0.939172
Zn    12.002887     5.757279    34.582512     0.897731
Zn    10.734660    12.313334    33.866389     0.939174
Zn    12.012006     9.290847    34.582512     0.897731
Zn    -5.296330    15.453155    15.945389     0.939173
Zn    -2.040106    15.048126    16.661512     0.897731
Zn     3.003490    19.424471    15.945389     0.939172
Zn     1.024613    16.807013    16.661512     0.897731
Zn     2.292840    10.250958    15.945389     0.939174
Zn     1.015494    13.273445    16.661512     0.897731
Zn     5.296330    15.453155    19.896611     0.939174
Zn     2.040106    15.048126    19.180488     0.897731
Zn    -3.003490    19.424471    19.896611     0.939173
Zn    -1.024613    16.807013    19.180488     0.897731
Zn    -2.292840    10.250958    19.896611     0.939172
Zn    -1.015494    13.273445    19.180488     0.897731
Zn     7.731170     7.111137     1.975611     0.939174
Zn    10.987393     7.516166     1.259488     0.897731
Zn    16.030990     3.139821     1.975611     0.939173
Zn    14.052113     5.757279     1.259488     0.897731
Zn    15.320340    12.313334     1.975611     0.939172
Zn    14.042994     9.290847     1.259488     0.897731
Zn    -5.296330    15.453155     1.975611     0.939173
Zn    -2.040106    15.048126     1.259488     0.897731
Zn     3.003490    19.424471     1.975611     0.939172
Zn     1.024613    16.807013     1.259488     0.897731
Zn     2.292840    10.250958     1.975611     0.939174
Zn     1.015494    13.273445     1.259488     0.897731
Zn    18.323830     7.111137    19.896611     0.939173
Zn    15.067606     7.516166    19.180488     0.897731
Zn    10.024010     3.139821    19.896611     0.939172
Zn    12.002887     5.757279    19.180488     0.897731
Zn    10.734660    12.313334    19.896611     0.939174
Zn    12.012006     9.290847    19.180488     0.897731
Zn     7.731170     7.111137    15.945389     0.939174
Zn    10.987393     7.516166    16.661512     0.897731
Zn    16.030990     3.139821    15.945389     0.939173
Zn    14.052113     5.757279    16.661512     0.897731
Zn    15.320340    12.313334    15.945389     0.939172
Zn    14.042994     9.290847    16.661512     0.897731
Zn     5.296330    15.453155    33.866389     0.939174
Zn     2.040106    15.048126    34.582512     0.897731
Zn    -3.003490    19.424471    33.866389     0.939173
Zn    -1.024613    16.807013    34.582512     0.897731
Zn    -2.292840    10.250958    33.866389     0.939172
Zn    -1.015494    13.273445    34.582512     0.897731
Zn    -4.428047     7.669603    33.594707     0.965645
Zn     8.856094     0.000000    33.594707     0.965645
Zn     8.599453    14.894689    33.594707     0.965642
Zn    -8.599453    14.894689    15.673707     0.965645
Zn    17.198905     0.000000    15.673707     0.965645
Zn     4.428047     7.669603    15.673707     0.965642
Zn     8.599453    14.894689    20.168293     0.965642
Zn     8.856094     0.000000    20.168293     0.965645
Zn    -4.428047     7.669603    20.168293     0.965645
Zn     4.428047     7.669603     2.247293     0.965642
Zn    17.198905     0.000000     2.247293     0.965645
Zn    -8.599453    14.894689     2.247293     0.965645
H     18.548554     2.829562    34.300794     0.124822
H     22.480254     3.641877    33.892195     0.117635
H     22.983116     1.340319    33.992553     0.119240
H     17.811198     6.999443    29.777534     0.151038
H     13.923792     9.346130    28.300843     0.117699
H     14.304195     8.899357    30.583979     0.126215
H     17.743455     6.688056     0.799277     0.060042
H     17.803381     8.240479     0.792108     0.058477
H     16.418558     8.323967     2.143352     0.079139
H     16.400320     6.758005     2.189946     0.078239
H     19.315874     9.673312    35.279281     0.061092
H     19.091801    10.061418    33.781085     0.061297
H      6.203695     5.085991    34.300794     0.124822
H      4.941331     1.274882    33.892195     0.117635
H      2.696692     1.990171    33.992553     0.119241
H     10.183597     3.639620    29.777534     0.151038
H     14.159590     5.832869    28.300843     0.117699
H     13.582471     5.726817    30.583979     0.126215
H      9.947799     3.853981     0.799277     0.060042
H     11.262274     3.025872     0.792108     0.058477
H     12.026988     4.183420     2.143352     0.079138
H     10.679944     4.982196     2.189946     0.078240
H     11.746897     0.999598    35.279281     0.061092
H     12.195043     0.999598    33.781085     0.061295
H     14.330250    14.648738    34.300794     0.124822
H     11.660915    17.647533    33.892195     0.117635
H     13.402692    19.233803    33.992553     0.119241
H     11.087705    11.925228    29.777534     0.151038
H     10.999118     7.385293    28.300843     0.117699
H     11.195833     7.938118    30.583979     0.126215
H     11.391246    12.022255     0.799277     0.060041
H     10.016845    11.297941     0.792108     0.058477
H     10.636954    10.056905     2.143352     0.079139
H     12.002236    10.824091     2.189946     0.078239
H      8.019729    11.891382    35.279281     0.061092
H      7.795656    11.503276    33.781085     0.061297
H     -5.521054    19.734730    16.379794     0.124822
H     -9.452754    18.922415    15.971195     0.117635
H     -9.955615    21.223973    16.071553     0.119240
H     -4.783698    15.564849    11.856534     0.151038
H     -0.896292    13.218162    10.379843     0.117699
H     -1.276695    13.664935    12.662979     0.126215
H     -4.715955    15.876236    18.720277     0.060042
H     -4.775881    14.323813    18.713108     0.058477
H     -3.391058    14.240325    20.064352     0.079139
H     -3.372820    15.806287    20.110946     0.078239
H     -6.288374    12.890980    17.358281     0.061092
H     -6.064301    12.502874    15.860085     0.061297
H      6.823804    17.478301    16.379794     0.124822
H      8.086169    21.289410    15.971195     0.117635
H     10.330807    20.574121    16.071553     0.119241
H      2.843903    18.924672    11.856534     0.151038
H     -1.132090    16.731423    10.379843     0.117699
H     -0.554971    16.837475    12.662979     0.126215
H      3.079701    18.710311    18.720277     0.060042
H      1.765226    19.538420    18.713108     0.058477
H      1.000512    18.380872    20.064352     0.079138
H      2.347555    17.582096    20.110946     0.078240
H      1.280603    21.564694    17.358281     0.061092
H      0.832457    21.564694    15.860085     0.061295
H     -1.302750     7.915554    16.379794     0.124822
H      1.366585     4.916759    15.971195     0.117635
H     -0.375192     3.330489    16.071553     0.119241
H      1.939795    10.639064    11.856534     0.151038
H      2.028382    15.178999    10.379843     0.117699
H      1.831666    14.626174    12.662979     0.126215
H      1.636254    10.542037    18.720277     0.060041
H      3.010655    11.266351    18.713108     0.058477
H      2.390546    12.507387    20.064352     0.079139
H      1.025264    11.740201    20.110946     0.078239
H      5.007771    10.672910    17.358281     0.061092
H      5.231844    11.061016    15.860085     0.061297
H      5.521054    19.734730    19.462206     0.124822
H      9.452754    18.922415    19.870805     0.117635
H      9.955616    21.223973    19.770447     0.119241
H      4.783698    15.564849    23.985466     0.151038
H      0.896292    13.218162    25.462157     0.117699
H      1.276695    13.664935    23.179021     0.126215
H      4.715955    15.876236    17.121723     0.060041
H      4.775882    14.323813    17.128892     0.058477
H      3.391058    14.240325    15.777648     0.079139
H      3.372820    15.806287    15.731054     0.078239
H      6.288374    12.890980    18.483719     0.061092
H      6.064301    12.502874    19.981915     0.061297
H     -6.823804    17.478301    19.462206     0.124822
H     -8.086169    21.289410    19.870805     0.117635
H    -10.330807    20.574121    19.770447     0.119240
H     -2.843903    18.924672    23.985466     0.151038
H      1.132090    16.731423    25.462157     0.117699
H      0.554972    16.837475    23.179021     0.126215
H     -3.079701    18.710311    17.121723     0.060042
H     -1.765226    19.538420    17.128892     0.058477
H     -1.000512    18.380872    15.777648     0.079139
H     -2.347556    17.582096    15.731054     0.078239
H     -1.280603    21.564694    18.483719     0.061092
H     -0.832457    21.564694    19.981915     0.061296
H      1.302750     7.915554    19.462206     0.124822
H     -1.366585     4.916759    19.870805     0.117635
H      0.375192     3.330489    19.770447     0.119242
H     -1.939795    10.639064    23.985466     0.151038
H     -2.028382    15.178999    25.462157     0.117699
H     -1.831666    14.626174    23.179021     0.126215
H     -1.636254    10.542037    17.121723     0.060042
H     -3.010655    11.266351    17.128892     0.058477
H     -2.390546    12.507387    15.777648     0.079138
H     -1.025264    11.740201    15.731054     0.078240
H     -5.007771    10.672910    18.483719     0.061092
H     -5.231844    11.061016    19.981915     0.061295
H      7.506445     2.829562     1.541206     0.124822
H      3.574746     3.641877     1.949805     0.117635
H      3.071884     1.340319     1.849447     0.119241
H      8.243802     6.999443     6.064466     0.151038
H     12.131208     9.346130     7.541157     0.117699
H     11.750805     8.899357     5.258021     0.126215
H      8.311545     6.688056    35.042723     0.060041
H      8.251618     8.240479    35.049892     0.058477
H      9.636442     8.323967    33.698648     0.079139
H      9.654680     6.758005    33.652054     0.078239
H      6.739126     9.673312     0.562719     0.061092
H      6.963199    10.061418     2.060915     0.061297
H     19.851304     5.085991     1.541206     0.124822
H     21.113669     1.274882     1.949805     0.117635
H     23.358307     1.990171     1.849447     0.119240
H     15.871403     3.639620     6.064466     0.151038
H     11.895410     5.832869     7.541157     0.117699
H     12.472528     5.726817     5.258021     0.126215
H     16.107201     3.853981    35.042723     0.060042
H     14.792726     3.025872    35.049892     0.058477
H     14.028012     4.183420    33.698648     0.079139
H     15.375055     4.982196    33.652054     0.078239
H     14.308103     0.999598     0.562719     0.061092
H     13.859957     0.999598     2.060915     0.061297
H     11.724750    14.648738     1.541206     0.124822
H     14.394085    17.647533     1.949805     0.117635
H     12.652308    19.233803     1.849447     0.119242
H     14.967295    11.925228     6.064466     0.151038
H     15.055882     7.385293     7.541157     0.117699
H     14.859166     7.938118     5.258021     0.126215
H     14.663754    12.022255    35.042723     0.060042
H     16.038155    11.297941    35.049892     0.058477
H     15.418046    10.056905    33.698648     0.079138
H     14.052764    10.824091    33.652054     0.078240
H     18.035271    11.891382     0.562719     0.061092
H     18.259344    11.503276     2.060915     0.061295
H     -5.521054    19.734730     1.541206     0.124822
H     -9.452754    18.922415     1.949805     0.117635
H     -9.955615    21.223973     1.849447     0.119240
H     -4.783698    15.564849     6.064466     0.151038
H     -0.896292    13.218162     7.541157     0.117699
H     -1.276695    13.664935     5.258021     0.126215
H     -4.715955    15.876236    35.042723     0.060042
H     -4.775881    14.323813    35.049892     0.058477
H     -3.391058    14.240325    33.698648     0.079139
H     -3.372820    15.806287    33.652054     0.078239
H     -6.288374    12.890980     0.562719     0.061091
H     -6.064301    12.502874     2.060915     0.061296
H      6.823804    17.478301     1.541206     0.124822
H      8.086169    21.289410     1.949805     0.117635
H     10.330807    20.574121     1.849447     0.119242
H      2.843903    18.924672     6.064466     0.151038
H     -1.132090    16.731423     7.541157     0.117699
H     -0.554971    16.837475     5.258021     0.126215
H      3.079701    18.710311    35.042723     0.060042
H      1.765226    19.538420    35.049892     0.058477
H      1.000512    18.380872    33.698648     0.079138
H      2.347555    17.582096    33.652054     0.078240
H      1.280603    21.564694     0.562719     0.061091
H      0.832457    21.564694     2.060915     0.061295
H     -1.302750     7.915554     1.541206     0.124822
H      1.366585     4.916759     1.949805     0.117635
H     -0.375192     3.330489     1.849447     0.119242
H      1.939795    10.639064     6.064466     0.151038
H      2.028382    15.178999     7.541157     0.117699
H      1.831666    14.626174     5.258021     0.126215
H      1.636254    10.542037    35.042723     0.060041
H      3.010655    11.266351    35.049892     0.058477
H      2.390546    12.507387    33.698648     0.079139
H      1.025264    11.740201    33.652054     0.078239
H      5.007771    10.672910     0.562719     0.061091
H      5.231844    11.061016     2.060915     0.061296
H     18.548554     2.829562    19.462206     0.124822
H     22.480254     3.641877    19.870805     0.117635
H     22.983116     1.340319    19.770447     0.119240
H     17.811198     6.999443    23.985466     0.151038
H     13.923792     9.346130    25.462157     0.117699
H     14.304195     8.899357    23.179021     0.126215
H     17.743455     6.688056    17.121723     0.060042
H     17.803381     8.240479    17.128892     0.058477
H     16.418558     8.323967    15.777648     0.079139
H     16.400320     6.758005    15.731054     0.078239
H     19.315874     9.673312    18.483719     0.061091
H     19.091801    10.061418    19.981915     0.061296
H      6.203695     5.085991    19.462206     0.124822
H      4.941331     1.274882    19.870805     0.117635
H      2.696692     1.990171    19.770447     0.119242
H     10.183597     3.639620    23.985466     0.151038
H     14.159590     5.832869    25.462157     0.117699
H     13.582471     5.726817    23.179021     0.126215
H      9.947799     3.853981    17.121723     0.060042
H     11.262274     3.025872    17.128892     0.058477
H     12.026988     4.183420    15.777648     0.079138
H     10.679944     4.982196    15.731054     0.078240
H     11.746897     0.999598    18.483719     0.061091
H     12.195043     0.999598    19.981915     0.061295
H     14.330250    14.648738    19.462206     0.124822
H     11.660915    17.647533    19.870805     0.117635
H     13.402692    19.233803    19.770447     0.119242
H     11.087705    11.925228    23.985466     0.151038
H     10.999118     7.385293    25.462157     0.117699
H     11.195833     7.938118    23.179021     0.126215
H     11.391246    12.022255    17.121723     0.060041
H     10.016845    11.297941    17.128892     0.058477
H     10.636954    10.056905    15.777648     0.079139
H     12.002236    10.824091    15.731054     0.078239
H      8.019729    11.891382    18.483719     0.061091
H      7.795656    11.503276    19.981915     0.061296
H      7.506445     2.829562    16.379794     0.124822
H      3.574746     3.641877    15.971195     0.117635
H      3.071884     1.340319    16.071553     0.119242
H      8.243802     6.999443    11.856534     0.151038
H     12.131208     9.346130    10.379843     0.117699
H     11.750805     8.899357    12.662979     0.126215
H      8.311545     6.688056    18.720277     0.060041
H      8.251618     8.240479    18.713108     0.058477
H      9.636442     8.323967    20.064352     0.079139
H      9.654680     6.758005    20.110946     0.078239
H      6.739126     9.673312    17.358281     0.061091
H      6.963199    10.061418    15.860085     0.061296
H     19.851304     5.085991    16.379794     0.124822
H     21.113669     1.274882    15.971195     0.117635
H     23.358307     1.990171    16.071553     0.119240
H     15.871403     3.639620    11.856534     0.151038
H     11.895410     5.832869    10.379843     0.117699
H     12.472528     5.726817    12.662979     0.126215
H     16.107201     3.853981    18.720277     0.060042
H     14.792726     3.025872    18.713108     0.058477
H     14.028012     4.183420    20.064352     0.079139
H     15.375055     4.982196    20.110946     0.078239
H     14.308103     0.999598    17.358281     0.061091
H     13.859957     0.999598    15.860085     0.061296
H     11.724750    14.648738    16.379794     0.124822
H     14.394085    17.647533    15.971195     0.117635
H     12.652308    19.233803    16.071553     0.119242
H     14.967295    11.925228    11.856534     0.151038
H     15.055882     7.385293    10.379843     0.117699
H     14.859166     7.938118    12.662979     0.126215
H     14.663754    12.022255    18.720277     0.060042
H     16.038155    11.297941    18.713108     0.058477
H     15.418046    10.056905    20.064352     0.079138
H     14.052764    10.824091    20.110946     0.078240
H     18.035271    11.891382    17.358281     0.061091
H     18.259344    11.503276    15.860085     0.061295
H      5.521054    19.734730    34.300794     0.124822
H      9.452754    18.922415    33.892195     0.117635
H      9.955616    21.223973    33.992553     0.119242
H      4.783698    15.564849    29.777534     0.151038
H      0.896292    13.218162    28.300843     0.117699
H      1.276695    13.664935    30.583979     0.126215
H      4.715955    15.876236     0.799277     0.060041
H      4.775882    14.323813     0.792108     0.058477
H      3.391058    14.240325     2.143352     0.079139
H      3.372820    15.806287     2.189946     0.078239
H      6.288374    12.890980    35.279281     0.061091
H      6.064301    12.502874    33.781085     0.061296
H     -6.823804    17.478301    34.300794     0.124822
H     -8.086169    21.289410    33.892195     0.117635
H    -10.330807    20.574121    33.992553     0.119240
H     -2.843903    18.924672    29.777534     0.151038
H      1.132090    16.731423    28.300843     0.117699
H      0.554972    16.837475    30.583979     0.126215
H     -3.079701    18.710311     0.799277     0.060042
H     -1.765226    19.538420     0.792108     0.058477
H     -1.000512    18.380872     2.143352     0.079139
H     -2.347556    17.582096     2.189946     0.078239
H     -1.280603    21.564694    35.279281     0.061091
H     -0.832457    21.564694    33.781085     0.061296
H      1.302750     7.915554    34.300794     0.124822
H     -1.366585     4.916759    33.892195     0.117635
H      0.375192     3.330489    33.992553     0.119242
H     -1.939795    10.639064    29.777534     0.151038
H     -2.028382    15.178999    28.300843     0.117699
H     -1.831666    14.626174    30.583979     0.126215
H     -1.636254    10.542037     0.799277     0.060042
H     -3.010655    11.266351     0.792108     0.058477
H     -2.390546    12.507387     2.143352     0.079138
H     -1.025264    11.740201     2.189946     0.078240
H     -5.007771    10.672910    35.279281     0.061091
H     -5.231844    11.061016    33.781085     0.061295
C     20.191322     4.930298    34.001513     0.610351
C     20.471414     3.461362    34.101871    -0.034932
C     19.429213     2.540739    34.237354    -0.096967
C     21.795007     3.019102    33.992553    -0.077449
C     19.735360     1.184625    34.272120    -0.056749
C     22.103759     1.640424    34.039147    -0.147516
C     21.049834     0.758160    34.157426     0.045266
C     16.316944     7.687654    31.745259     0.580612
C     16.049880     7.942631    30.318748    -0.017096
C     17.045181     7.437191    29.483629    -0.103313
C     16.731218     7.678629    28.128802    -0.047157
C     15.634303     8.355557    27.630598     0.034111
C     14.670268     8.870023    28.580411    -0.129008
C     14.912579     8.612790    29.942407    -0.082518
C     17.214538     7.486832     0.632970     0.047946
C     16.277861     7.525191     1.611098     0.018323
C     19.701488     9.619158    34.390399     0.049618
C      7.201602     2.612945    34.001513     0.610351
C      5.789421     3.104847    34.101871    -0.034932
C      5.513238     4.467730    34.237354    -0.096967
C      4.744615     2.179711    33.992553    -0.077449
C      4.185736     4.880656    34.272120    -0.056749
C      3.396269     2.601663    34.039147    -0.147516
C      3.159169     3.955520    34.157426     0.045266
C     11.526732     4.589577    31.745259     0.580612
C     11.881080     4.693373    30.318748    -0.017096
C     10.945706     4.084137    29.483629    -0.103313
C     11.311778     4.235318    28.128802    -0.047157
C     12.446473     4.846810    27.630598     0.034111
C     13.374031     5.424456    28.580411    -0.129009
C     13.030105     5.343224    29.942407    -0.082519
C     10.904017     3.912648     0.632970     0.047946
C     11.405576     4.704655     1.611098     0.018324
C     11.507191     0.692724    34.390399     0.049620
C     11.689576    15.021049    34.001513     0.610350
C     12.821666    15.998083    34.101871    -0.034932
C     14.140048    15.555823    34.237354    -0.096967
C     12.542877    17.365479    33.992553    -0.077448
C     15.161405    16.499010    34.272120    -0.056750
C     13.582471    18.322205    34.039147    -0.147516
C     14.873497    17.850611    34.157426     0.045266
C     11.238824    10.287061    31.745259     0.580612
C     11.151540     9.928288    30.318748    -0.017096
C     11.091613    11.042965    29.483629    -0.103313
C     11.039503    10.650346    28.128802    -0.047158
C     11.001724     9.361925    27.630598     0.034111
C     11.038201     8.269813    28.580411    -0.129008
C     11.139815     8.608277    29.942407    -0.082519
C     10.963944    11.164812     0.632970     0.047946
C     11.399062    10.334446     1.611098     0.018323
C      7.873821    12.252411    34.390399     0.049619
C     -7.163822    17.633994    16.080513     0.610351
C     -7.443913    19.102930    16.180871    -0.034932
C     -6.401713    20.023553    16.316354    -0.096967
C     -8.767507    19.545190    16.071553    -0.077449
C     -6.707860    21.379667    16.351120    -0.056749
C     -9.076259    20.923868    16.118147    -0.147516
C     -8.022334    21.806132    16.236426     0.045266
C     -3.289444    14.876638    13.824259     0.580612
C     -3.022380    14.621661    12.397748    -0.017096
C     -4.017681    15.127101    11.562629    -0.103313
C     -3.703718    14.885663    10.207802    -0.047157
C     -2.606803    14.208735     9.709598     0.034111
C     -1.642768    13.694269    10.659411    -0.129008
C     -1.885079    13.951502    12.021407    -0.082518
C     -4.187038    15.077460    18.553970     0.047946
C     -3.250361    15.039101    19.532098     0.018323
C     -6.673988    12.945134    16.469399     0.049618
C      5.825898    19.951347    16.080513     0.610351
C      7.238079    19.459445    16.180871    -0.034932
C      7.514262    18.096562    16.316354    -0.096967
C      8.282884    20.384581    16.071553    -0.077449
C      8.841764    17.683636    16.351120    -0.056749
C      9.631231    19.962629    16.118147    -0.147516
C      9.868331    18.608772    16.236426     0.045266
C      1.500768    17.974715    13.824259     0.580612
C      1.146420    17.870919    12.397748    -0.017096
C      2.081794    18.480155    11.562629    -0.103313
C      1.715722    18.328974    10.207802    -0.047157
C      0.581026    17.717482     9.709598     0.034111
C     -0.346532    17.139836    10.659411    -0.129009
C     -0.002605    17.221068    12.021407    -0.082519
C      2.123483    18.651644    18.553970     0.047946
C      1.621924    17.859637    19.532098     0.018324
C      1.520309    21.871568    16.469399     0.049620
C      1.337924     7.543243    16.080513     0.610350
C      0.205835     6.566209    16.180871    -0.034932
C     -1.112548     7.008469    16.316354    -0.096967
C      0.484623     5.198813    16.071553    -0.077448
C     -2.133904     6.065282    16.351120    -0.056750
C     -0.554972     4.242087    16.118147    -0.147516
C     -1.845997     4.713681    16.236426     0.045266
C      1.788676    12.277231    13.824259     0.580612
C      1.875960    12.636004    12.397748    -0.017096
C      1.935886    11.521327    11.562629    -0.103313
C      1.987997    11.913946    10.207802    -0.047158
C      2.025776    13.202367     9.709598     0.034111
C      1.989299    14.294479    10.659411    -0.129008
C      1.887685    13.956015    12.021407    -0.082519
C      2.063556    11.399480    18.553970     0.047946
C      1.628437    12.229846    19.532098     0.018323
C      5.153679    10.311881    16.469399     0.049619
C      7.163822    17.633994    19.761487     0.610350
C      7.443913    19.102930    19.661129    -0.034932
C      6.401714    20.023553    19.525646    -0.096967
C      8.767507    19.545190    19.770447    -0.077448
C      6.707860    21.379667    19.490880    -0.056750
C      9.076259    20.923868    19.723853    -0.147516
C      8.022334    21.806132    19.605574     0.045266
C      3.289444    14.876638    22.017741     0.580612
C      3.022380    14.621661    23.444252    -0.017096
C      4.017681    15.127101    24.279371    -0.103313
C      3.703718    14.885663    25.634198    -0.047158
C      2.606803    14.208735    26.132402     0.034111
C      1.642768    13.694269    25.182589    -0.129008
C      1.885079    13.951502    23.820593    -0.082519
C      4.187039    15.077460    17.288030     0.047946
C      3.250361    15.039101    16.309902     0.018323
C      6.673988    12.945134    19.372601     0.049619
C     -5.825898    19.951347    19.761487     0.610351
C     -7.238079    19.459445    19.661129    -0.034932
C     -7.514262    18.096562    19.525646    -0.096967
C     -8.282884    20.384581    19.770447    -0.077449
C     -8.841764    17.683636    19.490880    -0.056749
C     -9.631231    19.962629    19.723853    -0.147516
C     -9.868331    18.608772    19.605574     0.045266
C     -1.500768    17.974715    22.017741     0.580612
C     -1.146420    17.870919    23.444252    -0.017096
C     -2.081794    18.480155    24.279371    -0.103313
C     -1.715722    18.328974    25.634198    -0.047157
C     -0.581027    17.717482    26.132402     0.034111
C      0.346531    17.139836    25.182589    -0.129008
C      0.002606    17.221068    23.820593    -0.082518
C     -2.123482    18.651644    17.288030     0.047946
C     -1.621924    17.859637    16.309902     0.018323
C     -1.520309    21.871568    19.372601     0.049618
C     -1.337924     7.543243    19.761487     0.610351
C     -0.205835     6.566209    19.661129    -0.034932
C      1.112549     7.008469    19.525646    -0.096967
C     -0.484623     5.198813    19.770447    -0.077449
C      2.133904     6.065282    19.490880    -0.056750
C      0.554971     4.242087    19.723853    -0.147516
C      1.845997     4.713681    19.605574     0.045266
C     -1.788676    12.277231    22.017741     0.580612
C     -1.875960    12.636004    23.444252    -0.017096
C     -1.935887    11.521327    24.279371    -0.103313
C     -1.987996    11.913946    25.634198    -0.047157
C     -2.025776    13.202367    26.132402     0.034111
C     -1.989299    14.294479    25.182589    -0.129009
C     -1.887685    13.956015    23.820593    -0.082519
C     -2.063556    11.399480    17.288030     0.047946
C     -1.628438    12.229846    16.309902     0.018324
C     -5.153679    10.311881    19.372601     0.049620
C      5.863678     4.930298     1.840487     0.610350
C      5.583586     3.461362     1.740129    -0.034932
C      6.625786     2.540739     1.604646    -0.096967
C      4.259992     3.019102     1.849447    -0.077448
C      6.319640     1.184625     1.569880    -0.056750
C      3.951241     1.640424     1.802853    -0.147516
C      5.005166     0.758160     1.684574     0.045266
C      9.738056     7.687654     4.096741     0.580612
C     10.005120     7.942631     5.523252    -0.017096
C      9.009819     7.437191     6.358371    -0.103313
C      9.323782     7.678629     7.713198    -0.047158
C     10.420697     8.355557     8.211402     0.034111
C     11.384732     8.870023     7.261589    -0.129008
C     11.142421     8.612790     5.899593    -0.082519
C      8.840461     7.486832    35.209030     0.047946
C      9.777139     7.525191    34.230902     0.018323
C      6.353512     9.619158     1.451601     0.049619
C     18.853398     2.612945     1.840487     0.610351
C     20.265579     3.104847     1.740129    -0.034932
C     20.541762     4.467730     1.604646    -0.096967
C     21.310384     2.179711     1.849447    -0.077449
C     21.869264     4.880656     1.569880    -0.056749
C     22.658731     2.601663     1.802853    -0.147516
C     22.895831     3.955520     1.684574     0.045266
C     14.528268     4.589577     4.096741     0.580612
C     14.173920     4.693373     5.523252    -0.017096
C     15.109294     4.084137     6.358371    -0.103313
C     14.743222     4.235318     7.713198    -0.047157
C     13.608526     4.846810     8.211402     0.034111
C     12.680968     5.424456     7.261589    -0.129008
C     13.024894     5.343224     5.899593    -0.082518
C     15.150982     3.912648    35.209030     0.047946
C     14.649424     4.704655    34.230902     0.018323
C     14.547809     0.692724     1.451601     0.049618
C     14.365424    15.021049     1.840487     0.610351
C     13.233334    15.998083     1.740129    -0.034932
C     11.914951    15.555823     1.604646    -0.096967
C     13.512123    17.365479     1.849447    -0.077449
C     10.893595    16.499010     1.569880    -0.056750
C     12.472528    18.322205     1.802853    -0.147516
C     11.181503    17.850611     1.684574     0.045266
C     14.816176    10.287061     4.096741     0.580612
C     14.903460     9.928288     5.523252    -0.017096
C     14.963387    11.042965     6.358371    -0.103313
C     15.015496    10.650346     7.713198    -0.047157
C     15.053276     9.361925     8.211402     0.034111
C     15.016799     8.269813     7.261589    -0.129009
C     14.915185     8.608277     5.899593    -0.082519
C     15.091056    11.164812    35.209030     0.047946
C     14.655938    10.334446    34.230902     0.018324
C     18.181179    12.252411     1.451601     0.049620
C     -7.163822    17.633994     1.840487     0.610351
C     -7.443913    19.102930     1.740129    -0.034932
C     -6.401713    20.023553     1.604646    -0.096967
C     -8.767507    19.545190     1.849447    -0.077449
C     -6.707860    21.379667     1.569880    -0.056749
C     -9.076259    20.923868     1.802853    -0.147516
C     -8.022334    21.806132     1.684574     0.045266
C     -3.289444    14.876638     4.096741     0.580612
C     -3.022380    14.621661     5.523252    -0.017096
C     -4.017681    15.127101     6.358371    -0.103313
C     -3.703718    14.885663     7.713198    -0.047157
C     -2.606803    14.208735     8.211402     0.034111
C     -1.642768    13.694269     7.261589    -0.129008
C     -1.885079    13.951502     5.899593    -0.082518
C     -4.187038    15.077460    35.209030     0.047946
C     -3.250361    15.039101    34.230902     0.018323
C     -6.673988    12.945134     1.451601     0.049630
C      5.825898    19.951347     1.840487     0.610351
C      7.238079    19.459445     1.740129    -0.034932
C      7.514262    18.096562     1.604646    -0.096967
C      8.282884    20.384581     1.849447    -0.077449
C      8.841764    17.683636     1.569880    -0.056749
C      9.631231    19.962629     1.802853    -0.147517
C      9.868331    18.608772     1.684574     0.045266
C      1.500768    17.974715     4.096741     0.580612
C      1.146420    17.870919     5.523252    -0.017096
C      2.081794    18.480155     6.358371    -0.103313
C      1.715722    18.328974     7.713198    -0.047157
C      0.581026    17.717482     8.211402     0.034111
C     -0.346532    17.139836     7.261589    -0.129009
C     -0.002605    17.221068     5.899593    -0.082519
C      2.123483    18.651644    35.209030     0.047946
C      1.621924    17.859637    34.230902     0.018324
C      1.520309    21.871568     1.451601     0.049631
C      1.337924     7.543243     1.840487     0.610350
C      0.205835     6.566209     1.740129    -0.034932
C     -1.112548     7.008469     1.604646    -0.096967
C      0.484623     5.198813     1.849447    -0.077448
C     -2.133904     6.065282     1.569880    -0.056750
C     -0.554972     4.242087     1.802853    -0.147516
C     -1.845997     4.713681     1.684574     0.045266
C      1.788676    12.277231     4.096741     0.580612
C      1.875960    12.636004     5.523252    -0.017096
C      1.935886    11.521327     6.358371    -0.103313
C      1.987997    11.913946     7.713198    -0.047158
C      2.025776    13.202367     8.211402     0.034111
C      1.989299    14.294479     7.261589    -0.129008
C      1.887685    13.956015     5.899593    -0.082519
C      2.063556    11.399480    35.209030     0.047946
C      1.628437    12.229846    34.230902     0.018323
C      5.153679    10.311881     1.451601     0.049631
C     20.191322     4.930298    19.761487     0.610351
C     20.471414     3.461362    19.661129    -0.034932
C     19.429213     2.540739    19.525646    -0.096967
C     21.795007     3.019102    19.770447    -0.077449
C     19.735360     1.184625    19.490880    -0.056749
C     22.103759     1.640424    19.723853    -0.147516
C     21.049834     0.758160    19.605574     0.045266
C     16.316944     7.687654    22.017741     0.580612
C     16.049880     7.942631    23.444252    -0.017096
C     17.045181     7.437191    24.279371    -0.103313
C     16.731218     7.678629    25.634198    -0.047157
C     15.634303     8.355557    26.132402     0.034111
C     14.670268     8.870023    25.182589    -0.129008
C     14.912579     8.612790    23.820593    -0.082518
C     17.214538     7.486832    17.288030     0.047946
C     16.277861     7.525191    16.309902     0.018323
C     19.701488     9.619158    19.372601     0.049630
C      7.201602     2.612945    19.761487     0.610351
C      5.789421     3.104847    19.661129    -0.034932
C      5.513238     4.467730    19.525646    -0.096967
C      4.744615     2.179711    19.770447    -0.077449
C      4.185736     4.880656    19.490880    -0.056749
C      3.396269     2.601663    19.723853    -0.147517
C      3.159169     3.955520    19.605574     0.045266
C     11.526732     4.589577    22.017741     0.580612
C     11.881080     4.693373    23.444252    -0.017096
C     10.945706     4.084137    24.279371    -0.103313
C     11.311778     4.235318    25.634198    -0.047157
C     12.446473     4.846810    26.132402     0.034111
C     13.374031     5.424456    25.182589    -0.129009
C     13.030105     5.343224    23.820593    -0.082519
C     10.904017     3.912648    17.288030     0.047946
C     11.405576     4.704655    16.309902     0.018324
C     11.507191     0.692724    19.372601     0.049631
C     11.689576    15.021049    19.761487     0.610350
C     12.821666    15.998083    19.661129    -0.034932
C     14.140048    15.555823    19.525646    -0.096967
C     12.542877    17.365479    19.770447    -0.077448
C     15.161405    16.499010    19.490880    -0.056750
C     13.582471    18.322205    19.723853    -0.147516
C     14.873497    17.850611    19.605574     0.045266
C     11.238824    10.287061    22.017741     0.580612
C     11.151540     9.928288    23.444252    -0.017096
C     11.091613    11.042965    24.279371    -0.103313
C     11.039503    10.650346    25.634198    -0.047158
C     11.001724     9.361925    26.132402     0.034111
C     11.038201     8.269813    25.182589    -0.129008
C     11.139815     8.608277    23.820593    -0.082519
C     10.963944    11.164812    17.288030     0.047946
C     11.399062    10.334446    16.309902     0.018323
C      7.873821    12.252411    19.372601     0.049631
C      5.863678     4.930298    16.080513     0.610350
C      5.583586     3.461362    16.180871    -0.034932
C      6.625786     2.540739    16.316354    -0.096967
C      4.259992     3.019102    16.071553    -0.077448
C      6.319640     1.184625    16.351120    -0.056750
C      3.951241     1.640424    16.118147    -0.147516
C      5.005166     0.758160    16.236426     0.045266
C      9.738056     7.687654    13.824259     0.580612
C     10.005120     7.942631    12.397748    -0.017096
C      9.009819     7.437191    11.562629    -0.103313
C      9.323782     7.678629    10.207802    -0.047158
C     10.420697     8.355557     9.709598     0.034111
C     11.384732     8.870023    10.659411    -0.129008
C     11.142421     8.612790    12.021407    -0.082519
C      8.840461     7.486832    18.553970     0.047946
C      9.777139     7.525191    19.532098     0.018323
C      6.353512     9.619158    16.469399     0.049631
C     18.853398     2.612945    16.080513     0.610351
C     20.265579     3.104847    16.180871    -0.034932
C     20.541762     4.467730    16.316354    -0.096967
C     21.310384     2.179711    16.071553    -0.077449
C     21.869264     4.880656    16.351120    -0.056749
C     22.658731     2.601663    16.118147    -0.147516
C     22.895831     3.955520    16.236426     0.045266
C     14.528268     4.589577    13.824259     0.580612
C     14.173920     4.693373    12.397748    -0.017096
C     15.109294     4.084137    11.562629    -0.103313
C     14.743222     4.235318    10.207802    -0.047157
C     13.608526     4.846810     9.709598     0.034111
C     12.680968     5.424456    10.659411    -0.129008
C     13.024894     5.343224    12.021407    -0.082518
C     15.150982     3.912648    18.553970     0.047946
C     14.649424     4.704655    19.532098     0.018323
C     14.547809     0.692724    16.469399     0.049630
C     14.365424    15.021049    16.080513     0.610351
C     13.233334    15.998083    16.180871    -0.034932
C     11.914951    15.555823    16.316354    -0.096967
C     13.512123    17.365479    16.071553    -0.077449
C     10.893595    16.499010    16.351120    -0.056750
C     12.472528    18.322205    16.118147    -0.147517
C     11.181503    17.850611    16.236426     0.045266
C     14.816176    10.287061    13.824259     0.580612
C     14.903460     9.928288    12.397748    -0.017095
C     14.963387    11.042965    11.562629    -0.103313
C     15.015496    10.650346    10.207802    -0.047157
C     15.053276     9.361925     9.709598     0.034111
C     15.016799     8.269813    10.659411    -0.129009
C     14.915185     8.608277    12.021407    -0.082519
C     15.091056    11.164812    18.553970     0.047946
C     14.655938    10.334446    19.532098     0.018324
C     18.181179    12.252411    16.469399     0.049631
C      7.163822    17.633994    34.001513     0.610350
C      7.443913    19.102930    34.101871    -0.034932
C      6.401714    20.023553    34.237354    -0.096967
C      8.767507    19.545190    33.992553    -0.077448
C      6.707860    21.379667    34.272120    -0.056750
C      9.076259    20.923868    34.039147    -0.147516
C      8.022334    21.806132    34.157426     0.045266
C      3.289444    14.876638    31.745259     0.580612
C      3.022380    14.621661    30.318748    -0.017096
C      4.017681    15.127101    29.483629    -0.103313
C      3.703718    14.885663    28.128802    -0.047158
C      2.606803    14.208735    27.630598     0.034111
C      1.642768    13.694269    28.580411    -0.129008
C      1.885079    13.951502    29.942407    -0.082519
C      4.187039    15.077460     0.632970     0.047946
C      3.250361    15.039101     1.611098     0.018323
C      6.673988    12.945134    34.390399     0.049631
C     -5.825898    19.951347    34.001513     0.610351
C     -7.238079    19.459445    34.101871    -0.034932
C     -7.514262    18.096562    34.237354    -0.096967
C     -8.282884    20.384581    33.992553    -0.077449
C     -8.841764    17.683636    34.272120    -0.056749
C     -9.631231    19.962629    34.039147    -0.147516
C     -9.868331    18.608772    34.157426     0.045266
C     -1.500768    17.974715    31.745259     0.580612
C     -1.146420    17.870919    30.318748    -0.017096
C     -2.081794    18.480155    29.483629    -0.103313
C     -1.715722    18.328974    28.128802    -0.047157
C     -0.581027    17.717482    27.630598     0.034111
C      0.346531    17.139836    28.580411    -0.129008
C      0.002606    17.221068    29.942407    -0.082518
C     -2.123482    18.651644     0.632970     0.047946
C     -1.621924    17.859637     1.611098     0.018323
C     -1.520309    21.871568    34.390399     0.049630
C     -1.337924     7.543243    34.001513     0.610351
C     -0.205835     6.566209    34.101871    -0.034932
C      1.112549     7.008469    34.237354    -0.096967
C     -0.484623     5.198813    33.992553    -0.077449
C      2.133904     6.065282    34.272120    -0.056750
C      0.554971     4.242087    34.039147    -0.147517
C      1.845997     4.713681    34.157426     0.045266
C     -1.788676    12.277231    31.745259     0.580612
C     -1.875960    12.636004    30.318748    -0.017096
C     -1.935887    11.521327    29.483629    -0.103313
C     -1.987996    11.913946    28.128802    -0.047157
C     -2.025776    13.202367    27.630598     0.034111
C     -1.989299    14.294479    28.580411    -0.129009
C     -1.887685    13.956015    29.942407    -0.082519
C     -2.063556    11.399480     0.632970     0.047946
C     -1.628438    12.229846     1.611098     0.018324
C     -5.153679    10.311881    34.390399     0.049631
C     18.819526     0.000000    34.347389     0.376215
C      3.617737     6.266104    34.347389     0.376215
C     -9.409763    16.298188    34.347389     0.376215
C      7.235473     0.000000    16.426389     0.376215
C      9.409763    16.298188    16.426389     0.376215
C     -3.617737     6.266104    16.426389     0.376215
C     18.819526     0.000000    19.415611     0.376215
C     -9.409763    16.298188    19.415611     0.376215
C      3.617737     6.266104    19.415611     0.376215
C      7.235473     0.000000     1.494611     0.376215
C     -3.617737     6.266104     1.494611     0.376215
C      9.409763    16.298188     1.494611     0.376215
C     17.574097     7.306318    26.881500     0.314694
C     10.567908     3.691518    26.881500     0.314694
C     10.940495    11.566456    26.881500     0.314694
C     -4.546598    15.257974     8.960500     0.314694
C      2.459592    18.872774     8.960500     0.314694
C      2.087005    10.997836     8.960500     0.314694
C      4.546597    15.257974    26.881500     0.314694
C     -2.459592    18.872774    26.881500     0.314694
C     -2.087005    10.997836    26.881500     0.314694
C      8.480902     7.306318     8.960500     0.314694
C     15.487092     3.691518     8.960500     0.314694
C     15.114505    11.566456     8.960500     0.314694
O     21.167082     5.708766    33.938073    -0.562201
O     18.973902     5.272598    33.999363    -0.547467
O     15.419349     7.974221    32.594715    -0.547964
O     17.484208     7.231856    32.111206    -0.586858
O     16.939919     7.490442    35.136629    -0.589377
O     14.901245     7.528125     1.115403    -0.590080
O     19.788512     8.291475    34.032696    -0.606587
O      7.387895     1.378678    33.938073    -0.562201
O      8.106753     3.496111    33.999363    -0.547468
O     12.223703     5.223634    32.594715    -0.547964
O     10.548367     3.806596    32.111206    -0.586858
O     11.044454     4.148671    35.136629    -0.589377
O     12.096425     5.895373     1.115403    -0.590080
O     10.313872     1.281200    34.032696    -0.606587
O     10.527523    15.476848    33.938073    -0.562201
O     12.001845    13.795582    33.999363    -0.547467
O     11.439448     9.366438    32.594715    -0.547964
O     11.049926    11.525840    32.111206    -0.586859
O     11.098127    10.925179    35.136629    -0.589378
O     12.084830     9.140795     1.115403    -0.590080
O      8.980116    12.991617    34.032696    -0.606587
O     -8.139582    16.855526    16.017073    -0.562201
O     -5.946402    17.291694    16.078363    -0.547467
O     -2.391849    14.590071    14.673715    -0.547964
O     -4.456708    15.332436    14.190206    -0.586858
O     -3.912419    15.073850    17.215629    -0.589377
O     -1.873745    15.036167    19.036403    -0.590080
O     -6.761012    14.272817    16.111696    -0.606587
O      5.639605    21.185614    16.017073    -0.562201
O      4.920747    19.068181    16.078363    -0.547468
O      0.803797    17.340658    14.673715    -0.547964
O      2.479133    18.757696    14.190206    -0.586858
O      1.983046    18.415621    17.215629    -0.589377
O      0.931075    16.668919    19.036403    -0.590080
O      2.713628    21.283092    16.111696    -0.606587
O      2.499977     7.087444    16.017073    -0.562201
O      1.025655     8.768710    16.078363    -0.547467
O      1.588052    13.197854    14.673715    -0.547964
O      1.977574    11.038452    14.190206    -0.586859
O      1.929373    11.639113    17.215629    -0.589378
O      0.942670    13.423497    19.036403    -0.590080
O      4.047384     9.572675    16.111696    -0.606587
O      8.139582    16.855526    19.824927    -0.562201
O      5.946402    17.291694    19.763637    -0.547467
O      2.391849    14.590071    21.168285    -0.547964
O      4.456708    15.332436    21.651794    -0.586859
O      3.912419    15.073850    18.626371    -0.589378
O      1.873745    15.036167    16.805597    -0.590080
O      6.761012    14.272817    19.730304    -0.606587
O     -5.639605    21.185614    19.824927    -0.562201
O     -4.920747    19.068181    19.763637    -0.547467
O     -0.803797    17.340658    21.168285    -0.547964
O     -2.479133    18.757696    21.651794    -0.586858
O     -1.983046    18.415621    18.626371    -0.589377
O     -0.931075    16.668919    16.805597    -0.590080
O     -2.713628    21.283092    19.730304    -0.606587
O     -2.499977     7.087444    19.824927    -0.562201
O     -1.025655     8.768710    19.763637    -0.547468
O     -1.588052    13.197854    21.168285    -0.547964
O     -1.977574    11.038452    21.651794    -0.586858
O     -1.929373    11.639113    18.626371    -0.589377
O     -0.942670    13.423497    16.805597    -0.590080
O     -4.047384     9.572675    19.730304    -0.606587
O      4.887918     5.708766     1.903927    -0.562201
O      7.081098     5.272598     1.842637    -0.547467
O     10.635651     7.974221     3.247285    -0.547964
O      8.570792     7.231856     3.730794    -0.586859
O      9.115081     7.490442     0.705371    -0.589378
O     11.153755     7.528125    34.726597    -0.590080
O      6.266488     8.291475     1.809304    -0.606587
O     18.667105     1.378678     1.903927    -0.562201
O     17.948247     3.496111     1.842637    -0.547467
O     13.831297     5.223634     3.247285    -0.547964
O     15.506633     3.806596     3.730794    -0.586858
O     15.010546     4.148671     0.705371    -0.589377
O     13.958575     5.895373    34.726597    -0.590080
O     15.741128     1.281200     1.809304    -0.606587
O     15.527477    15.476848     1.903927    -0.562201
O     14.053155    13.795582     1.842637    -0.547468
O     14.615552     9.366438     3.247285    -0.547964
O     15.005074    11.525840     3.730794    -0.586858
O     14.956873    10.925179     0.705371    -0.589377
O     13.970170     9.140795    34.726597    -0.590080
O     17.074884    12.991617     1.809304    -0.606587
O     -8.139582    16.855526     1.903927    -0.562201
O     -5.946402    17.291694     1.842637    -0.547467
O     -2.391849    14.590071     3.247285    -0.547964
O     -4.456708    15.332436     3.730794    -0.586858
O     -3.912419    15.073850     0.705371    -0.589377
O     -1.873745    15.036167    34.726597    -0.590080
O     -6.761012    14.272817     1.809304    -0.606588
O      5.639605    21.185614     1.903927    -0.562201
O      4.920747    19.068181     1.842637    -0.547468
O      0.803797    17.340658     3.247285    -0.547964
O      2.479133    18.757696     3.730794    -0.586858
O      1.983046    18.415621     0.705371    -0.589377
O      0.931075    16.668919    34.726597    -0.590080
O      2.713628    21.283092     1.809304    -0.606588
O      2.499977     7.087444     1.903927    -0.562201
O      1.025655     8.768710     1.842637    -0.547467
O      1.588052    13.197854     3.247285    -0.547964
O      1.977574    11.038452     3.730794    -0.586859
O      1.929373    11.639113     0.705371    -0.589378
O      0.942670    13.423497    34.726597    -0.590080
O      4.047384     9.572675     1.809304    -0.606588
O     21.167082     5.708766    19.824927    -0.562201
O     18.973902     5.272598    19.763637    -0.547467
O     15.419349     7.974221    21.168285    -0.547964
O     17.484208     7.231856    21.651794    -0.586858
O     16.939919     7.490442    18.626371    -0.589377
O     14.901245     7.528125    16.805597    -0.590080
O     19.788512     8.291475    19.730304    -0.606588
O      7.387895     1.378678    19.824927    -0.562201
O      8.106753     3.496111    19.763637    -0.547468
O     12.223703     5.223634    21.168285    -0.547964
O     10.548367     3.806596    21.651794    -0.586858
O     11.044454     4.148671    18.626371    -0.589377
O     12.096425     5.895373    16.805597    -0.590080
O     10.313872     1.281200    19.730304    -0.606588
O     10.527523    15.476848    19.824927    -0.562201
O     12.001845    13.795582    19.763637    -0.547467
O     11.439448     9.366438    21.168285    -0.547964
O     11.049926    11.525840    21.651794    -0.586859
O     11.098127    10.925179    18.626371    -0.589378
O     12.084830     9.140795    16.805597    -0.590080
O      8.980116    12.991617    19.730304    -0.606588
O      4.887918     5.708766    16.017073    -0.562201
O      7.081098     5.272598    16.078363    -0.547467
O     10.635651     7.974221    14.673715    -0.547964
O      8.570792     7.231856    14.190206    -0.586859
O      9.115081     7.490442    17.215629    -0.589378
O     11.153755     7.528125    19.036403    -0.590080
O      6.266488     8.291475    16.111696    -0.606588
O     18.667105     1.378678    16.017073    -0.562201
O     17.948247     3.496111    16.078363    -0.547467
O     13.831297     5.223634    14.673715    -0.547964
O     15.506633     3.806596    14.190206    -0.586858
O     15.010546     4.148671    17.215629    -0.589377
O     13.958575     5.895373    19.036403    -0.590080
O     15.741128     1.281200    16.111696    -0.606588
O     15.527477    15.476848    16.017073    -0.562201
O     14.053155    13.795582    16.078363    -0.547468
O     14.615552     9.366438    14.673715    -0.547964
O     15.005074    11.525840    14.190206    -0.586858
O     14.956873    10.925179    17.215629    -0.589377
O     13.970170     9.140795    19.036403    -0.590080
O     17.074884    12.991617    16.111696    -0.606588
O      8.139582    16.855526    33.938073    -0.562201
O      5.946402    17.291694    33.999363    -0.547467
O      2.391849    14.590071    32.594715    -0.547964
O      4.456708    15.332436    32.111206    -0.586859
O      3.912419    15.073850    35.136629    -0.589378
O      1.873745    15.036167     1.115403    -0.590080
O      6.761012    14.272817    34.032696    -0.606588
O     -5.639605    21.185614    33.938073    -0.562201
O     -4.920747    19.068181    33.999363    -0.547467
O     -0.803797    17.340658    32.594715    -0.547964
O     -2.479133    18.757696    32.111206    -0.586858
O     -1.983046    18.415621    35.136629    -0.589377
O     -0.931075    16.668919     1.115403    -0.590080
O     -2.713628    21.283092    34.032696    -0.606588
O     -2.499977     7.087444    33.938073    -0.562201
O     -1.025655     8.768710    33.999363    -0.547468
O     -1.588052    13.197854    32.594715    -0.547964
O     -1.977574    11.038452    32.111206    -0.586858
O     -1.929373    11.639113    35.136629    -0.589377
O     -0.942670    13.423497     1.115403    -0.590080
O     -4.047384     9.572675    34.032696    -0.606588
O     17.628813     0.000000    34.472836    -0.380758
O      4.213093     7.297292    34.472836    -0.380758
O     -8.814406    15.267000    34.472836    -0.380758
O      8.426187     0.000000    16.551836    -0.380758
O      8.814406    15.267000    16.551836    -0.380758
O     -4.213093     7.297292    16.551836    -0.380758
O     17.628813     0.000000    19.290164    -0.380758
O     -8.814406    15.267000    19.290164    -0.380758
O      4.213093     7.297292    19.290164    -0.380758
O      8.426187     0.000000     1.369164    -0.380758
O     -4.213093     7.297292     1.369164    -0.380758
O      8.814406    15.267000     1.369164    -0.380758
O     18.625417     6.582004    26.881500    -0.385455
O      9.414974     3.143206    26.881500    -0.385455
O     11.042109    12.839082    26.881500    -0.385456
O     -5.597917    15.982288     8.960500    -0.385455
O      3.612526    19.421086     8.960500    -0.385455
O      1.985391     9.725210     8.960500    -0.385456
O      5.597917    15.982288    26.881500    -0.385456
O     -3.612526    19.421086    26.881500    -0.385455
O     -1.985391     9.725210    26.881500    -0.385455
O      7.429583     6.582004     8.960500    -0.385456
O     16.640026     3.143206     8.960500    -0.385455
O     15.012891    12.839082     8.960500    -0.385455

The following XYZ coordinates are in angstroms. Other properties are in atomic units.
The sperically averaged electron density of each atom fit to a function of the form exp(a - br)
eigen_1, eigen_2 and eigen_3 are the three eigenvalues of traceless quadrupole moment tensor
  atom number  atomic symbol              X              Y              Z     net charge C6 coefficient C8 coefficient C10 coefficient fluctuating dipole atomic polarizability isotropic forcefield polarizability              a              b squared Pearson coefficient          <r^3>          <r^4>         wp_QDO          m_QDO          q_QDO       dipole_x       dipole_y       dipole_z         dipole            Qxy            Qxz            Qyz     Q(x^2-y^2)  Q(3z^2 - R^2)        eigen_1        eigen_2        eigen_3 static polarizability      alpha(xx)      alpha(xy)      alpha(xz)      alpha(yy)      alpha(yz)      alpha(zz) atomic spin moment
            1             Zn      18.323830       7.111137      33.866389       0.939173      91.117465 0.17177002E+04  0.53625532E+05                                16.756732                           13.728559       0.062134       1.900712                    0.997551      45.050827     122.732689       0.476813       0.411466      -1.133254      -0.002028      -0.019024      -0.020298       0.027893      -0.004091      -0.001835       0.006845      -0.060565       0.090875      -0.045729       0.012673       0.033056             21.593956      30.190139      -0.926218       2.487014      17.790411      -0.724832      16.801320           0.000000
            2             Zn      15.067606       7.516166      34.582512       0.897731      82.360067 0.18134732E+04  0.57380958E+05                                15.802089                           14.207593       0.398657       1.987543                    0.999067      45.982118     126.058309       0.463755       0.417408      -1.129351      -0.022085       0.013570      -0.028229       0.038324      -0.000299       0.013817       0.007523      -0.022280      -0.006369      -0.021183       0.004384       0.016799             19.129449      18.790795       0.104738      -1.485381      18.973805      -1.268570      19.623747           0.000000
            3             Zn      10.024010       3.139821      33.866389       0.939172      91.117540 0.17177014E+04  0.53625580E+05                                16.756742                           13.728564       0.062136       1.900712                    0.997551      45.050844     122.732757       0.476813       0.411466      -1.133254      -0.015460       0.011268      -0.020298       0.027893      -0.024182       0.006845      -0.001833       0.037376       0.090877      -0.045733       0.012677       0.033056             21.593976      21.692517       5.832355      -1.871246      26.288086      -1.791416      16.801327           0.000000
            4             Zn      12.002887       5.757279      34.582512       0.897731      82.360087 0.18134736E+04  0.57380979E+05                                15.802096                           14.207599       0.398651       1.987541                    0.999067      45.982132     126.058378       0.463754       0.417409      -1.129351       0.022794       0.012337      -0.028228       0.038323      -0.009500      -0.000394      -0.015728       0.011659      -0.006367      -0.021185       0.004384       0.016801             19.129460      18.837362      -0.131609      -0.355921      18.927258       1.920670      19.623761           0.000000
            5             Zn      10.734660      12.313334      33.866389       0.939174      91.117080 0.17176920E+04  0.53625201E+05                                16.756675                           13.728518       0.062151       1.900718                    0.997551      45.050727     122.732235       0.476814       0.411465      -1.133255       0.017492       0.007756      -0.020298       0.027895       0.028274      -0.005010      -0.005011       0.023198       0.090867      -0.045730       0.012677       0.033053             21.593874      20.088115      -4.906103      -0.615781      27.892238       2.516226      16.801268           0.000000
            6             Zn      12.012006       9.290847      34.582512       0.897731      82.360088 0.18134739E+04  0.57380986E+05                                15.802086                           14.207593       0.398654       1.987542                    0.999067      45.982118     126.058292       0.463755       0.417408      -1.129352      -0.000713      -0.025914      -0.028229       0.038326       0.009797      -0.013424       0.008205       0.010624      -0.006368      -0.021183       0.004383       0.016800             19.129442      19.018745       0.026892       1.841306      18.745841      -0.652076      19.623740           0.000000
            7             Zn      -5.296330      15.453155      15.945389       0.939173      91.117465 0.17177002E+04  0.53625532E+05                                16.756732                           13.728559       0.062134       1.900712                    0.997551      45.050827     122.732689       0.476813       0.411466      -1.133254       0.002028       0.019024      -0.020298       0.027893      -0.004091       0.001835      -0.006845      -0.060565       0.090875      -0.045729       0.012673       0.033056             21.593957      30.190139      -0.926218      -2.487014      17.790412       0.724833      16.801319           0.000000
            8             Zn      -2.040106      15.048126      16.661512       0.897731      82.360067 0.18134732E+04  0.57380958E+05                                15.802089                           14.207593       0.398657       1.987543                    0.999067      45.982118     126.058309       0.463755       0.417408      -1.129351       0.022085      -0.013570      -0.028229       0.038324      -0.000299      -0.013817      -0.007523      -0.022280      -0.006369      -0.021183       0.004384       0.016799             19.129449      18.790795       0.104738       1.485382      18.973806       1.268570      19.623747           0.000000
            9             Zn       3.003490      19.424471      15.945389       0.939172      91.117542 0.17177014E+04  0.53625580E+05                                16.756742                           13.728564       0.062136       1.900712                    0.997551      45.050844     122.732757       0.476813       0.411466      -1.133254       0.015460      -0.011268      -0.020298       0.027893      -0.024182      -0.006845       0.001832       0.037376       0.090877      -0.045733       0.012677       0.033056             21.593977      21.692517       5.832355       1.871246      26.288087       1.791415      16.801327           0.000000
           10             Zn       1.024613      16.807013      16.661512       0.897731      82.360089 0.18134736E+04  0.57380979E+05                                15.802097                           14.207600       0.398651       1.987541                    0.999067      45.982132     126.058379       0.463754       0.417409      -1.129351      -0.022794      -0.012337      -0.028228       0.038323      -0.009500       0.000394       0.015728       0.011659      -0.006367      -0.021185       0.004384       0.016801             19.129461      18.837364      -0.131609       0.355920      18.927259      -1.920671      19.623761           0.000000
           11             Zn       2.292840      10.250958      15.945389       0.939174      91.117082 0.17176920E+04  0.53625200E+05                                16.756675                           13.728519       0.062151       1.900718                    0.997551      45.050726     122.732235       0.476814       0.411465      -1.133255      -0.017492      -0.007756      -0.020298       0.027895       0.028274       0.005010       0.005011       0.023198       0.090867      -0.045730       0.012677       0.033053             21.593876      20.088116      -4.906103       0.615781      27.892242      -2.516227      16.801269           0.000000
           12             Zn       1.015494      13.273445      16.661512       0.897731      82.360090 0.18134740E+04  0.57380986E+05                                15.802086                           14.207593       0.398654       1.987542                    0.999067      45.982118     126.058291       0.463755       0.417408      -1.129352       0.000713       0.025914      -0.028229       0.038326       0.009797       0.013424      -0.008205       0.010624      -0.006368      -0.021183       0.004383       0.016800             19.129443      19.018745       0.026892      -1.841307      18.745842       0.652076      19.623741           0.000000
           13             Zn       5.296330      15.453155      19.896611       0.939174      91.117062 0.17176918E+04  0.53625193E+05                                16.756673                           13.728518       0.062151       1.900718                    0.997551      45.050726     122.732235       0.476814       0.411465      -1.133255      -0.002029       0.019026       0.020298       0.027895       0.004092       0.001835       0.006844      -0.060571       0.090867      -0.045730       0.012677       0.033053             21.593870      30.190009       0.926226      -2.487006      17.790330      -0.724832      16.801272           0.000000
           14             Zn       2.040106      15.048126      19.180488       0.897731      82.360089 0.18134741E+04  0.57380992E+05                                15.802087                           14.207594       0.398654       1.987542                    0.999067      45.982118     126.058293       0.463755       0.417408      -1.129352      -0.022085      -0.013575       0.028229       0.038326       0.000298      -0.013818       0.007523      -0.022280      -0.006368      -0.021183       0.004383       0.016800             19.129443      18.790776      -0.104732       1.485370      18.973812      -1.268582      19.623740           0.000000
           15             Zn      -3.003490      19.424471      19.896611       0.939173      91.117478 0.17177005E+04  0.53625542E+05                                16.756734                           13.728560       0.062134       1.900712                    0.997551      45.050828     122.732690       0.476813       0.411466      -1.133254      -0.015461      -0.011269       0.020298       0.027893       0.024180      -0.006846      -0.001833       0.037369       0.090875      -0.045729       0.012673       0.033056             21.593959      21.692486      -5.832353       1.871233      26.288079      -1.791404      16.801314           0.000000
           16             Zn      -1.024613      16.807013      19.180488       0.897731      82.360065 0.18134728E+04  0.57380945E+05                                15.802089                           14.207592       0.398657       1.987543                    0.999067      45.982117     126.058308       0.463755       0.417408      -1.129351       0.022794      -0.012342       0.028229       0.038324       0.009498       0.000394      -0.015728       0.011658      -0.006369      -0.021183       0.004384       0.016799             19.129450      18.837342       0.131605       0.355924      18.927257       1.920661      19.623750           0.000000
           17             Zn      -2.292840      10.250958      19.896611       0.939172      91.117548 0.17177013E+04  0.53625577E+05                                16.756743                           13.728563       0.062136       1.900712                    0.997551      45.050844     122.732757       0.476813       0.411466      -1.133254       0.017489      -0.007755       0.020298       0.027893      -0.028275       0.005009      -0.005012       0.023197       0.090877      -0.045733       0.012677       0.033056             21.593979      20.088226       4.906117       0.615789      27.892380       2.516251      16.801329           0.000000
           18             Zn      -1.015494      13.273445      19.180488       0.897731      82.360091 0.18134738E+04  0.57380985E+05                                15.802097                           14.207600       0.398651       1.987541                    0.999067      45.982132     126.058377       0.463754       0.417409      -1.129351      -0.000713       0.025909       0.028228       0.038323      -0.009798       0.013424       0.008205       0.010625      -0.006367      -0.021185       0.004384       0.016801             19.129461      19.018761      -0.026889      -1.841308      18.745863      -0.652101      19.623759           0.000000
           19             Zn       7.731170       7.111137       1.975611       0.939174      91.117062 0.17176918E+04  0.53625194E+05                                16.756673                           13.728518       0.062151       1.900718                    0.997551      45.050726     122.732235       0.476814       0.411465      -1.133255       0.002029      -0.019026       0.020298       0.027895       0.004092      -0.001835      -0.006844      -0.060571       0.090867      -0.045730       0.012677       0.033053             21.593871      30.190011       0.926226       2.487005      17.790329       0.724832      16.801271           0.000000
           20             Zn      10.987393       7.516166       1.259488       0.897731      82.360082 0.18134741E+04  0.57380993E+05                                15.802086                           14.207594       0.398654       1.987542                    0.999067      45.982118     126.058293       0.463755       0.417408      -1.129352       0.022085       0.013575       0.028229       0.038326       0.000298       0.013818      -0.007523      -0.022280      -0.006368      -0.021183       0.004383       0.016800             19.129441      18.790783      -0.104731      -1.485367      18.973798       1.268582      19.623743           0.000000
           21             Zn      16.030990       3.139821       1.975611       0.939173      91.117478 0.17177005E+04  0.53625542E+05                                16.756734                           13.728560       0.062134       1.900712                    0.997551      45.050827     122.732690       0.476813       0.411466      -1.133254       0.015461       0.011269       0.020298       0.027893       0.024180       0.006846       0.001833       0.037369       0.090875      -0.045729       0.012673       0.033056             21.593960      21.692486      -5.832353      -1.871233      26.288081       1.791404      16.801314           0.000000
           22             Zn      14.052113       5.757279       1.259488       0.897731      82.360070 0.18134729E+04  0.57380947E+05                                15.802089                           14.207591       0.398657       1.987543                    0.999067      45.982118     126.058308       0.463755       0.417408      -1.129351      -0.022794       0.012342       0.028229       0.038324       0.009498      -0.000394       0.015728       0.011658      -0.006369      -0.021183       0.004384       0.016799             19.129450      18.837343       0.131606      -0.355924      18.927257      -1.920661      19.623750           0.000000
           23             Zn      15.320340      12.313334       1.975611       0.939172      91.117543 0.17177013E+04  0.53625577E+05                                16.756742                           13.728563       0.062136       1.900712                    0.997551      45.050844     122.732757       0.476813       0.411466      -1.133254      -0.017489       0.007755       0.020298       0.027893      -0.028275      -0.005009       0.005012       0.023197       0.090877      -0.045733       0.012677       0.033056             21.593977      20.088226       4.906118      -0.615789      27.892376      -2.516251      16.801329           0.000000
           24             Zn      14.042994       9.290847       1.259488       0.897731      82.360093 0.18134738E+04  0.57380984E+05                                15.802097                           14.207600       0.398651       1.987541                    0.999067      45.982132     126.058376       0.463754       0.417409      -1.129351       0.000713      -0.025909       0.028228       0.038323      -0.009798      -0.013424      -0.008205       0.010625      -0.006367      -0.021185       0.004384       0.016801             19.129461      19.018760      -0.026888       1.841309      18.745862       0.652101      19.623759           0.000000
           25             Zn      -5.296330      15.453155       1.975611       0.939173      91.117486 0.17177007E+04  0.53625553E+05                                16.756736                           13.728562       0.062133       1.900712                    0.997551      45.050834     122.732723       0.476813       0.411466      -1.133254       0.002028       0.019024       0.020298       0.027893      -0.004091      -0.001835       0.006845      -0.060565       0.090876      -0.045729       0.012673       0.033056             21.593962      30.190151      -0.926221       2.487014      17.790411      -0.724833      16.801324           0.000000
           26             Zn      -2.040106      15.048126       1.259488       0.897731      82.360064 0.18134731E+04  0.57380954E+05                                15.802089                           14.207593       0.398657       1.987543                    0.999067      45.982117     126.058307       0.463755       0.417408      -1.129351       0.022085      -0.013570       0.028229       0.038324      -0.000299       0.013817       0.007523      -0.022280      -0.006369      -0.021183       0.004384       0.016799             19.129449      18.790796       0.104738      -1.485381      18.973806      -1.268570      19.623746           0.000000
           27             Zn       3.003490      19.424471       1.975611       0.939172      91.117564 0.17177019E+04  0.53625602E+05                                16.756746                           13.728567       0.062136       1.900712                    0.997551      45.050851     122.732791       0.476813       0.411466      -1.133254       0.015460      -0.011268       0.020298       0.027893      -0.024182       0.006845      -0.001832       0.037376       0.090877      -0.045733       0.012677       0.033056             21.593982      21.692522       5.832362      -1.871247      26.288093      -1.791414      16.801331           0.000000
           28             Zn       1.024613      16.807013       1.259488       0.897731      82.360089 0.18134736E+04  0.57380978E+05                                15.802097                           14.207599       0.398651       1.987541                    0.999067      45.982132     126.058378       0.463754       0.417409      -1.129351      -0.022794      -0.012337       0.028228       0.038323      -0.009500      -0.000394      -0.015728       0.011659      -0.006367      -0.021185       0.004384       0.016801             19.129461      18.837364      -0.131609      -0.355920      18.927259       1.920671      19.623760           0.000000
           29             Zn       2.292840      10.250958       1.975611       0.939174      91.117104 0.17176925E+04  0.53625222E+05                                16.756679                           13.728521       0.062150       1.900717                    0.997551      45.050734     122.732269       0.476814       0.411465      -1.133255      -0.017492      -0.007756       0.020298       0.027895       0.028274      -0.005010      -0.005011       0.023198       0.090867      -0.045730       0.012677       0.033053             21.593880      20.088115      -4.906107      -0.615780      27.892252       2.516227      16.801273           0.000000
           30             Zn       1.015494      13.273445       1.259488       0.897731      82.360087 0.18134739E+04  0.57380982E+05                                15.802086                           14.207593       0.398654       1.987542                    0.999067      45.982117     126.058290       0.463755       0.417408      -1.129352       0.000713       0.025914       0.028229       0.038326       0.009797      -0.013424       0.008205       0.010624      -0.006368      -0.021183       0.004383       0.016800             19.129443      19.018745       0.026892       1.841307      18.745843      -0.652076      19.623741           0.000000
           31             Zn      18.323830       7.111137      19.896611       0.939173      91.117486 0.17177007E+04  0.53625553E+05                                16.756736                           13.728562       0.062133       1.900712                    0.997551      45.050834     122.732723       0.476813       0.411466      -1.133254      -0.002028      -0.019024       0.020298       0.027893      -0.004091       0.001835      -0.006845      -0.060565       0.090876      -0.045729       0.012673       0.033056             21.593961      30.190151      -0.926221      -2.487013      17.790410       0.724833      16.801324           0.000000
           32             Zn      15.067606       7.516166      19.180488       0.897731      82.360064 0.18134731E+04  0.57380954E+05                                15.802089                           14.207593       0.398657       1.987543                    0.999067      45.982117     126.058307       0.463755       0.417408      -1.129351      -0.022085       0.013570       0.028229       0.038324      -0.000299      -0.013817      -0.007523      -0.022280      -0.006369      -0.021183       0.004384       0.016799             19.129449      18.790796       0.104738       1.485381      18.973806       1.268570      19.623746           0.000000
           33             Zn      10.024010       3.139821      19.896611       0.939172      91.117562 0.17177019E+04  0.53625602E+05                                16.756745                           13.728567       0.062136       1.900712                    0.997551      45.050851     122.732791       0.476813       0.411466      -1.133254      -0.015460       0.011268       0.020298       0.027893      -0.024182      -0.006845       0.001832       0.037376       0.090877      -0.045733       0.012677       0.033056             21.593982      21.692522       5.832362       1.871246      26.288092       1.791415      16.801331           0.000000
           34             Zn      12.002887       5.757279      19.180488       0.897731      82.360087 0.18134736E+04  0.57380978E+05                                15.802096                           14.207599       0.398651       1.987541                    0.999067      45.982132     126.058377       0.463754       0.417409      -1.129351       0.022794       0.012337       0.028228       0.038323      -0.009500       0.000394       0.015728       0.011659      -0.006367      -0.021185       0.004384       0.016801             19.129460      18.837363      -0.131609       0.355921      18.927258      -1.920670      19.623760           0.000000
           35             Zn      10.734660      12.313334      19.896611       0.939174      91.117102 0.17176925E+04  0.53625222E+05                                16.756678                           13.728521       0.062150       1.900717                    0.997551      45.050734     122.732269       0.476814       0.411465      -1.133255       0.017492       0.007756       0.020298       0.027895       0.028274       0.005010       0.005011       0.023198       0.090867      -0.045730       0.012677       0.033053             21.593879      20.088115      -4.906108       0.615780      27.892250      -2.516226      16.801273           0.000000
           36             Zn      12.012006       9.290847      19.180488       0.897731      82.360085 0.18134739E+04  0.57380983E+05                                15.802086                           14.207592       0.398654       1.987542                    0.999067      45.982117     126.058289       0.463755       0.417408      -1.129352      -0.000713      -0.025914       0.028229       0.038326       0.009797       0.013424      -0.008205       0.010624      -0.006368      -0.021183       0.004383       0.016800             19.129442      19.018745       0.026892      -1.841306      18.745842       0.652075      19.623739           0.000000
           37             Zn       7.731170       7.111137      15.945389       0.939174      91.117083 0.17176923E+04  0.53625215E+05                                16.756677                           13.728521       0.062150       1.900717                    0.997551      45.050733     122.732268       0.476814       0.411465      -1.133255       0.002029      -0.019026      -0.020298       0.027895       0.004092       0.001835       0.006844      -0.060571       0.090867      -0.045730       0.012677       0.033053             21.593875      30.190023       0.926229      -2.487005      17.790328      -0.724833      16.801275           0.000000
           38             Zn      10.987393       7.516166      16.661512       0.897731      82.360082 0.18134741E+04  0.57380992E+05                                15.802085                           14.207593       0.398654       1.987542                    0.999067      45.982118     126.058291       0.463755       0.417408      -1.129352       0.022085       0.013575      -0.028229       0.038326       0.000298      -0.013817       0.007523      -0.022280      -0.006368      -0.021183       0.004383       0.016800             19.129441      18.790784      -0.104731       1.485367      18.973798      -1.268582      19.623742           0.000000
           39             Zn      16.030990       3.139821      15.945389       0.939173      91.117498 0.17177010E+04  0.53625562E+05                                16.756737                           13.728563       0.062133       1.900712                    0.997551      45.050834     122.732723       0.476813       0.411466      -1.133254       0.015461       0.011269      -0.020298       0.027893       0.024180      -0.006846      -0.001833       0.037369       0.090876      -0.045729       0.012673       0.033056             21.593965      21.692490      -5.832360       1.871233      26.288087      -1.791403      16.801318           0.000000
           40             Zn      14.052113       5.757279      16.661512       0.897731      82.360067 0.18134728E+04  0.57380944E+05                                15.802088                           14.207591       0.398657       1.987543                    0.999067      45.982117     126.058306       0.463755       0.417408      -1.129351      -0.022794       0.012342      -0.028229       0.038324       0.009498       0.000394      -0.015728       0.011658      -0.006369      -0.021183       0.004384       0.016799             19.129450      18.837343       0.131606       0.355924      18.927257       1.920661      19.623749           0.000000
           41             Zn      15.320340      12.313334      15.945389       0.939172      91.117565 0.17177018E+04  0.53625598E+05                                16.756746                           13.728566       0.062136       1.900712                    0.997551      45.050851     122.732791       0.476813       0.411466      -1.133254      -0.017489       0.007755      -0.020298       0.027893      -0.028275       0.005009      -0.005012       0.023196       0.090877      -0.045733       0.012677       0.033056             21.593982      20.088226       4.906122       0.615788      27.892388       2.516251      16.801333           0.000000
           42             Zn      14.042994       9.290847      16.661512       0.897731      82.360089 0.18134736E+04  0.57380980E+05                                15.802097                           14.207600       0.398651       1.987541                    0.999067      45.982131     126.058376       0.463754       0.417409      -1.129351       0.000713      -0.025909      -0.028228       0.038323      -0.009798       0.013424       0.008205       0.010625      -0.006367      -0.021185       0.004384       0.016801             19.129461      19.018761      -0.026888      -1.841309      18.745864      -0.652101      19.623759           0.000000
           43             Zn       5.296330      15.453155      33.866389       0.939174      91.117082 0.17176923E+04  0.53625214E+05                                16.756676                           13.728521       0.062150       1.900717                    0.997551      45.050733     122.732268       0.476814       0.411465      -1.133255      -0.002029       0.019026      -0.020298       0.027895       0.004092      -0.001835      -0.006844      -0.060571       0.090867      -0.045730       0.012677       0.033053             21.593875      30.190020       0.926229       2.487006      17.790329       0.724833      16.801276           0.000000
           44             Zn       2.040106      15.048126      34.582512       0.897731      82.360089 0.18134741E+04  0.57380991E+05                                15.802086                           14.207593       0.398654       1.987542                    0.999067      45.982118     126.058291       0.463755       0.417408      -1.129352      -0.022085      -0.013575      -0.028229       0.038326       0.000298       0.013817      -0.007523      -0.022280      -0.006368      -0.021183       0.004383       0.016800             19.129442      18.790776      -0.104732      -1.485369      18.973812       1.268582      19.623739           0.000000
           45             Zn      -3.003490      19.424471      33.866389       0.939173      91.117499 0.17177010E+04  0.53625564E+05                                16.756737                           13.728563       0.062133       1.900712                    0.997551      45.050835     122.732724       0.476813       0.411466      -1.133254      -0.015461      -0.011269      -0.020298       0.027893       0.024180       0.006846       0.001833       0.037369       0.090876      -0.045729       0.012673       0.033056             21.593965      21.692491      -5.832361      -1.871233      26.288085       1.791403      16.801318           0.000000
           46             Zn      -1.024613      16.807013      34.582512       0.897731      82.360065 0.18134728E+04  0.57380944E+05                                15.802088                           14.207591       0.398657       1.987543                    0.999067      45.982117     126.058306       0.463755       0.417408      -1.129351       0.022794      -0.012342      -0.028229       0.038324       0.009498      -0.000394       0.015728       0.011658      -0.006369      -0.021183       0.004384       0.016799             19.129450      18.837342       0.131605      -0.355924      18.927257      -1.920661      19.623749           0.000000
           47             Zn      -2.292840      10.250958      33.866389       0.939172      91.117569 0.17177018E+04  0.53625598E+05                                16.756746                           13.728566       0.062136       1.900712                    0.997551      45.050851     122.732790       0.476813       0.411466      -1.133254       0.017489      -0.007755      -0.020298       0.027893      -0.028275      -0.005009       0.005012       0.023196       0.090877      -0.045733       0.012677       0.033056             21.593983      20.088226       4.906121      -0.615788      27.892391      -2.516252      16.801333           0.000000
           48             Zn      -1.015494      13.273445      34.582512       0.897731      82.360088 0.18134737E+04  0.57380981E+05                                15.802097                           14.207600       0.398651       1.987541                    0.999067      45.982131     126.058375       0.463754       0.417409      -1.129351      -0.000713       0.025909      -0.028228       0.038323      -0.009798      -0.013424      -0.008205       0.010625      -0.006367      -0.021185       0.004384       0.016801             19.129461      19.018761      -0.026889       1.841308      18.745863       0.652101      19.623758           0.000000
           49             Zn      -4.428047       7.669603      33.594707       0.965645      87.592307 0.15587389E+04  0.47613629E+05                                16.524659                           13.192918       0.211078       1.936870                    0.999495      44.831798     121.794875       0.478860       0.418735      -1.125509       0.038430      -0.066562      -0.005149       0.077032      -0.050221      -0.012180       0.021096      -0.057993       0.465424      -0.135562      -0.022913       0.158474             21.585345      29.408519       3.035431       0.441698      25.903515      -0.765050       9.444003          -0.000000
           50             Zn       8.856094       0.000000      33.594707       0.965645      87.592297 0.15587385E+04  0.47613614E+05                                16.524657                           13.192916       0.211078       1.936870                    0.999495      44.831796     121.794861       0.478860       0.418735      -1.125509      -0.076860      -0.000000      -0.005149       0.077032       0.000001       0.024360      -0.000000       0.115982       0.465424      -0.135561      -0.022913       0.158474             21.585343      24.151005       0.000004      -0.883404      31.161023      -0.000004       9.444001          -0.000000
           51             Zn       8.599453      14.894689      33.594707       0.965642      87.592786 0.15587489E+04  0.47614018E+05                                16.524727                           13.192967       0.211067       1.936866                    0.999495      44.831888     121.795281       0.478859       0.418736      -1.125508       0.038429       0.066561      -0.005149       0.077031       0.050220      -0.012180      -0.021096      -0.057989       0.465427      -0.135560      -0.022915       0.158475             21.585441      29.408662      -3.035462       0.441705      25.903619       0.765053       9.444042          -0.000000
           52             Zn      -8.599453      14.894689      15.673707       0.965645      87.592306 0.15587389E+04  0.47613629E+05                                16.524659                           13.192917       0.211078       1.936870                    0.999495      44.831799     121.794876       0.478860       0.418735      -1.125509      -0.038430       0.066562      -0.005149       0.077032      -0.050221       0.012180      -0.021096      -0.057993       0.465424      -0.135562      -0.022913       0.158474             21.585345      29.408516       3.035434      -0.441698      25.903517       0.765050       9.444002          -0.000000
           53             Zn      17.198905       0.000000      15.673707       0.965645      87.592279 0.15587384E+04  0.47613612E+05                                16.524655                           13.192915       0.211078       1.936870                    0.999495      44.831796     121.794862       0.478860       0.418735      -1.125509       0.076860       0.000000      -0.005149       0.077032       0.000001      -0.024360       0.000000       0.115982       0.465424      -0.135561      -0.022913       0.158474             21.585339      24.151004       0.000004       0.883401      31.161013       0.000003       9.444000          -0.000000
           54             Zn       4.428047       7.669603      15.673707       0.965642      87.592787 0.15587489E+04  0.47614018E+05                                16.524727                           13.192967       0.211067       1.936866                    0.999495      44.831888     121.795281       0.478859       0.418736      -1.125508      -0.038429      -0.066561      -0.005149       0.077031       0.050220       0.012180       0.021096      -0.057989       0.465427      -0.135560      -0.022915       0.158475             21.585441      29.408664      -3.035460      -0.441705      25.903617      -0.765053       9.444042          -0.000000
           55             Zn       8.599453      14.894689      20.168293       0.965642      87.592787 0.15587489E+04  0.47614019E+05                                16.524727                           13.192968       0.211067       1.936866                    0.999495      44.831887     121.795280       0.478859       0.418736      -1.125508       0.038429       0.066561       0.005149       0.077031       0.050220       0.012180       0.021096      -0.057990       0.465427      -0.135560      -0.022915       0.158475             21.585442      29.408663      -3.035462      -0.441704      25.903620      -0.765053       9.444042          -0.000000
           56             Zn       8.856094       0.000000      20.168293       0.965645      87.592296 0.15587385E+04  0.47613614E+05                                16.524657                           13.192916       0.211078       1.936870                    0.999495      44.831796     121.794861       0.478860       0.418735      -1.125509      -0.076860       0.000000       0.005149       0.077032       0.000001      -0.024360       0.000000       0.115982       0.465424      -0.135561      -0.022913       0.158474             21.585343      24.151005       0.000004       0.883404      31.161023       0.000004       9.444001          -0.000000
           57             Zn      -4.428047       7.669603      20.168293       0.965645      87.592303 0.15587388E+04  0.47613626E+05                                16.524658                           13.192917       0.211078       1.936870                    0.999495      44.831798     121.794873       0.478860       0.418735      -1.125509       0.038430      -0.066562       0.005149       0.077032      -0.050221       0.012180      -0.021096      -0.057992       0.465424      -0.135562      -0.022913       0.158474             21.585344      29.408517       3.035430      -0.441699      25.903514       0.765050       9.444002          -0.000000
           58             Zn       4.428047       7.669603       2.247293       0.965642      87.592786 0.15587489E+04  0.47614017E+05                                16.524727                           13.192968       0.211067       1.936866                    0.999495      44.831887     121.795279       0.478859       0.418736      -1.125508      -0.038429      -0.066561       0.005149       0.077031       0.050220      -0.012180      -0.021096      -0.057990       0.465427      -0.135560      -0.022915       0.158475             21.585441      29.408664      -3.035460       0.441704      25.903617       0.765053       9.444042          -0.000000
           59             Zn      17.198905       0.000000       2.247293       0.965645      87.592279 0.15587384E+04  0.47613612E+05                                16.524655                           13.192915       0.211078       1.936870                    0.999495      44.831796     121.794862       0.478860       0.418735      -1.125509       0.076860      -0.000000       0.005149       0.077032       0.000001       0.024360      -0.000000       0.115982       0.465424      -0.135561      -0.022913       0.158474             21.585339      24.151003       0.000004      -0.883401      31.161013      -0.000004       9.444000          -0.000000
           60             Zn      -8.599453      14.894689       2.247293       0.965645      87.592305 0.15587388E+04  0.47613628E+05                                16.524659                           13.192918       0.211078       1.936870                    0.999495      44.831798     121.794874       0.478860       0.418735      -1.125509      -0.038430       0.066562       0.005149       0.077032      -0.050221      -0.012180       0.021096      -0.057992       0.465424      -0.135562      -0.022913       0.158474             21.585345      29.408516       3.035434       0.441699      25.903517      -0.765050       9.444003          -0.000000
           61              H      18.548554       2.829562      34.300794       0.124822       1.124044 0.82782315E+01  0.82215399E+02                                 1.804699                            1.696695      -1.125465       2.353903                    0.996410       3.570837      10.154616       0.472922       1.304072      -0.703464      -0.036665       0.010233       0.000919       0.038077      -0.002017       0.001230      -0.000063       0.015261      -0.009810      -0.006261      -0.003384       0.009645              1.886722       2.380403      -0.370127      -0.067841       1.883543       0.000388       1.396220          -0.000000
           62              H      22.480254       3.641877      33.892195       0.117635       1.066803 0.74085423E+01  0.71336035E+02                                 1.725543                            1.590398      -0.950112       2.432886                    0.998432       3.416082       9.466023       0.496844       1.280295      -0.708970       0.030687       0.026916      -0.005525       0.041191       0.005429      -0.003807      -0.001986       0.013599      -0.034207      -0.012125      -0.002960       0.015084              1.850735       2.107692       0.583460      -0.064824       2.121453      -0.064888       1.323059          -0.000000
           63              H      22.983116       1.340319      33.992553       0.119240       1.090752 0.77933369E+01  0.74591881E+02                                 1.635940                            1.548391      -0.778448       2.511489                    0.999714       3.144464       8.173435       0.554714       1.153637      -0.741385       0.033555      -0.010823      -0.002167       0.035324       0.000647      -0.002470      -0.001472       0.003078      -0.058473      -0.019760       0.008106       0.011653              1.664613       2.123057      -0.177771      -0.061310       1.613431       0.023479       1.257350          -0.000001
           64              H      17.811198       6.999443      29.777534       0.151038       1.192797 0.87458545E+01  0.87110956E+02                                 1.818129                            1.703031      -1.145652       2.365111                    0.996805       3.291591       9.047690       0.494495       1.243581      -0.719631       0.036624      -0.020432       0.011873       0.043587      -0.009147       0.002818      -0.003422       0.009136      -0.031038      -0.011330      -0.004737       0.016067              1.860066       2.081292      -0.314681       0.343730       1.532519      -0.173018       1.966388          -0.000000
           65              H      13.923792       9.346130      28.300843       0.117699       1.104172 0.81344948E+01  0.80486800E+02                                 1.784810                            1.684731      -1.067176       2.376687                    0.996608       3.580091      10.183384       0.473097       1.308464      -0.702419      -0.028640       0.022330      -0.011538       0.038106      -0.011462      -0.000287      -0.002989       0.000911       0.032784      -0.017133       0.005404       0.011729              1.798859       2.094135      -0.405185       0.227997       1.575907      -0.138887       1.726535          -0.000000
           66              H      14.304195       8.899357      30.583979       0.126215       1.023835 0.73462925E+01  0.70976234E+02                                 1.711527                            1.610851      -1.034401       2.398858                    0.997739       3.475666       9.822025       0.478616       1.324566      -0.699121      -0.027824       0.013473       0.028282       0.041899      -0.008907      -0.007279       0.004658       0.005634       0.001633      -0.009661      -0.004770       0.014431              1.783773       1.794173      -0.214207      -0.357968       1.422851       0.207688       2.134295          -0.000000
           67              H      17.743455       6.688056       0.799277       0.060042       1.130169 0.85169010E+01  0.84744829E+02                                 1.781628                            1.690242      -0.781697       2.479523                    0.998197       3.702633      10.360895       0.489359       1.257903      -0.713551       0.005739      -0.033349       0.001840       0.033890      -0.004943       0.002499       0.001315      -0.008801       0.023664      -0.010983       0.002669       0.008314              1.871841       1.928506      -0.580652      -0.026193       2.219355      -0.089038       1.467661           0.000000
           68              H      17.803381       8.240479       0.792108       0.058477       1.257345 0.98030349E+01  0.10027069E+03                                 1.864511                            1.778040      -0.763567       2.483911                    0.998882       3.665705      10.146010       0.495152       1.209356      -0.726083       0.006966       0.028204      -0.000390       0.029054       0.002112      -0.000184      -0.001869      -0.003796       0.029578      -0.007789      -0.002349       0.010139              1.951080       2.094998       0.587307      -0.091689       2.215424       0.037737       1.542818           0.000000
           69              H      16.418558       8.323967       2.143352       0.079139       1.239880 0.95104041E+01  0.96624437E+02                                 1.853609                            1.756466      -0.899348       2.431463                    0.998304       3.604959       9.971659       0.495572       1.216499      -0.724406       0.009124       0.031115       0.013996       0.035317       0.004274       0.007143       0.004638       0.004639      -0.009509      -0.008153      -0.003263       0.011416              1.939685       1.586341      -0.042189      -0.134508       2.284958       0.575053       1.947754           0.000000
           70              H      16.400320       6.758005       2.189946       0.078239       1.231177 0.95833019E+01  0.97693500E+02                                 1.861101                            1.778667      -0.809584       2.480452                    0.998251       3.577437       9.959544       0.485345       1.237956      -0.720195       0.010178      -0.028519       0.016276       0.034378      -0.002960       0.003545      -0.006727       0.007374      -0.006211      -0.009103      -0.000058       0.009161              1.928146       1.588002      -0.024385      -0.088496       2.248835      -0.505063       1.947602           0.000000
           71              H      19.315874       9.673312      35.279281       0.061092       1.149964 0.89299106E+01  0.89611432E+02                                 1.780273                            1.715298      -0.752227       2.490874                    0.998805       3.669903      10.200591       0.493999       1.235559      -0.719164      -0.000582      -0.007958       0.030809       0.031826       0.003512       0.000351       0.001270      -0.011456       0.006074      -0.007731       0.001602       0.006129              1.826213       1.869355       0.081257      -0.474532       1.572600       0.052963       2.036685           0.000000
           72              H      19.091801      10.061418      33.781085       0.061297       1.310416 0.10422280E+02  0.10699571E+03                                 1.844335                            1.780399      -0.640552       2.540570                    0.999842       3.483970       9.299884       0.523118       1.140520      -0.745435      -0.010410       0.007622      -0.030656       0.033260       0.002716       0.005452       0.000927      -0.008991       0.012361      -0.009250       0.002029       0.007221              1.887012       2.179135      -0.202083       0.421373       1.702013      -0.190700       1.779888           0.000000
           73              H       6.203695       5.085991      34.300794       0.124822       1.124048 0.82782714E+01  0.82215879E+02                                 1.804702                            1.696697      -1.125466       2.353903                    0.996410       3.570850      10.154652       0.472922       1.304068      -0.703464       0.027194       0.026636       0.000919       0.038077       0.007617      -0.000670      -0.001034      -0.004137      -0.009810      -0.006261      -0.003384       0.009644              1.886724       2.328301       0.400211       0.034256       1.935651       0.058558       1.396221          -0.000000
           74              H       4.941331       1.274882      33.892195       0.117635       1.066797 0.74084943E+01  0.71335475E+02                                 1.725539                            1.590395      -0.950101       2.432891                    0.998432       3.416070       9.465991       0.496843       1.280299      -0.708969       0.007966      -0.040034      -0.005525       0.041191       0.003174       0.000184       0.004290      -0.016202      -0.034208      -0.012125      -0.002959       0.015084              1.850731       1.612719      -0.297688      -0.023783       2.616418       0.088583       1.323057          -0.000000
           75              H       2.696692       1.990171      33.992553       0.119241       1.090731 0.77931415E+01  0.74589532E+02                                 1.635919                            1.548372      -0.778391       2.511519                    0.999714       3.144429       8.173314       0.554717       1.153638      -0.741385      -0.026151      -0.023649      -0.002168       0.035325       0.001010      -0.000040       0.002876      -0.002663      -0.058477      -0.019761       0.008105       0.011656              1.664591       1.894766       0.309555       0.050987       1.841670       0.041355       1.257336          -0.000001
           76              H      10.183597       3.639620      29.777534       0.151038       1.192806 0.87459357E+01  0.87112001E+02                                 1.818140                            1.703040      -1.145650       2.365112                    0.996805       3.291609       9.047763       0.494492       1.243583      -0.719630      -0.036007      -0.021501       0.011873       0.043587       0.008529      -0.004372      -0.000730       0.011275      -0.031038      -0.011330      -0.004737       0.016066              1.860078       1.942246       0.394970      -0.321707       1.671587      -0.211172       1.966401          -0.000000
           77              H      14.159590       5.832869      28.300843       0.117699       1.104179 0.81345665E+01  0.80487772E+02                                 1.784825                            1.684744      -1.067175       2.376688                    0.996608       3.580113      10.183498       0.473092       1.308474      -0.702417       0.033659       0.013638      -0.011538       0.038106       0.006126      -0.002445       0.001743       0.019396       0.032784      -0.017133       0.005404       0.011729              1.798875       2.056383       0.426997      -0.234281       1.613691      -0.128009       1.726550          -0.000000
           78              H      13.582471       5.726817      30.583979       0.126215       1.023837 0.73463078E+01  0.70976438E+02                                 1.711531                            1.610854      -1.034401       2.398858                    0.997739       3.475674       9.822060       0.478615       1.324568      -0.699120       0.025580       0.017359       0.028282       0.041899       0.006893       0.007673       0.003974       0.012610       0.001633      -0.009661      -0.004770       0.014431              1.783777       1.701193       0.267891       0.358848       1.515836       0.206166       2.134300          -0.000000
           79              H       9.947799       3.853981       0.799277       0.060042       1.130165 0.85168621E+01  0.84744317E+02                                 1.781621                            1.690236      -0.781688       2.479527                    0.998197       3.702623      10.360848       0.489360       1.257900      -0.713552      -0.031751       0.011705       0.001840       0.033890      -0.001340      -0.000111      -0.002822       0.012962       0.023664      -0.010983       0.002669       0.008315              1.871834       2.649491       0.164384      -0.064013       1.498354       0.067202       1.467656           0.000000
           80              H      11.262274       3.025872       0.792108       0.058477       1.257338 0.98029541E+01  0.10026960E+03                                 1.864499                            1.778030      -0.763560       2.483914                    0.998882       3.665688      10.145929       0.495155       1.209351      -0.726084       0.020943      -0.020135      -0.000390       0.029054      -0.002700      -0.001526       0.001093      -0.001760       0.029579      -0.007791      -0.002348       0.010139              1.951067       1.676685      -0.345797       0.078525       2.633706       0.060535       1.542809           0.000000
           81              H      12.026988       4.183420       2.143352       0.079138       1.239876 0.95103579E+01  0.96623744E+02                                 1.853596                            1.756454      -0.899370       2.431452                    0.998304       3.604948       9.971581       0.495577       1.216489      -0.724408       0.022384      -0.023459       0.013996       0.035316      -0.000127       0.000445      -0.008505      -0.009723      -0.009508      -0.008153      -0.003264       0.011416              1.939670       2.146824      -0.281412       0.565257       1.724447      -0.171037       1.947739           0.000000
           82              H      10.679944       4.982196       2.189946       0.078240       1.231174 0.95832725E+01  0.97693148E+02                                 1.861100                            1.778666      -0.809586       2.480452                    0.998250       3.577427       9.959521       0.485344       1.237959      -0.720195      -0.029788       0.005445       0.016276       0.034378       0.004673      -0.007598       0.000293       0.001440      -0.006211      -0.009102      -0.000058       0.009161              1.928145       2.104743      -0.273956      -0.393149       1.732092       0.329171       1.947602           0.000000
           83              H      11.746897       0.999598      35.279281       0.061092       1.149961 0.89298834E+01  0.89611071E+02                                 1.780268                            1.715294      -0.752222       2.490876                    0.998805       3.669896      10.200559       0.494001       1.235557      -0.719164      -0.006601       0.004482       0.030810       0.031826      -0.006717       0.000925      -0.000939      -0.000356       0.006077      -0.007732       0.001603       0.006129              1.826209       1.576415       0.087869       0.283132       1.865530       0.384472       2.036681           0.000000
           84              H      12.195043       0.999598      33.781085       0.061295       1.310438 0.10422505E+02  0.10699865E+03                                 1.844360                            1.780421      -0.640573       2.540559                    0.999841       3.484001       9.300010       0.523113       1.140524      -0.745434       0.011804       0.005205      -0.030655       0.033259      -0.005253      -0.001923      -0.005185      -0.000215       0.012363      -0.009250       0.002028       0.007222              1.887038       1.996332       0.307648      -0.375845       1.884871      -0.269575       1.779911           0.000000
           85              H      14.330250      14.648738      34.300794       0.124822       1.124047 0.82782596E+01  0.82215700E+02                                 1.804698                            1.696694      -1.125467       2.353902                    0.996410       3.570841      10.154610       0.472924       1.304065      -0.703465       0.009470      -0.036869       0.000919       0.038077      -0.005600      -0.000560       0.001097      -0.011124      -0.009810      -0.006261      -0.003384       0.009645              1.886720       1.687217      -0.030084       0.033585       2.576724      -0.058946       1.396219          -0.000000
           86              H      11.660915      17.647533      33.892195       0.117635       1.066798 0.74085021E+01  0.71335553E+02                                 1.725539                            1.590394      -0.950108       2.432887                    0.998432       3.416071       9.465987       0.496844       1.280296      -0.708970      -0.038654       0.013118      -0.005525       0.041191      -0.008603       0.003623      -0.002304       0.002603      -0.034207      -0.012125      -0.002959       0.015084              1.850730       2.623296      -0.285771       0.088607       1.605838      -0.023695       1.323057          -0.000000
           87              H      13.402692      19.233803      33.992553       0.119241       1.090719 0.77930324E+01  0.74588179E+02                                 1.635902                            1.548358      -0.778413       2.511507                    0.999714       3.144411       8.173233       0.554722       1.153632      -0.741386      -0.007405       0.034472      -0.002168       0.035325      -0.001658       0.002511      -0.001403      -0.000419      -0.058476      -0.019761       0.008105       0.011656              1.664573       1.586845      -0.131783       0.010321       2.149549      -0.064833       1.257326          -0.000001
           88              H      11.087705      11.925228      29.777534       0.151038       1.192804 0.87459188E+01  0.87111770E+02                                 1.818136                            1.703037      -1.145652       2.365111                    0.996805       3.291608       9.047750       0.494494       1.243580      -0.719631      -0.000617       0.041934       0.011873       0.043587       0.000618       0.001554       0.004151      -0.020411      -0.031038      -0.011330      -0.004737       0.016066              1.860074       1.397195      -0.080286      -0.022027       2.216630       0.384191       1.966397          -0.000000
           89              H      10.999118       7.385293      28.300843       0.117699       1.104177 0.81345430E+01  0.80487453E+02                                 1.784820                            1.684740      -1.067174       2.376688                    0.996608       3.580108      10.183467       0.473094       1.308470      -0.702418      -0.005018      -0.035968      -0.011538       0.038106       0.005336       0.002732       0.001246      -0.020308       0.032784      -0.017133       0.005404       0.011729              1.798869       1.354570      -0.021807       0.006281       2.315493       0.266897       1.726545          -0.000000
           90              H      11.195833       7.938118      30.583979       0.126215       1.023837 0.73463080E+01  0.70976452E+02                                 1.711532                            1.610855      -1.034401       2.398857                    0.997739       3.475676       9.822072       0.478615       1.324570      -0.699120       0.002244      -0.030833       0.028282       0.041899       0.002013      -0.000395      -0.008633      -0.018244       0.001633      -0.009661      -0.004770       0.014431              1.783778       1.330176      -0.053684      -0.000879       1.886856      -0.413855       2.134302          -0.000000
           91              H      11.391246      12.022255       0.799277       0.060041       1.130175 0.85169575E+01  0.84745556E+02                                 1.781635                            1.690248      -0.781711       2.479516                    0.998197       3.702651      10.360965       0.489357       1.257904      -0.713551       0.026012       0.021645       0.001840       0.033889       0.006283      -0.002389       0.001507      -0.004161       0.023664      -0.010983       0.002669       0.008314              1.871849       1.643790       0.416270       0.090206       2.504089       0.021835       1.467667           0.000000
           92              H      10.016845      11.297941       0.792108       0.058477       1.257350 0.98030859E+01  0.10027144E+03                                 1.864523                            1.778052      -0.763582       2.483904                    0.998882       3.665712      10.146072       0.495147       1.209365      -0.726081      -0.027908      -0.008070      -0.000390       0.029054       0.000589       0.001711       0.000774       0.005556       0.029577      -0.007790      -0.002349       0.010138              1.951094       2.693961      -0.241510       0.013164       1.616492      -0.098275       1.542828           0.000000
           93              H      10.636954      10.056905       2.143352       0.079139       1.239873 0.95103458E+01  0.96623751E+02                                 1.853608                            1.756465      -0.899320       2.431476                    0.998304       3.604951       9.971650       0.495570       1.216505      -0.724405      -0.031508      -0.007656       0.013996       0.035317      -0.004145      -0.007588       0.003867       0.005085      -0.009510      -0.008153      -0.003263       0.011416              1.939683       2.073766       0.323605      -0.430756       1.797532      -0.404013       1.947753           0.000000
           94              H      12.002236      10.824091       2.189946       0.078239       1.231196 0.95834940E+01  0.97696025E+02                                 1.861125                            1.778688      -0.809621       2.480435                    0.998250       3.577472       9.959696       0.485340       1.237961      -0.720194       0.019609       0.023074       0.016276       0.034378      -0.001714       0.004053       0.006433      -0.008813      -0.006209      -0.009102      -0.000058       0.009160              1.928172       2.062538       0.298347       0.481656       1.774350       0.175895       1.947629           0.000000
           95              H       8.019729      11.891382      35.279281       0.061092       1.149965 0.89299148E+01  0.89611448E+02                                 1.780270                            1.715296      -0.752227       2.490874                    0.998805       3.669899      10.200565       0.494001       1.235555      -0.719165       0.007182       0.003475       0.030809       0.031826       0.003204      -0.001275      -0.000331       0.011812       0.006076      -0.007732       0.001602       0.006129              1.826211       1.717157      -0.169126       0.191397       1.724795      -0.437438       2.036681           0.000000
           96              H       7.795656      11.503276      33.781085       0.061297       1.310389 0.10421992E+02  0.10699196E+03                                 1.844307                            1.780372      -0.640525       2.540583                    0.999842       3.483926       9.299717       0.523123       1.140518      -0.745435      -0.001394      -0.012827      -0.030655       0.033260       0.002534      -0.003529       0.004258       0.009203       0.012357      -0.009250       0.002029       0.007221              1.886982       1.646259      -0.105555      -0.045534       2.234826       0.460260       1.779862           0.000000
           97              H      -5.521054      19.734730      16.379794       0.124822       1.124044 0.82782331E+01  0.82215418E+02                                 1.804700                            1.696695      -1.125465       2.353903                    0.996410       3.570837      10.154616       0.472922       1.304072      -0.703464       0.036665      -0.010233       0.000919       0.038077      -0.002017      -0.001230       0.000063       0.015261      -0.009810      -0.006261      -0.003384       0.009645              1.886722       2.380403      -0.370127       0.067841       1.883543      -0.000388       1.396220          -0.000000
           98              H      -9.452754      18.922415      15.971195       0.117635       1.066802 0.74085384E+01  0.71335993E+02                                 1.725543                            1.590398      -0.950112       2.432886                    0.998432       3.416081       9.466022       0.496843       1.280296      -0.708970      -0.030687      -0.026916      -0.005525       0.041191       0.005429       0.003807       0.001986       0.013599      -0.034207      -0.012125      -0.002960       0.015084              1.850735       2.107692       0.583460       0.064824       2.121454       0.064888       1.323059          -0.000000
           99              H      -9.955615      21.223973      16.071553       0.119240       1.090752 0.77933307E+01  0.74591809E+02                                 1.635939                            1.548391      -0.778448       2.511489                    0.999714       3.144464       8.173435       0.554714       1.153637      -0.741385      -0.033555       0.010823      -0.002167       0.035324       0.000647       0.002470       0.001472       0.003078      -0.058473      -0.019760       0.008106       0.011653              1.664612       2.123056      -0.177771       0.061310       1.613430      -0.023479       1.257350          -0.000001
          100              H      -4.783698      15.564849      11.856534       0.151038       1.192797 0.87458559E+01  0.87110974E+02                                 1.818129                            1.703031      -1.145652       2.365111                    0.996805       3.291591       9.047690       0.494495       1.243581      -0.719631      -0.036624       0.020432       0.011873       0.043587      -0.009147      -0.002818       0.003422       0.009136      -0.031038      -0.011330      -0.004737       0.016067              1.860067       2.081292      -0.314681      -0.343730       1.532519       0.173018       1.966388          -0.000000
          101              H      -0.896292      13.218162      10.379843       0.117699       1.104172 0.81344947E+01  0.80486799E+02                                 1.784810                            1.684731      -1.067176       2.376687                    0.996608       3.580091      10.183384       0.473097       1.308464      -0.702419       0.028640      -0.022330      -0.011538       0.038106      -0.011462       0.000287       0.002989       0.000911       0.032784      -0.017133       0.005404       0.011729              1.798859       2.094135      -0.405185      -0.227997       1.575907       0.138887       1.726535          -0.000000
          102              H      -1.276695      13.664935      12.662979       0.126215       1.023835 0.73462925E+01  0.70976234E+02                                 1.711527                            1.610851      -1.034401       2.398858                    0.997739       3.475666       9.822025       0.478616       1.324566      -0.699121       0.027824      -0.013473       0.028282       0.041899      -0.008907       0.007279      -0.004658       0.005634       0.001633      -0.009661      -0.004770       0.014431              1.783773       1.794173      -0.214207       0.357968       1.422851      -0.207688       2.134295          -0.000000
          103              H      -4.715955      15.876236      18.720277       0.060042       1.130169 0.85169010E+01  0.84744829E+02                                 1.781628                            1.690242      -0.781697       2.479523                    0.998197       3.702633      10.360895       0.489359       1.257903      -0.713551      -0.005739       0.033349       0.001840       0.033890      -0.004943      -0.002499      -0.001315      -0.008801       0.023664      -0.010983       0.002669       0.008314              1.871841       1.928506      -0.580652       0.026193       2.219355       0.089038       1.467661           0.000000
          104              H      -4.775881      14.323813      18.713108       0.058477       1.257345 0.98030336E+01  0.10027067E+03                                 1.864510                            1.778040      -0.763567       2.483911                    0.998882       3.665705      10.146009       0.495152       1.209355      -0.726083      -0.006966      -0.028204      -0.000390       0.029054       0.002112       0.000184       0.001869      -0.003796       0.029578      -0.007789      -0.002349       0.010139              1.951080       2.094998       0.587307       0.091689       2.215423      -0.037737       1.542818           0.000000
          105              H      -3.391058      14.240325      20.064352       0.079139       1.239880 0.95104041E+01  0.96624437E+02                                 1.853609                            1.756466      -0.899348       2.431463                    0.998304       3.604959       9.971659       0.495572       1.216499      -0.724406      -0.009124      -0.031115       0.013996       0.035317       0.004274      -0.007143      -0.004638       0.004639      -0.009509      -0.008153      -0.003263       0.011416              1.939685       1.586341      -0.042189       0.134508       2.284958      -0.575053       1.947754           0.000000
          106              H      -3.372820      15.806287      20.110946       0.078239       1.231177 0.95833019E+01  0.97693500E+02                                 1.861101                            1.778667      -0.809584       2.480452                    0.998251       3.577437       9.959544       0.485345       1.237956      -0.720195      -0.010178       0.028519       0.016276       0.034378      -0.002960      -0.003545       0.006727       0.007374      -0.006211      -0.009103      -0.000058       0.009161              1.928146       1.588002      -0.024385       0.088496       2.248835       0.505063       1.947602           0.000000
          107              H      -6.288374      12.890980      17.358281       0.061092       1.149964 0.89299106E+01  0.89611432E+02                                 1.780273                            1.715298      -0.752227       2.490874                    0.998805       3.669903      10.200591       0.493999       1.235559      -0.719164       0.000582       0.007958       0.030809       0.031826       0.003512      -0.000351      -0.001270      -0.011456       0.006074      -0.007731       0.001602       0.006129              1.826213       1.869355       0.081257       0.474532       1.572600      -0.052963       2.036685           0.000000
          108              H      -6.064301      12.502874      15.860085       0.061297       1.310416 0.10422280E+02  0.10699571E+03                                 1.844335                            1.780399      -0.640552       2.540570                    0.999842       3.483970       9.299884       0.523118       1.140520      -0.745435       0.010410      -0.007622      -0.030656       0.033260       0.002716      -0.005452      -0.000927      -0.008991       0.012361      -0.009250       0.002029       0.007221              1.887012       2.179135      -0.202083      -0.421373       1.702013       0.190700       1.779888           0.000000
          109              H       6.823804      17.478301      16.379794       0.124822       1.124049 0.82782768E+01  0.82215944E+02                                 1.804702                            1.696698      -1.125466       2.353903                    0.996410       3.570850      10.154652       0.472922       1.304068      -0.703464      -0.027194      -0.026636       0.000919       0.038077       0.007617       0.000670       0.001034      -0.004137      -0.009810      -0.006261      -0.003384       0.009644              1.886725       2.328302       0.400212      -0.034256       1.935652      -0.058558       1.396221          -0.000000
          110              H       8.086169      21.289410      15.971195       0.117635       1.066797 0.74084929E+01  0.71335459E+02                                 1.725539                            1.590395      -0.950101       2.432891                    0.998432       3.416070       9.465991       0.496843       1.280299      -0.708969      -0.007966       0.040034      -0.005525       0.041191       0.003174      -0.000184      -0.004290      -0.016202      -0.034208      -0.012125      -0.002959       0.015084              1.850731       1.612718      -0.297687       0.023783       2.616417      -0.088583       1.323057          -0.000000
          111              H      10.330807      20.574121      16.071553       0.119241       1.090730 0.77931363E+01  0.74589472E+02                                 1.635918                            1.548372      -0.778391       2.511519                    0.999714       3.144429       8.173314       0.554717       1.153638      -0.741385       0.026151       0.023649      -0.002168       0.035325       0.001010       0.000040      -0.002876      -0.002663      -0.058477      -0.019761       0.008105       0.011656              1.664590       1.894765       0.309555      -0.050987       1.841670      -0.041355       1.257336          -0.000001
          112              H       2.843903      18.924672      11.856534       0.151038       1.192806 0.87459357E+01  0.87112001E+02                                 1.818140                            1.703040      -1.145650       2.365112                    0.996805       3.291609       9.047763       0.494492       1.243583      -0.719630       0.036007       0.021501       0.011873       0.043587       0.008529       0.004372       0.000730       0.011275      -0.031038      -0.011330      -0.004737       0.016066              1.860078       1.942246       0.394970       0.321707       1.671587       0.211172       1.966401          -0.000000
          113              H      -1.132090      16.731423      10.379843       0.117699       1.104178 0.81345562E+01  0.80487654E+02                                 1.784825                            1.684744      -1.067175       2.376688                    0.996608       3.580112      10.183498       0.473092       1.308475      -0.702417      -0.033659      -0.013638      -0.011538       0.038106       0.006126       0.002445      -0.001743       0.019396       0.032784      -0.017133       0.005404       0.011729              1.798874       2.056383       0.426997       0.234281       1.613691       0.128009       1.726550          -0.000000
          114              H      -0.554971      16.837475      12.662979       0.126215       1.023837 0.73463072E+01  0.70976433E+02                                 1.711531                            1.610854      -1.034401       2.398858                    0.997739       3.475674       9.822061       0.478615       1.324569      -0.699120      -0.025580      -0.017359       0.028282       0.041899       0.006893      -0.007673      -0.003974       0.012610       0.001633      -0.009661      -0.004770       0.014431              1.783777       1.701193       0.267891      -0.358848       1.515836      -0.206166       2.134300          -0.000000
          115              H       3.079701      18.710311      18.720277       0.060042       1.130165 0.85168621E+01  0.84744317E+02                                 1.781621                            1.690236      -0.781688       2.479527                    0.998197       3.702623      10.360848       0.489360       1.257900      -0.713552       0.031751      -0.011705       0.001840       0.033890      -0.001340       0.000111       0.002822       0.012962       0.023664      -0.010983       0.002669       0.008315              1.871834       2.649491       0.164384       0.064013       1.498354      -0.067202       1.467656           0.000000
          116              H       1.765226      19.538420      18.713108       0.058477       1.257338 0.98029542E+01  0.10026960E+03                                 1.864499                            1.778029      -0.763560       2.483914                    0.998882       3.665688      10.145928       0.495155       1.209351      -0.726085      -0.020943       0.020135      -0.000390       0.029054      -0.002700       0.001526      -0.001093      -0.001760       0.029579      -0.007791      -0.002348       0.010139              1.951067       1.676685      -0.345797      -0.078525       2.633706      -0.060535       1.542809           0.000000
          117              H       1.000512      18.380872      20.064352       0.079138       1.239876 0.95103582E+01  0.96623747E+02                                 1.853596                            1.756454      -0.899370       2.431452                    0.998304       3.604948       9.971581       0.495577       1.216489      -0.724408      -0.022384       0.023459       0.013996       0.035316      -0.000127      -0.000445       0.008505      -0.009723      -0.009508      -0.008153      -0.003264       0.011416              1.939670       2.146824      -0.281413      -0.565257       1.724447       0.171037       1.947739           0.000000
          118              H       2.347555      17.582096      20.110946       0.078240       1.231173 0.95832666E+01  0.97693075E+02                                 1.861099                            1.778666      -0.809586       2.480452                    0.998250       3.577427       9.959521       0.485344       1.237959      -0.720195       0.029788      -0.005445       0.016276       0.034378       0.004673       0.007598      -0.000293       0.001440      -0.006211      -0.009102      -0.000058       0.009161              1.928145       2.104742      -0.273956       0.393149       1.732091      -0.329171       1.947602           0.000000
          119              H       1.280603      21.564694      17.358281       0.061092       1.149961 0.89298834E+01  0.89611071E+02                                 1.780268                            1.715294      -0.752222       2.490876                    0.998805       3.669896      10.200559       0.494001       1.235557      -0.719164       0.006601      -0.004482       0.030810       0.031826      -0.006717      -0.000925       0.000939      -0.000356       0.006077      -0.007732       0.001603       0.006129              1.826209       1.576415       0.087869      -0.283132       1.865530      -0.384472       2.036681           0.000000
          120              H       0.832457      21.564694      15.860085       0.061295       1.310438 0.10422505E+02  0.10699865E+03                                 1.844360                            1.780421      -0.640573       2.540559                    0.999841       3.484001       9.300010       0.523113       1.140524      -0.745434      -0.011804      -0.005205      -0.030655       0.033259      -0.005253       0.001923       0.005185      -0.000215       0.012363      -0.009250       0.002028       0.007222              1.887038       1.996332       0.307648       0.375845       1.884871       0.269575       1.779911           0.000000
          121              H      -1.302750       7.915554      16.379794       0.124822       1.124047 0.82782599E+01  0.82215702E+02                                 1.804698                            1.696694      -1.125467       2.353902                    0.996410       3.570841      10.154609       0.472924       1.304065      -0.703465      -0.009470       0.036869       0.000919       0.038077      -0.005600       0.000560      -0.001097      -0.011124      -0.009810      -0.006261      -0.003384       0.009645              1.886720       1.687217      -0.030084      -0.033584       2.576724       0.058946       1.396219          -0.000000
          122              H       1.366585       4.916759      15.971195       0.117635       1.066798 0.74085020E+01  0.71335551E+02                                 1.725539                            1.590394      -0.950108       2.432887                    0.998432       3.416071       9.465987       0.496844       1.280296      -0.708970       0.038654      -0.013118      -0.005525       0.041191      -0.008603      -0.003623       0.002304       0.002603      -0.034207      -0.012125      -0.002959       0.015084              1.850730       2.623295      -0.285771      -0.088607       1.605838       0.023695       1.323057          -0.000000
          123              H      -0.375192       3.330489      16.071553       0.119241       1.090719 0.77930338E+01  0.74588195E+02                                 1.635902                            1.548358      -0.778413       2.511507                    0.999714       3.144411       8.173233       0.554722       1.153632      -0.741386       0.007405      -0.034472      -0.002168       0.035325      -0.001658      -0.002511       0.001403      -0.000419      -0.058476      -0.019761       0.008105       0.011656              1.664573       1.586845      -0.131784      -0.010321       2.149549       0.064833       1.257326          -0.000001
          124              H       1.939795      10.639064      11.856534       0.151038       1.192804 0.87459189E+01  0.87111771E+02                                 1.818136                            1.703037      -1.145652       2.365111                    0.996805       3.291608       9.047750       0.494494       1.243580      -0.719631       0.000617      -0.041934       0.011873       0.043587       0.000618      -0.001554      -0.004151      -0.020411      -0.031038      -0.011330      -0.004737       0.016066              1.860074       1.397195      -0.080286       0.022027       2.216630      -0.384191       1.966397          -0.000000
          125              H       2.028382      15.178999      10.379843       0.117699       1.104177 0.81345416E+01  0.80487437E+02                                 1.784820                            1.684740      -1.067174       2.376688                    0.996608       3.580108      10.183467       0.473094       1.308470      -0.702418       0.005018       0.035968      -0.011538       0.038106       0.005336      -0.002732      -0.001246      -0.020308       0.032784      -0.017133       0.005404       0.011729              1.798869       1.354570      -0.021807      -0.006281       2.315493      -0.266897       1.726545          -0.000000
          126              H       1.831666      14.626174      12.662979       0.126215       1.023837 0.73463083E+01  0.70976456E+02                                 1.711532                            1.610855      -1.034401       2.398857                    0.997739       3.475676       9.822072       0.478615       1.324570      -0.699120      -0.002244       0.030833       0.028282       0.041899       0.002013       0.000395       0.008633      -0.018244       0.001633      -0.009661      -0.004770       0.014431              1.783778       1.330176      -0.053684       0.000879       1.886856       0.413855       2.134302          -0.000000
          127              H       1.636254      10.542037      18.720277       0.060041       1.130175 0.85169574E+01  0.84745554E+02                                 1.781635                            1.690248      -0.781711       2.479516                    0.998197       3.702651      10.360965       0.489357       1.257904      -0.713551      -0.026012      -0.021645       0.001840       0.033889       0.006283       0.002389      -0.001507      -0.004161       0.023664      -0.010983       0.002669       0.008314              1.871849       1.643790       0.416270      -0.090206       2.504089      -0.021835       1.467667           0.000000
          128              H       3.010655      11.266351      18.713108       0.058477       1.257350 0.98030859E+01  0.10027144E+03                                 1.864523                            1.778052      -0.763582       2.483904                    0.998882       3.665712      10.146072       0.495147       1.209365      -0.726081       0.027908       0.008070      -0.000390       0.029054       0.000589      -0.001711      -0.000774       0.005556       0.029577      -0.007790      -0.002349       0.010138              1.951094       2.693961      -0.241510      -0.013164       1.616492       0.098275       1.542828           0.000000
          129              H       2.390546      12.507387      20.064352       0.079139       1.239874 0.95103520E+01  0.96623827E+02                                 1.853608                            1.756465      -0.899320       2.431476                    0.998304       3.604951       9.971650       0.495570       1.216505      -0.724405       0.031508       0.007656       0.013996       0.035317      -0.004145       0.007588      -0.003867       0.005085      -0.009510      -0.008153      -0.003263       0.011416              1.939684       2.073767       0.323605       0.430756       1.797532       0.404013       1.947753           0.000000
          130              H       1.025264      11.740201      20.110946       0.078239       1.231195 0.95834889E+01  0.97695962E+02                                 1.861124                            1.778688      -0.809621       2.480435                    0.998250       3.577472       9.959696       0.485340       1.237962      -0.720194      -0.019609      -0.023074       0.016276       0.034378      -0.001714      -0.004053      -0.006433      -0.008813      -0.006209      -0.009102      -0.000058       0.009160              1.928172       2.062537       0.298347      -0.481656       1.774350      -0.175895       1.947629           0.000000
          131              H       5.007771      10.672910      17.358281       0.061092       1.149965 0.89299147E+01  0.89611448E+02                                 1.780270                            1.715296      -0.752227       2.490874                    0.998805       3.669899      10.200565       0.494001       1.235555      -0.719165      -0.007182      -0.003475       0.030809       0.031826       0.003204       0.001275       0.000331       0.011812       0.006076      -0.007732       0.001602       0.006129              1.826211       1.717157      -0.169126      -0.191397       1.724795       0.437438       2.036681           0.000000
          132              H       5.231844      11.061016      15.860085       0.061297       1.310389 0.10421992E+02  0.10699194E+03                                 1.844307                            1.780372      -0.640525       2.540583                    0.999842       3.483926       9.299716       0.523123       1.140518      -0.745435       0.001394       0.012827      -0.030655       0.033260       0.002534       0.003529      -0.004258       0.009203       0.012357      -0.009250       0.002029       0.007221              1.886982       1.646258      -0.105555       0.045534       2.234825      -0.460260       1.779862           0.000000
          133              H       5.521054      19.734730      19.462206       0.124822       1.124047 0.82782626E+01  0.82215737E+02                                 1.804698                            1.696694      -1.125467       2.353902                    0.996410       3.570841      10.154610       0.472924       1.304065      -0.703465      -0.036665      -0.010233      -0.000919       0.038077       0.002017      -0.001230      -0.000063       0.015261      -0.009810      -0.006261      -0.003384       0.009645              1.886721       2.380402       0.370126       0.067841       1.883541       0.000388       1.396219          -0.000000
          134              H       9.452754      18.922415      19.870805       0.117635       1.066799 0.74085041E+01  0.71335578E+02                                 1.725539                            1.590395      -0.950108       2.432887                    0.998432       3.416071       9.465988       0.496844       1.280297      -0.708970       0.030687      -0.026916       0.005525       0.041191      -0.005429       0.003807      -0.001986       0.013599      -0.034207      -0.012125      -0.002959       0.015084              1.850731       2.107687      -0.583458       0.064824       2.121447      -0.064888       1.323057          -0.000000
          135              H       9.955616      21.223973      19.770447       0.119241       1.090719 0.77930331E+01  0.74588185E+02                                 1.635902                            1.548358      -0.778413       2.511507                    0.999714       3.144411       8.173232       0.554722       1.153632      -0.741386       0.033556       0.010823       0.002168       0.035325      -0.000648       0.002471      -0.001473       0.003082      -0.058476      -0.019761       0.008105       0.011656              1.664573       2.123001       0.177766       0.061307       1.613393       0.023478       1.257326          -0.000001
          136              H       4.783698      15.564849      23.985466       0.151038       1.192805 0.87459278E+01  0.87111879E+02                                 1.818137                            1.703037      -1.145652       2.365111                    0.996805       3.291608       9.047750       0.494494       1.243580      -0.719631       0.036624       0.020432      -0.011873       0.043587       0.009147      -0.002818      -0.003422       0.009135      -0.031038      -0.011330      -0.004737       0.016066              1.860075       2.081302       0.314684      -0.343733       1.532525      -0.173020       1.966397          -0.000000
          137              H       0.896292      13.218162      25.462157       0.117699       1.104177 0.81345471E+01  0.80487504E+02                                 1.784821                            1.684740      -1.067174       2.376688                    0.996608       3.580108      10.183468       0.473094       1.308470      -0.702418      -0.028640      -0.022330       0.011538       0.038106       0.011462       0.000287      -0.002989       0.000912       0.032784      -0.017133       0.005404       0.011729              1.798870       2.094149       0.405189      -0.227999       1.575916      -0.138888       1.726545          -0.000000
          138              H       1.276695      13.664935      23.179021       0.126215       1.023837 0.73463101E+01  0.70976476E+02                                 1.711532                            1.610855      -1.034401       2.398857                    0.997739       3.475676       9.822072       0.478615       1.324570      -0.699120      -0.027824      -0.013473      -0.028282       0.041899       0.008907       0.007279       0.004658       0.005635       0.001633      -0.009661      -0.004770       0.014431              1.783778       1.794177       0.214208       0.357969       1.422855       0.207689       2.134302          -0.000000
          139              H       4.715955      15.876236      17.121723       0.060041       1.130175 0.85169563E+01  0.84745541E+02                                 1.781635                            1.690248      -0.781711       2.479516                    0.998197       3.702651      10.360965       0.489357       1.257904      -0.713551       0.005739       0.033349      -0.001840       0.033889       0.004943      -0.002499       0.001316      -0.008801       0.023664      -0.010983       0.002669       0.008314              1.871848       1.928514       0.580655       0.026193       2.219365      -0.089039       1.467667           0.000000
          140              H       4.775882      14.323813      17.128892       0.058477       1.257350 0.98030861E+01  0.10027144E+03                                 1.864523                            1.778052      -0.763582       2.483904                    0.998882       3.665712      10.146072       0.495147       1.209365      -0.726081       0.006966      -0.028204       0.000390       0.029054      -0.002112       0.000185      -0.001869      -0.003798       0.029577      -0.007790      -0.002349       0.010138              1.951094       2.095014      -0.587313       0.091690       2.215440       0.037737       1.542828           0.000000
          141              H       3.391058      14.240325      15.777648       0.079139       1.239874 0.95103501E+01  0.96623804E+02                                 1.853608                            1.756465      -0.899320       2.431476                    0.998304       3.604951       9.971650       0.495570       1.216505      -0.724405       0.009124      -0.031115      -0.013996       0.035317      -0.004274      -0.007143       0.004638       0.004638      -0.009510      -0.008153      -0.003263       0.011416              1.939683       1.586340       0.042190       0.134508       2.284958       0.575052       1.947752           0.000000
          142              H       3.372820      15.806287      15.731054       0.078239       1.231196 0.95834915E+01  0.97695994E+02                                 1.861125                            1.778688      -0.809621       2.480435                    0.998250       3.577472       9.959696       0.485340       1.237961      -0.720194       0.010178       0.028519      -0.016276       0.034378       0.002959      -0.003545      -0.006727       0.007374      -0.006209      -0.009102      -0.000058       0.009160              1.928172       1.588021       0.024385       0.088498       2.248866      -0.505074       1.947629           0.000000
          143              H       6.288374      12.890980      18.483719       0.061092       1.149965 0.89299138E+01  0.89611437E+02                                 1.780270                            1.715296      -0.752227       2.490874                    0.998805       3.669899      10.200565       0.494001       1.235555      -0.719165      -0.000582       0.007957      -0.030809       0.031826      -0.003512      -0.000351       0.001270      -0.011456       0.006076      -0.007732       0.001602       0.006129              1.826211       1.869353      -0.081256       0.474531       1.572599       0.052964       2.036682           0.000000
          144              H       6.064301      12.502874      19.981915       0.061297       1.310388 0.10421989E+02  0.10699191E+03                                 1.844307                            1.780372      -0.640525       2.540583                    0.999842       3.483926       9.299717       0.523123       1.140518      -0.745435      -0.010411      -0.007621       0.030655       0.033260      -0.002718      -0.005452       0.000927      -0.008990       0.012357      -0.009250       0.002029       0.007221              1.886982       2.179097       0.202080      -0.421363       1.701987      -0.190697       1.779862           0.000000
          145              H      -6.823804      17.478301      19.462206       0.124822       1.124044 0.82782326E+01  0.82215414E+02                                 1.804700                            1.696696      -1.125465       2.353903                    0.996410       3.570837      10.154617       0.472921       1.304072      -0.703464       0.027194      -0.026636      -0.000919       0.038077      -0.007617       0.000670      -0.001034      -0.004137      -0.009810      -0.006261      -0.003384       0.009645              1.886722       2.328298      -0.400210      -0.034256       1.935649       0.058558       1.396220          -0.000000
          146              H      -8.086169      21.289410      19.870805       0.117635       1.066803 0.74085425E+01  0.71336037E+02                                 1.725543                            1.590398      -0.950112       2.432886                    0.998432       3.416082       9.466023       0.496844       1.280295      -0.708970       0.007966       0.040034       0.005525       0.041191      -0.003174      -0.000184       0.004290      -0.016203      -0.034207      -0.012125      -0.002960       0.015084              1.850735       1.612722       0.297688       0.023783       2.616423       0.088583       1.323059          -0.000000
          147              H     -10.330807      20.574121      19.770447       0.119240       1.090751 0.77933275E+01  0.74591771E+02                                 1.635939                            1.548390      -0.778448       2.511489                    0.999714       3.144464       8.173435       0.554714       1.153637      -0.741385      -0.026150       0.023648       0.002167       0.035324      -0.001009       0.000040       0.002875      -0.002660      -0.058473      -0.019760       0.008106       0.011653              1.664612       1.894791      -0.309560      -0.050988       1.841695       0.041356       1.257350          -0.000001
          148              H      -2.843903      18.924672      23.985466       0.151038       1.192798 0.87458584E+01  0.87111000E+02                                 1.818129                            1.703031      -1.145652       2.365111                    0.996805       3.291592       9.047691       0.494495       1.243580      -0.719631      -0.036007       0.021501      -0.011873       0.043587      -0.008530       0.004372      -0.000730       0.011275      -0.031038      -0.011330      -0.004737       0.016067              1.860066       1.942234      -0.394966       0.321703       1.671577      -0.211170       1.966388          -0.000000
          149              H       1.132090      16.731423      25.462157       0.117699       1.104172 0.81344941E+01  0.80486792E+02                                 1.784810                            1.684731      -1.067176       2.376687                    0.996608       3.580091      10.183384       0.473097       1.308464      -0.702419       0.033659      -0.013638       0.011538       0.038106      -0.006125       0.002445       0.001743       0.019396       0.032784      -0.017133       0.005404       0.011729              1.798859       2.056364      -0.426991       0.234278       1.613678      -0.128008       1.726535          -0.000000
          150              H       0.554972      16.837475      23.179021       0.126215       1.023835 0.73462927E+01  0.70976236E+02                                 1.711527                            1.610851      -1.034401       2.398858                    0.997739       3.475666       9.822025       0.478616       1.324566      -0.699121       0.025580      -0.017359      -0.028282       0.041899      -0.006893      -0.007673       0.003974       0.012609       0.001633      -0.009661      -0.004770       0.014431              1.783773       1.701190      -0.267891      -0.358847       1.515834       0.206165       2.134295          -0.000000
          151              H      -3.079701      18.710311      17.121723       0.060042       1.130169 0.85169021E+01  0.84744842E+02                                 1.781628                            1.690242      -0.781697       2.479523                    0.998197       3.702633      10.360895       0.489359       1.257903      -0.713551      -0.031751      -0.011705      -0.001840       0.033890       0.001340       0.000111      -0.002822       0.012962       0.023664      -0.010983       0.002669       0.008314              1.871841       2.649502      -0.164385       0.064013       1.498359       0.067203       1.467661           0.000000
          152              H      -1.765226      19.538420      17.128892       0.058477       1.257345 0.98030300E+01  0.10027063E+03                                 1.864510                            1.778040      -0.763567       2.483911                    0.998882       3.665705      10.146009       0.495152       1.209355      -0.726083       0.020942       0.020135       0.000390       0.029054       0.002700       0.001527       0.001094      -0.001759       0.029578      -0.007789      -0.002349       0.010139              1.951079       1.676694       0.345799      -0.078526       2.633726       0.060536       1.542818           0.000000
          153              H      -1.000512      18.380872      15.777648       0.079139       1.239880 0.95104041E+01  0.96624437E+02                                 1.853609                            1.756466      -0.899348       2.431463                    0.998304       3.604959       9.971659       0.495572       1.216499      -0.724406       0.022385       0.023459      -0.013996       0.035317       0.000128      -0.000445      -0.008505      -0.009723      -0.009509      -0.008153      -0.003263       0.011416              1.939684       2.146841       0.281415      -0.565264       1.724458      -0.171039       1.947754           0.000000
          154              H      -2.347556      17.582096      15.731054       0.078239       1.231177 0.95833027E+01  0.97693510E+02                                 1.861101                            1.778667      -0.809584       2.480452                    0.998251       3.577437       9.959544       0.485345       1.237956      -0.720195      -0.029787      -0.005445      -0.016276       0.034378      -0.004673       0.007598       0.000294       0.001439      -0.006211      -0.009103      -0.000058       0.009161              1.928146       2.104744       0.273957       0.393149       1.732093       0.329171       1.947602           0.000000
          155              H      -1.280603      21.564694      18.483719       0.061092       1.149964 0.89299103E+01  0.89611426E+02                                 1.780272                            1.715298      -0.752227       2.490874                    0.998805       3.669903      10.200590       0.493999       1.235559      -0.719164      -0.006601      -0.004482      -0.030809       0.031826       0.006717      -0.000924      -0.000938      -0.000355       0.006074      -0.007731       0.001602       0.006129              1.826213       1.576419      -0.087870      -0.283134       1.865536       0.384474       2.036685           0.000000
          156              H      -0.832457      21.564694      19.981915       0.061296       1.310416 0.10422280E+02  0.10699571E+03                                 1.844336                            1.780399      -0.640552       2.540570                    0.999842       3.483970       9.299884       0.523118       1.140521      -0.745435       0.011806      -0.005205       0.030656       0.033260       0.005252       0.001923      -0.005185      -0.000209       0.012361      -0.009250       0.002029       0.007221              1.887012       1.996303      -0.307642       0.375838       1.884845      -0.269569       1.779888           0.000000
          157              H       1.302750       7.915554      19.462206       0.124822       1.124049 0.82782789E+01  0.82215972E+02                                 1.804703                            1.696698      -1.125466       2.353903                    0.996410       3.570850      10.154653       0.472922       1.304068      -0.703464       0.009470       0.036869      -0.000919       0.038077       0.005600       0.000560       0.001097      -0.011124      -0.009810      -0.006261      -0.003384       0.009644              1.886726       1.687221       0.030083      -0.033585       2.576734      -0.058946       1.396222          -0.000000
          158              H      -1.366585       4.916759      19.870805       0.117635       1.066797 0.74084906E+01  0.71335429E+02                                 1.725539                            1.590394      -0.950101       2.432891                    0.998432       3.416070       9.465990       0.496843       1.280298      -0.708969      -0.038654      -0.013118       0.005525       0.041191       0.008603      -0.003623      -0.002304       0.002603      -0.034208      -0.012125      -0.002959       0.015084              1.850730       2.623296       0.285771      -0.088607       1.605838      -0.023695       1.323057          -0.000000
          159              H       0.375192       3.330489      19.770447       0.119242       1.090731 0.77931417E+01  0.74589530E+02                                 1.635918                            1.548372      -0.778391       2.511519                    0.999714       3.144429       8.173312       0.554717       1.153637      -0.741385      -0.007406      -0.034472       0.002168       0.035325       0.001658      -0.002510      -0.001403      -0.000418      -0.058477      -0.019761       0.008105       0.011656              1.664590       1.586860       0.131785      -0.010321       2.149573      -0.064834       1.257336          -0.000001
          160              H      -1.939795      10.639064      23.985466       0.151038       1.192805 0.87459243E+01  0.87111861E+02                                 1.818139                            1.703039      -1.145650       2.365112                    0.996805       3.291609       9.047762       0.494493       1.243583      -0.719630      -0.000617      -0.041934      -0.011873       0.043587      -0.000618      -0.001554       0.004151      -0.020411      -0.031038      -0.011330      -0.004737       0.016066              1.860077       1.397197       0.080286       0.022027       2.216633       0.384192       1.966401          -0.000000
          161              H      -2.028382      15.178999      25.462157       0.117699       1.104178 0.81345589E+01  0.80487683E+02                                 1.784825                            1.684744      -1.067175       2.376688                    0.996608       3.580112      10.183497       0.473092       1.308474      -0.702417      -0.005018       0.035969       0.011538       0.038106      -0.005336      -0.002732       0.001246      -0.020308       0.032784      -0.017133       0.005404       0.011729              1.798874       1.354573       0.021807      -0.006281       2.315500       0.266898       1.726550          -0.000000
          162              H      -1.831666      14.626174      23.179021       0.126215       1.023837 0.73463053E+01  0.70976410E+02                                 1.711530                            1.610854      -1.034401       2.398858                    0.997739       3.475674       9.822061       0.478615       1.324569      -0.699120       0.002244       0.030833      -0.028282       0.041899      -0.002013       0.000395      -0.008633      -0.018244       0.001633      -0.009661      -0.004770       0.014431              1.783777       1.330175       0.053684       0.000879       1.886854      -0.413854       2.134300          -0.000000
          163              H      -1.636254      10.542037      17.121723       0.060042       1.130166 0.85168650E+01  0.84744352E+02                                 1.781621                            1.690236      -0.781688       2.479527                    0.998197       3.702623      10.360848       0.489360       1.257900      -0.713552       0.026012      -0.021645      -0.001840       0.033890      -0.006283       0.002389       0.001507      -0.004160       0.023664      -0.010983       0.002669       0.008315              1.871834       1.643778      -0.416265      -0.090205       2.504068       0.021835       1.467656           0.000000
          164              H      -3.010655      11.266351      17.128892       0.058477       1.257338 0.98029544E+01  0.10026960E+03                                 1.864499                            1.778030      -0.763560       2.483914                    0.998882       3.665688      10.145929       0.495155       1.209351      -0.726084      -0.027909       0.008069       0.000390       0.029054      -0.000588      -0.001710       0.000775       0.005557       0.029579      -0.007791      -0.002348       0.010139              1.951067       2.693920       0.241505      -0.013163       1.616472      -0.098272       1.542809           0.000000
          165              H      -2.390546      12.507387      15.777648       0.079138       1.239876 0.95103549E+01  0.96623706E+02                                 1.853596                            1.756454      -0.899370       2.431452                    0.998304       3.604948       9.971581       0.495577       1.216489      -0.724408      -0.031508       0.007656      -0.013996       0.035316       0.004147       0.007588       0.003868       0.005082      -0.009508      -0.008153      -0.003264       0.011416              1.939670       2.073751      -0.323601       0.430751       1.797519      -0.404009       1.947740           0.000000
          166              H      -1.025264      11.740201      15.731054       0.078240       1.231174 0.95832741E+01  0.97693168E+02                                 1.861100                            1.778666      -0.809586       2.480452                    0.998250       3.577427       9.959521       0.485344       1.237959      -0.720195       0.019609      -0.023074      -0.016276       0.034378       0.001713      -0.004053       0.006434      -0.008814      -0.006211      -0.009102      -0.000058       0.009161              1.928146       2.062508      -0.298341      -0.481645       1.774327       0.175892       1.947602           0.000000
          167              H      -5.007771      10.672910      18.483719       0.061092       1.149961 0.89298851E+01  0.89611091E+02                                 1.780268                            1.715295      -0.752222       2.490876                    0.998805       3.669896      10.200559       0.494001       1.235557      -0.719164       0.007182      -0.003475      -0.030810       0.031826      -0.003204       0.001275      -0.000332       0.011812       0.006077      -0.007732       0.001603       0.006129              1.826209       1.717155       0.169125      -0.191397       1.724791      -0.437436       2.036681           0.000000
          168              H      -5.231844      11.061016      19.981915       0.061295       1.310439 0.10422510E+02  0.10699871E+03                                 1.844360                            1.780421      -0.640573       2.540559                    0.999841       3.484001       9.300010       0.523113       1.140524      -0.745434      -0.001394       0.012825       0.030655       0.033259      -0.002533       0.003529       0.004258       0.009205       0.012363      -0.009250       0.002028       0.007222              1.887038       1.646305       0.105561       0.045536       2.234899       0.460279       1.779911           0.000000
          169              H       7.506445       2.829562       1.541206       0.124822       1.124047 0.82782556E+01  0.82215652E+02                                 1.804698                            1.696694      -1.125467       2.353902                    0.996410       3.570841      10.154610       0.472924       1.304065      -0.703465       0.036665       0.010233      -0.000919       0.038077       0.002017       0.001230       0.000063       0.015261      -0.009810      -0.006261      -0.003384       0.009645              1.886720       2.380400       0.370126      -0.067841       1.883541      -0.000388       1.396219          -0.000000
          170              H       3.574746       3.641877       1.949805       0.117635       1.066798 0.74085000E+01  0.71335528E+02                                 1.725539                            1.590394      -0.950108       2.432887                    0.998432       3.416071       9.465987       0.496844       1.280296      -0.708970      -0.030687       0.026916       0.005525       0.041191      -0.005429      -0.003807       0.001986       0.013599      -0.034207      -0.012125      -0.002959       0.015084              1.850730       2.107686      -0.583457      -0.064824       2.121447       0.064888       1.323057          -0.000000
          171              H       3.071884       1.340319       1.849447       0.119241       1.090719 0.77930338E+01  0.74588195E+02                                 1.635902                            1.548358      -0.778413       2.511507                    0.999714       3.144411       8.173233       0.554722       1.153632      -0.741386      -0.033556      -0.010823       0.002168       0.035325      -0.000648      -0.002471       0.001473       0.003082      -0.058476      -0.019761       0.008105       0.011656              1.664573       2.123001       0.177766      -0.061307       1.613393      -0.023478       1.257326          -0.000001
          172              H       8.243802       6.999443       6.064466       0.151038       1.192805 0.87459278E+01  0.87111879E+02                                 1.818137                            1.703037      -1.145652       2.365111                    0.996805       3.291608       9.047750       0.494494       1.243580      -0.719631      -0.036624      -0.020432      -0.011873       0.043587       0.009147       0.002818       0.003422       0.009135      -0.031038      -0.011330      -0.004737       0.016066              1.860075       2.081302       0.314684       0.343733       1.532525       0.173020       1.966397          -0.000000
          173              H      12.131208       9.346130       7.541157       0.117699       1.104177 0.81345471E+01  0.80487504E+02                                 1.784821                            1.684740      -1.067174       2.376688                    0.996608       3.580108      10.183468       0.473094       1.308470      -0.702418       0.028640       0.022330       0.011538       0.038106       0.011462      -0.000287       0.002989       0.000912       0.032784      -0.017133       0.005404       0.011729              1.798870       2.094149       0.405189       0.227999       1.575916       0.138888       1.726545          -0.000000
          174              H      11.750805       8.899357       5.258021       0.126215       1.023837 0.73463095E+01  0.70976472E+02                                 1.711532                            1.610855      -1.034401       2.398857                    0.997739       3.475676       9.822073       0.478615       1.324570      -0.699120       0.027824       0.013473      -0.028282       0.041899       0.008907      -0.007279      -0.004658       0.005635       0.001633      -0.009661      -0.004770       0.014431              1.783778       1.794178       0.214208      -0.357969       1.422855      -0.207689       2.134302          -0.000000
          175              H       8.311545       6.688056      35.042723       0.060041       1.130175 0.85169563E+01  0.84745541E+02                                 1.781635                            1.690248      -0.781711       2.479516                    0.998197       3.702651      10.360965       0.489357       1.257904      -0.713551      -0.005739      -0.033349      -0.001840       0.033889       0.004943       0.002499      -0.001316      -0.008801       0.023664      -0.010983       0.002669       0.008314              1.871848       1.928514       0.580655      -0.026193       2.219365       0.089039       1.467667           0.000000
          176              H       8.251618       8.240479      35.049892       0.058477       1.257350 0.98030861E+01  0.10027144E+03                                 1.864523                            1.778052      -0.763582       2.483904                    0.998882       3.665712      10.146072       0.495147       1.209365      -0.726081      -0.006966       0.028204       0.000390       0.029054      -0.002112      -0.000185       0.001869      -0.003798       0.029577      -0.007790      -0.002349       0.010138              1.951094       2.095014      -0.587313      -0.091690       2.215440      -0.037737       1.542828           0.000000
          177              H       9.636442       8.323967      33.698648       0.079139       1.239874 0.95103501E+01  0.96623804E+02                                 1.853608                            1.756465      -0.899320       2.431476                    0.998304       3.604951       9.971650       0.495570       1.216505      -0.724405      -0.009124       0.031115      -0.013996       0.035317      -0.004274       0.007143      -0.004638       0.004638      -0.009510      -0.008153      -0.003263       0.011416              1.939683       1.586340       0.042190      -0.134508       2.284958      -0.575052       1.947752           0.000000
          178              H       9.654680       6.758005      33.652054       0.078239       1.231196 0.95834915E+01  0.97695994E+02                                 1.861125                            1.778688      -0.809621       2.480435                    0.998250       3.577472       9.959696       0.485340       1.237961      -0.720194      -0.010178      -0.028519      -0.016276       0.034378       0.002959       0.003545       0.006727       0.007374      -0.006209      -0.009102      -0.000058       0.009160              1.928172       1.588021       0.024385      -0.088498       2.248866       0.505074       1.947629           0.000000
          179              H       6.739126       9.673312       0.562719       0.061092       1.149965 0.89299138E+01  0.89611437E+02                                 1.780270                            1.715296      -0.752227       2.490874                    0.998805       3.669899      10.200565       0.494001       1.235555      -0.719165       0.000582      -0.007957      -0.030809       0.031826      -0.003512       0.000351      -0.001270      -0.011456       0.006076      -0.007732       0.001602       0.006129              1.826211       1.869353      -0.081256      -0.474531       1.572599      -0.052964       2.036682           0.000000
          180              H       6.963199      10.061418       2.060915       0.061297       1.310388 0.10421989E+02  0.10699191E+03                                 1.844307                            1.780372      -0.640525       2.540583                    0.999842       3.483926       9.299717       0.523123       1.140518      -0.745435       0.010411       0.007621       0.030655       0.033260      -0.002718       0.005452      -0.000927      -0.008990       0.012357      -0.009250       0.002029       0.007221              1.886982       2.179097       0.202080       0.421363       1.701987       0.190697       1.779862           0.000000
          181              H      19.851304       5.085991       1.541206       0.124822       1.124044 0.82782326E+01  0.82215414E+02                                 1.804700                            1.696696      -1.125465       2.353903                    0.996410       3.570837      10.154617       0.472921       1.304072      -0.703464      -0.027194       0.026636      -0.000919       0.038077      -0.007617      -0.000670       0.001034      -0.004137      -0.009810      -0.006261      -0.003384       0.009645              1.886722       2.328298      -0.400210       0.034256       1.935649      -0.058558       1.396220          -0.000000
          182              H      21.113669       1.274882       1.949805       0.117635       1.066802 0.74085388E+01  0.71335997E+02                                 1.725543                            1.590398      -0.950112       2.432886                    0.998432       3.416081       9.466022       0.496843       1.280296      -0.708970      -0.007966      -0.040034       0.005525       0.041191      -0.003174       0.000184      -0.004290      -0.016203      -0.034207      -0.012125      -0.002960       0.015084              1.850735       1.612722       0.297688      -0.023783       2.616424      -0.088583       1.323059          -0.000000
          183              H      23.358307       1.990171       1.849447       0.119240       1.090751 0.77933275E+01  0.74591771E+02                                 1.635939                            1.548390      -0.778448       2.511489                    0.999714       3.144464       8.173435       0.554714       1.153637      -0.741385       0.026150      -0.023648       0.002167       0.035324      -0.001009      -0.000040      -0.002875      -0.002660      -0.058473      -0.019760       0.008106       0.011653              1.664612       1.894791      -0.309560       0.050988       1.841695      -0.041356       1.257350          -0.000001
          184              H      15.871403       3.639620       6.064466       0.151038       1.192797 0.87458569E+01  0.87110989E+02                                 1.818130                            1.703031      -1.145652       2.365111                    0.996805       3.291591       9.047691       0.494494       1.243581      -0.719631       0.036007      -0.021501      -0.011873       0.043587      -0.008530      -0.004372       0.000730       0.011275      -0.031038      -0.011330      -0.004737       0.016067              1.860067       1.942234      -0.394966      -0.321703       1.671578       0.211170       1.966389          -0.000000
          185              H      11.895410       5.832869       7.541157       0.117699       1.104172 0.81344880E+01  0.80486719E+02                                 1.784809                            1.684731      -1.067176       2.376687                    0.996608       3.580091      10.183384       0.473097       1.308464      -0.702419      -0.033659       0.013638       0.011538       0.038106      -0.006125      -0.002445      -0.001743       0.019396       0.032784      -0.017133       0.005404       0.011729              1.798858       2.056364      -0.426991      -0.234278       1.613677       0.128008       1.726534          -0.000000
          186              H      12.472528       5.726817       5.258021       0.126215       1.023835 0.73462926E+01  0.70976235E+02                                 1.711527                            1.610851      -1.034401       2.398858                    0.997739       3.475666       9.822025       0.478616       1.324566      -0.699121      -0.025580       0.017359      -0.028282       0.041899      -0.006893       0.007673      -0.003974       0.012609       0.001633      -0.009661      -0.004770       0.014431              1.783773       1.701190      -0.267890       0.358847       1.515833      -0.206165       2.134295          -0.000000
          187              H      16.107201       3.853981      35.042723       0.060042       1.130169 0.85169021E+01  0.84744842E+02                                 1.781628                            1.690242      -0.781697       2.479523                    0.998197       3.702633      10.360895       0.489359       1.257903      -0.713551       0.031751       0.011705      -0.001840       0.033890       0.001340      -0.000111       0.002822       0.012962       0.023664      -0.010983       0.002669       0.008314              1.871841       2.649502      -0.164385      -0.064013       1.498359      -0.067203       1.467661           0.000000
          188              H      14.792726       3.025872      35.049892       0.058477       1.257345 0.98030315E+01  0.10027065E+03                                 1.864510                            1.778040      -0.763567       2.483911                    0.998882       3.665705      10.146009       0.495152       1.209355      -0.726083      -0.020942      -0.020135       0.000390       0.029054       0.002700      -0.001527      -0.001094      -0.001759       0.029578      -0.007789      -0.002349       0.010139              1.951080       1.676694       0.345799       0.078526       2.633727      -0.060536       1.542818           0.000000
          189              H      14.028012       4.183420      33.698648       0.079139       1.239880 0.95104044E+01  0.96624440E+02                                 1.853609                            1.756466      -0.899348       2.431463                    0.998304       3.604959       9.971659       0.495572       1.216499      -0.724406      -0.022385      -0.023459      -0.013996       0.035317       0.000128       0.000445       0.008505      -0.009723      -0.009509      -0.008153      -0.003263       0.011416              1.939685       2.146841       0.281415       0.565264       1.724458       0.171039       1.947754           0.000000
          190              H      15.375055       4.982196      33.652054       0.078239       1.231176 0.95832968E+01  0.97693439E+02                                 1.861100                            1.778666      -0.809584       2.480452                    0.998251       3.577437       9.959545       0.485345       1.237956      -0.720195       0.029787       0.005445      -0.016276       0.034378      -0.004673      -0.007598      -0.000294       0.001439      -0.006211      -0.009103      -0.000058       0.009161              1.928146       2.104744       0.273957      -0.393149       1.732093      -0.329172       1.947602           0.000000
          191              H      14.308103       0.999598       0.562719       0.061092       1.149964 0.89299103E+01  0.89611425E+02                                 1.780272                            1.715298      -0.752227       2.490874                    0.998805       3.669903      10.200590       0.493999       1.235559      -0.719164       0.006601       0.004482      -0.030809       0.031826       0.006717       0.000924       0.000938      -0.000355       0.006074      -0.007731       0.001602       0.006129              1.826213       1.576419      -0.087870       0.283134       1.865536      -0.384474       2.036685           0.000000
          192              H      13.859957       0.999598       2.060915       0.061297       1.310416 0.10422280E+02  0.10699570E+03                                 1.844335                            1.780399      -0.640552       2.540570                    0.999842       3.483970       9.299884       0.523118       1.140520      -0.745435      -0.011806       0.005205       0.030656       0.033260       0.005252      -0.001923       0.005185      -0.000209       0.012361      -0.009250       0.002029       0.007221              1.887012       1.996303      -0.307642      -0.375837       1.884845       0.269569       1.779888           0.000000
          193              H      11.724750      14.648738       1.541206       0.124822       1.124049 0.82782794E+01  0.82215975E+02                                 1.804702                            1.696698      -1.125466       2.353903                    0.996410       3.570850      10.154652       0.472922       1.304068      -0.703464      -0.009470      -0.036869      -0.000919       0.038077       0.005600      -0.000560      -0.001097      -0.011124      -0.009810      -0.006261      -0.003384       0.009644              1.886725       1.687221       0.030083       0.033585       2.576733       0.058946       1.396222          -0.000000
          194              H      14.394085      17.647533       1.949805       0.117635       1.066797 0.74084904E+01  0.71335427E+02                                 1.725539                            1.590394      -0.950101       2.432891                    0.998432       3.416070       9.465990       0.496843       1.280298      -0.708969       0.038654       0.013118       0.005525       0.041191       0.008603       0.003623       0.002304       0.002603      -0.034208      -0.012125      -0.002959       0.015084              1.850730       2.623296       0.285771       0.088607       1.605838       0.023695       1.323057          -0.000000
          195              H      12.652308      19.233803       1.849447       0.119242       1.090731 0.77931437E+01  0.74589555E+02                                 1.635918                            1.548372      -0.778391       2.511519                    0.999714       3.144429       8.173313       0.554717       1.153637      -0.741385       0.007406       0.034472       0.002168       0.035325       0.001658       0.002510       0.001403      -0.000418      -0.058477      -0.019761       0.008105       0.011656              1.664590       1.586861       0.131786       0.010321       2.149573       0.064834       1.257336          -0.000001
          196              H      14.967295      11.925228       6.064466       0.151038       1.192805 0.87459243E+01  0.87111861E+02                                 1.818139                            1.703039      -1.145650       2.365112                    0.996805       3.291609       9.047762       0.494493       1.243583      -0.719630       0.000617       0.041934      -0.011873       0.043587      -0.000618       0.001554      -0.004151      -0.020411      -0.031038      -0.011330      -0.004737       0.016066              1.860077       1.397197       0.080286      -0.022027       2.216633      -0.384192       1.966401          -0.000000
          197              H      15.055882       7.385293       7.541157       0.117699       1.104179 0.81345627E+01  0.80487725E+02                                 1.784825                            1.684744      -1.067175       2.376688                    0.996608       3.580113      10.183498       0.473092       1.308474      -0.702417       0.005018      -0.035969       0.011538       0.038106      -0.005336       0.002732      -0.001246      -0.020308       0.032784      -0.017133       0.005404       0.011729              1.798874       1.354573       0.021807       0.006281       2.315500      -0.266898       1.726550          -0.000000
          198              H      14.859166       7.938118       5.258021       0.126215       1.023837 0.73463053E+01  0.70976410E+02                                 1.711530                            1.610854      -1.034401       2.398858                    0.997739       3.475674       9.822061       0.478615       1.324569      -0.699120      -0.002244      -0.030833      -0.028282       0.041899      -0.002013      -0.000395       0.008633      -0.018244       0.001633      -0.009661      -0.004770       0.014431              1.783777       1.330175       0.053684      -0.000879       1.886854       0.413854       2.134300          -0.000000
          199              H      14.663754      12.022255      35.042723       0.060042       1.130166 0.85168650E+01  0.84744352E+02                                 1.781621                            1.690236      -0.781688       2.479527                    0.998197       3.702623      10.360848       0.489360       1.257900      -0.713552      -0.026012       0.021645      -0.001840       0.033890      -0.006283      -0.002389      -0.001507      -0.004160       0.023664      -0.010983       0.002669       0.008315              1.871834       1.643778      -0.416265       0.090205       2.504068      -0.021835       1.467656           0.000000
          200              H      16.038155      11.297941      35.049892       0.058477       1.257338 0.98029544E+01  0.10026960E+03                                 1.864499                            1.778030      -0.763560       2.483914                    0.998882       3.665688      10.145929       0.495155       1.209351      -0.726084       0.027909      -0.008069       0.000390       0.029054      -0.000588       0.001710      -0.000775       0.005557       0.029579      -0.007791      -0.002348       0.010139              1.951067       2.693920       0.241505       0.013163       1.616472       0.098272       1.542809           0.000000
          201              H      15.418046      10.056905      33.698648       0.079138       1.239876 0.95103549E+01  0.96623706E+02                                 1.853596                            1.756454      -0.899370       2.431452                    0.998304       3.604948       9.971581       0.495577       1.216489      -0.724408       0.031508      -0.007656      -0.013996       0.035316       0.004147      -0.007588      -0.003868       0.005082      -0.009508      -0.008153      -0.003264       0.011416              1.939670       2.073751      -0.323601      -0.430751       1.797519       0.404009       1.947740           0.000000
          202              H      14.052764      10.824091      33.652054       0.078240       1.231174 0.95832741E+01  0.97693168E+02                                 1.861100                            1.778666      -0.809586       2.480452                    0.998250       3.577427       9.959521       0.485344       1.237959      -0.720195      -0.019609       0.023074      -0.016276       0.034378       0.001713       0.004053      -0.006434      -0.008814      -0.006211      -0.009102      -0.000058       0.009161              1.928146       2.062508      -0.298341       0.481645       1.774327      -0.175892       1.947602           0.000000
          203              H      18.035271      11.891382       0.562719       0.061092       1.149961 0.89298851E+01  0.89611091E+02                                 1.780268                            1.715295      -0.752222       2.490876                    0.998805       3.669896      10.200559       0.494001       1.235557      -0.719164      -0.007182       0.003475      -0.030810       0.031826      -0.003204      -0.001275       0.000332       0.011812       0.006077      -0.007732       0.001603       0.006129              1.826209       1.717155       0.169125       0.191397       1.724791       0.437436       2.036681           0.000000
          204              H      18.259344      11.503276       2.060915       0.061295       1.310439 0.10422510E+02  0.10699871E+03                                 1.844360                            1.780421      -0.640573       2.540559                    0.999841       3.484001       9.300010       0.523113       1.140524      -0.745434       0.001394      -0.012825       0.030655       0.033259      -0.002533      -0.003529      -0.004258       0.009205       0.012363      -0.009250       0.002028       0.007222              1.887038       1.646305       0.105561      -0.045536       2.234899      -0.460279       1.779911           0.000000
          205              H      -5.521054      19.734730       1.541206       0.124822       1.124044 0.82782331E+01  0.82215418E+02                                 1.804700                            1.696695      -1.125465       2.353903                    0.996410       3.570837      10.154616       0.472922       1.304072      -0.703464       0.036665      -0.010233      -0.000919       0.038077      -0.002017       0.001230      -0.000063       0.015261      -0.009810      -0.006261      -0.003384       0.009645              1.886722       2.380403      -0.370127      -0.067841       1.883543       0.000388       1.396220          -0.000000
          206              H      -9.452754      18.922415       1.949805       0.117635       1.066802 0.74085384E+01  0.71335993E+02                                 1.725543                            1.590398      -0.950112       2.432886                    0.998432       3.416081       9.466022       0.496843       1.280296      -0.708970      -0.030687      -0.026916       0.005525       0.041191       0.005429      -0.003807      -0.001986       0.013599      -0.034207      -0.012125      -0.002960       0.015084              1.850735       2.107692       0.583460      -0.064824       2.121454      -0.064888       1.323059          -0.000000
          207              H      -9.955615      21.223973       1.849447       0.119240       1.090751 0.77933269E+01  0.74591763E+02                                 1.635939                            1.548390      -0.778447       2.511490                    0.999714       3.144463       8.173432       0.554714       1.153637      -0.741385      -0.033555       0.010823       0.002167       0.035324       0.000647      -0.002470      -0.001472       0.003078      -0.058473      -0.019760       0.008106       0.011653              1.664612       2.123055      -0.177771      -0.061310       1.613430       0.023479       1.257350          -0.000001
          208              H      -4.783698      15.564849       6.064466       0.151038       1.192797 0.87458562E+01  0.87110980E+02                                 1.818130                            1.703031      -1.145652       2.365111                    0.996805       3.291591       9.047691       0.494494       1.243581      -0.719631      -0.036624       0.020432      -0.011873       0.043587      -0.009147       0.002818      -0.003422       0.009136      -0.031038      -0.011330      -0.004737       0.016067              1.860067       2.081292      -0.314681       0.343730       1.532520      -0.173018       1.966389          -0.000000
          209              H      -0.896292      13.218162       7.541157       0.117699       1.104172 0.81344948E+01  0.80486800E+02                                 1.784810                            1.684731      -1.067176       2.376687                    0.996608       3.580091      10.183384       0.473097       1.308464      -0.702419       0.028640      -0.022330       0.011538       0.038106      -0.011462      -0.000287      -0.002989       0.000911       0.032784      -0.017133       0.005404       0.011729              1.798859       2.094135      -0.405185       0.227997       1.575907      -0.138887       1.726535          -0.000000
          210              H      -1.276695      13.664935       5.258021       0.126215       1.023835 0.73462925E+01  0.70976234E+02                                 1.711527                            1.610851      -1.034401       2.398858                    0.997739       3.475666       9.822025       0.478616       1.324566      -0.699121       0.027824      -0.013473      -0.028282       0.041899      -0.008907      -0.007279       0.004658       0.005634       0.001633      -0.009661      -0.004770       0.014431              1.783773       1.794173      -0.214207      -0.357968       1.422851       0.207688       2.134295          -0.000000
          211              H      -4.715955      15.876236      35.042723       0.060042       1.130169 0.85169003E+01  0.84744818E+02                                 1.781627                            1.690241      -0.781697       2.479523                    0.998197       3.702633      10.360894       0.489359       1.257903      -0.713551      -0.005739       0.033349      -0.001840       0.033890      -0.004943       0.002499       0.001315      -0.008801       0.023664      -0.010983       0.002669       0.008314              1.871840       1.928506      -0.580652      -0.026193       2.219355      -0.089038       1.467661           0.000000
          212              H      -4.775881      14.323813      35.049892       0.058477       1.257346 0.98030467E+01  0.10027085E+03                                 1.864512                            1.778042      -0.763569       2.483910                    0.998882       3.665707      10.146019       0.495152       1.209356      -0.726083      -0.006966      -0.028204       0.000390       0.029054       0.002112      -0.000184      -0.001869      -0.003796       0.029578      -0.007789      -0.002349       0.010139              1.951082       2.095000       0.587308      -0.091689       2.215426       0.037737       1.542819           0.000000
          213              H      -3.391058      14.240325      33.698648       0.079139       1.239880 0.95104086E+01  0.96624494E+02                                 1.853609                            1.756466      -0.899348       2.431463                    0.998304       3.604960       9.971662       0.495572       1.216499      -0.724406      -0.009124      -0.031115      -0.013996       0.035317       0.004274       0.007143       0.004638       0.004639      -0.009509      -0.008153      -0.003263       0.011416              1.939685       1.586341      -0.042189      -0.134508       2.284959       0.575053       1.947755           0.000000
          214              H      -3.372820      15.806287      33.652054       0.078239       1.231176 0.95832973E+01  0.97693450E+02                                 1.861101                            1.778667      -0.809584       2.480453                    0.998251       3.577436       9.959544       0.485344       1.237957      -0.720195      -0.010178       0.028519      -0.016276       0.034378      -0.002960       0.003545      -0.006727       0.007374      -0.006211      -0.009103      -0.000058       0.009161              1.928147       1.588002      -0.024385      -0.088496       2.248835      -0.505063       1.947603           0.000000
          215              H      -6.288374      12.890980       0.562719       0.061091       1.149969 0.89299604E+01  0.89612054E+02                                 1.780278                            1.715303      -0.752231       2.490872                    0.998805       3.669911      10.200619       0.493999       1.235558      -0.719164       0.000581       0.007958      -0.030809       0.031826       0.003512       0.000351       0.001270      -0.011456       0.006074      -0.007731       0.001602       0.006129              1.826219       1.869360       0.081257      -0.474535       1.572604       0.052964       2.036694           0.000000
          216              H      -6.064301      12.502874       2.060915       0.061296       1.310423 0.10422337E+02  0.10699641E+03                                 1.844340                            1.780402      -0.640554       2.540568                    0.999842       3.483977       9.299903       0.523118       1.140519      -0.745435       0.010410      -0.007622       0.030656       0.033260       0.002716       0.005452       0.000927      -0.008991       0.012361      -0.009250       0.002029       0.007221              1.887017       2.179142      -0.202085       0.421376       1.702016      -0.190702       1.779893           0.000000
          217              H       6.823804      17.478301       1.541206       0.124822       1.124049 0.82782768E+01  0.82215943E+02                                 1.804702                            1.696698      -1.125466       2.353903                    0.996410       3.570850      10.154652       0.472922       1.304068      -0.703464      -0.027194      -0.026636      -0.000919       0.038077       0.007617      -0.000670      -0.001034      -0.004137      -0.009810      -0.006261      -0.003384       0.009644              1.886725       2.328302       0.400212       0.034256       1.935652       0.058558       1.396221          -0.000000
          218              H       8.086169      21.289410       1.949805       0.117635       1.066797 0.74084933E+01  0.71335462E+02                                 1.725539                            1.590395      -0.950100       2.432891                    0.998432       3.416070       9.465990       0.496843       1.280298      -0.708969      -0.007966       0.040034       0.005525       0.041191       0.003174       0.000184       0.004290      -0.016202      -0.034208      -0.012125      -0.002959       0.015084              1.850731       1.612718      -0.297686      -0.023783       2.616417       0.088583       1.323057          -0.000000
          219              H      10.330807      20.574121       1.849447       0.119242       1.090730 0.77931319E+01  0.74589413E+02                                 1.635917                            1.548370      -0.778391       2.511519                    0.999714       3.144429       8.173311       0.554718       1.153637      -0.741385       0.026151       0.023649       0.002168       0.035325       0.001010      -0.000040       0.002876      -0.002663      -0.058477      -0.019761       0.008105       0.011656              1.664589       1.894763       0.309554       0.050987       1.841668       0.041355       1.257335          -0.000001
          220              H       2.843903      18.924672       6.064466       0.151038       1.192806 0.87459357E+01  0.87112001E+02                                 1.818140                            1.703040      -1.145650       2.365112                    0.996805       3.291609       9.047763       0.494492       1.243583      -0.719630       0.036007       0.021501      -0.011873       0.043587       0.008529      -0.004372      -0.000730       0.011275      -0.031038      -0.011330      -0.004737       0.016066              1.860078       1.942246       0.394970      -0.321707       1.671587      -0.211172       1.966401          -0.000000
          221              H      -1.132090      16.731423       7.541157       0.117699       1.104178 0.81345562E+01  0.80487654E+02                                 1.784825                            1.684744      -1.067175       2.376688                    0.996608       3.580112      10.183498       0.473092       1.308475      -0.702417      -0.033659      -0.013638       0.011538       0.038106       0.006126      -0.002445       0.001743       0.019396       0.032784      -0.017133       0.005404       0.011729              1.798874       2.056383       0.426997      -0.234281       1.613691      -0.128009       1.726550          -0.000000
          222              H      -0.554971      16.837475       5.258021       0.126215       1.023837 0.73463077E+01  0.70976437E+02                                 1.711530                            1.610854      -1.034401       2.398858                    0.997739       3.475674       9.822060       0.478615       1.324568      -0.699120      -0.025580      -0.017359      -0.028282       0.041899       0.006893       0.007673       0.003974       0.012610       0.001633      -0.009661      -0.004770       0.014431              1.783776       1.701193       0.267891       0.358848       1.515836       0.206166       2.134300          -0.000000
          223              H       3.079701      18.710311      35.042723       0.060042       1.130165 0.85168609E+01  0.84744302E+02                                 1.781621                            1.690236      -0.781688       2.479527                    0.998197       3.702623      10.360848       0.489360       1.257900      -0.713552       0.031751      -0.011705      -0.001840       0.033890      -0.001340      -0.000111      -0.002822       0.012962       0.023664      -0.010983       0.002669       0.008315              1.871833       2.649491       0.164384      -0.064013       1.498354       0.067202       1.467656           0.000000
          224              H       1.765226      19.538420      35.049892       0.058477       1.257339 0.98029658E+01  0.10026975E+03                                 1.864500                            1.778031      -0.763562       2.483913                    0.998882       3.665690      10.145938       0.495155       1.209351      -0.726084      -0.020943       0.020135       0.000390       0.029054      -0.002700      -0.001526       0.001093      -0.001760       0.029579      -0.007791      -0.002348       0.010139              1.951068       1.676686      -0.345797       0.078525       2.633709       0.060535       1.542810           0.000000
          225              H       1.000512      18.380872      33.698648       0.079138       1.239877 0.95103641E+01  0.96623821E+02                                 1.853596                            1.756455      -0.899370       2.431452                    0.998304       3.604949       9.971584       0.495577       1.216489      -0.724408      -0.022384       0.023459      -0.013996       0.035316      -0.000127       0.000445      -0.008505      -0.009723      -0.009508      -0.008153      -0.003264       0.011416              1.939671       2.146825      -0.281413       0.565258       1.724447      -0.171037       1.947740           0.000000
          226              H       2.347555      17.582096      33.652054       0.078240       1.231173 0.95832652E+01  0.97693055E+02                                 1.861099                            1.778665      -0.809586       2.480452                    0.998250       3.577427       9.959520       0.485344       1.237959      -0.720195       0.029788      -0.005445      -0.016276       0.034378       0.004673      -0.007598       0.000293       0.001440      -0.006211      -0.009102      -0.000058       0.009161              1.928145       2.104741      -0.273956      -0.393149       1.732091       0.329171       1.947601           0.000000
          227              H       1.280603      21.564694       0.562719       0.061091       1.149966 0.89299316E+01  0.89611675E+02                                 1.780274                            1.715299      -0.752225       2.490874                    0.998805       3.669904      10.200588       0.494000       1.235557      -0.719164       0.006601      -0.004482      -0.030810       0.031826      -0.006717       0.000925      -0.000938      -0.000356       0.006077      -0.007732       0.001603       0.006129              1.826215       1.576419       0.087870       0.283134       1.865536       0.384475       2.036689           0.000000
          228              H       0.832457      21.564694       2.060915       0.061295       1.310445 0.10422562E+02  0.10699936E+03                                 1.844364                            1.780424      -0.640575       2.540557                    0.999841       3.484008       9.300030       0.523113       1.140523      -0.745434      -0.011804      -0.005205       0.030655       0.033259      -0.005253      -0.001923      -0.005185      -0.000215       0.012363      -0.009250       0.002028       0.007222              1.887043       1.996338       0.307650      -0.375848       1.884875      -0.269577       1.779915           0.000000
          229              H      -1.302750       7.915554       1.541206       0.124822       1.124047 0.82782599E+01  0.82215702E+02                                 1.804698                            1.696694      -1.125467       2.353902                    0.996410       3.570841      10.154609       0.472924       1.304065      -0.703465      -0.009470       0.036869      -0.000919       0.038077      -0.005600      -0.000560       0.001097      -0.011124      -0.009810      -0.006261      -0.003384       0.009645              1.886720       1.687217      -0.030084       0.033584       2.576724      -0.058946       1.396219          -0.000000
          230              H       1.366585       4.916759       1.949805       0.117635       1.066798 0.74085020E+01  0.71335551E+02                                 1.725539                            1.590394      -0.950108       2.432887                    0.998432       3.416071       9.465987       0.496844       1.280296      -0.708970       0.038654      -0.013118       0.005525       0.041191      -0.008603       0.003623      -0.002304       0.002603      -0.034207      -0.012125      -0.002959       0.015084              1.850730       2.623295      -0.285771       0.088607       1.605838      -0.023695       1.323057          -0.000000
          231              H      -0.375192       3.330489       1.849447       0.119242       1.090718 0.77930284E+01  0.74588132E+02                                 1.635902                            1.548357      -0.778413       2.511507                    0.999714       3.144410       8.173230       0.554722       1.153632      -0.741386       0.007405      -0.034472       0.002168       0.035325      -0.001658       0.002511      -0.001403      -0.000419      -0.058476      -0.019761       0.008105       0.011656              1.664573       1.586845      -0.131784       0.010321       2.149548      -0.064833       1.257326          -0.000001
          232              H       1.939795      10.639064       6.064466       0.151038       1.192804 0.87459192E+01  0.87111778E+02                                 1.818137                            1.703037      -1.145652       2.365111                    0.996805       3.291608       9.047751       0.494494       1.243581      -0.719631       0.000617      -0.041934      -0.011873       0.043587       0.000618       0.001554       0.004151      -0.020411      -0.031038      -0.011330      -0.004737       0.016066              1.860074       1.397195      -0.080286      -0.022027       2.216631       0.384191       1.966398          -0.000000
          233              H       2.028382      15.178999       7.541157       0.117699       1.104177 0.81345416E+01  0.80487437E+02                                 1.784820                            1.684740      -1.067174       2.376688                    0.996608       3.580108      10.183467       0.473094       1.308470      -0.702418       0.005018       0.035968       0.011538       0.038106       0.005336       0.002732       0.001246      -0.020308       0.032784      -0.017133       0.005404       0.011729              1.798869       1.354570      -0.021807       0.006281       2.315493       0.266897       1.726545          -0.000000
          234              H       1.831666      14.626174       5.258021       0.126215       1.023837 0.73463083E+01  0.70976456E+02                                 1.711532                            1.610855      -1.034401       2.398857                    0.997739       3.475676       9.822072       0.478615       1.324570      -0.699120      -0.002244       0.030833      -0.028282       0.041899       0.002013      -0.000395      -0.008633      -0.018244       0.001633      -0.009661      -0.004770       0.014431              1.783778       1.330176      -0.053684      -0.000879       1.886856      -0.413855       2.134302          -0.000000
          235              H       1.636254      10.542037      35.042723       0.060041       1.130175 0.85169561E+01  0.84745539E+02                                 1.781635                            1.690248      -0.781711       2.479516                    0.998197       3.702651      10.360965       0.489357       1.257905      -0.713551      -0.026012      -0.021645      -0.001840       0.033889       0.006283      -0.002389       0.001507      -0.004161       0.023664      -0.010983       0.002669       0.008314              1.871848       1.643790       0.416270       0.090206       2.504089       0.021835       1.467666           0.000000
          236              H       3.010655      11.266351      35.049892       0.058477       1.257351 0.98030975E+01  0.10027160E+03                                 1.864525                            1.778053      -0.763584       2.483904                    0.998882       3.665714      10.146082       0.495147       1.209365      -0.726081       0.027908       0.008070       0.000390       0.029054       0.000589       0.001711       0.000774       0.005556       0.029577      -0.007790      -0.002349       0.010138              1.951095       2.693964      -0.241510       0.013164       1.616494      -0.098275       1.542829           0.000000
          237              H       2.390546      12.507387      33.698648       0.079139       1.239874 0.95103532E+01  0.96623849E+02                                 1.853609                            1.756466      -0.899320       2.431475                    0.998304       3.604951       9.971653       0.495569       1.216505      -0.724405       0.031508       0.007656      -0.013996       0.035317      -0.004145      -0.007588       0.003867       0.005085      -0.009510      -0.008153      -0.003263       0.011416              1.939685       2.073767       0.323605      -0.430756       1.797533      -0.404014       1.947753           0.000000
          238              H       1.025264      11.740201      33.652054       0.078239       1.231195 0.95834890E+01  0.97695960E+02                                 1.861124                            1.778688      -0.809621       2.480435                    0.998250       3.577472       9.959695       0.485340       1.237961      -0.720194      -0.019609      -0.023074      -0.016276       0.034378      -0.001714       0.004053       0.006433      -0.008813      -0.006209      -0.009102      -0.000058       0.009160              1.928172       2.062537       0.298347       0.481656       1.774350       0.175895       1.947629           0.000000
          239              H       5.007771      10.672910       0.562719       0.061091       1.149970 0.89299629E+01  0.89612052E+02                                 1.780276                            1.715301      -0.752230       2.490872                    0.998805       3.669907      10.200594       0.494000       1.235555      -0.719165      -0.007182      -0.003475      -0.030809       0.031826       0.003204      -0.001275      -0.000331       0.011812       0.006076      -0.007732       0.001602       0.006130              1.826217       1.717162      -0.169128       0.191399       1.724800      -0.437441       2.036690           0.000000
          240              H       5.231844      11.061016       2.060915       0.061296       1.310395 0.10422050E+02  0.10699268E+03                                 1.844312                            1.780376      -0.640527       2.540581                    0.999842       3.483933       9.299737       0.523123       1.140517      -0.745436       0.001395       0.012827       0.030655       0.033260       0.002534      -0.003529       0.004258       0.009204       0.012357      -0.009250       0.002029       0.007221              1.886987       1.646262      -0.105555      -0.045534       2.234833       0.460263       1.779867           0.000000
          241              H      18.548554       2.829562      19.462206       0.124822       1.124044 0.82782315E+01  0.82215399E+02                                 1.804699                            1.696695      -1.125465       2.353903                    0.996410       3.570837      10.154616       0.472922       1.304072      -0.703464      -0.036665       0.010233      -0.000919       0.038077      -0.002017      -0.001230       0.000063       0.015261      -0.009810      -0.006261      -0.003384       0.009645              1.886722       2.380403      -0.370127       0.067841       1.883543      -0.000388       1.396220          -0.000000
          242              H      22.480254       3.641877      19.870805       0.117635       1.066802 0.74085387E+01  0.71335996E+02                                 1.725543                            1.590398      -0.950112       2.432886                    0.998432       3.416081       9.466022       0.496843       1.280296      -0.708970       0.030687       0.026916       0.005525       0.041191       0.005429       0.003807       0.001986       0.013599      -0.034207      -0.012125      -0.002960       0.015084              1.850735       2.107693       0.583460       0.064824       2.121454       0.064888       1.323059          -0.000000
          243              H      22.983116       1.340319      19.770447       0.119240       1.090752 0.77933319E+01  0.74591821E+02                                 1.635939                            1.548391      -0.778447       2.511490                    0.999714       3.144463       8.173432       0.554714       1.153637      -0.741385       0.033555      -0.010823       0.002167       0.035324       0.000647       0.002470       0.001472       0.003078      -0.058473      -0.019760       0.008106       0.011653              1.664612       2.123056      -0.177771       0.061310       1.613430      -0.023479       1.257350          -0.000001
          244              H      17.811198       6.999443      23.985466       0.151038       1.192797 0.87458545E+01  0.87110956E+02                                 1.818129                            1.703031      -1.145652       2.365111                    0.996805       3.291591       9.047690       0.494495       1.243581      -0.719631       0.036624      -0.020432      -0.011873       0.043587      -0.009147      -0.002818       0.003422       0.009136      -0.031038      -0.011330      -0.004737       0.016067              1.860066       2.081292      -0.314681      -0.343730       1.532519       0.173018       1.966388          -0.000000
          245              H      13.923792       9.346130      25.462157       0.117699       1.104172 0.81344948E+01  0.80486800E+02                                 1.784810                            1.684731      -1.067176       2.376687                    0.996608       3.580091      10.183384       0.473097       1.308464      -0.702419      -0.028640       0.022330       0.011538       0.038106      -0.011462       0.000287       0.002989       0.000911       0.032784      -0.017133       0.005404       0.011729              1.798859       2.094135      -0.405185      -0.227997       1.575907       0.138887       1.726535          -0.000000
          246              H      14.304195       8.899357      23.179021       0.126215       1.023835 0.73462925E+01  0.70976234E+02                                 1.711527                            1.610851      -1.034401       2.398858                    0.997739       3.475666       9.822025       0.478616       1.324566      -0.699121      -0.027824       0.013473      -0.028282       0.041899      -0.008907       0.007279      -0.004658       0.005634       0.001633      -0.009661      -0.004770       0.014431              1.783773       1.794173      -0.214207       0.357968       1.422851      -0.207688       2.134295          -0.000000
          247              H      17.743455       6.688056      17.121723       0.060042       1.130169 0.85169003E+01  0.84744818E+02                                 1.781627                            1.690241      -0.781697       2.479523                    0.998197       3.702633      10.360894       0.489359       1.257903      -0.713551       0.005739      -0.033349      -0.001840       0.033890      -0.004943      -0.002499      -0.001315      -0.008801       0.023664      -0.010983       0.002669       0.008314              1.871840       1.928506      -0.580652       0.026193       2.219355       0.089038       1.467661           0.000000
          248              H      17.803381       8.240479      17.128892       0.058477       1.257346 0.98030467E+01  0.10027085E+03                                 1.864512                            1.778042      -0.763569       2.483910                    0.998882       3.665707      10.146019       0.495152       1.209356      -0.726083       0.006966       0.028204       0.000390       0.029054       0.002112       0.000184       0.001869      -0.003796       0.029578      -0.007789      -0.002349       0.010139              1.951082       2.095000       0.587308       0.091689       2.215426      -0.037737       1.542819           0.000000
          249              H      16.418558       8.323967      15.777648       0.079139       1.239880 0.95104086E+01  0.96624494E+02                                 1.853609                            1.756466      -0.899348       2.431463                    0.998304       3.604960       9.971662       0.495572       1.216499      -0.724406       0.009124       0.031115      -0.013996       0.035317       0.004274      -0.007143      -0.004638       0.004639      -0.009509      -0.008153      -0.003263       0.011416              1.939685       1.586341      -0.042189       0.134508       2.284959      -0.575053       1.947755           0.000000
          250              H      16.400320       6.758005      15.731054       0.078239       1.231176 0.95832973E+01  0.97693450E+02                                 1.861101                            1.778667      -0.809584       2.480453                    0.998251       3.577436       9.959544       0.485344       1.237957      -0.720195       0.010178      -0.028519      -0.016276       0.034378      -0.002960      -0.003545       0.006727       0.007374      -0.006211      -0.009103      -0.000058       0.009161              1.928147       1.588002      -0.024385       0.088496       2.248835       0.505063       1.947603           0.000000
          251              H      19.315874       9.673312      18.483719       0.061091       1.149969 0.89299601E+01  0.89612052E+02                                 1.780278                            1.715303      -0.752231       2.490872                    0.998805       3.669911      10.200620       0.493999       1.235559      -0.719164      -0.000581      -0.007958      -0.030809       0.031826       0.003512      -0.000351      -0.001270      -0.011456       0.006074      -0.007731       0.001602       0.006129              1.826220       1.869361       0.081257       0.474535       1.572604      -0.052964       2.036694           0.000000
          252              H      19.091801      10.061418      19.981915       0.061296       1.310423 0.10422338E+02  0.10699643E+03                                 1.844340                            1.780403      -0.640554       2.540568                    0.999842       3.483977       9.299904       0.523118       1.140519      -0.745435      -0.010410       0.007622       0.030656       0.033260       0.002716      -0.005452      -0.000927      -0.008991       0.012361      -0.009250       0.002029       0.007221              1.887017       2.179142      -0.202085      -0.421376       1.702017       0.190702       1.779893           0.000000
          253              H       6.203695       5.085991      19.462206       0.124822       1.124048 0.82782701E+01  0.82215863E+02                                 1.804702                            1.696697      -1.125466       2.353903                    0.996410       3.570850      10.154652       0.472922       1.304068      -0.703464       0.027194       0.026636      -0.000919       0.038077       0.007617       0.000670       0.001034      -0.004137      -0.009810      -0.006261      -0.003384       0.009644              1.886724       2.328301       0.400211      -0.034256       1.935651      -0.058558       1.396221          -0.000000
          254              H       4.941331       1.274882      19.870805       0.117635       1.066797 0.74084943E+01  0.71335475E+02                                 1.725539                            1.590395      -0.950100       2.432891                    0.998432       3.416070       9.465991       0.496843       1.280299      -0.708969       0.007966      -0.040034       0.005525       0.041191       0.003174      -0.000184      -0.004290      -0.016202      -0.034208      -0.012125      -0.002959       0.015084              1.850731       1.612719      -0.297688       0.023783       2.616418      -0.088583       1.323057          -0.000000
          255              H       2.696692       1.990171      19.770447       0.119242       1.090730 0.77931350E+01  0.74589455E+02                                 1.635918                            1.548371      -0.778391       2.511519                    0.999714       3.144428       8.173311       0.554717       1.153638      -0.741385      -0.026151      -0.023649       0.002168       0.035325       0.001010       0.000040      -0.002876      -0.002663      -0.058477      -0.019761       0.008105       0.011656              1.664590       1.894765       0.309555      -0.050987       1.841668      -0.041355       1.257336          -0.000001
          256              H      10.183597       3.639620      23.985466       0.151038       1.192806 0.87459343E+01  0.87111984E+02                                 1.818140                            1.703040      -1.145650       2.365112                    0.996805       3.291609       9.047763       0.494492       1.243583      -0.719630      -0.036007      -0.021501      -0.011873       0.043587       0.008529       0.004372       0.000730       0.011275      -0.031038      -0.011330      -0.004737       0.016066              1.860078       1.942246       0.394970       0.321707       1.671587       0.211172       1.966401          -0.000000
          257              H      14.159590       5.832869      25.462157       0.117699       1.104179 0.81345623E+01  0.80487727E+02                                 1.784825                            1.684745      -1.067175       2.376688                    0.996608       3.580112      10.183498       0.473092       1.308475      -0.702417       0.033659       0.013638       0.011538       0.038106       0.006126       0.002445      -0.001743       0.019396       0.032784      -0.017133       0.005404       0.011729              1.798875       2.056384       0.426997       0.234281       1.613691       0.128009       1.726550          -0.000000
          258              H      13.582471       5.726817      23.179021       0.126215       1.023837 0.73463078E+01  0.70976438E+02                                 1.711531                            1.610854      -1.034401       2.398858                    0.997739       3.475674       9.822060       0.478615       1.324568      -0.699120       0.025580       0.017359      -0.028282       0.041899       0.006893      -0.007673      -0.003974       0.012610       0.001633      -0.009661      -0.004770       0.014431              1.783777       1.701193       0.267891      -0.358848       1.515836      -0.206166       2.134300          -0.000000
          259              H       9.947799       3.853981      17.121723       0.060042       1.130165 0.85168609E+01  0.84744302E+02                                 1.781621                            1.690236      -0.781688       2.479527                    0.998197       3.702623      10.360848       0.489360       1.257900      -0.713552      -0.031751       0.011705      -0.001840       0.033890      -0.001340       0.000111       0.002822       0.012962       0.023664      -0.010983       0.002669       0.008315              1.871833       2.649490       0.164384       0.064013       1.498354      -0.067202       1.467656           0.000000
          260              H      11.262274       3.025872      17.128892       0.058477       1.257339 0.98029659E+01  0.10026975E+03                                 1.864500                            1.778031      -0.763562       2.483913                    0.998882       3.665690      10.145938       0.495155       1.209351      -0.726084       0.020943      -0.020135       0.000390       0.029054      -0.002700       0.001526      -0.001093      -0.001760       0.029579      -0.007791      -0.002348       0.010139              1.951068       1.676686      -0.345797      -0.078525       2.633709      -0.060535       1.542810           0.000000
          261              H      12.026988       4.183420      15.777648       0.079138       1.239876 0.95103639E+01  0.96623818E+02                                 1.853596                            1.756455      -0.899370       2.431452                    0.998304       3.604949       9.971584       0.495577       1.216489      -0.724408       0.022384      -0.023459      -0.013996       0.035316      -0.000127      -0.000445       0.008505      -0.009723      -0.009508      -0.008153      -0.003264       0.011416              1.939671       2.146825      -0.281413      -0.565257       1.724447       0.171037       1.947740           0.000000
          262              H      10.679944       4.982196      15.731054       0.078240       1.231174 0.95832711E+01  0.97693128E+02                                 1.861099                            1.778666      -0.809586       2.480452                    0.998250       3.577427       9.959520       0.485344       1.237959      -0.720195      -0.029788       0.005445      -0.016276       0.034378       0.004673       0.007598      -0.000293       0.001440      -0.006211      -0.009102      -0.000058       0.009161              1.928145       2.104742      -0.273956       0.393149       1.732091      -0.329171       1.947601           0.000000
          263              H      11.746897       0.999598      18.483719       0.061091       1.149966 0.89299316E+01  0.89611675E+02                                 1.780274                            1.715299      -0.752225       2.490874                    0.998805       3.669904      10.200588       0.494000       1.235557      -0.719164      -0.006601       0.004482      -0.030810       0.031826      -0.006717      -0.000925       0.000938      -0.000356       0.006077      -0.007732       0.001603       0.006129              1.826215       1.576419       0.087870      -0.283134       1.865536      -0.384475       2.036689           0.000000
          264              H      12.195043       0.999598      19.981915       0.061295       1.310445 0.10422562E+02  0.10699936E+03                                 1.844364                            1.780424      -0.640575       2.540557                    0.999841       3.484008       9.300030       0.523113       1.140523      -0.745434       0.011804       0.005205       0.030655       0.033259      -0.005253       0.001923       0.005185      -0.000215       0.012363      -0.009250       0.002028       0.007222              1.887043       1.996338       0.307650       0.375848       1.884875       0.269577       1.779915           0.000000
          265              H      14.330250      14.648738      19.462206       0.124822       1.124047 0.82782600E+01  0.82215703E+02                                 1.804698                            1.696694      -1.125467       2.353902                    0.996410       3.570841      10.154609       0.472924       1.304065      -0.703465       0.009470      -0.036869      -0.000919       0.038077      -0.005600       0.000560      -0.001097      -0.011124      -0.009810      -0.006261      -0.003384       0.009645              1.886720       1.687217      -0.030084      -0.033585       2.576724       0.058946       1.396219          -0.000000
          266              H      11.660915      17.647533      19.870805       0.117635       1.066798 0.74085017E+01  0.71335550E+02                                 1.725539                            1.590394      -0.950108       2.432887                    0.998432       3.416071       9.465988       0.496844       1.280297      -0.708970      -0.038654       0.013118       0.005525       0.041191      -0.008603      -0.003623       0.002304       0.002603      -0.034207      -0.012125      -0.002959       0.015084              1.850730       2.623296      -0.285771      -0.088607       1.605838       0.023695       1.323057          -0.000000
          267              H      13.402692      19.233803      19.770447       0.119242       1.090718 0.77930271E+01  0.74588116E+02                                 1.635902                            1.548357      -0.778412       2.511508                    0.999714       3.144410       8.173230       0.554722       1.153632      -0.741386      -0.007405       0.034472       0.002168       0.035325      -0.001658      -0.002511       0.001403      -0.000419      -0.058476      -0.019761       0.008105       0.011656              1.664573       1.586844      -0.131783      -0.010321       2.149548       0.064833       1.257326          -0.000001
          268              H      11.087705      11.925228      23.985466       0.151038       1.192804 0.87459192E+01  0.87111777E+02                                 1.818137                            1.703037      -1.145652       2.365111                    0.996805       3.291608       9.047751       0.494494       1.243581      -0.719631      -0.000617       0.041934      -0.011873       0.043587       0.000618      -0.001554      -0.004151      -0.020411      -0.031038      -0.011330      -0.004737       0.016066              1.860074       1.397195      -0.080286       0.022027       2.216631      -0.384191       1.966398          -0.000000
          269              H      10.999118       7.385293      25.462157       0.117699       1.104177 0.81345416E+01  0.80487437E+02                                 1.784820                            1.684740      -1.067174       2.376688                    0.996608       3.580108      10.183467       0.473094       1.308470      -0.702418      -0.005018      -0.035968       0.011538       0.038106       0.005336      -0.002732      -0.001246      -0.020308       0.032784      -0.017133       0.005404       0.011729              1.798869       1.354570      -0.021807      -0.006281       2.315493      -0.266897       1.726545          -0.000000
          270              H      11.195833       7.938118      23.179021       0.126215       1.023837 0.73463074E+01  0.70976447E+02                                 1.711532                            1.610855      -1.034401       2.398857                    0.997739       3.475676       9.822073       0.478615       1.324570      -0.699120       0.002244      -0.030833      -0.028282       0.041899       0.002013       0.000395       0.008633      -0.018244       0.001633      -0.009661      -0.004770       0.014431              1.783778       1.330176      -0.053684       0.000879       1.886856       0.413855       2.134302          -0.000000
          271              H      11.391246      12.022255      17.121723       0.060041       1.130175 0.85169562E+01  0.84745540E+02                                 1.781635                            1.690248      -0.781711       2.479516                    0.998197       3.702651      10.360965       0.489357       1.257905      -0.713551       0.026012       0.021645      -0.001840       0.033889       0.006283       0.002389      -0.001507      -0.004161       0.023664      -0.010983       0.002669       0.008314              1.871849       1.643790       0.416270      -0.090206       2.504089      -0.021835       1.467666           0.000000
          272              H      10.016845      11.297941      17.128892       0.058477       1.257351 0.98030976E+01  0.10027159E+03                                 1.864525                            1.778053      -0.763584       2.483904                    0.998882       3.665714      10.146081       0.495147       1.209365      -0.726081      -0.027908      -0.008070       0.000390       0.029054       0.000589      -0.001711      -0.000774       0.005556       0.029577      -0.007790      -0.002349       0.010138              1.951095       2.693963      -0.241511      -0.013164       1.616494       0.098275       1.542829           0.000000
          273              H      10.636954      10.056905      15.777648       0.079139       1.239874 0.95103504E+01  0.96623807E+02                                 1.853608                            1.756465      -0.899320       2.431475                    0.998304       3.604952       9.971653       0.495570       1.216504      -0.724405      -0.031508      -0.007656      -0.013996       0.035317      -0.004145       0.007588      -0.003867       0.005085      -0.009510      -0.008153      -0.003263       0.011416              1.939684       2.073766       0.323605       0.430756       1.797532       0.404014       1.947753           0.000000
          274              H      12.002236      10.824091      15.731054       0.078239       1.231196 0.95834940E+01  0.97696023E+02                                 1.861125                            1.778688      -0.809621       2.480435                    0.998250       3.577472       9.959695       0.485340       1.237961      -0.720194       0.019609       0.023074      -0.016276       0.034378      -0.001714      -0.004053      -0.006433      -0.008813      -0.006209      -0.009102      -0.000058       0.009160              1.928172       2.062538       0.298347      -0.481656       1.774350      -0.175895       1.947629           0.000000
          275              H       8.019729      11.891382      18.483719       0.061091       1.149970 0.89299642E+01  0.89612068E+02                                 1.780276                            1.715301      -0.752230       2.490872                    0.998805       3.669907      10.200594       0.494000       1.235555      -0.719165       0.007182       0.003475      -0.030809       0.031826       0.003204       0.001275       0.000331       0.011812       0.006076      -0.007732       0.001602       0.006130              1.826217       1.717162      -0.169128      -0.191399       1.724800       0.437441       2.036690           0.000000
          276              H       7.795656      11.503276      19.981915       0.061296       1.310395 0.10422050E+02  0.10699268E+03                                 1.844312                            1.780376      -0.640527       2.540581                    0.999842       3.483933       9.299737       0.523123       1.140517      -0.745436      -0.001395      -0.012827       0.030655       0.033260       0.002534       0.003529      -0.004258       0.009204       0.012357      -0.009250       0.002029       0.007221              1.886987       1.646262      -0.105555       0.045534       2.234833      -0.460263       1.779867           0.000000
          277              H       7.506445       2.829562      16.379794       0.124822       1.124047 0.82782559E+01  0.82215654E+02                                 1.804697                            1.696694      -1.125467       2.353902                    0.996410       3.570841      10.154609       0.472924       1.304065      -0.703465       0.036665       0.010233       0.000919       0.038077       0.002017      -0.001230      -0.000063       0.015261      -0.009810      -0.006261      -0.003384       0.009645              1.886720       2.380400       0.370126       0.067841       1.883541       0.000388       1.396218          -0.000000
          278              H       3.574746       3.641877      15.971195       0.117635       1.066798 0.74085000E+01  0.71335528E+02                                 1.725539                            1.590394      -0.950108       2.432887                    0.998432       3.416071       9.465987       0.496844       1.280296      -0.708970      -0.030687       0.026916      -0.005525       0.041191      -0.005429       0.003807      -0.001986       0.013599      -0.034207      -0.012125      -0.002959       0.015084              1.850730       2.107686      -0.583457       0.064824       2.121447      -0.064888       1.323057          -0.000000
          279              H       3.071884       1.340319      16.071553       0.119242       1.090718 0.77930284E+01  0.74588132E+02                                 1.635902                            1.548357      -0.778413       2.511508                    0.999714       3.144410       8.173230       0.554722       1.153632      -0.741386      -0.033556      -0.010823      -0.002168       0.035325      -0.000648       0.002471      -0.001473       0.003082      -0.058476      -0.019761       0.008105       0.011656              1.664573       2.123000       0.177766       0.061307       1.613393       0.023478       1.257326          -0.000001
          280              H       8.243802       6.999443      11.856534       0.151038       1.192805 0.87459281E+01  0.87111885E+02                                 1.818137                            1.703038      -1.145652       2.365111                    0.996805       3.291608       9.047751       0.494494       1.243580      -0.719631      -0.036624      -0.020432       0.011873       0.043587       0.009147      -0.002818      -0.003422       0.009135      -0.031038      -0.011330      -0.004737       0.016066              1.860075       2.081302       0.314684      -0.343733       1.532526      -0.173020       1.966398          -0.000000
          281              H      12.131208       9.346130      10.379843       0.117699       1.104177 0.81345475E+01  0.80487508E+02                                 1.784820                            1.684740      -1.067174       2.376688                    0.996608       3.580108      10.183467       0.473094       1.308470      -0.702418       0.028640       0.022330      -0.011538       0.038106       0.011462       0.000287      -0.002989       0.000912       0.032784      -0.017133       0.005404       0.011729              1.798870       2.094149       0.405188      -0.227999       1.575915      -0.138888       1.726545          -0.000000
          282              H      11.750805       8.899357      12.662979       0.126215       1.023837 0.73463096E+01  0.70976472E+02                                 1.711532                            1.610855      -1.034401       2.398857                    0.997739       3.475676       9.822073       0.478615       1.324570      -0.699120       0.027824       0.013473       0.028282       0.041899       0.008907       0.007279       0.004658       0.005635       0.001633      -0.009661      -0.004770       0.014431              1.783778       1.794178       0.214208       0.357969       1.422855       0.207689       2.134302          -0.000000
          283              H       8.311545       6.688056      18.720277       0.060041       1.130175 0.85169550E+01  0.84745526E+02                                 1.781634                            1.690248      -0.781711       2.479516                    0.998197       3.702651      10.360965       0.489357       1.257905      -0.713551      -0.005739      -0.033349       0.001840       0.033889       0.004943      -0.002499       0.001316      -0.008801       0.023664      -0.010983       0.002669       0.008314              1.871848       1.928513       0.580655       0.026193       2.219365      -0.089039       1.467666           0.000000
          284              H       8.251618       8.240479      18.713108       0.058477       1.257351 0.98030978E+01  0.10027160E+03                                 1.864525                            1.778053      -0.763583       2.483904                    0.998882       3.665714      10.146081       0.495147       1.209365      -0.726081      -0.006966       0.028204      -0.000390       0.029054      -0.002112       0.000185      -0.001869      -0.003798       0.029577      -0.007790      -0.002349       0.010138              1.951095       2.095016      -0.587314       0.091690       2.215442       0.037737       1.542829           0.000000
          285              H       9.636442       8.323967      20.064352       0.079139       1.239874 0.95103513E+01  0.96623826E+02                                 1.853609                            1.756466      -0.899320       2.431475                    0.998304       3.604951       9.971653       0.495569       1.216505      -0.724405      -0.009124       0.031115       0.013996       0.035317      -0.004274      -0.007143       0.004638       0.004638      -0.009510      -0.008153      -0.003263       0.011416              1.939684       1.586341       0.042190       0.134508       2.284959       0.575052       1.947753           0.000000
          286              H       9.654680       6.758005      20.110946       0.078239       1.231196 0.95834916E+01  0.97695992E+02                                 1.861124                            1.778688      -0.809621       2.480435                    0.998250       3.577472       9.959695       0.485340       1.237961      -0.720194      -0.010178      -0.028519       0.016276       0.034378       0.002959      -0.003545      -0.006727       0.007374      -0.006209      -0.009102      -0.000058       0.009160              1.928172       1.588021       0.024385       0.088498       2.248866      -0.505073       1.947629           0.000000
          287              H       6.739126       9.673312      17.358281       0.061091       1.149970 0.89299633E+01  0.89612057E+02                                 1.780276                            1.715301      -0.752230       2.490872                    0.998805       3.669907      10.200594       0.494000       1.235555      -0.719165       0.000581      -0.007958       0.030809       0.031826      -0.003513      -0.000351       0.001270      -0.011456       0.006076      -0.007732       0.001602       0.006130              1.826217       1.869359      -0.081257       0.474534       1.572602       0.052964       2.036690           0.000000
          288              H       6.963199      10.061418      15.860085       0.061296       1.310395 0.10422046E+02  0.10699263E+03                                 1.844312                            1.780376      -0.640527       2.540581                    0.999842       3.483933       9.299737       0.523123       1.140517      -0.745436       0.010411       0.007621      -0.030655       0.033260      -0.002718      -0.005452       0.000927      -0.008990       0.012357      -0.009250       0.002029       0.007221              1.886987       2.179104       0.202081      -0.421366       1.701991      -0.190698       1.779867           0.000000
          289              H      19.851304       5.085991      16.379794       0.124822       1.124044 0.82782326E+01  0.82215414E+02                                 1.804700                            1.696696      -1.125465       2.353903                    0.996410       3.570837      10.154617       0.472921       1.304072      -0.703464      -0.027194       0.026636       0.000919       0.038077      -0.007617       0.000670      -0.001034      -0.004137      -0.009810      -0.006261      -0.003384       0.009645              1.886722       2.328298      -0.400210      -0.034256       1.935649       0.058558       1.396220          -0.000000
          290              H      21.113669       1.274882      15.971195       0.117635       1.066802 0.74085384E+01  0.71335995E+02                                 1.725543                            1.590398      -0.950112       2.432886                    0.998432       3.416081       9.466023       0.496843       1.280296      -0.708970      -0.007966      -0.040034      -0.005525       0.041191      -0.003174      -0.000184       0.004290      -0.016203      -0.034207      -0.012125      -0.002960       0.015084              1.850735       1.612722       0.297688       0.023783       2.616424       0.088583       1.323059          -0.000000
          291              H      23.358307       1.990171      16.071553       0.119240       1.090751 0.77933231E+01  0.74591722E+02                                 1.635939                            1.548390      -0.778447       2.511490                    0.999714       3.144463       8.173433       0.554713       1.153638      -0.741385       0.026150      -0.023648      -0.002167       0.035324      -0.001009       0.000040       0.002875      -0.002660      -0.058473      -0.019760       0.008106       0.011653              1.664612       1.894790      -0.309560      -0.050988       1.841695       0.041356       1.257350          -0.000001
          292              H      15.871403       3.639620      11.856534       0.151038       1.192797 0.87458569E+01  0.87110989E+02                                 1.818130                            1.703031      -1.145652       2.365111                    0.996805       3.291591       9.047691       0.494494       1.243581      -0.719631       0.036007      -0.021501       0.011873       0.043587      -0.008530       0.004372      -0.000730       0.011275      -0.031038      -0.011330      -0.004737       0.016067              1.860067       1.942234      -0.394966       0.321703       1.671578      -0.211170       1.966389          -0.000000
          293              H      11.895410       5.832869      10.379843       0.117699       1.104172 0.81344880E+01  0.80486719E+02                                 1.784809                            1.684731      -1.067176       2.376687                    0.996608       3.580091      10.183384       0.473097       1.308464      -0.702419      -0.033659       0.013638      -0.011538       0.038106      -0.006125       0.002445       0.001743       0.019396       0.032784      -0.017133       0.005404       0.011729              1.798858       2.056364      -0.426991       0.234278       1.613677      -0.128008       1.726534          -0.000000
          294              H      12.472528       5.726817      12.662979       0.126215       1.023835 0.73462926E+01  0.70976235E+02                                 1.711527                            1.610851      -1.034401       2.398858                    0.997739       3.475666       9.822025       0.478616       1.324566      -0.699121      -0.025580       0.017359       0.028282       0.041899      -0.006893      -0.007673       0.003974       0.012609       0.001633      -0.009661      -0.004770       0.014431              1.783773       1.701190      -0.267890      -0.358847       1.515833       0.206165       2.134295          -0.000000
          295              H      16.107201       3.853981      18.720277       0.060042       1.130169 0.85169014E+01  0.84744832E+02                                 1.781627                            1.690241      -0.781697       2.479523                    0.998197       3.702633      10.360894       0.489359       1.257903      -0.713551       0.031751       0.011705       0.001840       0.033890       0.001340       0.000111      -0.002822       0.012962       0.023664      -0.010983       0.002669       0.008314              1.871840       2.649502      -0.164384       0.064013       1.498359       0.067203       1.467661           0.000000
          296              H      14.792726       3.025872      18.713108       0.058477       1.257346 0.98030431E+01  0.10027080E+03                                 1.864512                            1.778042      -0.763569       2.483910                    0.998882       3.665707      10.146019       0.495152       1.209356      -0.726083      -0.020942      -0.020135      -0.000390       0.029054       0.002700       0.001527       0.001094      -0.001759       0.029578      -0.007789      -0.002349       0.010139              1.951081       1.676696       0.345800      -0.078526       2.633730       0.060536       1.542819           0.000000
          297              H      14.028012       4.183420      20.064352       0.079139       1.239880 0.95104089E+01  0.96624497E+02                                 1.853609                            1.756466      -0.899348       2.431463                    0.998304       3.604960       9.971662       0.495572       1.216499      -0.724406      -0.022385      -0.023459       0.013996       0.035317       0.000128      -0.000445      -0.008505      -0.009723      -0.009509      -0.008153      -0.003263       0.011416              1.939685       2.146842       0.281416      -0.565264       1.724459      -0.171039       1.947755           0.000000
          298              H      15.375055       4.982196      20.110946       0.078239       1.231176 0.95832937E+01  0.97693406E+02                                 1.861101                            1.778667      -0.809584       2.480453                    0.998251       3.577436       9.959544       0.485345       1.237957      -0.720195       0.029787       0.005445       0.016276       0.034378      -0.004673       0.007598       0.000294       0.001439      -0.006211      -0.009103      -0.000058       0.009161              1.928146       2.104744       0.273957       0.393149       1.732093       0.329172       1.947602           0.000000
          299              H      14.308103       0.999598      17.358281       0.061091       1.149969 0.89299597E+01  0.89612045E+02                                 1.780278                            1.715303      -0.752231       2.490872                    0.998805       3.669911      10.200619       0.493999       1.235558      -0.719164       0.006601       0.004482       0.030809       0.031826       0.006717      -0.000924      -0.000938      -0.000355       0.006074      -0.007731       0.001602       0.006129              1.826219       1.576423      -0.087871      -0.283136       1.865541       0.384477       2.036694           0.000000
          300              H      13.859957       0.999598      15.860085       0.061296       1.310423 0.10422338E+02  0.10699644E+03                                 1.844340                            1.780403      -0.640554       2.540568                    0.999842       3.483977       9.299904       0.523118       1.140519      -0.745435      -0.011806       0.005205      -0.030656       0.033260       0.005252       0.001923      -0.005185      -0.000209       0.012361      -0.009250       0.002029       0.007221              1.887017       1.996309      -0.307644       0.375840       1.884850      -0.269571       1.779893           0.000000
          301              H      11.724750      14.648738      16.379794       0.124822       1.124049 0.82782794E+01  0.82215975E+02                                 1.804702                            1.696698      -1.125466       2.353903                    0.996410       3.570850      10.154652       0.472922       1.304068      -0.703464      -0.009470      -0.036869       0.000919       0.038077       0.005600       0.000560       0.001097      -0.011124      -0.009810      -0.006261      -0.003384       0.009644              1.886725       1.687221       0.030083      -0.033585       2.576733      -0.058946       1.396222          -0.000000
          302              H      14.394085      17.647533      15.971195       0.117635       1.066797 0.74084904E+01  0.71335427E+02                                 1.725539                            1.590394      -0.950101       2.432891                    0.998432       3.416070       9.465990       0.496843       1.280298      -0.708969       0.038654       0.013118      -0.005525       0.041191       0.008603      -0.003623      -0.002304       0.002603      -0.034208      -0.012125      -0.002959       0.015084              1.850730       2.623296       0.285771      -0.088607       1.605838      -0.023695       1.323057          -0.000000
          303              H      12.652308      19.233803      16.071553       0.119242       1.090730 0.77931387E+01  0.74589496E+02                                 1.635918                            1.548372      -0.778391       2.511519                    0.999714       3.144428       8.173310       0.554717       1.153637      -0.741385       0.007406       0.034472      -0.002168       0.035325       0.001658      -0.002510      -0.001403      -0.000418      -0.058477      -0.019761       0.008105       0.011656              1.664590       1.586860       0.131786      -0.010321       2.149573      -0.064834       1.257336          -0.000001
          304              H      14.967295      11.925228      11.856534       0.151038       1.192805 0.87459243E+01  0.87111861E+02                                 1.818139                            1.703039      -1.145650       2.365112                    0.996805       3.291609       9.047762       0.494493       1.243583      -0.719630       0.000617       0.041934       0.011873       0.043587      -0.000618      -0.001554       0.004151      -0.020411      -0.031038      -0.011330      -0.004737       0.016066              1.860077       1.397197       0.080286       0.022027       2.216633       0.384192       1.966401          -0.000000
          305              H      15.055882       7.385293      10.379843       0.117699       1.104178 0.81345584E+01  0.80487680E+02                                 1.784825                            1.684744      -1.067175       2.376688                    0.996608       3.580112      10.183498       0.473092       1.308475      -0.702417       0.005018      -0.035969      -0.011538       0.038106      -0.005336      -0.002732       0.001246      -0.020308       0.032784      -0.017133       0.005404       0.011729              1.798875       1.354573       0.021807      -0.006281       2.315500       0.266898       1.726550          -0.000000
          306              H      14.859166       7.938118      12.662979       0.126215       1.023837 0.73463053E+01  0.70976410E+02                                 1.711530                            1.610854      -1.034401       2.398858                    0.997739       3.475674       9.822061       0.478615       1.324569      -0.699120      -0.002244      -0.030833       0.028282       0.041899      -0.002013       0.000395      -0.008633      -0.018244       0.001633      -0.009661      -0.004770       0.014431              1.783777       1.330175       0.053684       0.000879       1.886854      -0.413854       2.134300          -0.000000
          307              H      14.663754      12.022255      18.720277       0.060042       1.130165 0.85168638E+01  0.84744337E+02                                 1.781621                            1.690236      -0.781688       2.479527                    0.998197       3.702623      10.360848       0.489360       1.257900      -0.713552      -0.026012       0.021645       0.001840       0.033890      -0.006283       0.002389       0.001507      -0.004160       0.023664      -0.010983       0.002669       0.008315              1.871834       1.643778      -0.416265      -0.090205       2.504067       0.021835       1.467656           0.000000
          308              H      16.038155      11.297941      18.713108       0.058477       1.257339 0.98029662E+01  0.10026976E+03                                 1.864500                            1.778031      -0.763562       2.483913                    0.998882       3.665690      10.145938       0.495155       1.209351      -0.726084       0.027909      -0.008069      -0.000390       0.029054      -0.000588      -0.001710       0.000775       0.005557       0.029579      -0.007791      -0.002348       0.010139              1.951068       2.693923       0.241505      -0.013163       1.616473      -0.098273       1.542810           0.000000
          309              H      15.418046      10.056905      20.064352       0.079138       1.239876 0.95103594E+01  0.96623763E+02                                 1.853596                            1.756454      -0.899370       2.431452                    0.998304       3.604949       9.971584       0.495577       1.216489      -0.724408       0.031508      -0.007656       0.013996       0.035316       0.004147       0.007588       0.003868       0.005082      -0.009508      -0.008153      -0.003264       0.011416              1.939670       2.073752      -0.323601       0.430752       1.797520      -0.404009       1.947740           0.000000
          310              H      14.052764      10.824091      20.110946       0.078240       1.231174 0.95832726E+01  0.97693150E+02                                 1.861100                            1.778666      -0.809586       2.480452                    0.998250       3.577427       9.959521       0.485344       1.237959      -0.720195      -0.019609       0.023074       0.016276       0.034378       0.001713      -0.004053       0.006434      -0.008814      -0.006211      -0.009102      -0.000058       0.009161              1.928145       2.062508      -0.298341      -0.481645       1.774327       0.175892       1.947602           0.000000
          311              H      18.035271      11.891382      17.358281       0.061091       1.149967 0.89299332E+01  0.89611695E+02                                 1.780274                            1.715299      -0.752225       2.490874                    0.998805       3.669904      10.200588       0.494000       1.235557      -0.719164      -0.007182       0.003475       0.030810       0.031826      -0.003204       0.001275      -0.000332       0.011812       0.006077      -0.007732       0.001603       0.006129              1.826215       1.717159       0.169127      -0.191398       1.724796      -0.437439       2.036689           0.000000
          312              H      18.259344      11.503276      15.860085       0.061295       1.310445 0.10422568E+02  0.10699943E+03                                 1.844365                            1.780425      -0.640575       2.540557                    0.999841       3.484008       9.300031       0.523113       1.140523      -0.745434       0.001394      -0.012825      -0.030655       0.033259      -0.002533       0.003529       0.004258       0.009205       0.012363      -0.009250       0.002028       0.007222              1.887043       1.646309       0.105561       0.045537       2.234906       0.460282       1.779916           0.000000
          313              H       5.521054      19.734730      34.300794       0.124822       1.124047 0.82782630E+01  0.82215739E+02                                 1.804698                            1.696694      -1.125467       2.353902                    0.996410       3.570841      10.154609       0.472924       1.304065      -0.703465      -0.036665      -0.010233       0.000919       0.038077       0.002017       0.001230       0.000063       0.015261      -0.009810      -0.006261      -0.003384       0.009645              1.886720       2.380401       0.370126      -0.067841       1.883541      -0.000388       1.396219          -0.000000
          314              H       9.452754      18.922415      33.892195       0.117635       1.066799 0.74085045E+01  0.71335581E+02                                 1.725539                            1.590395      -0.950108       2.432887                    0.998432       3.416071       9.465987       0.496844       1.280296      -0.708970       0.030687      -0.026916      -0.005525       0.041191      -0.005429      -0.003807       0.001986       0.013599      -0.034207      -0.012125      -0.002959       0.015084              1.850730       2.107687      -0.583457      -0.064824       2.121447       0.064888       1.323057          -0.000000
          315              H       9.955616      21.223973      33.992553       0.119242       1.090718 0.77930278E+01  0.74588122E+02                                 1.635901                            1.548357      -0.778412       2.511508                    0.999714       3.144410       8.173229       0.554722       1.153632      -0.741386       0.033556       0.010823      -0.002168       0.035325      -0.000648      -0.002471       0.001473       0.003082      -0.058476      -0.019761       0.008105       0.011656              1.664572       2.123000       0.177766      -0.061307       1.613392      -0.023478       1.257326          -0.000001
          316              H       4.783698      15.564849      29.777534       0.151038       1.192805 0.87459278E+01  0.87111879E+02                                 1.818137                            1.703037      -1.145652       2.365111                    0.996805       3.291608       9.047750       0.494494       1.243580      -0.719631       0.036624       0.020432       0.011873       0.043587       0.009147       0.002818       0.003422       0.009135      -0.031038      -0.011330      -0.004737       0.016066              1.860075       2.081302       0.314684       0.343733       1.532525       0.173020       1.966397          -0.000000
          317              H       0.896292      13.218162      28.300843       0.117699       1.104177 0.81345471E+01  0.80487504E+02                                 1.784821                            1.684740      -1.067174       2.376688                    0.996608       3.580108      10.183468       0.473094       1.308470      -0.702418      -0.028640      -0.022330      -0.011538       0.038106       0.011462      -0.000287       0.002989       0.000912       0.032784      -0.017133       0.005404       0.011729              1.798870       2.094149       0.405189       0.227999       1.575916       0.138888       1.726545          -0.000000
          318              H       1.276695      13.664935      30.583979       0.126215       1.023837 0.73463101E+01  0.70976476E+02                                 1.711532                            1.610855      -1.034401       2.398857                    0.997739       3.475676       9.822072       0.478615       1.324570      -0.699120      -0.027824      -0.013473       0.028282       0.041899       0.008907      -0.007279      -0.004658       0.005635       0.001633      -0.009661      -0.004770       0.014431              1.783778       1.794177       0.214208      -0.357969       1.422855      -0.207689       2.134302          -0.000000
          319              H       4.715955      15.876236       0.799277       0.060041       1.130175 0.85169550E+01  0.84745526E+02                                 1.781634                            1.690248      -0.781711       2.479516                    0.998197       3.702651      10.360965       0.489357       1.257905      -0.713551       0.005739       0.033349       0.001840       0.033889       0.004943       0.002499      -0.001316      -0.008801       0.023664      -0.010983       0.002669       0.008314              1.871848       1.928513       0.580655      -0.026193       2.219365       0.089039       1.467666           0.000000
          320              H       4.775882      14.323813       0.792108       0.058477       1.257351 0.98030978E+01  0.10027160E+03                                 1.864525                            1.778053      -0.763583       2.483904                    0.998882       3.665714      10.146081       0.495147       1.209365      -0.726081       0.006966      -0.028204      -0.000390       0.029054      -0.002112      -0.000185       0.001869      -0.003798       0.029577      -0.007790      -0.002349       0.010138              1.951095       2.095016      -0.587314      -0.091690       2.215442      -0.037737       1.542829           0.000000
          321              H       3.391058      14.240325       2.143352       0.079139       1.239874 0.95103513E+01  0.96623826E+02                                 1.853609                            1.756466      -0.899320       2.431475                    0.998304       3.604951       9.971653       0.495569       1.216505      -0.724405       0.009124      -0.031115       0.013996       0.035317      -0.004274       0.007143      -0.004638       0.004638      -0.009510      -0.008153      -0.003263       0.011416              1.939684       1.586341       0.042190      -0.134508       2.284959      -0.575052       1.947753           0.000000
          322              H       3.372820      15.806287       2.189946       0.078239       1.231196 0.95834916E+01  0.97695992E+02                                 1.861124                            1.778688      -0.809621       2.480435                    0.998250       3.577472       9.959695       0.485340       1.237961      -0.720194       0.010178       0.028519       0.016276       0.034378       0.002959       0.003545       0.006727       0.007374      -0.006209      -0.009102      -0.000058       0.009160              1.928172       1.588021       0.024385      -0.088498       2.248866       0.505073       1.947629           0.000000
          323              H       6.288374      12.890980      35.279281       0.061091       1.149970 0.89299633E+01  0.89612057E+02                                 1.780276                            1.715301      -0.752230       2.490872                    0.998805       3.669907      10.200594       0.494000       1.235555      -0.719165      -0.000581       0.007958       0.030809       0.031826      -0.003513       0.000351      -0.001270      -0.011456       0.006076      -0.007732       0.001602       0.006130              1.826217       1.869359      -0.081257      -0.474534       1.572602      -0.052964       2.036690           0.000000
          324              H       6.064301      12.502874      33.781085       0.061296       1.310395 0.10422047E+02  0.10699265E+03                                 1.844312                            1.780376      -0.640527       2.540581                    0.999842       3.483933       9.299737       0.523123       1.140517      -0.745436      -0.010411      -0.007621      -0.030655       0.033260      -0.002718       0.005452      -0.000927      -0.008990       0.012357      -0.009250       0.002029       0.007221              1.886987       2.179104       0.202081       0.421366       1.701991       0.190698       1.779868           0.000000
          325              H      -6.823804      17.478301      34.300794       0.124822       1.124044 0.82782326E+01  0.82215414E+02                                 1.804700                            1.696696      -1.125465       2.353903                    0.996410       3.570837      10.154617       0.472921       1.304072      -0.703464       0.027194      -0.026636       0.000919       0.038077      -0.007617      -0.000670       0.001034      -0.004137      -0.009810      -0.006261      -0.003384       0.009645              1.886722       2.328298      -0.400210       0.034256       1.935649      -0.058558       1.396220          -0.000000
          326              H      -8.086169      21.289410      33.892195       0.117635       1.066802 0.74085388E+01  0.71335997E+02                                 1.725543                            1.590398      -0.950112       2.432886                    0.998432       3.416081       9.466022       0.496843       1.280296      -0.708970       0.007966       0.040034      -0.005525       0.041191      -0.003174       0.000184      -0.004290      -0.016203      -0.034207      -0.012125      -0.002960       0.015084              1.850735       1.612722       0.297688      -0.023783       2.616424      -0.088583       1.323059          -0.000000
          327              H     -10.330807      20.574121      33.992553       0.119240       1.090751 0.77933225E+01  0.74591712E+02                                 1.635939                            1.548390      -0.778447       2.511490                    0.999714       3.144463       8.173432       0.554714       1.153637      -0.741385      -0.026150       0.023648      -0.002167       0.035324      -0.001009      -0.000040      -0.002875      -0.002660      -0.058473      -0.019760       0.008106       0.011653              1.664611       1.894790      -0.309560       0.050988       1.841694      -0.041356       1.257349          -0.000001
          328              H      -2.843903      18.924672      29.777534       0.151038       1.192797 0.87458555E+01  0.87110972E+02                                 1.818129                            1.703031      -1.145652       2.365111                    0.996805       3.291591       9.047691       0.494494       1.243581      -0.719631      -0.036007       0.021501       0.011873       0.043587      -0.008530      -0.004372       0.000730       0.011275      -0.031038      -0.011330      -0.004737       0.016067              1.860067       1.942234      -0.394966      -0.321703       1.671578       0.211170       1.966389          -0.000000
          329              H       1.132090      16.731423      28.300843       0.117699       1.104172 0.81344941E+01  0.80486792E+02                                 1.784810                            1.684731      -1.067176       2.376687                    0.996608       3.580091      10.183384       0.473097       1.308464      -0.702419       0.033659      -0.013638      -0.011538       0.038106      -0.006125      -0.002445      -0.001743       0.019396       0.032784      -0.017133       0.005404       0.011729              1.798859       2.056364      -0.426991      -0.234278       1.613678       0.128008       1.726535          -0.000000
          330              H       0.554972      16.837475      30.583979       0.126215       1.023835 0.73462927E+01  0.70976236E+02                                 1.711527                            1.610851      -1.034401       2.398858                    0.997739       3.475666       9.822025       0.478616       1.324566      -0.699121       0.025580      -0.017359       0.028282       0.041899      -0.006893       0.007673      -0.003974       0.012609       0.001633      -0.009661      -0.004770       0.014431              1.783773       1.701190      -0.267891       0.358847       1.515834      -0.206165       2.134295          -0.000000
          331              H      -3.079701      18.710311       0.799277       0.060042       1.130169 0.85169014E+01  0.84744832E+02                                 1.781627                            1.690241      -0.781697       2.479523                    0.998197       3.702633      10.360894       0.489359       1.257903      -0.713551      -0.031751      -0.011705       0.001840       0.033890       0.001340      -0.000111       0.002822       0.012962       0.023664      -0.010983       0.002669       0.008314              1.871840       2.649502      -0.164384      -0.064013       1.498359      -0.067203       1.467661           0.000000
          332              H      -1.765226      19.538420       0.792108       0.058477       1.257346 0.98030431E+01  0.10027080E+03                                 1.864512                            1.778042      -0.763569       2.483910                    0.998882       3.665707      10.146019       0.495152       1.209356      -0.726083       0.020942       0.020135      -0.000390       0.029054       0.002700      -0.001527      -0.001094      -0.001759       0.029578      -0.007789      -0.002349       0.010139              1.951081       1.676696       0.345800       0.078526       2.633730      -0.060536       1.542819           0.000000
          333              H      -1.000512      18.380872       2.143352       0.079139       1.239880 0.95104086E+01  0.96624494E+02                                 1.853609                            1.756466      -0.899348       2.431463                    0.998304       3.604960       9.971662       0.495572       1.216499      -0.724406       0.022385       0.023459       0.013996       0.035317       0.000128       0.000445       0.008505      -0.009723      -0.009509      -0.008153      -0.003263       0.011416              1.939685       2.146841       0.281415       0.565264       1.724458       0.171039       1.947755           0.000000
          334              H      -2.347556      17.582096       2.189946       0.078239       1.231177 0.95833027E+01  0.97693511E+02                                 1.861101                            1.778667      -0.809584       2.480453                    0.998251       3.577437       9.959544       0.485345       1.237956      -0.720195      -0.029787      -0.005445       0.016276       0.034378      -0.004673      -0.007598      -0.000294       0.001439      -0.006211      -0.009103      -0.000058       0.009161              1.928146       2.104744       0.273957      -0.393149       1.732093      -0.329171       1.947602           0.000000
          335              H      -1.280603      21.564694      35.279281       0.061091       1.149969 0.89299597E+01  0.89612045E+02                                 1.780278                            1.715303      -0.752231       2.490872                    0.998805       3.669911      10.200619       0.493999       1.235558      -0.719164      -0.006601      -0.004482       0.030809       0.031826       0.006717       0.000924       0.000938      -0.000355       0.006074      -0.007731       0.001602       0.006129              1.826219       1.576423      -0.087871       0.283136       1.865541      -0.384477       2.036694           0.000000
          336              H      -0.832457      21.564694      33.781085       0.061296       1.310422 0.10422336E+02  0.10699640E+03                                 1.844340                            1.780402      -0.640554       2.540568                    0.999842       3.483977       9.299903       0.523118       1.140519      -0.745435       0.011806      -0.005205      -0.030656       0.033260       0.005252      -0.001923       0.005185      -0.000209       0.012361      -0.009250       0.002029       0.007221              1.887017       1.996308      -0.307643      -0.375840       1.884849       0.269571       1.779893           0.000000
          337              H       1.302750       7.915554      34.300794       0.124822       1.124049 0.82782793E+01  0.82215975E+02                                 1.804702                            1.696698      -1.125466       2.353903                    0.996410       3.570850      10.154652       0.472922       1.304068      -0.703464       0.009470       0.036869       0.000919       0.038077       0.005600      -0.000560      -0.001097      -0.011124      -0.009810      -0.006261      -0.003384       0.009644              1.886725       1.687221       0.030083       0.033585       2.576733       0.058946       1.396222          -0.000000
          338              H      -1.366585       4.916759      33.892195       0.117635       1.066797 0.74084906E+01  0.71335430E+02                                 1.725539                            1.590394      -0.950101       2.432891                    0.998432       3.416070       9.465990       0.496843       1.280298      -0.708969      -0.038654      -0.013118      -0.005525       0.041191       0.008603       0.003623       0.002304       0.002603      -0.034208      -0.012125      -0.002959       0.015084              1.850730       2.623296       0.285771       0.088607       1.605838       0.023695       1.323057          -0.000000
          339              H       0.375192       3.330489      33.992553       0.119242       1.090730 0.77931373E+01  0.74589480E+02                                 1.635918                            1.548371      -0.778391       2.511519                    0.999714       3.144428       8.173310       0.554717       1.153637      -0.741385      -0.007406      -0.034472      -0.002168       0.035325       0.001658       0.002510       0.001403      -0.000418      -0.058477      -0.019761       0.008105       0.011656              1.664590       1.586860       0.131785       0.010321       2.149573       0.064834       1.257336          -0.000001
          340              H      -1.939795      10.639064      29.777534       0.151038       1.192805 0.87459261E+01  0.87111885E+02                                 1.818139                            1.703039      -1.145650       2.365112                    0.996805       3.291609       9.047763       0.494492       1.243583      -0.719630      -0.000617      -0.041934       0.011873       0.043587      -0.000618       0.001554      -0.004151      -0.020411      -0.031038      -0.011330      -0.004737       0.016066              1.860077       1.397197       0.080286      -0.022027       2.216634      -0.384192       1.966401          -0.000000
          341              H      -2.028382      15.178999      28.300843       0.117699       1.104178 0.81345584E+01  0.80487680E+02                                 1.784825                            1.684744      -1.067175       2.376688                    0.996608       3.580112      10.183498       0.473092       1.308475      -0.702417      -0.005018       0.035969      -0.011538       0.038106      -0.005336       0.002732      -0.001246      -0.020308       0.032784      -0.017133       0.005404       0.011729              1.798875       1.354573       0.021807       0.006281       2.315501      -0.266898       1.726550          -0.000000
          342              H      -1.831666      14.626174      30.583979       0.126215       1.023837 0.73463053E+01  0.70976410E+02                                 1.711530                            1.610854      -1.034401       2.398858                    0.997739       3.475674       9.822061       0.478615       1.324569      -0.699120       0.002244       0.030833       0.028282       0.041899      -0.002013      -0.000395       0.008633      -0.018244       0.001633      -0.009661      -0.004770       0.014431              1.783777       1.330175       0.053684      -0.000879       1.886854       0.413854       2.134300          -0.000000
          343              H      -1.636254      10.542037       0.799277       0.060042       1.130166 0.85168651E+01  0.84744353E+02                                 1.781621                            1.690236      -0.781688       2.479527                    0.998197       3.702623      10.360848       0.489360       1.257900      -0.713552       0.026012      -0.021645       0.001840       0.033890      -0.006283      -0.002389      -0.001507      -0.004160       0.023664      -0.010983       0.002669       0.008315              1.871834       1.643778      -0.416265       0.090205       2.504068      -0.021835       1.467656           0.000000
          344              H      -3.010655      11.266351       0.792108       0.058477       1.257339 0.98029662E+01  0.10026976E+03                                 1.864500                            1.778031      -0.763562       2.483913                    0.998882       3.665690      10.145938       0.495155       1.209351      -0.726084      -0.027909       0.008069      -0.000390       0.029054      -0.000588       0.001710      -0.000775       0.005557       0.029579      -0.007791      -0.002348       0.010139              1.951069       2.693923       0.241505       0.013163       1.616473       0.098273       1.542810           0.000000
          345              H      -2.390546      12.507387       2.143352       0.079138       1.239876 0.95103594E+01  0.96623763E+02                                 1.853596                            1.756454      -0.899370       2.431452                    0.998304       3.604949       9.971584       0.495577       1.216489      -0.724408      -0.031508       0.007656       0.013996       0.035316       0.004147      -0.007588      -0.003868       0.005082      -0.009508      -0.008153      -0.003264       0.011416              1.939670       2.073752      -0.323601      -0.430752       1.797520       0.404009       1.947740           0.000000
          346              H      -1.025264      11.740201       2.189946       0.078240       1.231174 0.95832726E+01  0.97693150E+02                                 1.861100                            1.778666      -0.809586       2.480452                    0.998250       3.577427       9.959521       0.485344       1.237959      -0.720195       0.019609      -0.023074       0.016276       0.034378       0.001713       0.004053      -0.006434      -0.008814      -0.006211      -0.009102      -0.000058       0.009161              1.928145       2.062508      -0.298341       0.481645       1.774327      -0.175892       1.947602           0.000000
          347              H      -5.007771      10.672910      35.279281       0.061091       1.149967 0.89299332E+01  0.89611695E+02                                 1.780274                            1.715299      -0.752225       2.490874                    0.998805       3.669904      10.200588       0.494000       1.235557      -0.719164       0.007182      -0.003475       0.030810       0.031826      -0.003204      -0.001275       0.000332       0.011812       0.006077      -0.007732       0.001603       0.006129              1.826215       1.717159       0.169127       0.191398       1.724796       0.437439       2.036689           0.000000
          348              H      -5.231844      11.061016      33.781085       0.061295       1.310445 0.10422567E+02  0.10699942E+03                                 1.844365                            1.780425      -0.640575       2.540557                    0.999841       3.484008       9.300030       0.523113       1.140523      -0.745434      -0.001394       0.012825      -0.030655       0.033259      -0.002533      -0.003529      -0.004258       0.009205       0.012363      -0.009250       0.002028       0.007222              1.887043       1.646308       0.105561      -0.045537       2.234906      -0.460282       1.779915           0.000000
          349              C      20.191322       4.930298      34.001513       0.610351      25.919062 0.25133964E+03  0.52077068E+04                                 8.086016                            5.628864      -0.033032       2.045640                    0.999486      22.229676      62.120172       0.625329       0.472728      -1.020058      -0.013163       0.061836      -0.005112       0.063428       0.008313       0.003237       0.018429       0.043123       0.297558      -0.074479      -0.026808       0.101288             10.886780      11.490444      -0.447536       0.290587      16.656202      -1.097974       4.513693           0.000000
          350              C      20.471414       3.461362      34.101871      -0.034932      39.450068 0.45440131E+03  0.10730647E+05                                10.096299                            7.083716      -0.099072       1.971667                    0.998979      27.599088      77.824472       0.626334       0.414108      -1.072737       0.002356      -0.047613       0.003359       0.047789       0.003849       0.003542       0.001071       0.025751      -0.002891      -0.012982      -0.001790       0.014772             14.258466      11.609277      -0.012391      -0.304613      25.659476      -1.400204       5.506644          -0.000000
          351              C      19.429213       2.540739      34.237354      -0.096967      37.315151 0.44496072E+03  0.10598774E+05                                 9.988335                            7.222166      -0.219151       1.907731                    0.998590      29.907997      88.627796       0.584962       0.439587      -1.042278       0.014674      -0.005358      -0.003010       0.015909      -0.008288       0.006368       0.001174       0.037528       0.138972      -0.043743      -0.003369       0.047112             13.644441      10.819666       0.460768      -0.477075      24.578953      -0.817350       5.534704          -0.000000
          352              C      21.795007       3.019102      33.992553      -0.077449      34.048688 0.44151141E+03  0.10454046E+05                                 9.300165                            7.125313      -0.073594       1.952095                    0.999478      29.376453      85.660614       0.599883       0.431218      -1.051519      -0.011940      -0.022696       0.002405       0.025758       0.023746      -0.003040      -0.002562       0.015952       0.045454      -0.032627       0.012184       0.020444             11.620952      11.226797       0.311436      -0.398881      18.634520      -0.338520       5.001540          -0.000000
          353              C      19.735360       1.184625      34.272120      -0.056749      42.508835 0.45643818E+03  0.10820666E+05                                10.684120                            7.149991      -0.049257       1.983840                    0.999257      27.989896      79.796833       0.615140       0.420011      -1.065999      -0.004483       0.033326       0.005501       0.034073       0.005438      -0.002205      -0.002119       0.010935       0.040283      -0.014470       0.000380       0.014090             15.960560      10.966983       0.714656      -0.527251      31.225363      -0.422092       5.689334          -0.000000
          354              C      22.103759       1.640424      34.039147      -0.147516      35.217604 0.42974283E+03  0.10067846E+05                                 9.304005                            6.906979       0.189185       2.029393                    0.999741      29.470748      84.406128       0.628028       0.416293      -1.064934      -0.009082       0.019398      -0.003726       0.021741      -0.010865      -0.004691       0.000261       0.019460      -0.072091      -0.024535      -0.002444       0.026979             11.766710      10.882023       2.275561      -0.494281      19.512869      -0.285119       4.905238          -0.000001
          355              C      21.049834       0.758160      34.157426       0.045266      41.013378 0.42815020E+03  0.99817240E+04                                10.430216                            6.919992      -0.012268       1.995908                    0.999427      27.131298      76.522811       0.626398       0.419417      -1.067152       0.012489       0.003695      -0.004874       0.013907      -0.013828       0.002435      -0.000969      -0.037244       0.025253      -0.027516       0.008266       0.019250             15.578295      11.661638       3.570095      -0.603713      29.599975      -0.340846       5.473271          -0.000000
          356              C      16.316944       7.687654      31.745259       0.580612      27.875090 0.26482535E+03  0.55361418E+04                                 8.414852                            5.703022       0.118252       2.085775                    0.999286      22.439906      62.134248       0.636175       0.460555      -1.031027       0.022807      -0.014582       0.061599       0.067285       0.033326      -0.006363       0.021808      -0.103170      -0.210519      -0.075370      -0.023310       0.098680             11.810578       9.890173      -1.595363       1.829290       5.146333      -1.227268      20.395229           0.000000
          357              C      16.049880       7.942631      30.318748      -0.017096      39.037704 0.41788334E+03  0.96488913E+04                                 9.961251                            6.740425       0.040886       2.021366                    0.999251      26.811572      74.384128       0.650628       0.407709      -1.078579      -0.010680       0.014855      -0.055651       0.058581       0.011592      -0.007626       0.005811       0.001289      -0.015825      -0.016796       0.002397       0.014399             14.378862      10.376145      -2.227940       2.144375       6.268921      -1.379000      26.491521          -0.000000
          358              C      17.045181       7.437191      29.483629      -0.103313      37.249810 0.42920976E+03  0.10090517E+05                                 9.842649                            7.003115      -0.044013       1.963003                    0.999422      29.350149      85.259554       0.608020       0.428493      -1.053261       0.005410       0.002627      -0.005303       0.008018       0.024494       0.004624      -0.000424      -0.034952      -0.104511      -0.035679      -0.011866       0.047545             13.261009       9.341063      -1.630888       0.973183       5.883994      -0.770170      24.557972          -0.000001
          359              C      16.731218       7.678629      28.128802      -0.047157      44.022651 0.47117488E+03  0.11224370E+05                                10.834071                            7.203205      -0.010106       1.986024                    0.999283      28.201998      79.787316       0.622624       0.412953      -1.073838       0.005665      -0.003971       0.040170       0.040761       0.000637      -0.014257       0.015566      -0.005260      -0.019285      -0.023520       0.003457       0.020064             16.041015       9.558036      -1.502407       0.530652       6.337632      -0.810512      32.227376          -0.000001
          360              C      15.634303       8.355557      27.630598       0.034111      41.195115 0.44398164E+03  0.10429955E+05                                10.407238                            7.021485       0.026287       2.003225                    0.999313      27.415116      77.248987       0.626130       0.416413      -1.070634      -0.014274       0.016474      -0.010137       0.024040       0.001804       0.006353      -0.007871      -0.006838       0.035604      -0.012855      -0.003521       0.016375             15.239648       9.795679      -1.887039      -2.321503       6.438236       1.017827      29.485030          -0.000001
          361              C      14.670268       8.870023      28.580411      -0.129008      35.730868 0.45724218E+03  0.10903939E+05                                 9.490926                            7.187090       0.095742       2.004383                    0.998955      29.809358      86.770936       0.606286       0.423634      -1.057913       0.013077       0.000359       0.010922       0.017042      -0.013853       0.009542      -0.008747      -0.008648       0.006499      -0.016086      -0.005654       0.021740             11.740647       9.565757      -2.347881      -0.684712       6.307703      -0.059431      19.348481          -0.000001
          362              C      14.912579       8.612790      29.942407      -0.082518      33.805510 0.42732144E+03  0.10047007E+05                                 9.260310                            7.016570      -0.069985       1.959622                    0.999379      29.146367      85.001125       0.602973       0.432042      -1.049841       0.012012      -0.004989      -0.015825       0.020484       0.009144      -0.012990       0.012108      -0.021527      -0.041546      -0.027816       0.005055       0.022761             11.642236       9.531119      -2.201172       1.600573       6.077489      -1.050458      19.318099          -0.000000
          363              C      17.214538       7.486832       0.632970       0.047946      20.518697 0.28017092E+03  0.59759494E+04                                 6.639219                            5.600356       0.143548       2.067828                    0.999708      26.084554      74.408188       0.684042       0.419797      -1.048843      -0.100326       0.006044      -0.093261       0.137111      -0.003456       0.027089      -0.004760      -0.042558       0.080172      -0.044934       0.006893       0.038041              7.534388       8.284512      -0.258966      -2.193694       5.883355       0.164880       8.435297           0.000000
          364              C      16.277861       7.525191       1.611098       0.018323      21.617013 0.30334344E+03  0.66041915E+04                                 6.926543                            5.871188      -0.084427       1.991907                    0.998876      26.802564      77.402860       0.660195       0.426136      -1.044263      -0.084886       0.000970      -0.078998       0.115962      -0.006007       0.048989      -0.006526       0.096877      -0.065483      -0.046229      -0.036713       0.082942              7.922532       9.110715      -0.431872      -2.148486       6.636774       0.407041       8.020107           0.000000
          365              C      19.701488       9.619158      34.390399       0.049618      21.899396 0.28578969E+03  0.61167265E+04                                 6.941981                            5.657594       0.092531       2.051641                    0.999689      26.083678      74.160220       0.681374       0.419999      -1.050329       0.071604      -0.108679      -0.035195       0.134822      -0.003379       0.010909      -0.000801      -0.067596       0.039031      -0.042592       0.014990       0.027601              8.214486      10.617522       2.453390      -0.146507       8.784317       0.509450       5.241620           0.000000
          366              C       7.201602       2.612945      34.001513       0.610351      25.919064 0.25133948E+03  0.52077030E+04                                 8.086016                            5.628862      -0.033031       2.045641                    0.999486      22.229681      62.120199       0.625329       0.472728      -1.020058       0.060133      -0.019518      -0.005112       0.063428       0.014516       0.014341      -0.012018      -0.035960       0.297559      -0.074480      -0.026808       0.101288             10.886784      15.752347      -2.013077      -1.096168      12.394311       0.297331       4.513694           0.000000
          367              C       5.789421       3.104847      34.101871      -0.034932      39.450150 0.45440195E+03  0.10730666E+05                                10.096313                            7.083721      -0.099073       1.971667                    0.998979      27.599108      77.824539       0.626334       0.414108      -1.072737      -0.042412       0.021766       0.003359       0.047789       0.009226      -0.000843      -0.003603      -0.019541      -0.002892      -0.012982      -0.001790       0.014772             14.258496      22.157704      -6.077758      -1.060312      15.111132       0.963907       5.506652          -0.000000
          368              C       5.513238       4.467730      34.237354      -0.096967      37.315180 0.44496079E+03  0.10598772E+05                                 9.988313                            7.222146      -0.219151       1.907731                    0.998590      29.908065      88.627865       0.584965       0.439584      -1.042280      -0.011978      -0.010030      -0.003010       0.015910       0.020393      -0.002167      -0.006102      -0.004409       0.138973      -0.043742      -0.003369       0.047112             13.644417      20.740064      -6.188328      -0.469309      14.658496       0.821833       5.534692          -0.000000
          369              C       4.744615       2.179711      33.992553      -0.077449      34.048649 0.44151101E+03  0.10454033E+05                                 9.300163                            7.125314      -0.073580       1.952099                    0.999478      29.376401      85.660433       0.599882       0.431219      -1.051518      -0.013686       0.021688       0.002405       0.025758      -0.004964      -0.000698       0.003914      -0.049105       0.045448      -0.032626       0.012182       0.020444             11.620949      16.512862      -3.363362      -0.093727      13.348444       0.514700       5.001540          -0.000000
          370              C       4.185736       4.880656      34.272120      -0.056749      42.508916 0.45643873E+03  0.10820682E+05                                10.684135                            7.149997      -0.049257       1.983840                    0.999257      27.989911      79.796893       0.615139       0.420011      -1.065999       0.031103      -0.012780       0.005501       0.034073       0.002016      -0.000733       0.002969      -0.014885       0.040282      -0.014470       0.000380       0.014090             15.960594      25.541923      -9.129500      -0.101918      16.650515       0.667659       5.689342          -0.000000
          371              C       3.396269       2.601663      34.039147      -0.147516      35.217411 0.42974049E+03  0.10067768E+05                                 9.303934                            6.906932       0.189217       2.029404                    0.999741      29.470695      84.405626       0.628035       0.416289      -1.064937       0.021340      -0.001835      -0.003726       0.021741       0.013861       0.002572       0.003933       0.009083      -0.072100      -0.024538      -0.002443       0.026981             11.766613      15.384332      -4.875004       0.000220      15.010303       0.570614       4.905205          -0.000001
          372              C       3.159169       3.955520      34.157426       0.045266      41.013456 0.42815128E+03  0.99817550E+04                                10.430228                            6.920001      -0.012272       1.995906                    0.999427      27.131329      76.522913       0.626398       0.419417      -1.067152      -0.003044      -0.012664      -0.004874       0.013907      -0.009213      -0.002057      -0.001624       0.042573       0.025251      -0.027516       0.008265       0.019250             15.578315      22.023637      -9.552591       0.006675      19.238029       0.693253       5.473278          -0.000000
          373              C      11.526732       4.589577      31.745259       0.580612      27.875103 0.26482530E+03  0.55361411E+04                                 8.414857                            5.703022       0.118252       2.085775                    0.999286      22.439911      62.134280       0.636175       0.460555      -1.031027      -0.024032      -0.012461       0.061599       0.067285      -0.061337       0.022068      -0.005394      -0.006138      -0.210520      -0.075371      -0.023310       0.098680             11.810592       7.713922       2.851824      -1.977496       7.322591      -0.970578      20.395264           0.000000
          374              C      11.881080       4.693373      30.318748      -0.017096      39.037794 0.41788396E+03  0.96489101E+04                                 9.961268                            6.740430       0.040884       2.021365                    0.999251      26.811606      74.384259       0.650628       0.407709      -1.078579       0.018204       0.001822      -0.055651       0.058581      -0.005238       0.008845       0.003699      -0.020723      -0.015826      -0.016796       0.002397       0.014399             14.378901       9.225199       2.892456      -2.266449       7.419898      -1.167588      26.491606          -0.000000
          375              C      10.945706       4.084137      29.483629      -0.103313      37.249857 0.42921023E+03  0.10090529E+05                                 9.842640                            7.003105      -0.044009       1.963005                    0.999422      29.350205      85.259661       0.608023       0.428492      -1.053262      -0.000430      -0.005998      -0.005303       0.008018      -0.027382      -0.002679      -0.003792      -0.024949      -0.104510      -0.035679      -0.011867       0.047545             13.261002       8.160648       2.312401      -1.153582       7.064401      -0.457720      24.557957          -0.000001
          376              C      11.311778       4.235318      28.128802      -0.047157      44.022743 0.47117561E+03  0.11224393E+05                                10.834092                            7.203214      -0.010108       1.986024                    0.999283      28.202019      79.787430       0.622623       0.412953      -1.073838      -0.006272      -0.002921       0.040170       0.040761      -0.002596       0.020609       0.004564       0.001527      -0.019285      -0.023521       0.003457       0.020064             16.041059       8.443872       2.145684      -0.967252       7.451825      -0.054303      32.227478          -0.000001
          377              C      12.446473       4.846810      27.630598       0.034111      41.195317 0.44398345E+03  0.10430012E+05                                10.407285                            7.021508       0.026283       2.003224                    0.999313      27.415173      77.249297       0.626128       0.416414      -1.070633       0.021404       0.004125      -0.010137       0.024039      -0.003863      -0.009993      -0.001566       0.000294       0.035604      -0.012855      -0.003521       0.016375             15.239741       8.911860       2.397345       2.042229       7.322125       1.501577      29.485239          -0.000001
          378              C      13.374031       5.424456      28.580411      -0.129009      35.731040 0.45724453E+03  0.10904010E+05                                 9.490949                            7.187100       0.095741       2.004383                    0.998955      29.809466      86.771328       0.606287       0.423633      -1.057913      -0.006228      -0.011504       0.010923       0.017042       0.003183      -0.012345      -0.003891       0.028318       0.006501      -0.016086      -0.005653       0.021740             11.740685       9.155569       2.584728       0.290883       6.717933       0.622692      19.348553          -0.000001
          379              C      13.030105       5.343224      29.942407      -0.082519      33.805614 0.42732255E+03  0.10047041E+05                                 9.260331                            7.016580      -0.069987       1.959621                    0.999379      29.146422      85.001351       0.602972       0.432042      -1.049840      -0.010326      -0.007908      -0.015825       0.020484      -0.013893       0.016981       0.005196      -0.005074      -0.041545      -0.027815       0.005055       0.022760             11.642274       8.847189       2.596058      -1.710023       6.761453      -0.860914      19.318181          -0.000000
          380              C      10.904017       3.912648       0.632970       0.047946      20.518706 0.28017130E+03  0.59759565E+04                                 6.639208                            5.600350       0.143558       2.067831                    0.999708      26.084541      74.408022       0.684044       0.419796      -1.048844       0.055397       0.083863      -0.093260       0.137111      -0.016701      -0.017667      -0.021080       0.027265       0.080173      -0.044935       0.006894       0.038041              7.534372       6.707905       1.169209       1.239628       7.459934       1.817346       8.435278           0.000000
          381              C      11.405576       4.704655       1.611098       0.018324      21.616963 0.30334274E+03  0.66041738E+04                                 6.926546                            5.871194      -0.084428       1.991907                    0.998876      26.802510      77.402746       0.660193       0.426138      -1.044261       0.043282       0.073028      -0.078998       0.115962       0.044953      -0.030146      -0.039163      -0.038034      -0.065482      -0.046229      -0.036714       0.082943              7.922533       7.629272       1.287186       1.426749       8.118218       1.657124       8.020109           0.000000
          382              C      11.507191       0.692724      34.390399       0.049620      21.899290 0.28578798E+03  0.61166858E+04                                 6.941984                            5.657597       0.092521       2.051638                    0.999689      26.083639      74.160283       0.681369       0.420002      -1.050326      -0.129922      -0.007671      -0.035195       0.134823      -0.027581      -0.006147      -0.009048       0.039644       0.039033      -0.042591       0.014992       0.027600              8.214489       7.117935      -0.432888       0.514446      12.283909      -0.127859       5.241624           0.000000
          383              C      11.689576      15.021049      34.001513       0.610350      25.919076 0.25133977E+03  0.52077100E+04                                 8.086017                            5.628864      -0.033032       2.045640                    0.999486      22.229682      62.120184       0.625329       0.472728      -1.020059      -0.046970      -0.042317      -0.005112       0.063427      -0.022829      -0.017579      -0.006411      -0.007164       0.297558      -0.074479      -0.026808       0.101288             10.886783      14.977200       2.460608       0.805580      13.169456       0.800642       4.513694           0.000000
          384              C      12.821666      15.998083      34.101871      -0.034932      39.450057 0.45440084E+03  0.10730633E+05                                10.096298                            7.083713      -0.099073       1.971667                    0.998979      27.599081      77.824453       0.626334       0.414108      -1.072737       0.040056       0.025847       0.003359       0.047789      -0.013075      -0.002699       0.002532      -0.006209      -0.002891      -0.012982      -0.001790       0.014772             14.258468      22.136231       6.090103       1.364921      15.132528       0.436299       5.506644          -0.000000
          385              C      14.140048      15.555823      34.237354      -0.096967      37.315174 0.44496057E+03  0.10598766E+05                                 9.988323                            7.222153      -0.219152       1.907731                    0.998590      29.908021      88.627764       0.584964       0.439585      -1.042279      -0.002697       0.015388      -0.003010       0.015910      -0.012106      -0.004201       0.004928      -0.033119       0.138973      -0.043743      -0.003369       0.047112             13.644432      21.538180       5.727556       0.946384      13.860419      -0.004484       5.534698          -0.000000
          386              C      12.542877      17.365479      33.992553      -0.077448      34.048627 0.44151074E+03  0.10454029E+05                                 9.300173                            7.125323      -0.073591       1.952095                    0.999478      29.376390      85.660499       0.599880       0.431220      -1.051517       0.025625       0.001008       0.002405       0.025757      -0.018781       0.003739      -0.001353       0.033151       0.045450      -0.032626       0.012182       0.020444             11.620958      17.052318       3.051907       0.492608      12.809011      -0.176182       5.001546          -0.000000
          387              C      15.161405      16.499010      34.272120      -0.056750      42.508938 0.45643922E+03  0.10820696E+05                                10.684136                            7.149999      -0.049256       1.983840                    0.999257      27.989926      79.796934       0.615139       0.420011      -1.065999      -0.026620      -0.020545       0.005501       0.034073      -0.007454       0.002939      -0.000850       0.003949       0.040283      -0.014470       0.000380       0.014091             15.960593      26.779756       8.414839       0.629168      15.412679      -0.245566       5.689343          -0.000000
          388              C      13.582471      18.322205      34.039147      -0.147516      35.217394 0.42974076E+03  0.10067775E+05                                 9.303936                            6.906939       0.189200       2.029398                    0.999741      29.470657      84.405496       0.628034       0.416290      -1.064937      -0.012259      -0.017564      -0.003726       0.021740      -0.002997       0.002120      -0.004195      -0.028551      -0.072099      -0.024538      -0.002444       0.026982             11.766614      19.325697       2.599480       0.494055      11.068938      -0.285496       4.905208          -0.000001
          389              C      14.873497      17.850611      34.157426       0.045266      41.013389 0.42815099E+03  0.99817463E+04                                10.430219                            6.920000      -0.012270       1.995907                    0.999427      27.131304      76.522825       0.626398       0.419417      -1.067152      -0.009445       0.008969      -0.004874       0.013907       0.023041      -0.000379       0.002593      -0.005329       0.025251      -0.027516       0.008265       0.019250             15.578299      28.207168       5.982521       0.597033      13.054454      -0.352408       5.473274          -0.000000
          390              C      11.238824      10.287061      31.745259       0.580612      27.875041 0.26482483E+03  0.55361273E+04                                 8.414839                            5.703014       0.118257       2.085776                    0.999286      22.439881      62.134126       0.636176       0.460555      -1.031027       0.001225       0.027042       0.061599       0.067285       0.028011      -0.015706      -0.016414       0.109307      -0.210519      -0.075370      -0.023310       0.098680             11.810557       4.950659      -1.256455       0.148204      10.085822       2.197841      20.395190           0.000000
          391              C      11.151540       9.928288      30.318748      -0.017096      39.037803 0.41788463E+03  0.96489287E+04                                 9.961268                            6.740436       0.040882       2.021364                    0.999251      26.811612      74.384274       0.650628       0.407709      -1.078579      -0.007524      -0.016676      -0.055651       0.058581      -0.006354      -0.001219      -0.009510       0.019435      -0.015826      -0.016796       0.002397       0.014399             14.378888       5.366281      -0.664509       0.122066      11.278816       2.546590      26.491566          -0.000000
          392              C      11.091613      11.042965      29.483629      -0.103313      37.249820 0.42921017E+03  0.10090527E+05                                 9.842633                            7.003104      -0.044015       1.963003                    0.999422      29.350208      85.259659       0.608023       0.428492      -1.053262      -0.004980       0.003371      -0.005303       0.008018       0.002888      -0.001945       0.004216       0.059902      -0.104510      -0.035679      -0.011867       0.047545             13.260982       5.335861      -0.681510       0.180397       9.889178       1.227889      24.557907          -0.000001
          393              C      11.039503      10.650346      28.128802      -0.047158      44.022750 0.47117591E+03  0.11224402E+05                                10.834092                            7.203216      -0.010110       1.986023                    0.999283      28.202025      79.787452       0.622623       0.412953      -1.073838       0.000607       0.006892       0.040170       0.040761       0.001959      -0.006352      -0.020130       0.003733      -0.019285      -0.023521       0.003457       0.020064             16.041048       5.841619      -0.643273       0.436598      10.054079       0.864813      32.227446          -0.000001
          394              C      11.001724       9.361925      27.630598       0.034111      41.195272 0.44398317E+03  0.10430002E+05                                10.407272                            7.021503       0.026283       2.003224                    0.999313      27.415161      77.249217       0.626128       0.416414      -1.070633      -0.007130      -0.020598      -0.010137       0.024039       0.002059       0.003640       0.009437       0.006544       0.035604      -0.012855      -0.003520       0.016375             15.239709       5.643389      -0.510298       0.279289      10.590580      -2.519411      29.485158          -0.000001
          395              C      11.038201       8.269813      28.580411      -0.129008      35.730993 0.45724391E+03  0.10903990E+05                                 9.490933                            7.187090       0.095740       2.004383                    0.998955      29.809458      86.771233       0.606288       0.423633      -1.057914      -0.006849       0.011146       0.010922       0.017042       0.010671       0.002804       0.012637      -0.019671       0.006500      -0.016086      -0.005654       0.021740             11.740661       5.088893      -0.236838       0.393825      10.784581      -0.563263      19.348508          -0.000001
          396              C      11.139815       8.608277      29.942407      -0.082519      33.805631 0.42732304E+03  0.10047055E+05                                 9.260331                            7.016582      -0.069989       1.959620                    0.999379      29.146442      85.001410       0.602972       0.432042      -1.049841      -0.001685       0.012897      -0.015825       0.020484       0.004749      -0.003991      -0.017304       0.026601      -0.041545      -0.027816       0.005055       0.022760             11.642268       5.034634      -0.394879       0.109438      10.574004       1.911369      19.318165          -0.000000
          397              C      10.963944      11.164812       0.632970       0.047946      20.518610 0.28016943E+03  0.59759171E+04                                 6.639240                            5.600371       0.143535       2.067824                    0.999708      26.084534      74.408433       0.684035       0.419802      -1.048839       0.044929      -0.089907      -0.093261       0.137111       0.020157      -0.009422       0.025839       0.015295       0.080172      -0.044934       0.006893       0.038040              7.534413       6.259394      -0.910254       0.954064       7.908519      -1.982238       8.435326           0.000000
          398              C      11.399062      10.334446       1.611098       0.018323      21.617025 0.30334365E+03  0.66041990E+04                                 6.926547                            5.871188      -0.084441       1.991903                    0.998876      26.802604      77.403062       0.660195       0.426136      -1.044262       0.041603      -0.073999      -0.078998       0.115963      -0.038945      -0.018843       0.045687      -0.058842      -0.065481      -0.046228      -0.036713       0.082941              7.922538       6.881253      -0.855311       0.721744       8.866248      -2.064164       8.020114           0.000000
          399              C       7.873821      12.252411      34.390399       0.049619      21.899261 0.28578766E+03  0.61166709E+04                                 6.941958                            5.657581       0.092550       2.051648                    0.999689      26.083518      74.159636       0.681373       0.420000      -1.050329       0.058318       0.116350      -0.035195       0.134822       0.030957      -0.004762       0.009849       0.027946       0.039023      -0.042590       0.014989       0.027601              8.214454      11.367263      -2.020479      -0.367949       8.034493      -0.381606       5.241606           0.000000
          400              C      -7.163822      17.633994      16.080513       0.610351      25.919064 0.25133962E+03  0.52077063E+04                                 8.086016                            5.628864      -0.033032       2.045640                    0.999486      22.229676      62.120172       0.625329       0.472728      -1.020058       0.013163      -0.061836      -0.005112       0.063428       0.008313      -0.003237      -0.018429       0.043123       0.297558      -0.074479      -0.026808       0.101288             10.886782      11.490442      -0.447530      -0.290586      16.656209       1.097974       4.513694           0.000000
          401              C      -7.443913      19.102930      16.180871      -0.034932      39.450082 0.45440132E+03  0.10730647E+05                                10.096302                            7.083716      -0.099072       1.971667                    0.998979      27.599088      77.824472       0.626334       0.414108      -1.072737      -0.002356       0.047613       0.003359       0.047789       0.003849      -0.003542      -0.001071       0.025751      -0.002891      -0.012982      -0.001790       0.014772             14.258473      11.609274      -0.012380       0.304613      25.659499       1.400207       5.506646          -0.000000
          402              C      -6.401713      20.023553      16.316354      -0.096967      37.315157 0.44496051E+03  0.10598768E+05                                 9.988335                            7.222164      -0.219151       1.907731                    0.998590      29.907998      88.627799       0.584962       0.439587      -1.042278      -0.014674       0.005358      -0.003010       0.015909      -0.008288      -0.006368      -0.001174       0.037528       0.138972      -0.043743      -0.003369       0.047112             13.644446      10.819664       0.460770       0.477075      24.578970       0.817351       5.534704          -0.000000
          403              C      -8.767507      19.545190      16.071553      -0.077449      34.048698 0.44151171E+03  0.10454055E+05                                 9.300167                            7.125316      -0.073594       1.952095                    0.999478      29.376452      85.660612       0.599883       0.431218      -1.051519       0.011940       0.022696       0.002405       0.025758       0.023746       0.003040       0.002562       0.015952       0.045454      -0.032627       0.012184       0.020444             11.620955      11.226798       0.311440       0.398881      18.634525       0.338521       5.001542          -0.000000
          404              C      -6.707860      21.379667      16.351120      -0.056749      42.508850 0.45643809E+03  0.10820663E+05                                10.684123                            7.149990      -0.049257       1.983840                    0.999257      27.989897      79.796837       0.615140       0.420011      -1.065999       0.004483      -0.033326       0.005501       0.034073       0.005438       0.002205       0.002119       0.010935       0.040283      -0.014470       0.000380       0.014090             15.960569      10.966982       0.714657       0.527251      31.225390       0.422092       5.689335          -0.000000
          405              C      -9.076259      20.923868      16.118147      -0.147516      35.217576 0.42974246E+03  0.10067835E+05                                 9.304000                            6.906976       0.189185       2.029393                    0.999741      29.470748      84.406128       0.628029       0.416293      -1.064934       0.009082      -0.019398      -0.003726       0.021741      -0.010865       0.004691      -0.000261       0.019460      -0.072091      -0.024535      -0.002444       0.026979             11.766703      10.882017       2.275561       0.494281      19.512857       0.285119       4.905236          -0.000001
          406              C      -8.022334      21.806132      16.236426       0.045266      41.013378 0.42815022E+03  0.99817245E+04                                10.430217                            6.919992      -0.012268       1.995908                    0.999427      27.131298      76.522812       0.626398       0.419417      -1.067152      -0.012489      -0.003695      -0.004874       0.013907      -0.013828      -0.002435       0.000969      -0.037244       0.025253      -0.027516       0.008266       0.019250             15.578295      11.661640       3.570097       0.603713      29.599974       0.340846       5.473271          -0.000000
          407              C      -3.289444      14.876638      13.824259       0.580612      27.875090 0.26482535E+03  0.55361418E+04                                 8.414852                            5.703022       0.118252       2.085775                    0.999286      22.439906      62.134248       0.636175       0.460555      -1.031027      -0.022807       0.014582       0.061599       0.067285       0.033326       0.006363      -0.021808      -0.103170      -0.210519      -0.075370      -0.023310       0.098680             11.810578       9.890173      -1.595363      -1.829290       5.146333       1.227268      20.395228           0.000000
          408              C      -3.022380      14.621661      12.397748      -0.017096      39.037703 0.41788334E+03  0.96488913E+04                                 9.961251                            6.740425       0.040886       2.021366                    0.999251      26.811572      74.384128       0.650628       0.407709      -1.078579       0.010680      -0.014855      -0.055651       0.058581       0.011592       0.007626      -0.005811       0.001289      -0.015825      -0.016796       0.002397       0.014399             14.378861      10.376145      -2.227940      -2.144375       6.268921       1.379000      26.491519          -0.000000
          409              C      -4.017681      15.127101      11.562629      -0.103313      37.249805 0.42920975E+03  0.10090517E+05                                 9.842648                            7.003114      -0.044013       1.963003                    0.999422      29.350149      85.259554       0.608020       0.428493      -1.053261      -0.005410      -0.002627      -0.005303       0.008018       0.024494      -0.004624       0.000424      -0.034952      -0.104511      -0.035679      -0.011866       0.047545             13.261007       9.341062      -1.630888      -0.973182       5.883993       0.770170      24.557964          -0.000001
          410              C      -3.703718      14.885663      10.207802      -0.047157      44.022646 0.47117496E+03  0.11224372E+05                                10.834071                            7.203206      -0.010106       1.986024                    0.999283      28.201997      79.787314       0.622623       0.412953      -1.073838      -0.005665       0.003971       0.040170       0.040761       0.000637       0.014257      -0.015566      -0.005260      -0.019285      -0.023520       0.003457       0.020064             16.041011       9.558038      -1.502408      -0.530652       6.337632       0.810513      32.227365          -0.000001
          411              C      -2.606803      14.208735       9.709598       0.034111      41.195115 0.44398164E+03  0.10429954E+05                                10.407237                            7.021485       0.026287       2.003225                    0.999313      27.415116      77.248984       0.626130       0.416413      -1.070634       0.014274      -0.016474      -0.010137       0.024040       0.001804      -0.006353       0.007871      -0.006838       0.035604      -0.012855      -0.003521       0.016375             15.239648       9.795678      -1.887038       2.321501       6.438236      -1.017826      29.485030          -0.000001
          412              C      -1.642768      13.694269      10.659411      -0.129008      35.730867 0.45724218E+03  0.10903939E+05                                 9.490925                            7.187089       0.095742       2.004383                    0.998955      29.809358      86.770934       0.606286       0.423634      -1.057913      -0.013077      -0.000359       0.010922       0.017042      -0.013853      -0.009542       0.008747      -0.008648       0.006499      -0.016086      -0.005654       0.021740             11.740646       9.565756      -2.347881       0.684712       6.307703       0.059432      19.348480          -0.000001
          413              C      -1.885079      13.951502      12.021407      -0.082518      33.805510 0.42732144E+03  0.10047007E+05                                 9.260310                            7.016570      -0.069985       1.959622                    0.999379      29.146367      85.001125       0.602973       0.432042      -1.049841      -0.012012       0.004989      -0.015825       0.020484       0.009144       0.012990      -0.012108      -0.021527      -0.041546      -0.027816       0.005055       0.022761             11.642236       9.531119      -2.201172      -1.600573       6.077489       1.050458      19.318099          -0.000000
          414              C      -4.187038      15.077460      18.553970       0.047946      20.518697 0.28017093E+03  0.59759495E+04                                 6.639219                            5.600356       0.143548       2.067828                    0.999708      26.084554      74.408188       0.684042       0.419797      -1.048843       0.100326      -0.006044      -0.093261       0.137111      -0.003456      -0.027089       0.004760      -0.042558       0.080172      -0.044934       0.006893       0.038041              7.534388       8.284512      -0.258966       2.193694       5.883355      -0.164880       8.435297           0.000000
          415              C      -3.250361      15.039101      19.532098       0.018323      21.617013 0.30334345E+03  0.66041915E+04                                 6.926543                            5.871187      -0.084427       1.991907                    0.998876      26.802564      77.402859       0.660195       0.426136      -1.044263       0.084886      -0.000970      -0.078998       0.115962      -0.006007      -0.048989       0.006526       0.096877      -0.065483      -0.046229      -0.036713       0.082942              7.922532       9.110715      -0.431873       2.148486       6.636774      -0.407041       8.020107           0.000000
          416              C      -6.673988      12.945134      16.469399       0.049618      21.899398 0.28578972E+03  0.61167271E+04                                 6.941981                            5.657594       0.092531       2.051641                    0.999689      26.083679      74.160221       0.681374       0.419999      -1.050329      -0.071604       0.108679      -0.035195       0.134822      -0.003379      -0.010909       0.000801      -0.067596       0.039031      -0.042592       0.014990       0.027601              8.214486      10.617522       2.453390       0.146507       8.784317      -0.509450       5.241620           0.000000
          417              C       5.825898      19.951347      16.080513       0.610351      25.919061 0.25133948E+03  0.52077031E+04                                 8.086016                            5.628862      -0.033031       2.045641                    0.999486      22.229681      62.120199       0.625329       0.472728      -1.020058      -0.060133       0.019518      -0.005112       0.063428       0.014516      -0.014341       0.012018      -0.035960       0.297559      -0.074480      -0.026808       0.101288             10.886783      15.752347      -2.013075       1.096168      12.394308      -0.297331       4.513694           0.000000
          418              C       7.238079      19.459445      16.180871      -0.034932      39.450133 0.45440173E+03  0.10730659E+05                                10.096309                            7.083719      -0.099073       1.971667                    0.998979      27.599109      77.824540       0.626334       0.414108      -1.072737       0.042412      -0.021766       0.003359       0.047789       0.009226       0.000843       0.003603      -0.019541      -0.002892      -0.012982      -0.001790       0.014772             14.258489      22.157689      -6.077750       1.060311      15.111128      -0.963907       5.506650          -0.000000
          419              C       7.514262      18.096562      16.316354      -0.096967      37.315210 0.44496110E+03  0.10598781E+05                                 9.988319                            7.222149      -0.219151       1.907731                    0.998590      29.908065      88.627866       0.584965       0.439584      -1.042280       0.011978       0.010030      -0.003010       0.015910       0.020393       0.002167       0.006102      -0.004409       0.138973      -0.043742      -0.003369       0.047112             13.644426      20.740082      -6.188333       0.469309      14.658502      -0.821833       5.534695          -0.000000
          420              C       8.282884      20.384581      16.071553      -0.077449      34.048635 0.44151100E+03  0.10454033E+05                                 9.300160                            7.125314      -0.073580       1.952099                    0.999478      29.376401      85.660434       0.599882       0.431219      -1.051518       0.013686      -0.021688       0.002405       0.025758      -0.004964       0.000698      -0.003914      -0.049105       0.045448      -0.032626       0.012182       0.020444             11.620944      16.512850      -3.363348       0.093727      13.348441      -0.514700       5.001539          -0.000000
          421              C       8.841764      17.683636      16.351120      -0.056749      42.508921 0.45643873E+03  0.10820682E+05                                10.684135                            7.149996      -0.049257       1.983840                    0.999257      27.989912      79.796894       0.615139       0.420011      -1.065999      -0.031103       0.012780       0.005501       0.034073       0.002016       0.000733      -0.002969      -0.014885       0.040282      -0.014470       0.000380       0.014090             15.960595      25.541930      -9.129502       0.101918      16.650513      -0.667659       5.689342          -0.000000
          422              C       9.631231      19.962629      16.118147      -0.147516      35.217393 0.42974048E+03  0.10067767E+05                                 9.303932                            6.906932       0.189217       2.029404                    0.999741      29.470695      84.405627       0.628035       0.416289      -1.064937      -0.021340       0.001835      -0.003726       0.021741       0.013861      -0.002572      -0.003933       0.009083      -0.072100      -0.024538      -0.002443       0.026981             11.766608      15.384320      -4.874998      -0.000220      15.010300      -0.570614       4.905204          -0.000001
          423              C       9.868331      18.608772      16.236426       0.045266      41.013445 0.42815128E+03  0.99817552E+04                                10.430226                            6.920001      -0.012272       1.995906                    0.999427      27.131329      76.522912       0.626398       0.419417      -1.067152       0.003044       0.012664      -0.004874       0.013907      -0.009213       0.002057       0.001625       0.042573       0.025251      -0.027516       0.008265       0.019250             15.578309      22.023631      -9.552584      -0.006676      19.238019      -0.693252       5.473276          -0.000000
          424              C       1.500768      17.974715      13.824259       0.580612      27.875103 0.26482530E+03  0.55361410E+04                                 8.414857                            5.703022       0.118252       2.085775                    0.999286      22.439911      62.134280       0.636175       0.460555      -1.031027       0.024032       0.012461       0.061599       0.067285      -0.061337      -0.022068       0.005394      -0.006138      -0.210520      -0.075371      -0.023310       0.098680             11.810592       7.713922       2.851824       1.977496       7.322591       0.970577      20.395263           0.000000
          425              C       1.146420      17.870919      12.397748      -0.017096      39.037795 0.41788397E+03  0.96489102E+04                                 9.961268                            6.740430       0.040884       2.021365                    0.999251      26.811606      74.384260       0.650628       0.407709      -1.078579      -0.018204      -0.001822      -0.055651       0.058581      -0.005238      -0.008845      -0.003699      -0.020723      -0.015826      -0.016796       0.002397       0.014399             14.378901       9.225200       2.892457       2.266448       7.419898       1.167587      26.491603          -0.000000
          426              C       2.081794      18.480155      11.562629      -0.103313      37.249854 0.42921022E+03  0.10090529E+05                                 9.842639                            7.003105      -0.044009       1.963005                    0.999422      29.350205      85.259662       0.608023       0.428492      -1.053262       0.000430       0.005998      -0.005303       0.008018      -0.027382       0.002679       0.003792      -0.024949      -0.104510      -0.035679      -0.011867       0.047545             13.261001       8.160648       2.312401       1.153580       7.064401       0.457718      24.557954          -0.000001
          427              C       1.715722      18.328974      10.207802      -0.047157      44.022759 0.47117588E+03  0.11224401E+05                                10.834094                            7.203216      -0.010108       1.986024                    0.999283      28.202019      79.787432       0.622623       0.412953      -1.073838       0.006272       0.002921       0.040170       0.040761      -0.002596      -0.020609      -0.004564       0.001527      -0.019285      -0.023521       0.003457       0.020064             16.041062       8.443874       2.145683       0.967250       7.451827       0.054300      32.227485          -0.000001
          428              C       0.581026      17.717482       9.709598       0.034111      41.195320 0.44398370E+03  0.10430019E+05                                10.407285                            7.021510       0.026283       2.003224                    0.999313      27.415173      77.249297       0.626127       0.416414      -1.070633      -0.021404      -0.004125      -0.010137       0.024039      -0.003863       0.009993       0.001566       0.000294       0.035604      -0.012855      -0.003521       0.016375             15.239739       8.911860       2.397344      -2.042229       7.322125      -1.501578      29.485232          -0.000001
          429              C      -0.346532      17.139836      10.659411      -0.129009      35.731017 0.45724427E+03  0.10904003E+05                                 9.490945                            7.187098       0.095741       2.004383                    0.998955      29.809466      86.771328       0.606287       0.423633      -1.057913       0.006228       0.011504       0.010923       0.017042       0.003183       0.012345       0.003891       0.028318       0.006501      -0.016086      -0.005653       0.021740             11.740678       9.155565       2.584727      -0.290878       6.717931      -0.622690      19.348539          -0.000001
          430              C      -0.002605      17.221068      12.021407      -0.082519      33.805620 0.42732264E+03  0.10047043E+05                                 9.260332                            7.016581      -0.069987       1.959621                    0.999379      29.146422      85.001352       0.602972       0.432042      -1.049840       0.010326       0.007908      -0.015825       0.020484      -0.013893      -0.016981      -0.005196      -0.005074      -0.041545      -0.027815       0.005055       0.022760             11.642276       8.847192       2.596059       1.710028       6.761454       0.860916      19.318181          -0.000000
          431              C       2.123483      18.651644      18.553970       0.047946      20.518708 0.28017131E+03  0.59759567E+04                                 6.639209                            5.600351       0.143558       2.067831                    0.999708      26.084541      74.408022       0.684044       0.419796      -1.048844      -0.055397      -0.083863      -0.093260       0.137111      -0.016701       0.017667       0.021080       0.027265       0.080173      -0.044935       0.006894       0.038041              7.534373       6.707906       1.169210      -1.239629       7.459935      -1.817347       8.435279           0.000000
          432              C       1.621924      17.859637      19.532098       0.018324      21.616954 0.30334255E+03  0.66041688E+04                                 6.926544                            5.871192      -0.084428       1.991907                    0.998876      26.802510      77.402746       0.660193       0.426138      -1.044261      -0.043282      -0.073028      -0.078998       0.115962       0.044953       0.030146       0.039163      -0.038034      -0.065482      -0.046229      -0.036714       0.082943              7.922531       7.629268       1.287186      -1.426748       8.118217      -1.657125       8.020109           0.000000
          433              C       1.520309      21.871568      16.469399       0.049620      21.899291 0.28578801E+03  0.61166865E+04                                 6.941984                            5.657597       0.092522       2.051638                    0.999689      26.083640      74.160284       0.681369       0.420002      -1.050326       0.129922       0.007671      -0.035195       0.134823      -0.027581       0.006147       0.009048       0.039644       0.039033      -0.042591       0.014992       0.027600              8.214489       7.117935      -0.432888      -0.514446      12.283908       0.127859       5.241624           0.000000
          434              C       1.337924       7.543243      16.080513       0.610350      25.919075 0.25133969E+03  0.52077078E+04                                 8.086017                            5.628863      -0.033032       2.045640                    0.999486      22.229682      62.120184       0.625330       0.472728      -1.020059       0.046970       0.042317      -0.005112       0.063427      -0.022829       0.017579       0.006411      -0.007164       0.297558      -0.074479      -0.026808       0.101288             10.886783      14.977197       2.460612      -0.805581      13.169459      -0.800642       4.513694           0.000000
          435              C       0.205835       6.566209      16.180871      -0.034932      39.450065 0.45440090E+03  0.10730635E+05                                10.096299                            7.083713      -0.099073       1.971667                    0.998979      27.599081      77.824453       0.626334       0.414108      -1.072737      -0.040056      -0.025847       0.003359       0.047789      -0.013075       0.002699      -0.002532      -0.006209      -0.002891      -0.012982      -0.001790       0.014772             14.258472      22.136232       6.090119      -1.364921      15.132538      -0.436301       5.506645          -0.000000
          436              C      -1.112548       7.008469      16.316354      -0.096967      37.315174 0.44496063E+03  0.10598768E+05                                 9.988323                            7.222153      -0.219151       1.907731                    0.998590      29.908021      88.627764       0.584964       0.439585      -1.042279       0.002697      -0.015388      -0.003010       0.015910      -0.012106       0.004201      -0.004928      -0.033119       0.138973      -0.043743      -0.003369       0.047112             13.644432      21.538172       5.727563      -0.946383      13.860425       0.004483       5.534698          -0.000000
          437              C       0.484623       5.198813      16.071553      -0.077448      34.048631 0.44151089E+03  0.10454033E+05                                 9.300174                            7.125325      -0.073591       1.952095                    0.999478      29.376390      85.660500       0.599880       0.431220      -1.051517      -0.025625      -0.001008       0.002405       0.025757      -0.018781      -0.003739       0.001353       0.033151       0.045450      -0.032626       0.012182       0.020444             11.620961      17.052324       3.051911      -0.492608      12.809011       0.176181       5.001547          -0.000000
          438              C      -2.133904       6.065282      16.351120      -0.056750      42.508927 0.45643915E+03  0.10820694E+05                                10.684134                            7.149998      -0.049256       1.983840                    0.999257      27.989926      79.796934       0.615139       0.420011      -1.065999       0.026620       0.020545       0.005501       0.034073      -0.007454      -0.002939       0.000850       0.003949       0.040283      -0.014470       0.000380       0.014091             15.960588      26.779733       8.414843      -0.629167      15.412688       0.245567       5.689342          -0.000000
          439              C      -0.554972       4.242087      16.118147      -0.147516      35.217399 0.42974076E+03  0.10067775E+05                                 9.303937                            6.906939       0.189200       2.029398                    0.999741      29.470657      84.405496       0.628034       0.416290      -1.064937       0.012259       0.017564      -0.003726       0.021740      -0.002997      -0.002120       0.004195      -0.028551      -0.072099      -0.024538      -0.002444       0.026982             11.766617      19.325708       2.599474      -0.494057      11.068934       0.285497       4.905208          -0.000001
          440              C      -1.845997       4.713681      16.236426       0.045266      41.013379 0.42815066E+03  0.99817368E+04                                10.430217                            6.919997      -0.012270       1.995907                    0.999427      27.131304      76.522824       0.626398       0.419417      -1.067152       0.009445      -0.008969      -0.004874       0.013907       0.023041       0.000379      -0.002593      -0.005329       0.025251      -0.027516       0.008265       0.019250             15.578296      28.207158       5.982521      -0.597033      13.054456       0.352408       5.473273          -0.000000
          441              C       1.788676      12.277231      13.824259       0.580612      27.875041 0.26482483E+03  0.55361273E+04                                 8.414839                            5.703014       0.118257       2.085776                    0.999286      22.439881      62.134127       0.636176       0.460555      -1.031027      -0.001225      -0.027042       0.061599       0.067285       0.028011       0.015706       0.016414       0.109307      -0.210519      -0.075370      -0.023310       0.098680             11.810557       4.950659      -1.256455      -0.148204      10.085822      -2.197841      20.395191           0.000000
          442              C       1.875960      12.636004      12.397748      -0.017096      39.037802 0.41788462E+03  0.96489284E+04                                 9.961268                            6.740436       0.040882       2.021364                    0.999251      26.811612      74.384275       0.650628       0.407710      -1.078579       0.007524       0.016676      -0.055651       0.058581      -0.006354       0.001219       0.009510       0.019435      -0.015826      -0.016796       0.002397       0.014399             14.378888       5.366281      -0.664509      -0.122064      11.278816      -2.546590      26.491566          -0.000000
          443              C       1.935886      11.521327      11.562629      -0.103313      37.249820 0.42921017E+03  0.10090527E+05                                 9.842633                            7.003104      -0.044015       1.963003                    0.999422      29.350208      85.259660       0.608023       0.428492      -1.053262       0.004980      -0.003371      -0.005303       0.008018       0.002888       0.001945      -0.004216       0.059902      -0.104510      -0.035679      -0.011867       0.047545             13.260982       5.335861      -0.681510      -0.180397       9.889178      -1.227889      24.557907          -0.000001
          444              C       1.987997      11.913946      10.207802      -0.047158      44.022749 0.47117592E+03  0.11224402E+05                                10.834092                            7.203217      -0.010110       1.986023                    0.999283      28.202025      79.787452       0.622623       0.412953      -1.073838      -0.000607      -0.006892       0.040170       0.040761       0.001959       0.006352       0.020130       0.003733      -0.019285      -0.023521       0.003457       0.020064             16.041048       5.841619      -0.643272      -0.436601      10.054079      -0.864813      32.227446          -0.000001
          445              C       2.025776      13.202367       9.709598       0.034111      41.195271 0.44398317E+03  0.10430002E+05                                10.407272                            7.021503       0.026283       2.003224                    0.999313      27.415161      77.249216       0.626128       0.416414      -1.070633       0.007130       0.020598      -0.010137       0.024039       0.002059      -0.003640      -0.009437       0.006544       0.035604      -0.012855      -0.003520       0.016375             15.239708       5.643389      -0.510298      -0.279289      10.590579       2.519411      29.485157          -0.000001
          446              C       1.989299      14.294479      10.659411      -0.129008      35.730992 0.45724390E+03  0.10903989E+05                                 9.490933                            7.187090       0.095741       2.004383                    0.998955      29.809458      86.771230       0.606288       0.423633      -1.057914       0.006849      -0.011146       0.010922       0.017042       0.010671      -0.002804      -0.012637      -0.019671       0.006500      -0.016086      -0.005654       0.021740             11.740660       5.088893      -0.236838      -0.393826      10.784580       0.563263      19.348507          -0.000001
          447              C       1.887685      13.956015      12.021407      -0.082519      33.805633 0.42732306E+03  0.10047055E+05                                 9.260331                            7.016582      -0.069988       1.959620                    0.999379      29.146442      85.001410       0.602972       0.432042      -1.049841       0.001685      -0.012897      -0.015825       0.020484       0.004749       0.003991       0.017304       0.026601      -0.041545      -0.027816       0.005055       0.022760             11.642268       5.034635      -0.394880      -0.109440      10.574004      -1.911369      19.318166          -0.000000
          448              C       2.063556      11.399480      18.553970       0.047946      20.518611 0.28016949E+03  0.59759186E+04                                 6.639240                            5.600371       0.143535       2.067824                    0.999708      26.084534      74.408433       0.684035       0.419802      -1.048839      -0.044929       0.089907      -0.093261       0.137111       0.020157       0.009422      -0.025839       0.015295       0.080172      -0.044934       0.006893       0.038040              7.534413       6.259397      -0.910256      -0.954066       7.908519       1.982237       8.435325           0.000000
          449              C       1.628437      12.229846      19.532098       0.018323      21.617025 0.30334368E+03  0.66041997E+04                                 6.926547                            5.871188      -0.084441       1.991903                    0.998876      26.802604      77.403062       0.660195       0.426136      -1.044262      -0.041603       0.073999      -0.078998       0.115963      -0.038945       0.018843      -0.045687      -0.058842      -0.065481      -0.046228      -0.036713       0.082941              7.922538       6.881254      -0.855313      -0.721746       8.866249       2.064158       8.020111           0.000000
          450              C       5.153679      10.311881      16.469399       0.049619      21.899262 0.28578767E+03  0.61166710E+04                                 6.941958                            5.657581       0.092550       2.051648                    0.999689      26.083518      74.159634       0.681373       0.420000      -1.050329      -0.058318      -0.116350      -0.035195       0.134822       0.030957       0.004762      -0.009849       0.027946       0.039023      -0.042590       0.014989       0.027601              8.214454      11.367264      -2.020479       0.367949       8.034493       0.381606       5.241606           0.000000
          451              C       7.163822      17.633994      19.761487       0.610350      25.919073 0.25133976E+03  0.52077096E+04                                 8.086016                            5.628864      -0.033032       2.045640                    0.999486      22.229682      62.120183       0.625330       0.472728      -1.020059      -0.013163      -0.061836       0.005112       0.063427      -0.008313      -0.003237       0.018429       0.043123       0.297558      -0.074479      -0.026808       0.101288             10.886781      11.490443       0.447523      -0.290586      16.656207      -1.097974       4.513694           0.000000
          452              C       7.443913      19.102930      19.661129      -0.034932      39.450055 0.45440091E+03  0.10730635E+05                                10.096298                            7.083714      -0.099073       1.971667                    0.998979      27.599081      77.824455       0.626334       0.414108      -1.072737       0.002356       0.047613      -0.003359       0.047789      -0.003849      -0.003542       0.001071       0.025750      -0.002891      -0.012982      -0.001790       0.014772             14.258469      11.609263       0.012360       0.304614      25.659499      -1.400206       5.506645          -0.000000
          453              C       6.401714      20.023553      19.525646      -0.096967      37.315180 0.44496064E+03  0.10598768E+05                                 9.988324                            7.222154      -0.219151       1.907731                    0.998590      29.908020      88.627763       0.584964       0.439585      -1.042279       0.014675       0.005358       0.003010       0.015910       0.008288      -0.006368       0.001174       0.037528       0.138973      -0.043743      -0.003369       0.047112             13.644434      10.819648      -0.460783       0.477075      24.578954      -0.817350       5.534698          -0.000000
          454              C       8.767507      19.545190      19.770447      -0.077448      34.048635 0.44151094E+03  0.10454035E+05                                 9.300174                            7.125325      -0.073591       1.952095                    0.999478      29.376391      85.660504       0.599880       0.431220      -1.051517      -0.011939       0.022696      -0.002405       0.025757      -0.023745       0.003041      -0.002561       0.015954       0.045449      -0.032626       0.012182       0.020444             11.620961      11.226807      -0.311456       0.398881      18.634529      -0.338520       5.001547          -0.000000
          455              C       6.707860      21.379667      19.490880      -0.056750      42.508895 0.45643867E+03  0.10820680E+05                                10.684129                            7.149994      -0.049257       1.983840                    0.999257      27.989916      79.796896       0.615140       0.420011      -1.065999      -0.004483      -0.033326      -0.005501       0.034073      -0.005438       0.002205      -0.002119       0.010935       0.040282      -0.014470       0.000380       0.014090             15.960580      10.966981      -0.714659       0.527251      31.225422      -0.422091       5.689339          -0.000000
          456              C       9.076259      20.923868      19.723853      -0.147516      35.217405 0.42974078E+03  0.10067775E+05                                 9.303938                            6.906939       0.189200       2.029398                    0.999741      29.470658      84.405500       0.628034       0.416290      -1.064937      -0.009081      -0.019398       0.003726       0.021740       0.010864       0.004693       0.000261       0.019466      -0.072099      -0.024538      -0.002444       0.026982             11.766618      10.881919      -2.275551       0.494276      19.512727      -0.285117       4.905209          -0.000001
          457              C       8.022334      21.806132      19.605574       0.045266      41.013384 0.42815053E+03  0.99817332E+04                                10.430218                            6.919995      -0.012270       1.995907                    0.999427      27.131305      76.522827       0.626398       0.419417      -1.067152       0.012489      -0.003695       0.004874       0.013907       0.013828      -0.002435      -0.000969      -0.037244       0.025251      -0.027516       0.008265       0.019250             15.578299      11.661616      -3.570061       0.603711      29.600007      -0.340843       5.473273          -0.000000
          458              C       3.289444      14.876638      22.017741       0.580612      27.875053 0.26482499E+03  0.55361313E+04                                 8.414841                            5.703016       0.118257       2.085776                    0.999286      22.439881      62.134126       0.636176       0.460555      -1.031027       0.022807       0.014582      -0.061599       0.067285      -0.033326       0.006362       0.021809      -0.103170      -0.210519      -0.075370      -0.023310       0.098680             11.810562       9.890157       1.595362      -1.829284       5.146328      -1.227267      20.395200           0.000000
          459              C       3.022380      14.621661      23.444252      -0.017096      39.037792 0.41788438E+03  0.96489217E+04                                 9.961266                            6.740434       0.040882       2.021364                    0.999251      26.811612      74.384274       0.650628       0.407709      -1.078579      -0.010680      -0.014854       0.055651       0.058581      -0.011593       0.007626       0.005811       0.001289      -0.015826      -0.016796       0.002397       0.014399             14.378887      10.376161       2.227946      -2.144375       6.268931      -1.379003      26.491569          -0.000000
          460              C       4.017681      15.127101      24.279371      -0.103313      37.249849 0.42921036E+03  0.10090532E+05                                 9.842637                            7.003106      -0.044015       1.963003                    0.999422      29.350208      85.259659       0.608023       0.428492      -1.053262       0.005410      -0.002627       0.005303       0.008018      -0.024494      -0.004624      -0.000424      -0.034953      -0.104510      -0.035679      -0.011866       0.047545             13.260991       9.341057       1.630891      -0.973184       5.883989      -0.770173      24.557928          -0.000001
          461              C       3.703718      14.885663      25.634198      -0.047158      44.022741 0.47117569E+03  0.11224396E+05                                10.834091                            7.203215      -0.010110       1.986023                    0.999283      28.202025      79.787453       0.622623       0.412953      -1.073838       0.005665       0.003971      -0.040170       0.040761      -0.000637       0.014257       0.015566      -0.005260      -0.019285      -0.023521       0.003457       0.020064             16.041050       9.558054       1.502412      -0.530652       6.337643      -0.810514      32.227453          -0.000001
          462              C       2.606803      14.208735      26.132402       0.034111      41.195264 0.44398293E+03  0.10429995E+05                                10.407271                            7.021501       0.026283       2.003224                    0.999313      27.415161      77.249217       0.626128       0.416414      -1.070633      -0.014274      -0.016474       0.010137       0.024039      -0.001804      -0.006353      -0.007871      -0.006838       0.035604      -0.012855      -0.003520       0.016375             15.239710       9.795711       1.887047       2.321518       6.438255       1.017833      29.485164          -0.000001
          463              C       1.642768      13.694269      25.182589      -0.129008      35.731007 0.45724414E+03  0.10903997E+05                                 9.490935                            7.187092       0.095740       2.004383                    0.998955      29.809458      86.771234       0.606288       0.423633      -1.057914       0.013077      -0.000358      -0.010922       0.017042       0.013853      -0.009542      -0.008747      -0.008647       0.006500      -0.016086      -0.005654       0.021740             11.740664       9.565770       2.347887       0.684716       6.307709      -0.059431      19.348512          -0.000001
          464              C       1.885079      13.951502      23.820593      -0.082519      33.805636 0.42732318E+03  0.10047059E+05                                 9.260332                            7.016583      -0.069989       1.959620                    0.999379      29.146441      85.001410       0.602972       0.432042      -1.049841       0.012012       0.004989       0.015825       0.020484      -0.009144       0.012991       0.012108      -0.021526      -0.041545      -0.027816       0.005055       0.022760             11.642270       9.531140       2.201178      -1.600572       6.077502      -1.050460      19.318167          -0.000000
          465              C       4.187039      15.077460      17.288030       0.047946      20.518609 0.28016953E+03  0.59759196E+04                                 6.639240                            5.600372       0.143535       2.067824                    0.999708      26.084534      74.408433       0.684035       0.419802      -1.048839      -0.100326      -0.006044       0.093261       0.137111       0.003456      -0.027088      -0.004760      -0.042560       0.080172      -0.044934       0.006893       0.038040              7.534413       8.284543       0.258962       2.193699       5.883373       0.164874       8.435323           0.000000
          466              C       3.250361      15.039101      16.309902       0.018323      21.617029 0.30334383E+03  0.66042037E+04                                 6.926548                            5.871190      -0.084441       1.991903                    0.998876      26.802603      77.403060       0.660195       0.426136      -1.044262      -0.084886      -0.000970       0.078998       0.115963       0.006007      -0.048988      -0.006525       0.096876      -0.065481      -0.046228      -0.036713       0.082941              7.922539       9.110725       0.431874       2.148486       6.636781       0.407030       8.020110           0.000000
          467              C       6.673988      12.945134      19.372601       0.049619      21.899253 0.28578761E+03  0.61166694E+04                                 6.941957                            5.657580       0.092550       2.051648                    0.999689      26.083518      74.159635       0.681373       0.420000      -1.050329       0.071603       0.108679       0.035195       0.134822       0.003378      -0.010910      -0.000800      -0.067593       0.039023      -0.042590       0.014989       0.027601              8.214451      10.617473      -2.453368       0.146506       8.784275       0.509454       5.241607           0.000000
          468              C      -5.825898      19.951347      19.761487       0.610351      25.919066 0.25133957E+03  0.52077051E+04                                 8.086017                            5.628863      -0.033032       2.045640                    0.999486      22.229676      62.120172       0.625329       0.472728      -1.020058       0.060133       0.019518       0.005112       0.063428      -0.014517      -0.014341      -0.012018      -0.035960       0.297558      -0.074479      -0.026808       0.101288             10.886784      15.752349       2.013078       1.096168      12.394308       0.297332       4.513694           0.000000
          469              C      -7.238079      19.459445      19.661129      -0.034932      39.450079 0.45440111E+03  0.10730641E+05                                10.096301                            7.083714      -0.099072       1.971667                    0.998979      27.599088      77.824473       0.626334       0.414108      -1.072737      -0.042412      -0.021766      -0.003359       0.047789      -0.009226       0.000843      -0.003603      -0.019541      -0.002891      -0.012982      -0.001790       0.014772             14.258473      22.157660       6.077738       1.060308      15.111113       0.963906       5.506645          -0.000000
          470              C      -7.514262      18.096562      19.525646      -0.096967      37.315146 0.44496021E+03  0.10598759E+05                                 9.988333                            7.222161      -0.219151       1.907731                    0.998590      29.907997      88.627796       0.584962       0.439587      -1.042278      -0.011977       0.010029       0.003010       0.015909      -0.020394       0.002167      -0.006102      -0.004409       0.138972      -0.043743      -0.003369       0.047112             13.644443      20.740099       6.188339       0.469310      14.658527       0.821834       5.534702          -0.000000
          471              C      -8.282884      20.384581      19.770447      -0.077449      34.048704 0.44151192E+03  0.10454061E+05                                 9.300169                            7.125318      -0.073594       1.952095                    0.999478      29.376453      85.660615       0.599882       0.431218      -1.051519      -0.013686      -0.021688      -0.002405       0.025758       0.004965       0.000698       0.003914      -0.049105       0.045454      -0.032627       0.012184       0.020444             11.620956      16.512878       3.363355       0.093727      13.348447       0.514701       5.001543          -0.000000
          472              C      -8.841764      17.683636      19.490880      -0.056749      42.508863 0.45643828E+03  0.10820669E+05                                10.684125                            7.149992      -0.049258       1.983840                    0.999257      27.989895      79.796831       0.615140       0.420011      -1.065999       0.031103       0.012780      -0.005501       0.034073      -0.002016       0.000733       0.002969      -0.014885       0.040283      -0.014470       0.000380       0.014090             15.960572      25.541878       9.129481       0.101918      16.650501       0.667659       5.689337          -0.000000
          473              C      -9.631231      19.962629      19.723853      -0.147516      35.217553 0.42974223E+03  0.10067828E+05                                 9.303996                            6.906974       0.189185       2.029393                    0.999741      29.470749      84.406130       0.628029       0.416293      -1.064934       0.021340       0.001834       0.003726       0.021741      -0.013859      -0.002572       0.003932       0.009089      -0.072091      -0.024535      -0.002444       0.026979             11.766695      15.384439       4.875034      -0.000221      15.010413       0.570619       4.905234          -0.000001
          474              C      -9.868331      18.608772      19.605574       0.045266      41.013367 0.42815033E+03  0.99817277E+04                                10.430215                            6.919993      -0.012268       1.995908                    0.999427      27.131298      76.522811       0.626398       0.419417      -1.067152      -0.003045       0.012664       0.004874       0.013907       0.009213       0.002057      -0.001625       0.042573       0.025253      -0.027516       0.008266       0.019250             15.578287      22.023575       9.552567      -0.006675      19.238016       0.693254       5.473270          -0.000000
          475              C      -1.500768      17.974715      22.017741       0.580612      27.875091 0.26482532E+03  0.55361410E+04                                 8.414852                            5.703021       0.118252       2.085775                    0.999286      22.439907      62.134248       0.636175       0.460555      -1.031027      -0.024032       0.012460      -0.061599       0.067285       0.061337      -0.022068      -0.005394      -0.006137      -0.210519      -0.075370      -0.023310       0.098680             11.810579       7.713916      -2.851823       1.977489       7.322587      -0.970574      20.395233           0.000000
          476              C      -1.146420      17.870919      23.444252      -0.017096      39.037706 0.41788331E+03  0.96488904E+04                                 9.961252                            6.740425       0.040886       2.021366                    0.999251      26.811572      74.384128       0.650628       0.407709      -1.078579       0.018204      -0.001822       0.055651       0.058581       0.005238      -0.008845       0.003699      -0.020723      -0.015825      -0.016796       0.002397       0.014399             14.378864       9.225180      -2.892449       2.266435       7.419884      -1.167580      26.491527          -0.000000
          477              C      -2.081794      18.480155      24.279371      -0.103313      37.249809 0.42920963E+03  0.10090514E+05                                 9.842648                            7.003113      -0.044013       1.963003                    0.999422      29.350149      85.259553       0.608020       0.428493      -1.053261      -0.000430       0.005998       0.005303       0.008018       0.027382       0.002679      -0.003792      -0.024949      -0.104511      -0.035679      -0.011866       0.047545             13.261010       8.160648      -2.312399       1.153573       7.064406      -0.457714      24.557976          -0.000001
          478              C      -1.715722      18.328974      25.634198      -0.047157      44.022661 0.47117499E+03  0.11224373E+05                                10.834074                            7.203206      -0.010106       1.986024                    0.999283      28.201998      79.787319       0.622623       0.412953      -1.073838      -0.006272       0.002921      -0.040170       0.040761       0.002596      -0.020609       0.004564       0.001527      -0.019285      -0.023520       0.003457       0.020064             16.041019       8.443856      -2.145679       0.967245       7.451814      -0.054299      32.227386          -0.000001
          479              C      -0.581027      17.717482      26.132402       0.034111      41.195120 0.44398177E+03  0.10429958E+05                                10.407238                            7.021486       0.026287       2.003225                    0.999313      27.415116      77.248986       0.626130       0.416413      -1.070634       0.021404      -0.004124       0.010137       0.024040       0.003863       0.009993      -0.001566       0.000294       0.035604      -0.012855      -0.003521       0.016375             15.239650       8.911820      -2.397334      -2.042215       7.322094       1.501567      29.485034          -0.000001
          480              C       0.346531      17.139836      25.182589      -0.129008      35.730862 0.45724207E+03  0.10903936E+05                                 9.490925                            7.187089       0.095742       2.004383                    0.998955      29.809357      86.770933       0.606286       0.423634      -1.057913      -0.006228       0.011504      -0.010922       0.017042      -0.003182       0.012346      -0.003890       0.028319       0.006499      -0.016086      -0.005654       0.021740             11.740646       9.155539      -2.584718      -0.290888       6.717917       0.622692      19.348481          -0.000001
          481              C       0.002606      17.221068      23.820593      -0.082518      33.805511 0.42732146E+03  0.10047007E+05                                 9.260310                            7.016570      -0.069985       1.959622                    0.999379      29.146367      85.001123       0.602973       0.432042      -1.049841      -0.010326       0.007908       0.015825       0.020484       0.013893      -0.016981       0.005196      -0.005074      -0.041546      -0.027816       0.005055       0.022761             11.642236       8.847168      -2.596051       1.710008       6.761439      -0.860908      19.318100          -0.000000
          482              C      -2.123482      18.651644      17.288030       0.047946      20.518692 0.28017091E+03  0.59759491E+04                                 6.639218                            5.600356       0.143548       2.067828                    0.999708      26.084554      74.408188       0.684042       0.419797      -1.048843       0.055397      -0.083863       0.093261       0.137111       0.016700       0.017667      -0.021080       0.027265       0.080172      -0.044934       0.006893       0.038041              7.534386       6.707914      -1.169212      -1.239634       7.459951       1.817351       8.435293           0.000000
          483              C      -1.621924      17.859637      16.309902       0.018323      21.617018 0.30334359E+03  0.66041954E+04                                 6.926544                            5.871189      -0.084427       1.991907                    0.998876      26.802564      77.402859       0.660195       0.426136      -1.044263       0.043283      -0.073029       0.078998       0.115962      -0.044953       0.030146      -0.039162      -0.038034      -0.065483      -0.046229      -0.036713       0.082942              7.922533       7.629271      -1.287183      -1.426751       8.118219       1.657125       8.020109           0.000000
          484              C      -1.520309      21.871568      19.372601       0.049618      21.899390 0.28578969E+03  0.61167263E+04                                 6.941980                            5.657594       0.092531       2.051641                    0.999689      26.083678      74.160218       0.681374       0.419999      -1.050329      -0.129921       0.007671       0.035195       0.134822       0.027580       0.006148      -0.009047       0.039651       0.039031      -0.042592       0.014990       0.027601              8.214484       7.117923       0.432898      -0.514451      12.283908      -0.127846       5.241620           0.000000
          485              C      -1.337924       7.543243      19.761487       0.610351      25.919065 0.25133946E+03  0.52077025E+04                                 8.086017                            5.628862      -0.033031       2.045641                    0.999486      22.229681      62.120201       0.625329       0.472729      -1.020058      -0.046970       0.042317       0.005112       0.063428       0.022829       0.017579      -0.006411      -0.007163       0.297559      -0.074480      -0.026808       0.101288             10.886785      14.977191      -2.460615      -0.805580      13.169470       0.800644       4.513694           0.000000
          486              C      -0.205835       6.566209      19.661129      -0.034932      39.450163 0.45440201E+03  0.10730667E+05                                10.096315                            7.083721      -0.099073       1.971667                    0.998979      27.599109      77.824541       0.626334       0.414108      -1.072737       0.040056      -0.025846      -0.003359       0.047789       0.013075       0.002699       0.002532      -0.006209      -0.002892      -0.012982      -0.001790       0.014772             14.258500      22.136262      -6.090144      -1.364923      15.132585       0.436304       5.506653          -0.000000
          487              C       1.112549       7.008469      19.525646      -0.096967      37.315232 0.44496139E+03  0.10598789E+05                                 9.988322                            7.222151      -0.219151       1.907731                    0.998590      29.908065      88.627866       0.584965       0.439584      -1.042280      -0.002697      -0.015388       0.003010       0.015910       0.012106       0.004201       0.004928      -0.033118       0.138973      -0.043742      -0.003369       0.047112             13.644433      21.538160      -5.727579      -0.946382      13.860443      -0.004482       5.534697          -0.000000
          488              C      -0.484623       5.198813      19.770447      -0.077449      34.048617 0.44151053E+03  0.10454020E+05                                 9.300157                            7.125310      -0.073580       1.952099                    0.999478      29.376401      85.660433       0.599882       0.431219      -1.051518       0.025625      -0.001009      -0.002405       0.025758       0.018781      -0.003739      -0.001353       0.033151       0.045448      -0.032626       0.012182       0.020444             11.620939      17.052278      -3.051909      -0.492606      12.809001      -0.176180       5.001537          -0.000000
          489              C       2.133904       6.065282      19.490880      -0.056750      42.508924 0.45643879E+03  0.10820684E+05                                10.684136                            7.149997      -0.049255       1.983841                    0.999257      27.989922      79.796935       0.615139       0.420011      -1.065999      -0.026620       0.020546      -0.005501       0.034073       0.007454      -0.002939      -0.000850       0.003949       0.040283      -0.014470       0.000380       0.014091             15.960595      26.779741      -8.414853      -0.629168      15.412702      -0.245566       5.689343          -0.000000
          490              C       0.554971       4.242087      19.723853      -0.147516      35.217433 0.42974110E+03  0.10067785E+05                                 9.303939                            6.906938       0.189217       2.029404                    0.999741      29.470694      84.405623       0.628035       0.416289      -1.064937      -0.012259       0.017564       0.003726       0.021741       0.002997      -0.002120      -0.004194      -0.028549      -0.072100      -0.024538      -0.002443       0.026981             11.766618      19.325692      -2.599471      -0.494056      11.068956      -0.285497       4.905208          -0.000001
          491              C       1.845997       4.713681      19.605574       0.045266      41.013466 0.42815158E+03  0.99817636E+04                                10.430230                            6.920003      -0.012273       1.995906                    0.999427      27.131329      76.522913       0.626398       0.419417      -1.067152      -0.009445      -0.008968       0.004874       0.013907      -0.023041       0.000379       0.002593      -0.005329       0.025251      -0.027516       0.008265       0.019250             15.578319      28.207209      -5.982522      -0.597035      13.054470      -0.352408       5.473279          -0.000000
          492              C      -1.788676      12.277231      22.017741       0.580612      27.875089 0.26482519E+03  0.55361380E+04                                 8.414854                            5.703021       0.118252       2.085775                    0.999286      22.439911      62.134280       0.636175       0.460555      -1.031027       0.001225      -0.027042      -0.061599       0.067285      -0.028011       0.015705      -0.016414       0.109307      -0.210520      -0.075371      -0.023310       0.098680             11.810585       4.950669       1.256459      -0.148203      10.085841       2.197853      20.395246           0.000000
          493              C      -1.875960      12.636004      23.444252      -0.017096      39.037813 0.41788447E+03  0.96489245E+04                                 9.961271                            6.740435       0.040884       2.021365                    0.999251      26.811606      74.384259       0.650628       0.407710      -1.078579      -0.007524       0.016676       0.055651       0.058581       0.006354       0.001219      -0.009510       0.019435      -0.015826      -0.016796       0.002397       0.014399             14.378904       5.366285       0.664510      -0.122062      11.278821       2.546604      26.491605          -0.000000
          494              C      -1.935887      11.521327      24.279371      -0.103313      37.249829 0.42921013E+03  0.10090526E+05                                 9.842635                            7.003104      -0.044009       1.963005                    0.999422      29.350205      85.259660       0.608023       0.428492      -1.053262      -0.004980      -0.003371       0.005303       0.008017      -0.002888       0.001945       0.004216       0.059902      -0.104510      -0.035678      -0.011867       0.047545             13.260992       5.335863       0.681511      -0.180392       9.889180       1.227899      24.557934          -0.000001
          495              C      -1.987996      11.913946      25.634198      -0.047157      44.022743 0.47117571E+03  0.11224396E+05                                10.834092                            7.203215      -0.010108       1.986024                    0.999283      28.202018      79.787427       0.622623       0.412953      -1.073838       0.000607      -0.006892      -0.040170       0.040761      -0.001959       0.006352      -0.020130       0.003733      -0.019285      -0.023521       0.003457       0.020064             16.041055       5.841620       0.643273      -0.436596      10.054078       0.864822      32.227465          -0.000001
          496              C      -2.025776      13.202367      26.132402       0.034111      41.195323 0.44398358E+03  0.10430015E+05                                10.407285                            7.021509       0.026283       2.003224                    0.999313      27.415173      77.249296       0.626128       0.416414      -1.070633      -0.007130       0.020598       0.010137       0.024039      -0.002058      -0.003640       0.009437       0.006544       0.035604      -0.012855      -0.003521       0.016375             15.239739       5.643398       0.510297      -0.279290      10.590591      -2.519413      29.485229          -0.000001
          497              C      -1.989299      14.294479      25.182589      -0.129009      35.731028 0.45724431E+03  0.10904004E+05                                 9.490946                            7.187098       0.095741       2.004383                    0.998955      29.809466      86.771327       0.606287       0.423633      -1.057913      -0.006849      -0.011146      -0.010923       0.017042      -0.010671      -0.002803       0.012637      -0.019672       0.006501      -0.016086      -0.005653       0.021740             11.740682       5.088901       0.236837      -0.393825      10.784596      -0.563260      19.348550          -0.000001
          498              C      -1.887685      13.956015      23.820593      -0.082519      33.805612 0.42732257E+03  0.10047041E+05                                 9.260331                            7.016580      -0.069987       1.959621                    0.999379      29.146421      85.001351       0.602972       0.432042      -1.049840      -0.001685      -0.012897       0.015825       0.020484      -0.004749       0.003991      -0.017304       0.026601      -0.041545      -0.027815       0.005055       0.022760             11.642274       5.034636       0.394880      -0.109439      10.574004       1.911377      19.318182          -0.000000
          499              C      -2.063556      11.399480      17.288030       0.047946      20.518714 0.28017131E+03  0.59759568E+04                                 6.639210                            5.600350       0.143558       2.067831                    0.999708      26.084541      74.408021       0.684044       0.419796      -1.048844       0.044929       0.089907       0.093260       0.137111      -0.020157       0.009423       0.025840       0.015295       0.080173      -0.044935       0.006894       0.038041              7.534375       6.259361       0.910245      -0.954056       7.908481      -1.982228       8.435283           0.000000
          500              C      -1.628438      12.229846      16.309902       0.018324      21.616955 0.30334246E+03  0.66041664E+04                                 6.926544                            5.871191      -0.084428       1.991907                    0.998876      26.802510      77.402746       0.660193       0.426138      -1.044261       0.041603       0.073998       0.078998       0.115962       0.038946       0.018843       0.045689      -0.058844      -0.065482      -0.046229      -0.036714       0.082943              7.922532       6.881244       0.855313      -0.721736       8.866243      -2.064165       8.020110           0.000000
          501              C      -5.153679      10.311881      19.372601       0.049620      21.899304 0.28578805E+03  0.61166875E+04                                 6.941987                            5.657597       0.092522       2.051638                    0.999689      26.083639      74.160282       0.681369       0.420002      -1.050326       0.058317      -0.116351       0.035195       0.134823      -0.030957       0.004762       0.009847       0.027951       0.039033      -0.042591       0.014992       0.027600              8.214494      11.367321       2.020493       0.367952       8.034538      -0.381595       5.241623           0.000000
          502              C       5.863678       4.930298       1.840487       0.610350      25.919070 0.25133978E+03  0.52077100E+04                                 8.086016                            5.628864      -0.033032       2.045640                    0.999486      22.229682      62.120182       0.625330       0.472728      -1.020059       0.013163       0.061836       0.005112       0.063427      -0.008313       0.003237      -0.018429       0.043123       0.297558      -0.074479      -0.026808       0.101288             10.886779      11.490444       0.447528       0.290586      16.656200       1.097973       4.513694           0.000000
          503              C       5.583586       3.461362       1.740129      -0.034932      39.450057 0.45440119E+03  0.10730644E+05                                10.096299                            7.083716      -0.099073       1.971667                    0.998979      27.599081      77.824455       0.626334       0.414108      -1.072737      -0.002356      -0.047613      -0.003359       0.047789      -0.003849       0.003542      -0.001071       0.025750      -0.002891      -0.012982      -0.001790       0.014772             14.258467      11.609267       0.012367      -0.304614      25.659490       1.400205       5.506645          -0.000000
          504              C       6.625786       2.540739       1.604646      -0.096967      37.315162 0.44496050E+03  0.10598764E+05                                 9.988322                            7.222153      -0.219151       1.907731                    0.998590      29.908020      88.627763       0.584964       0.439585      -1.042279      -0.014675      -0.005358       0.003010       0.015910       0.008288       0.006368      -0.001174       0.037528       0.138973      -0.043743      -0.003369       0.047112             13.644430      10.819644      -0.460777      -0.477074      24.578947       0.817349       5.534697          -0.000000
          505              C       4.259992       3.019102       1.849447      -0.077448      34.048617 0.44151057E+03  0.10454024E+05                                 9.300171                            7.125322      -0.073591       1.952095                    0.999478      29.376390      85.660501       0.599880       0.431220      -1.051517       0.011939      -0.022696      -0.002405       0.025757      -0.023745      -0.003041       0.002562       0.015954       0.045449      -0.032626       0.012182       0.020444             11.620958      11.226799      -0.311461      -0.398881      18.634528       0.338521       5.001546          -0.000000
          506              C       6.319640       1.184625       1.569880      -0.056750      42.508893 0.45643854E+03  0.10820676E+05                                10.684128                            7.149993      -0.049257       1.983840                    0.999257      27.989916      79.796895       0.615140       0.420011      -1.065999       0.004483       0.033326      -0.005501       0.034073      -0.005438      -0.002205       0.002119       0.010935       0.040282      -0.014470       0.000380       0.014090             15.960581      10.966977      -0.714657      -0.527250      31.225427       0.422091       5.689339          -0.000000
          507              C       3.951241       1.640424       1.802853      -0.147516      35.217410 0.42974071E+03  0.10067773E+05                                 9.303939                            6.906938       0.189200       2.029398                    0.999741      29.470657      84.405498       0.628034       0.416290      -1.064937       0.009081       0.019398       0.003726       0.021740       0.010864      -0.004693      -0.000261       0.019466      -0.072099      -0.024538      -0.002444       0.026982             11.766621      10.881919      -2.275556      -0.494276      19.512736       0.285118       4.905209          -0.000001
          508              C       5.005166       0.758160       1.684574       0.045266      41.013386 0.42815052E+03  0.99817329E+04                                10.430219                            6.919995      -0.012270       1.995907                    0.999427      27.131304      76.522826       0.626398       0.419417      -1.067152      -0.012489       0.003695       0.004874       0.013907       0.013828       0.002435       0.000969      -0.037244       0.025251      -0.027516       0.008265       0.019250             15.578300      11.661619      -3.570065      -0.603711      29.600009       0.340843       5.473273          -0.000000
          509              C       9.738056       7.687654       4.096741       0.580612      27.875053 0.26482499E+03  0.55361314E+04                                 8.414841                            5.703016       0.118257       2.085776                    0.999286      22.439881      62.134126       0.636176       0.460555      -1.031027      -0.022807      -0.014582      -0.061599       0.067285      -0.033326      -0.006362      -0.021809      -0.103170      -0.210519      -0.075370      -0.023310       0.098680             11.810562       9.890157       1.595362       1.829284       5.146328       1.227266      20.395200           0.000000
          510              C      10.005120       7.942631       5.523252      -0.017096      39.037791 0.41788438E+03  0.96489217E+04                                 9.961266                            6.740434       0.040882       2.021364                    0.999251      26.811612      74.384274       0.650628       0.407709      -1.078579       0.010680       0.014854       0.055651       0.058581      -0.011593      -0.007626      -0.005811       0.001289      -0.015826      -0.016796       0.002397       0.014399             14.378886      10.376161       2.227946       2.144375       6.268931       1.379003      26.491568          -0.000000
          511              C       9.009819       7.437191       6.358371      -0.103313      37.249844 0.42921036E+03  0.10090532E+05                                 9.842636                            7.003106      -0.044015       1.963003                    0.999422      29.350208      85.259660       0.608023       0.428492      -1.053262      -0.005410       0.002627       0.005303       0.008018      -0.024494       0.004624       0.000424      -0.034953      -0.104510      -0.035679      -0.011867       0.047545             13.260989       9.341057       1.630891       0.973184       5.883988       0.770173      24.557922          -0.000001
          512              C       9.323782       7.678629       7.713198      -0.047158      44.022739 0.47117582E+03  0.11224399E+05                                10.834090                            7.203215      -0.010110       1.986023                    0.999283      28.202026      79.787453       0.622623       0.412953      -1.073838      -0.005665      -0.003971      -0.040170       0.040761      -0.000637      -0.014257      -0.015566      -0.005260      -0.019285      -0.023521       0.003457       0.020064             16.041046       9.558055       1.502413       0.530652       6.337643       0.810515      32.227440          -0.000001
          513              C      10.420697       8.355557       8.211402       0.034111      41.195266 0.44398293E+03  0.10429995E+05                                10.407271                            7.021501       0.026283       2.003224                    0.999313      27.415161      77.249218       0.626128       0.416414      -1.070633       0.014274       0.016474       0.010137       0.024039      -0.001804       0.006353       0.007871      -0.006838       0.035604      -0.012855      -0.003520       0.016375             15.239711       9.795711       1.887047      -2.321516       6.438255      -1.017833      29.485168          -0.000001
          514              C      11.384732       8.870023       7.261589      -0.129008      35.731007 0.45724416E+03  0.10903997E+05                                 9.490935                            7.187092       0.095740       2.004383                    0.998955      29.809459      86.771235       0.606288       0.423633      -1.057914      -0.013077       0.000358      -0.010922       0.017042       0.013853       0.009542       0.008747      -0.008647       0.006500      -0.016086      -0.005654       0.021740             11.740664       9.565770       2.347887      -0.684715       6.307709       0.059431      19.348512          -0.000001
          515              C      11.142421       8.612790       5.899593      -0.082519      33.805638 0.42732320E+03  0.10047059E+05                                 9.260332                            7.016583      -0.069989       1.959620                    0.999379      29.146442      85.001412       0.602972       0.432042      -1.049841      -0.012012      -0.004989       0.015825       0.020484      -0.009144      -0.012991      -0.012108      -0.021526      -0.041545      -0.027816       0.005055       0.022760             11.642270       9.531140       2.201178       1.600573       6.077502       1.050460      19.318167          -0.000000
          516              C       8.840461       7.486832      35.209030       0.047946      20.518609 0.28016953E+03  0.59759197E+04                                 6.639240                            5.600372       0.143535       2.067824                    0.999708      26.084534      74.408433       0.684035       0.419802      -1.048839       0.100326       0.006044       0.093261       0.137111       0.003456       0.027088       0.004760      -0.042560       0.080172      -0.044934       0.006893       0.038040              7.534413       8.284542       0.258962      -2.193699       5.883373      -0.164874       8.435323           0.000000
          517              C       9.777139       7.525191      34.230902       0.018323      21.617029 0.30334383E+03  0.66042036E+04                                 6.926548                            5.871190      -0.084441       1.991903                    0.998876      26.802603      77.403060       0.660195       0.426136      -1.044262       0.084886       0.000970       0.078998       0.115963       0.006007       0.048988       0.006525       0.096876      -0.065481      -0.046228      -0.036713       0.082941              7.922539       9.110724       0.431873      -2.148486       6.636781      -0.407030       8.020110           0.000000
          518              C       6.353512       9.619158       1.451601       0.049619      21.899253 0.28578761E+03  0.61166694E+04                                 6.941957                            5.657580       0.092550       2.051648                    0.999689      26.083518      74.159635       0.681373       0.420000      -1.050329      -0.071603      -0.108679       0.035195       0.134822       0.003378       0.010910       0.000800      -0.067593       0.039023      -0.042590       0.014989       0.027601              8.214452      10.617473      -2.453368      -0.146506       8.784275      -0.509454       5.241607           0.000000
          519              C      18.853398       2.612945       1.840487       0.610351      25.919065 0.25133957E+03  0.52077050E+04                                 8.086016                            5.628863      -0.033032       2.045640                    0.999486      22.229676      62.120172       0.625329       0.472728      -1.020058      -0.060133      -0.019518       0.005112       0.063428      -0.014517       0.014341       0.012018      -0.035960       0.297558      -0.074479      -0.026808       0.101288             10.886783      15.752349       2.013078      -1.096168      12.394306      -0.297332       4.513694           0.000000
          520              C      20.265579       3.104847       1.740129      -0.034932      39.450078 0.45440111E+03  0.10730641E+05                                10.096301                            7.083714      -0.099072       1.971667                    0.998979      27.599088      77.824473       0.626334       0.414108      -1.072737       0.042412       0.021766      -0.003359       0.047789      -0.009226      -0.000843       0.003603      -0.019541      -0.002891      -0.012982      -0.001790       0.014772             14.258473      22.157660       6.077738      -1.060308      15.111113      -0.963906       5.506645          -0.000000
          521              C      20.541762       4.467730       1.604646      -0.096967      37.315145 0.44496021E+03  0.10598759E+05                                 9.988333                            7.222161      -0.219151       1.907731                    0.998590      29.907997      88.627796       0.584962       0.439587      -1.042278       0.011977      -0.010029       0.003010       0.015909      -0.020394      -0.002167       0.006102      -0.004409       0.138972      -0.043743      -0.003369       0.047112             13.644442      20.740098       6.188338      -0.469310      14.658526      -0.821835       5.534702          -0.000000
          522              C      21.310384       2.179711       1.849447      -0.077449      34.048705 0.44151194E+03  0.10454061E+05                                 9.300169                            7.125318      -0.073594       1.952095                    0.999478      29.376453      85.660615       0.599883       0.431218      -1.051519       0.013686       0.021688      -0.002405       0.025758       0.004965      -0.000698      -0.003914      -0.049105       0.045454      -0.032627       0.012184       0.020444             11.620956      16.512879       3.363356      -0.093727      13.348447      -0.514701       5.001543          -0.000000
          523              C      21.869264       4.880656       1.569880      -0.056749      42.508863 0.45643828E+03  0.10820669E+05                                10.684125                            7.149992      -0.049258       1.983840                    0.999257      27.989895      79.796830       0.615140       0.420011      -1.065999      -0.031103      -0.012780      -0.005501       0.034073      -0.002016      -0.000733      -0.002969      -0.014885       0.040283      -0.014470       0.000380       0.014090             15.960570      25.541873       9.129479      -0.101918      16.650501      -0.667659       5.689336          -0.000000
          524              C      22.658731       2.601663       1.802853      -0.147516      35.217553 0.42974223E+03  0.10067828E+05                                 9.303996                            6.906974       0.189185       2.029393                    0.999741      29.470749      84.406130       0.628029       0.416293      -1.064934      -0.021340      -0.001834       0.003726       0.021741      -0.013859       0.002572      -0.003932       0.009089      -0.072091      -0.024535      -0.002444       0.026979             11.766696      15.384441       4.875036       0.000221      15.010414      -0.570619       4.905234          -0.000001
          525              C      22.895831       3.955520       1.684574       0.045266      41.013376 0.42815035E+03  0.99817282E+04                                10.430216                            6.919993      -0.012268       1.995908                    0.999427      27.131298      76.522812       0.626398       0.419417      -1.067152       0.003045      -0.012664       0.004874       0.013907       0.009213      -0.002057       0.001625       0.042573       0.025253      -0.027516       0.008266       0.019250             15.578292      22.023586       9.552571       0.006675      19.238019      -0.693254       5.473271          -0.000000
          526              C      14.528268       4.589577       4.096741       0.580612      27.875091 0.26482532E+03  0.55361410E+04                                 8.414852                            5.703021       0.118252       2.085775                    0.999286      22.439907      62.134248       0.636175       0.460555      -1.031027       0.024032      -0.012460      -0.061599       0.067285       0.061337       0.022068       0.005394      -0.006137      -0.210519      -0.075370      -0.023310       0.098680             11.810578       7.713916      -2.851823      -1.977489       7.322587       0.970574      20.395232           0.000000
[truncated: 295,124 more chars]
