# Supplementary material for: A collection of forcefield precursors for metal–organic frameworks
Source: RSC Adv. 2019 Nov 13;9(63):36492–507. doi: 10.1039/c9ra07327b (PMC9075174; doi:10.1039/c9ra07327b)
Supplement: RA-009-C9RA07327B-s4793 [file RA-009-C9RA07327B-s4793.xyz]

  144
jmolscript: load "" {1 1 1} spacegroup "x,y,z" unitcell [{      7.082000     0.000000     0.000000 }, {      0.000000    12.357000     0.000000 }, {      0.000000     0.000000    20.724000 }]
Cu     1.732116     4.110680     5.181000     0.114218
Cu     1.808884    10.289180    15.543000     0.114214
Cu     5.349884     8.246320    15.543000     0.114214
Cu     5.273116     2.067820     5.181000     0.114215
H      3.468055     3.060829    10.606543     0.105810
H      4.480781     3.972776    12.509006     0.113720
H      6.003411     6.969348    10.237656     0.106956
H      5.064338     6.011681     8.335193     0.108899
H      2.607592     3.441425     8.413944     0.135357
H      3.920595     3.406825     7.589129     0.142733
H      0.862588     6.634473     7.354948     0.153442
H      0.699702     5.336988     8.188052     0.136681
H      0.072945     9.239329    10.117457     0.105810
H      6.142219    10.151276     8.214994     0.113719
H      4.619589     0.790848    10.486344     0.106957
H      5.558662    12.190181    12.388807     0.108899
H      0.933408     9.619924    12.310056     0.135357
H      6.702405     9.585325    13.134871     0.142732
H      2.678412     0.455973    13.369052     0.153441
H      2.841298    11.515488    12.535948     0.136681
H      3.613945     9.296171     0.244543     0.105809
H      2.601219     8.384225     2.147006     0.113721
H      1.078589     5.387652    20.599656     0.106955
H      2.017662     6.345319    18.697193     0.108897
H      4.474408     8.915575    18.775944     0.135357
H      3.161405     8.950175    17.951129     0.142732
H      6.219412     5.722527    17.716948     0.153442
H      6.382298     7.020012    18.550052     0.136681
H      7.009055     3.117671    20.479457     0.105809
H      0.939781     2.205725    18.576994     0.113720
H      2.462411    11.566152     0.124344     0.106956
H      1.523338     0.166820     2.026807     0.108898
H      6.148592     2.737075     1.948056     0.135357
H      0.379595     2.771675     2.772871     0.142732
H      4.403588    11.901027     3.007052     0.153441
H      4.240702     0.841512     2.173948     0.136681
H      3.613945     9.296171    10.117457     0.105810
H      2.601219     8.384225     8.214994     0.113719
H      1.078589     5.387652    10.486344     0.106956
H      2.017662     6.345319    12.388807     0.108899
H      4.474408     8.915575    12.310056     0.135357
H      3.161405     8.950175    13.134871     0.142733
H      6.219412     5.722527    13.369052     0.153442
H      6.382298     7.020012    12.535948     0.136681
H      7.009055     3.117671    10.606543     0.105810
H      0.939781     2.205725    12.509006     0.113719
H      2.462411    11.566152    10.237656     0.106957
H      1.523338     0.166820     8.335193     0.108899
H      6.148592     2.737075     8.413944     0.135357
H      0.379595     2.771675     7.589129     0.142733
H      4.403588    11.901027     7.354948     0.153441
H      4.240702     0.841512     8.188052     0.136681
H      3.468055     3.060829    20.479457     0.105809
H      4.480781     3.972776    18.576994     0.113720
H      6.003411     6.969348     0.124344     0.106955
H      5.064338     6.011681     2.026807     0.108898
H      2.607592     3.441425     1.948056     0.135357
H      3.920595     3.406825     2.772871     0.142732
H      0.862588     6.634473     3.007052     0.153441
H      0.699702     5.336988     2.173948     0.136680
H      0.072945     9.239329     0.244543     0.105809
H      6.142219    10.151276     2.147006     0.113720
H      4.619589     0.790848    20.599656     0.106956
H      5.558662    12.190181    18.697193     0.108897
H      0.933408     9.619924    18.775944     0.135357
H      6.702405     9.585325    17.951129     0.142732
H      2.678412     0.455973    17.716948     0.153441
H      2.841298    11.515488    18.550052     0.136681
C      3.970877     3.867741    10.531522    -0.164963
C      4.566474     4.416392    11.667819    -0.154859
C      5.288129     5.611314    11.575183     0.122069
C      5.472261     6.176029    10.322624    -0.144836
C      4.904993     5.618728     9.189851    -0.153604
C      4.099062     4.486827     9.287668     0.141309
C      3.338455     3.961654     8.094173    -0.286820
C      1.313003     6.017859     7.922785    -0.292216
C      6.652123    10.046241    10.192478    -0.164964
C      6.056526    10.594892     9.056181    -0.154859
C      5.334871    11.789814     9.148817     0.122068
C      5.150739    -0.002471    10.401376    -0.144836
C      5.718007    11.797228    11.534149    -0.153603
C      6.523938    10.665327    11.436332     0.141309
C      0.202545    10.140154    12.629827    -0.286820
C      2.227997    12.196359    12.801215    -0.292216
C      3.111123     8.489259     0.169522    -0.164962
C      2.515526     7.940608     1.305819    -0.154860
C      1.793871     6.745686     1.213183     0.122069
C      1.609739     6.180971    20.684624    -0.144835
C      2.177007     6.738272    19.551851    -0.153603
C      2.982938     7.870173    19.649668     0.141309
C      3.743545     8.395346    18.456173    -0.286819
C      5.768997     6.339141    18.284785    -0.292216
C      0.429877     2.310759    20.554478    -0.164963
C      1.025474     1.762108    19.418181    -0.154860
C      1.747129     0.567186    19.510817     0.122068
C      1.931261     0.002471     0.039376    -0.144835
C      1.363993     0.559772     1.172149    -0.153604
C      0.558062     1.691673     1.074332     0.141309
C      6.879455     2.216846     2.267827    -0.286819
C      4.854003     0.160641     2.439215    -0.292216
C      3.111123     8.489259    10.192478    -0.164963
C      2.515526     7.940608     9.056181    -0.154859
C      1.793871     6.745686     9.148817     0.122068
C      1.609739     6.180971    10.401376    -0.144835
C      2.177007     6.738272    11.534149    -0.153603
C      2.982938     7.870173    11.436332     0.141309
C      3.743545     8.395346    12.629827    -0.286819
C      5.768997     6.339141    12.801215    -0.292216
C      0.429877     2.310759    10.531522    -0.164964
C      1.025474     1.762108    11.667819    -0.154859
C      1.747129     0.567186    11.575183     0.122068
C      1.931261     0.002471    10.322624    -0.144836
C      1.363993     0.559772     9.189851    -0.153603
C      0.558062     1.691673     9.287668     0.141309
C      6.879455     2.216846     8.094173    -0.286819
C      4.854003     0.160641     7.922785    -0.292215
C      3.970877     3.867741    20.554478    -0.164962
C      4.566474     4.416392    19.418181    -0.154860
C      5.288129     5.611314    19.510817     0.122069
C      5.472261     6.176029     0.039376    -0.144835
C      4.904993     5.618728     1.172149    -0.153604
C      4.099062     4.486827     1.074332     0.141309
C      3.338455     3.961654     2.267827    -0.286819
C      1.313003     6.017859     2.439215    -0.292216
C      6.652123    10.046241     0.169522    -0.164963
C      6.056526    10.594892     1.305819    -0.154860
C      5.334871    11.789814     1.213183     0.122068
C      5.150739    -0.002471    20.684624    -0.144835
C      5.718007    11.797228    19.551851    -0.153603
C      6.523938    10.665327    19.649668     0.141309
C      0.202545    10.140154    18.456173    -0.286820
C      2.227997    12.196359    18.284785    -0.292216
S      2.671614     5.240109     6.980258     0.082547
S      0.869386    11.418609    13.743742     0.082547
S      4.410386     7.116891    17.342258     0.082543
S      6.212614     0.938391     3.381742     0.082543
S      4.410386     7.116891    13.743742     0.082545
S      6.212614     0.938391     6.980258     0.082544
S      2.671614     5.240109     3.381742     0.082544
S      0.869386    11.418609    17.342258     0.082544
Br     6.338107     4.303820     5.181000    -0.418656
Br     4.284893    10.482320    15.543000    -0.418655
Br     0.743893     8.053180    15.543000    -0.418654
Br     2.797107     1.874680     5.181000    -0.418656

The following XYZ coordinates are in angstroms. Other properties are in atomic units.
The sperically averaged electron density of each atom fit to a function of the form exp(a - br)
eigen_1, eigen_2 and eigen_3 are the three eigenvalues of traceless quadrupole moment tensor
  atom number  atomic symbol              X              Y              Z     net charge C6 coefficient C8 coefficient C10 coefficient fluctuating dipole atomic polarizability isotropic forcefield polarizability              a              b squared Pearson coefficient          <r^3>          <r^4>         wp_QDO          m_QDO          q_QDO       dipole_x       dipole_y       dipole_z         dipole            Qxy            Qxz            Qyz     Q(x^2-y^2)  Q(3z^2 - R^2)        eigen_1        eigen_2        eigen_3 static polarizability      alpha(xx)      alpha(xy)      alpha(xz)      alpha(yy)      alpha(yz)      alpha(zz) atomic spin moment
            1             Cu       1.732116       4.110680       5.181000       0.114218     110.648741 0.26844281E+04  0.93750200E+05                                20.253277                           18.154830       0.991869       2.038706                    0.998468      60.585248     174.860357       0.380910       0.460430      -1.101285      -0.074336      -0.112304      -0.000001       0.134677      -0.038522       0.000001       0.000001       0.010014      -0.291459      -0.097153       0.009730       0.087423             22.856709      20.980038       0.787034       0.000001      15.303388       0.000001      32.286701           0.000012
            2             Cu       1.808884      10.289180      15.543000       0.114214     110.649093 0.26844385E+04  0.93750647E+05                                20.253306                           18.154853       0.991876       2.038707                    0.998468      60.585391     174.860800       0.380910       0.460430      -1.101286       0.074335      -0.112304       0.000001       0.134677       0.038523       0.000001      -0.000001       0.010014      -0.291460      -0.097153       0.009730       0.087424             22.856743      20.980072      -0.787036       0.000001      15.303408      -0.000001      32.286750           0.000018
            3             Cu       5.349884       8.246320      15.543000       0.114214     110.649569 0.26844522E+04  0.93751220E+05                                20.253328                           18.154870       0.991896       2.038712                    0.998468      60.585600     174.861336       0.380911       0.460428      -1.101287       0.074336       0.112306       0.000001       0.134680      -0.038523       0.000001       0.000001       0.010017      -0.291457      -0.097152       0.009729       0.087423             22.856770      20.980094       0.787038       0.000001      15.303423       0.000001      32.286791           0.000012
            4             Cu       5.273116       2.067820       5.181000       0.114215     110.649455 0.26844487E+04  0.93751076E+05                                20.253322                           18.154865       0.991894       2.038712                    0.998468      60.585550     174.861206       0.380910       0.460428      -1.101287      -0.074337       0.112306      -0.000001       0.134680       0.038523       0.000001      -0.000001       0.010015      -0.291460      -0.097153       0.009730       0.087424             22.856764      20.980086      -0.787038       0.000001      15.303419      -0.000001      32.286785           0.000016
            5              H       3.468055       3.060829      10.606543       0.105810       1.033549 0.74996930E+01  0.73319496E+02                                 1.749593                            1.644638      -1.282625       2.256316                    0.994107       3.859987      11.213629       0.463235       1.352473      -0.690877      -0.016918      -0.029249       0.003123       0.033933       0.006943       0.006756      -0.000963      -0.016751       0.031448      -0.017709       0.005371       0.012338              1.813170       1.757656       0.489385      -0.017057       2.307213      -0.042448       1.374641          -0.000001
            6              H       4.480781       3.972776      12.509006       0.113720       1.165557 0.90104997E+01  0.89854611E+02                                 1.743918                            1.694221      -0.857778       2.466762                    0.999004       3.328183       8.968685       0.514153       1.194600      -0.731456      -0.002900      -0.019362       0.031944       0.037466       0.012769       0.007557      -0.006915      -0.014343       0.024179      -0.022024       0.008936       0.013088              1.728150       1.448967       0.070645      -0.053087       1.730771      -0.290861       2.004713           0.000001
            7              H       6.003411       6.969348      10.237656       0.106956       1.001416 0.74259564E+01  0.72454591E+02                                 1.721235                            1.644924      -1.186255       2.306546                    0.994701       3.793884      11.028085       0.459433       1.366377      -0.688779       0.016626       0.029702      -0.006336       0.034623       0.011195      -0.000260      -0.001787      -0.014411       0.040277      -0.020038       0.006204       0.013833              1.765658       1.838527       0.430548      -0.031171       2.085596       0.024981       1.372852          -0.000001
            8              H       5.064338       6.011681       8.335193       0.108899       1.332810 0.11165374E+02  0.11984017E+03                                 2.038644                            1.987013      -1.337064       2.234349                    0.993443       3.989655      11.904250       0.430346       1.326048      -0.698550       0.012981       0.017344      -0.028574       0.035858       0.018833      -0.009157      -0.001535      -0.019331      -0.001457      -0.023176       0.000115       0.023061              2.021228       1.859847       0.094823      -0.145146       1.814411      -0.244778       2.389426          -0.000001
            9              H       2.607592       3.441425       8.413944       0.135357       0.849853 0.63238730E+01  0.59896419E+02                                 1.612644                            1.570160      -1.289638       2.276968                    0.992924       3.764869      11.157556       0.442336       1.461961      -0.670181      -0.020670      -0.011246       0.012202       0.026507      -0.001714       0.000131       0.000998       0.011234      -0.013332      -0.005129      -0.002966       0.008095              1.641074       1.973992       0.314683      -0.125155       1.562720      -0.065591       1.386511          -0.000000
           10              H       3.920595       3.406825       7.589129       0.142733       0.911971 0.67360929E+01  0.65163213E+02                                 1.716320                            1.639535      -1.528440       2.160671                    0.991328       4.002261      12.198115       0.423104       1.496459      -0.662735       0.020298      -0.015433      -0.008957       0.027026      -0.005051      -0.002539      -0.006033      -0.003182      -0.009206      -0.009379       0.001229       0.008150              1.761651       1.826401      -0.325902      -0.273472       1.699842       0.309295       1.758711          -0.000000
           11              H       0.862588       6.634473       7.354948       0.153442       1.056306 0.81585633E+01  0.80370932E+02                                 1.729082                            1.685723      -0.794588       2.526903                    0.999175       3.253750       9.081240       0.476026       1.306140      -0.706348      -0.016657       0.025615      -0.013206       0.033287      -0.008559      -0.002283      -0.007769      -0.004793      -0.013269      -0.012583      -0.000071       0.012655              1.729157       1.610849      -0.180218       0.227725       1.740305      -0.241399       1.836317          -0.000001
           12              H       0.699702       5.336988       8.188052       0.136681       0.863077 0.64488382E+01  0.61245784E+02                                 1.617126                            1.577244      -1.265664       2.292445                    0.992969       3.702737      10.910265       0.445824       1.446597      -0.673422      -0.016290      -0.021783       0.013051       0.030169       0.002376       0.000053      -0.006682      -0.011644      -0.016856      -0.008427      -0.003177       0.011603              1.637865       1.685555       0.323362      -0.074306       1.823244      -0.049646       1.404798          -0.000000
           13              H       0.072945       9.239329      10.117457       0.105810       1.033550 0.74996957E+01  0.73319523E+02                                 1.749592                            1.644638      -1.282624       2.256316                    0.994107       3.859987      11.213626       0.463235       1.352472      -0.690878       0.016918      -0.029249      -0.003123       0.033933      -0.006943       0.006756       0.000963      -0.016751       0.031448      -0.017709       0.005371       0.012338              1.813169       1.757655      -0.489385      -0.017057       2.307212       0.042448       1.374641          -0.000001
           14              H       6.142219      10.151276       8.214994       0.113719       1.165562 0.90105485E+01  0.89855252E+02                                 1.743925                            1.694228      -0.857781       2.466760                    0.999004       3.328190       8.968722       0.514150       1.194603      -0.731455       0.002900      -0.019361      -0.031944       0.037466      -0.012769       0.007556       0.006915      -0.014343       0.024178      -0.022024       0.008936       0.013088              1.728158       1.448972      -0.070645      -0.053087       1.730779       0.290863       2.004723          -0.000000
           15              H       4.619589       0.790848      10.486344       0.106957       1.001416 0.74259548E+01  0.72454569E+02                                 1.721235                            1.644924      -1.186254       2.306546                    0.994701       3.793883      11.028080       0.459433       1.366377      -0.688780      -0.016626       0.029702       0.006336       0.034623      -0.011195      -0.000260       0.001787      -0.014411       0.040277      -0.020038       0.006204       0.013833              1.765658       1.838526      -0.430548      -0.031171       2.085595      -0.024981       1.372852          -0.000000
           16              H       5.558662      12.190181      12.388807       0.108899       1.332811 0.11165379E+02  0.11984023E+03                                 2.038644                            1.987013      -1.337065       2.234349                    0.993443       3.989656      11.904253       0.430346       1.326048      -0.698550      -0.012981       0.017344       0.028574       0.035858      -0.018833      -0.009157       0.001535      -0.019331      -0.001457      -0.023176       0.000115       0.023061              2.021228       1.859847      -0.094823      -0.145146       1.814411       0.244778       2.389426          -0.000001
           17              H       0.933408       9.619924      12.310056       0.135357       0.849854 0.63238773E+01  0.59896465E+02                                 1.612644                            1.570160      -1.289637       2.276969                    0.992924       3.764869      11.157553       0.442336       1.461960      -0.670182       0.020670      -0.011246      -0.012202       0.026507       0.001714       0.000131      -0.000998       0.011234      -0.013332      -0.005129      -0.002966       0.008095              1.641074       1.973991      -0.314683      -0.125155       1.562721       0.065592       1.386511          -0.000000
           18              H       6.702405       9.585325      13.134871       0.142732       0.911970 0.67360891E+01  0.65163172E+02                                 1.716320                            1.639536      -1.528440       2.160671                    0.991328       4.002261      12.198117       0.423103       1.496460      -0.662734      -0.020298      -0.015433       0.008957       0.027026       0.005051      -0.002539       0.006033      -0.003182      -0.009206      -0.009379       0.001229       0.008150              1.761651       1.826401       0.325902      -0.273472       1.699842      -0.309295       1.758711          -0.000000
           19              H       2.678412       0.455973      13.369052       0.153441       1.056306 0.81585647E+01  0.80370952E+02                                 1.729083                            1.685723      -0.794589       2.526902                    0.999175       3.253750       9.081241       0.476026       1.306141      -0.706348       0.016657       0.025615       0.013206       0.033287       0.008559      -0.002283       0.007769      -0.004793      -0.013269      -0.012583      -0.000071       0.012654              1.729157       1.610849       0.180218       0.227726       1.740305       0.241400       1.836318          -0.000000
           20              H       2.841298      11.515488      12.535948       0.136681       0.863077 0.64488415E+01  0.61245821E+02                                 1.617126                            1.577244      -1.265664       2.292445                    0.992969       3.702738      10.910268       0.445825       1.446596      -0.673422       0.016290      -0.021783      -0.013051       0.030169      -0.002376       0.000053       0.006682      -0.011644      -0.016856      -0.008427      -0.003177       0.011603              1.637866       1.685555      -0.323362      -0.074306       1.823244       0.049646       1.404798          -0.000000
           21              H       3.613945       9.296171       0.244543       0.105809       1.033547 0.74996757E+01  0.73319290E+02                                 1.749592                            1.644637      -1.282626       2.256316                    0.994107       3.859983      11.213617       0.463235       1.352474      -0.690877       0.016919       0.029249       0.003123       0.033934       0.006943      -0.006756       0.000963      -0.016751       0.031447      -0.017709       0.005371       0.012338              1.813169       1.757654       0.489385       0.017057       2.307211       0.042449       1.374640          -0.000001
           22              H       2.601219       8.384225       2.147006       0.113721       1.165548 0.90103990E+01  0.89853300E+02                                 1.743903                            1.694207      -0.857770       2.466766                    0.999005       3.328168       8.968611       0.514157       1.194594      -0.731458       0.002900       0.019362       0.031943       0.037465       0.012769      -0.007556       0.006916      -0.014344       0.024180      -0.022024       0.008936       0.013089              1.728136       1.448956       0.070644       0.053086       1.730757       0.290857       2.004695          -0.000000
           23              H       1.078589       5.387652      20.599656       0.106955       1.001414 0.74259348E+01  0.72454335E+02                                 1.721234                            1.644923      -1.186256       2.306546                    0.994701       3.793879      11.028070       0.459432       1.366379      -0.688779      -0.016627      -0.029702      -0.006336       0.034623       0.011195       0.000260       0.001787      -0.014411       0.040277      -0.020038       0.006204       0.013833              1.765657       1.838525       0.430548       0.031171       2.085594      -0.024981       1.372851          -0.000001
           24              H       2.017662       6.345319      18.697193       0.108897       1.332811 0.11165377E+02  0.11984019E+03                                 2.038644                            1.987013      -1.337062       2.234350                    0.993443       3.989653      11.904238       0.430346       1.326048      -0.698550      -0.012981      -0.017344      -0.028574       0.035858       0.018833       0.009157       0.001535      -0.019331      -0.001457      -0.023176       0.000115       0.023061              2.021228       1.859847       0.094823       0.145146       1.814411       0.244778       2.389426          -0.000001
           25              H       4.474408       8.915575      18.775944       0.135357       0.849852 0.63238582E+01  0.59896243E+02                                 1.612642                            1.570158      -1.289638       2.276969                    0.992924       3.764864      11.157537       0.442336       1.461962      -0.670181       0.020670       0.011246       0.012202       0.026507      -0.001714      -0.000131      -0.000998       0.011234      -0.013332      -0.005129      -0.002966       0.008095              1.641072       1.973989       0.314682       0.125154       1.562718       0.065591       1.386509          -0.000000
           26              H       3.161405       8.950175      17.951129       0.142732       0.911967 0.67360572E+01  0.65162773E+02                                 1.716315                            1.639531      -1.528431       2.160676                    0.991328       4.002248      12.198062       0.423104       1.496459      -0.662735      -0.020298       0.015433      -0.008957       0.027026      -0.005051       0.002539       0.006032      -0.003182      -0.009206      -0.009379       0.001229       0.008150              1.761646       1.826396      -0.325900       0.273471       1.699837      -0.309294       1.758706          -0.000000
           27              H       6.219412       5.722527      17.716948       0.153442       1.056305 0.81585550E+01  0.80370804E+02                                 1.729079                            1.685720      -0.794585       2.526904                    0.999175       3.253748       9.081222       0.476028       1.306137      -0.706349       0.016657      -0.025615      -0.013206       0.033287      -0.008559       0.002282       0.007770      -0.004793      -0.013270      -0.012583      -0.000072       0.012655              1.729154       1.610846      -0.180218      -0.227725       1.740301       0.241399       1.836314          -0.000000
           28              H       6.382298       7.020012      18.550052       0.136681       0.863074 0.64488148E+01  0.61245506E+02                                 1.617123                            1.577241      -1.265663       2.292446                    0.992969       3.702730      10.910240       0.445825       1.446597      -0.673422       0.016290       0.021783       0.013051       0.030170       0.002376      -0.000053       0.006682      -0.011644      -0.016856      -0.008426      -0.003177       0.011603              1.637862       1.685552       0.323361       0.074306       1.823240       0.049646       1.404796          -0.000001
           29              H       7.009055       3.117671      20.479457       0.105809       1.033547 0.74996723E+01  0.73319249E+02                                 1.749591                            1.644637      -1.282625       2.256316                    0.994107       3.859982      11.213614       0.463235       1.352475      -0.690877      -0.016919       0.029249      -0.003123       0.033934      -0.006943      -0.006756      -0.000963      -0.016751       0.031447      -0.017709       0.005371       0.012338              1.813168       1.757654      -0.489385       0.017057       2.307211      -0.042448       1.374640          -0.000001
           30              H       0.939781       2.205725      18.576994       0.113720       1.165552 0.90104404E+01  0.89853831E+02                                 1.743909                            1.694213      -0.857773       2.466764                    0.999005       3.328174       8.968638       0.514156       1.194596      -0.731457      -0.002900       0.019361      -0.031943       0.037465      -0.012769      -0.007556      -0.006915      -0.014344       0.024179      -0.022024       0.008936       0.013089              1.728141       1.448960      -0.070644       0.053086       1.730762      -0.290859       2.004702           0.000001
           31              H       2.462411      11.566152       0.124344       0.106956       1.001414 0.74259381E+01  0.72454372E+02                                 1.721234                            1.644923      -1.186256       2.306546                    0.994701       3.793879      11.028069       0.459433       1.366378      -0.688779       0.016627      -0.029702       0.006336       0.034623      -0.011195       0.000260      -0.001787      -0.014411       0.040277      -0.020038       0.006204       0.013833              1.765657       1.838525      -0.430548       0.031171       2.085594       0.024981       1.372851          -0.000001
           32              H       1.523338       0.166820       2.026807       0.108898       1.332808 0.11165354E+02  0.11983988E+03                                 2.038642                            1.987010      -1.337062       2.234350                    0.993443       3.989650      11.904227       0.430346       1.326048      -0.698550       0.012981      -0.017344       0.028574       0.035858      -0.018833       0.009157      -0.001535      -0.019331      -0.001457      -0.023176       0.000115       0.023061              2.021226       1.859845      -0.094823       0.145146       1.814409      -0.244777       2.389424          -0.000001
           33              H       6.148592       2.737075       1.948056       0.135357       0.849852 0.63238605E+01  0.59896270E+02                                 1.612643                            1.570158      -1.289638       2.276969                    0.992924       3.764865      11.157541       0.442336       1.461962      -0.670181      -0.020670       0.011246      -0.012202       0.026507       0.001714      -0.000131       0.000998       0.011234      -0.013332      -0.005129      -0.002966       0.008095              1.641073       1.973989      -0.314682       0.125154       1.562719      -0.065591       1.386510          -0.000000
           34              H       0.379595       2.771675       2.772871       0.142732       0.911967 0.67360582E+01  0.65162784E+02                                 1.716315                            1.639531      -1.528432       2.160676                    0.991328       4.002248      12.198061       0.423104       1.496459      -0.662735       0.020298       0.015433       0.008957       0.027026       0.005051       0.002539      -0.006032      -0.003182      -0.009206      -0.009379       0.001229       0.008150              1.761646       1.826396       0.325900       0.273471       1.699837       0.309294       1.758706          -0.000000
           35              H       4.403588      11.901027       3.007052       0.153441       1.056306 0.81585605E+01  0.80370877E+02                                 1.729080                            1.685721      -0.794586       2.526903                    0.999175       3.253749       9.081228       0.476027       1.306138      -0.706349      -0.016657      -0.025615       0.013206       0.033287       0.008559       0.002282      -0.007770      -0.004793      -0.013269      -0.012583      -0.000072       0.012655              1.729155       1.610847       0.180218      -0.227725       1.740303      -0.241399       1.836315          -0.000001
           36              H       4.240702       0.841512       2.173948       0.136681       0.863075 0.64488224E+01  0.61245594E+02                                 1.617124                            1.577242      -1.265663       2.292446                    0.992969       3.702732      10.910246       0.445825       1.446597      -0.673422      -0.016290       0.021783      -0.013051       0.030170      -0.002376      -0.000053      -0.006682      -0.011644      -0.016856      -0.008427      -0.003177       0.011603              1.637863       1.685552      -0.323361       0.074306       1.823241      -0.049646       1.404796          -0.000001
           37              H       3.613945       9.296171      10.117457       0.105810       1.033550 0.74996973E+01  0.73319546E+02                                 1.749593                            1.644638      -1.282625       2.256315                    0.994107       3.859988      11.213631       0.463235       1.352472      -0.690878       0.016918       0.029249      -0.003123       0.033933       0.006943       0.006756      -0.000963      -0.016751       0.031448      -0.017709       0.005371       0.012338              1.813170       1.757656       0.489385      -0.017057       2.307213      -0.042448       1.374641          -0.000001
           38              H       2.601219       8.384225       8.214994       0.113719       1.165559 0.90105150E+01  0.89854816E+02                                 1.743921                            1.694224      -0.857779       2.466762                    0.999004       3.328184       8.968695       0.514152       1.194602      -0.731456       0.002900       0.019362      -0.031944       0.037466       0.012769       0.007557      -0.006915      -0.014343       0.024178      -0.022024       0.008936       0.013088              1.728153       1.448969       0.070645      -0.053087       1.730774      -0.290862       2.004717          -0.000000
           39              H       1.078589       5.387652      10.486344       0.106956       1.001417 0.74259615E+01  0.72454648E+02                                 1.721236                            1.644924      -1.186255       2.306546                    0.994701       3.793885      11.028086       0.459433       1.366376      -0.688780      -0.016626      -0.029702       0.006336       0.034623       0.011195      -0.000260      -0.001787      -0.014411       0.040277      -0.020038       0.006204       0.013833              1.765658       1.838527       0.430548      -0.031171       2.085596       0.024981       1.372852          -0.000001
           40              H       2.017662       6.345319      12.388807       0.108899       1.332809 0.11165365E+02  0.11984005E+03                                 2.038643                            1.987012      -1.337064       2.234349                    0.993443       3.989653      11.904243       0.430346       1.326048      -0.698550      -0.012981      -0.017344       0.028574       0.035858       0.018833      -0.009157      -0.001535      -0.019331      -0.001457      -0.023176       0.000115       0.023061              2.021227       1.859846       0.094823      -0.145146       1.814410      -0.244778       2.389425          -0.000001
           41              H       4.474408       8.915575      12.310056       0.135357       0.849853 0.63238700E+01  0.59896387E+02                                 1.612644                            1.570160      -1.289639       2.276968                    0.992924       3.764869      11.157558       0.442336       1.461962      -0.670181       0.020670       0.011246      -0.012202       0.026507      -0.001714       0.000131       0.000998       0.011234      -0.013332      -0.005129      -0.002966       0.008095              1.641074       1.973992       0.314683      -0.125155       1.562720      -0.065591       1.386511          -0.000000
           42              H       3.161405       8.950175      13.134871       0.142733       0.911969 0.67360739E+01  0.65162982E+02                                 1.716318                            1.639533      -1.528438       2.160673                    0.991328       4.002255      12.198092       0.423104       1.496459      -0.662735      -0.020298       0.015433       0.008957       0.027026      -0.005051      -0.002539      -0.006033      -0.003182      -0.009206      -0.009379       0.001229       0.008150              1.761649       1.826398      -0.325901      -0.273472       1.699840       0.309294       1.758708          -0.000000
           43              H       6.219412       5.722527      13.369052       0.153442       1.056307 0.81585742E+01  0.80371066E+02                                 1.729083                            1.685724      -0.794590       2.526902                    0.999175       3.253752       9.081247       0.476026       1.306140      -0.706348       0.016657      -0.025616       0.013206       0.033287      -0.008559      -0.002283      -0.007770      -0.004793      -0.013269      -0.012583      -0.000071       0.012655              1.729158       1.610850      -0.180218       0.227726       1.740306      -0.241400       1.836318          -0.000000
           44              H       6.382298       7.020012      12.535948       0.136681       0.863076 0.64488339E+01  0.61245734E+02                                 1.617125                            1.577243      -1.265664       2.292445                    0.992969       3.702736      10.910262       0.445824       1.446597      -0.673422       0.016290       0.021783      -0.013051       0.030169       0.002376       0.000053      -0.006682      -0.011644      -0.016856      -0.008427      -0.003177       0.011603              1.637865       1.685554       0.323362      -0.074306       1.823243      -0.049646       1.404797          -0.000000
           45              H       7.009055       3.117671      10.606543       0.105810       1.033550 0.74996957E+01  0.73319523E+02                                 1.749592                            1.644638      -1.282624       2.256316                    0.994107       3.859987      11.213626       0.463235       1.352472      -0.690878      -0.016918       0.029249       0.003123       0.033933      -0.006943       0.006756       0.000963      -0.016751       0.031448      -0.017709       0.005371       0.012338              1.813169       1.757655      -0.489385      -0.017057       2.307212       0.042448       1.374641          -0.000001
           46              H       0.939781       2.205725      12.509006       0.113719       1.165563 0.90105536E+01  0.89855301E+02                                 1.743924                            1.694227      -0.857782       2.466760                    0.999004       3.328191       8.968720       0.514151       1.194602      -0.731456      -0.002900       0.019361       0.031944       0.037465      -0.012769       0.007557       0.006915      -0.014343       0.024178      -0.022024       0.008936       0.013088              1.728157       1.448972      -0.070645      -0.053087       1.730778       0.290863       2.004722           0.000001
           47              H       2.462411      11.566152      10.237656       0.106957       1.001416 0.74259593E+01  0.72454623E+02                                 1.721235                            1.644924      -1.186254       2.306546                    0.994701       3.793884      11.028083       0.459433       1.366376      -0.688780       0.016626      -0.029702      -0.006336       0.034623      -0.011195      -0.000260       0.001787      -0.014411       0.040277      -0.020038       0.006204       0.013833              1.765658       1.838526      -0.430548      -0.031171       2.085595      -0.024981       1.372852          -0.000001
           48              H       1.523338       0.166820       8.335193       0.108899       1.332808 0.11165346E+02  0.11983979E+03                                 2.038642                            1.987010      -1.337063       2.234350                    0.993443       3.989651      11.904234       0.430346       1.326048      -0.698550       0.012981      -0.017344      -0.028574       0.035858      -0.018833      -0.009157       0.001535      -0.019331      -0.001457      -0.023176       0.000115       0.023061              2.021225       1.859845      -0.094823      -0.145146       1.814408       0.244777       2.389423          -0.000001
           49              H       6.148592       2.737075       8.413944       0.135357       0.849854 0.63238762E+01  0.59896456E+02                                 1.612645                            1.570160      -1.289639       2.276968                    0.992924       3.764870      11.157559       0.442336       1.461961      -0.670181      -0.020670       0.011246       0.012202       0.026507       0.001714       0.000131      -0.000998       0.011234      -0.013332      -0.005129      -0.002966       0.008095              1.641074       1.973992      -0.314683      -0.125155       1.562721       0.065591       1.386511          -0.000000
           50              H       0.379595       2.771675       7.589129       0.142733       0.911968 0.67360695E+01  0.65162932E+02                                 1.716317                            1.639533      -1.528438       2.160673                    0.991328       4.002254      12.198090       0.423104       1.496460      -0.662734       0.020298       0.015433      -0.008957       0.027026       0.005051      -0.002539       0.006033      -0.003182      -0.009206      -0.009379       0.001229       0.008150              1.761649       1.826398       0.325901      -0.273472       1.699839      -0.309294       1.758708          -0.000000
           51              H       4.403588      11.901027       7.354948       0.153441       1.056307 0.81585811E+01  0.80371159E+02                                 1.729085                            1.685725      -0.794592       2.526901                    0.999175       3.253753       9.081254       0.476026       1.306141      -0.706348      -0.016657      -0.025615      -0.013206       0.033287       0.008559      -0.002282       0.007769      -0.004793      -0.013269      -0.012583      -0.000071       0.012655              1.729160       1.610851       0.180219       0.227726       1.740307       0.241400       1.836320          -0.000001
           52              H       4.240702       0.841512       8.188052       0.136681       0.863077 0.64488416E+01  0.61245822E+02                                 1.617126                            1.577244      -1.265665       2.292445                    0.992969       3.702738      10.910268       0.445825       1.446596      -0.673422      -0.016290       0.021783       0.013051       0.030169      -0.002376       0.000053       0.006682      -0.011644      -0.016856      -0.008427      -0.003177       0.011603              1.637866       1.685555      -0.323362      -0.074306       1.823244       0.049646       1.404798          -0.000000
           53              H       3.468055       3.060829      20.479457       0.105809       1.033548 0.74996766E+01  0.73319298E+02                                 1.749592                            1.644637      -1.282626       2.256316                    0.994107       3.859983      11.213616       0.463235       1.352474      -0.690877      -0.016919      -0.029249      -0.003123       0.033934       0.006943      -0.006756       0.000963      -0.016751       0.031447      -0.017709       0.005371       0.012338              1.813168       1.757654       0.489385       0.017057       2.307211       0.042449       1.374640          -0.000001
           54              H       4.480781       3.972776      18.576994       0.113720       1.165548 0.90103981E+01  0.89853287E+02                                 1.743903                            1.694207      -0.857770       2.466765                    0.999005       3.328168       8.968610       0.514157       1.194594      -0.731458      -0.002900      -0.019362      -0.031943       0.037466       0.012769      -0.007556       0.006916      -0.014344       0.024180      -0.022025       0.008936       0.013089              1.728136       1.448956       0.070644       0.053086       1.730756       0.290857       2.004696           0.000001
           55              H       6.003411       6.969348       0.124344       0.106955       1.001414 0.74259357E+01  0.72454343E+02                                 1.721234                            1.644923      -1.186256       2.306546                    0.994701       3.793879      11.028069       0.459433       1.366379      -0.688779       0.016627       0.029702       0.006336       0.034623       0.011195       0.000260       0.001787      -0.014411       0.040277      -0.020038       0.006204       0.013833              1.765657       1.838525       0.430548       0.031171       2.085594      -0.024981       1.372851          -0.000001
           56              H       5.064338       6.011681       2.026807       0.108898       1.332811 0.11165381E+02  0.11984024E+03                                 2.038644                            1.987012      -1.337062       2.234350                    0.993443       3.989654      11.904240       0.430346       1.326047      -0.698551       0.012981       0.017344       0.028574       0.035858       0.018833       0.009157       0.001535      -0.019331      -0.001457      -0.023176       0.000115       0.023061              2.021228       1.859846       0.094823       0.145146       1.814411       0.244778       2.389426          -0.000001
           57              H       2.607592       3.441425       1.948056       0.135357       0.849852 0.63238583E+01  0.59896243E+02                                 1.612643                            1.570158      -1.289637       2.276969                    0.992924       3.764864      11.157537       0.442336       1.461962      -0.670181      -0.020670      -0.011246      -0.012202       0.026507      -0.001714      -0.000131      -0.000998       0.011234      -0.013332      -0.005129      -0.002966       0.008095              1.641072       1.973989       0.314682       0.125154       1.562718       0.065591       1.386509          -0.000000
           58              H       3.920595       3.406825       2.772871       0.142732       0.911969 0.67360776E+01  0.65163024E+02                                 1.716318                            1.639534      -1.528434       2.160674                    0.991328       4.002255      12.198090       0.423104       1.496459      -0.662735       0.020298      -0.015433       0.008957       0.027026      -0.005051       0.002539       0.006033      -0.003182      -0.009206      -0.009379       0.001229       0.008150              1.761649       1.826399      -0.325901       0.273472       1.699840      -0.309295       1.758709          -0.000000
           59              H       0.862588       6.634473       3.007052       0.153441       1.056305 0.81585481E+01  0.80370715E+02                                 1.729078                            1.685719      -0.794583       2.526904                    0.999175       3.253747       9.081217       0.476028       1.306137      -0.706349      -0.016657       0.025615       0.013206       0.033287      -0.008559       0.002282       0.007770      -0.004793      -0.013269      -0.012583      -0.000071       0.012655              1.729153       1.610845      -0.180217      -0.227725       1.740300       0.241399       1.836313          -0.000001
           60              H       0.699702       5.336988       2.173948       0.136680       0.863075 0.64488187E+01  0.61245550E+02                                 1.617124                            1.577242      -1.265663       2.292446                    0.992969       3.702731      10.910242       0.445825       1.446597      -0.673422      -0.016290      -0.021783      -0.013051       0.030170       0.002376      -0.000053       0.006682      -0.011644      -0.016855      -0.008426      -0.003177       0.011603              1.637863       1.685552       0.323361       0.074306       1.823241       0.049646       1.404796          -0.000001
           61              H       0.072945       9.239329       0.244543       0.105809       1.033547 0.74996766E+01  0.73319298E+02                                 1.749591                            1.644637      -1.282626       2.256316                    0.994107       3.859983      11.213616       0.463235       1.352474      -0.690877       0.016919      -0.029249       0.003123       0.033934      -0.006943      -0.006756      -0.000963      -0.016751       0.031447      -0.017709       0.005371       0.012338              1.813168       1.757654      -0.489385       0.017057       2.307211      -0.042448       1.374640          -0.000001
           62              H       6.142219      10.151276       2.147006       0.113720       1.165553 0.90104516E+01  0.89853982E+02                                 1.743910                            1.694214      -0.857774       2.466763                    0.999005       3.328176       8.968649       0.514155       1.194597      -0.731457       0.002900      -0.019361       0.031943       0.037465      -0.012769      -0.007556      -0.006915      -0.014344       0.024179      -0.022024       0.008936       0.013088              1.728143       1.448961      -0.070644       0.053087       1.730764      -0.290859       2.004705          -0.000000
           63              H       4.619589       0.790848      20.599656       0.106956       1.001414 0.74259381E+01  0.72454372E+02                                 1.721234                            1.644923      -1.186256       2.306546                    0.994701       3.793879      11.028069       0.459433       1.366378      -0.688779      -0.016627       0.029702      -0.006336       0.034623      -0.011195       0.000260      -0.001787      -0.014411       0.040277      -0.020038       0.006204       0.013833              1.765657       1.838525      -0.430548       0.031171       2.085594       0.024981       1.372851          -0.000001
           64              H       5.558662      12.190181      18.697193       0.108897       1.332811 0.11165382E+02  0.11984025E+03                                 2.038645                            1.987013      -1.337063       2.234349                    0.993443       3.989654      11.904242       0.430346       1.326048      -0.698550      -0.012981       0.017344      -0.028574       0.035858      -0.018833       0.009157      -0.001535      -0.019331      -0.001457      -0.023176       0.000115       0.023061              2.021228       1.859847      -0.094823       0.145146       1.814411      -0.244778       2.389427          -0.000001
           65              H       0.933408       9.619924      18.775944       0.135357       0.849852 0.63238567E+01  0.59896226E+02                                 1.612643                            1.570158      -1.289637       2.276969                    0.992924       3.764863      11.157535       0.442336       1.461962      -0.670181       0.020670      -0.011246       0.012202       0.026507       0.001714      -0.000131       0.000998       0.011234      -0.013332      -0.005129      -0.002966       0.008095              1.641072       1.973989      -0.314682       0.125154       1.562719      -0.065592       1.386509          -0.000000
           66              H       6.702405       9.585325      17.951129       0.142732       0.911969 0.67360760E+01  0.65163002E+02                                 1.716318                            1.639533      -1.528433       2.160674                    0.991328       4.002254      12.198085       0.423104       1.496459      -0.662735      -0.020298      -0.015433      -0.008957       0.027026       0.005051       0.002539      -0.006033      -0.003182      -0.009206      -0.009379       0.001229       0.008150              1.761649       1.826398       0.325901       0.273472       1.699839       0.309294       1.758708          -0.000000
           67              H       2.678412       0.455973      17.716948       0.153441       1.056305 0.81585550E+01  0.80370801E+02                                 1.729079                            1.685720      -0.794584       2.526904                    0.999175       3.253748       9.081221       0.476028       1.306137      -0.706349       0.016657       0.025615      -0.013206       0.033287       0.008559       0.002282      -0.007770      -0.004793      -0.013269      -0.012583      -0.000072       0.012655              1.729154       1.610846       0.180218      -0.227725       1.740301      -0.241399       1.836314          -0.000000
           68              H       2.841298      11.515488      18.550052       0.136681       0.863075 0.64488203E+01  0.61245570E+02                                 1.617124                            1.577242      -1.265663       2.292446                    0.992969       3.702731      10.910243       0.445825       1.446597      -0.673422       0.016290      -0.021783       0.013051       0.030170      -0.002376      -0.000053      -0.006682      -0.011644      -0.016855      -0.008426      -0.003177       0.011603              1.637863       1.685552      -0.323361       0.074306       1.823241      -0.049646       1.404796          -0.000001
           69              C       3.970877       3.867741      10.531522      -0.164963      30.947370 0.48603285E+03  0.11771507E+05                                 8.573425                            7.387384       0.076501       1.991710                    0.998881      30.429632      89.332173       0.600610       0.421063      -1.059282       0.003932       0.021372       0.032107       0.038770       0.007773       0.002141       0.006928      -0.021547      -0.034580      -0.013160      -0.007520       0.020681              9.034658       7.036061       2.703379       1.406537      10.403082       0.679530       9.664830          -0.000003
           70              C       4.566474       4.416392      11.667819      -0.154859      30.807980 0.46338115E+03  0.11077021E+05                                 8.497457                            7.179338       0.109202       1.997777                    0.999679      30.165534      87.649211       0.614271       0.417121      -1.062999      -0.029751      -0.007499      -0.024400       0.039201      -0.000711       0.009185      -0.022720      -0.012810       0.057140      -0.021496      -0.013076       0.034572              9.042828       6.852141       3.008955       1.508478      11.189752       1.602692       9.086591          -0.000001
           71              C       5.288129       5.611314      11.575183       0.122069      29.239607 0.41617921E+03  0.96730812E+04                                 8.421570                            6.928347      -0.111871       1.980351                    0.999423      26.432019      75.425389       0.609272       0.432524      -1.054706      -0.004597       0.033535       0.036637       0.049880       0.012269       0.040517       0.022835       0.000410       0.062898      -0.038470      -0.019923       0.058393              9.265810       6.567512       2.792544       1.169285      10.581490       2.718957      10.648427          -0.000002
           72              C       5.472261       6.176029      10.322624      -0.144836      30.172952 0.47833202E+03  0.11566160E+05                                 8.514120                            7.387305      -0.046956       1.957217                    0.998664      30.284526      89.522968       0.592069       0.427833      -1.052573      -0.031073      -0.002935      -0.029144       0.042702       0.007856      -0.009899       0.004572      -0.009462      -0.034298      -0.019035       0.004109       0.014926              8.979551       7.909545       2.714851       1.064132       8.852304       1.496270      10.176802          -0.000001
           73              C       4.904993       5.618728       9.189851      -0.153604      30.651754 0.46915321E+03  0.11328032E+05                                 8.629509                            7.320096      -0.129454       1.927484                    0.998395      30.799383      92.000932       0.592265       0.428302      -1.048696       0.002679       0.025840       0.032123       0.041313      -0.000056      -0.022463       0.000308       0.005190       0.008586      -0.020468      -0.004027       0.024495              9.217352       8.335694       3.323962       1.615251       9.526461       1.847472       9.789902          -0.000003
           74              C       4.099062       4.486827       9.287668       0.141309      28.206349 0.41007633E+03  0.95187688E+04                                 8.329721                            6.976385      -0.071969       2.000450                    0.999465      26.273827      75.510773       0.592874       0.445069      -1.044700      -0.037048      -0.007351      -0.031212       0.048998       0.012945       0.022969       0.034193      -0.005081       0.073527      -0.030996      -0.024512       0.055507              9.042567       7.845542       2.921608       2.450296       9.099657       1.190389      10.182502          -0.000001
           75              C       3.338455       3.961654       8.094173      -0.286820      30.074488 0.50340828E+03  0.12374469E+05                                 8.586445                            7.561998      -0.475782       1.828355                    0.995165      31.709075      95.651711       0.584946       0.425975      -1.049847       0.004930       0.072454      -0.000866       0.072627      -0.016319      -0.006249      -0.036598      -0.019083       0.000974      -0.040125      -0.002924       0.043049              9.261206       9.552020       0.173418       2.065985       8.097097       1.717548      10.134501          -0.000001
           76              C       1.313003       6.017859       7.922785      -0.292216      30.196431 0.49317133E+03  0.12058675E+05                                 8.615090                            7.498988      -0.393137       1.849490                    0.996091      31.788660      95.584617       0.585822       0.427601      -1.049026       0.065551       0.000977       0.006124       0.065844      -0.032602      -0.017754      -0.025305      -0.007764      -0.029573      -0.050489       0.011298       0.039192              9.343223       8.183725       0.225148       0.766233       9.272775       3.091377      10.573170          -0.000001
           77              C       6.652123      10.046241      10.192478      -0.164964      30.947396 0.48603335E+03  0.11771522E+05                                 8.573430                            7.387388       0.076502       1.991710                    0.998881      30.429651      89.332246       0.600610       0.421063      -1.059282      -0.003932       0.021372      -0.032107       0.038770      -0.007774       0.002141      -0.006928      -0.021547      -0.034580      -0.013160      -0.007520       0.020681              9.034663       7.036065      -2.703379       1.406540      10.403085      -0.679532       9.664839          -0.000004
           78              C       6.056526      10.594892       9.056181      -0.154859      30.807979 0.46338108E+03  0.11077020E+05                                 8.497458                            7.179338       0.109201       1.997777                    0.999679      30.165541      87.649261       0.614271       0.417121      -1.062999       0.029751      -0.007499       0.024400       0.039201       0.000710       0.009185       0.022719      -0.012809       0.057140      -0.021496      -0.013076       0.034572              9.042829       6.852140      -3.008955       1.508477      11.189751      -1.602688       9.086595          -0.000001
           79              C       5.334871      11.789814       9.148817       0.122068      29.239608 0.41617923E+03  0.96730819E+04                                 8.421571                            6.928348      -0.111870       1.980351                    0.999423      26.432020      75.425399       0.609272       0.432524      -1.054706       0.004597       0.033535      -0.036637       0.049880      -0.012269       0.040517      -0.022835       0.000410       0.062898      -0.038470      -0.019923       0.058393              9.265811       6.567513      -2.792545       1.169284      10.581493      -2.718956      10.648428          -0.000002
           80              C       5.150739      -0.002471      10.401376      -0.144836      30.172960 0.47833220E+03  0.11566166E+05                                 8.514122                            7.387306      -0.046956       1.957217                    0.998664      30.284532      89.522991       0.592069       0.427833      -1.052573       0.031073      -0.002935       0.029144       0.042703      -0.007856      -0.009899      -0.004571      -0.009463      -0.034298      -0.019035       0.004109       0.014927              8.979552       7.909547      -2.714851       1.064132       8.852305      -1.496270      10.176805          -0.000001
           81              C       5.718007      11.797228      11.534149      -0.153603      30.651746 0.46915305E+03  0.11328027E+05                                 8.629507                            7.320095      -0.129454       1.927484                    0.998395      30.799378      92.000913       0.592265       0.428302      -1.048696      -0.002679       0.025840      -0.032123       0.041313       0.000056      -0.022463      -0.000308       0.005190       0.008586      -0.020468      -0.004027       0.024494              9.217350       8.335692      -3.323961       1.615250       9.526458      -1.847470       9.789900          -0.000003
           82              C       6.523938      10.665327      11.436332       0.141309      28.206350 0.41007633E+03  0.95187687E+04                                 8.329721                            6.976385      -0.071969       2.000450                    0.999465      26.273829      75.510781       0.592874       0.445069      -1.044700       0.037048      -0.007351       0.031212       0.048998      -0.012945       0.022969      -0.034193      -0.005081       0.073528      -0.030996      -0.024512       0.055507              9.042567       7.845542      -2.921608       2.450296       9.099656      -1.190389      10.182504          -0.000001
           83              C       0.202545      10.140154      12.629827      -0.286820      30.074509 0.50340872E+03  0.12374482E+05                                 8.586449                            7.562001      -0.475781       1.828355                    0.995165      31.709083      95.651740       0.584946       0.425975      -1.049847      -0.004930       0.072454       0.000866       0.072627       0.016319      -0.006249       0.036598      -0.019083       0.000974      -0.040125      -0.002924       0.043049              9.261210       9.552021      -0.173419       2.065988       8.097102      -1.717548      10.134507          -0.000001
           84              C       2.227997      12.196359      12.801215      -0.292216      30.196425 0.49317120E+03  0.12058671E+05                                 8.615088                            7.498987      -0.393137       1.849490                    0.996091      31.788657      95.584603       0.585822       0.427601      -1.049026      -0.065551       0.000977      -0.006124       0.065844       0.032602      -0.017754       0.025305      -0.007763      -0.029573      -0.050489       0.011298       0.039192              9.343222       8.183723      -0.225148       0.766234       9.272774      -3.091376      10.573167          -0.000001
           85              C       3.111123       8.489259       0.169522      -0.164962      30.947320 0.48603187E+03  0.11771477E+05                                 8.573417                            7.387378       0.076497       1.991709                    0.998881      30.429593      89.332030       0.600610       0.421063      -1.059282      -0.003932      -0.021372       0.032107       0.038770       0.007773      -0.002141      -0.006928      -0.021546      -0.034580      -0.013160      -0.007520       0.020680              9.034649       7.036055       2.703376      -1.406534      10.403072      -0.679528       9.664820          -0.000003
           86              C       2.515526       7.940608       1.305819      -0.154860      30.807997 0.46338158E+03  0.11077031E+05                                 8.497457                            7.179341       0.109204       1.997778                    0.999679      30.165523      87.649124       0.614271       0.417121      -1.062999       0.029751       0.007499      -0.024400       0.039201      -0.000711      -0.009185       0.022720      -0.012809       0.057140      -0.021496      -0.013077       0.034572              9.042829       6.852144       3.008956      -1.508480      11.189756      -1.602697       9.086586          -0.000001
           87              C       1.793871       6.745686       1.213183       0.122069      29.239582 0.41617877E+03  0.96730682E+04                                 8.421566                            6.928344      -0.111872       1.980351                    0.999423      26.432000      75.425317       0.609272       0.432524      -1.054706       0.004596      -0.033535       0.036637       0.049880       0.012269      -0.040516      -0.022835       0.000410       0.062897      -0.038469      -0.019923       0.058393              9.265805       6.567508       2.792540      -1.169285      10.581480      -2.718958      10.648426          -0.000001
           88              C       1.609739       6.180971      20.684624      -0.144835      30.172892 0.47833082E+03  0.11566123E+05                                 8.514109                            7.387296      -0.046956       1.957217                    0.998664      30.284474      89.522766       0.592070       0.427833      -1.052574       0.031072       0.002935      -0.029144       0.042702       0.007855       0.009899      -0.004571      -0.009462      -0.034298      -0.019035       0.004109       0.014926              8.979539       7.909533       2.714846      -1.064131       8.852290      -1.496268      10.176792          -0.000001
           89              C       2.177007       6.738272      19.551851      -0.153603      30.651711 0.46915238E+03  0.11328006E+05                                 8.629499                            7.320088      -0.129451       1.927485                    0.998395      30.799346      92.000769       0.592266       0.428302      -1.048696      -0.002680      -0.025840       0.032123       0.041313      -0.000056       0.022463      -0.000308       0.005190       0.008585      -0.020468      -0.004027       0.024494              9.217341       8.335683       3.323956      -1.615248       9.526447      -1.847468       9.789894          -0.000003
           90              C       2.982938       7.870173      19.649668       0.141309      28.206334 0.41007614E+03  0.95187625E+04                                 8.329715                            6.976382      -0.071967       2.000451                    0.999465      26.273808      75.510691       0.592875       0.445069      -1.044700       0.037048       0.007351      -0.031213       0.048998       0.012944      -0.022969      -0.034193      -0.005081       0.073527      -0.030996      -0.024511       0.055507              9.042560       7.845536       2.921605      -2.450293       9.099648      -1.190386      10.182496          -0.000000
           91              C       3.743545       8.395346      18.456173      -0.286819      30.074458 0.50340771E+03  0.12374451E+05                                 8.586440                            7.561995      -0.475781       1.828356                    0.995165      31.709042      95.651580       0.584946       0.425975      -1.049847      -0.004931      -0.072454      -0.000866       0.072627      -0.016319       0.006249       0.036598      -0.019083       0.000974      -0.040125      -0.002924       0.043049              9.261200       9.552012       0.173419      -2.065985       8.097089      -1.717545      10.134497          -0.000001
           92              C       5.768997       6.339141      18.284785      -0.292216      30.196442 0.49317150E+03  0.12058679E+05                                 8.615093                            7.498991      -0.393139       1.849490                    0.996091      31.788658      95.584606       0.585822       0.427601      -1.049026      -0.065551      -0.000977       0.006124       0.065844      -0.032602       0.017755       0.025305      -0.007764      -0.029576      -0.050490       0.011298       0.039192              9.343228       8.183727       0.225147      -0.766233       9.272776      -3.091382      10.573181          -0.000000
           93              C       0.429877       2.310759      20.554478      -0.164963      30.947330 0.48603207E+03  0.11771483E+05                                 8.573419                            7.387379       0.076498       1.991710                    0.998881      30.429600      89.332055       0.600610       0.421063      -1.059282       0.003932      -0.021372      -0.032107       0.038770      -0.007773      -0.002141       0.006928      -0.021546      -0.034580      -0.013161      -0.007520       0.020680              9.034651       7.036056      -2.703376      -1.406536      10.403072       0.679529       9.664824          -0.000003
           94              C       1.025474       1.762108      19.418181      -0.154860      30.807999 0.46338157E+03  0.11077032E+05                                 8.497459                            7.179341       0.109203       1.997777                    0.999679      30.165530      87.649168       0.614271       0.417121      -1.062999      -0.029751       0.007499       0.024400       0.039201       0.000711      -0.009185      -0.022719      -0.012809       0.057140      -0.021495      -0.013077       0.034572              9.042830       6.852144      -3.008956      -1.508480      11.189757       1.602695       9.086590          -0.000001
           95              C       1.747129       0.567186      19.510817       0.122068      29.239584 0.41617880E+03  0.96730691E+04                                 8.421566                            6.928345      -0.111872       1.980351                    0.999423      26.432002      75.425326       0.609272       0.432524      -1.054706      -0.004596      -0.033535      -0.036637       0.049880      -0.012269      -0.040516       0.022835       0.000411       0.062897      -0.038469      -0.019923       0.058393              9.265806       6.567509      -2.792541      -1.169285      10.581482       2.718957      10.648427          -0.000002
           96              C       1.931261       0.002471       0.039376      -0.144835      30.172907 0.47833109E+03  0.11566132E+05                                 8.514112                            7.387298      -0.046957       1.957217                    0.998664      30.284485      89.522811       0.592069       0.427833      -1.052574      -0.031073       0.002935       0.029144       0.042702      -0.007855       0.009899       0.004571      -0.009462      -0.034299      -0.019035       0.004109       0.014926              8.979542       7.909537      -2.714847      -1.064131       8.852294       1.496269      10.176796          -0.000000
           97              C       1.363993       0.559772       1.172149      -0.153604      30.651716 0.46915246E+03  0.11328009E+05                                 8.629501                            7.320090      -0.129452       1.927484                    0.998395      30.799354      92.000806       0.592266       0.428302      -1.048696       0.002680      -0.025840      -0.032123       0.041313       0.000057       0.022463       0.000308       0.005190       0.008586      -0.020468      -0.004027       0.024494              9.217344       8.335685      -3.323956      -1.615249       9.526447       1.847471       9.789899          -0.000003
           98              C       0.558062       1.691673       1.074332       0.141309      28.206334 0.41007613E+03  0.95187623E+04                                 8.329716                            6.976382      -0.071967       2.000451                    0.999465      26.273810      75.510704       0.592875       0.445069      -1.044700      -0.037048       0.007351       0.031213       0.048998      -0.012944      -0.022969       0.034193      -0.005081       0.073527      -0.030996      -0.024512       0.055507              9.042561       7.845537      -2.921605      -2.450295       9.099648       1.190386      10.182499          -0.000001
           99              C       6.879455       2.216846       2.267827      -0.286819      30.074465 0.50340784E+03  0.12374455E+05                                 8.586441                            7.561995      -0.475781       1.828356                    0.995165      31.709047      95.651596       0.584946       0.425975      -1.049847       0.004931      -0.072454       0.000866       0.072627       0.016319       0.006249      -0.036598      -0.019083       0.000974      -0.040125      -0.002924       0.043049              9.261201       9.552013      -0.173419      -2.065986       8.097090       1.717545      10.134499          -0.000001
          100              C       4.854003       0.160641       2.439215      -0.292216      30.196416 0.49317098E+03  0.12058664E+05                                 8.615088                            7.498987      -0.393139       1.849490                    0.996091      31.788643      95.584550       0.585822       0.427601      -1.049026       0.065551      -0.000977      -0.006124       0.065844       0.032602       0.017755      -0.025305      -0.007763      -0.029575      -0.050490       0.011298       0.039192              9.343222       8.183722      -0.225148      -0.766233       9.272771       3.091378      10.573173          -0.000001
          101              C       3.111123       8.489259      10.192478      -0.164963      30.947374 0.48603294E+03  0.11771510E+05                                 8.573426                            7.387385       0.076501       1.991710                    0.998881      30.429636      89.332186       0.600610       0.421063      -1.059282      -0.003932      -0.021372      -0.032107       0.038770       0.007773       0.002141       0.006928      -0.021547      -0.034580      -0.013160      -0.007520       0.020681              9.034658       7.036062       2.703378       1.406538      10.403081       0.679530       9.664831          -0.000004
          102              C       2.515526       7.940608       9.056181      -0.154859      30.807978 0.46338109E+03  0.11077019E+05                                 8.497456                            7.179337       0.109202       1.997777                    0.999679      30.165528      87.649192       0.614271       0.417121      -1.062999       0.029751       0.007499       0.024400       0.039201      -0.000710       0.009185      -0.022720      -0.012810       0.057140      -0.021496      -0.013076       0.034572              9.042827       6.852140       3.008955       1.508477      11.189753       1.602687       9.086588          -0.000001
          103              C       1.793871       6.745686       9.148817       0.122068      29.239612 0.41617929E+03  0.96730837E+04                                 8.421571                            6.928348      -0.111871       1.980351                    0.999423      26.432022      75.425403       0.609272       0.432524      -1.054706       0.004596      -0.033535      -0.036637       0.049880       0.012269       0.040517       0.022835       0.000410       0.062898      -0.038470      -0.019923       0.058393              9.265811       6.567513       2.792545       1.169285      10.581493       2.718957      10.648427          -0.000002
          104              C       1.609739       6.180971      10.401376      -0.144835      30.172944 0.47833187E+03  0.11566156E+05                                 8.514119                            7.387304      -0.046956       1.957217                    0.998664      30.284521      89.522950       0.592069       0.427833      -1.052573       0.031073       0.002935       0.029144       0.042702       0.007856      -0.009899       0.004571      -0.009462      -0.034298      -0.019035       0.004109       0.014926              8.979549       7.909544       2.714851       1.064132       8.852303       1.496269      10.176800          -0.000001
          105              C       2.177007       6.738272      11.534149      -0.153603      30.651748 0.46915309E+03  0.11328028E+05                                 8.629507                            7.320095      -0.129454       1.927484                    0.998395      30.799376      92.000900       0.592265       0.428302      -1.048696      -0.002679      -0.025840      -0.032123       0.041313      -0.000056      -0.022463       0.000308       0.005190       0.008586      -0.020468      -0.004027       0.024494              9.217350       8.335693       3.323961       1.615250       9.526459       1.847471       9.789899          -0.000003
          106              C       2.982938       7.870173      11.436332       0.141309      28.206349 0.41007634E+03  0.95187688E+04                                 8.329721                            6.976385      -0.071969       2.000450                    0.999465      26.273827      75.510772       0.592874       0.445069      -1.044700       0.037048       0.007351       0.031212       0.048998       0.012945       0.022969       0.034193      -0.005081       0.073527      -0.030996      -0.024512       0.055507              9.042567       7.845542       2.921608       2.450297       9.099656       1.190388      10.182502          -0.000000
          107              C       3.743545       8.395346      12.629827      -0.286819      30.074487 0.50340829E+03  0.12374469E+05                                 8.586445                            7.561998      -0.475782       1.828355                    0.995165      31.709073      95.651707       0.584946       0.425975      -1.049847      -0.004930      -0.072454       0.000867       0.072627      -0.016319      -0.006249      -0.036598      -0.019083       0.000974      -0.040125      -0.002924       0.043048              9.261206       9.552020       0.173419       2.065987       8.097096       1.717547      10.134502          -0.000001
          108              C       5.768997       6.339141      12.801215      -0.292216      30.196436 0.49317142E+03  0.12058677E+05                                 8.615091                            7.498989      -0.393139       1.849490                    0.996091      31.788667      95.584647       0.585822       0.427601      -1.049026      -0.065551      -0.000977      -0.006124       0.065844      -0.032602      -0.017755      -0.025305      -0.007764      -0.029574      -0.050490       0.011298       0.039192              9.343225       8.183725       0.225148       0.766234       9.272777       3.091378      10.573172          -0.000000
          109              C       0.429877       2.310759      10.531522      -0.164964      30.947389 0.48603325E+03  0.11771519E+05                                 8.573430                            7.387388       0.076502       1.991710                    0.998881      30.429648      89.332239       0.600610       0.421063      -1.059282       0.003932      -0.021372       0.032107       0.038770      -0.007774       0.002141      -0.006928      -0.021547      -0.034580      -0.013160      -0.007520       0.020681              9.034662       7.036064      -2.703379       1.406539      10.403085      -0.679531       9.664838          -0.000004
          110              C       1.025474       1.762108      11.667819      -0.154859      30.807991 0.46338130E+03  0.11077026E+05                                 8.497460                            7.179340       0.109200       1.997777                    0.999679      30.165542      87.649265       0.614270       0.417121      -1.062999      -0.029751       0.007499      -0.024400       0.039201       0.000710       0.009185       0.022720      -0.012809       0.057140      -0.021496      -0.013076       0.034572              9.042832       6.852143      -3.008957       1.508478      11.189759      -1.602687       9.086594          -0.000001
          111              C       1.747129       0.567186      11.575183       0.122068      29.239609 0.41617922E+03  0.96730819E+04                                 8.421571                            6.928348      -0.111871       1.980351                    0.999423      26.432021      75.425404       0.609272       0.432524      -1.054706      -0.004597      -0.033535       0.036637       0.049880      -0.012269       0.040517      -0.022835       0.000410       0.062898      -0.038470      -0.019923       0.058393              9.265812       6.567513      -2.792545       1.169284      10.581494      -2.718957      10.648427          -0.000002
          112              C       1.931261       0.002471      10.322624      -0.144836      30.172964 0.47833225E+03  0.11566167E+05                                 8.514123                            7.387307      -0.046956       1.957216                    0.998664      30.284535      89.523008       0.592069       0.427833      -1.052573      -0.031073       0.002935      -0.029144       0.042703      -0.007856      -0.009899      -0.004571      -0.009462      -0.034298      -0.019035       0.004109       0.014927              8.979554       7.909549      -2.714852       1.064132       8.852308      -1.496271      10.176805          -0.000001
          113              C       1.363993       0.559772       9.189851      -0.153603      30.651741 0.46915295E+03  0.11328024E+05                                 8.629506                            7.320094      -0.129454       1.927484                    0.998395      30.799376      92.000903       0.592265       0.428302      -1.048696       0.002679      -0.025840       0.032123       0.041313       0.000056      -0.022463      -0.000308       0.005190       0.008587      -0.020468      -0.004027       0.024495              9.217349       8.335692      -3.323960       1.615251       9.526455      -1.847473       9.789901          -0.000003
          114              C       0.558062       1.691673       9.287668       0.141309      28.206347 0.41007630E+03  0.95187679E+04                                 8.329720                            6.976385      -0.071969       2.000450                    0.999465      26.273827      75.510773       0.592874       0.445069      -1.044700      -0.037048       0.007351      -0.031212       0.048998      -0.012945       0.022969      -0.034193      -0.005081       0.073528      -0.030996      -0.024512       0.055507              9.042567       7.845542      -2.921608       2.450297       9.099655      -1.190388      10.182503          -0.000001
          115              C       6.879455       2.216846       8.094173      -0.286819      30.074492 0.50340838E+03  0.12374472E+05                                 8.586446                            7.561998      -0.475782       1.828355                    0.995165      31.709076      95.651714       0.584946       0.425975      -1.049847       0.004930      -0.072454      -0.000866       0.072627       0.016319      -0.006249       0.036598      -0.019083       0.000974      -0.040125      -0.002924       0.043048              9.261207       9.552020      -0.173419       2.065987       8.097096      -1.717547      10.134504          -0.000001
          116              C       4.854003       0.160641       7.922785      -0.292215      30.196403 0.49317074E+03  0.12058657E+05                                 8.615083                            7.498983      -0.393139       1.849490                    0.996091      31.788646      95.584565       0.585822       0.427601      -1.049026       0.065551      -0.000977       0.006124       0.065844       0.032602      -0.017754       0.025305      -0.007763      -0.029574      -0.050489       0.011298       0.039192              9.343217       8.183719      -0.225148       0.766234       9.272769      -3.091372      10.573161          -0.000001
          117              C       3.970877       3.867741      20.554478      -0.164962      30.947322 0.48603188E+03  0.11771477E+05                                 8.573418                            7.387378       0.076497       1.991710                    0.998881      30.429593      89.332031       0.600610       0.421063      -1.059282       0.003932       0.021372      -0.032107       0.038770       0.007773      -0.002141      -0.006928      -0.021546      -0.034580      -0.013161      -0.007520       0.020680              9.034650       7.036055       2.703376      -1.406535      10.403073      -0.679529       9.664821          -0.000003
          118              C       4.566474       4.416392      19.418181      -0.154860      30.807986 0.46338135E+03  0.11077025E+05                                 8.497455                            7.179339       0.109204       1.997778                    0.999679      30.165522      87.649116       0.614271       0.417121      -1.062999      -0.029751      -0.007499       0.024400       0.039201      -0.000711      -0.009185       0.022720      -0.012810       0.057140      -0.021496      -0.013077       0.034572              9.042826       6.852141       3.008955      -1.508480      11.189750      -1.602698       9.086587          -0.000001
          119              C       5.288129       5.611314      19.510817       0.122069      29.239581 0.41617874E+03  0.96730673E+04                                 8.421565                            6.928343      -0.111872       1.980351                    0.999423      26.431999      75.425310       0.609273       0.432524      -1.054706      -0.004596       0.033535      -0.036637       0.049880       0.012269      -0.040516      -0.022835       0.000410       0.062898      -0.038469      -0.019923       0.058393              9.265804       6.567507       2.792539      -1.169285      10.581479      -2.718958      10.648426          -0.000002
          120              C       5.472261       6.176029       0.039376      -0.144835      30.172895 0.47833087E+03  0.11566125E+05                                 8.514110                            7.387296      -0.046957       1.957217                    0.998664      30.284477      89.522782       0.592070       0.427833      -1.052573      -0.031073      -0.002935       0.029144       0.042702       0.007855       0.009899      -0.004571      -0.009462      -0.034299      -0.019035       0.004109       0.014926              8.979540       7.909534       2.714846      -1.064131       8.852291      -1.496269      10.176794          -0.000001
          121              C       4.904993       5.618728       1.172149      -0.153604      30.651723 0.46915260E+03  0.11328013E+05                                 8.629503                            7.320091      -0.129452       1.927485                    0.998395      30.799356      92.000818       0.592265       0.428302      -1.048696       0.002680       0.025840      -0.032123       0.041313      -0.000057       0.022463      -0.000308       0.005190       0.008585      -0.020468      -0.004026       0.024494              9.217345       8.335686       3.323958      -1.615249       9.526451      -1.847469       9.789898          -0.000003
          122              C       4.099062       4.486827       1.074332       0.141309      28.206335 0.41007616E+03  0.95187632E+04                                 8.329716                            6.976382      -0.071968       2.000451                    0.999465      26.273810      75.510702       0.592875       0.445069      -1.044700      -0.037048      -0.007351       0.031213       0.048998       0.012944      -0.022969      -0.034193      -0.005081       0.073527      -0.030996      -0.024512       0.055507              9.042561       7.845536       2.921606      -2.450294       9.099650      -1.190387      10.182498          -0.000000
          123              C       3.338455       3.961654       2.267827      -0.286819      30.074456 0.50340763E+03  0.12374448E+05                                 8.586439                            7.561993      -0.475780       1.828356                    0.995165      31.709041      95.651572       0.584946       0.425975      -1.049847       0.004931       0.072454       0.000866       0.072627      -0.016319       0.006249       0.036598      -0.019083       0.000974      -0.040125      -0.002924       0.043049              9.261199       9.552011       0.173418      -2.065983       8.097089      -1.717546      10.134496          -0.000001
          124              C       1.313003       6.017859       2.439215      -0.292216      30.196423 0.49317112E+03  0.12058667E+05                                 8.615089                            7.498988      -0.393137       1.849490                    0.996091      31.788641      95.584533       0.585822       0.427601      -1.049026       0.065551       0.000977      -0.006124       0.065844      -0.032602       0.017755       0.025305      -0.007764      -0.029574      -0.050490       0.011298       0.039192              9.343223       8.183723       0.225147      -0.766232       9.272772      -3.091379      10.573174          -0.000001
          125              C       6.652123      10.046241       0.169522      -0.164963      30.947332 0.48603204E+03  0.11771482E+05                                 8.573419                            7.387379       0.076498       1.991710                    0.998881      30.429599      89.332051       0.600610       0.421063      -1.059282      -0.003932       0.021372       0.032107       0.038770      -0.007773      -0.002141       0.006928      -0.021546      -0.034580      -0.013160      -0.007520       0.020680              9.034651       7.036056      -2.703376      -1.406536      10.403072       0.679530       9.664826          -0.000003
          126              C       6.056526      10.594892       1.305819      -0.154860      30.807977 0.46338112E+03  0.11077019E+05                                 8.497454                            7.179337       0.109203       1.997778                    0.999679      30.165523      87.649141       0.614271       0.417121      -1.062999       0.029751      -0.007499      -0.024400       0.039201       0.000711      -0.009185      -0.022719      -0.012809       0.057140      -0.021495      -0.013077       0.034572              9.042825       6.852140      -3.008954      -1.508479      11.189747       1.602694       9.086590          -0.000001
          127              C       5.334871      11.789814       1.213183       0.122068      29.239584 0.41617880E+03  0.96730691E+04                                 8.421566                            6.928345      -0.111871       1.980351                    0.999423      26.432001      75.425321       0.609272       0.432524      -1.054706       0.004596       0.033535       0.036637       0.049880      -0.012269      -0.040516       0.022835       0.000410       0.062898      -0.038469      -0.019923       0.058393              9.265806       6.567509      -2.792540      -1.169284      10.581482       2.718957      10.648427          -0.000002
          128              C       5.150739      -0.002471      20.684624      -0.144835      30.172898 0.47833091E+03  0.11566126E+05                                 8.514110                            7.387296      -0.046956       1.957218                    0.998664      30.284478      89.522778       0.592070       0.427833      -1.052574       0.031073      -0.002935      -0.029144       0.042702      -0.007855       0.009899       0.004571      -0.009463      -0.034298      -0.019035       0.004109       0.014926              8.979540       7.909534      -2.714846      -1.064131       8.852291       1.496268      10.176794          -0.000000
          129              C       5.718007      11.797228      19.551851      -0.153603      30.651719 0.46915253E+03  0.11328011E+05                                 8.629501                            7.320090      -0.129452       1.927485                    0.998395      30.799353      92.000801       0.592266       0.428302      -1.048696      -0.002680       0.025840       0.032123       0.041313       0.000057       0.022463       0.000308       0.005190       0.008585      -0.020468      -0.004026       0.024494              9.217343       8.335684      -3.323957      -1.615248       9.526449       1.847468       9.789897          -0.000003
          130              C       6.523938      10.665327      19.649668       0.141309      28.206336 0.41007615E+03  0.95187630E+04                                 8.329717                            6.976383      -0.071968       2.000451                    0.999465      26.273811      75.510708       0.592874       0.445069      -1.044700       0.037048      -0.007351      -0.031213       0.048998      -0.012944      -0.022969       0.034193      -0.005081       0.073527      -0.030996      -0.024511       0.055507              9.042562       7.845537      -2.921605      -2.450294       9.099650       1.190387      10.182500          -0.000000
          131              C       0.202545      10.140154      18.456173      -0.286820      30.074474 0.50340801E+03  0.12374460E+05                                 8.586442                            7.561996      -0.475780       1.828356                    0.995165      31.709047      95.651596       0.584946       0.425975      -1.049847      -0.004931       0.072454      -0.000866       0.072627       0.016319       0.006249      -0.036598      -0.019083       0.000974      -0.040125      -0.002924       0.043049              9.261203       9.552012      -0.173419      -2.065986       8.097094       1.717546      10.134501          -0.000001
          132              C       2.227997      12.196359      18.284785      -0.292216      30.196422 0.49317109E+03  0.12058667E+05                                 8.615088                            7.498987      -0.393137       1.849491                    0.996091      31.788642      95.584533       0.585822       0.427601      -1.049026      -0.065551       0.000978       0.006124       0.065844       0.032602       0.017755      -0.025305      -0.007763      -0.029574      -0.050490       0.011298       0.039192              9.343222       8.183722      -0.225148      -0.766233       9.272771       3.091378      10.573173          -0.000001
          133              S       2.671614       5.240109       6.980258       0.082547     124.796849 0.32991099E+04  0.12211925E+06                                17.615242                           15.925056       0.837450       1.954346                    0.999890      67.631559     205.360541       0.574014       0.288268      -1.229875      -0.089464      -0.112108       0.144690       0.203733      -0.461797      -0.015378      -0.027913       0.035482       0.242545      -0.504181       0.082266       0.421915             19.479247      16.232258      -3.762715       1.705422      15.113419       4.501684      27.092063          -0.000004
          134              S       0.869386      11.418609      13.743742       0.082547     124.796929 0.32991123E+04  0.12211937E+06                                17.615251                           15.925063       0.837451       1.954346                    0.999890      67.631578     205.360630       0.574014       0.288268      -1.229875       0.089464      -0.112107      -0.144690       0.203733       0.461796      -0.015378       0.027913       0.035481       0.242545      -0.504180       0.082266       0.421914             19.479257      16.232265       3.762716       1.705425      15.113425      -4.501688      27.092079          -0.000003
          135              S       4.410386       7.116891      17.342258       0.082543     124.797133 0.32991187E+04  0.12211965E+06                                17.615257                           15.925066       0.837458       1.954346                    0.999890      67.631707     205.361006       0.574014       0.288268      -1.229876       0.089464       0.112108       0.144692       0.203734      -0.461795       0.015378       0.027912       0.035482       0.242537      -0.504177       0.082263       0.421914             19.479265      16.232267      -3.762713      -1.705424      15.113426      -4.501691      27.092103          -0.000003
          136              S       6.212614       0.938391       3.381742       0.082543     124.797125 0.32991184E+04  0.12211965E+06                                17.615260                           15.925069       0.837459       1.954347                    0.999890      67.631682     205.360946       0.574014       0.288268      -1.229875      -0.089463       0.112106      -0.144692       0.203733       0.461794       0.015378      -0.027913       0.035481       0.242538      -0.504177       0.082264       0.421913             19.479269      16.232269       3.762713      -1.705426      15.113428       4.501692      27.092110          -0.000004
          137              S       4.410386       7.116891      13.743742       0.082545     124.797225 0.32991219E+04  0.12211981E+06                                17.615271                           15.925079       0.837452       1.954345                    0.999890      67.631709     205.361084       0.574014       0.288268      -1.229875       0.089464       0.112108      -0.144691       0.203733      -0.461796      -0.015379      -0.027914       0.035481       0.242540      -0.504179       0.082265       0.421914             19.479280      16.232282      -3.762718       1.705428      15.113441       4.501696      27.092118          -0.000003
          138              S       6.212614       0.938391       6.980258       0.082544     124.797221 0.32991218E+04  0.12211981E+06                                17.615274                           15.925082       0.837453       1.954346                    0.999890      67.631684     205.361025       0.574013       0.288268      -1.229875      -0.089463       0.112106       0.144691       0.203732       0.461795      -0.015379       0.027914       0.035481       0.242541      -0.504178       0.082265       0.421913             19.479285      16.232285       3.762718       1.705430      15.113444      -4.501698      27.092127          -0.000004
          139              S       2.671614       5.240109       3.381742       0.082544     124.796771 0.32991071E+04  0.12211912E+06                                17.615229                           15.925044       0.837457       1.954347                    0.999890      67.631564     205.360484       0.574014       0.288268      -1.229875      -0.089464      -0.112108      -0.144691       0.203734      -0.461796       0.015376       0.027911       0.035482       0.242542      -0.504179       0.082265       0.421914             19.479232      16.232243      -3.762709      -1.705420      15.113404      -4.501678      27.092050          -0.000004
          140              S       0.869386      11.418609      17.342258       0.082544     124.796834 0.32991090E+04  0.12211921E+06                                17.615236                           15.925049       0.837458       1.954348                    0.999890      67.631578     205.360551       0.574014       0.288268      -1.229875       0.089464      -0.112107       0.144691       0.203734       0.461796       0.015376      -0.027911       0.035481       0.242541      -0.504179       0.082265       0.421914             19.479240      16.232249       3.762711      -1.705422      15.113410       4.501682      27.092063          -0.000003
          141             Br       6.338107       4.303820       5.181000      -0.418656     235.200978 0.83113547E+04  0.37752844E+06                                24.538887                           23.657021       1.384096       1.965683                    0.999141     105.176039     324.638165       0.534009       0.252511      -1.305174      -0.031571       0.001164      -0.000004       0.031593       0.072504       0.000001      -0.000001       0.157890      -0.323200      -0.107733      -0.053321       0.161054             25.378346      32.142715       2.838626       0.000001      19.722961      -0.000000      24.269364          -0.000006
          142             Br       4.284893      10.482320      15.543000      -0.418655     235.200967 0.83113538E+04  0.37752839E+06                                24.538887                           23.657020       1.384095       1.965683                    0.999141     105.176035     324.638155       0.534009       0.252511      -1.305174       0.031570       0.001166       0.000004       0.031592      -0.072504       0.000001       0.000001       0.157887      -0.323200      -0.107733      -0.053320       0.161053             25.378347      32.142723      -2.838626       0.000001      19.722958       0.000001      24.269359          -0.000004
          143             Br       0.743893       8.053180      15.543000      -0.418654     235.201075 0.83113577E+04  0.37752862E+06                                24.538892                           23.657024       1.384095       1.965683                    0.999141     105.176066     324.638265       0.534009       0.252511      -1.305174       0.031571      -0.001164       0.000004       0.031592       0.072503       0.000001      -0.000001       0.157889      -0.323196      -0.107732      -0.053320       0.161052             25.378353      32.142737       2.838626       0.000000      19.722959      -0.000001      24.269364          -0.000003
          144             Br       2.797107       1.874680       5.181000      -0.418656     235.200885 0.83113492E+04  0.37752813E+06                                24.538881                           23.657014       1.384097       1.965684                    0.999141     105.176006     324.638033       0.534009       0.252511      -1.305174      -0.031570      -0.001168      -0.000003       0.031591      -0.072502       0.000001       0.000001       0.157885      -0.323203      -0.107734      -0.053317       0.161052             25.378341      32.142719      -2.838623       0.000000      19.722949       0.000001      24.269356          -0.000005

******************************************************
Auxiliary information for the entire system
The total spin magnetic moment of the unit cell is   -0.000113
The total net atomic charge of the unit cell is   0.000005
Accuracy of reproducing the electrostatic potential in the unit cell:
  The inner radius (bohr) =    5.0000
  The outer radius (bohr) =   12.0000
  Valid grid points have density less than (e/(bohr^3)) =    0.0001
  The number of valid grid points were=        21004
  The rms potential error without charges in kcal/mol is=      3.91467
  The rms potential error with partial charges in kcal/mol is=      1.78020
  The RRMSE value at monopole order=      0.45475
  The rms potential error with partial charges and cloud penetration in kcal/mol is=      1.79753
  The RRMSE value at monopole order with cloud penetration is=      0.45918
  The rms potential error with partial charges and atomic dipoles in kcal/mol is=      1.22050
  The RRMSE value at dipole order=      0.31178
  The rms potential error with partial charges, atomic dipoles and cloud penetration in kcal/mol is=      1.22901
  The RRMSE value at dipole order with cloud penetration=      0.31395

******************************************************
The electron densities and ab initio electrostatic potential were computed in VASP using the PBE functional and
projector augmented wave method. See the main text of the journal article for a description of computational details.
The atomic charges, dipoles, and quadrupoles were computed with the DDEC6 method as described in
(a) T. A. Manz and N. Gabaldon Limas, RSC Adv. 6 (2016) 47771-47801 DOI: 10.1039/c6ra04656h
(b) N. Gabaldon Limas and T. A. Manz, RSC Adv. 8 (2018) 2678-2707 DOI: 10.1039/c7ra11829e.
For each atom in the material, the electron cloud parameters were fit to the spherically averaged atom-in-material
electron density using radial positions for which this density was between 10^-4 and 10^-2 electrons per cubic bohr.
The polarizabilities, dispersion coefficients, and quantum Drude oscillator (QDO) parameters were fit using the MCLF method.
The magnetic structure of the system was optimized in VASP from the default ferromagnetic initial guess using spin polarization.
The atomic spin moments (ASMs) were computed on this optimized magnetic structure using the DDEC6 partition as inputs
to the method of T. A. Manz and D. S. Sholl, J. Chem. Theory Comput. 7 (2011) 4146-4164 DOI: 10.1021/ct200539n.
The RMSE and RRMSE were computed using a uniform grid with Ewald summation.
