# Supplementary material for: A collection of forcefield precursors for metal–organic frameworks
Source: RSC Adv. 2019 Nov 13;9(63):36492–507. doi: 10.1039/c9ra07327b (PMC9075174; doi:10.1039/c9ra07327b)
Supplement: RA-009-C9RA07327B-s4794 [file RA-009-C9RA07327B-s4794.xyz]

  258
jmolscript: load "" {1 1 1} spacegroup "x,y,z" unitcell [{     18.577300     0.000000     0.000000 }, {     -9.288650    16.088414     0.000000 }, {      0.000000     0.000000    22.693300 }]
Cu    -4.201907     8.746788    12.454083     0.866938
Cu     0.387244    15.353978    12.454083     0.866570
Cu     3.814663     8.076062    12.454083     0.866667
Cu    13.490557     7.341626     1.107433     0.866674
Cu     8.901406     0.734436     1.107433     0.866387
Cu     5.473987     8.012352     1.107433     0.866623
Cu     5.086743     7.341626    10.239217     0.866645
Cu     9.675894     0.734436    10.239217     0.866716
Cu    13.103313     8.012352    10.239217     0.866408
Cu     4.201907     8.746788    21.585867     0.866655
Cu    -0.387244    15.353978    21.585867     0.865806
Cu    -3.814663     8.076062    21.585867     0.867114
H      6.892178    10.341633    14.335358     0.145464
H      9.110308     8.362758    11.571314     0.138738
H     10.931812    10.861288    14.242315     0.136237
H     10.175716    13.010700    15.131892     0.086593
H     10.537973    11.820158    16.155360     0.089670
H      8.561349    13.856951    16.686383     0.113177
H     14.798677     4.948796    14.335358     0.145466
H     11.975856     4.017277    11.571314     0.138738
H     13.228895     1.190543    14.242315     0.136250
H     15.468389     0.770635    15.131892     0.086593
H     14.256220     1.052182    16.155360     0.089696
H     17.008447     1.745593    16.686383     0.113161
H      6.175095     0.797985    14.335358     0.145470
H      6.779786     3.708379    11.571314     0.138749
H      3.705242     4.036583    14.242315     0.136239
H      2.221845     2.307079    15.131892     0.086593
H      3.071757     3.216074    16.155360     0.089703
H      2.296154     0.485870    16.686383     0.113160
H      2.396472     5.746781     2.988708     0.145473
H      0.178342     7.725656     0.224664     0.138745
H     -1.643162     5.227126     2.895665     0.136229
H     -0.887066     3.077714     3.785242     0.086623
H     -1.249323     4.268256     4.808710     0.089668
H      0.727301     2.231463     5.339733     0.113190
H     -5.510027    11.139618     2.988708     0.145370
H     -2.687206    12.071137     0.224664     0.138740
H     -3.940245    14.897871     2.895665     0.136249
H     -6.179739    15.317779     3.785242     0.086613
H     -4.967570    15.036232     4.808710     0.089683
H     -7.719797    14.342821     5.339733     0.113179
H      3.113555    15.290429     2.988708     0.145443
H      2.508864    12.380035     0.224664     0.138747
H      5.583408    12.051831     2.895665     0.136181
H      7.066805    13.781335     3.785242     0.086629
H      6.216893    12.872340     4.808710     0.089688
H      6.992496    15.602544     5.339733     0.113190
H     -2.396472     5.746781     8.357942     0.145452
H     -0.178342     7.725656    11.121986     0.138753
H      1.643162     5.227126     8.450985     0.136241
H      0.887066     3.077714     7.561408     0.086602
H      1.249323     4.268256     6.537940     0.089685
H     -0.727301     2.231463     6.006917     0.113185
H      5.510027    11.139618     8.357942     0.145470
H      2.687206    12.071137    11.121986     0.138747
H      3.940245    14.897871     8.450985     0.136242
H      6.179739    15.317779     7.561408     0.086604
H      4.967570    15.036232     6.537940     0.089721
H      7.719797    14.342821     6.006917     0.113166
H     -3.113555    15.290429     8.357942     0.145469
H     -2.508864    12.380035    11.121986     0.138759
H     -5.583408    12.051831     8.450985     0.136235
H     -7.066805    13.781335     7.561408     0.086575
H     -6.216893    12.872340     6.537940     0.089676
H     -6.992496    15.602544     6.006917     0.113157
H     11.685122    10.341633    19.704592     0.145426
H      9.466992     8.362758    22.468636     0.138758
H      7.645488    10.861288    19.797635     0.136261
H      8.401584    13.010700    18.908058     0.086624
H      8.039327    11.820158    17.884590     0.089673
H     10.015951    13.856951    17.353567     0.113189
H      3.778623     4.948796    19.704592     0.145389
H      6.601444     4.017277    22.468636     0.138742
H      5.348405     1.190543    19.797635     0.136233
H      3.108911     0.770635    18.908058     0.086628
H      4.321080     1.052182    17.884590     0.089703
H      1.568853     1.745593    17.353567     0.113179
H     12.402205     0.797985    19.704592     0.145452
H     11.797514     3.708379    22.468636     0.138737
H     14.872058     4.036583    19.797635     0.136160
H     16.355455     2.307079    18.908058     0.086600
H     15.505543     3.216074    17.884590     0.089646
H     16.281146     0.485870    17.353567     0.113180
C      6.571070     8.601671    12.353325     0.606465
C     11.529258     9.134358    12.259601     0.601611
C      7.735123    10.157098    13.938225    -0.222115
C      7.813519     9.249390    12.892745     0.012712
C      9.054019     8.951594    12.313838    -0.156879
C     10.204790     9.533190    12.847131     0.014874
C     10.141998    10.465996    13.892838    -0.256656
C      8.871497    10.802566    14.414103     0.266191
C      9.822747    12.433448    15.853312     0.005317
C     13.452380     6.096865    12.353325     0.606476
C     11.434607     1.536604    12.259601     0.601567
C     14.217393     4.311051    13.938225    -0.222060
C     13.392097     4.697012    12.892745     0.012714
C     12.513948     3.771607    12.313838    -0.156898
C     12.442240     2.484212    12.847131     0.014894
C     13.281469     2.072188    13.892838    -0.256553
C     14.208198     3.004190    14.414103     0.266197
C     15.144958     1.364941    15.853312     0.005319
C      7.842500     1.389878    12.353325     0.606441
C      4.902085     5.417452    12.259601     0.601580
C      5.913433     1.620264    13.938225    -0.222026
C      6.660334     2.142011    12.892745     0.012699
C      6.297983     3.365214    12.313838    -0.156910
C      5.218921     4.071012    12.847131     0.014907
C      4.442483     3.550230    13.892838    -0.256562
C      4.786256     2.281659    14.414103     0.266200
C      2.898245     2.290025    15.853312     0.005311
C      2.717580     7.486743     1.006675     0.606471
C     -2.240608     6.954056     0.912951     0.601614
C      1.553527     5.931316     2.591575    -0.222009
C      1.475131     6.839024     1.546095     0.012782
C      0.234631     7.136820     0.967188    -0.156849
C     -0.916140     6.555224     1.500481     0.014824
C     -0.853348     5.622418     2.546188    -0.256620
C      0.417153     5.285848     3.067453     0.266206
C     -0.534097     3.654966     4.506662     0.005318
C     -4.163730     9.991549     1.006675     0.606520
C     -2.145957    14.551810     0.912951     0.601545
C     -4.928743    11.777363     2.591575    -0.222273
C     -4.103447    11.391402     1.546095     0.012557
C     -3.225298    12.316807     0.967188    -0.156920
C     -3.153590    13.604202     1.500481     0.015087
C     -3.992819    14.016226     2.546188    -0.256569
C     -4.919548    13.084224     3.067453     0.266157
C     -5.856308    14.723473     4.506662     0.005335
C      1.446150    14.698536     1.006675     0.606419
C      4.386565    10.670962     0.912951     0.601611
C      3.375217    14.468150     2.591575    -0.222173
C      2.628316    13.946403     1.546095     0.012839
C      2.990667    12.723200     0.967188    -0.156909
C      4.069729    12.017402     1.500481     0.014820
C      4.846167    12.538184     2.546188    -0.256809
C      4.502394    13.806755     3.067453     0.266142
C      6.390405    13.798389     4.506662     0.005309
C     -2.717580     7.486743    10.339975     0.606493
C      2.240608     6.954056    10.433699     0.601585
C     -1.553527     5.931316     8.755075    -0.222129
C     -1.475131     6.839024     9.800555     0.012694
C     -0.234631     7.136820    10.379462    -0.156903
C      0.916140     6.555224     9.846169     0.014902
C      0.853348     5.622418     8.800462    -0.256618
C     -0.417153     5.285848     8.279197     0.266186
C      0.534097     3.654966     6.839988     0.005315
C      4.163730     9.991549    10.339975     0.606452
C      2.145957    14.551810    10.433699     0.601570
C      4.928743    11.777363     8.755075    -0.222024
C      4.103447    11.391402     9.800555     0.012723
C      3.225298    12.316807    10.379462    -0.156907
C      3.153590    13.604202     9.846169     0.014884
C      3.992819    14.016226     8.800462    -0.256563
C      4.919548    13.084224     8.279197     0.266200
C      5.856308    14.723473     6.839988     0.005307
C     -1.446150    14.698536    10.339975     0.606437
C     -4.386565    10.670962    10.433699     0.601600
C     -3.375217    14.468150     8.755075    -0.222023
C     -2.628316    13.946403     9.800555     0.012713
C     -2.990667    12.723200    10.379462    -0.156919
C     -4.069729    12.017402     9.846169     0.014893
C     -4.846167    12.538184     8.800462    -0.256567
C     -4.502394    13.806755     8.279197     0.266200
C     -6.390405    13.798389     6.839988     0.005321
C     12.006230     8.601671    21.686625     0.606505
C      7.048042     9.134358    21.780349     0.601592
C     10.842177    10.157098    20.101725    -0.222121
C     10.763781     9.249390    21.147205     0.012643
C      9.523281     8.951594    21.726112    -0.156841
C      8.372510     9.533190    21.192819     0.014963
C      8.435302    10.465996    20.147112    -0.256531
C      9.705803    10.802566    19.625847     0.266204
C      8.754553    12.433448    18.186638     0.005330
C      5.124920     6.096865    21.686625     0.606491
C      7.142693     1.536604    21.780349     0.601546
C      4.359907     4.311051    20.101725    -0.222295
C      5.185203     4.697012    21.147205     0.012640
C      6.063352     3.771607    21.726112    -0.156949
C      6.135060     2.484212    21.192819     0.015029
C      5.295831     2.072188    20.147112    -0.256652
C      4.369102     3.004190    19.625847     0.266134
C      3.432342     1.364941    18.186638     0.005324
C     10.734800     1.389878    21.686625     0.606418
C     13.675215     5.417452    21.780349     0.601631
C     12.663867     1.620264    20.101725    -0.222035
C     11.916966     2.142011    21.147205     0.012887
C     12.279317     3.365214    21.726112    -0.156888
C     13.358379     4.071012    21.192819     0.014731
C     14.134817     3.550230    20.147112    -0.256816
C     13.791044     2.281659    19.625847     0.266160
C     15.679055     2.290025    18.186638     0.005319
C      9.288650    13.273585    17.019975    -0.241774
C     16.139587     1.407414    17.019975    -0.241774
C      2.437713     1.407414    17.019975    -0.241796
C      0.000000     2.814829     5.673325    -0.241770
C     -6.850937    14.681000     5.673325    -0.241790
C      6.850937    14.681000     5.673325    -0.241787
O     12.558812     9.389842    12.942897    -0.535323
O     11.490060     8.558393    11.131064    -0.525362
O      5.562137     8.616472    13.096303    -0.534057
O      6.626709     8.126580    11.197555    -0.528283
O      8.673741    11.704643    15.412155    -0.204155
O     11.141085     0.517243    12.942897    -0.535158
O     10.955405     1.858534    11.131064    -0.525352
O     13.969665     6.963226    13.096303    -0.533943
O     13.013120     6.286226    11.197555    -0.528250
O     15.088297     2.724412    15.412155    -0.204148
O      4.166052     6.181330    12.942897    -0.535202
O      5.420485     5.671488    11.131064    -0.525420
O      8.334148     0.508716    13.096303    -0.533897
O      8.226121     1.675608    11.197555    -0.528246
O      4.103911     1.659359    15.412155    -0.204124
O     -3.270162     6.698572     1.596247    -0.535087
O     -2.201410     7.530021    22.477714    -0.525058
O      3.726513     7.471942     1.749653    -0.534042
O      2.661941     7.961834    22.544205    -0.528235
O      0.614909     4.383771     4.065505    -0.204121
O     -1.852435    15.571171     1.596247    -0.535616
O     -1.666755    14.229880    22.477714    -0.525767
O     -4.681015     9.125188     1.749653    -0.533859
O     -3.724470     9.802188    22.544205    -0.527956
O     -5.799647    13.364002     4.065505    -0.204212
O      5.122598     9.907084     1.596247    -0.535375
O      3.868165    10.416926    22.477714    -0.525364
O      0.954502    15.579698     1.749653    -0.534399
O      1.062529    14.412806    22.544205    -0.528604
O      5.184739    14.429055     4.065505    -0.204196
O      3.270162     6.698572     9.750403    -0.535341
O      2.201410     7.530021    11.562236    -0.525389
O     -3.726513     7.471942     9.596997    -0.534051
O     -2.661941     7.961834    11.495745    -0.528254
O     -0.614909     4.383771     7.281145    -0.204159
O      1.852435    15.571171     9.750403    -0.535154
O      1.666755    14.229880    11.562236    -0.525372
O      4.681015     9.125188     9.596997    -0.533962
O      3.724470     9.802188    11.495745    -0.528278
O      5.799647    13.364002     7.281145    -0.204128
O     -5.122598     9.907084     9.750403    -0.535180
O     -3.868165    10.416926    11.562236    -0.525386
O     -0.954502    15.579698     9.596997    -0.533884
O     -1.062529    14.412806    11.495745    -0.528262
O     -5.184739    14.429055     7.281145    -0.204129
O      6.018488     9.389842    21.097053    -0.535301
O      7.087240     8.558393     0.215586    -0.525365
O     13.015163     8.616472    20.943647    -0.533782
O     11.950591     8.126580     0.149095    -0.527991
O      9.903559    11.704643    18.627795    -0.204148
O      7.436215     0.517243    21.097053    -0.535681
O      7.621895     1.858534     0.215586    -0.525701
O      4.607635     6.963226    20.943647    -0.534110
O      5.564180     6.286226     0.149095    -0.528243
O      3.489003     2.724412    18.627795    -0.204226
O     14.411248     6.181330    21.097053    -0.535104
O     13.156815     5.671488     0.215586    -0.525112
O     10.243152     0.508716    20.943647    -0.534422
O     10.351179     1.675608     0.149095    -0.528556
O     14.473389     1.659359    18.627795    -0.204158

The following XYZ coordinates are in angstroms. Other properties are in atomic units.
The sperically averaged electron density of each atom fit to a function of the form exp(a - br)
eigen_1, eigen_2 and eigen_3 are the three eigenvalues of traceless quadrupole moment tensor
  atom number  atomic symbol              X              Y              Z     net charge C6 coefficient C8 coefficient C10 coefficient fluctuating dipole atomic polarizability isotropic forcefield polarizability              a              b squared Pearson coefficient          <r^3>          <r^4>         wp_QDO          m_QDO          q_QDO       dipole_x       dipole_y       dipole_z         dipole            Qxy            Qxz            Qyz     Q(x^2-y^2)  Q(3z^2 - R^2)        eigen_1        eigen_2        eigen_3 static polarizability      alpha(xx)      alpha(xy)      alpha(xz)      alpha(yy)      alpha(yz)      alpha(zz) atomic spin moment
            1             Cu      -4.201907       8.746788      12.454083       0.866938      49.212084 0.73702347E+03  0.18531320E+05                                11.719218                            9.381070       1.038859       2.267629                    0.996268      39.677166      95.462359       0.544034       0.447770      -1.115013       0.070248       0.038571       0.122891       0.146712      -0.025642      -0.070350      -0.037271      -0.021651      -0.197074      -0.117339       0.053854       0.063485             14.911878      15.165228      -1.056234      -4.361880      18.846625      -3.089530      10.723780          -0.651161
            2             Cu       0.387244      15.353978      12.454083       0.866570      49.228218 0.73731246E+03  0.18540612E+05                                11.722356                            9.383436       1.038257       2.267384                    0.996265      39.681227      95.480847       0.543914       0.447820      -1.114969      -0.001746      -0.080213       0.123000       0.146854       0.003471       0.002873       0.079663       0.055280      -0.197395      -0.117498       0.053928       0.063570             14.915912      18.846025      -1.066447      -0.494855      15.175025       5.323932      10.726687           0.648881
            3             Cu       3.814663       8.076062      12.454083       0.866667      49.233273 0.73737767E+03  0.18542727E+05                                11.723346                            9.383991       1.038048       2.267333                    0.996264      39.681435      95.483676       0.543884       0.447833      -1.114957      -0.068535       0.041597       0.122920       0.146754       0.022201       0.067538      -0.042284      -0.033639      -0.197287      -0.117448       0.053918       0.063530             14.917611      17.018891       2.123482       4.858929      17.006273      -2.233463      10.727668          -0.649876
            4             Cu      13.490557       7.341626       1.107433       0.866674      49.208610 0.73697038E+03  0.18529623E+05                                11.718765                            9.380770       1.039333       2.267770                    0.996271      39.676422      95.459140       0.544041       0.447773      -1.115012      -0.070439      -0.038670       0.123239       0.147122      -0.025653       0.070300       0.037219      -0.021541      -0.196898      -0.117237       0.053750       0.063487             14.911289      15.163563      -1.055209       4.361290      18.847291       3.090024      10.723015           0.648870
            5             Cu       8.901406       0.734436       1.107433       0.866387      49.314913 0.73868623E+03  0.18584881E+05                                11.738877                            9.394549       1.034720       2.266161                    0.996246      39.696627      95.560995       0.543354       0.448047      -1.114763       0.001728       0.079782       0.122389       0.146107       0.003450      -0.002889      -0.080093       0.055601      -0.198304      -0.118106       0.054237       0.063869             14.940399      18.878557      -1.069990       0.496669      15.200048      -5.334295      10.742591           0.650067
            6             Cu       5.473987       8.012352       1.107433       0.866623      49.246786 0.73758804E+03  0.18549512E+05                                11.725971                            9.385726       1.037694       2.267200                    0.996262      39.683637      95.495717       0.543794       0.447871      -1.114923       0.068512      -0.041559       0.122897       0.146713       0.022257      -0.067631       0.042328      -0.033571      -0.197456      -0.117583       0.054036       0.063546             14.921555      17.021541       2.122911      -4.859861      17.013135       2.235131      10.729990           0.649681
            7             Cu       5.086743       7.341626      10.239217       0.866645      49.235838 0.73742043E+03  0.18544114E+05                                11.723872                            9.384367       1.038009       2.267304                    0.996263      39.681841      95.486171       0.543862       0.447843      -1.114948       0.070267      -0.038580      -0.122926       0.146754       0.025709       0.070544      -0.037374      -0.021706      -0.197601      -0.117658       0.054002       0.063656             14.918314      15.171916       1.056770       4.364117      18.854896      -3.091057      10.728131           0.649638
            8             Cu       9.675894       0.734436      10.239217       0.866716      49.209878 0.73701747E+03  0.18531102E+05                                11.718773                            9.380988       1.038789       2.267594                    0.996269      39.677891      95.463430       0.544041       0.447766      -1.115017      -0.001747       0.080213      -0.122998       0.146852      -0.003464      -0.002865       0.079475       0.055150      -0.196953      -0.117225       0.053802       0.063423             14.910805      18.839314       1.066182       0.494711      15.169825       5.321733      10.723275          -0.649156
            9             Cu      13.103313       8.012352      10.239217       0.866408      49.263443 0.73786876E+03  0.18558559E+05                                11.729255                            9.388068       1.037159       2.266990                    0.996258      39.686941      95.512507       0.543671       0.447924      -1.114877      -0.068549      -0.041605      -0.122943       0.146782      -0.022263      -0.067734      -0.042411      -0.033738      -0.197873      -0.117793       0.054074       0.063719             14.926053      17.028770      -2.124889      -4.862183      17.016193      -2.234940      10.733196           0.651307
           10             Cu       4.201907       8.746788      21.585867       0.866655      49.244897 0.73754598E+03  0.18548153E+05                                11.725590                            9.385367       1.037822       2.267243                    0.996263      39.683143      95.493130       0.543813       0.447862      -1.114931      -0.070239       0.038558      -0.122884       0.146700       0.025726      -0.070515       0.037331      -0.021621      -0.197475      -0.117590       0.053919       0.063671             14.921308      15.172844       1.055639      -4.364542      18.861355       3.092951      10.729724          -0.650111
           11             Cu      -0.387244      15.353978      21.585867       0.865806      49.369174 0.73958441E+03  0.18613856E+05                                11.749506                            9.402010       1.032942       2.265468                    0.996234      39.706986      95.614460       0.542966       0.448213      -1.114616       0.001734      -0.079813      -0.122441       0.146167      -0.003443       0.002879      -0.080633       0.055958      -0.199579      -0.118889       0.054639       0.064250             14.955255      18.897955       1.069696      -0.496536      15.215235      -5.340553      10.752573          -0.655279
           12             Cu      -3.814663       8.076062      21.585867       0.867114      49.168971 0.73632388E+03  0.18508793E+05                                11.711012                            9.375413       1.040685       2.268288                    0.996279      39.668905      95.420616       0.544319       0.447655      -1.115117       0.068684       0.041657      -0.123201       0.147075      -0.022077       0.067109       0.042037      -0.033403      -0.196037      -0.116715       0.053585       0.063130             14.900188      16.997104      -2.119498       4.851690      16.987781       2.231189      10.715680          -0.649968
           13              H       6.892178      10.341633      14.335358       0.145464       1.222352 0.92881582E+01  0.93327758E+02                                 1.806669                            1.721467      -1.135410       2.359971                    0.996793       3.293417       8.908311       0.509478       1.196462      -0.731181      -0.035149       0.005496       0.016871       0.039373      -0.005296      -0.008121       0.004891       0.016471      -0.002199      -0.010450      -0.004986       0.015436              1.827178       2.246507      -0.045096      -0.184383       1.553977       0.182996       1.681049          -0.000236
           14              H       9.110308       8.362758      11.571314       0.138738       1.142724 0.85943786E+01  0.84901371E+02                                 1.725808                            1.652973      -1.226221       2.309361                    0.996051       3.362969       9.090830       0.520065       1.192198      -0.730070       0.001957      -0.026383      -0.035886       0.044584      -0.000424      -0.001254       0.013649      -0.010011       0.013538      -0.010153      -0.007215       0.017368              1.742865       1.744011      -0.002597      -0.042249       1.688033       0.380146       1.796550           0.000458
           15              H      10.931812      10.861288      14.242315       0.136237       1.189237 0.90761788E+01  0.91163426E+02                                 1.788127                            1.708851      -1.350987       2.242648                    0.995073       3.511589       9.665490       0.505419       1.206526      -0.725725       0.036226       0.010560       0.011005       0.039305       0.009332       0.004077       0.007186       0.019095      -0.014730      -0.014210      -0.003532       0.017742              1.814747       2.016802       0.198801       0.110848       1.693690       0.341039       1.733749          -0.000236
           16              H      10.175716      13.010700      15.131892       0.086593       1.343483 0.10494620E+02  0.10721318E+03                                 1.831598                            1.752975      -0.745084       2.503128                    0.999318       3.366308       8.772247       0.546020       1.098034      -0.757538       0.009303       0.024228      -0.024918       0.035978       0.003787       0.005616      -0.003466       0.001086       0.005049      -0.008638       0.002235       0.006404              1.871781       1.549471       0.238253      -0.272329       1.983918      -0.337040       2.081954          -0.000038
           17              H      10.537973      11.820158      16.155360       0.089670       1.361346 0.11180498E+02  0.11680342E+03                                 1.884897                            1.838331      -1.043292       2.368460                    0.997333       3.549848       9.556480       0.517243       1.133489      -0.746646       0.027160      -0.024935       0.015383       0.039950      -0.000618       0.003837       0.001878      -0.000717      -0.053361      -0.018471       0.008857       0.009614              1.899311       1.867983      -0.337610       0.168655       1.885595      -0.060390       1.944357          -0.000028
           18              H       8.561349      13.856951      16.686383       0.113177       1.173758 0.87943497E+01  0.86510635E+02                                 1.699302                            1.620311      -0.764662       2.497644                    0.999119       3.325426       8.682827       0.556181       1.119500      -0.749079      -0.023664       0.009241      -0.012567       0.028343      -0.006802      -0.001573      -0.007225       0.006997       0.010461      -0.012507       0.004020       0.008487              1.764148       1.759732      -0.441194       0.176393       1.970576      -0.170911       1.562134          -0.000026
           19              H      14.798677       4.948796      14.335358       0.145466       1.222232 0.92869525E+01  0.93311780E+02                                 1.806473                            1.721295      -1.135136       2.360091                    0.996797       3.293256       8.907431       0.509535       1.196378      -0.731200       0.022342       0.027692       0.016870       0.039377       0.009784       0.008295       0.004590       0.000941      -0.002203      -0.010450      -0.004989       0.015438              1.826971       1.765972       0.322362       0.250625       2.034066       0.068168       1.680874          -0.000231
           20              H      11.975856       4.017277      11.571314       0.138738       1.142690 0.85939451E+01  0.84895007E+02                                 1.725682                            1.652859      -1.226278       2.309331                    0.996052       3.362844       9.090027       0.520123       1.192094      -0.730095      -0.023823       0.011503      -0.035887       0.044584      -0.004118       0.012444      -0.005733       0.005732       0.013535      -0.010151      -0.007207       0.017358              1.742734       1.704150       0.025519       0.350305       1.727627      -0.153478       1.796425          -0.000051
           21              H      13.228895       1.190543      14.242315       0.136250       1.189003 0.90737725E+01  0.91132296E+02                                 1.787835                            1.708581      -1.350766       2.242778                    0.995076       3.511050       9.663319       0.505484       1.206464      -0.725742      -0.008970      -0.036656       0.011016       0.039313       0.003604       0.004179      -0.007123      -0.025720      -0.014732      -0.014208      -0.003538       0.017746              1.814445       1.602029       0.040500       0.239843       2.107847      -0.266469       1.733457           0.000202
           22              H      15.468389       0.770635      15.131892       0.086593       1.343444 0.10494163E+02  0.10720667E+03                                 1.831499                            1.752883      -0.745054       2.503123                    0.999318       3.366316       8.772013       0.546063       1.097967      -0.757555       0.016332      -0.020174      -0.024907       0.035973      -0.001424      -0.005810      -0.003132      -0.007108       0.005042      -0.008641       0.002236       0.006404              1.871682       1.668880      -0.307215      -0.155715       1.864310       0.404344       2.081856          -0.000041
           23              H      14.256220       1.052182      16.155360       0.089696       1.361084 0.11177782E+02  0.11676841E+03                                 1.884705                            1.838152      -1.043099       2.368584                    0.997335       3.549434       9.555217       0.517247       1.133544      -0.746634      -0.035182      -0.011059       0.015399       0.039965      -0.000000      -0.000297      -0.004265       0.001436      -0.053374      -0.018477       0.008857       0.009620              1.899118       2.173339       0.161160      -0.136622       1.579861      -0.115843       1.944155          -0.000033
           24              H      17.008447       1.745593      16.686383       0.113161       1.173914 0.87957917E+01  0.86528333E+02                                 1.699439                            1.620430      -0.764760       2.497573                    0.999118       3.325704       8.683718       0.556168       1.119481      -0.749082       0.019833       0.015875      -0.012559       0.028339       0.006432      -0.005467       0.004972       0.008284       0.010461      -0.012505       0.004021       0.008484              1.764307       2.300191       0.129308      -0.236270       1.430454      -0.067310       1.562275          -0.000030
           25              H       6.175095       0.797985      14.335358       0.145470       1.221990 0.92845419E+01  0.93280967E+02                                 1.806209                            1.721052      -1.134938       2.360201                    0.996799       3.292834       8.905807       0.509583       1.196352      -0.731208       0.012816      -0.033193       0.016884       0.039384      -0.004487      -0.000172      -0.009480      -0.017414      -0.002201      -0.010452      -0.004988       0.015440              1.826703       1.687614      -0.277212      -0.066243       2.111859      -0.251094       1.680636           0.000158
           26              H       6.779786       3.708379      11.571314       0.138749       1.142662 0.85936036E+01  0.84889930E+02                                 1.725570                            1.652757      -1.226285       2.309318                    0.996052       3.362783       9.089470       0.520177       1.191994      -0.730117       0.021868       0.014887      -0.035885       0.044582       0.004539      -0.011191      -0.007905       0.004271       0.013540      -0.010151      -0.007208       0.017359              1.742618       1.699542      -0.022918      -0.308032       1.732006      -0.226617       1.796307           0.000061
           27              H       3.705242       4.036583      14.242315       0.136239       1.189050 0.90742958E+01  0.91139424E+02                                 1.787928                            1.708668      -1.350860       2.242734                    0.995075       3.511178       9.663964       0.505451       1.206517      -0.725730      -0.027261       0.026095       0.011013       0.039311      -0.012937      -0.008253      -0.000058       0.006628      -0.014722      -0.014203      -0.003539       0.017742              1.814539       1.946415      -0.239284      -0.350717       1.763647      -0.074495       1.733554          -0.000248
           28              H       2.221845       2.307079      15.131892       0.086593       1.343461 0.10494293E+02  0.10720798E+03                                 1.831474                            1.752859      -0.745095       2.503091                    0.999318       3.366405       8.772152       0.546085       1.097924      -0.757564      -0.025636      -0.004058      -0.024905       0.035971      -0.002365       0.000194       0.006598       0.006020       0.005050      -0.008641       0.002236       0.006405              1.871661       2.081471       0.068986       0.428026       1.451665      -0.067317       2.081846          -0.000044
           29              H       3.071757       3.216074      16.155360       0.089703       1.361227 0.11179353E+02  0.11678929E+03                                 1.884849                            1.838289      -1.043238       2.368510                    0.997334       3.549674       9.556142       0.517223       1.133554      -0.746630       0.008018       0.035992       0.015400       0.039961       0.000622      -0.003544       0.002386      -0.000711      -0.053382      -0.018478       0.008859       0.009619              1.899266       1.588777       0.176425      -0.032012       2.164693       0.176238       1.944327          -0.000043
           30              H       2.296154       0.485870      16.686383       0.113160       1.173968 0.87963003E+01  0.86534508E+02                                 1.699476                            1.620463      -0.764809       2.497534                    0.999117       3.325827       8.684072       0.556170       1.119462      -0.749086       0.003839      -0.025112      -0.012554       0.028337       0.000370       0.007038       0.002247      -0.015284       0.010458      -0.012504       0.004022       0.008481              1.764345       1.535942       0.311955       0.059848       2.194775       0.238290       1.562318          -0.000020
           31              H       2.396472       5.746781       2.988708       0.145473       1.222132 0.92860655E+01  0.93301982E+02                                 1.806532                            1.721342      -1.135211       2.360113                    0.996797       3.292944       8.906963       0.509463       1.196558      -0.731162       0.035157      -0.005506       0.016862       0.039379      -0.005304       0.008119      -0.004879       0.016462      -0.002195      -0.010440      -0.004991       0.015431              1.827031       2.246328      -0.045104       0.184374       1.553855      -0.182969       1.680911           0.000181
           32              H       0.178342       7.725656       0.224664       0.138745       1.142426 0.85913866E+01  0.84863087E+02                                 1.725415                            1.652615      -1.225838       2.309563                    0.996056       3.362305       9.088099       0.520163       1.192096      -0.730097      -0.001942       0.026396      -0.035883       0.044588      -0.000429       0.001266      -0.013648      -0.010018       0.013534      -0.010152      -0.007217       0.017369              1.742456       1.743542      -0.002594       0.042221       1.687678      -0.380034       1.796148          -0.000471
           33              H      -1.643162       5.227126       2.895665       0.136229       1.189019 0.90739102E+01  0.91133991E+02                                 1.787855                            1.708597      -1.350689       2.242804                    0.995077       3.511061       9.663354       0.505480       1.206469      -0.725741      -0.036229      -0.010568       0.011009       0.039312       0.009329      -0.004076      -0.007186       0.019107      -0.014754      -0.014213      -0.003534       0.017746              1.814468       2.016504       0.198790      -0.110850       1.693429      -0.340946       1.733471           0.000210
           34              H      -0.887066       3.077714       3.785242       0.086623       1.342916 0.10488878E+02  0.10713816E+03                                 1.830950                            1.752387      -0.744795       2.503287                    0.999320       3.365647       8.769402       0.546171       1.097898      -0.757574      -0.009305      -0.024240      -0.024924       0.035991       0.003790      -0.005614       0.003475       0.001077       0.005062      -0.008646       0.002243       0.006403              1.871107       1.548968       0.238114       0.272187       1.983166       0.336886       2.081188          -0.000021
           35              H      -1.249323       4.268256       4.808710       0.089668       1.361354 0.11180587E+02  0.11680449E+03                                 1.884900                            1.838336      -1.043264       2.368471                    0.997334       3.549823       9.556392       0.517243       1.133487      -0.746647      -0.027160       0.024930       0.015386       0.039949      -0.000619      -0.003838      -0.001876      -0.000717      -0.053354      -0.018469       0.008856       0.009613              1.899313       1.868008      -0.337611      -0.168646       1.885583       0.060382       1.944348           0.000003
           36              H       0.727301       2.231463       5.339733       0.113190       1.173615 0.87929750E+01  0.86493665E+02                                 1.699167                            1.620187      -0.764515       2.497732                    0.999120       3.325187       8.682008       0.556201       1.119504      -0.749079       0.023668      -0.009245      -0.012575       0.028351      -0.006803       0.001569       0.007228       0.006999       0.010459      -0.012508       0.004016       0.008492              1.764006       1.759592      -0.441137      -0.176394       1.970398       0.170925       1.562029           0.000001
           37              H      -5.510027      11.139618       2.988708       0.145370       1.222986 0.92943026E+01  0.93405651E+02                                 1.807330                            1.722061      -1.135474       2.359844                    0.996791       3.294478       8.912174       0.509376       1.196497      -0.731170      -0.022334      -0.027685       0.016871       0.039369       0.009781      -0.008312      -0.004575       0.000901      -0.002237      -0.010467      -0.004972       0.015439              1.827872       1.766819       0.322600      -0.250813       2.035138      -0.068197       1.681658           0.000175
           38              H      -2.687206      12.071137       0.224664       0.138740       1.142801 0.85952358E+01  0.84913116E+02                                 1.725980                            1.653131      -1.226344       2.309297                    0.996051       3.363212       9.092068       0.519997       1.192306      -0.730044       0.023844      -0.011467      -0.035882       0.044582      -0.004132      -0.012433       0.005766       0.005732       0.013530      -0.010146      -0.007222       0.017368              1.743044       1.704460       0.025574      -0.350394       1.727957       0.153475       1.796715          -0.000454
           39              H      -3.940245      14.897871       2.895665       0.136249       1.189305 0.90770961E+01  0.91177456E+02                                 1.788405                            1.709105      -1.351284       2.242541                    0.995070       3.511882       9.667422       0.505294       1.206763      -0.725670       0.008977       0.036654       0.010990       0.039305       0.003577      -0.004170       0.007122      -0.025706      -0.014677      -0.014186      -0.003542       0.017729              1.815030       1.602557       0.040541      -0.239997       2.108521       0.266554       1.734013           0.000227
           40              H      -6.179739      15.317779       3.785242       0.086613       1.343222 0.10492064E+02  0.10718052E+03                                 1.831367                            1.752768      -0.744962       2.503209                    0.999319       3.365967       8.771087       0.546050       1.098042      -0.757537      -0.016316       0.020168      -0.024937       0.035983      -0.001419       0.005805       0.003123      -0.007096       0.005083      -0.008630       0.002229       0.006402              1.871539       1.668780      -0.307183       0.155694       1.864158      -0.404290       2.081679          -0.000011
           41              H      -4.967570      15.036232       4.808710       0.089683       1.361252 0.11179682E+02  0.11679434E+03                                 1.884943                            1.838375      -1.043106       2.368571                    0.997335       3.549669       9.556394       0.517182       1.133627      -0.746613       0.035189       0.011051       0.015369       0.039957      -0.000002       0.000294       0.004255       0.001446      -0.053349      -0.018466       0.008846       0.009620              1.899360       2.173632       0.161194       0.136611       1.580039       0.115866       1.944409           0.000013
           42              H      -7.719797      14.342821       5.339733       0.113179       1.173844 0.87952192E+01  0.86521921E+02                                 1.699429                            1.620424      -0.764755       2.497595                    0.999118       3.325624       8.683676       0.556141       1.119545      -0.749066      -0.019832      -0.015873      -0.012583       0.028347       0.006430       0.005479      -0.004978       0.008282       0.010464      -0.012512       0.004017       0.008495              1.764293       2.300163       0.129307       0.236250       1.430452       0.067312       1.562262           0.000009
           43              H       3.113555      15.290429       2.988708       0.145443       1.223175 0.92964005E+01  0.93434440E+02                                 1.807706                            1.722407      -1.136001       2.359632                    0.996787       3.294789       8.914141       0.509244       1.196708      -0.731118      -0.012826       0.033184       0.016840       0.039361      -0.004475       0.000175       0.009472      -0.017420      -0.002171      -0.010447      -0.004982       0.015430              1.828250       1.689061      -0.277591       0.066401       2.113699       0.251351       1.681990           0.000200
           44              H       2.508864      12.380035       0.224664       0.138747       1.143067 0.85979178E+01  0.84947364E+02                                 1.726324                            1.653447      -1.226751       2.309096                    0.996045       3.363771       9.094388       0.519914       1.192390      -0.730021      -0.021877      -0.014865      -0.035881       0.044576       0.004556       0.011177       0.007922       0.004265       0.013529      -0.010144      -0.007218       0.017362              1.743397       1.700301      -0.023007       0.308217       1.732828       0.226739       1.797062          -0.000457
           45              H       5.583408      12.051831       2.895665       0.136181       1.189855 0.90822707E+01  0.91241171E+02                                 1.788811                            1.709467      -1.351392       2.242374                    0.995069       3.512862       9.670305       0.505302       1.206586      -0.725706       0.027249      -0.026091       0.011001       0.039297      -0.012936       0.008277       0.000078       0.006604      -0.014735      -0.014231      -0.003513       0.017744              1.815470       1.947416      -0.239444       0.350982       1.764565       0.074597       1.734431           0.000213
           46              H       7.066805      13.781335       3.785242       0.086629       1.343622 0.10496083E+02  0.10723254E+03                                 1.831760                            1.753122      -0.745279       2.503037                    0.999317       3.366528       8.773184       0.545982       1.098066      -0.757528       0.025610       0.004059      -0.024932       0.035972      -0.002356      -0.000192      -0.006597       0.006000       0.005062      -0.008631       0.002225       0.006407              1.871955       2.081865       0.069015      -0.428094       1.451862       0.067326       2.082140          -0.000020
           47              H       6.216893      12.872340       4.808710       0.089688       1.361580 0.11183154E+02  0.11683987E+03                                 1.885228                            1.838641      -1.043432       2.368390                    0.997332       3.550227       9.558328       0.517153       1.133602      -0.746616      -0.008033      -0.035984       0.015364       0.039943       0.000624       0.003539      -0.002380      -0.000709      -0.053327      -0.018459       0.008847       0.009611              1.899658       1.589080       0.176464       0.032062       2.165141      -0.176299       1.944751           0.000007
           48              H       6.992496      15.602544       5.339733       0.113190       1.173818 0.87949505E+01  0.86518183E+02                                 1.699362                            1.620366      -0.764764       2.497587                    0.999118       3.325575       8.683351       0.556171       1.119499      -0.749077      -0.003835       0.025108      -0.012587       0.028347       0.000369      -0.007051      -0.002257      -0.015274       0.010470      -0.012511       0.004016       0.008495              1.764215       1.535844       0.311912      -0.059815       2.194600      -0.238224       1.562202           0.000002
           49              H      -2.396472       5.746781       8.357942       0.145452       1.222441 0.92890849E+01  0.93340100E+02                                 1.806818                            1.721603      -1.135464       2.359944                    0.996793       3.293562       8.909067       0.509432       1.196532      -0.731164      -0.035150      -0.005496      -0.016868       0.039373       0.005298       0.008121       0.004892       0.016472      -0.002199      -0.010452      -0.004985       0.015436              1.827332       2.246711       0.045093       0.184393       1.554100       0.183023       1.681185           0.000199
           50              H      -0.178342       7.725656      11.121986       0.138753       1.142741 0.85945123E+01  0.84902585E+02                                 1.725776                            1.652947      -1.226203       2.309358                    0.996052       3.362987       9.090720       0.520090       1.192142      -0.730082       0.001957       0.026383       0.035882       0.044580       0.000423       0.001254       0.013650      -0.010009       0.013538      -0.010154      -0.007214       0.017368              1.742830       1.743975       0.002598       0.042249       1.688001       0.380130       1.796512          -0.000464
           51              H       1.643162       5.227126       8.450985       0.136241       1.189155 0.90753332E+01  0.91152575E+02                                 1.788032                            1.708762      -1.350947       2.242678                    0.995074       3.511410       9.664791       0.505438       1.206512      -0.725729       0.036229      -0.010557      -0.011008       0.039308      -0.009332      -0.004080       0.007184       0.019092      -0.014730      -0.014207      -0.003535       0.017742              1.814650       2.016702      -0.198792      -0.110847       1.693598       0.341006       1.733650           0.000228
           52              H       0.887066       3.077714       7.561408       0.086602       1.343367 0.10493448E+02  0.10719773E+03                                 1.831449                            1.752841      -0.745054       2.503144                    0.999319       3.366195       8.771682       0.546060       1.097990      -0.757549       0.009305      -0.024227       0.024917       0.035978      -0.003787      -0.005615      -0.003466       0.001088       0.005051      -0.008638       0.002234       0.006403              1.871624       1.549357      -0.238220       0.272294       1.983745      -0.336997       2.081771           0.000020
           53              H       1.249323       4.268256       6.537940       0.089685       1.361222 0.11179219E+02  0.11678696E+03                                 1.884808                            1.838248      -1.043165       2.368535                    0.997334       3.549642       9.555861       0.517244       1.133517      -0.746640       0.027164       0.024938      -0.015384       0.039955       0.000621      -0.003838       0.001877      -0.000718      -0.053360      -0.018471       0.008855       0.009616              1.899221       1.867904       0.337588      -0.168647       1.885503      -0.060385       1.944255           0.000011
           54              H      -0.727301       2.231463       6.006917       0.113185       1.173751 0.87942709E+01  0.86509600E+02                                 1.699287                            1.620297      -0.764649       2.497651                    0.999119       3.325414       8.682761       0.556187       1.119491      -0.749081      -0.023663      -0.009242       0.012568       0.028343       0.006802       0.001572      -0.007225       0.006997       0.010462      -0.012507       0.004019       0.008488              1.764134       1.759717       0.441192      -0.176392       1.970563      -0.170912       1.562123           0.000007
           55              H       5.510027      11.139618       8.357942       0.145470       1.222128 0.92859489E+01  0.93299391E+02                                 1.806408                            1.721232      -1.135045       2.360151                    0.996798       3.293036       8.906793       0.509530       1.196421      -0.731192       0.022341      -0.027696      -0.016874       0.039381      -0.009784      -0.008291       0.004590       0.000943      -0.002199      -0.010448      -0.004989       0.015436              1.826905       1.765912      -0.322356      -0.250616       2.033989       0.068175       1.680813           0.000207
           56              H       2.687206      12.071137      11.121986       0.138747       1.142708 0.85940696E+01  0.84896046E+02                                 1.725648                            1.652828      -1.226315       2.309305                    0.996051       3.362865       9.089899       0.520151       1.192031      -0.730109      -0.023822      -0.011500       0.035885       0.044581       0.004117      -0.012442      -0.005733       0.005731       0.013536      -0.010150      -0.007207       0.017357              1.742700       1.704120      -0.025519      -0.350298       1.727587      -0.153470       1.796392           0.000045
           57              H       3.940245      14.897871       8.450985       0.136242       1.188998 0.90736819E+01  0.91130657E+02                                 1.787788                            1.708539      -1.350775       2.242767                    0.995076       3.511012       9.663002       0.505508       1.206417      -0.725753      -0.008969       0.036655      -0.011017       0.039312      -0.003604      -0.004179      -0.007121      -0.025722      -0.014730      -0.014208      -0.003538       0.017746              1.814395       1.601985      -0.040495      -0.239832       2.107785      -0.266459       1.733414          -0.000203
           58              H       6.179739      15.317779       7.561408       0.086604       1.343391 0.10493583E+02  0.10719855E+03                                 1.831376                            1.752771      -0.745091       2.503093                    0.999318       3.366341       8.771798       0.546114       1.097888      -0.757573       0.016333       0.020172       0.024903       0.035970       0.001425       0.005812      -0.003132      -0.007107       0.005046      -0.008642       0.002237       0.006405              1.871557       1.668771       0.307177       0.155698       1.864177       0.404305       2.081722           0.000025
           59              H       4.967570      15.036232       6.537940       0.089721       1.361056 0.11177493E+02  0.11676443E+03                                 1.884650                            1.838103      -1.043142       2.368563                    0.997335       3.549438       9.555132       0.517266       1.133513      -0.746641      -0.035181       0.011055      -0.015403       0.039965       0.000001       0.000297      -0.004265       0.001435      -0.053381      -0.018479       0.008859       0.009620              1.899062       2.173259      -0.161149       0.136607       1.579822      -0.115829       1.944107           0.000035
           60              H       7.719797      14.342821       6.006917       0.113166       1.173967 0.87963096E+01  0.86534912E+02                                 1.699500                            1.620484      -0.764792       2.497546                    0.999118       3.325828       8.684185       0.556154       1.119491      -0.749079       0.019830      -0.015880       0.012555       0.028338      -0.006433       0.005465       0.004972       0.008283       0.010458      -0.012504       0.004022       0.008482              1.764375       2.300281      -0.129306       0.236298       1.430501      -0.067313       1.562343           0.000008
           61              H      -3.113555      15.290429       8.357942       0.145469       1.222007 0.92846850E+01  0.93282544E+02                                 1.806201                            1.721045      -1.134953       2.360191                    0.996799       3.292881       8.905872       0.509594       1.196323      -0.731214       0.012814       0.033194      -0.016883       0.039384       0.004488       0.000173      -0.009482      -0.017413      -0.002207      -0.010452      -0.004989       0.015441              1.826694       1.687606       0.277208       0.066241       2.111848      -0.251093       1.680627          -0.000148
           62              H      -2.508864      12.380035      11.121986       0.138759       1.142703 0.85940811E+01  0.84896527E+02                                 1.725672                            1.652851      -1.226273       2.309324                    0.996052       3.362886       9.090094       0.520135       1.192063      -0.730101       0.021869      -0.014884       0.035884       0.044581      -0.004538       0.011191      -0.007905       0.004270       0.013535      -0.010152      -0.007206       0.017358              1.742723       1.699648       0.022929       0.308059       1.732111      -0.226629       1.796409          -0.000057
           63              H      -5.583408      12.051831       8.450985       0.136235       1.189095 0.90748659E+01  0.91147802E+02                                 1.788079                            1.708805      -1.350879       2.242731                    0.995075       3.511343       9.664981       0.505387       1.206635      -0.725702      -0.027263      -0.026096      -0.011010       0.039313       0.012937       0.008255      -0.000059       0.006629      -0.014724      -0.014205      -0.003538       0.017743              1.814697       1.946583       0.239307       0.350764       1.763804      -0.074517       1.733704           0.000227
           64              H      -7.066805      13.781335       7.561408       0.086575       1.343569 0.10495431E+02  0.10722359E+03                                 1.831680                            1.753044      -0.745067       2.503118                    0.999318       3.366432       8.772672       0.546008       1.098036      -0.757537      -0.025638       0.004057       0.024909       0.035976       0.002365      -0.000194       0.006597       0.006020       0.005047      -0.008640       0.002237       0.006404              1.871875       2.081733      -0.069001      -0.428100       1.451803      -0.067327       2.082090           0.000015
           65              H      -6.216893      12.872340       6.537940       0.089676       1.361364 0.11180839E+02  0.11680938E+03                                 1.885033                            1.838459      -1.043258       2.368490                    0.997334       3.549850       9.556986       0.517176       1.133612      -0.746616       0.008014      -0.035991      -0.015394       0.039957      -0.000622       0.003544       0.002385      -0.000710      -0.053373      -0.018475       0.008858       0.009617              1.899453       1.588917      -0.176456       0.032021       2.164922       0.176267       1.944520           0.000009
           66              H      -6.992496      15.602544       6.006917       0.113157       1.173898 0.87956516E+01  0.86526552E+02                                 1.699417                            1.620413      -0.764767       2.497567                    0.999118       3.325693       8.683650       0.556173       1.119476      -0.749083       0.003835       0.025113       0.012558       0.028339      -0.000370      -0.007040       0.002248      -0.015283       0.010458      -0.012505       0.004022       0.008483              1.764276       1.535884      -0.311929      -0.059837       2.194688       0.238266       1.562256           0.000007
           67              H      11.685122      10.341633      19.704592       0.145426       1.222202 0.92865804E+01  0.93306730E+02                                 1.806435                            1.721255      -1.135163       2.360084                    0.996796       3.293131       8.906913       0.509546       1.196371      -0.731204       0.035148       0.005513      -0.016873       0.039376       0.005291      -0.008122      -0.004895       0.016478      -0.002220      -0.010453      -0.004984       0.015438              1.826936       2.246189       0.045118      -0.184370       1.553785      -0.182952       1.680834          -0.000223
           68              H       9.466992       8.362758      22.468636       0.138758       1.142325 0.85904352E+01  0.84851511E+02                                 1.725330                            1.652538      -1.225774       2.309602                    0.996057       3.362165       9.087664       0.520167       1.192117      -0.730093      -0.001968      -0.026395       0.035886       0.044591       0.000422      -0.001242      -0.013651      -0.010021       0.013534      -0.010150      -0.007220       0.017371              1.742372       1.743465       0.002605      -0.042236       1.687592      -0.380001       1.796059           0.000429
           69              H       7.645488      10.861288      19.797635       0.136261       1.188883 0.90726949E+01  0.91119469E+02                                 1.787787                            1.708538      -1.350770       2.242805                    0.995076       3.510860       9.662933       0.505460       1.206548      -0.725724      -0.036233       0.010565      -0.011001       0.039313      -0.009337       0.004081      -0.007172       0.019076      -0.014721      -0.014192      -0.003545       0.017737              1.814389       2.016412      -0.198765       0.110833       1.693356      -0.340921       1.733400          -0.000250
           70              H       8.401584      13.010700      18.908058       0.086624       1.342663 0.10486324E+02  0.10710472E+03                                 1.830655                            1.752122      -0.744691       2.503345                    0.999321       3.365362       8.768136       0.546241       1.097833      -0.757591      -0.009312       0.024238       0.024928       0.035994      -0.003791       0.005609       0.003476       0.001083       0.005079      -0.008644       0.002243       0.006401              1.870795       1.548734      -0.238041      -0.272121       1.982816       0.336804       2.080834          -0.000072
           71              H       8.039327      11.820158      17.884590       0.089673       1.361244 0.11179478E+02  0.11679034E+03                                 1.884839                            1.838281      -1.043127       2.368552                    0.997335       3.549612       9.555811       0.517234       1.133531      -0.746638      -0.027167      -0.024934      -0.015385       0.039955       0.000622       0.003837      -0.001875      -0.000719      -0.053359      -0.018471       0.008854       0.009617              1.899248       1.867953       0.337602       0.168625       1.885517       0.060370       1.944272          -0.000040
           72              H      10.015951      13.856951      17.353567       0.113189       1.173660 0.87933821E+01  0.86498547E+02                                 1.699196                            1.620212      -0.764554       2.497709                    0.999119       3.325258       8.682197       0.556204       1.119487      -0.749083       0.023667       0.009245       0.012575       0.028350       0.006803      -0.001570       0.007229       0.006998       0.010460      -0.012509       0.004016       0.008493              1.764040       1.759624       0.441153       0.176401       1.970440       0.170933       1.562058          -0.000026
           73              H       3.778623       4.948796      19.704592       0.145389       1.223283 0.92972438E+01  0.93443234E+02                                 1.807643                            1.722346      -1.135881       2.359630                    0.996786       3.295017       8.914212       0.509325       1.196514      -0.731162      -0.022324       0.027688      -0.016858       0.039360      -0.009781       0.008307      -0.004576       0.000915      -0.002215      -0.010463      -0.004972       0.015436              1.828194       1.767104      -0.322667       0.250873       2.035534      -0.068186       1.681943          -0.000248
           74              H       6.601444       4.017277      22.468636       0.138742       1.143116 0.85983743E+01  0.84952855E+02                                 1.726354                            1.653475      -1.226735       2.309087                    0.996046       3.363866       9.094646       0.519917       1.192367      -0.730026       0.023830       0.011480       0.035877       0.044573       0.004128       0.012435       0.005753       0.005739       0.013527      -0.010144      -0.007219       0.017363              1.743428       1.704814      -0.025604       0.350488       1.728378       0.153531       1.797091           0.000444
           75              H       5.348405       1.190543      19.797635       0.136233       1.189546 0.90794359E+01  0.91206861E+02                                 1.788625                            1.709303      -1.351496       2.242399                    0.995067       3.512395       9.669156       0.505274       1.206731      -0.725674       0.008982      -0.036650      -0.010989       0.039302      -0.003579       0.004181       0.007123      -0.025708      -0.014682      -0.014198      -0.003533       0.017731              1.815267       1.602761      -0.040555       0.240055       2.108801       0.266596       1.734239          -0.000225
           76              H       3.108911       0.770635      18.908058       0.086628       1.343184 0.10491664E+02  0.10717456E+03                                 1.831238                            1.752654      -0.745136       2.503117                    0.999318       3.366053       8.771007       0.546109       1.097942      -0.757560      -0.016311      -0.020157       0.024940       0.035978       0.001418      -0.005807       0.003122      -0.007088       0.005094      -0.008629       0.002226       0.006403              1.871403       1.668676       0.307152      -0.155669       1.864025      -0.404229       2.081508          -0.000060
           77              H       4.321080       1.052182      17.884590       0.089703       1.361327 0.11180533E+02  0.11680584E+03                                 1.885029                            1.838458      -1.043183       2.368535                    0.997334       3.549805       9.556973       0.517164       1.133642      -0.746608       0.035191      -0.011042      -0.015361       0.039954       0.000003      -0.000293       0.004253       0.001446      -0.053338      -0.018462       0.008843       0.009618              1.899451       2.173717      -0.161201      -0.136604       1.580119       0.115885       1.944516          -0.000008
           78              H       1.568853       1.745593      17.353567       0.113179       1.173930 0.87960111E+01  0.86531483E+02                                 1.699489                            1.620477      -0.764851       2.497539                    0.999117       3.325761       8.684065       0.556143       1.119519      -0.749072      -0.019826       0.015874       0.012586       0.028345      -0.006429      -0.005480      -0.004981       0.008279       0.010468      -0.012513       0.004017       0.008495              1.764357       2.300255      -0.129305      -0.236249       1.430499       0.067316       1.562317          -0.000043
           79              H      12.402205       0.797985      19.704592       0.145452       1.222755 0.92923200E+01  0.93383281E+02                                 1.807349                            1.722081      -1.135691       2.359849                    0.996791       3.294004       8.911565       0.509268       1.196780      -0.731107      -0.012829      -0.033196      -0.016842       0.039373       0.004467      -0.000164       0.009466      -0.017429      -0.002169      -0.010436      -0.004991       0.015428              1.827877       1.688713       0.277512      -0.066361       2.113264       0.251290       1.681655          -0.000196
           80              H      11.797514       3.708379      22.468636       0.138737       1.142814 0.85953513E+01  0.84914305E+02                                 1.725976                            1.653129      -1.226369       2.309293                    0.996050       3.363180       9.091901       0.520005       1.192288      -0.730048      -0.021887       0.014863       0.035882       0.044581      -0.004556      -0.011174       0.007933       0.004258       0.013533      -0.010150      -0.007216       0.017366              1.743036       1.699957       0.022963      -0.308137       1.732440       0.226674       1.796710           0.000443
           81              H      14.872058       4.036583      19.797635       0.136160       1.189722 0.90807841E+01  0.91220884E+02                                 1.788560                            1.709236      -1.351114       2.242507                    0.995072       3.512447       9.668318       0.505386       1.206458      -0.725738       0.027256       0.026084      -0.011009       0.039299       0.012942      -0.008278       0.000080       0.006584      -0.014765      -0.014237      -0.003513       0.017750              1.815210       1.947154       0.239411      -0.350911       1.764294       0.074554       1.734181          -0.000250
           82              H      16.355455       2.307079      18.908058       0.086600       1.343299 0.10492721E+02  0.10718786E+03                                 1.831331                            1.752733      -0.745149       2.503100                    0.999318       3.366181       8.771388       0.546102       1.097930      -0.757564       0.025624      -0.004066       0.024930       0.035981       0.002355       0.000199      -0.006602       0.006013       0.005066      -0.008641       0.002235       0.006406              1.871508       2.081328      -0.068987       0.427957       1.451565       0.067297       2.081631          -0.000081
           83              H      15.505543       3.216074      17.884590       0.089646       1.361638 0.11183617E+02  0.11684444E+03                                 1.885171                            1.838588      -1.043528       2.368325                    0.997331       3.550307       9.558135       0.517205       1.133491      -0.746644      -0.008024       0.035978      -0.015373       0.039939      -0.000621      -0.003542      -0.002382      -0.000707      -0.053333      -0.018462       0.008853       0.009608              1.899596       1.589032      -0.176448      -0.032060       2.165083      -0.176285       1.944675          -0.000037
           84              H      16.281146       0.485870      17.353567       0.113180       1.173702 0.87938167E+01  0.86503947E+02                                 1.699238                            1.620254      -0.764649       2.497657                    0.999119       3.325343       8.682494       0.556196       1.119490      -0.749082      -0.003833      -0.025113       0.012583       0.028350      -0.000369       0.007049      -0.002257      -0.015277       0.010467      -0.012510       0.004016       0.008494              1.764080       1.535729      -0.311868       0.059817       2.194419      -0.238215       1.562092          -0.000028
           85              C       6.571070       8.601671      12.353325       0.606465      22.808020 0.24924902E+03  0.51529881E+04                                 7.548713                            5.634543      -0.050112       2.050295                    0.999510      21.971456      61.306338       0.620248       0.477656      -1.017542      -0.044141      -0.027475      -0.017312       0.054799      -0.062839      -0.007125      -0.056173      -0.148265      -0.064752      -0.097114      -0.028428       0.125541              9.430742      13.935217       3.812923       2.819993       6.466085       2.233488       7.890925           0.000467
           86              C      11.529258       9.134358      12.259601       0.601611      23.439334 0.25887219E+03  0.53969696E+04                                 7.661340                            5.727226      -0.029524       2.051448                    0.999641      22.177070      61.918659       0.618311       0.475154      -1.019991       0.050709      -0.017504      -0.022950       0.058348       0.034875       0.016092      -0.059441      -0.173032      -0.036747      -0.097673      -0.024994       0.122667              9.539783      14.988151      -2.328251      -3.289502       5.724621       2.102155       7.906576          -0.000882
           87              C       7.735123      10.157098      13.938225      -0.222115      38.310794 0.46824405E+03  0.11227526E+05                                 9.872973                            7.230426      -0.095757       1.928090                    0.999277      30.841555      89.881361       0.610109       0.418684      -1.061531      -0.010269      -0.025617      -0.010967       0.029698      -0.029201      -0.026168      -0.025261       0.010493       0.017069      -0.054360       0.023855       0.030505             11.913324      13.403329       3.609434       3.108052      10.550028       5.978883      11.786615           0.000600
           88              C       7.813519       9.249390      12.892745       0.012712      40.294273 0.42293448E+03  0.97854716E+04                                10.150631                            6.781980       0.009418       2.008738                    0.999207      26.750880      74.058207       0.649122       0.407822      -1.079543       0.031383       0.019786       0.022495       0.043386       0.000332      -0.009192      -0.000270       0.009312       0.039664      -0.011279      -0.006279       0.017558             13.606142      20.743896       4.338026       3.244248       9.704012       4.766873      10.370518           0.000123
           89              C       9.054019       8.951594      12.313838      -0.156879      37.317235 0.46340278E+03  0.11088576E+05                                 9.790033                            7.245279      -0.103933       1.928671                    0.999409      30.370919      88.574261       0.602568       0.424798      -1.057122      -0.002387       0.014491       0.010107       0.017828      -0.009833       0.002190       0.000325      -0.058000       0.072199      -0.042728       0.018588       0.024140             11.925458      20.634188       1.263465      -0.347805       7.278471       2.407811       7.863714          -0.001419
           90              C      10.204790       9.533190      12.847131       0.014874      40.511040 0.42746003E+03  0.99211684E+04                                10.181741                            6.821089      -0.040624       1.991270                    0.999137      26.896287      74.691290       0.646540       0.408172      -1.078808      -0.034268       0.017709       0.031729       0.049947       0.001517       0.010208       0.001208       0.016460       0.037574      -0.014634      -0.004204       0.018838             13.503306      20.820724      -1.894156      -3.898198       9.008521       4.568971      10.680674          -0.000676
           91              C      10.141998      10.465996      13.892838      -0.256656      39.067368 0.51810077E+03  0.12742303E+05                                10.020032                            7.629336      -0.117658       1.911013                    0.999662      32.043447      94.602468       0.591129       0.421299      -1.059792       0.018873      -0.036318      -0.018801       0.045041       0.018035       0.023572      -0.003083       0.019239      -0.006625      -0.029805      -0.002995       0.032801             11.727796      12.745692      -1.691571      -3.090999      10.070942       5.985487      12.366754           0.000683
           92              C       8.871497      10.802566      14.414103       0.266191      34.338211 0.35562303E+03  0.79238148E+04                                 9.276513                            6.373100      -0.010592       2.012951                    0.999488      24.954374      69.059591       0.641828       0.428295      -1.060390      -0.008677       0.028906       0.042816       0.052384       0.007753       0.006382       0.031228      -0.012142       0.030451      -0.026200      -0.012886       0.039086             11.869962      11.334638       1.598797       0.927568      11.159440       7.323827      13.115809           0.000984
           93              C       9.822747      12.433448      15.853312       0.005317      24.273162 0.34086645E+03  0.75312422E+04                                 7.278039                            6.064866       0.031857       2.021459                    0.999477      26.513733      73.584345       0.685069       0.404659      -1.073222      -0.088310      -0.014635       0.022854       0.092386       0.036790       0.018721       0.028491       0.000099      -0.028108      -0.036020      -0.022096       0.058116              8.393798       5.969234       0.492058      -0.070769       8.418752       2.728190      10.793409           0.000029
           94              C      13.452380       6.096865      12.353325       0.606476      22.808009 0.24925106E+03  0.51530378E+04                                 7.548711                            5.634575      -0.050043       2.050322                    0.999509      21.971394      61.306097       0.620245       0.477657      -1.017541      -0.001712       0.051959      -0.017310       0.054794      -0.032782      -0.045107       0.034267       0.182955      -0.064849      -0.097103      -0.028458       0.125560              9.430675       5.031248       1.327599       0.524275      15.369695      -3.559098       7.891083           0.000751
           95              C      11.434607       1.536604      12.259601       0.601567      23.439903 0.25888529E+03  0.53972520E+04                                 7.661244                            5.727267      -0.029364       2.051495                    0.999641      22.176675      61.915401       0.618332       0.475137      -1.020012      -0.040528      -0.035123      -0.022981       0.058346      -0.092373      -0.059537       0.015784       0.026110      -0.036707      -0.097694      -0.024986       0.122680              9.539356      10.056130       5.174918       3.464784      10.655672       1.797258       7.906268           0.000632
           96              C      14.217393       4.311051      13.938225      -0.222060      38.308416 0.46821306E+03  0.11226578E+05                                 9.872621                            7.230240      -0.095607       1.928153                    0.999278      30.840116      89.875849       0.610111       0.418691      -1.061529      -0.017031       0.021711      -0.010940       0.029684       0.019132      -0.008821       0.035307       0.045403       0.017081      -0.054397       0.023908       0.030489             11.912873       8.137118      -0.569427       3.623686      15.815004      -5.681202      11.786498           0.000188
           97              C      13.392097       4.697012      12.892745       0.012714      40.292973 0.42292619E+03  0.97852199E+04                                10.150379                            6.781905       0.009549       2.008783                    0.999207      26.750557      74.056792       0.649127       0.407822      -1.079545       0.001441      -0.037085       0.022477       0.043389       0.003859       0.004361       0.008101      -0.005200       0.039668      -0.011265      -0.006295       0.017560             13.605625       8.706774       2.610919       2.506036      21.739612      -5.193230      10.370489           0.001270
           98              C      12.513948       3.771607      12.313838      -0.156898      37.315811 0.46339364E+03  0.11088247E+05                                 9.789589                            7.245104      -0.103819       1.928704                    0.999409      30.370707      88.571736       0.602591       0.424786      -1.057135       0.013717      -0.005145       0.010130       0.017811      -0.020168      -0.000817      -0.002081       0.045988       0.072187      -0.042692       0.018554       0.024137             11.924627       9.522470       5.150743       2.258850      18.388039      -0.902980       7.863371          -0.000226
           99              C      12.442240       2.484212      12.847131       0.014894      40.507372 0.42743976E+03  0.99204962E+04                                10.180801                            6.820747      -0.040274       1.991380                    0.999138      26.895640      74.686668       0.646588       0.408150      -1.078831       0.032449       0.020828       0.031758       0.049953       0.006394      -0.004047      -0.009446      -0.010856       0.037561      -0.014652      -0.004186       0.018837             13.501500      13.599769       6.060569       5.904748      16.225351       1.090745      10.679379          -0.000344
          100              C      13.281469       2.072188      13.892838      -0.256553      39.060150 0.51800235E+03  0.12739163E+05                                10.018564                            7.628467      -0.117427       1.911116                    0.999662      32.039920      94.586611       0.591184       0.421283      -1.059811      -0.040923       0.001835      -0.018745       0.045049      -0.000713      -0.014501      -0.018874      -0.040782      -0.006598      -0.029834      -0.002941       0.032775             11.725747      12.202128       2.003361       6.727515      10.610404      -0.316113      12.364708          -0.000843
          101              C      14.208198       3.004190      14.414103       0.266197      34.335734 0.35559970E+03  0.79231346E+04                                 9.276017                            6.372862      -0.010420       2.013024                    0.999488      24.953289      69.055023       0.641847       0.428291      -1.060396       0.029376      -0.006945       0.042814       0.052386      -0.009116       0.023818      -0.021139      -0.007367       0.030438      -0.026178      -0.012874       0.039052             11.869205       9.817802      -0.723636       5.878284      12.674612      -4.465192      13.115202           0.000080
          102              C      15.144958       1.364941      15.853312       0.005319      24.272952 0.34086442E+03  0.75311729E+04                                 7.278002                            6.064868       0.031870       2.021467                    0.999477      26.513282      73.582551       0.685067       0.404662      -1.073222       0.031479       0.083800       0.022877       0.092395      -0.018357       0.015291      -0.030465      -0.063824      -0.028144      -0.036019      -0.022119       0.058138              8.393727       7.380018      -1.306609       2.397848       7.007634      -1.302720      10.793529           0.000002
          103              C       7.842500       1.389878      12.353325       0.606441      22.808764 0.24926247E+03  0.51532911E+04                                 7.548724                            5.634629      -0.049947       2.050343                    0.999510      21.971186      61.304003       0.620259       0.477645      -1.017556       0.045864      -0.024471      -0.017342       0.054800       0.095633       0.052227       0.021909      -0.034730      -0.064747      -0.097141      -0.028417       0.125557              9.430527      11.634951      -5.140383      -3.344023       8.765699       1.325241       7.890931          -0.000771
          104              C       4.902085       5.417452      12.259601       0.601580      23.439111 0.25887455E+03  0.53970005E+04                                 7.661156                            5.727185      -0.029453       2.051476                    0.999641      22.176777      61.916597       0.618328       0.475143      -1.020003      -0.010170       0.052660      -0.022964       0.058343       0.057483       0.043459       0.043652       0.146891      -0.036770      -0.097651      -0.025024       0.122675              9.539349       6.024041      -2.846946      -0.175842      14.687687      -3.899485       7.906320          -0.000657
          105              C       5.913433       1.620264      13.938225      -0.222026      38.304431 0.46816927E+03  0.11225178E+05                                 9.871690                            7.229746      -0.095500       1.928195                    0.999278      30.838461      89.867338       0.610157       0.418672      -1.061549       0.027344       0.003929      -0.010901       0.029698       0.010084       0.034994      -0.010045      -0.055828       0.017140      -0.054404       0.023881       0.030523             11.911463      14.386604      -3.039407      -6.730712       9.562614      -0.297831      11.785172          -0.000277
          106              C       6.660334       2.142011      12.892745       0.012699      40.292107 0.42293019E+03  0.97852760E+04                                10.149957                            6.781778       0.009710       2.008823                    0.999207      26.750831      74.055940       0.649160       0.407802      -1.079565      -0.032825       0.017303       0.022508       0.043399      -0.004225       0.004808      -0.007838      -0.004066       0.039667      -0.011301      -0.006261       0.017562             13.604741      16.218819      -6.948277      -5.749623      14.225653       0.425931      10.369753          -0.001322
          107              C       6.297983       3.365214      12.313838      -0.156910      37.316047 0.46339909E+03  0.11088374E+05                                 9.789516                            7.245075      -0.103765       1.928712                    0.999409      30.371002      88.571671       0.602603       0.424778      -1.057143      -0.011323      -0.009281       0.010140       0.017809       0.029995      -0.001388       0.001725       0.011921       0.072209      -0.042690       0.018547       0.024143             11.924511      11.710611      -6.414154      -1.911140      16.199637      -1.505014       7.863285           0.000222
          108              C       5.218921       4.071012      12.847131       0.014907      40.507317 0.42743149E+03  0.99202750E+04                                10.180919                            6.820752      -0.040401       1.991345                    0.999138      26.895262      74.685967       0.646576       0.408159      -1.078824       0.001820      -0.038509       0.031746       0.049941      -0.007881      -0.006140       0.008246      -0.005597       0.037584      -0.014631      -0.004209       0.018840             13.501843      10.320207      -4.167110      -2.007633      19.505537      -5.659668      10.679784           0.000299
          109              C       4.442483       3.550230      13.892838      -0.256562      39.059877 0.51799306E+03  0.12738886E+05                                10.018561                            7.628411      -0.117433       1.911119                    0.999662      32.039584      94.585646       0.591184       0.421285      -1.059810       0.022038       0.034529      -0.018736       0.045044      -0.017295      -0.009059       0.021986       0.021656      -0.006568      -0.029840      -0.002900       0.032740             11.725883       9.273193      -0.312313      -3.637453      13.539440      -5.668568      12.365016           0.000776
          110              C       4.786256       2.281659      14.414103       0.266200      34.334457 0.35559036E+03  0.79228467E+04                                 9.275703                            6.372730      -0.010336       2.013054                    0.999488      24.952801      69.052532       0.641863       0.428284      -1.060404      -0.020683      -0.021958       0.042834       0.052390       0.001358      -0.030201      -0.010065       0.019496       0.030455      -0.026175      -0.012869       0.039043             11.868694      12.586157      -0.875055      -6.805530       9.905155      -2.858351      13.114769          -0.000114
          111              C       2.898245       2.290025      15.853312       0.005311      24.273942 0.34088077E+03  0.75316438E+04                                 7.278245                            6.065047       0.031753       2.021417                    0.999477      26.514136      73.586079       0.685049       0.404666      -1.073217       0.056845      -0.069162       0.022884       0.092403      -0.018459      -0.034011       0.001990       0.063733      -0.028148      -0.036017      -0.022116       0.058133              8.394037       8.232418       0.814619      -2.327101       6.155553      -1.425410      10.794140          -0.000085
          112              C       2.717580       7.486743       1.006675       0.606471      22.805818 0.24922981E+03  0.51524866E+04                                 7.548207                            5.634334      -0.050013       2.050355                    0.999509      21.970459      61.302741       0.620259       0.477657      -1.017542       0.044134       0.027465      -0.017320       0.054792      -0.062820       0.007082       0.056184      -0.148280      -0.064873      -0.097070      -0.028496       0.125566              9.429796      13.933369       3.812363      -2.819620       6.465677      -2.233261       7.890343          -0.000492
          113              C      -2.240608       6.954056       0.912951       0.601614      23.439398 0.25888495E+03  0.53972104E+04                                 7.661038                            5.727240      -0.029269       2.051528                    0.999642      22.175833      61.911629       0.618341       0.475133      -1.020020      -0.050688       0.017529      -0.022987       0.058352       0.034912      -0.016138       0.059436      -0.173156      -0.036595      -0.097780      -0.024924       0.122705              9.538848      14.986412      -2.327510       3.288356       5.724282      -2.101769       7.905849           0.000873
          114              C       1.553527       5.931316       2.591575      -0.222009      38.300807 0.46811548E+03  0.11223593E+05                                 9.871194                            7.229380      -0.095458       1.928249                    0.999278      30.836371      89.860776       0.610164       0.418678      -1.061543       0.010312       0.025559      -0.010995       0.029673      -0.029226       0.026108       0.025337       0.010374       0.017056      -0.054389       0.023983       0.030406             11.910895      13.400611       3.608657      -3.107471      10.547952      -5.977424      11.784123          -0.000683
          115              C       1.475131       6.839024       1.546095       0.012782      40.286961 0.42286676E+03  0.97834791E+04                                10.149480                            6.781513       0.009566       2.008829                    0.999206      26.748083      74.048008       0.649136       0.407832      -1.079541      -0.031370      -0.019782       0.022468       0.043361       0.000274       0.009204       0.000317       0.009210       0.039613      -0.011215      -0.006330       0.017546             13.604084      20.740136       4.337357      -3.243939       9.702935      -4.766215      10.369181          -0.000153
          116              C       0.234631       7.136820       0.967188      -0.156849      37.310057 0.46332287E+03  0.11086053E+05                                 9.788466                            7.244480      -0.103479       1.928841                    0.999409      30.367721      88.559040       0.602630       0.424778      -1.057147       0.002428      -0.014466       0.010133       0.017828      -0.009817      -0.002226      -0.000311      -0.058105       0.072130      -0.042764       0.018644       0.024120             11.922971      20.629086       1.263564       0.347079       7.277512      -2.407349       7.862315           0.001378
          117              C      -0.916140       6.555224       1.500481       0.014824      40.505265 0.42743534E+03  0.99203026E+04                                10.180176                            6.820562      -0.039989       1.991471                    0.999138      26.895569      74.684524       0.646622       0.408132      -1.078850       0.034268      -0.017718       0.031756       0.049967       0.001501      -0.010172      -0.001256       0.016584       0.037423      -0.014669      -0.004127       0.018797             13.500229      20.815423      -1.892774       3.896071       9.007018      -4.567753      10.678245           0.000547
          118              C      -0.853348       5.622418       2.546188      -0.256620      39.060523 0.51801934E+03  0.12739643E+05                                10.018435                            7.628473      -0.117399       1.911110                    0.999662      32.040735      94.588211       0.591200       0.421270      -1.059823      -0.018849       0.036307      -0.018820       0.045030       0.018038      -0.023601       0.003071       0.019219      -0.006668      -0.029818      -0.003007       0.032825             11.725376      12.743127      -1.690615       3.089662      10.068998      -5.983847      12.364003          -0.000744
          119              C       0.417153       5.285848       3.067453       0.266206      34.333609 0.35558757E+03  0.79227502E+04                                 9.275484                            6.372670      -0.010346       2.013050                    0.999488      24.952611      69.051328       0.641873       0.428280      -1.060410       0.008677      -0.028933       0.042798       0.052383       0.007739      -0.006390      -0.031203      -0.012123       0.030417      -0.026179      -0.012875       0.039054             11.868223      11.333331       1.598796      -0.927741      11.157656      -7.322330      13.113682          -0.001024
          120              C      -0.534097       3.654966       4.506662       0.005318      24.272356 0.34085948E+03  0.75309810E+04                                 7.277734                            6.064740       0.032031       2.021527                    0.999477      26.512532      73.578297       0.685093       0.404651      -1.073238       0.088319       0.014620       0.022860       0.092394       0.036793      -0.018732      -0.028478       0.000111      -0.028120      -0.036009      -0.022108       0.058118              8.393283       5.969067       0.491969       0.070625       8.418098      -2.727822      10.792685          -0.000065
          121              C      -4.163730       9.991549       1.006675       0.606520      22.810005 0.24927096E+03  0.51535291E+04                                 7.549149                            5.634820      -0.050050       2.050294                    0.999511      21.971353      61.305567       0.620231       0.477661      -1.017544       0.001752      -0.051972      -0.017345       0.054818      -0.032778       0.045032      -0.034336       0.183141      -0.064520      -0.097265      -0.028296       0.125561              9.431393       5.031673       1.328135      -0.524280      15.371311       3.558892       7.891193          -0.000481
          122              C      -2.145957      14.551810       0.912951       0.601545      23.437083 0.25883385E+03  0.53960909E+04                                 7.661219                            5.726932      -0.029800       2.051390                    0.999638      22.178073      61.925522       0.618292       0.475176      -1.019957       0.040521       0.035161      -0.022943       0.058349      -0.092236       0.059476      -0.015938       0.026182      -0.037078      -0.097434      -0.025207       0.122641              9.540306      10.057949       5.176321      -3.465935      10.656378      -1.798573       7.906591           0.000883
          123              C      -4.928743      11.777363       2.591575      -0.222273      38.323881 0.46842255E+03  0.11233014E+05                                 9.875269                            7.231859      -0.096085       1.927893                    0.999277      30.849143      89.911906       0.610034       0.418691      -1.061514       0.017090      -0.021658      -0.010993       0.029698       0.019227       0.008609      -0.035314       0.045234       0.016951      -0.054331       0.023643       0.030689             11.916181       8.139792      -0.568757      -3.624974      15.819494       5.681949      11.789257          -0.000678
          124              C      -4.103447      11.391402       1.546095       0.012557      40.301177 0.42301798E+03  0.97878619E+04                                10.151377                            6.782380       0.009824       2.008810                    0.999207      26.754466      74.069256       0.649143       0.407790      -1.079568      -0.001454       0.037097       0.022547       0.043436       0.003901      -0.004447      -0.007995      -0.005516       0.039502      -0.011366      -0.006135       0.017501             13.607270       8.708552       2.612528      -2.506636      21.742266       5.192329      10.370992          -0.000232
          125              C      -3.225298      12.316807       0.967188      -0.156920      37.321417 0.46344484E+03  0.11089907E+05                                 9.790986                            7.245718      -0.104032       1.928632                    0.999409      30.372369      88.581688       0.602532       0.424811      -1.057107      -0.013680       0.005253       0.010106       0.017801      -0.020147       0.000793       0.002005       0.046146       0.072117      -0.042720       0.018611       0.024109             11.927184       9.525331       5.153444      -2.259962      18.391804       0.901512       7.864417           0.001408
          126              C      -3.153590      13.604202       1.500481       0.015087      40.511026 0.42740826E+03  0.99198354E+04                                10.182715                            6.821226      -0.041409       1.991075                    0.999136      26.893775      74.687980       0.646445       0.408238      -1.078746      -0.032419      -0.020817       0.031697       0.049890       0.006187       0.004221       0.009451      -0.010738       0.037696      -0.014474      -0.004404       0.018879             13.505856      13.605563       6.064749      -5.907838      16.229811      -1.093271      10.682195           0.000719
          127              C      -3.992819      14.016226       2.546188      -0.256569      39.065854 0.51804878E+03  0.12740801E+05                                10.020172                            7.629143      -0.117723       1.911040                    0.999661      32.041238      94.597452       0.591109       0.421320      -1.059770       0.040905      -0.001732      -0.018804       0.045054      -0.000722       0.014540       0.018758      -0.040741      -0.006578      -0.029832      -0.002830       0.032662             11.728548      12.206105       2.005166      -6.730055      10.612333       0.314834      12.367206          -0.000711
          128              C      -4.919548      13.084224       3.067453       0.266157      34.342149 0.35565352E+03  0.79247027E+04                                 9.277255                            6.373375      -0.010696       2.012894                    0.999488      24.955980      69.066049       0.641811       0.428295      -1.060385      -0.029393       0.006931       0.042815       0.052394      -0.009146      -0.023889       0.021164      -0.007363       0.030455      -0.026238      -0.012896       0.039134             11.871171       9.820088      -0.723106      -5.879855      12.676276       4.465078      13.117150          -0.001017
          129              C      -5.856308      14.723473       4.506662       0.005335      24.272378 0.34084954E+03  0.75307743E+04                                 7.277900                            6.064712       0.031974       2.021511                    0.999477      26.512861      73.581440       0.685078       0.404659      -1.073223      -0.031466      -0.083799       0.022829       0.092377      -0.018342      -0.015346       0.030438      -0.063707      -0.028017      -0.036026      -0.022050       0.058076              8.393703       7.380327      -1.306606      -2.398285       7.007411       1.302802      10.793372          -0.000061
          130              C       1.446150      14.698536       1.006675       0.606419      22.807366 0.24922421E+03  0.51524893E+04                                 7.549048                            5.634443      -0.050440       2.050197                    0.999507      21.973416      61.317431       0.620206       0.477687      -1.017497      -0.045850       0.024532      -0.017299       0.054802       0.095529      -0.052145      -0.022019      -0.034598      -0.065088      -0.096914      -0.028600       0.125514              9.432188      11.638045      -5.142375       3.345588       8.767104      -1.326534       7.891414          -0.000474
          131              C       4.386565      10.670962       0.912951       0.601611      23.440995 0.25888269E+03  0.53972852E+04                                 7.661847                            5.727394      -0.029666       2.051380                    0.999641      22.178270      61.924136       0.618289       0.475163      -1.019979       0.010178      -0.052681      -0.022974       0.058367       0.057487      -0.043408      -0.043664       0.146929      -0.036675      -0.097692      -0.024958       0.122649              9.540964       6.024769      -2.848016       0.175537      14.691236       3.900410       7.906888           0.000865
          132              C       3.375217      14.468150       2.591575      -0.222173      38.323365 0.46837128E+03  0.11231612E+05                                 9.875801                            7.231776      -0.096273       1.927893                    0.999276      30.846757      89.907807       0.609991       0.418727      -1.061479      -0.027348      -0.003850      -0.011005       0.029729       0.010021      -0.034943       0.009974      -0.055828       0.017003      -0.054324       0.023866       0.030457             11.917855      14.395567      -3.042542       6.735282       9.567405       0.297085      11.790595          -0.000663
          133              C       2.628316      13.946403       1.546095       0.012839      40.302645 0.42295775E+03  0.97863748E+04                                10.153049                            6.782712       0.008523       2.008466                    0.999206      26.751309      74.066467       0.648993       0.407888      -1.079475       0.032830      -0.017264       0.022459       0.043362      -0.004062      -0.004940       0.007799      -0.004155       0.039763      -0.011191      -0.006399       0.017591             13.611330      16.228195      -6.953897       5.753462      14.232166      -0.427683      10.373629          -0.000070
          134              C       2.990667      12.723200       0.967188      -0.156909      37.325931 0.46348732E+03  0.11091281E+05                                 9.792041                            7.246186      -0.104372       1.928513                    0.999408      30.374175      88.591071       0.602490       0.424827      -1.057087       0.011321       0.009359       0.010068       0.017808       0.030022       0.001376      -0.001781       0.012042       0.072113      -0.042714       0.018600       0.024114             11.929020      11.715540      -6.418190       1.912188      16.206298       1.504865       7.865222           0.001402
          135              C       4.069729      12.017402       1.500481       0.014820      40.520823 0.42754093E+03  0.99235910E+04                                10.183470                            6.821736      -0.040765       1.991179                    0.999137      26.899502      74.704128       0.646504       0.408172      -1.078799      -0.001776       0.038547       0.031759       0.049977      -0.007921       0.006173      -0.008188      -0.005712       0.037527      -0.014680      -0.004139       0.018820             13.506614      10.323817      -4.170021       2.008079      19.513685       5.661397      10.682341           0.000647
          136              C       4.846167      12.538184       2.546188      -0.256809      39.081579 0.51830042E+03  0.12748605E+05                                10.022552                            7.630835      -0.118000       1.910814                    0.999662      32.051417      94.635127       0.591059       0.421302      -1.059776      -0.022066      -0.034496      -0.018844       0.045077      -0.017433       0.009243      -0.021913       0.021581      -0.006770      -0.029753      -0.003174       0.032927             11.731183       9.277561      -0.313114       3.639331      13.546056       5.671101      12.369934          -0.000735
          137              C       4.502394      13.806755       3.067453       0.266142      34.346594 0.35569101E+03  0.79257881E+04                                 9.278145                            6.373734      -0.010857       2.012814                    0.999488      24.957703      69.073079       0.641786       0.428298      -1.060377       0.020719       0.021977       0.042812       0.052394       0.001401       0.030307       0.010134       0.019492       0.030504      -0.026272      -0.012904       0.039175             11.872826      12.591584      -0.876134       6.808736       9.908129       2.858656      13.118765          -0.001004
          138              C       6.390405      13.798389       4.506662       0.005309      24.274739 0.34088129E+03  0.75317281E+04                                 7.278561                            6.065092       0.031647       2.021378                    0.999476      26.515161      73.591511       0.685033       0.404672      -1.073203      -0.056847       0.069153       0.022824       0.092383      -0.018373       0.034032      -0.001927       0.063605      -0.027961      -0.036000      -0.022050       0.058050              8.394742       8.233552       0.814822       2.328124       6.155846       1.425548      10.794828          -0.000064
          139              C      -2.717580       7.486743      10.339975       0.606493      22.807942 0.24924643E+03  0.51529385E+04                                 7.548784                            5.634563      -0.050133       2.050290                    0.999509      21.971511      61.307194       0.620236       0.477664      -1.017534      -0.044126       0.027480       0.017342       0.054800       0.062846       0.007118      -0.056167      -0.148282      -0.064743      -0.097117      -0.028431       0.125548              9.430915      13.935660      -3.813060      -2.820059       6.466182       2.233492       7.890903          -0.000480
          140              C       2.240608       6.954056      10.433699       0.601585      23.439470 0.25887463E+03  0.53970217E+04                                 7.661316                            5.727220      -0.029508       2.051452                    0.999641      22.177080      61.918266       0.618318       0.475149      -1.019996       0.050692       0.017526       0.022974       0.058350      -0.034870      -0.016081      -0.059438      -0.173038      -0.036716      -0.097669      -0.024996       0.122665              9.539709      14.988195       2.328148       3.289291       5.724532       2.102048       7.906399           0.000872
          141              C      -1.553527       5.931316       8.755075      -0.222129      38.312515 0.46826425E+03  0.11228180E+05                                 9.873404                            7.230670      -0.095842       1.928061                    0.999277      30.842256      89.885351       0.610085       0.418695      -1.061520      -0.010273       0.025617       0.010975       0.029702       0.029202       0.026162      -0.025254       0.010502       0.017038      -0.054353       0.023851       0.030503             11.913959      13.404149      -3.609754      -3.108371      10.550564       5.979234      11.787165          -0.000644
          142              C      -1.475131       6.839024       9.800555       0.012694      40.295707 0.42294636E+03  0.97858414E+04                                10.150949                            6.782121       0.009379       2.008723                    0.999207      26.751307      74.060393       0.649107       0.407828      -1.079537       0.031387      -0.019788      -0.022505       0.043395      -0.000326       0.009192      -0.000267       0.009322       0.039645      -0.011280      -0.006274       0.017554             13.606700      20.744991      -4.338301      -3.244429       9.704331       4.767013      10.370778          -0.000158
          143              C      -0.234631       7.136820      10.379462      -0.156903      37.318714 0.46342360E+03  0.11089203E+05                                 9.790294                            7.245449      -0.103872       1.928679                    0.999409      30.371705      88.577183       0.602560       0.424799      -1.057121      -0.002386      -0.014482      -0.010120       0.017828       0.009834      -0.002191       0.000334      -0.057998       0.072190      -0.042726       0.018589       0.024137             11.925797      20.634932      -1.263500       0.347817       7.278617       2.407817       7.863840           0.001410
          144              C       0.916140       6.555224       9.846169       0.014902      40.510022 0.42745007E+03  0.99208733E+04                                10.181565                            6.821008      -0.040623       1.991275                    0.999137      26.895923      74.689889       0.646545       0.408172      -1.078809      -0.034261      -0.017699      -0.031741       0.049946      -0.001516      -0.010210       0.001200       0.016456       0.037568      -0.014631      -0.004206       0.018837             13.503017      20.820540       1.893991       3.897944       9.008250       4.568716      10.680261           0.000644
          145              C       0.853348       5.622418       8.800462      -0.256618      39.065061 0.51806730E+03  0.12741246E+05                                10.019595                            7.629061      -0.117632       1.911034                    0.999662      32.042215      94.597273       0.591144       0.421296      -1.059796       0.018879       0.036330       0.018791       0.045049      -0.018026      -0.023581      -0.003096       0.019225      -0.006623      -0.029813      -0.002982       0.032795             11.727206      12.745227       1.691402       3.090719      10.070394       5.985047      12.365998          -0.000698
          146              C      -0.417153       5.285848       8.279197       0.266186      34.338397 0.35562398E+03  0.79238403E+04                                 9.276542                            6.373101      -0.010558       2.012961                    0.999488      24.954420      69.059709       0.641829       0.428294      -1.060391      -0.008674      -0.028908      -0.042817       0.052386      -0.007748      -0.006387       0.031229      -0.012143       0.030441      -0.026200      -0.012887       0.039087             11.870027      11.334766      -1.598937      -0.927742      11.159489       7.323851      13.115825          -0.001006
          147              C       0.534097       3.654966       6.839988       0.005315      24.273010 0.34086440E+03  0.75311729E+04                                 7.278009                            6.064857       0.031909       2.021479                    0.999477      26.513377      73.582839       0.685069       0.404660      -1.073223      -0.088308       0.014633      -0.022855       0.092384      -0.036790      -0.018723       0.028494       0.000106      -0.028108      -0.036023      -0.022096       0.058119              8.393761       5.969223      -0.492066       0.070684       8.418715       2.728246      10.793346          -0.000046
          148              C       4.163730       9.991549      10.339975       0.606452      22.807895 0.24925133E+03  0.51530320E+04                                 7.548608                            5.634535      -0.050033       2.050325                    0.999509      21.971325      61.305339       0.620256       0.477650      -1.017548      -0.001725      -0.051950       0.017340       0.054795       0.032785       0.045106       0.034255       0.182954      -0.064821      -0.097097      -0.028459       0.125556              9.430466       5.031214      -1.327668      -0.524278      15.369323      -3.558809       7.890862          -0.000757
          149              C       2.145957      14.551810      10.433699       0.601570      23.439880 0.25888537E+03  0.53972526E+04                                 7.661231                            5.727265      -0.029376       2.051491                    0.999641      22.176665      61.915308       0.618333       0.475136      -1.020012      -0.040524       0.035142       0.022959       0.058347       0.092370       0.059541       0.015780       0.026100      -0.036724      -0.097693      -0.024985       0.122678              9.539335      10.056121      -5.174829      -3.464883      10.655511       1.797305       7.906372          -0.000647
          150              C       4.928743      11.777363       8.755075      -0.222024      38.304688 0.46816445E+03  0.11225069E+05                                 9.871844                            7.229761      -0.095528       1.928193                    0.999278      30.838340      89.867923       0.610147       0.418679      -1.061542      -0.017045      -0.021723       0.010924       0.029694      -0.019128       0.008835       0.035311       0.045408       0.017110      -0.054405       0.023924       0.030481             11.911831       8.136490       0.569282      -3.623364      15.813483      -5.680524      11.785521          -0.000199
          151              C       4.103447      11.391402       9.800555       0.012723      40.291761 0.42291678E+03  0.97849157E+04                                10.150073                            6.781769       0.009602       2.008799                    0.999207      26.750227      74.054755       0.649145       0.407814      -1.079554       0.001438       0.037076      -0.022489       0.043387      -0.003864      -0.004358       0.008103      -0.005209       0.039681      -0.011274      -0.006291       0.017564             13.605095       8.706564      -2.610955      -2.505967      21.738655      -5.192779      10.370067          -0.001293
          152              C       3.225298      12.316807      10.379462      -0.156907      37.315711 0.46339390E+03  0.11088223E+05                                 9.789453                            7.245027      -0.103787       1.928706                    0.999409      30.370883      88.571325       0.602606       0.424777      -1.057143       0.013714       0.005154      -0.010133       0.017813       0.020167       0.000815      -0.002076       0.045986       0.072206      -0.042693       0.018549       0.024143             11.924422       9.522376      -5.150684      -2.258874      18.387609      -0.902825       7.863279           0.000227
          153              C       3.153590      13.604202       9.846169       0.014884      40.507343 0.42744101E+03  0.99205167E+04                                10.180733                            6.820719      -0.040280       1.991374                    0.999138      26.895720      74.686471       0.646595       0.408146      -1.078836       0.032450      -0.020835      -0.031753       0.049953      -0.006398       0.004043      -0.009445      -0.010861       0.037569      -0.014658      -0.004180       0.018838             13.501387      13.599714      -6.060420      -5.904867      16.224955       1.090823      10.679493           0.000299
          154              C       3.992819      14.016226       8.800462      -0.256563      39.059545 0.51799323E+03  0.12738844E+05                                10.018346                            7.628317      -0.117384       1.911125                    0.999662      32.039767      94.584878       0.591201       0.421274      -1.059820      -0.040921      -0.001838       0.018736       0.045044       0.000715       0.014498      -0.018870      -0.040799      -0.006578      -0.029836      -0.002940       0.032776             11.725493      12.201830      -2.003239      -6.727448      10.610013      -0.316075      12.364637           0.000858
          155              C       4.919548      13.084224       8.279197       0.266200      34.334876 0.35559255E+03  0.79229130E+04                                 9.275804                            6.372760      -0.010357       2.013046                    0.999488      24.952923      69.053103       0.641860       0.428286      -1.060403       0.029362       0.006942      -0.042825       0.052387       0.009115      -0.023814      -0.021132      -0.007378       0.030452      -0.026174      -0.012871       0.039046             11.868892       9.817544       0.723568      -5.878155      12.674128      -4.464985      13.115004          -0.000087
          156              C       5.856308      14.723473       6.839988       0.005307      24.274152 0.34088435E+03  0.75317236E+04                                 7.278266                            6.065071       0.031766       2.021422                    0.999477      26.514040      73.585205       0.685051       0.404665      -1.073220       0.031475      -0.083809      -0.022886       0.092403       0.018365      -0.015280      -0.030458      -0.063834      -0.028146      -0.036014      -0.022123       0.058136              8.394076       7.380202       1.306645      -2.398016       7.007804      -1.302752      10.794221          -0.000012
          157              C      -1.446150      14.698536      10.339975       0.606437      22.808855 0.24926269E+03  0.51533029E+04                                 7.548775                            5.634646      -0.049956       2.050341                    0.999510      21.971278      61.304541       0.620255       0.477647      -1.017554       0.045865       0.024485       0.017319       0.054800      -0.095628      -0.052235       0.021907      -0.034729      -0.064763      -0.097140      -0.028417       0.125557              9.430625      11.635121       5.140441       3.344123       8.765724       1.325294       7.891031           0.000756
          158              C      -4.386565      10.670962      10.433699       0.601600      23.438969 0.25887141E+03  0.53969379E+04                                 7.661199                            5.727191      -0.029451       2.051477                    0.999641      22.176879      61.917614       0.618319       0.475150      -1.019996      -0.010153      -0.052650       0.022992       0.058342      -0.057493      -0.043457       0.043647       0.146903      -0.036754      -0.097658      -0.025023       0.122680              9.539460       6.024113       2.847094       0.175809      14.688041      -3.899444       7.906226           0.000650
          159              C      -3.375217      14.468150       8.755075      -0.222023      38.305234 0.46817964E+03  0.11225503E+05                                 9.871873                            7.229858      -0.095501       1.928194                    0.999278      30.838817      89.869052       0.610147       0.418676      -1.061545       0.027332      -0.003924       0.010909       0.029689      -0.010086      -0.034994      -0.010051      -0.055823       0.017126      -0.054403       0.023877       0.030526             11.911686      14.386918       3.039459       6.730826       9.562816      -0.297883      11.785325           0.000300
          160              C      -2.628316      13.946403       9.800555       0.012713      40.292454 0.42293061E+03  0.97853113E+04                                10.150108                            6.781835       0.009672       2.008814                    0.999207      26.750819      74.056575       0.649148       0.407809      -1.079558      -0.032829      -0.017306      -0.022496       0.043397       0.004219      -0.004810      -0.007837      -0.004058       0.039665      -0.011293      -0.006267       0.017560             13.605014      16.219245       6.948450       5.749836      14.225847       0.426014      10.369951           0.001280
          161              C      -2.990667      12.723200      10.379462      -0.156919      37.317552 0.46341708E+03  0.11088957E+05                                 9.789911                            7.245298      -0.103811       1.928695                    0.999409      30.371574      88.575109       0.602581       0.424788      -1.057133      -0.011319       0.009292      -0.010138       0.017812      -0.029994       0.001392       0.001730       0.011920       0.072194      -0.042687       0.018548       0.024139             11.925082      11.711292       6.414597       1.911332      16.200379      -1.504941       7.863576          -0.000209
          162              C      -4.069729      12.017402       9.846169       0.014893      40.508859 0.42744314E+03  0.99206507E+04                                10.181302                            6.820917      -0.040428       1.991337                    0.999138      26.895655      74.688382       0.646556       0.408168      -1.078814       0.001813       0.038512      -0.031752       0.049946       0.007882       0.006143       0.008247      -0.005592       0.037568      -0.014628      -0.004211       0.018839             13.502482      10.320728       4.167492       2.007725      19.506646      -5.659829      10.680074          -0.000329
          163              C      -4.846167      12.538184       8.800462      -0.256567      39.061966 0.51802199E+03  0.12739850E+05                                10.019125                            7.628762      -0.117525       1.911091                    0.999662      32.040362      94.590703       0.591151       0.421300      -1.059794       0.022031      -0.034529       0.018753       0.045048       0.017296       0.009064       0.021979       0.021651      -0.006603      -0.029832      -0.002910       0.032742             11.726628       9.273780       0.312347       3.637718      13.540434      -5.668981      12.365669          -0.000797
          164              C      -4.502394      13.806755       8.279197       0.266200      34.335086 0.35559638E+03  0.79230302E+04                                 9.275860                            6.372812      -0.010366       2.013043                    0.999488      24.953069      69.053939       0.641854       0.428288      -1.060400      -0.020690       0.021971      -0.042824       0.052390      -0.001360       0.030205      -0.010069       0.019496       0.030442      -0.026180      -0.012868       0.039048             11.868921      12.586440       0.875053       6.805648       9.905424      -2.858470      13.114900           0.000106
          165              C      -6.390405      13.798389       6.839988       0.005321      24.272964 0.34086365E+03  0.75311809E+04                                 7.278022                            6.064854       0.031826       2.021450                    0.999477      26.513677      73.584708       0.685066       0.404661      -1.073219       0.056836       0.069161      -0.022874       0.092395       0.018457       0.034019       0.001983       0.063716      -0.028145      -0.036022      -0.022110       0.058132              8.393754       8.232205      -0.814616       2.326932       6.155457      -1.425363      10.793600           0.000056
          166              C      12.006230       8.601671      21.686625       0.606505      22.807759 0.24925619E+03  0.51531051E+04                                 7.548471                            5.634583      -0.049861       2.050384                    0.999511      21.970015      61.299482       0.620261       0.477649      -1.017559       0.044147      -0.027480       0.017296       0.054802       0.062892      -0.007193       0.056190      -0.148336      -0.064672      -0.097224      -0.028359       0.125583              9.429906      13.933335      -3.812160       2.819310       6.465731      -2.233221       7.890652           0.000474
          167              C       7.048042       9.134358      21.780349       0.601592      23.437343 0.25885551E+03  0.53965122E+04                                 7.660792                            5.726987      -0.029442       2.051498                    0.999640      22.176125      61.914544       0.618335       0.475145      -1.020000      -0.050690      -0.017518       0.022965       0.058342      -0.034853       0.016042       0.059460      -0.173026      -0.036822      -0.097624      -0.025061       0.122685              9.538786      14.986298       2.327859      -3.288870       5.724241      -2.101867       7.905818          -0.000901
          168              C      10.842177      10.157098      20.101725      -0.222121      38.306368 0.46820746E+03  0.11226325E+05                                 9.871887                            7.229969      -0.095483       1.928179                    0.999278      30.840268      89.873580       0.610156       0.418664      -1.061554       0.010242      -0.025565       0.010999       0.029655       0.029233      -0.026196       0.025233       0.010483       0.017017      -0.054380       0.023839       0.030541             11.911434      13.400972      -3.608166       3.106983      10.548450      -5.977689      11.784881           0.000595
          169              C      10.763781       9.249390      21.147205       0.012643      40.289560 0.42292048E+03  0.97849497E+04                                10.149334                            6.781601       0.010021       2.008928                    0.999207      26.750542      74.053627       0.649186       0.407790      -1.079577      -0.031396       0.019796      -0.022493       0.043400      -0.000373      -0.009163       0.000200       0.009390       0.039507      -0.011296      -0.006208       0.017504             13.603404      20.738856      -4.336240       3.242808       9.702512      -4.765878      10.368844           0.000038
          170              C       9.523281       8.951594      21.726112      -0.156841      37.309986 0.46332186E+03  0.11086025E+05                                 9.788492                            7.244501      -0.103516       1.928835                    0.999409      30.367477      88.558362       0.602626       0.424781      -1.057145       0.002361       0.014468      -0.010132       0.017819       0.009871       0.002179      -0.000315      -0.058054       0.072132      -0.042754       0.018637       0.024117             11.923044      20.629409      -1.262774      -0.348075       7.277367      -2.407253       7.862355          -0.001468
          171              C       8.372510       9.533190      21.192819       0.014963      40.503037 0.42738534E+03  0.99189434E+04                                10.180402                            6.820518      -0.040470       1.991360                    0.999137      26.893273      74.679642       0.646568       0.408175      -1.078812       0.034243       0.017687      -0.031720       0.049916      -0.001533       0.010234      -0.001159       0.016326       0.037542      -0.014565      -0.004268       0.018833             13.501030      20.816893       1.893956      -3.897554       9.007256      -4.568091      10.678943          -0.000684
          172              C       8.435302      10.465996      20.147112      -0.256531      39.055964 0.51793668E+03  0.12737111E+05                                10.017863                            7.627971      -0.117357       1.911173                    0.999662      32.037360      94.576609       0.591206       0.421282      -1.059815      -0.018906      -0.036281       0.018804       0.045026      -0.018013       0.023555       0.003185       0.019106      -0.006599      -0.029847      -0.002860       0.032707             11.724954      12.742804       1.691285      -3.090357      10.068469      -5.983639      12.363591           0.000644
          173              C       9.705803      10.802566      19.625847       0.266204      34.333669 0.35558740E+03  0.79227463E+04                                 9.275475                            6.372662      -0.010402       2.013032                    0.999488      24.952675      69.051525       0.641874       0.428279      -1.060410       0.008689       0.028927      -0.042797       0.052382      -0.007748       0.006395      -0.031203      -0.012129       0.030412      -0.026179      -0.012880       0.039059             11.868162      11.333111      -1.598086       0.926992      11.157550      -7.322339      13.113825           0.000971
          174              C       8.754553      12.433448      18.186638       0.005330      24.271717 0.34085017E+03  0.75307000E+04                                 7.277578                            6.064650       0.032121       2.021566                    0.999477      26.511739      73.574971       0.685102       0.404650      -1.073242       0.088314      -0.014623      -0.022856       0.092388      -0.036798       0.018725      -0.028483       0.000127      -0.028110      -0.036023      -0.022096       0.058119              8.393061       5.968920      -0.491762      -0.070741       8.417852      -2.727850      10.792411           0.000011
          175              C       5.124920       6.096865      21.686625       0.606491      22.809635 0.24925689E+03  0.51532443E+04                                 7.549297                            5.634731      -0.050299       2.050215                    0.999510      21.972628      61.312225       0.620215       0.477673      -1.017522       0.001727       0.051979       0.017327       0.054818       0.032773      -0.045064      -0.034275       0.182995      -0.064710      -0.097140      -0.028393       0.125532              9.432136       5.031693      -1.328285       0.524128      15.373245       3.559812       7.891470           0.000463
          176              C       7.142693       1.536604      21.780349       0.601546      23.438607 0.25884664E+03  0.53964463E+04                                 7.661630                            5.727107      -0.029847       2.051355                    0.999639      22.178965      61.929352       0.618275       0.475181      -1.019950       0.040537      -0.035118       0.023001       0.058357       0.092258      -0.059459      -0.015916       0.026191      -0.036970      -0.097465      -0.025165       0.122631              9.541110      10.058755      -5.177256       3.466004      10.657829      -1.798762       7.906745          -0.000876
          177              C       4.359907       4.311051      20.101725      -0.222295      38.329216 0.46847276E+03  0.11234608E+05                                 9.876401                            7.232351      -0.096334       1.927796                    0.999277      30.851275      89.922019       0.609995       0.418703      -1.061498       0.017084       0.021689       0.010998       0.029719      -0.019228      -0.008652      -0.035287       0.045206       0.016942      -0.054313       0.023671       0.030642             11.918126       8.140509       0.568959       3.625419      15.822830       5.683550      11.791039           0.000572
          178              C       5.185203       4.697012      21.147205       0.012640      40.305564 0.42302621E+03  0.97882238E+04                                10.152676                            6.782750       0.009198       2.008616                    0.999207      26.754544      74.073187       0.649074       0.407827      -1.079530      -0.001456      -0.037090      -0.022520       0.043416      -0.003878       0.004393      -0.008047      -0.005353       0.039608      -0.011315      -0.006215       0.017530             13.610103       8.709378      -2.613155       2.506695      21.748198       5.194352      10.372733           0.000127
          179              C       6.063352       3.771607      21.726112      -0.156949      37.327424 0.46350805E+03  0.11091900E+05                                 9.792260                            7.246320      -0.104275       1.928531                    0.999409      30.375055      88.594119       0.602488       0.424824      -1.057089      -0.013703      -0.005208      -0.010091       0.017797       0.020152      -0.000811       0.002037       0.046093       0.072105      -0.042704       0.018597       0.024107             11.929337       9.526446      -5.154628       2.260016      18.396160       0.902224       7.865403          -0.001452
          180              C       6.135060       2.484212      21.192819       0.015029      40.518007 0.42747181E+03  0.99217252E+04                                10.183893                            6.821716      -0.041516       1.991004                    0.999136      26.896292      74.697664       0.646421       0.408236      -1.078742      -0.032432       0.020809      -0.031740       0.049922      -0.006242      -0.004180       0.009452      -0.010771       0.037669      -0.014523      -0.004350       0.018874             13.507959      13.607287      -6.066273       5.908326      16.233376      -1.093289      10.683214          -0.000594
          181              C       5.295831       2.072188      20.147112      -0.256652      39.073900 0.51816330E+03  0.12744395E+05                                10.021567                            7.629994      -0.118012       1.910896                    0.999661      32.045735      94.615383       0.591072       0.421321      -1.059764       0.040938       0.001765       0.018817       0.045090       0.000685      -0.014475       0.018808      -0.040830      -0.006679      -0.029798      -0.002942       0.032740             11.730420      12.207891      -2.005630       6.731145      10.614313       0.315001      12.369058           0.000687
          182              C       4.369102       3.004190      19.625847       0.266134      34.346776 0.35569196E+03  0.79258087E+04                                 9.278122                            6.373713      -0.010853       2.012813                    0.999488      24.957830      69.073260       0.641792       0.428294      -1.060380      -0.029390      -0.006932      -0.042824       0.052399       0.009152       0.023927       0.021184      -0.007344       0.030487      -0.026272      -0.012908       0.039180             11.872716       9.820986       0.723398       5.880600      12.678274       4.466168      13.118887           0.000983
          183              C       3.432342       1.364941      18.186638       0.005324      24.274027 0.34087240E+03  0.75314273E+04                                 7.278311                            6.064962       0.031799       2.021440                    0.999477      26.514038      73.586121       0.685054       0.404665      -1.073215      -0.031454       0.083804      -0.022818       0.092375       0.018347       0.015360       0.030427      -0.063646      -0.027955      -0.036019      -0.022030       0.058049              8.394376       7.380868       1.306867       2.398782       7.007933       1.303308      10.794328           0.000029
          184              C      10.734800       1.389878      21.686625       0.606418      22.805827 0.24921243E+03  0.51521662E+04                                 7.548635                            5.634286      -0.050358       2.050244                    0.999507      21.972545      61.313793       0.620221       0.477683      -1.017503      -0.045837      -0.024494       0.017361       0.054794      -0.095536       0.052120      -0.022054      -0.034567      -0.065097      -0.096885      -0.028640       0.125525              9.431325      11.636809       5.141659      -3.344965       8.766409      -1.326169       7.890758           0.000483
          185              C      13.675215       5.417452      21.780349       0.601631      23.441731 0.25890160E+03  0.53976893E+04                                 7.661749                            5.727512      -0.029442       2.051446                    0.999642      22.177157      61.917765       0.618307       0.475148      -1.020004       0.010200       0.052687       0.022954       0.058368      -0.057501       0.043366      -0.043733       0.147069      -0.036558      -0.097816      -0.024864       0.122680              9.540317       6.024737       2.847599      -0.175813      14.689442       3.899738       7.906772          -0.000884
          186              C      12.663867       1.620264      20.101725      -0.222035      38.311134 0.46821499E+03  0.11226824E+05                                 9.873640                            7.230528      -0.096013       1.928058                    0.999276      30.840264      89.882013       0.610054       0.418722      -1.061491      -0.027353       0.003804       0.010996       0.029725      -0.010088       0.034995       0.009892      -0.055775       0.017031      -0.054357       0.023995       0.030362             11.914882      14.391973       3.041670      -6.733315       9.565062       0.296940      11.787610           0.000644
          187              C      11.916966       2.142011      21.147205       0.012887      40.295573 0.42289654E+03  0.97845576E+04                                10.151856                            6.782248       0.008696       2.008561                    0.999206      26.748799      74.056840       0.649015       0.407891      -1.079478       0.032810       0.017253      -0.022460       0.043343       0.004015       0.004985       0.007793      -0.004204       0.039768      -0.011164      -0.006437       0.017600             13.609101      16.225536       6.952387      -5.752364      14.229708      -0.427553      10.372059           0.000191
          188              C      12.279317       3.365214      21.726112      -0.156888      37.320259 0.46342889E+03  0.11089434E+05                                 9.790823                            7.245624      -0.104048       1.928634                    0.999409      30.371779      88.579705       0.602532       0.424815      -1.057104       0.011310      -0.009370      -0.010090       0.017819      -0.030033      -0.001386      -0.001789       0.012116       0.072129      -0.042736       0.018616       0.024120             11.926912      11.713854       6.416557      -1.912075      16.202692       1.504327       7.864190          -0.001456
          189              C      13.358379       4.071012      21.192819       0.014731      40.516683 0.42753469E+03  0.99232867E+04                                10.182212                            6.821384      -0.040198       1.991352                    0.999138      26.899507      74.700510       0.646572       0.408136      -1.078837      -0.001777      -0.038576      -0.031757       0.049998       0.007978      -0.006207      -0.008116      -0.005811       0.037432      -0.014738      -0.004048       0.018785             13.503918      10.322670       4.168751      -2.008225      19.508400       5.659543      10.680684          -0.000744
          190              C      14.134817       3.550230      20.147112      -0.256816      39.077335 0.51825838E+03  0.12747203E+05                                10.021539                            7.630377      -0.117773       1.910889                    0.999662      32.050024      94.627005       0.591099       0.421286      -1.059795      -0.022069       0.034449       0.018846       0.045044       0.017432      -0.009281      -0.021924       0.021611      -0.006775      -0.029762      -0.003199       0.032961             11.729480       9.276849       0.313099      -3.638995      13.543330       5.669603      12.368260           0.000649
          191              C      13.791044       2.281659      19.625847       0.266160      34.341116 0.35564705E+03  0.79244995E+04                                 9.277042                            6.373286      -0.010618       2.012922                    0.999488      24.955522      69.063869       0.641822       0.428291      -1.060390       0.020732      -0.021974      -0.042804       0.052391      -0.001396      -0.030265       0.010111       0.019472       0.030467      -0.026231      -0.012889       0.039120             11.870968      12.589762       0.876167      -6.807449       9.906555       2.857880      13.116588           0.000988
          192              C      15.679055       2.290025      18.186638       0.005319      24.273762 0.34087164E+03  0.75313971E+04                                 7.278231                            6.064952       0.031768       2.021426                    0.999476      26.514046      73.585777       0.685056       0.404664      -1.073217      -0.056836      -0.069167      -0.022836       0.092390       0.018392      -0.034027      -0.001956       0.063629      -0.028012      -0.035991      -0.022079       0.058070              8.394183       8.232987      -0.814659      -2.327817       6.155588       1.425281      10.793974           0.000009
          193              C       9.288650      13.273585      17.019975      -0.241774      31.111710 0.45064899E+03  0.10649681E+05                                 8.554873                            6.963407      -0.116816       1.935449                    0.999384      29.791961      84.807823       0.642350       0.403493      -1.076715      -0.000005      -0.083937       0.000009       0.083937       0.000001      -0.022530       0.000010       0.023267       0.070039      -0.023306      -0.013731       0.037037             10.118779       6.530580      -0.000004      -0.830600      10.904465       0.000414      12.921294          -0.000019
          194              C      16.139587       1.407414      17.019975      -0.241774      31.112883 0.45066295E+03  0.10650126E+05                                 8.555151                            6.963540      -0.116919       1.935404                    0.999384      29.792793      84.811505       0.642338       0.403496      -1.076709      -0.072704       0.041962       0.000019       0.083945       0.010090       0.011293       0.019480      -0.011593       0.070026      -0.023308      -0.013716       0.037024             10.119266       9.811517      -1.894022       0.414937       7.624103       0.719429      12.922177          -0.000024
          195              C       2.437713       1.407414      17.019975      -0.241796      31.115430 0.45070015E+03  0.10651278E+05                                 8.555710                            6.963877      -0.117092       1.935323                    0.999384      29.794615      84.819169       0.642312       0.403502      -1.076700       0.072703       0.041982       0.000018       0.083954      -0.010069       0.011207      -0.019528      -0.011686       0.069993      -0.023307      -0.013710       0.037017             10.120100       9.812243       1.894335       0.416004       7.624723      -0.719016      12.923333          -0.000044
          196              C       0.000000       2.814829       5.673325      -0.241770      31.111452 0.45064503E+03  0.10649560E+05                                 8.554822                            6.963375      -0.116796       1.935458                    0.999384      29.791757      84.807043       0.642351       0.403493      -1.076715       0.000001       0.083937      -0.000010       0.083937       0.000002       0.022529       0.000008       0.023266       0.070042      -0.023307      -0.013730       0.037036             10.118706       6.530520       0.000079       0.830531      10.904376       0.000401      12.921223          -0.000019
          197              C      -6.850937      14.681000       5.673325      -0.241790      31.113947 0.45067943E+03  0.10650634E+05                                 8.555376                            6.963679      -0.116975       1.935375                    0.999384      29.793566      84.814738       0.642329       0.403498      -1.076706       0.072697      -0.041974      -0.000014       0.083945       0.010071      -0.011225      -0.019526      -0.011666       0.070007      -0.023306      -0.013719       0.037025             10.119586       9.811720      -1.894104      -0.415711       7.624420      -0.719277      12.922618           0.000008
          198              C       6.850937      14.681000       5.673325      -0.241787      31.114946 0.45069207E+03  0.10651032E+05                                 8.555619                            6.963812      -0.117058       1.935340                    0.999384      29.794192      84.817547       0.642316       0.403502      -1.076701      -0.072712      -0.041968      -0.000021       0.083955      -0.010098      -0.011305       0.019467      -0.011586       0.070004      -0.023309      -0.013707       0.037016             10.119984       9.812064       1.894266      -0.414601       7.624563       0.719737      12.923323          -0.000012
          199              O      12.558812       9.389842      12.942897      -0.535323      31.358975 0.48688633E+03  0.11426998E+05                                 7.915700                            6.803219       0.406998       2.172334                    0.999072      27.443247      71.460728       0.732097       0.356478      -1.140099      -0.019602       0.005730      -0.002801       0.020613       0.015490       0.031061      -0.042324      -0.002644      -0.128071      -0.076026       0.032563       0.043463              8.959100      14.548277      -1.127362      -0.861700       6.051420       0.591939       6.277603          -0.054300
          200              O      11.490060       8.558393      11.131064      -0.525362      31.078084 0.47113506E+03  0.10961475E+05                                 7.858614                            6.665522       0.372210       2.163341                    0.999204      27.166091      70.320376       0.744438       0.353634      -1.142938      -0.011944       0.002996       0.017933       0.021754       0.003806      -0.027955       0.000081      -0.087648       0.075235      -0.065174       0.031020       0.034154              9.025615      10.849877      -2.123635      -3.714339       6.903301       2.270892       9.323669           0.056777
          201              O       5.562137       8.616472      13.096303      -0.534057      31.029525 0.47478393E+03  0.11081690E+05                                 7.872266                            6.715305       0.374165       2.162301                    0.999117      27.358095      71.223880       0.736766       0.356178      -1.139451       0.021195       0.000188      -0.008387       0.022795      -0.014463      -0.023688      -0.039665       0.003956      -0.130876      -0.070762       0.030964       0.039798              9.001364      14.080537       2.613789       0.593412       6.395260       0.315538       6.528296          -0.052786
          202              O       6.626709       8.126580      11.197555      -0.528283      30.697237 0.47591127E+03  0.11104794E+05                                 7.793719                            6.719326       0.406440       2.174455                    0.999105      27.212830      70.631713       0.737845       0.355760      -1.140791       0.007362       0.002414       0.019597       0.021073      -0.021333       0.032892      -0.000207      -0.096945       0.075768      -0.075850       0.030847       0.045004              8.805396       9.747004       2.227109       3.423620       7.195515       2.360045       9.473670           0.056102
          203              O       8.673741      11.704643      15.412155      -0.204155      26.900030 0.30737484E+03  0.64052519E+04                                 7.191129                            5.335233       0.417900       2.258653                    0.999304      22.318791      54.068158       0.846386       0.347272      -1.152073       0.171867      -0.011294      -0.040874       0.177021       0.090068       0.055297       0.122395      -0.039230       0.012330      -0.120152      -0.065305       0.185458              9.084653       5.714787       1.727345       1.710119       9.661676       6.388608      11.877496           0.000386
          204              O      11.141085       0.517243      12.942897      -0.535158      31.348514 0.48668119E+03  0.11420916E+05                                 7.913829                            6.801683       0.407339       2.172507                    0.999072      27.438592      71.443351       0.732201       0.356467      -1.140114       0.014733       0.014048      -0.002752       0.020542      -0.008871      -0.052157      -0.005730      -0.025520      -0.127949      -0.075978       0.032553       0.043424              8.956769       9.149358       4.241518       0.942879      11.444852       0.449807       6.276096           0.053816
          205              O      10.955405       1.858534      11.131064      -0.525352      31.065911 0.47093517E+03  0.10955506E+05                                 7.855935                            6.663673       0.372283       2.163388                    0.999204      27.163976      70.307412       0.744624       0.353588      -1.142991       0.008627       0.008916       0.017939       0.021811      -0.039870       0.014056       0.024134       0.037206       0.075408      -0.065188       0.031020       0.034168              9.021896       9.724685       2.768585       3.821744       8.020572       2.079689       9.320431          -0.056619
          206              O      13.969665       6.963226      13.096303      -0.533943      31.025432 0.47472083E+03  0.11079801E+05                                 7.871339                            6.714709       0.374214       2.162318                    0.999117      27.357448      71.219836       0.736826       0.356162      -1.139469      -0.010446      -0.018467      -0.008404       0.022821       0.008929      -0.022492       0.040325       0.023062      -0.130810      -0.070721       0.030942       0.039779              9.000039       6.052334       2.020439      -0.023378      14.420187      -0.671386       6.527595          -0.052736
          207              O      13.013120       6.286226      11.197555      -0.528250      30.697820 0.47591592E+03  0.11104953E+05                                 7.793943                            6.719440       0.406439       2.174474                    0.999104      27.212204      70.630732       0.737823       0.355768      -1.140782      -0.001576      -0.007552       0.019559       0.021025      -0.031325      -0.016635      -0.028398       0.085473       0.075790      -0.075888       0.030858       0.045030              8.805751       5.904822      -0.008760       0.332008      11.038407      -4.145337       9.474024           0.056177
          208              O      15.088297       2.724412      15.412155      -0.204148      26.899162 0.30736522E+03  0.64049968E+04                                 7.190971                            5.335148       0.417897       2.258658                    0.999304      22.318477      54.067039       0.846394       0.347272      -1.152074      -0.095714      -0.143203      -0.040839       0.177019      -0.062024       0.078347      -0.109084      -0.136352       0.012388      -0.120139      -0.065311       0.185450              9.084408       7.178659      -2.572590       4.677336       8.197202      -4.675273      11.877363          -0.000185
          209              O       4.166052       6.181330      12.942897      -0.535202      31.354727 0.48680306E+03  0.11424552E+05                                 7.915042                            6.802687       0.407171       2.172428                    0.999072      27.440692      71.452465       0.732118       0.356483      -1.140095       0.004821      -0.019791      -0.002805       0.020562      -0.006610       0.021126       0.048030       0.028136      -0.127986      -0.075984       0.032546       0.043438              8.958248       7.198697      -3.115174      -0.081799      13.398946      -1.042037       6.277101          -0.054044
          210              O       5.420485       5.671488      11.131064      -0.525420      31.074315 0.47108162E+03  0.10959851E+05                                 7.857632                            6.664910       0.372086       2.163284                    0.999204      27.166440      70.318594       0.744516       0.353609      -1.142965       0.003364      -0.011850       0.017931       0.021755       0.036066       0.013909      -0.024239       0.050463       0.075329      -0.065204       0.031025       0.034179              9.024166       6.050182      -0.646774      -0.109640      11.699852      -4.351055       9.322465           0.056627
          211              O       8.334148       0.508716      13.096303      -0.533897      31.018098 0.47457446E+03  0.11075488E+05                                 7.870049                            6.713609       0.374478       2.162453                    0.999117      27.354014      71.207122       0.736900       0.356155      -1.139478      -0.010754       0.018234      -0.008334       0.022750       0.005508       0.046165      -0.000681      -0.027011      -0.130748      -0.070706       0.030946       0.039761              8.998469      10.576339      -4.632705      -0.569359       9.892562       0.355654       6.526506           0.052431
          212              O       8.226121       1.675608      11.197555      -0.528246      30.688124 0.47574709E+03  0.11099896E+05                                 7.791767                            6.717864       0.406601       2.174543                    0.999105      27.210597      70.620254       0.737982       0.355728      -1.140828      -0.005837       0.005221       0.019592       0.021099       0.052652      -0.016273       0.028557       0.011479       0.075891      -0.075857       0.030872       0.044984              8.802849       9.758916      -2.217087      -3.754258       7.178267       1.784022       9.471362          -0.056078
          213              O       4.103911       1.659359      15.412155      -0.204124      26.896800 0.30733820E+03  0.64042825E+04                                 7.190495                            5.334883       0.417929       2.258684                    0.999304      22.317796      54.064462       0.846423       0.347268      -1.152079      -0.076143       0.154494      -0.040806       0.177007      -0.028030      -0.133630      -0.013321       0.175623       0.012393      -0.120144      -0.065299       0.185443              9.083678      10.169466       0.845191      -6.386826       5.205098      -1.713007      11.876471           0.000151
          214              O      -3.270162       6.698572       1.596247      -0.535087      31.343243 0.48658473E+03  0.11418068E+05                                 7.912955                            6.801036       0.407466       2.172595                    0.999072      27.436239      71.434999       0.732232       0.356470      -1.140113       0.019557      -0.005793      -0.002659       0.020570       0.015486      -0.031082       0.042306      -0.002602      -0.128084      -0.076027       0.032595       0.043433              8.955661      14.542161      -1.126443       0.860578       6.049562      -0.591424       6.275260           0.054038
          215              O      -2.201410       7.530021      22.477714      -0.525058      31.051890 0.47069302E+03  0.10948375E+05                                 7.853328                            6.661814       0.372795       2.163643                    0.999205      27.158903      70.287577       0.744759       0.353573      -1.143013       0.012169      -0.003004       0.017929       0.021875       0.003826       0.027910      -0.000144      -0.087602       0.075432      -0.065155       0.031015       0.034140              9.018371      10.839029      -2.120780       3.709734       6.898935      -2.268824       9.317150          -0.057006
          216              O       3.726513       7.471942       1.749653      -0.534042      31.031594 0.47483270E+03  0.11083152E+05                                 7.872722                            6.715778       0.374148       2.162292                    0.999117      27.358481      71.226740       0.736716       0.356191      -1.139436      -0.021135      -0.000155      -0.008445       0.022761      -0.014476       0.023707       0.039690       0.003906      -0.131013      -0.070818       0.030969       0.039848              9.001716      14.080670       2.613837      -0.593607       6.395835      -0.315571       6.528644           0.052661
          217              O       2.661941       7.961834      22.544205      -0.528235      30.696216 0.47590255E+03  0.11104538E+05                                 7.793515                            6.719273       0.406537       2.174497                    0.999105      27.212412      70.630436       0.737846       0.355761      -1.140790      -0.007293      -0.002405       0.019608       0.021058      -0.021351      -0.032906       0.000211      -0.097022       0.075775      -0.075897       0.030857       0.045040              8.804966       9.746193       2.226686      -3.423208       7.195477      -2.359773       9.473228          -0.056179
          218              O       0.614909       4.383771       4.065505      -0.204121      26.894490 0.30731420E+03  0.64036380E+04                                 7.189986                            5.334613       0.418132       2.258756                    0.999304      22.317380      54.062309       0.846462       0.347260      -1.152089      -0.171851       0.011261      -0.040876       0.177004       0.090043      -0.055301      -0.122392      -0.039233       0.012351      -0.120135      -0.065308       0.185443              9.082848       5.713968       1.727027      -1.709930       9.659532      -6.386888      11.875045          -0.000418
          219              O      -1.852435      15.571171       1.596247      -0.535616      31.391375 0.48748829E+03  0.11444968E+05                                 7.922123                            6.808174       0.406197       2.171941                    0.999071      27.452981      71.504365       0.731690       0.356557      -1.140005      -0.014538      -0.014081      -0.003109       0.020477      -0.008935       0.052243       0.005668      -0.025527      -0.128269      -0.076112       0.032538       0.043574              8.967308       9.161351       4.248425      -0.945766      11.457884      -0.452209       6.282690           0.054126
          220              O      -1.666755      14.229880      22.477714      -0.525767      31.112267 0.47173854E+03  0.10979310E+05                                 7.865209                            6.670387       0.371384       2.162900                    0.999202      27.177067      70.366841       0.744047       0.353697      -1.142857      -0.008368      -0.008508       0.018023       0.021616      -0.039945      -0.013997      -0.024268       0.037314       0.075047      -0.065273       0.031060       0.034213              9.034376       9.739232       2.775570      -3.828346       8.032638      -2.084612       9.331257          -0.056735
          221              O      -4.681015       9.125188       1.749653      -0.533859      31.019462 0.47458468E+03  0.11075819E+05                                 7.870553                            6.713848       0.374450       2.162473                    0.999117      27.353364      71.206425       0.736857       0.356173      -1.139461       0.010383       0.018528      -0.008227       0.022776       0.008968       0.022480      -0.040309       0.023007      -0.130837      -0.070713       0.030976       0.039737              8.999521       6.051912       2.020676       0.023373      14.420009       0.671064       6.526642           0.052636
          222              O      -3.724470       9.802188      22.544205      -0.527956      30.678091 0.47555446E+03  0.11094225E+05                                 7.790030                            6.716473       0.407075       2.174788                    0.999105      27.205906      70.603230       0.738067       0.355724      -1.140836       0.001687       0.007888       0.019590       0.021185      -0.031249       0.016555       0.028333       0.085310       0.075814      -0.075740       0.030844       0.044895              8.800798       5.902200      -0.008831      -0.332029      11.031040       4.142082       9.469155          -0.056419
          223              O      -5.799647      13.364002       4.065505      -0.204212      26.906047 0.30744250E+03  0.64070400E+04                                 7.192303                            5.335889       0.417732       2.258561                    0.999304      22.320495      54.074593       0.846314       0.347281      -1.152061       0.095750       0.143213      -0.040919       0.177066      -0.062030      -0.078346       0.109107      -0.136445       0.012329      -0.120170      -0.065321       0.185490              9.086390       7.180509      -2.573235      -4.678960       8.198484       4.676241      11.880176          -0.000411
          224              O       5.122598       9.907084       1.596247      -0.535375      31.369911 0.48706764E+03  0.11432445E+05                                 7.918093                            6.804852       0.406760       2.172239                    0.999071      27.445354      71.472544       0.731942       0.356516      -1.140055      -0.004851       0.019832      -0.002798       0.020607      -0.006600      -0.021137      -0.048024       0.028095      -0.128131      -0.076003       0.032552       0.043451              8.962585       7.201419      -3.117368       0.081533      13.407036       1.043306       6.279299           0.054122
          225              O       3.868165      10.416926      22.477714      -0.525364      31.079969 0.47116767E+03  0.10962433E+05                                 7.858975                            6.665784       0.372126       2.163311                    0.999203      27.166776      70.322989       0.744417       0.353637      -1.142934      -0.003400       0.011927       0.017972       0.021836       0.036014      -0.013896       0.024231       0.050374       0.075171      -0.065116       0.030990       0.034126              9.026244       6.051059      -0.647534       0.109335      11.703729       4.352594       9.323942          -0.056759
          226              O       0.954502      15.579698       1.749653      -0.534399      31.066333 0.47544964E+03  0.11101429E+05                                 7.879427                            6.720706       0.373193       2.161814                    0.999115      27.370315      71.275755       0.736334       0.356251      -1.139360       0.010649      -0.018283      -0.008704       0.022878       0.005574      -0.046205       0.000631      -0.026930      -0.131121      -0.070807       0.030911       0.039896              9.010875      10.592740      -4.641494       0.572430       9.905662      -0.358103       6.534222           0.052693
          227              O       1.062529      14.412806      22.544205      -0.528604      30.729447 0.47649278E+03  0.11122057E+05                                 7.800165                            6.724133       0.405675       2.174067                    0.999104      27.222181      70.673943       0.737445       0.355834      -1.140701       0.005541      -0.004867       0.019655       0.020993       0.052710       0.016260      -0.028699       0.011569       0.075553      -0.075931       0.030800       0.045131              8.813916       9.772878      -2.222843       3.760524       7.187559      -1.787997       9.481310          -0.056194
          228              O       5.184739      14.429055       4.065505      -0.204196      26.907407 0.30745234E+03  0.64073040E+04                                 7.192617                            5.335986       0.417654       2.258535                    0.999304      22.320610      54.075325       0.846303       0.347282      -1.152058       0.076125      -0.154515      -0.040942       0.177049      -0.028091       0.133658       0.013290       0.175647       0.012281      -0.120176      -0.065308       0.185483              9.087123      10.173902       0.845548       6.390226       5.206470       1.713610      11.880997          -0.000405
          229              O       3.270162       6.698572       9.750403      -0.535341      31.359697 0.48689061E+03  0.11427152E+05                                 7.915983                            6.803353       0.407012       2.172346                    0.999072      27.442653      71.459937       0.732072       0.356489      -1.140087      -0.019529      -0.005708       0.002794       0.020537      -0.015495      -0.031059      -0.042341      -0.002638      -0.128098      -0.076043       0.032567       0.043477              8.959534      14.549256       1.127530       0.861814       6.051588       0.591956       6.277756           0.054098
          230              O       2.201410       7.530021      11.562236      -0.525389      31.075187 0.47109429E+03  0.10960232E+05                                 7.857857                            6.665052       0.372154       2.163314                    0.999204      27.166367      70.318946       0.744498       0.353615      -1.142959      -0.011975      -0.003012      -0.017970       0.021803      -0.003809       0.027941       0.000093      -0.087633       0.075308      -0.065169       0.031013       0.034156              9.024504      10.848186       2.123172       3.713544       6.902622       2.270568       9.322703          -0.056763
          231              O      -3.726513       7.471942       9.596997      -0.534051      31.034403 0.47486247E+03  0.11084052E+05                                 7.873393                            6.716069       0.374111       2.162280                    0.999117      27.358640      71.228483       0.736685       0.356200      -1.139426       0.021143      -0.000181       0.008404       0.022753       0.014462       0.023674      -0.039675       0.003937      -0.130966      -0.070779       0.030957       0.039822              9.002941      14.083439      -2.614585      -0.593944       6.396256       0.315704       6.529129           0.052763
          232              O      -2.661941       7.961834      11.495745      -0.528254      30.696025 0.47589678E+03  0.11104343E+05                                 7.793361                            6.719122       0.406498       2.174473                    0.999105      27.213163      70.631628       0.737874       0.355749      -1.140803       0.007402      -0.002448      -0.019644       0.021134       0.021339      -0.032876      -0.000204      -0.096921       0.075772      -0.075833       0.030841       0.044993              8.804878       9.746272      -2.226836      -3.423206       7.195187       2.359844       9.473174          -0.056301
          233              O      -0.614909       4.383771       7.281145      -0.204159      26.900428 0.30737895E+03  0.64053586E+04                                 7.191203                            5.335265       0.417881       2.258642                    0.999304      22.318913      54.068529       0.846384       0.347272      -1.152073       0.171873       0.011292       0.040878       0.177027      -0.090065      -0.055302       0.122395      -0.039233       0.012333      -0.120149      -0.065310       0.185459              9.084780       5.714847      -1.727421      -1.710248       9.661803       6.388730      11.877690          -0.000402
          234              O       1.852435      15.571171       9.750403      -0.535154      31.345585 0.48663420E+03  0.11419495E+05                                 7.913142                            6.801226       0.407375       2.172524                    0.999072      27.438272      71.440647       0.732249       0.356454      -1.140129       0.014769      -0.014085       0.002748       0.020593       0.008870       0.052150      -0.005745      -0.025520      -0.127915      -0.075966       0.032556       0.043410              8.955819       9.148258      -4.240762      -0.942674      11.443576       0.449588       6.275622          -0.053922
          235              O       1.666755      14.229880      11.562236      -0.525372      31.068688 0.47097845E+03  0.10956800E+05                                 7.856544                            6.664070       0.372258       2.163368                    0.999204      27.164476      70.310367       0.744585       0.353598      -1.142980       0.008600      -0.008893      -0.017914       0.021771       0.039871      -0.014047       0.024150       0.037220       0.075366      -0.065191       0.031019       0.034173              9.022758       9.725726      -2.769060      -3.822262       8.021335       2.080076       9.321213           0.056503
          236              O       4.681015       9.125188       9.596997      -0.533962      31.026251 0.47472768E+03  0.11080038E+05                                 7.871667                            6.714893       0.374250       2.162340                    0.999117      27.356777      71.219134       0.736791       0.356176      -1.139453      -0.010425       0.018406       0.008398       0.022759      -0.008924       0.022506       0.040323       0.023069      -0.130846      -0.070731       0.030935       0.039796              9.000501       6.052572      -2.020642       0.023416      14.421094      -0.671534       6.527837           0.052535
          237              O       3.724470       9.802188      11.495745      -0.528278      30.695552 0.47588414E+03  0.11103979E+05                                 7.793324                            6.719063       0.406400       2.174452                    0.999104      27.212572      70.629976       0.737872       0.355752      -1.140800      -0.001566       0.007600      -0.019597       0.021078       0.031318       0.016620      -0.028381       0.085455       0.075832      -0.075871       0.030861       0.045010              8.804841       5.904448       0.008798      -0.332065      11.036857      -4.144564       9.473219          -0.056151
          238              O       5.799647      13.364002       7.281145      -0.204128      26.898039 0.30735162E+03  0.64046400E+04                                 7.190768                            5.335029       0.417902       2.258671                    0.999304      22.318059      54.065651       0.846404       0.347272      -1.152075      -0.095719       0.143195       0.040815       0.177011       0.062027      -0.078348      -0.109075      -0.136348       0.012397      -0.120138      -0.065306       0.185443              9.084114       7.178390       2.572427      -4.677143       8.196837      -4.675059      11.877116           0.000175
          239              O      -5.122598       9.907084       9.750403      -0.535180      31.359721 0.48688536E+03  0.11427047E+05                                 7.916246                            6.803520       0.407126       2.172416                    0.999072      27.440996      71.456687       0.732027       0.356510      -1.140065       0.004796       0.019735       0.002816       0.020503       0.006607      -0.021143       0.048028       0.028133      -0.128074      -0.076003       0.032547       0.043456              8.959891       7.199705       3.115903       0.081669      13.402028      -1.042566       6.277940           0.054021
          240              O      -3.868165      10.416926      11.562236      -0.525386      31.074116 0.47108654E+03  0.10959988E+05                                 7.857548                            6.664929       0.372095       2.163289                    0.999204      27.166813      70.319491       0.744518       0.353608      -1.142967       0.003364       0.011901      -0.017972       0.021816      -0.036057      -0.013896      -0.024235       0.050460       0.075332      -0.065193       0.031023       0.034169              9.023969       6.050154       0.646746       0.109685      11.699480      -4.350789       9.322273          -0.056810
          241              O      -0.954502      15.579698       9.596997      -0.533884      31.015731 0.47453702E+03  0.11074360E+05                                 7.869502                            6.713240       0.374495       2.162465                    0.999117      27.353743      71.204856       0.736940       0.356144      -1.139491      -0.010783      -0.018264       0.008329       0.022786      -0.005501      -0.046163      -0.000698      -0.027024      -0.130715      -0.070701       0.030957       0.039744              8.997714      10.575357       4.632138       0.569141       9.891709       0.355434       6.526076          -0.052508
          242              O      -1.062529      14.412806      11.495745      -0.528262      30.691896 0.47581051E+03  0.11101801E+05                                 7.792642                            6.718477       0.406523       2.174508                    0.999105      27.211179      70.624258       0.737917       0.355745      -1.140808      -0.005800      -0.005200      -0.019565       0.021059      -0.052660       0.016275       0.028582       0.011496       0.075849      -0.075871       0.030866       0.045005              8.804023       9.760432       2.217684       3.754976       7.179195       1.784494       9.472443           0.055975
          243              O      -5.184739      14.429055       7.281145      -0.204129      26.897001 0.30734096E+03  0.64043524E+04                                 7.190516                            5.334896       0.417969       2.258693                    0.999304      22.317924      54.064772       0.846425       0.347266      -1.152081      -0.076147      -0.154488       0.040826       0.177007       0.028036       0.133635      -0.013319       0.175620       0.012379      -0.120148      -0.065299       0.185447              9.083709      10.169591      -0.845222       6.386845       5.205162      -1.713082      11.876374          -0.000145
          244              O       6.018488       9.389842      21.097053      -0.535301      31.360635 0.48691932E+03  0.11428019E+05                                 7.916207                            6.803649       0.407008       2.172349                    0.999072      27.442709      71.461199       0.732039       0.356499      -1.140077       0.019497       0.005695       0.002847       0.020510      -0.015514       0.031074       0.042361      -0.002665      -0.128173      -0.076085       0.032576       0.043509              8.959628      14.548947       1.127521      -0.861914       6.051991      -0.591958       6.277944          -0.054190
          245              O       7.087240       8.558393       0.215586      -0.525365      31.075543 0.47110772E+03  0.10960642E+05                                 7.857966                            6.665214       0.372224       2.163338                    0.999204      27.166235      70.319322       0.744477       0.353622      -1.142951       0.011892       0.002992      -0.017958       0.021745      -0.003823      -0.027958      -0.000081      -0.087725       0.075302      -0.065221       0.031044       0.034176              9.024495      10.847987       2.122979      -3.713348       6.902880      -2.270456       9.322619           0.056635
          246              O      13.015163       8.616472      20.943647      -0.533782      31.009550 0.47443563E+03  0.11071347E+05                                 7.868286                            6.712432       0.374650       2.162555                    0.999118      27.351915      71.196847       0.737003       0.356134      -1.139504      -0.021268       0.000262       0.008244       0.022812       0.014472      -0.023733       0.039635       0.004019      -0.130799      -0.070751       0.031006       0.039744              8.996020      14.070963      -2.611287       0.591827       6.392149      -0.314913       6.524948          -0.052972
          247              O      11.950591       8.126580       0.149095      -0.527991      30.677842 0.47555039E+03  0.11094134E+05                                 7.790105                            6.716544       0.407131       2.174805                    0.999106      27.205127      70.601784       0.738045       0.355735      -1.140825      -0.007519       0.002409      -0.019521       0.021058       0.021329       0.032862       0.000178      -0.096903       0.075829      -0.075825       0.030869       0.044956              8.800745       9.740666      -2.225071       3.421051       7.192312      -2.358539       9.469258           0.056055
          248              O       9.903559      11.704643      18.627795      -0.204148      26.895687 0.30732892E+03  0.64040221E+04                                 7.190178                            5.334729       0.418057       2.258715                    0.999304      22.317958      54.064058       0.846456       0.347258      -1.152091      -0.171872      -0.011266       0.040879       0.177026      -0.090052       0.055307      -0.122396      -0.039247       0.012369      -0.120137      -0.065318       0.185456              9.083085       5.713952      -1.726764       1.709687       9.659744      -6.387135      11.875559           0.000383
          249              O       7.436215       0.517243      21.097053      -0.535681      31.398436 0.48759254E+03  0.11448125E+05                                 7.923766                            6.809176       0.406113       2.171899                    0.999071      27.453655      71.510318       0.731586       0.356585      -1.139973      -0.014467       0.014002       0.003098       0.020371       0.008924      -0.052253       0.005625      -0.025494      -0.128396      -0.076133       0.032528       0.043606              8.969782       9.164172      -4.250654       0.946345      11.461371      -0.452795       6.283803          -0.054173
          250              O       7.621895       1.858534       0.215586      -0.525701      31.108915 0.47169080E+03  0.10977867E+05                                 7.864404                            6.669900       0.371366       2.162910                    0.999202      27.177058      70.364610       0.744103       0.353682      -1.142876      -0.008482       0.008607      -0.018106       0.021768       0.039894       0.014008      -0.024212       0.037250       0.075091      -0.065200       0.031028       0.034172              9.033278       9.737862      -2.775122       3.827654       8.031775      -2.084132       9.330196           0.056662
          251              O       4.607635       6.963226      20.943647      -0.534110      31.040578 0.47496991E+03  0.11087219E+05                                 7.874541                            6.716881       0.373852       2.162162                    0.999116      27.361195      71.237915       0.736629       0.356205      -1.139418       0.010438      -0.018489       0.008402       0.022834      -0.008928      -0.022512      -0.040303       0.023041      -0.130925      -0.070733       0.030940       0.039793              9.004753       6.054551      -2.021998      -0.023604      14.429689       0.672702       6.530018          -0.052798
          252              O       5.564180       6.286226       0.149095      -0.528243      30.700347 0.47595749E+03  0.11106179E+05                                 7.794443                            6.719775       0.406411       2.174459                    0.999104      27.212905      70.633658       0.737797       0.355773      -1.140777       0.001601      -0.007656      -0.019620       0.021121       0.031286      -0.016620       0.028369       0.085346       0.075679      -0.075789       0.030818       0.044972              8.806582       5.905018       0.008413       0.331909      11.040254       4.145967       9.474476           0.056119
          253              O       3.489003       2.724412      18.627795      -0.204226      26.909657 0.30747967E+03  0.64080265E+04                                 7.193031                            5.336247       0.417546       2.258480                    0.999304      22.321474      54.078355       0.846275       0.347286      -1.152054       0.095776      -0.143205       0.040942       0.177078       0.062029       0.078342       0.109112      -0.136490       0.012301      -0.120182      -0.065320       0.185502              9.087634       7.181326       2.573751       4.679762       8.199607       4.677225      11.881970           0.000376
          254              O      14.411248       6.181330      21.097053      -0.535104      31.346070 0.48663602E+03  0.11419550E+05                                 7.913299                            6.801267       0.407303       2.172520                    0.999072      27.438438      71.441155       0.732242       0.356457      -1.140126      -0.004813      -0.019995       0.002625       0.020732       0.006616       0.021058      -0.048033       0.028074      -0.127967      -0.075955       0.032583       0.043373              8.956328       7.197542       3.114762      -0.081917      13.395883       1.041155       6.275557          -0.054440
          255              O      13.156815       5.671488       0.215586      -0.525112      31.057893 0.47077284E+03  0.10950781E+05                                 7.854784                            6.662642       0.372708       2.163613                    0.999204      27.159007      70.291406       0.744663       0.353600      -1.142981      -0.003503      -0.012046      -0.017883       0.021844      -0.035992       0.013853       0.024243       0.050352       0.075269      -0.065101       0.030985       0.034115              9.020711       6.048129       0.646399      -0.109684      11.694922       4.349115       9.319083           0.056628
          256              O      10.243152       0.508716      20.943647      -0.534422      31.068077 0.47547279E+03  0.11102168E+05                                 7.880000                            6.721072       0.373293       2.161852                    0.999115      27.369442      71.275425       0.736277       0.356273      -1.139336       0.010525       0.018167       0.008734       0.022740      -0.005605       0.046249       0.000608      -0.026934      -0.131289      -0.070880       0.030909       0.039971              9.011543      10.593597       4.641863      -0.572636       9.906400      -0.358368       6.534632          -0.052710
          257              O      10.351179       1.675608       0.149095      -0.528556      30.723572 0.47640880E+03  0.11119516E+05                                 7.798730                            6.723267       0.405751       2.174097                    0.999104      27.222020      70.669802       0.737544       0.355805      -1.140733       0.005613       0.004879      -0.019739       0.021094      -0.052715      -0.016255      -0.028660       0.011537       0.075628      -0.075923       0.030814       0.045110              8.811762       9.770010       2.221412      -3.758975       7.185884      -1.786986       9.479393           0.056067
          258              O      14.473389       1.659359      18.627795      -0.204158      26.900801 0.30737990E+03  0.64053809E+04                                 7.191289                            5.335265       0.417925       2.258660                    0.999304      22.318853      54.068334       0.846387       0.347270      -1.152075       0.076139       0.154475       0.040919       0.177015       0.028070      -0.133648       0.013296       0.175604       0.012296      -0.120157      -0.065301       0.185458              9.085063      10.171586      -0.845156      -6.388383       5.205506       1.712965      11.878097           0.000397

******************************************************
Auxiliary information for the entire system
The total spin magnetic moment of the unit cell is   -0.013093
The total net atomic charge of the unit cell is   0.000010
Accuracy of reproducing the electrostatic potential in the unit cell:
  The inner radius (bohr) =    5.0000
  The outer radius (bohr) =   12.0000
  Valid grid points have density less than (e/(bohr^3)) =    0.0001
  The number of valid grid points were=       834882
  The rms potential error without charges in kcal/mol is=      5.10913
  The rms potential error with partial charges in kcal/mol is=      1.28706
  The RRMSE value at monopole order=      0.25191
  The rms potential error with partial charges and cloud penetration in kcal/mol is=      1.28830
  The RRMSE value at monopole order with cloud penetration is=      0.25216
  The rms potential error with partial charges and atomic dipoles in kcal/mol is=      0.53411
  The RRMSE value at dipole order=      0.10454
  The rms potential error with partial charges, atomic dipoles and cloud penetration in kcal/mol is=      0.51702
  The RRMSE value at dipole order with cloud penetration=      0.10120

******************************************************
The electron densities and ab initio electrostatic potential were computed in VASP using the PBE functional and
projector augmented wave method. See the main text of the journal article for a description of computational details.
The atomic charges, dipoles, and quadrupoles were computed with the DDEC6 method as described in
(a) T. A. Manz and N. Gabaldon Limas, RSC Adv. 6 (2016) 47771-47801 DOI: 10.1039/c6ra04656h
(b) N. Gabaldon Limas and T. A. Manz, RSC Adv. 8 (2018) 2678-2707 DOI: 10.1039/c7ra11829e.
For each atom in the material, the electron cloud parameters were fit to the spherically averaged atom-in-material
electron density using radial positions for which this density was between 10^-4 and 10^-2 electrons per cubic bohr.
The polarizabilities, dispersion coefficients, and quantum Drude oscillator (QDO) parameters were fit using the MCLF method.
The magnetic structure of the system was optimized in VASP from the default ferromagnetic initial guess using spin polarization.
The atomic spin moments (ASMs) were computed on this optimized magnetic structure using the DDEC6 partition as inputs
to the method of T. A. Manz and D. S. Sholl, J. Chem. Theory Comput. 7 (2011) 4146-4164 DOI: 10.1021/ct200539n.
The RMSE and RRMSE were computed using a uniform grid with Ewald summation.
