# Supplementary material for: A collection of forcefield precursors for metal–organic frameworks
Source: RSC Adv. 2019 Nov 13;9(63):36492–507. doi: 10.1039/c9ra07327b (PMC9075174; doi:10.1039/c9ra07327b)
Supplement: RA-009-C9RA07327B-s4795 [file RA-009-C9RA07327B-s4795.xyz]

   47
jmolscript: load "" {1 1 1} spacegroup "x,y,z" unitcell [{      7.419000     0.000000     0.000000 }, {      3.415321     9.365711     0.000000 }, {      2.676362     4.010312    10.051487 }]
Zn     6.125047     4.489513     2.964485     1.001980
Zn     7.960590     2.833211     0.481667     1.093879
Zn     7.385636     8.886510     7.087002     1.001980
Zn     5.550093    10.542812     9.569820     1.093884
Zn     5.417160     4.682855     0.000000     1.045865
P      2.933985     4.406327     1.921945     1.316262
P     10.576698     8.969696     8.129542     1.316262
H      3.332606     2.603155     4.087940     0.125887
H      8.985576     6.193169     3.700958     0.128322
H      8.945583     4.303386     7.239081     0.120053
H      7.709532     5.201581     1.135818     0.441926
H     10.178077    10.772868     5.963547     0.125887
H      4.525107     7.182854     6.350529     0.128322
H      4.565100     9.072637     2.812406     0.120054
H      5.801151     8.174442     8.915669     0.441927
C      2.861712     3.311337     4.463865    -0.076739
C      2.494752     4.406201     3.672813    -0.183255
C      9.210310     5.458043     4.224640    -0.096019
C      2.518844     3.283428     5.818806    -0.019152
C      8.838573     5.418365     5.566514     0.006854
C      8.079934     6.541487     6.207798     0.577666
C      9.201969     4.329926     6.345504    -0.097260
C      6.364500    11.515038     6.706352     0.638042
C     10.648971    10.064686     5.587622    -0.076739
C     11.015931     8.969822     6.378674    -0.183255
C      4.300373     7.917980     5.826847    -0.096018
C     10.991839    10.092595     4.232681    -0.019152
C      4.672110     7.957658     4.484973     0.006854
C      5.430749     6.834536     3.843689     0.577666
C      4.308714     9.046097     3.705983    -0.097260
C      7.146183     1.860985     3.345135     0.638042
O      7.072694     4.602544     1.228292    -0.925301
O      4.468099     4.318282     1.830376    -0.773026
O      8.006533     7.665049     5.610740    -0.561737
O      7.545347     6.369165     7.320498    -0.586109
O      6.845589    10.487022     6.127386    -0.541098
O      6.204574    11.648265     7.934644    -0.588812
O      2.348572     3.145080     1.300662    -0.764546
O      2.405004     5.690535     1.330817    -0.760756
O      6.437989     8.773479     8.823195    -0.925302
O      9.042584     9.057741     8.221111    -0.773025
O      5.504150     5.710974     4.440747    -0.561736
O      5.965336     7.006858     2.730989    -0.586107
O      6.665094     2.889001     3.924101    -0.541098
O      7.306109     1.727758     2.116843    -0.588812
O     11.162111    10.230943     8.750825    -0.764546
O     11.105679     7.685488     8.720670    -0.760755

The following XYZ coordinates are in angstroms. Other properties are in atomic units.
The sperically averaged electron density of each atom fit to a function of the form exp(a - br)
eigen_1, eigen_2 and eigen_3 are the three eigenvalues of traceless quadrupole moment tensor
  atom number  atomic symbol              X              Y              Z     net charge C6 coefficient C8 coefficient C10 coefficient fluctuating dipole atomic polarizability isotropic forcefield polarizability              a              b squared Pearson coefficient          <r^3>          <r^4>         wp_QDO          m_QDO          q_QDO       dipole_x       dipole_y       dipole_z         dipole            Qxy            Qxz            Qyz     Q(x^2-y^2)  Q(3z^2 - R^2)        eigen_1        eigen_2        eigen_3 static polarizability      alpha(xx)      alpha(xy)      alpha(xz)      alpha(yy)      alpha(yz)      alpha(zz) atomic spin moment
            1             Zn       6.125047       4.489513       2.964485       1.001980      82.338438 0.17627978E+04  0.55486007E+05                                15.876502                           14.023054       0.013374       1.887761                    0.998295      44.531323     122.497800       0.465169       0.418325      -1.126651      -0.022310      -0.013969      -0.033718       0.042776       0.038690      -0.014705      -0.009803       0.069146       0.101760      -0.068933       0.017041       0.051892             17.783888      18.966674      -5.007994       0.819085      18.138887       1.391921      16.246102           0.000026
            2             Zn       7.960590       2.833211       0.481667       1.093879      66.991832 0.13757160E+04  0.40623812E+05                                13.850999                           12.435137       0.286962       1.996987                    0.999148      41.474089     109.831521       0.492097       0.421506      -1.126621       0.048047      -0.100209      -0.024698       0.113844      -0.019727      -0.010641       0.082973      -0.102392      -0.184341      -0.099441      -0.023922       0.123363             15.114503      13.042760       1.038453      -0.513666      12.133990      -3.793108      20.166760           0.000016
            3             Zn       7.385636       8.886510       7.087002       1.001980      82.338408 0.17627970E+04  0.55485976E+05                                15.876498                           14.023051       0.013374       1.887761                    0.998295      44.531313     122.497764       0.465169       0.418325      -1.126651       0.022310       0.013968       0.033717       0.042775       0.038690      -0.014705      -0.009803       0.069146       0.101759      -0.068933       0.017041       0.051892             17.783884      18.966666      -5.007993       0.819084      18.138885       1.391920      16.246100           0.000026
            4             Zn       5.550093      10.542812       9.569820       1.093884      66.991673 0.13757117E+04  0.40623651E+05                                13.850973                           12.435114       0.286965       1.996988                    0.999148      41.474046     109.831336       0.492097       0.421506      -1.126621      -0.048048       0.100208       0.024698       0.113843      -0.019727      -0.010641       0.082972      -0.102392      -0.184340      -0.099440      -0.023923       0.123363             15.114475      13.042734       1.038451      -0.513667      12.133969      -3.793102      20.166723           0.000015
            5             Zn       5.417160       4.682855       0.000000       1.045865      83.710822 0.16539003E+04  0.51317467E+05                                16.324558                           13.759316       0.027241       1.902095                    0.998095      43.687707     119.947158       0.459870       0.429255      -1.117611       0.000000      -0.000000       0.000000       0.000000       0.029702       0.046226      -0.000499      -0.258587      -0.106498      -0.135977      -0.014559       0.150536             18.688213      22.550049      -0.179630      -0.478113       8.013025      -1.372880      25.501566           0.000025
            6              P       2.933985       4.406327       1.921945       1.316262      69.002521 0.12057866E+04  0.36179217E+05                                14.040807                           11.323926       0.189715       1.850648                    0.999556      49.432679     154.828086       0.511873       0.398800      -1.087773       0.050415      -0.013541      -0.087302       0.101719      -0.067835       0.036213       0.010943      -0.050904      -0.308869      -0.117011      -0.007538       0.124549             16.175976      19.589154       1.534072      -0.942620      10.592319      -0.810569      18.346454          -0.000009
            7              P      10.576698       8.969696       8.129542       1.316262      69.002496 0.12057861E+04  0.36179200E+05                                14.040804                           11.323925       0.189715       1.850648                    0.999556      49.432657     154.828009       0.511873       0.398800      -1.087773      -0.050415       0.013541       0.087301       0.101718      -0.067835       0.036212       0.010942      -0.050904      -0.308870      -0.117011      -0.007538       0.124549             16.175972      19.589148       1.534072      -0.942619      10.592318      -0.810570      18.346451          -0.000009
            8              H       3.332606       2.603155       4.087940       0.125887       1.031309 0.78310067E+01  0.76838702E+02                                 1.722192                            1.668353      -1.025425       2.408398                    0.997262       3.466354       9.855468       0.468332       1.332876      -0.698382       0.021233      -0.033575      -0.019359       0.044192      -0.010687      -0.007511       0.010827      -0.010415       0.006934      -0.013092      -0.007253       0.020345              1.728472       1.665184      -0.307310      -0.159632       1.927446       0.115564       1.592785           0.000007
            9              H       8.985576       6.193169       3.700958       0.128322       1.036462 0.80275527E+01  0.79789950E+02                                 1.766702                            1.718475      -1.257084       2.299235                    0.994487       3.650339      10.676975       0.446690       1.379541      -0.687773      -0.008073       0.036558      -0.023130       0.044008      -0.006301       0.001175      -0.012351      -0.014792       0.008219      -0.012322      -0.005674       0.017996              1.771727       1.571380      -0.171912       0.071045       1.949053      -0.242306       1.794746           0.000011
           10              H       8.945583       4.303386       7.239081       0.120053       1.137813 0.87853578E+01  0.88003366E+02                                 1.769051                            1.709980      -1.315765       2.255897                    0.995632       3.577836      10.010471       0.489905       1.248113      -0.715706      -0.013949      -0.003300       0.035029       0.037848       0.005003      -0.005583      -0.002820       0.001567       0.029595      -0.010132      -0.002730       0.012862              1.762316       1.472480      -0.086497      -0.186227       1.661914      -0.046470       2.152555          -0.000001
           11              H       7.709532       5.201581       1.135818       0.441926       0.439397 0.28486578E+01  0.22961822E+02                                 1.205602                            1.193329      -1.849206       2.179950                    0.993951       2.734760       8.466826       0.405348       1.874612      -0.606268       0.013338       0.021111       0.001997       0.025052       0.000506       0.001386      -0.000106      -0.016116      -0.005085      -0.007556      -0.001366       0.008922              1.215595       1.378561       0.139662      -0.030402       1.118810      -0.008171       1.149413           0.000007
           12              H      10.178077      10.772868       5.963547       0.125887       1.031308 0.78309920E+01  0.76838523E+02                                 1.722191                            1.668352      -1.025424       2.408398                    0.997262       3.466351       9.855458       0.468332       1.332876      -0.698382      -0.021233       0.033575       0.019359       0.044192      -0.010687      -0.007511       0.010827      -0.010415       0.006934      -0.013092      -0.007253       0.020345              1.728470       1.665183      -0.307310      -0.159632       1.927445       0.115564       1.592784           0.000007
           13              H       4.525107       7.182854       6.350529       0.128322       1.036462 0.80275483E+01  0.79789896E+02                                 1.766702                            1.718475      -1.257084       2.299235                    0.994487       3.650338      10.676972       0.446690       1.379541      -0.687773       0.008073      -0.036558       0.023130       0.044008      -0.006301       0.001175      -0.012351      -0.014792       0.008219      -0.012322      -0.005674       0.017996              1.771726       1.571380      -0.171912       0.071045       1.949053      -0.242306       1.794746           0.000011
           14              H       4.565100       9.072637       2.812406       0.120054       1.137812 0.87853485E+01  0.88003250E+02                                 1.769050                            1.709979      -1.315763       2.255898                    0.995632       3.577834      10.010464       0.489906       1.248113      -0.715706       0.013949       0.003300      -0.035029       0.037848       0.005003      -0.005583      -0.002820       0.001567       0.029595      -0.010132      -0.002730       0.012862              1.762315       1.472479      -0.086497      -0.186227       1.661913      -0.046470       2.152553          -0.000001
           15              H       5.801151       8.174442       8.915669       0.441927       0.439396 0.28486502E+01  0.22961748E+02                                 1.205601                            1.193328      -1.849206       2.179950                    0.993951       2.734757       8.466817       0.405348       1.874614      -0.606268      -0.013338      -0.021111      -0.001997       0.025052       0.000506       0.001386      -0.000106      -0.016116      -0.005085      -0.007556      -0.001366       0.008922              1.215593       1.378560       0.139661      -0.030402       1.118809      -0.008171       1.149412           0.000006
           16              C       2.861712       3.311337       4.463865      -0.076739      31.055228 0.44815295E+03  0.10704483E+05                                 8.848067                            7.272544      -0.260848       1.899639                    0.997986      29.772217      88.633729       0.579414       0.442566      -1.039492      -0.010261       0.033120       0.005119       0.035049       0.008170       0.008577       0.038055       0.024874      -0.121884      -0.061641       0.019353       0.042287              9.689075       6.358324      -1.771879      -0.820807      10.515768      -3.209537      12.193133           0.000009
           17              C       2.494752       4.406201       3.672813      -0.183255      40.634074 0.58318532E+03  0.14718227E+05                                10.372650                            8.127851      -0.227278       1.906278                    0.996881      30.788070      90.953537       0.571322       0.424792      -1.061590      -0.015087       0.001958       0.110333       0.111377       0.012105       0.021425       0.003647      -0.010913      -0.140846      -0.053378       0.013850       0.039528             11.984589       8.380023      -2.718430      -2.561375      11.632884      -1.020348      15.940859           0.000025
           18              C       9.210310       5.458043       4.224640      -0.096019      30.996529 0.45426214E+03  0.10916528E+05                                 8.868694                            7.340803      -0.305040       1.879545                    0.998367      30.408212      91.604077       0.572949       0.444848      -1.035366       0.027335      -0.017651       0.016987       0.036706       0.018309       0.025136      -0.021297       0.005289      -0.100195      -0.053991       0.018169       0.035822              9.672282       7.406670      -2.734372      -2.415537       9.787013       1.589217      11.823163           0.000012
           19              C       2.518844       3.283428       5.818806      -0.019152      36.175076 0.43256758E+03  0.10080032E+05                                 9.489814                            6.903548       0.114916       2.052950                    0.999196      26.805430      74.841754       0.636174       0.413164      -1.074418      -0.011753       0.039813      -0.025766       0.048858       0.004997      -0.006226       0.008696       0.010899       0.007158      -0.014914       0.004909       0.010005             11.537088       6.944579      -3.946222       0.009018      15.493889      -4.262414      12.172796          -0.000005
           20              C       8.838573       5.418365       5.566514       0.006854      36.077925 0.44075323E+03  0.10361776E+05                                 9.607988                            7.072974      -0.034659       2.010006                    0.998807      26.955039      76.619819       0.612107       0.425637      -1.062059       0.016583      -0.032476      -0.017854       0.040601       0.018967      -0.005675      -0.014247       0.016485      -0.023387      -0.023189      -0.005874       0.029063             11.519865       8.117761      -5.056406      -2.373897      15.082907       1.912558      11.358928           0.000002
           21              C       8.079934       6.541487       6.207798       0.577666      22.379124 0.26959399E+03  0.56999997E+04                                 7.440462                            5.879413      -0.149004       2.001326                    0.999354      23.014981      65.540681       0.602494       0.480827      -1.013010      -0.035503       0.038519       0.002295       0.052435       0.044704       0.063372      -0.006973       0.099140      -0.032563      -0.079383      -0.022617       0.102000              8.550579       6.556527      -3.121023      -2.206933      11.522454       2.157257       7.572755           0.000002
           22              C       9.201969       4.329926       6.345504      -0.097260      31.692361 0.42753644E+03  0.10064156E+05                                 8.863578                            7.027599      -0.062738       1.959492                    0.999525      29.340131      85.919307       0.600661       0.433184      -1.048019      -0.003510      -0.003749      -0.021969       0.022562       0.050546       0.002853       0.006680       0.075316      -0.021447      -0.059876      -0.007146       0.067022              9.974720       6.790943      -4.153701      -0.488443      14.526081      -1.160026       8.607135          -0.000049
           23              C       6.364500      11.515038       6.706352       0.638042      22.480399 0.24884606E+03  0.51398884E+04                                 7.406825                            5.630798      -0.066811       2.042921                    0.999486      21.824275      60.763563       0.620644       0.477794      -1.018000       0.026775      -0.042435       0.044591       0.067127       0.055174      -0.004893       0.031023       0.123020      -0.141383      -0.084483      -0.021997       0.106481              8.648313       5.281868      -2.610428       0.292685      11.243228      -2.635062       9.419843          -0.000007
           24              C      10.648971      10.064686       5.587622      -0.076739      31.055228 0.44815299E+03  0.10704485E+05                                 8.848067                            7.272545      -0.260848       1.899639                    0.997986      29.772216      88.633728       0.579414       0.442566      -1.039491       0.010261      -0.033120      -0.005119       0.035049       0.008170       0.008577       0.038055       0.024875      -0.121883      -0.061641       0.019353       0.042287              9.689076       6.358324      -1.771878      -0.820807      10.515768      -3.209538      12.193135           0.000009
           25              C      11.015931       8.969822       6.378674      -0.183255      40.634086 0.58318562E+03  0.14718236E+05                                10.372650                            8.127852      -0.227277       1.906278                    0.996881      30.788075      90.953540       0.571322       0.424792      -1.061591       0.015087      -0.001958      -0.110333       0.111377       0.012104       0.021425       0.003647      -0.010913      -0.140846      -0.053378       0.013850       0.039528             11.984587       8.380022      -2.718429      -2.561374      11.632883      -1.020348      15.940858           0.000024
           26              C       4.300373       7.917980       5.826847      -0.096018      30.996513 0.45426188E+03  0.10916520E+05                                 8.868688                            7.340799      -0.305037       1.879545                    0.998367      30.408199      91.604009       0.572950       0.444848      -1.035366      -0.027335       0.017651      -0.016987       0.036706       0.018309       0.025136      -0.021297       0.005289      -0.100194      -0.053991       0.018169       0.035822              9.672275       7.406665      -2.734370      -2.415534       9.787007       1.589214      11.823153           0.000013
           27              C      10.991839      10.092595       4.232681      -0.019152      36.175075 0.43256756E+03  0.10080032E+05                                 9.489815                            6.903549       0.114914       2.052949                    0.999196      26.805429      74.841762       0.636174       0.413164      -1.074418       0.011753      -0.039813       0.025767       0.048859       0.004997      -0.006226       0.008697       0.010899       0.007156      -0.014914       0.004909       0.010005             11.537090       6.944580      -3.946223       0.009019      15.493893      -4.262416      12.172798          -0.000007
           28              C       4.672110       7.957658       4.484973       0.006854      36.077921 0.44075319E+03  0.10361775E+05                                 9.607987                            7.072974      -0.034658       2.010007                    0.998807      26.955038      76.619814       0.612107       0.425637      -1.062059      -0.016582       0.032477       0.017854       0.040601       0.018967      -0.005675      -0.014247       0.016485      -0.023388      -0.023189      -0.005874       0.029063             11.519864       8.117761      -5.056406      -2.373895      15.082906       1.912557      11.358925           0.000002
           29              C       5.430749       6.834536       3.843689       0.577666      22.379131 0.26959411E+03  0.57000026E+04                                 7.440463                            5.879414      -0.149002       2.001326                    0.999354      23.014983      65.540682       0.602494       0.480827      -1.013011       0.035503      -0.038519      -0.002295       0.052435       0.044705       0.063372      -0.006973       0.099139      -0.032562      -0.079383      -0.022617       0.102000              8.550580       6.556527      -3.121024      -2.206933      11.522456       2.157257       7.572755           0.000002
           30              C       4.308714       9.046097       3.705983      -0.097260      31.692380 0.42753675E+03  0.10064165E+05                                 8.863582                            7.027603      -0.062739       1.959491                    0.999525      29.340141      85.919350       0.600661       0.433184      -1.048019       0.003510       0.003749       0.021970       0.022562       0.050546       0.002852       0.006680       0.075317      -0.021448      -0.059877      -0.007146       0.067022              9.974725       6.790946      -4.153704      -0.488443      14.526090      -1.160027       8.607138          -0.000048
           31              C       7.146183       1.860985       3.345135       0.638042      22.480393 0.24884596E+03  0.51398859E+04                                 7.406823                            5.630797      -0.066811       2.042921                    0.999486      21.824270      60.763544       0.620644       0.477794      -1.018000      -0.026775       0.042435      -0.044591       0.067127       0.055174      -0.004893       0.031023       0.123020      -0.141383      -0.084483      -0.021997       0.106481              8.648311       5.281867      -2.610427       0.292685      11.243226      -2.635062       9.419841          -0.000006
           32              O       7.072694       4.602544       1.228292      -0.925301      47.657604 0.97620876E+03  0.27327060E+05                                10.391632                            9.545500      -0.464867       1.830910                    0.996882      34.345867      98.423956       0.625129       0.350014      -1.142647      -0.009727       0.015689       0.037583       0.041872       0.041270       0.007464      -0.016225      -0.008198      -0.112400      -0.048422      -0.012303       0.060725             11.223653      14.786342       0.028924      -0.980317       7.093369       0.155785      11.791247           0.000014
           33              O       4.468099       4.318282       1.830376      -0.773026      52.528744 0.83350535E+03  0.22386002E+05                                11.224654                            8.939295      -0.280994       1.915406                    0.996225      31.595253      88.138828       0.634320       0.359525      -1.137169       0.015375      -0.036164       0.030441       0.049708       0.006428      -0.009410       0.003872       0.013988      -0.058162      -0.022821       0.002188       0.020634             13.105628      22.416243       0.711159      -0.826791       6.152205      -0.215206      10.748434           0.000016
           34              O       8.006533       7.665049       5.610740      -0.561737      30.969337 0.53321321E+03  0.12790773E+05                                 7.777281                            7.124182       0.485147       2.212968                    0.995372      27.535884      72.284499       0.715335       0.356944      -1.140716      -0.003433      -0.033003      -0.019886       0.038684       0.004417       0.039405      -0.023732      -0.082673      -0.102065      -0.072206       0.007784       0.064423              8.269522       6.429826      -1.451365      -0.143512      12.102232       0.658834       6.276508           0.000009
           35              O       7.545347       6.369165       7.320498      -0.586109      28.488857 0.48263604E+03  0.11286624E+05                                 7.235942                            6.711763       0.810930       2.291487                    0.998917      27.942872      72.299590       0.748302       0.350013      -1.146932      -0.017079      -0.020204      -0.030258       0.040193       0.040329      -0.020052       0.022136       0.139108       0.111532      -0.104034       0.035414       0.068620              7.422299       6.472147      -0.747916      -2.262902       6.614554       1.165541       9.180195           0.000017
           36              O       6.845589      10.487022       6.127386      -0.541098      33.090804 0.51187900E+03  0.12119674E+05                                 8.092460                            6.926435       0.523294       2.240350                    0.995647      26.704183      68.998958       0.736036       0.351466      -1.148406      -0.002648       0.021932      -0.015863       0.027196      -0.008179      -0.010970       0.042073      -0.005308      -0.127594      -0.063410       0.014225       0.049185              8.995644       7.365306      -3.852058       0.169372      13.602526      -0.539625       6.019101           0.000023
           37              O       6.204574      11.648265       7.934644      -0.588812      31.198199 0.46758649E+03  0.10824662E+05                                 7.685674                            6.547633       0.647219       2.250754                    0.999017      27.321663      69.833648       0.769513       0.343825      -1.154588       0.002611       0.010723      -0.051623       0.052789       0.041944      -0.014566       0.010706       0.098039       0.049862      -0.075323       0.016660       0.058663              8.329532       5.122856       0.206920      -0.980164       7.006878      -2.457013      12.858861          -0.000014
           38              O       2.348572       3.145080       1.300662      -0.764546      34.762188 0.63579563E+03  0.15899275E+05                                 8.343358                            7.726049       0.374585       2.139963                    0.997735      29.865595      79.423908       0.695693       0.352070      -1.147389       0.022897      -0.085936      -0.011224       0.089640       0.008485       0.017138       0.006018      -0.014453      -0.041446      -0.025487       0.002250       0.023237              8.752259      10.377735       2.865241       2.060708       7.823347       1.246967       8.055694           0.000014
           39              O       2.405004       5.690535       1.330817      -0.760756      39.170161 0.72521814E+03  0.18755167E+05                                 9.166894                            8.339427       0.130998       2.058656                    0.996677      30.429061      82.482197       0.658596       0.359613      -1.140524      -0.062994       0.059485       0.029380       0.091487      -0.032485       0.003417      -0.001239      -0.020461      -0.019075      -0.031045      -0.006400       0.037445              9.828171       8.241316      -0.555124       0.389046       8.250546      -3.010292      12.992650          -0.000002
           40              O       6.437989       8.773479       8.823195      -0.925302      47.657620 0.97620915E+03  0.27327074E+05                                10.391635                            9.545503      -0.464867       1.830910                    0.996882      34.345871      98.423973       0.625129       0.350014      -1.142647       0.009727      -0.015690      -0.037583       0.041872       0.041270       0.007464      -0.016224      -0.008198      -0.112400      -0.048422      -0.012303       0.060725             11.223656      14.786344       0.028922      -0.980316       7.093370       0.155784      11.791255           0.000015
           41              O       9.042584       9.057741       8.221111      -0.773025      52.528718 0.83350494E+03  0.22385988E+05                                11.224650                            8.939293      -0.280994       1.915406                    0.996225      31.595244      88.138791       0.634320       0.359525      -1.137169      -0.015375       0.036164      -0.030442       0.049709       0.006428      -0.009410       0.003872       0.013988      -0.058162      -0.022821       0.002188       0.020634             13.105622      22.416235       0.711160      -0.826790       6.152204      -0.215207      10.748427           0.000016
           42              O       5.504150       5.710974       4.440747      -0.561736      30.969328 0.53321299E+03  0.12790766E+05                                 7.777278                            7.124180       0.485149       2.212969                    0.995372      27.535882      72.284484       0.715336       0.356944      -1.140716       0.003433       0.033003       0.019886       0.038684       0.004417       0.039405      -0.023732      -0.082673      -0.102066      -0.072206       0.007784       0.064422              8.269519       6.429824      -1.451364      -0.143511      12.102228       0.658833       6.276506           0.000010
           43              O       5.965336       7.006858       2.730989      -0.586107      28.488818 0.48263519E+03  0.11286598E+05                                 7.235933                            6.711755       0.810933       2.291488                    0.998917      27.942858      72.299527       0.748303       0.350013      -1.146932       0.017079       0.020204       0.030258       0.040193       0.040329      -0.020052       0.022136       0.139108       0.111532      -0.104034       0.035414       0.068620              7.422290       6.472140      -0.747914      -2.262899       6.614545       1.165538       9.180184           0.000018
           44              O       6.665094       2.889001       3.924101      -0.541098      33.090813 0.51187918E+03  0.12119679E+05                                 8.092462                            6.926437       0.523294       2.240350                    0.995647      26.704187      68.998973       0.736036       0.351466      -1.148406       0.002648      -0.021932       0.015863       0.027196      -0.008178      -0.010970       0.042073      -0.005308      -0.127594      -0.063409       0.014225       0.049185              8.995646       7.365308      -3.852059       0.169372      13.602529      -0.539625       6.019102           0.000023
           45              O       7.306109       1.727758       2.116843      -0.588812      31.198186 0.46758623E+03  0.10824654E+05                                 7.685672                            6.547631       0.647219       2.250754                    0.999017      27.321654      69.833620       0.769513       0.343825      -1.154588      -0.002611      -0.010723       0.051622       0.052789       0.041944      -0.014566       0.010706       0.098039       0.049863      -0.075323       0.016660       0.058662              8.329529       5.122855       0.206920      -0.980164       7.006876      -2.457012      12.858858          -0.000013
           46              O      11.162111      10.230943       8.750825      -0.764546      34.762181 0.63579550E+03  0.15899271E+05                                 8.343359                            7.726050       0.374581       2.139962                    0.997735      29.865587      79.423891       0.695693       0.352070      -1.147389      -0.022897       0.085936       0.011224       0.089640       0.008485       0.017138       0.006018      -0.014454      -0.041446      -0.025487       0.002250       0.023237              8.752259      10.377734       2.865241       2.060708       7.823347       1.246967       8.055695           0.000014
           47              O      11.105679       7.685488       8.720670      -0.760755      39.170098 0.72521664E+03  0.18755118E+05                                 9.166883                            8.339417       0.130998       2.058657                    0.996677      30.429033      82.482089       0.658596       0.359613      -1.140524       0.062994      -0.059485      -0.029380       0.091487      -0.032485       0.003417      -0.001239      -0.020461      -0.019076      -0.031045      -0.006400       0.037445              9.828159       8.241306      -0.555123       0.389046       8.250537      -3.010288      12.992633          -0.000002

******************************************************
Auxiliary information for the entire system
The total spin magnetic moment of the unit cell is   0.000272
The total net atomic charge of the unit cell is   -0.000001
Accuracy of reproducing the electrostatic potential in the unit cell:
  The inner radius (bohr) =    5.0000
  The outer radius (bohr) =   12.0000
  Valid grid points have density less than (e/(bohr^3)) =    0.0001
  The number of valid grid points were=        12646
  The rms potential error without charges in kcal/mol is=      7.44532
  The rms potential error with partial charges in kcal/mol is=      0.83326
  The RRMSE value at monopole order=      0.11192
  The rms potential error with partial charges and cloud penetration in kcal/mol is=      0.82764
  The RRMSE value at monopole order with cloud penetration is=      0.11116
  The rms potential error with partial charges and atomic dipoles in kcal/mol is=      0.45243
  The RRMSE value at dipole order=      0.06077
  The rms potential error with partial charges, atomic dipoles and cloud penetration in kcal/mol is=      0.43043
  The RRMSE value at dipole order with cloud penetration=      0.05781

******************************************************
The electron densities and ab initio electrostatic potential were computed in VASP using the PBE functional and
projector augmented wave method. See the main text of the journal article for a description of computational details.
The atomic charges, dipoles, and quadrupoles were computed with the DDEC6 method as described in
(a) T. A. Manz and N. Gabaldon Limas, RSC Adv. 6 (2016) 47771-47801 DOI: 10.1039/c6ra04656h
(b) N. Gabaldon Limas and T. A. Manz, RSC Adv. 8 (2018) 2678-2707 DOI: 10.1039/c7ra11829e.
For each atom in the material, the electron cloud parameters were fit to the spherically averaged atom-in-material
electron density using radial positions for which this density was between 10^-4 and 10^-2 electrons per cubic bohr.
The polarizabilities, dispersion coefficients, and quantum Drude oscillator (QDO) parameters were fit using the MCLF method.
The magnetic structure of the system was optimized in VASP from the default ferromagnetic initial guess using spin polarization.
The atomic spin moments (ASMs) were computed on this optimized magnetic structure using the DDEC6 partition as inputs
to the method of T. A. Manz and D. S. Sholl, J. Chem. Theory Comput. 7 (2011) 4146-4164 DOI: 10.1021/ct200539n.
The RMSE and RRMSE were computed using a uniform grid with Ewald summation.
