# Supplementary material for: A collection of forcefield precursors for metal–organic frameworks
Source: RSC Adv. 2019 Nov 13;9(63):36492–507. doi: 10.1039/c9ra07327b (PMC9075174; doi:10.1039/c9ra07327b)
Supplement: RA-009-C9RA07327B-s4796 [file RA-009-C9RA07327B-s4796.xyz]

   80
jmolscript: load "" {1 1 1} spacegroup "x,y,z" unitcell [{      9.866000     0.000000     0.000000 }, {      0.000000    13.963000     0.000000 }, {      0.000000     0.000000    15.449000 }]
Zn     5.892074    12.623809    13.939324     1.028325
Zn     8.906926     8.320691     6.214824     1.028325
Zn     3.973926     1.339191     1.509676     1.028325
Zn     0.959074     5.642309     9.234176     1.028325
P      3.758157     0.990116    13.821911     1.195532
P      1.174843     5.991384     6.097411     1.195530
P      6.107843    12.972884     1.627089     1.195530
P      8.691157     7.971616     9.351589     1.195531
H      1.214505    13.569243    14.185272     0.127363
H      8.616964     1.251085    11.464703     0.142822
H      2.514843     2.598514    11.864832     0.132919
H      3.718495     7.375257     6.460772     0.127363
H      6.182036     5.730415     3.740203     0.142822
H      2.418157     4.382986     4.140332     0.132919
H      8.651495     0.393757     1.263728     0.127363
H      1.249036    12.711915     3.984297     0.142822
H      7.351157    11.364486     3.584168     0.132919
H      6.147505     6.587743     8.988228     0.127363
H      3.683964     8.232585    11.708797     0.142822
H      7.447843     9.580014    11.308668     0.132919
C      2.093565     1.058395    13.102297    -0.132090
C      1.062568     0.219219    13.502426    -0.060211
C      9.668680     0.273675    12.903005     0.016572
C      9.447682     1.207799    11.880281    -0.101561
C      0.603799     2.070713    11.483242     0.024296
C      1.843955     2.003691    12.110471    -0.053614
C      8.580460    13.270435    13.310858     0.562558
C      0.414372     3.063482    10.357010     0.567142
C      2.839435     5.923105     5.377797    -0.132090
C      3.870432     6.762281     5.777926    -0.060211
C      5.130320     6.707825     5.178505     0.016572
C      5.351318     5.773701     4.155781    -0.101561
C      4.329201     4.910787     3.758742     0.024296
C      3.089045     4.977810     4.385971    -0.053614
C      6.218540     7.674065     5.586358     0.562557
C      4.518628     3.918018     2.632510     0.567141
C      7.772435    12.904605     2.346703    -0.132090
C      8.803432    13.743781     1.946574    -0.060211
C      0.197320    13.689325     2.545995     0.016573
C      0.418318    12.755201     3.568719    -0.101561
C      9.262201    11.892287     3.965758     0.024296
C      8.022045    11.959310     3.338529    -0.053614
C      1.285540     0.692565     2.138142     0.562558
C      9.451628    10.899518     5.091990     0.567142
C      7.026565     8.039895    10.071203    -0.132090
C      5.995568     7.200719     9.671074    -0.060211
C      4.735680     7.255175    10.270495     0.016572
C      4.514682     8.189300    11.293219    -0.101561
C      5.536799     9.052213    11.690258     0.024296
C      6.776955     8.985191    11.063029    -0.053615
C      3.647460     6.288935     9.862642     0.562558
C      5.347372    10.044982    12.816490     0.567141
O      4.119055    13.480718    14.018577    -0.651173
O      3.688897     1.796898    15.112675    -0.636699
O      4.678457     1.662295    12.808766    -0.461416
O      8.905052    12.122677    13.599755    -0.359812
O      7.402460    13.745177    13.319046    -0.499590
O      9.636122     2.746522     9.358850    -0.331693
O      0.947136     4.204539    10.566807    -0.509670
O      0.813945     7.463782     6.294077    -0.651172
O      1.244103     5.184602     7.388175    -0.636699
O      0.254543     5.319205     5.084266    -0.461414
O      5.893948     8.821823     5.875255    -0.359811
O      7.396540     7.199323     5.594546    -0.499590
O      5.162878     4.234978     1.634350    -0.331692
O      3.985864     2.776961     2.842307    -0.509670
O      5.746945     0.482282     1.430423    -0.651173
O      6.177103    12.166102     0.336325    -0.636700
O      5.187543    12.300705     2.640234    -0.461413
O      0.960948     1.840323     1.849245    -0.359812
O      2.463540     0.217823     2.129954    -0.499590
O      0.229878    11.216478     6.090150    -0.331694
O      8.918864     9.758461     4.882193    -0.509670
O      9.052055     6.499218     9.154923    -0.651173
O      8.621897     8.778398     8.060825    -0.636699
O      9.611457     8.643795    10.364734    -0.461415
O      3.972052     5.141177     9.573745    -0.359812
O      2.469460     6.763677     9.854454    -0.499590
O      4.703122     9.728022    13.814650    -0.331691
O      5.880136    11.186039    12.606693    -0.509669

The following XYZ coordinates are in angstroms. Other properties are in atomic units.
The sperically averaged electron density of each atom fit to a function of the form exp(a - br)
eigen_1, eigen_2 and eigen_3 are the three eigenvalues of traceless quadrupole moment tensor
  atom number  atomic symbol              X              Y              Z     net charge C6 coefficient C8 coefficient C10 coefficient fluctuating dipole atomic polarizability isotropic forcefield polarizability              a              b squared Pearson coefficient          <r^3>          <r^4>         wp_QDO          m_QDO          q_QDO       dipole_x       dipole_y       dipole_z         dipole            Qxy            Qxz            Qyz     Q(x^2-y^2)  Q(3z^2 - R^2)        eigen_1        eigen_2        eigen_3 static polarizability      alpha(xx)      alpha(xy)      alpha(xz)      alpha(yy)      alpha(yz)      alpha(zz) atomic spin moment
            1             Zn       5.892074      12.623809      13.939324       1.028325      84.527122 0.16327529E+04  0.50314668E+05                                16.110933                           13.510951       0.075140       1.917186                    0.998229      43.415932     117.385183       0.474077       0.419259      -1.128323      -0.030434      -0.003990       0.001335       0.030723      -0.002589       0.003790      -0.047385      -0.011693       0.055277      -0.041096      -0.015348       0.056444             19.178952      20.605077      -1.546075      -0.546545      17.763462       5.216548      19.168315           0.052481
            2             Zn       8.906926       8.320691       6.214824       1.028325      84.527111 0.16327527E+04  0.50314663E+05                                16.110932                           13.510950       0.075139       1.917186                    0.998229      43.415929     117.385175       0.474077       0.419259      -1.128323       0.030434       0.003990       0.001335       0.030723      -0.002589      -0.003790       0.047385      -0.011693       0.055277      -0.041096      -0.015348       0.056444             19.178950      20.605075      -1.546074       0.546545      17.763460      -5.216546      19.168315           0.052481
            3             Zn       3.973926       1.339191       1.509676       1.028325      84.527081 0.16327520E+04  0.50314632E+05                                16.110927                           13.510946       0.075141       1.917186                    0.998229      43.415923     117.385139       0.474078       0.419259      -1.128323       0.030434       0.003990      -0.001335       0.030723      -0.002589       0.003790      -0.047385      -0.011692       0.055277      -0.041096      -0.015348       0.056444             19.178943      20.605066      -1.546073      -0.546544      17.763453       5.216545      19.168309           0.052481
            4             Zn       0.959074       5.642309       9.234176       1.028325      84.527083 0.16327520E+04  0.50314635E+05                                16.110928                           13.510946       0.075140       1.917186                    0.998229      43.415922     117.385140       0.474078       0.419259      -1.128323      -0.030434      -0.003990      -0.001335       0.030723      -0.002589      -0.003790       0.047385      -0.011692       0.055277      -0.041096      -0.015348       0.056444             19.178944      20.605068      -1.546073       0.546545      17.763455      -5.216545      19.168309           0.052481
            5              P       3.758157       0.990116      13.821911       1.195532      79.441246 0.14333836E+04  0.44348540E+05                                14.469027                           11.612437       0.447279       1.923829                    0.999665      49.413083     150.853848       0.561143       0.352789      -1.135777       0.065842       0.000199       0.063530       0.091495       0.026320      -0.024785      -0.007720      -0.147729      -0.056965      -0.078085      -0.011156       0.089242             17.016219      20.021229      -3.419002       3.122891      13.766432       0.052888      17.260996          -0.021463
            6              P       1.174843       5.991384       6.097411       1.195530      79.441178 0.14333821E+04  0.44348482E+05                                14.469020                           11.612433       0.447277       1.923829                    0.999665      49.413047     150.853716       0.561143       0.352790      -1.135777      -0.065841      -0.000199       0.063530       0.091494       0.026319       0.024785       0.007720      -0.147731      -0.056963      -0.078087      -0.011156       0.089242             17.016211      20.021220      -3.418999      -3.122890      13.766425      -0.052887      17.260989          -0.021464
            7              P       6.107843      12.972884       1.627089       1.195530      79.441078 0.14333798E+04  0.44348393E+05                                14.469007                           11.612422       0.447277       1.923830                    0.999665      49.413002     150.853529       0.561143       0.352789      -1.135777      -0.065841      -0.000199      -0.063530       0.091494       0.026319      -0.024786      -0.007719      -0.147733      -0.056962      -0.078088      -0.011155       0.089243             17.016195      20.021197      -3.418994       3.122884      13.766414       0.052888      17.260974          -0.021464
            8              P       8.691157       7.971616       9.351589       1.195531      79.441100 0.14333803E+04  0.44348412E+05                                14.469011                           11.612425       0.447277       1.923829                    0.999665      49.413014     150.853588       0.561143       0.352790      -1.135777       0.065841       0.000199      -0.063530       0.091494       0.026319       0.024785       0.007720      -0.147732      -0.056962      -0.078087      -0.011155       0.089243             17.016199      20.021204      -3.418995      -3.122884      13.766417      -0.052888      17.260978          -0.021464
            9              H       1.214505      13.569243      14.185272       0.127363       1.145540 0.86169574E+01  0.86128591E+02                                 1.819176                            1.727749      -1.000361       2.422526                    0.997805       3.415414       9.628903       0.471709       1.299088      -0.706698       0.010503      -0.027724       0.029677       0.041948      -0.004065       0.003759      -0.012644      -0.002982       0.014245      -0.011131      -0.005239       0.016370              1.855547       1.696767      -0.051661       0.151952       1.811237      -0.457509       2.058638          -0.000018
           10              H       8.616964       1.251085      11.464703       0.142822       1.106703 0.80952131E+01  0.78675407E+02                                 1.697444                            1.613274      -0.963137       2.448831                    0.998588       3.155241       8.422317       0.522729       1.205644      -0.729021      -0.040124       0.002359      -0.017931       0.044011      -0.000522       0.011678      -0.001018       0.011664      -0.025468      -0.014162      -0.001598       0.015760              1.722245       2.120976       0.045622       0.282555       1.456803      -0.126660       1.588956          -0.000186
           11              H       2.514843       2.598514      11.864832       0.132919       1.076825 0.78044372E+01  0.75731972E+02                                 1.699826                            1.606395      -1.120261       2.363960                    0.997352       3.347244       9.152185       0.509066       1.239921      -0.718452       0.030271       0.029711      -0.010037       0.043587       0.013390      -0.004127      -0.000281      -0.002915       0.005089      -0.014831       0.001438       0.013393              1.739616       1.901945       0.359503      -0.080061       1.802371      -0.295916       1.514533          -0.000367
           12              H       3.718495       7.375257       6.460772       0.127363       1.145541 0.86169629E+01  0.86128656E+02                                 1.819176                            1.727749      -1.000362       2.422525                    0.997805       3.415415       9.628905       0.471709       1.299087      -0.706698      -0.010503       0.027724       0.029677       0.041948      -0.004065      -0.003759       0.012644      -0.002982       0.014245      -0.011131      -0.005239       0.016370              1.855547       1.696767      -0.051661      -0.151952       1.811237       0.457509       2.058638          -0.000018
           13              H       6.182036       5.730415       3.740203       0.142822       1.106703 0.80952118E+01  0.78675405E+02                                 1.697445                            1.613275      -0.963137       2.448832                    0.998588       3.155240       8.422319       0.522728       1.205645      -0.729020       0.040124      -0.002359      -0.017931       0.044011      -0.000522      -0.011678       0.001018       0.011664      -0.025468      -0.014162      -0.001598       0.015760              1.722246       2.120978       0.045622      -0.282555       1.456804       0.126660       1.588957          -0.000186
           14              H       2.418157       4.382986       4.140332       0.132919       1.076825 0.78044363E+01  0.75731961E+02                                 1.699825                            1.606395      -1.120261       2.363960                    0.997352       3.347243       9.152182       0.509066       1.239921      -0.718451      -0.030271      -0.029711      -0.010037       0.043587       0.013390       0.004127       0.000281      -0.002915       0.005089      -0.014831       0.001438       0.013393              1.739616       1.901945       0.359503       0.080061       1.802372       0.295916       1.514533          -0.000367
           15              H       8.651495       0.393757       1.263728       0.127363       1.145540 0.86169602E+01  0.86128618E+02                                 1.819176                            1.727748      -1.000361       2.422526                    0.997805       3.415415       9.628903       0.471709       1.299087      -0.706698      -0.010503       0.027724      -0.029677       0.041948      -0.004065       0.003759      -0.012644      -0.002982       0.014245      -0.011131      -0.005239       0.016370              1.855547       1.696766      -0.051661       0.151952       1.811237      -0.457509       2.058637          -0.000018
           16              H       1.249036      12.711915       3.984297       0.142822       1.106703 0.80952159E+01  0.78675448E+02                                 1.697444                            1.613274      -0.963137       2.448831                    0.998588       3.155241       8.422320       0.522728       1.205645      -0.729021       0.040124      -0.002359       0.017931       0.044011      -0.000522       0.011678      -0.001018       0.011664      -0.025468      -0.014162      -0.001598       0.015760              1.722246       2.120978       0.045622       0.282555       1.456804      -0.126660       1.588957          -0.000186
           17              H       7.351157      11.364486       3.584168       0.132919       1.076824 0.78044350E+01  0.75731942E+02                                 1.699825                            1.606394      -1.120261       2.363960                    0.997352       3.347242       9.152177       0.509066       1.239921      -0.718452      -0.030271      -0.029711       0.010037       0.043587       0.013390      -0.004127      -0.000281      -0.002915       0.005089      -0.014831       0.001438       0.013393              1.739616       1.901944       0.359503      -0.080061       1.802371      -0.295916       1.514532          -0.000367
           18              H       6.147505       6.587743       8.988228       0.127363       1.145540 0.86169588E+01  0.86128608E+02                                 1.819176                            1.727749      -1.000362       2.422526                    0.997805       3.415414       9.628903       0.471709       1.299088      -0.706698       0.010503      -0.027724      -0.029677       0.041948      -0.004065      -0.003759       0.012644      -0.002982       0.014245      -0.011131      -0.005239       0.016370              1.855547       1.696767      -0.051661      -0.151952       1.811237       0.457509       2.058638          -0.000018
           19              H       3.683964       8.232585      11.708797       0.142822       1.106702 0.80952092E+01  0.78675368E+02                                 1.697444                            1.613274      -0.963136       2.448832                    0.998588       3.155240       8.422317       0.522728       1.205645      -0.729020      -0.040124       0.002359       0.017931       0.044011      -0.000522      -0.011678       0.001018       0.011664      -0.025468      -0.014162      -0.001598       0.015760              1.722246       2.120977       0.045623      -0.282555       1.456804       0.126660       1.588956          -0.000186
           20              H       7.447843       9.580014      11.308668       0.132919       1.076824 0.78044280E+01  0.75731859E+02                                 1.699824                            1.606393      -1.120261       2.363960                    0.997352       3.347242       9.152177       0.509066       1.239921      -0.718452       0.030271       0.029711       0.010037       0.043587       0.013390       0.004127       0.000281      -0.002915       0.005089      -0.014831       0.001438       0.013393              1.739615       1.901944       0.359503       0.080061       1.802370       0.295916       1.514532          -0.000367
           21              C       2.093565       1.058395      13.102297      -0.132090      41.092324 0.51135333E+03  0.12395150E+05                                10.250819                            7.474526      -0.011607       1.986155                    0.998319      28.766533      81.275533       0.616734       0.409711      -1.079266      -0.090885       0.006263      -0.037460       0.098501      -0.008938      -0.035725       0.032819      -0.113635       0.055333      -0.079193       0.004768       0.074424             12.703991      17.038114       0.563372       3.865564       9.981181      -4.389404      11.092679           0.020154
           22              C       1.062568       0.219219      13.502426      -0.060211      31.624969 0.40531999E+03  0.94028195E+04                                 8.822081                            6.817787       0.032737       2.000852                    0.999518      28.514640      82.551850       0.613940       0.430051      -1.051254       0.012686       0.020369      -0.025609       0.035095      -0.040333      -0.019579       0.031388      -0.081226       0.077501      -0.070599      -0.002212       0.072811             10.183103      14.794528       2.510521       1.595501       7.749464      -2.378755       8.005316           0.077313
           23              C       9.668680       0.273675      12.903005       0.016572      37.040907 0.41698475E+03  0.95922641E+04                                 9.557885                            6.734641       0.088254       2.044410                    0.999160      26.188980      71.768368       0.652778       0.407887      -1.081913       0.027245       0.025467      -0.022726       0.043673      -0.021631       0.001690       0.019226      -0.013619      -0.031171      -0.028643      -0.004452       0.033095             12.018058      16.033326       4.711382      -0.132041      10.908764      -4.196033       9.112083           0.056758
           24              C       9.447682       1.207799      11.880281      -0.101561      32.620214 0.40936382E+03  0.94799520E+04                                 8.917641                            6.797661       0.095477       2.015819                    0.999548      28.529278      81.386729       0.624840       0.423293      -1.059909       0.011402       0.000447       0.016323       0.019916      -0.024801       0.002545       0.051165      -0.001354      -0.024110      -0.058867       0.003178       0.055689             10.438711      10.589518       3.091976      -0.538120      11.113062      -5.210838       9.613553           0.048200
           25              C       0.603799       2.070713      11.483242       0.024296      37.382268 0.40683577E+03  0.92976163E+04                                 9.613677                            6.645237       0.078868       2.044887                    0.999181      25.939744      70.760381       0.658446       0.407036      -1.082910       0.007421      -0.024626       0.030364       0.039793       0.001952      -0.008056       0.027149      -0.010236       0.019497      -0.025837      -0.006133       0.031970             12.415704      11.021046       1.437393       1.367588      13.444187      -7.642138      12.781878           0.064438
           26              C       1.843955       2.003691      12.110471      -0.053614      32.128059 0.39869024E+03  0.91990235E+04                                 8.918445                            6.763685       0.007094       1.993453                    0.999519      28.227626      81.155165       0.616932       0.430291      -1.052472      -0.019391      -0.010955       0.017925       0.028589      -0.000539      -0.046839       0.061042      -0.063211       0.056811      -0.077616      -0.012864       0.090480             10.484418      11.270244      -0.585619       3.438195       9.558554      -4.977105      10.624455           0.074475
           27              C       8.580460      13.270435      13.310858       0.562558      23.866442 0.26153672E+03  0.54431303E+04                                 7.591944                            5.707329       0.000296       2.059285                    0.999551      22.102284      60.799999       0.630123       0.467051      -1.028784      -0.056753      -0.018258      -0.001991       0.059651      -0.003037       0.032855       0.034729       0.000108       0.319979      -0.069351      -0.050294       0.119645              9.027888      12.850430       2.223933      -1.775719       9.187525      -1.554315       5.045708          -0.007894
           28              C       0.414372       3.063482      10.357010       0.567142      24.727391 0.26072444E+03  0.54099881E+04                                 7.765339                            5.686153       0.064156       2.084220                    0.999655      21.813629      59.483355       0.634753       0.465036      -1.032185       0.011800       0.055230      -0.025294       0.061882      -0.044607      -0.058987       0.022863       0.135882      -0.124560      -0.068168      -0.057654       0.125821              9.553475       5.691436       1.138305       1.678916      12.258890      -4.382064      10.710099          -0.008475
           29              C       2.839435       5.923105       5.377797      -0.132090      41.092326 0.51135323E+03  0.12395147E+05                                10.250818                            7.474524      -0.011606       1.986155                    0.998319      28.766539      81.275541       0.616734       0.409711      -1.079266       0.090884      -0.006263      -0.037461       0.098501      -0.008938       0.035725      -0.032819      -0.113634       0.055332      -0.079192       0.004768       0.074424             12.703989      17.038109       0.563371      -3.865564       9.981178       4.389405      11.092680           0.020153
           30              C       3.870432       6.762281       5.777926      -0.060211      31.624980 0.40532018E+03  0.94028245E+04                                 8.822080                            6.817787       0.032739       2.000853                    0.999518      28.514651      82.551870       0.613940       0.430051      -1.051254      -0.012686      -0.020369      -0.025609       0.035095      -0.040332       0.019579      -0.031387      -0.081225       0.077501      -0.070598      -0.002211       0.072810             10.183102      14.794525       2.510521      -1.595500       7.749464       2.378756       8.005316           0.077312
           31              C       5.130320       6.707825       5.178505       0.016572      37.040919 0.41698491E+03  0.95922687E+04                                 9.557887                            6.734642       0.088254       2.044410                    0.999160      26.188986      71.768390       0.652777       0.407887      -1.081913      -0.027245      -0.025467      -0.022726       0.043673      -0.021631      -0.001690      -0.019226      -0.013619      -0.031172      -0.028643      -0.004452       0.033095             12.018060      16.033329       4.711384       0.132042      10.908767       4.196035       9.112085           0.056758
           32              C       5.351318       5.773701       4.155781      -0.101561      32.620207 0.40936378E+03  0.94799506E+04                                 8.917639                            6.797660       0.095478       2.015819                    0.999548      28.529278      81.386725       0.624840       0.423293      -1.059909      -0.011402      -0.000447       0.016323       0.019916      -0.024801      -0.002545      -0.051164      -0.001354      -0.024110      -0.058867       0.003178       0.055688             10.438708      10.589516       3.091974       0.538119      11.113058       5.210836       9.613551           0.048199
           33              C       4.329201       4.910787       3.758742       0.024296      37.382284 0.40683592E+03  0.92976206E+04                                 9.613679                            6.645238       0.078869       2.044887                    0.999181      25.939750      70.760397       0.658447       0.407036      -1.082910      -0.007421       0.024626       0.030364       0.039793       0.001952       0.008056      -0.027148      -0.010236       0.019497      -0.025837      -0.006133       0.031970             12.415707      11.021046       1.437389      -1.367590      13.444191       7.642143      12.781884           0.064437
           34              C       3.089045       4.977810       4.385971      -0.053614      32.128080 0.39869043E+03  0.91990286E+04                                 8.918447                            6.763685       0.007096       1.993454                    0.999519      28.227633      81.155177       0.616933       0.430291      -1.052472       0.019391       0.010955       0.017925       0.028589      -0.000539       0.046839      -0.061041      -0.063211       0.056811      -0.077616      -0.012863       0.090479             10.484421      11.270244      -0.585622      -3.438198       9.558557       4.977109      10.624461           0.074474
           35              C       6.218540       7.674065       5.586358       0.562557      23.866443 0.26153673E+03  0.54431306E+04                                 7.591945                            5.707329       0.000295       2.059285                    0.999551      22.102285      60.800005       0.630123       0.467051      -1.028784       0.056753       0.018258      -0.001991       0.059651      -0.003037      -0.032854      -0.034729       0.000109       0.319978      -0.069350      -0.050294       0.119644              9.027888      12.850430       2.223933       1.775719       9.187526       1.554316       5.045709          -0.007894
           36              C       4.518628       3.918018       2.632510       0.567141      24.727388 0.26072437E+03  0.54099864E+04                                 7.765339                            5.686153       0.064155       2.084220                    0.999655      21.813627      59.483354       0.634753       0.465036      -1.032185      -0.011800      -0.055230      -0.025294       0.061882      -0.044607       0.058987      -0.022863       0.135881      -0.124560      -0.068167      -0.057653       0.125821              9.553476       5.691436       1.138305      -1.678917      12.258891       4.382065      10.710100          -0.008474
           37              C       7.772435      12.904605       2.346703      -0.132090      41.092315 0.51135313E+03  0.12395143E+05                                10.250816                            7.474523      -0.011605       1.986155                    0.998319      28.766534      81.275523       0.616734       0.409711      -1.079266       0.090884      -0.006263       0.037461       0.098501      -0.008938      -0.035725       0.032819      -0.113634       0.055332      -0.079193       0.004768       0.074425             12.703987      17.038106       0.563371       3.865563       9.981176      -4.389404      11.092678           0.020154
           38              C       8.803432      13.743781       1.946574      -0.060211      31.624972 0.40532006E+03  0.94028212E+04                                 8.822080                            6.817787       0.032738       2.000853                    0.999518      28.514644      82.551852       0.613940       0.430051      -1.051254      -0.012686      -0.020369       0.025609       0.035095      -0.040333      -0.019579       0.031388      -0.081226       0.077501      -0.070599      -0.002212       0.072810             10.183101      14.794525       2.510521       1.595500       7.749464      -2.378755       8.005316           0.077313
           39              C       0.197320      13.689325       2.545995       0.016573      37.040900 0.41698467E+03  0.95922621E+04                                 9.557885                            6.734641       0.088253       2.044409                    0.999160      26.188976      71.768363       0.652777       0.407887      -1.081913      -0.027245      -0.025467       0.022726       0.043673      -0.021631       0.001690       0.019227      -0.013619      -0.031172      -0.028643      -0.004452       0.033095             12.018058      16.033324       4.711382      -0.132041      10.908765      -4.196034       9.112084           0.056758
           40              C       0.418318      12.755201       3.568719      -0.101561      32.620211 0.40936382E+03  0.94799520E+04                                 8.917640                            6.797661       0.095476       2.015818                    0.999548      28.529279      81.386733       0.624840       0.423293      -1.059909      -0.011402      -0.000447      -0.016323       0.019916      -0.024801       0.002545       0.051165      -0.001354      -0.024111      -0.058867       0.003178       0.055689             10.438710      10.589517       3.091974      -0.538119      11.113060      -5.210837       9.613552           0.048200
           41              C       9.262201      11.892287       3.965758       0.024296      37.382280 0.40683591E+03  0.92976198E+04                                 9.613677                            6.645237       0.078869       2.044887                    0.999181      25.939750      70.760389       0.658447       0.407036      -1.082910      -0.007421       0.024626      -0.030365       0.039793       0.001952      -0.008056       0.027149      -0.010236       0.019497      -0.025837      -0.006133       0.031970             12.415704      11.021044       1.437389       1.367590      13.444189      -7.642141      12.781881           0.064438
           42              C       8.022045      11.959310       3.338529      -0.053614      32.128055 0.39869007E+03  0.91990181E+04                                 8.918442                            6.763682       0.007095       1.993454                    0.999519      28.227619      81.155121       0.616933       0.430291      -1.052472       0.019391       0.010955      -0.017925       0.028589      -0.000539      -0.046839       0.061042      -0.063211       0.056812      -0.077616      -0.012864       0.090480             10.484414      11.270238      -0.585621       3.438195       9.558552      -4.977106      10.624454           0.074474
           43              C       1.285540       0.692565       2.138142       0.562558      23.866429 0.26153657E+03  0.54431263E+04                                 7.591941                            5.707327       0.000296       2.059285                    0.999551      22.102278      60.799977       0.630124       0.467051      -1.028784       0.056753       0.018258       0.001991       0.059651      -0.003037       0.032854       0.034729       0.000108       0.319978      -0.069351      -0.050294       0.119644              9.027884      12.850423       2.223931      -1.775718       9.187522      -1.554315       5.045706          -0.007895
           44              C       9.451628      10.899518       5.091990       0.567142      24.727396 0.26072449E+03  0.54099892E+04                                 7.765340                            5.686153       0.064157       2.084220                    0.999655      21.813633      59.483366       0.634753       0.465036      -1.032185      -0.011799      -0.055230       0.025294       0.061882      -0.044607      -0.058987       0.022863       0.135882      -0.124560      -0.068168      -0.057654       0.125822              9.553476       5.691436       1.138305       1.678916      12.258892      -4.382065      10.710100          -0.008475
           45              C       7.026565       8.039895      10.071203      -0.132090      41.092338 0.51135357E+03  0.12395157E+05                                10.250819                            7.474526      -0.011606       1.986155                    0.998319      28.766542      81.275549       0.616734       0.409711      -1.079266      -0.090884       0.006263       0.037461       0.098501      -0.008938       0.035725      -0.032819      -0.113634       0.055332      -0.079192       0.004768       0.074424             12.703991      17.038114       0.563372      -3.865564       9.981180       4.389404      11.092679           0.020153
           46              C       5.995568       7.200719       9.671074      -0.060211      31.624976 0.40532017E+03  0.94028240E+04                                 8.822078                            6.817785       0.032740       2.000853                    0.999518      28.514652      82.551863       0.613941       0.430051      -1.051254       0.012686       0.020369       0.025609       0.035095      -0.040332       0.019579      -0.031387      -0.081225       0.077501      -0.070598      -0.002211       0.072810             10.183098      14.794520       2.510520      -1.595499       7.749462       2.378754       8.005313           0.077313
           47              C       4.735680       7.255175      10.270495       0.016572      37.040929 0.41698511E+03  0.95922744E+04                                 9.557889                            6.734644       0.088255       2.044410                    0.999160      26.188987      71.768392       0.652777       0.407887      -1.081913       0.027245       0.025467       0.022726       0.043673      -0.021631      -0.001690      -0.019226      -0.013619      -0.031172      -0.028643      -0.004452       0.033095             12.018063      16.033333       4.711387       0.132043      10.908771       4.196035       9.112085           0.056757
           48              C       4.514682       8.189300      11.293219      -0.101561      32.620216 0.40936385E+03  0.94799529E+04                                 8.917641                            6.797661       0.095478       2.015819                    0.999548      28.529280      81.386735       0.624840       0.423293      -1.059909       0.011402       0.000447      -0.016323       0.019916      -0.024801      -0.002545      -0.051165      -0.001354      -0.024110      -0.058867       0.003178       0.055688             10.438711      10.589522       3.091980       0.538123      11.113062       5.210836       9.613550           0.048199
           49              C       5.536799       9.052213      11.690258       0.024296      37.382273 0.40683576E+03  0.92976160E+04                                 9.613676                            6.645236       0.078870       2.044888                    0.999181      25.939751      70.760398       0.658447       0.407036      -1.082910       0.007421      -0.024626      -0.030364       0.039793       0.001952       0.008056      -0.027148      -0.010236       0.019498      -0.025837      -0.006133       0.031970             12.415703      11.021048       1.437395      -1.367587      13.444184       7.642136      12.781877           0.064438
           50              C       6.776955       8.985191      11.063029      -0.053615      32.128074 0.39869046E+03  0.91990293E+04                                 8.918445                            6.763685       0.007097       1.993454                    0.999519      28.227637      81.155182       0.616933       0.430291      -1.052472      -0.019391      -0.010955      -0.017925       0.028589      -0.000539       0.046839      -0.061041      -0.063211       0.056811      -0.077616      -0.012863       0.090479             10.484418      11.270245      -0.585620      -3.438196       9.558553       4.977104      10.624454           0.074473
           51              C       3.647460       6.288935       9.862642       0.562558      23.866427 0.26153652E+03  0.54431250E+04                                 7.591940                            5.707326       0.000296       2.059285                    0.999551      22.102276      60.799968       0.630124       0.467051      -1.028784      -0.056753      -0.018258       0.001991       0.059650      -0.003037      -0.032854      -0.034729       0.000109       0.319977      -0.069350      -0.050294       0.119644              9.027883      12.850422       2.223930       1.775717       9.187521       1.554314       5.045705          -0.007894
           52              C       5.347372      10.044982      12.816490       0.567141      24.727391 0.26072444E+03  0.54099880E+04                                 7.765340                            5.686153       0.064154       2.084219                    0.999655      21.813629      59.483360       0.634753       0.465036      -1.032185       0.011800       0.055230       0.025294       0.061881      -0.044606       0.058987      -0.022863       0.135881      -0.124560      -0.068167      -0.057653       0.125820              9.553476       5.691436       1.138306      -1.678916      12.258892       4.382065      10.710101          -0.008475
           53              O       4.119055      13.480718      14.018577      -0.651173      37.844697 0.61611758E+03  0.15298347E+05                                 8.999174                            7.671156       0.259386       2.118589                    0.997673      28.807068      76.530164       0.688709       0.358170      -1.141592      -0.032298      -0.056805       0.020536       0.068496      -0.004642      -0.031123      -0.019232      -0.033062       0.024095      -0.044272       0.007585       0.036687             10.365586      12.441175      -5.633457       0.723408      12.203020      -0.186199       6.452564           0.166600
           54              O       3.688897       1.796898      15.112675      -0.636699      36.258602 0.59394128E+03  0.14640790E+05                                 8.726114                            7.548079       0.164724       2.088742                    0.997256      28.752373      76.578398       0.690756       0.359717      -1.138212       0.009147       0.068375       0.003825       0.069090       0.023979      -0.020231      -0.010756      -0.052244       0.011526      -0.042637       0.000581       0.042056              9.723739       6.435060      -0.059671       1.103847       7.011726       2.687237      15.724431           0.187821
           55              O       4.678457       1.662295      12.808766      -0.461416      23.602216 0.38950823E+03  0.85948795E+04                                 6.372375                            6.005071       0.725034       2.301252                    0.999406      25.616516      63.448271       0.799525       0.347177      -1.154427       0.030344       0.030916      -0.032086       0.053908      -0.012540      -0.052197       0.088716      -0.172098      -0.038277      -0.114713      -0.034347       0.149060              6.581724       7.631402       0.579018      -1.366641       5.563256      -1.329290       6.550514           0.473547
           56              O       8.905052      12.122677      13.599755      -0.359812      20.582041 0.30637975E+03  0.63871927E+04                                 5.771602                            5.289565       0.994362       2.406133                    0.999719      24.269526      59.042939       0.857916       0.342461      -1.154677      -0.008703       0.012868      -0.009187       0.018048      -0.014754      -0.005960       0.000634      -0.015966       0.004023      -0.018620       0.001650       0.016969              5.960406       5.082181      -0.197708       0.012480       8.385334      -0.605668       4.413703           0.295191
           57              O       7.402460      13.745177      13.319046      -0.499590      32.509110 0.45755994E+03  0.10543183E+05                                 8.034768                            6.542730       0.522440       2.236749                    0.997734      26.325743      67.295356       0.757672       0.350834      -1.147919       0.031442       0.005931      -0.024061       0.040034      -0.029770      -0.000907       0.015601       0.065820       0.010401      -0.049936       0.006196       0.043739              9.340667      16.309675       0.581215      -1.948007       6.105030      -0.429337       5.607295           0.102223
           58              O       9.636122       2.746522       9.358850      -0.331693      19.791542 0.28246322E+03  0.57660067E+04                                 5.606457                            5.051608       1.035587       2.428191                    0.999694      23.775333      57.101190       0.885654       0.338789      -1.158626       0.010001       0.017945       0.013034       0.024330      -0.004783       0.005690       0.004793      -0.022019      -0.001735      -0.014823       0.001505       0.013318              5.848224       5.003630       0.439117       1.916059       4.802205      -0.043936       7.738836           0.330154
           59              O       0.947136       4.204539      10.566807      -0.509670      31.171389 0.41773008E+03  0.94048122E+04                                 7.804055                            6.193105       0.591212       2.256883                    0.998188      26.155598      65.999733       0.790131       0.344312      -1.153798      -0.007715      -0.031519       0.015751       0.036071       0.017947      -0.003970       0.032853      -0.043126      -0.132575      -0.056734      -0.002173       0.058907              9.428662       5.906369       2.550212      -0.355280      15.179638      -4.084189       7.199979           0.087327
           60              O       0.813945       7.463782       6.294077      -0.651172      37.844649 0.61611665E+03  0.15298318E+05                                 8.999169                            7.671152       0.259386       2.118590                    0.997673      28.807041      76.530085       0.688709       0.358170      -1.141592       0.032298       0.056805       0.020536       0.068496      -0.004642       0.031124       0.019233      -0.033062       0.024102      -0.044273       0.007584       0.036689             10.365580      12.441167      -5.633452      -0.723408      12.203012       0.186199       6.452560           0.166602
           61              O       1.244103       5.184602       7.388175      -0.636699      36.258575 0.59394078E+03  0.14640774E+05                                 8.726109                            7.548075       0.164725       2.088742                    0.997256      28.752363      76.578360       0.690756       0.359717      -1.138212      -0.009147      -0.068375       0.003825       0.069090       0.023980       0.020232       0.010757      -0.052246       0.011527      -0.042638       0.000580       0.042057              9.723734       6.435057      -0.059671      -1.103846       7.011722      -2.687235      15.724422           0.187821
           62              O       0.254543       5.319205       5.084266      -0.461414      23.602161 0.38950712E+03  0.85948502E+04                                 6.372375                            6.005071       0.725029       2.301251                    0.999406      25.616432      63.448082       0.799523       0.347178      -1.154426      -0.030343      -0.030915      -0.032085       0.053906      -0.012541       0.052198      -0.088720      -0.172107      -0.038284      -0.114717      -0.034351       0.149068              6.581724       7.631403       0.579018       1.366641       5.563256       1.329290       6.550514           0.473549
           63              O       5.893948       8.821823       5.875255      -0.359811      20.582037 0.30637969E+03  0.63871916E+04                                 5.771604                            5.289567       0.994359       2.406132                    0.999719      24.269507      59.042906       0.857916       0.342461      -1.154677       0.008703      -0.012869      -0.009187       0.018048      -0.014754       0.005961      -0.000634      -0.015962       0.004019      -0.018618       0.001649       0.016969              5.960409       5.082183      -0.197708      -0.012480       8.385338       0.605668       4.413705           0.295194
           64              O       7.396540       7.199323       5.594546      -0.499590      32.509098 0.45755973E+03  0.10543177E+05                                 8.034767                            6.542730       0.522440       2.236749                    0.997734      26.325734      67.295335       0.757672       0.350834      -1.147919      -0.031442      -0.005932      -0.024061       0.040034      -0.029770       0.000907      -0.015600       0.065819       0.010400      -0.049935       0.006196       0.043739              9.340666      16.309673       0.581214       1.948007       6.105030       0.429337       5.607294           0.102224
           65              O       5.162878       4.234978       1.634350      -0.331692      19.791555 0.28246343E+03  0.57660127E+04                                 5.606464                            5.051614       1.035582       2.428189                    0.999694      23.775314      57.101171       0.885653       0.338789      -1.158626      -0.010001      -0.017945       0.013035       0.024330      -0.004782      -0.005689      -0.004791      -0.022023      -0.001737      -0.014823       0.001504       0.013319              5.848231       5.003636       0.439118      -1.916062       4.802211       0.043937       7.738847           0.330154
           66              O       3.985864       2.776961       2.842307      -0.509670      31.171388 0.41773004E+03  0.94048113E+04                                 7.804056                            6.193105       0.591211       2.256883                    0.998188      26.155595      65.999727       0.790131       0.344312      -1.153798       0.007715       0.031519       0.015751       0.036071       0.017948       0.003969      -0.032853      -0.043126      -0.132575      -0.056734      -0.002173       0.058908              9.428662       5.906369       2.550213       0.355280      15.179639       4.084189       7.199979           0.087327
           67              O       5.746945       0.482282       1.430423      -0.651173      37.844655 0.61611675E+03  0.15298322E+05                                 8.999172                            7.671154       0.259387       2.118590                    0.997673      28.807037      76.530085       0.688709       0.358170      -1.141592       0.032298       0.056805      -0.020536       0.068497      -0.004642      -0.031125      -0.019234      -0.033063       0.024105      -0.044274       0.007583       0.036691             10.365584      12.441171      -5.633455       0.723408      12.203018      -0.186199       6.452562           0.166601
           68              O       6.177103      12.166102       0.336325      -0.636700      36.258591 0.59394107E+03  0.14640784E+05                                 8.726113                            7.548078       0.164725       2.088742                    0.997256      28.752365      76.578378       0.690756       0.359717      -1.138211      -0.009147      -0.068375      -0.003825       0.069090       0.023980      -0.020232      -0.010758      -0.052247       0.011528      -0.042638       0.000580       0.042058              9.723739       6.435060      -0.059671       1.103847       7.011726       2.687237      15.724431           0.187819
           69              O       5.187543      12.300705       2.640234      -0.461413      23.602121 0.38950630E+03  0.85948292E+04                                 6.372378                            6.005073       0.725024       2.301250                    0.999406      25.616359      63.447926       0.799521       0.347179      -1.154425      -0.030342      -0.030915       0.032085       0.053905      -0.012541      -0.052199       0.088726      -0.172116      -0.038287      -0.114721      -0.034354       0.149076              6.581727       7.631406       0.579019      -1.366642       5.563258      -1.329291       6.550517           0.473547
           70              O       0.960948       1.840323       1.849245      -0.359812      20.582055 0.30638002E+03  0.63872002E+04                                 5.771607                            5.289570       0.994360       2.406132                    0.999719      24.269517      59.042939       0.857915       0.342461      -1.154677       0.008703      -0.012868       0.009187       0.018048      -0.014754      -0.005961       0.000634      -0.015963       0.004019      -0.018618       0.001650       0.016969              5.960412       5.082186      -0.197708       0.012480       8.385343      -0.605668       4.413707           0.295190
           71              O       2.463540       0.217823       2.129954      -0.499590      32.509102 0.45755982E+03  0.10543180E+05                                 8.034769                            6.542731       0.522439       2.236748                    0.997734      26.325735      67.295341       0.757671       0.350834      -1.147919      -0.031442      -0.005932       0.024061       0.040034      -0.029770      -0.000907       0.015600       0.065819       0.010399      -0.049935       0.006196       0.043739              9.340667      16.309675       0.581214      -1.948007       6.105031      -0.429337       5.607295           0.102224
           72              O       0.229878      11.216478       6.090150      -0.331694      19.791573 0.28246378E+03  0.57660208E+04                                 5.606462                            5.051612       1.035585       2.428190                    0.999694      23.775359      57.101263       0.885654       0.338788      -1.158626      -0.010001      -0.017945      -0.013034       0.024330      -0.004783       0.005689       0.004794      -0.022016      -0.001732      -0.014822       0.001505       0.013317              5.848229       5.003634       0.439117       1.916061       4.802209      -0.043937       7.738843           0.330153
           73              O       8.918864       9.758461       4.882193      -0.509670      31.171387 0.41773005E+03  0.94048113E+04                                 7.804054                            6.193104       0.591211       2.256883                    0.998188      26.155601      65.999737       0.790132       0.344312      -1.153798       0.007715       0.031519      -0.015751       0.036070       0.017947      -0.003970       0.032852      -0.043126      -0.132576      -0.056735      -0.002173       0.058907              9.428660       5.906368       2.550212      -0.355280      15.179635      -4.084187       7.199977           0.087327
           74              O       9.052055       6.499218       9.154923      -0.651173      37.844653 0.61611673E+03  0.15298321E+05                                 8.999171                            7.671153       0.259386       2.118590                    0.997673      28.807039      76.530086       0.688709       0.358170      -1.141592      -0.032298      -0.056805      -0.020536       0.068496      -0.004642       0.031125       0.019233      -0.033063       0.024105      -0.044274       0.007584       0.036690             10.365582      12.441169      -5.633454      -0.723407      12.203016       0.186199       6.452562           0.166601
           75              O       8.621897       8.778398       8.060825      -0.636699      36.258591 0.59394107E+03  0.14640784E+05                                 8.726113                            7.548078       0.164725       2.088742                    0.997256      28.752364      76.578376       0.690756       0.359717      -1.138211       0.009147       0.068375      -0.003825       0.069091       0.023980       0.020232       0.010758      -0.052247       0.011528      -0.042638       0.000580       0.042058              9.723739       6.435060      -0.059671      -1.103847       7.011726      -2.687237      15.724431           0.187820
           76              O       9.611457       8.643795      10.364734      -0.461415      23.602158 0.38950704E+03  0.85948492E+04                                 6.372381                            6.005076       0.725026       2.301251                    0.999406      25.616396      63.448019       0.799522       0.347179      -1.154426       0.030342       0.030915       0.032085       0.053906      -0.012542       0.052199      -0.088723      -0.172112      -0.038286      -0.114719      -0.034353       0.149072              6.581731       7.631410       0.579019       1.366643       5.563261       1.329292       6.550521           0.473545
           77              O       3.972052       5.141177       9.573745      -0.359812      20.582044 0.30637981E+03  0.63871948E+04                                 5.771606                            5.289569       0.994357       2.406131                    0.999719      24.269504      59.042907       0.857915       0.342461      -1.154677      -0.008703       0.012868       0.009187       0.018048      -0.014753       0.005961      -0.000634      -0.015961       0.004017      -0.018617       0.001649       0.016968              5.960411       5.082185      -0.197708      -0.012480       8.385342       0.605668       4.413707           0.295190
           78              O       2.469460       6.763677       9.854454      -0.499590      32.509111 0.45755993E+03  0.10543183E+05                                 8.034770                            6.542732       0.522439       2.236748                    0.997734      26.325736      67.295348       0.757671       0.350834      -1.147919       0.031442       0.005932       0.024061       0.040034      -0.029770       0.000907      -0.015600       0.065819       0.010399      -0.049935       0.006196       0.043739              9.340669      16.309680       0.581215       1.948007       6.105032       0.429337       5.607296           0.102223
           79              O       4.703122       9.728022      13.814650      -0.331691      19.791532 0.28246303E+03  0.57660025E+04                                 5.606460                            5.051611       1.035581       2.428189                    0.999694      23.775295      57.101118       0.885653       0.338789      -1.158626       0.010002       0.017945      -0.013035       0.024330      -0.004782      -0.005689      -0.004790      -0.022026      -0.001740      -0.014824       0.001504       0.013320              5.848227       5.003632       0.439117      -1.916060       4.802208       0.043936       7.738841           0.330157
           80              O       5.880136      11.186039      12.606693      -0.509669      31.171389 0.41773005E+03  0.94048117E+04                                 7.804057                            6.193106       0.591211       2.256883                    0.998188      26.155592      65.999724       0.790131       0.344312      -1.153798      -0.007715      -0.031519      -0.015751       0.036071       0.017948       0.003969      -0.032853      -0.043126      -0.132575      -0.056734      -0.002174       0.058908              9.428664       5.906370       2.550213       0.355280      15.179641       4.084190       7.199980           0.087329

******************************************************
Auxiliary information for the entire system
The total spin magnetic moment of the unit cell is   7.993110
The total net atomic charge of the unit cell is   0.000002
Accuracy of reproducing the electrostatic potential in the unit cell:
  The inner radius (bohr) =    5.0000
  The outer radius (bohr) =   12.0000
  Valid grid points have density less than (e/(bohr^3)) =    0.0001
  The number of valid grid points were=       185616
  The rms potential error without charges in kcal/mol is=      3.20054
  The rms potential error with partial charges in kcal/mol is=      0.47999
  The RRMSE value at monopole order=      0.14997
  The rms potential error with partial charges and cloud penetration in kcal/mol is=      0.47555
  The RRMSE value at monopole order with cloud penetration is=      0.14858
  The rms potential error with partial charges and atomic dipoles in kcal/mol is=      0.37242
  The RRMSE value at dipole order=      0.11636
  The rms potential error with partial charges, atomic dipoles and cloud penetration in kcal/mol is=      0.36299
  The RRMSE value at dipole order with cloud penetration=      0.11341

******************************************************
The electron densities and ab initio electrostatic potential were computed in VASP using the PBE functional and
projector augmented wave method. See the main text of the journal article for a description of computational details.
The atomic charges, dipoles, and quadrupoles were computed with the DDEC6 method as described in
(a) T. A. Manz and N. Gabaldon Limas, RSC Adv. 6 (2016) 47771-47801 DOI: 10.1039/c6ra04656h
(b) N. Gabaldon Limas and T. A. Manz, RSC Adv. 8 (2018) 2678-2707 DOI: 10.1039/c7ra11829e.
For each atom in the material, the electron cloud parameters were fit to the spherically averaged atom-in-material
electron density using radial positions for which this density was between 10^-4 and 10^-2 electrons per cubic bohr.
The polarizabilities, dispersion coefficients, and quantum Drude oscillator (QDO) parameters were fit using the MCLF method.
The magnetic structure of the system was optimized in VASP from the default ferromagnetic initial guess using spin polarization.
The atomic spin moments (ASMs) were computed on this optimized magnetic structure using the DDEC6 partition as inputs
to the method of T. A. Manz and D. S. Sholl, J. Chem. Theory Comput. 7 (2011) 4146-4164 DOI: 10.1021/ct200539n.
The RMSE and RRMSE were computed using a uniform grid with Ewald summation.
